# Supplementary material for: Polarized benzene rings can promote the interaction between CaM and the CaMBD region of nNOS
Source: Front Mol Neurosci. 2024 Sep 3;17:1461272. doi: 10.3389/fnmol.2024.1461272 (PMC11405375; doi:10.3389/fnmol.2024.1461272)
Supplement: Supplementary file 1 [file Data_Sheet_1.ZIP]

Archive with 96 entries (59 files):
- Original dataset/Ca2+/
- Original dataset/Ca2+/Ca1-1(initial).frcmod
- Original dataset/Ca2+/Ca2-1(initial).frcmod
- Original dataset/Ca2+/Ca3-1(initial).frcmod
- Original dataset/Ca2+/Ca4-2ú¿initialú⌐.frcmod
- Original dataset/Ca2+/Ca-total.frcmod
- Original dataset/Model 1/
- Original dataset/Model 1/hbond/
- Original dataset/Model 1/hbond/hbond1.out
- Original dataset/Model 1/hbond/hbond2.out
- Original dataset/Model 1/hbond/hbond-details-1.out
- Original dataset/Model 1/hbond/hbond-details-2.out
- Original dataset/Model 1/MMGBSA/
- Original dataset/Model 1/MMGBSA/FINAL_DECOMP_MMPBSA.dat
- Original dataset/Model 1/MMGBSA/N0-Bond-mmgbsa.out
- Original dataset/Model 1/relevance/
- Original dataset/Model 1/relevance/correl.out
- Original dataset/Model 1/RMSD/
- Original dataset/Model 1/RMSD/overall.out
- Original dataset/Model 1/RMSF/
- Original dataset/Model 1/RMSF/N0-Bond-rmsf.out
- Original dataset/Model 2/
- Original dataset/Model 2/hbond/
- Original dataset/Model 2/hbond/hbond1.out
- Original dataset/Model 2/hbond/hbond2.out
- Original dataset/Model 2/hbond/hbond-details-1.out
- Original dataset/Model 2/hbond/hbond-details-2.out
- Original dataset/Model 2/MMGBSA/
- Original dataset/Model 2/MMGBSA/FINAL_DECOMP_MMPBSA.dat
- Original dataset/Model 2/MMGBSA/N1-Bond-mmgbsa.out
- Original dataset/Model 2/relevance/
- Original dataset/Model 2/relevance/correl.out
- Original dataset/Model 2/RMSD/
- Original dataset/Model 2/RMSD/overall.out
- Original dataset/Model 2/RMSF/
- Original dataset/Model 2/RMSF/N1-Bond-rmsf.out
- Original dataset/Model 3/
- Original dataset/Model 3/hbond/
- Original dataset/Model 3/hbond/hbond1.out
- Original dataset/Model 3/hbond/hbond2.out
- Original dataset/Model 3/hbond/hbond-details-1.out
- Original dataset/Model 3/hbond/hbond-details-2.out
- Original dataset/Model 3/MMGBSA/
- Original dataset/Model 3/MMGBSA/FINAL_DECOMP_MMPBSA.dat
- Original dataset/Model 3/MMGBSA/N2-Bond-mmgbsa.out
- Original dataset/Model 3/relevance/
- Original dataset/Model 3/relevance/correl.out
- Original dataset/Model 3/RMSD/
- Original dataset/Model 3/RMSD/overall.out
- Original dataset/Model 3/RMSF/
- Original dataset/Model 3/RMSF/N2-Bond-rmsf.out
- Original dataset/Model 4/
- Original dataset/Model 4/hbond/
- Original dataset/Model 4/hbond/hbond1.out
- Original dataset/Model 4/hbond/hbond2.out
- Original dataset/Model 4/hbond/hbond-details-1.out
- Original dataset/Model 4/hbond/hbond-details-2.out
- Original dataset/Model 4/MMGBSA/
- Original dataset/Model 4/MMGBSA/FINAL_DECOMP_MMPBSA.dat
- Original dataset/Model 4/MMGBSA/N3-Bond-mmgbsa.out
- Original dataset/Model 4/relevance/
- Original dataset/Model 4/relevance/correl.out
- Original dataset/Model 4/RMSD/
- Original dataset/Model 4/RMSD/overall.out
- Original dataset/Model 4/RMSF/
- Original dataset/Model 4/RMSF/N3-Bond-rmsf.out
- Original dataset/Model 5/
- Original dataset/Model 5/hbond/
- Original dataset/Model 5/hbond/hbond1.out
- Original dataset/Model 5/hbond/hbond2.out
- Original dataset/Model 5/hbond/hbond-details-1.out
- Original dataset/Model 5/hbond/hbond-details-2.out
- Original dataset/Model 5/MMGBSA/
- Original dataset/Model 5/MMGBSA/FINAL_DECOMP_MMPBSA.dat
- Original dataset/Model 5/MMGBSA/I0-Bond-mmgbsa.out
- Original dataset/Model 5/relevance/
- Original dataset/Model 5/relevance/correl.out
- Original dataset/Model 5/RMSD/
- Original dataset/Model 5/RMSD/overall.out
- Original dataset/Model 5/RMSF/
- Original dataset/Model 5/RMSF/I0-Bond-rmsf.out
- Original dataset/Model 6/
- Original dataset/Model 6/hbond/
- Original dataset/Model 6/hbond/hbond1.out
- Original dataset/Model 6/hbond/hbond2.out
- Original dataset/Model 6/hbond/hbond-details-1.out
- Original dataset/Model 6/hbond/hbond-details-2.out
- Original dataset/Model 6/MMGBSA/
- Original dataset/Model 6/MMGBSA/E0-Bond-mmgbsa.out
- Original dataset/Model 6/MMGBSA/FINAL_DECOMP_MMPBSA.dat
- Original dataset/Model 6/relevance/
- Original dataset/Model 6/relevance/correl.out
- Original dataset/Model 6/RMSD/
- Original dataset/Model 6/RMSD/overall.out
- Original dataset/Model 6/RMSF/
- Original dataset/Model 6/RMSF/E0-Bond-rmsf.out
