# Supplementary material for: Polarized benzene rings can promote the interaction between CaM and the CaMBD region of nNOS
Source: Front Mol Neurosci. 2024 Sep 3;17:1461272. doi: 10.3389/fnmol.2024.1461272 (PMC11405375; doi:10.3389/fnmol.2024.1461272)
Supplement: Supplementary file 1 [file Data_Sheet_1.ZIP › Original dataset/Ca2+/Ca3-1(initial).frcmod]

#FRCMOD file is generated by VFFDT program
MASS
ow          16.00000  0.46500 ; O from GAFF2
oh          16.00000  0.46500 ; O from GAFF2
o          16.00000  0.43400 ; O from GAFF2
nz          14.01000  0.53000 ; N from GAFF2
ns          14.01000  0.53000 ; N from GAFF2
n8          14.01000  0.53000 ; N from GAFF2
hx          1.00800  0.13500 ; H from GAFF2
hw          1.00800  0.13500 ; H from GAFF2
ho          1.00800  0.13500 ; H from GAFF2
hn          1.00800  0.16100 ; H from GAFF2
hc          1.00800  0.13500 ; H from GAFF2
ha          1.00800  0.13500 ; H from GAFF2
h4          1.00800  0.13500 ; H from GAFF2
h1          1.00800  0.13500 ; H from GAFF2
ca          12.01000  0.36000 ; C from GAFF2
c3          12.01000  0.87800 ; C from GAFF2
c          12.01000  0.61600 ; C from GAFF2
CA          40.07800  2.40000 ; Ca from VFFDT

BOND
ow-hw          553.00000  0.95720  ; from GAFF2-MATCH
ow-CA          15.44045  2.53107  ; from VFFDT-SEMI
oh-ho          563.50000  0.97300  ; from GAFF2-MATCH
oh-ca          365.60000  1.36400  ; from GAFF2-MATCH
o-c          652.60000  1.21800  ; from GAFF2-MATCH
o-CA          23.27021  2.41513  ; from VFFDT-SEMI
nz-hn          482.90000  1.03000  ; from GAFF2-ANALOG
nz-c3          222.60000  1.51100  ; from GAFF2-ANALOG
ns-hn          511.30000  1.01900  ; from GAFF2-ANALOG
ns-c          412.70000  1.34000  ; from GAFF2-ANALOG
n8-hn          511.30000  1.01900  ; from GAFF2-ANALOG
n8-c3          261.20000  1.46500  ; from GAFF2-ANALOG
hx-c3          386.50000  1.09100  ; from GAFF2-MATCH
hc-c3          375.90000  1.09700  ; from GAFF2-MATCH
ha-ca          395.70000  1.08600  ; from GAFF2-MATCH
h4-c          350.20000  1.11200  ; from GAFF2-MATCH
h1-c3          375.90000  1.09700  ; from GAFF2-MATCH
ca-ca          378.60000  1.39800  ; from GAFF2-MATCH
ca-c3          250.30000  1.51600  ; from GAFF2-MATCH
c3-c3          232.50000  1.53800  ; from GAFF2-MATCH
c3-c          232.50000  1.53800  ; from GAFF2-MATCH

ANGL
ow-CA-o          39.85519  97.04  ; from VFFDT-SEMI
oh-ca-ca          87.20000  119.90  ; from GAFF2-MATCH
o-c-o          118.80000  130.25  ; from GAFF2-MATCH
o-c-ns          106.60000  118.83  ; from GAFF2-ANALOG
o-c-h4          66.60000  120.70  ; from GAFF2-MATCH
o-c-c3          84.60000  123.20  ; from GAFF2-MATCH
o-CA-o          37.06362  106.85  ; from VFFDT-SEMI
nz-c3-hx          60.10000  108.01  ; from GAFF2-ANALOG
nz-c3-c3          81.00000  114.21  ; from GAFF2-ANALOG
nz-c3-c          82.60000  110.73  ; from GAFF2-ANALOG
ns-c-c3          81.10000  112.26  ; from GAFF2-ANALOG
n8-c3-h1          61.20000  109.88  ; from GAFF2-ANALOG
n8-c3-c3          83.30000  111.04  ; from GAFF2-ANALOG
n8-c3-c          83.70000  111.14  ; from GAFF2-ANALOG
hx-c3-c3          46.70000  110.56  ; from GAFF2-MATCH
hx-c3-c          47.40000  108.85  ; from GAFF2-MATCH
hw-ow-hw          100.00000  104.52  ; from GAFF2-MATCH
hw-ow-CA          29.14212  97.68  ; from VFFDT-SEMI
ho-oh-ca          50.70000  108.58  ; from GAFF2-MATCH
hn-nz-hn          40.00000  108.30  ; from GAFF2-ANALOG
hn-nz-c3          46.20000  110.11  ; from GAFF2-ANALOG
hn-ns-c          49.50000  119.38  ; from GAFF2-ANALOG
hn-n8-hn          40.80000  106.40  ; from GAFF2-ANALOG
hn-n8-c3          47.80000  109.29  ; from GAFF2-ANALOG
hc-c3-hc          39.00000  107.58  ; from GAFF2-MATCH
hc-c3-ca          47.30000  110.47  ; from GAFF2-MATCH
hc-c3-c3          46.80000  109.80  ; from GAFF2-MATCH
hc-c3-c          47.40000  108.77  ; from GAFF2-MATCH
ha-ca-ca          48.70000  119.88  ; from GAFF2-MATCH
h4-c-c3          46.10000  114.64  ; from GAFF2-MATCH
h1-c3-c3          46.90000  109.56  ; from GAFF2-MATCH
h1-c3-c          47.50000  108.22  ; from GAFF2-MATCH
ca-ca-ca          68.80000  120.02  ; from GAFF2-MATCH
ca-ca-c3          65.60000  120.77  ; from GAFF2-MATCH
ca-c3-c3          65.20000  112.07  ; from GAFF2-MATCH
c3-c3-c3          64.90000  111.51  ; from GAFF2-MATCH
c3-c3-c          64.90000  111.51  ; from GAFF2-MATCH
c-o-CA          49.92332  132.26  ; from VFFDT-SEMI

DIHE
ow-CA-o-c          1          0.0          0.0          1.0  ; from GAFF2-MISSING
o-c-o-CA          1          0.0          0.0          1.0  ; from GAFF2-MISSING
o-c-ns-hn          4          1.200          180.000          2.000  ; from GAFF2-ANALOG
o-c-c3-nz          6          0.000          180.000          2.000  ; from GAFF2-MATCH
o-c-c3-n8          6          0.000          180.000          2.000  ; from GAFF2-MATCH
o-c-c3-hx          6          0.000          180.000          2.000  ; from GAFF2-MATCH
o-c-c3-hc          1          0.830          0.000          -1  ; from GAFF2-MATCH
o-c-c3-hc          1          0.040          180.000          3  ; from GAFF2-MATCH
o-c-c3-h1          1          0.800          0.0          -1.  ; from GAFF2-MATCH
o-c-c3-h1          1          0.080          180.0          3.  ; from GAFF2-MATCH
o-c-c3-c3          1          0.270          180.000          2  ; from GAFF2-MATCH
o-CA-ow-hw          1          0.0          0.0          1.0  ; from GAFF2-MISSING
o-CA-o-c          1          0.0          0.0          1.0  ; from GAFF2-MISSING
nz-c3-c3-hc          9          1.400          0.000          3.000  ; from GAFF2-MATCH
nz-c3-c3-ca          9          1.400          0.000          3.000  ; from GAFF2-MATCH
ns-c-o-CA          1          0.0          0.0          1.0  ; from GAFF2-MISSING
ns-c-c3-hc          6          0.000          180.000          2.000  ; from GAFF2-MATCH
ns-c-c3-c3          6          0.000          180.000          2.000  ; from GAFF2-MATCH
n8-c3-c3-hc          9          1.400          0.000          3.000  ; from GAFF2-MATCH
n8-c3-c3-c3          9          1.400          0.000          3.000  ; from GAFF2-MATCH
n8-c3-c3-c          9          1.400          0.000          3.000  ; from GAFF2-MATCH
hx-c3-nz-hn          9          1.400          0.000          3.000  ; from GAFF2-ANALOG
hx-c3-c3-hc          9          1.400          0.000          3.000  ; from GAFF2-MATCH
hx-c3-c3-ca          9          1.400          0.000          3.000  ; from GAFF2-MATCH
hc-c3-ca-ca          1          0.000          180.000          2  ; from GAFF2-MATCH
hc-c3-c3-hc          1          0.120          0.000          3  ; from GAFF2-MATCH
hc-c3-c3-c          1          0.080          0.000          3  ; from GAFF2-MATCH
ha-ca-ca-oh          4          14.500          180.000          2.000  ; from GAFF2-MATCH
ha-ca-ca-ha          4          14.500          180.000          2.000  ; from GAFF2-MATCH
ha-ca-ca-ca          4          14.500          180.000          2.000  ; from GAFF2-MATCH
h4-c-c3-n8          6          0.000          180.000          2.000  ; from GAFF2-MATCH
h4-c-c3-h1          6          0.000          180.000          2.000  ; from GAFF2-MATCH
h4-c-c3-c3          6          0.000          180.000          2.000  ; from GAFF2-MATCH
h1-c3-n8-hn          6          1.800          0.000          3.000  ; from GAFF2-ANALOG
h1-c3-c3-hc          9          1.400          0.000          3.000  ; from GAFF2-MATCH
h1-c3-c3-c3          9          1.400          0.000          3.000  ; from GAFF2-MATCH
h1-c3-c3-c          1          0.000          0.0          -3.  ; from GAFF2-MATCH
h1-c3-c3-c          1          0.250          0.0          1.  ; from GAFF2-MATCH
ca-ca-oh-ho          1          0.835          180.000          2  ; from GAFF2-MATCH
ca-ca-ca-oh          4          14.500          180.000          2.000  ; from GAFF2-MATCH
ca-ca-ca-ha          4          14.500          180.000          2.000  ; from GAFF2-MATCH
ca-ca-ca-ca          4          14.500          180.000          2.000  ; from GAFF2-MATCH
c3-ca-ca-ha          4          14.500          180.000          2.000  ; from GAFF2-MATCH
c3-ca-ca-ca          4          14.500          180.000          2.000  ; from GAFF2-MATCH
c3-c3-nz-hn          9          1.400          0.000          3.000  ; from GAFF2-ANALOG
c3-c3-n8-hn          6          1.800          0.000          3.000  ; from GAFF2-ANALOG
c3-c3-ca-ca          1          0.245          180.000          2  ; from GAFF2-MATCH
c3-c3-c3-hc          1          0.080          0.000          3  ; from GAFF2-MATCH
c3-c3-c3-c          1          0.130          0.000          -3  ; from GAFF2-MATCH
c3-c3-c3-c          1          0.290          180.000          -2  ; from GAFF2-MATCH
c3-c3-c3-c          1          0.110          0.000          1  ; from GAFF2-MATCH
c3-c-o-CA          1          0.0          0.0          1.0  ; from GAFF2-MISSING
c3-c-ns-hn          4          1.200          180.000          2.000  ; from GAFF2-ANALOG
c-c3-nz-hn          9          1.400          0.000          3.000  ; from GAFF2-ANALOG
c-c3-n8-hn          6          1.800          0.000          3.000  ; from GAFF2-ANALOG
c-c3-c3-hc          1          0.080          0.000          3  ; from GAFF2-MATCH
c-c3-c3-ca          1          0.100          0.000          3  ; from GAFF2-MATCH
c-c3-c3-c3          1          0.130          0.000          -3  ; from GAFF2-MATCH
c-c3-c3-c3          1          0.290          180.000          -2  ; from GAFF2-MATCH
c-c3-c3-c3          1          0.110          0.000          1  ; from GAFF2-MATCH
c-c3-c3-c          1          0.100          0.000          3  ; from GAFF2-MATCH

IMPR
ca-ca-ca-oh          1.1          180.          2.  ; from GAFF2-ANALOG
ca-ca-ca-ha          1.1          180.          2.  ; from GAFF2-MATCH
c3-o-c-o          1.1          180.          2.  ; from GAFF2-MATCH
c3-ns-c-o          10.5          180.          2.  ; from GAFF2-MATCH
c3-h4-c-o          10.5          180.          2.  ; from GAFF2-MATCH
c3-ca-ca-ca          1.1          180.          2.  ; from GAFF2-MATCH

NONB
ow          1.7107  0.1463 ; vdw parameter for ow from GAFF2
oh          1.82  0.093 ; vdw parameter for oh from GAFF2
o          1.7107  0.1463 ; vdw parameter for o from GAFF2
nz          1.5528  1.145 ; vdw parameter for nz from GAFF2
ns          1.8352  0.1174 ; vdw parameter for ns from GAFF2
n8          2.0486  0.0323 ; vdw parameter for n8 from GAFF2
hx          1.0593  0.0208 ; vdw parameter for hx from GAFF2
hw          1.4593  0.0208 ; vdw parameter for hw from GAFF2
ho          0.3019  0.0047 ; vdw parameter for ho from GAFF2
hn          0.621  0.01 ; vdw parameter for hn from GAFF2
hc          1.4593  0.0208 ; vdw parameter for hc from GAFF2
ha          1.4735  0.0161 ; vdw parameter for ha from GAFF2
h4          1.4235  0.0161 ; vdw parameter for h4 from GAFF2
h1          1.3593  0.0208 ; vdw parameter for h1 from GAFF2
ca          1.8606  0.0988 ; vdw parameter for ca from GAFF2
c3          1.9069  0.1078 ; vdw parameter for c3 from GAFF2
c          1.8606  0.0988 ; vdw parameter for c from GAFF2
CA          1.649  0.1059287 ; vdw parameter for CA from MERZ&LI-12-6-T3P
