# Supplementary material for: Polarized benzene rings can promote the interaction between CaM and the CaMBD region of nNOS
Source: Front Mol Neurosci. 2024 Sep 3;17:1461272. doi: 10.3389/fnmol.2024.1461272 (PMC11405375; doi:10.3389/fnmol.2024.1461272)
Supplement: Supplementary file 1 [file Data_Sheet_1.ZIP › Original dataset/Ca2+/Ca-total.frcmod]

#FRCMOD file is generated by VFFDT program
MASS
FA          40.07800  2.40000 ; Ca from VFFDT
GA          40.07800  2.40000 ; Ca from VFFDT
EA          40.07800  2.40000 ; Ca from VFFDT
KA          40.07800  2.40000 ; Ca from VFFDT
KO          16.00000  0.46500 ; O from GAFF2
KW           1.00800  0.13500 ; H from GAFF2   

BOND
KO-FA          17.15583  2.51728  ; from VFFDT-SEMI
O-FA          28.32922  2.36784  ; from VFFDT-SEMI
O2-FA          36.72858  2.34723  ; from VFFDT-SEMI
KO-GA          21.51657  2.47738  ; from VFFDT-SEMI
O-GA          22.77886  2.32721  ; from VFFDT-SEMI
O2-GA          26.94633  2.38580  ; from VFFDT-SEMI
KO-EA          15.44045  2.53107  ; from VFFDT-SEMI
O-EA          34.81674  2.34246  ; from VFFDT-SEMI
O2-EA          24.36786  2.39381  ; from VFFDT-SEMI
KO-KA          22.32002  2.48316  ; from VFFDT-SEMI
O-KA          37.31754  2.34519  ; from VFFDT-SEMI
O2-KA          17.46902  2.44134  ; from VFFDT-SEMI
KO-KW          553.0000  0.95720  ; from VFFDT

ANGL
FA-O2-CO          23.70198  135.57775  ; from VFFDT-SEMI
FA-O-C          31.28515  161.53457  ; from VFFDT-SEMI
FA-KO-KW          17.46584  100.63390  ; from VFFDT-SEMI
KO-FA-O2          18.45852  162.45935  ; from VFFDT-SEMI
KO-FA-O          32.02287  109.94880  ; from VFFDT-SEMI
O2-FA-O          23.48854  82.42114  ; from VFFDT-SEMI
O2-FA-O2          36.42273  101.92239  ; from VFFDT-SEMI
GA-O2-CO          30.24279  149.42178  ; from VFFDT-SEMI
GA-O-C          110.78633  159.51744  ; from VFFDT-SEMI
GA-KO-KW          33.20252  100.68836  ; from VFFDT-SEMI
KO-GA-O2          31.41578  162.74070  ; from VFFDT-SEMI
KO-GA-O          38.22948  95.47749  ; from VFFDT-SEMI
O2-GA-O          26.58130  87.13781  ; from VFFDT-SEMI
O2-GA-O2          23.07822  102.46184  ; from VFFDT-SEMI
O-GA-O          38.17948  88.8942  ; from VFFDT-SEMI
EA-O2-CO          34.90752  152.35409  ; from VFFDT-SEMI
EA-O-C          44.99460  157.75193  ; from VFFDT-SEMI
EA-KO-KW          34.28604  94.98438  ; from VFFDT-SEMI
KO-EA-O2          33.65090  151.20299  ; from VFFDT-SEMI
KO-EA-O          24.06375  94.34946  ; from VFFDT-SEMI
O2-EA-O          17.77468  81.35529  ; from VFFDT-SEMI
O2-EA-O2          20.96432  104.10866  ; from VFFDT-SEMI
O-EA-O          32.46337  90.43512  ; from VFFDT-SEMI
KA-O2-CO          22.94725  171.33371  ; from VFFDT-SEMI
KA-O-C          28.65773  137.26676  ; from VFFDT-SEMI
KA-KO-KW          29.02212  99.41637  ; from VFFDT-SEMI
KO-KA-O2          16.07261  167.19974  ; from VFFDT-SEMI
KO-KA-O          24.45759  110.49063  ; from VFFDT-SEMI
O2-KA-O          13.84649  76.85663  ; from VFFDT-SEMI
O2-KA-O2          15.84651  92.98562  ; from VFFDT-SEMI
KW-KO-KW          100.0000  104.52000  ; from VFFDT

DIHE
KO-FA-O2-CO          1          0.0          0.0          1.0  ; from GAFF2-MISSING
KO-FA-O2-O2          1          0.0          0.0          1.0  ; from GAFF2-MISSING
KO-FA-O-C          1          0.0          0.0          1.0  ; from GAFF2-MISSING
O2-FA-KO-KW          1          0.0          0.0          1.0  ; from GAFF2-MISSING
O2-FA-O-C          1          0.0          0.0          1.0  ; from GAFF2-MISSING
O2-FA-O2-CO          1          0.0          0.0          1.0  ; from GAFF2-MISSING
O-FA-O2-CO          1          0.0          0.0          1.0  ; from GAFF2-MISSING
O-FA-KO-KW          1          0.0          0.0          1.0  ; from GAFF2-MISSING
2C-CO-O2-FA          1          0.0          0.0          1.0  ; from GAFF2-MISSING
O2-CO-O2-FA          1          0.0          0.0          1.0  ; from GAFF2-MISSING
XC-C-O-FA          1          0.0          0.0          1.0  ; from GAFF2-MISSING
KW-KW-KO-FA          1          0.0          0.0          1.0  ; from GAFF2-MISSING
KO-GA-O2-CO          1          0.0          0.0          1.0  ; from GAFF2-MISSING
KO-GA-O2-O2          1          0.0          0.0          1.0  ; from GAFF2-MISSING
KO-GA-O-C          1          0.0          0.0          1.0  ; from GAFF2-MISSING
O2-GA-KO-KW          1          0.0          0.0          1.0  ; from GAFF2-MISSING
O2-GA-O-C          1          0.0          0.0          1.0  ; from GAFF2-MISSING
O2-GA-O2-CO          1          0.0          0.0          1.0  ; from GAFF2-MISSING
O-GA-O2-CO          1          0.0          0.0          1.0  ; from GAFF2-MISSING
O-GA-KO-KW          1          0.0          0.0          1.0  ; from GAFF2-MISSING
O-GA-O-C          1          0.0          0.0          1.0  ; from GAFF2-MISSING
2C-CO-O2-GA          1          0.0          0.0          1.0  ; from GAFF2-MISSING
O2-CO-O2-GA          1          0.0          0.0          1.0  ; from GAFF2-MISSING
N-C-O-GA          1          0.0          0.0          1.0  ; from GAFF2-MISSING
2C-C-O-GA          1          0.0          0.0          1.0  ; from GAFF2-MISSING
XC-C-O-GA          1          0.0          0.0          1.0  ; from GAFF2-MISSING
KW-KW-KO-GA          1          0.0          0.0          1.0  ; from GAFF2-MISSING
KO-EA-O2-CO          1          0.0          0.0          1.0  ; from GAFF2-MISSING
KO-EA-O2-O2          1          0.0          0.0          1.0  ; from GAFF2-MISSING
KO-EA-O-C          1          0.0          0.0          1.0  ; from GAFF2-MISSING
O2-EA-KO-KW          1          0.0          0.0          1.0  ; from GAFF2-MISSING
O2-EA-O-C          1          0.0          0.0          1.0  ; from GAFF2-MISSING
O2-EA-O2-CO          1          0.0          0.0          1.0  ; from GAFF2-MISSING
O-EA-O2-CO          1          0.0          0.0          1.0  ; from GAFF2-MISSING
O-EA-KO-KW          1          0.0          0.0          1.0  ; from GAFF2-MISSING
O-EA-O-C          1          0.0          0.0          1.0  ; from GAFF2-MISSING
2C-CO-O2-EA          1          0.0          0.0          1.0  ; from GAFF2-MISSING
O2-CO-O2-EA          1          0.0          0.0          1.0  ; from GAFF2-MISSING
KW-KW-KO-EA          1          0.0          0.0          1.0  ; from GAFF2-MISSING
N-C-O-EA          1          0.0          0.0          1.0  ; from GAFF2-MISSING
2C-C-O-EA          1          0.0          0.0          1.0  ; from GAFF2-MISSING
XC-C-O-EA          1          0.0          0.0          1.0  ; from GAFF2-MISSING
KO-KA-O2-CO          1          0.0          0.0          1.0  ; from GAFF2-MISSING
KO-KA-O2-O2          1          0.0          0.0          1.0  ; from GAFF2-MISSING
KO-KA-O-C          1          0.0          0.0          1.0  ; from GAFF2-MISSING
O2-KA-KO-KW          1          0.0          0.0          1.0  ; from GAFF2-MISSING
O2-KA-O-C          1          0.0          0.0          1.0  ; from GAFF2-MISSING
O2-KA-O2-CO          1          0.0          0.0          1.0  ; from GAFF2-MISSING
O-KA-O2-CO          1          0.0          0.0          1.0  ; from GAFF2-MISSING
O-KA-KO-KW          1          0.0          0.0          1.0  ; from GAFF2-MISSING
2C-CO-O2-KA          1          0.0          0.0          1.0  ; from GAFF2-MISSING
O2-CO-O2-KA          1          0.0          0.0          1.0  ; from GAFF2-MISSING
KW-KW-KO-KA          1          0.0          0.0          1.0  ; from GAFF2-MISSING
XC-C-O-KA          1          0.0          0.0          1.0  ; from GAFF2-MISSING

NONB
FA          1.649  0.1059287 ; vdw parameter for CA from MERZ&LI-12-6-T3P
GA          1.649  0.1059287 ; vdw parameter for CA from MERZ&LI-12-6-T3P
EA          1.649  0.1059287 ; vdw parameter for CA from MERZ&LI-12-6-T3P
KA          1.649  0.1059287 ; vdw parameter for CA from MERZ&LI-12-6-T3P
KO          1.7107  0.1463 ; vdw parameter for KO from GAFF2
KW          1.4593  0.0208 ; vdw parameter for KW from GAFF2
