# Supplementary material for: Polarized benzene rings can promote the interaction between CaM and the CaMBD region of nNOS
Source: Front Mol Neurosci. 2024 Sep 3;17:1461272. doi: 10.3389/fnmol.2024.1461272 (PMC11405375; doi:10.3389/fnmol.2024.1461272)
Supplement: Supplementary file 1 [file Data_Sheet_1.ZIP › Original dataset/Model 1/hbond/hbond1.out]

#Frame   HB_00001[UU]
       1            0
       2            0
       3            1
       4            0
       5            0
       6            0
       7            0
       8            0
       9            1
      10            0
      11            0
      12            1
      13            0
      14            0
      15            0
      16            0
      17            0
      18            1
      19            1
      20            3
      21            0
      22            0
      23            1
      24            1
      25            0
      26            0
      27            0
      28            0
      29            0
      30            1
      31            0
      32            1
      33            0
      34            0
      35            0
      36            0
      37            0
      38            1
      39            2
      40            1
      41            1
      42            1
      43            0
      44            0
      45            1
      46            1
      47            1
      48            2
      49            0
      50            2
      51            1
      52            0
      53            0
      54            1
      55            0
      56            0
      57            0
      58            1
      59            0
      60            0
      61            1
      62            2
      63            0
      64            2
      65            1
      66            2
      67            2
      68            0
      69            1
      70            0
      71            0
      72            0
      73            0
      74            1
      75            1
      76            0
      77            1
      78            0
      79            0
      80            1
      81            1
      82            1
      83            0
      84            1
      85            0
      86            1
      87            1
      88            1
      89            0
      90            1
      91            0
      92            0
      93            0
      94            0
      95            0
      96            0
      97            0
      98            0
      99            0
     100            0
     101            2
     102            0
     103            0
     104            0
     105            0
     106            0
     107            0
     108            0
     109            0
     110            1
     111            1
     112            0
     113            1
     114            3
     115            3
     116            1
     117            0
     118            0
     119            1
     120            0
     121            1
     122            1
     123            0
     124            0
     125            1
     126            1
     127            0
     128            2
     129            2
     130            0
     131            1
     132            0
     133            1
     134            0
     135            1
     136            1
     137            2
     138            1
     139            1
     140            1
     141            1
     142            0
     143            1
     144            1
     145            0
     146            0
     147            0
     148            0
     149            1
     150            2
     151            0
     152            0
     153            1
     154            0
     155            0
     156            2
     157            0
     158            0
     159            0
     160            2
     161            0
     162            1
     163            1
     164            3
     165            1
     166            0
     167            1
     168            1
     169            1
     170            0
     171            0
     172            0
     173            0
     174            0
     175            2
     176            0
     177            2
     178            1
     179            1
     180            0
     181            0
     182            1
     183            1
     184            0
     185            0
     186            1
     187            1
     188            1
     189            2
     190            1
     191            2
     192            1
     193            1
     194            0
     195            1
     196            0
     197            1
     198            0
     199            1
     200            1
     201            2
