# Supplementary material for: Polarized benzene rings can promote the interaction between CaM and the CaMBD region of nNOS
Source: Front Mol Neurosci. 2024 Sep 3;17:1461272. doi: 10.3389/fnmol.2024.1461272 (PMC11405375; doi:10.3389/fnmol.2024.1461272)
Supplement: Supplementary file 1 [file Data_Sheet_1.ZIP › Original dataset/Model 1/hbond/hbond2.out]

#Frame   HB_00001[UU]
       1            1
       2            1
       3            2
       4            0
       5            1
       6            0
       7            1
       8            0
       9            0
      10            2
      11            0
      12            0
      13            0
      14            0
      15            0
      16            0
      17            0
      18            0
      19            1
      20            1
      21            1
      22            0
      23            0
      24            2
      25            1
      26            0
      27            1
      28            0
      29            1
      30            1
      31            1
      32            1
      33            0
      34            0
      35            1
      36            1
      37            1
      38            2
      39            2
      40            1
      41            0
      42            0
      43            1
      44            0
      45            0
      46            1
      47            1
      48            2
      49            0
      50            1
      51            2
      52            1
      53            0
      54            2
      55            0
      56            0
      57            0
      58            0
      59            1
      60            2
      61            2
      62            0
      63            1
      64            1
      65            1
      66            2
      67            1
      68            1
      69            1
      70            0
      71            0
      72            0
      73            1
      74            1
      75            2
      76            2
      77            3
      78            2
      79            1
      80            0
      81            2
      82            2
      83            2
      84            1
      85            1
      86            2
      87            0
      88            1
      89            1
      90            2
      91            0
      92            2
      93            1
      94            0
      95            1
      96            1
      97            1
      98            1
      99            2
     100            1
     101            4
     102            1
     103            4
     104            1
     105            3
     106            2
     107            2
     108            2
     109            2
     110            3
     111            0
     112            1
     113            1
     114            1
     115            2
     116            2
     117            2
     118            3
     119            2
     120            1
     121            0
     122            1
     123            2
     124            2
     125            1
     126            1
     127            1
     128            3
     129            1
     130            1
     131            1
     132            0
     133            1
     134            0
     135            0
     136            0
     137            0
     138            1
     139            0
     140            1
     141            1
     142            1
     143            0
     144            1
     145            2
     146            1
     147            0
     148            1
     149            2
     150            1
     151            1
     152            1
     153            1
     154            1
     155            1
     156            2
     157            0
     158            0
     159            1
     160            1
     161            1
     162            0
     163            0
     164            1
     165            2
     166            0
     167            1
     168            0
     169            1
     170            1
     171            2
     172            1
     173            1
     174            2
     175            2
     176            2
     177            2
     178            3
     179            1
     180            3
     181            2
     182            3
     183            2
     184            2
     185            1
     186            1
     187            4
     188            2
     189            1
     190            0
     191            1
     192            1
     193            1
     194            0
     195            1
     196            1
     197            1
     198            0
     199            2
     200            1
     201            2
