# Supplementary material for: Polarized benzene rings can promote the interaction between CaM and the CaMBD region of nNOS
Source: Front Mol Neurosci. 2024 Sep 3;17:1461272. doi: 10.3389/fnmol.2024.1461272 (PMC11405375; doi:10.3389/fnmol.2024.1461272)
Supplement: Supplementary file 1 [file Data_Sheet_1.ZIP › Original dataset/Model 1/hbond/hbond-details-1.out]

#Acceptor            DonorH         Donor   Frames         Frac      AvgDist       AvgAng
LEU_167@OXT      LYS_73@HZ2     LYS_73@NZ       22       0.1095       2.7817     153.1265
LEU_167@OXT      LYS_73@HZ3     LYS_73@NZ       13       0.0647       2.8289     155.2465
LEU_167@OXT      LYS_73@HZ1     LYS_73@NZ       12       0.0597       2.8320     150.4342
LEU_167@O        LYS_73@HZ1     LYS_73@NZ       10       0.0498       2.7805     156.3199
LEU_167@O        LYS_73@HZ2     LYS_73@NZ       10       0.0498       2.8219     154.0993
LEU_167@O        LYS_73@HZ3     LYS_73@NZ        9       0.0448       2.8228     158.0541
LYS_166@HE2      PHE_90@HE2    PHE_90@CE2        6       0.0299       2.8934     148.2789
LYS_166@HD3      LEU_16@HB3     LEU_16@CB        4       0.0199       2.9200     142.6645
LYS_156@HE3      MET_142@HA    MET_142@CA        3       0.0149       2.8915     146.7007
SER_164@HG      PHE_139@HE2   PHE_139@CE2        2       0.0100       2.9329     137.5282
PHE_163@HE2      PHE_90@HE1    PHE_90@CE1        2       0.0100       2.9393     141.5565
ALA_160@HB2     MET_142@HB3    MET_142@CB        2       0.0100       2.9445     138.8670
ALA_160@HA      PHE_139@HD2   PHE_139@CD2        2       0.0100       2.9547     143.2263
ALA_160@HB1     PHE_139@HE2   PHE_139@CE2        2       0.0100       2.9911     137.9734
SER_164@O        LYS_73@HZ2     LYS_73@NZ        1       0.0050       2.7334     142.0855
PHE_163@HD2      PHE_90@HE1    PHE_90@CE1        1       0.0050       2.8414     135.6927
LYS_156@HB3      MET_142@HA    MET_142@CA        1       0.0050       2.8562     138.5150
ALA_160@HB3     MET_142@HB2    MET_142@CB        1       0.0050       2.8614     138.3157
ALA_165@HB2       ALA_13@HA     ALA_13@CA        1       0.0050       2.8662     136.4395
LYS_156@HE2     MET_142@HG3    MET_142@CG        1       0.0050       2.8785     142.4518
LYS_166@HE3      LEU_16@HB3     LEU_16@CB        1       0.0050       2.8952     148.6473
LYS_156@HG2      MET_142@HA    MET_142@CA        1       0.0050       2.9039     138.2842
LYS_156@HE3    ILE_128@HD11   ILE_128@CD1        1       0.0050       2.9099     138.8401
ALA_160@HB2     MET_142@HG2    MET_142@CG        1       0.0050       2.9107     135.9454
ALA_160@HB3     MET_142@HG3    MET_142@CG        1       0.0050       2.9161     136.7155
ALA_165@HB1     LEU_16@HD11    LEU_16@CD1        1       0.0050       2.9170     138.9423
LEU_167@HD12    VAL_89@HG22    VAL_89@CG2        1       0.0050       2.9321     138.3580
ALA_160@HB3     MET_142@HB3    MET_142@CB        1       0.0050       2.9331     135.0834
LYS_166@HB2     LEU_16@HD12    LEU_16@CD1        1       0.0050       2.9524     139.0163
LEU_167@C        LYS_73@HZ3     LYS_73@NZ        1       0.0050       2.9555     164.5490
PHE_163@HE2     VAL_89@HG23    VAL_89@CG2        1       0.0050       2.9569     137.5619
ALA_160@HA      MET_142@HE2    MET_142@CE        1       0.0050       2.9642     135.0320
PHE_163@HZ       ASN_135@HA    ASN_135@CA        1       0.0050       2.9712     138.0783
LYS_166@HE3     VAL_89@HG11    VAL_89@CG1        1       0.0050       2.9732     140.8520
LEU_167@HD12      ALA_86@HA     ALA_86@CA        1       0.0050       2.9771     137.1043
LEU_167@HA      VAL_89@HG23    VAL_89@CG2        1       0.0050       2.9826     142.5714
ALA_160@HB1     MET_143@HB2    MET_143@CB        1       0.0050       2.9947     157.0854
ALA_165@HB3       ALA_13@HA     ALA_13@CA        1       0.0050       2.9948     146.0091
LYS_156@HB3     MET_142@HB3    MET_142@CB        1       0.0050       2.9965     138.7179
