# Supplementary material for: Polarized benzene rings can promote the interaction between CaM and the CaMBD region of nNOS
Source: Front Mol Neurosci. 2024 Sep 3;17:1461272. doi: 10.3389/fnmol.2024.1461272 (PMC11405375; doi:10.3389/fnmol.2024.1461272)
Supplement: Supplementary file 1 [file Data_Sheet_1.ZIP › Original dataset/Model 1/hbond/hbond-details-2.out]

#Acceptor            DonorH         Donor   Frames         Frac      AvgDist       AvgAng
LEU_16@O        LYS_166@HZ3    LYS_166@NZ       30       0.1493       2.7874     155.9325
LEU_16@O        LYS_166@HZ2    LYS_166@NZ       25       0.1244       2.8161     155.1129
LEU_16@O        LYS_166@HZ1    LYS_166@NZ       16       0.0796       2.7868     157.1923
ALA_145@O       LYS_156@HZ3    LYS_156@NZ       13       0.0647       2.8060     155.1328
THR_144@O       LYS_156@HZ3    LYS_156@NZ        9       0.0448       2.8225     154.5553
THR_144@OG1     LYS_156@HZ1    LYS_156@NZ        9       0.0448       2.8677     146.2373
ALA_145@OXT     LYS_156@HZ2    LYS_156@NZ        8       0.0398       2.7359     149.8946
ALA_145@O       LYS_156@HZ2    LYS_156@NZ        8       0.0398       2.7538     162.2798
THR_144@OG1     LYS_156@HZ3    LYS_156@NZ        8       0.0398       2.8521     153.9381
THR_144@OG1     LYS_156@HZ2    LYS_156@NZ        6       0.0299       2.8122     150.4812
ALA_145@OXT     LYS_156@HZ1    LYS_156@NZ        6       0.0299       2.8148     162.6043
PHE_90@HE2      LYS_166@HE2    LYS_166@CE        6       0.0299       2.9223     150.8583
ALA_145@O       LYS_156@HZ1    LYS_156@NZ        5       0.0249       2.7677     155.6217
ALA_145@OXT     LYS_156@HZ3    LYS_156@NZ        5       0.0249       2.8424     155.5550
GLN_141@O       LYS_156@HZ3    LYS_156@NZ        4       0.0199       2.8603     155.2880
THR_144@O       LYS_156@HZ2    LYS_156@NZ        4       0.0199       2.9156     142.9726
GLN_141@OE1     LYS_156@HZ2    LYS_156@NZ        3       0.0149       2.8397     153.5810
GLN_141@O       LYS_156@HZ2    LYS_156@NZ        3       0.0149       2.8677     162.6130
THR_144@O       LYS_156@HE3    LYS_156@CE        3       0.0149       2.9061     139.7310
THR_144@O       LYS_156@HZ1    LYS_156@NZ        3       0.0149       2.9077     157.8898
GLN_141@O       LYS_156@HZ1    LYS_156@NZ        2       0.0100       2.7558     151.4903
GLN_141@OE1     LYS_156@HZ1    LYS_156@NZ        2       0.0100       2.7773     145.8159
PHE_90@HE1      PHE_163@HE2   PHE_163@CE2        2       0.0100       2.8647     138.0632
ILE_128@HD13    LYS_156@HE2    LYS_156@CE        2       0.0100       2.8666     141.3962
LEU_16@HB3      LYS_166@HD3    LYS_166@CD        2       0.0100       2.8670     140.3335
MET_143@HA     LEU_157@HD11   LEU_157@CD1        2       0.0100       2.8767     136.8351
MET_142@HB3     ALA_160@HB1    ALA_160@CB        2       0.0100       2.9191     139.4100
ALA_13@HA       ALA_165@HB1    ALA_165@CB        2       0.0100       2.9234     145.9731
MET_142@HA      LYS_156@HG2    LYS_156@CG        2       0.0100       2.9629     142.3198
LEU_16@HD22     LYS_162@HE3    LYS_162@CE        2       0.0100       2.9677     147.7882
VAL_89@O        LYS_166@HZ3    LYS_166@NZ        1       0.0050       2.6875     148.5862
ALA_86@HA      LEU_167@HD11   LEU_167@CD1        1       0.0050       2.7841     138.0883
THR_144@HG1     LYS_156@HZ3    LYS_156@NZ        1       0.0050       2.8494     145.9396
LEU_16@HB3      LYS_166@HE3    LYS_166@CE        1       0.0050       2.8764     145.8892
ALA_86@HB3       PHE_163@HZ    PHE_163@CZ        1       0.0050       2.8902     143.3832
GLN_141@OE1     LYS_156@HZ3    LYS_156@NZ        1       0.0050       2.8914     146.3886
MET_142@O       LYS_156@HZ2    LYS_156@NZ        1       0.0050       2.8954     137.4981
MET_142@HE3      ALA_160@HA    ALA_160@CA        1       0.0050       2.9117     143.3585
LEU_16@HD23     LYS_162@HE3    LYS_162@CE        1       0.0050       2.9132     142.7902
LEU_16@HD23     LYS_166@HE2    LYS_166@CE        1       0.0050       2.9317     156.5233
ALA_86@HA      LEU_167@HD13   LEU_167@CD1        1       0.0050       2.9397     140.8389
ALA_86@HB3     LEU_167@HD12   LEU_167@CD1        1       0.0050       2.9486     136.2252
GLU_82@HG3     LEU_167@HD21   LEU_167@CD2        1       0.0050       2.9618     139.4964
MET_142@HA      LYS_156@HE2    LYS_156@CE        1       0.0050       2.9682     138.1850
ALA_86@HA        PHE_163@HZ    PHE_163@CZ        1       0.0050       2.9706     163.0582
ALA_13@HA       ALA_165@HB3    ALA_165@CB        1       0.0050       2.9721     142.9870
LEU_16@HB3      LYS_166@HE2    LYS_166@CE        1       0.0050       2.9733     144.0336
MET_143@HB2     ALA_160@HB2    ALA_160@CB        1       0.0050       2.9746     135.1971
LEU_16@HD21     LYS_162@HE2    LYS_162@CE        1       0.0050       2.9753     140.7644
MET_142@HA      LYS_156@HD2    LYS_156@CD        1       0.0050       2.9796     139.7223
VAL_89@HG13     LYS_166@HB3    LYS_166@CB        1       0.0050       2.9852     140.5052
ALA_86@HB1      PHE_163@HE1   PHE_163@CE1        1       0.0050       2.9892     136.8014
MET_142@HG3     LYS_156@HE2    LYS_156@CE        1       0.0050       2.9940     162.4625
