# Supplementary material for: Polarized benzene rings can promote the interaction between CaM and the CaMBD region of nNOS
Source: Front Mol Neurosci. 2024 Sep 3;17:1461272. doi: 10.3389/fnmol.2024.1461272 (PMC11405375; doi:10.3389/fnmol.2024.1461272)
Supplement: Supplementary file 1 [file Data_Sheet_1.ZIP › Original dataset/Model 1/MMGBSA/FINAL_DECOMP_MMPBSA.dat]

| Run on Sat Jul  6 09:37:21 2024
|| GB non-polar solvation energies calculated with gbsa=2
idecomp = 2: Per-residue decomp adding 1-4 interactions to EEL and VDW.
Energy Decomposition Analysis (All units kcal/mol): Generalized Born solvent


Complex:
Total Energy Decomposition:
Residue |       Internal      |    van der Waals    |    Electrostatic    |   Polar Solvation   |   Non-Polar Solv.   |       TOTAL
-------------------------------------------------------------------------------------------------------------------------------------------
GLN   1 |   24.616 +/-  2.725 |    0.094 +/-  1.356 | -179.460 +/-  8.561 |   12.114 +/-  8.615 |    1.639 +/-  0.130 | -140.997 +/-  3.078
LEU   2 |   16.485 +/-  2.684 |   -2.290 +/-  1.329 |  -26.520 +/-  2.401 |   -1.732 +/-  1.836 |    0.316 +/-  0.124 |  -13.741 +/-  3.160
THR   3 |   16.410 +/-  2.526 |   -1.857 +/-  1.181 |  -35.091 +/-  4.446 |   -7.204 +/-  3.165 |    0.603 +/-  0.093 |  -27.138 +/-  2.876
GLU   4 |   18.284 +/-  2.575 |   -1.465 +/-  1.187 |   60.181 +/-  6.888 | -134.976 +/-  6.949 |    1.064 +/-  0.090 |  -56.913 +/-  2.278
GLU   5 |   18.247 +/-  3.152 |   -1.619 +/-  1.341 |   76.495 +/- 12.082 | -149.383 +/- 12.266 |    1.003 +/-  0.077 |  -55.256 +/-  2.953
GLN   6 |   23.467 +/-  2.931 |   -5.767 +/-  1.289 |  -72.115 +/-  3.431 |   -8.794 +/-  3.077 |    0.375 +/-  0.121 |  -62.833 +/-  3.190
ILE   7 |   17.441 +/-  3.024 |   -3.346 +/-  1.284 |  -13.170 +/-  1.151 |   -1.333 +/-  0.683 |    0.336 +/-  0.081 |   -0.071 +/-  3.096
ALA   8 |    7.144 +/-  1.677 |   -2.922 +/-  0.780 |   -8.416 +/-  1.305 |   -1.524 +/-  1.106 |    0.402 +/-  0.049 |   -5.316 +/-  1.794
GLU   9 |   18.201 +/-  2.649 |   -3.686 +/-  1.088 |   97.679 +/-  7.711 | -169.316 +/-  7.547 |    0.788 +/-  0.088 |  -56.335 +/-  2.083
PHE  10 |   16.938 +/-  2.932 |   -6.187 +/-  1.609 |   -1.566 +/-  1.459 |   -3.181 +/-  0.929 |    0.149 +/-  0.078 |    6.153 +/-  2.723
LYS  11 |   18.064 +/-  3.031 |   -4.147 +/-  1.347 |  -92.213 +/-  6.687 |   56.441 +/-  6.843 |    0.914 +/-  0.103 |  -20.940 +/-  3.663
GLU  12 |   16.944 +/-  2.521 |   -2.769 +/-  1.071 |   75.824 +/-  7.727 | -154.975 +/-  7.281 |    0.850 +/-  0.101 |  -64.126 +/-  2.648
ALA  13 |    7.564 +/-  2.252 |   -4.734 +/-  0.753 |   -5.475 +/-  1.271 |   -1.188 +/-  0.788 |    0.058 +/-  0.030 |   -3.776 +/-  2.359
PHE  14 |   16.284 +/-  2.935 |   -6.270 +/-  1.220 |   -3.485 +/-  1.283 |   -5.292 +/-  0.783 |    0.269 +/-  0.056 |    1.506 +/-  3.118
SER  15 |   11.567 +/-  2.287 |   -2.095 +/-  0.947 |   -9.282 +/-  3.178 |   -6.258 +/-  2.758 |    0.511 +/-  0.059 |   -5.558 +/-  2.123
LEU  16 |   16.468 +/-  3.126 |   -2.078 +/-  1.405 |  -34.421 +/-  2.890 |    2.726 +/-  1.771 |    0.349 +/-  0.105 |  -16.956 +/-  3.579
PHE  17 |   17.386 +/-  3.406 |   -4.649 +/-  1.242 |   -4.949 +/-  1.356 |   -5.430 +/-  1.146 |    0.314 +/-  0.087 |    2.670 +/-  3.679
ASP  18 |   40.415 +/-  3.235 |   -2.863 +/-  1.585 |  -51.051 +/-  5.347 | -119.206 +/-  4.766 |    0.096 +/-  0.030 | -132.608 +/-  3.757
LYS  19 |   18.773 +/-  3.435 |   -3.609 +/-  1.268 |  -93.984 +/-  5.941 |   64.825 +/-  6.267 |    0.759 +/-  0.102 |  -13.235 +/-  3.758
ASP  20 |   38.482 +/-  3.674 |   -1.475 +/-  1.812 |  -73.302 +/-  9.615 | -122.649 +/-  6.491 |    0.127 +/-  0.054 | -158.817 +/-  3.877
GLY  21 |    5.663 +/-  1.771 |   -0.606 +/-  0.639 |  -10.433 +/-  2.003 |   -4.873 +/-  1.391 |    0.518 +/-  0.074 |   -9.732 +/-  1.611
ASP  22 |   42.423 +/-  4.065 |    0.480 +/-  1.890 |  -63.536 +/-  7.187 | -130.318 +/-  5.542 |    0.575 +/-  0.044 | -150.375 +/-  3.576
GLY  23 |    5.591 +/-  1.728 |   -3.259 +/-  0.841 |   -9.502 +/-  1.360 |   -4.033 +/-  0.855 |    0.074 +/-  0.039 |  -11.129 +/-  1.844
THR  24 |   26.098 +/-  3.315 |    0.300 +/-  1.530 | -129.850 +/-  2.801 |   -2.644 +/-  1.676 |    0.538 +/-  0.057 | -105.558 +/-  3.307
ILE  25 |   18.639 +/-  3.253 |   -3.350 +/-  1.621 |   -1.864 +/-  0.908 |   -2.786 +/-  0.496 |    0.338 +/-  0.064 |   10.977 +/-  3.573
THR  26 |   16.868 +/-  2.721 |   -1.087 +/-  1.488 |  -36.870 +/-  2.573 |   -4.252 +/-  3.120 |    0.601 +/-  0.146 |  -24.740 +/-  2.986
THR  27 |   17.494 +/-  2.822 |   -1.354 +/-  0.983 |  -26.107 +/-  2.691 |   -8.289 +/-  2.187 |    0.723 +/-  0.087 |  -17.534 +/-  2.924
LYS  28 |   17.866 +/-  2.934 |   -3.146 +/-  1.589 | -113.339 +/- 11.163 |   80.377 +/- 11.424 |    0.745 +/-  0.128 |  -17.497 +/-  4.208
GLU  29 |   42.917 +/-  3.485 |   -3.234 +/-  2.071 |  -82.981 +/-  7.908 | -112.927 +/-  4.627 |    0.014 +/-  0.016 | -156.211 +/-  5.529
LEU  30 |   16.300 +/-  2.571 |   -5.640 +/-  1.791 |  -29.969 +/-  1.339 |   -0.175 +/-  0.842 |    0.120 +/-  0.091 |  -19.364 +/-  2.793
GLY  31 |    5.416 +/-  1.670 |   -3.862 +/-  0.692 |  -12.084 +/-  1.486 |   -1.586 +/-  0.920 |    0.056 +/-  0.026 |  -12.061 +/-  1.897
THR  32 |   15.517 +/-  2.520 |   -4.923 +/-  1.264 |  -39.491 +/-  2.493 |   -0.563 +/-  1.313 |    0.085 +/-  0.030 |  -29.373 +/-  3.112
VAL  33 |   14.426 +/-  2.868 |   -3.669 +/-  1.190 |  -28.637 +/-  1.354 |    0.954 +/-  0.804 |    0.186 +/-  0.066 |  -16.739 +/-  2.898
MET  34 |   15.533 +/-  2.263 |   -9.842 +/-  1.084 |   -5.427 +/-  1.583 |   -0.214 +/-  0.892 |    0.027 +/-  0.027 |    0.077 +/-  2.742
ARG  35 |   22.577 +/-  3.609 |   -8.110 +/-  1.308 | -259.921 +/-  7.169 |   66.893 +/-  7.992 |    0.635 +/-  0.118 | -177.926 +/-  3.695
SER  36 |   12.475 +/-  2.311 |   -2.428 +/-  0.888 |  -16.502 +/-  2.486 |   -4.913 +/-  2.221 |    0.474 +/-  0.071 |  -10.894 +/-  2.168
LEU  37 |   16.721 +/-  2.770 |   -0.776 +/-  1.301 |  -28.921 +/-  1.071 |   -2.787 +/-  0.731 |    0.858 +/-  0.082 |  -14.905 +/-  3.148
GLY  38 |    5.997 +/-  1.727 |   -0.807 +/-  0.694 |  -10.667 +/-  1.316 |   -3.221 +/-  0.820 |    0.523 +/-  0.040 |   -8.175 +/-  1.776
GLN  39 |   23.928 +/-  2.983 |   -3.290 +/-  1.023 |  -70.406 +/-  2.904 |   -9.327 +/-  2.407 |    0.631 +/-  0.083 |  -58.465 +/-  3.172
ASN  40 |   23.102 +/-  2.834 |   -1.094 +/-  1.074 |  -70.976 +/-  4.335 |  -14.589 +/-  3.251 |    0.916 +/-  0.076 |  -62.641 +/-  2.664
PRO  41 |   21.036 +/-  2.348 |   -4.667 +/-  0.973 |   -6.469 +/-  1.165 |   -2.575 +/-  1.033 |    0.274 +/-  0.068 |    7.600 +/-  2.405
THR  42 |   14.878 +/-  2.376 |   -1.864 +/-  1.180 |  -32.572 +/-  2.358 |   -9.158 +/-  1.998 |    0.538 +/-  0.068 |  -28.179 +/-  2.566
GLU  43 |   19.388 +/-  3.108 |   -1.515 +/-  1.245 |   69.930 +/-  5.116 | -143.415 +/-  4.897 |    1.013 +/-  0.099 |  -54.599 +/-  3.066
ALA  44 |    7.553 +/-  2.075 |   -2.342 +/-  0.677 |    0.464 +/-  1.598 |   -8.118 +/-  1.383 |    0.519 +/-  0.050 |   -1.925 +/-  2.034
GLU  45 |   18.016 +/-  2.869 |   -3.776 +/-  1.112 |   97.164 +/-  4.794 | -167.229 +/-  4.733 |    0.603 +/-  0.073 |  -55.222 +/-  2.815
LEU  46 |   16.964 +/-  3.017 |   -5.836 +/-  1.359 |  -29.991 +/-  1.137 |   -2.099 +/-  0.627 |    0.212 +/-  0.077 |  -20.749 +/-  3.349
GLN  47 |   24.445 +/-  3.240 |   -2.397 +/-  1.202 |  -75.974 +/-  3.431 |  -11.248 +/-  2.715 |    0.951 +/-  0.096 |  -64.223 +/-  3.174
ASP  48 |   14.141 +/-  2.398 |   -3.226 +/-  0.920 |  102.610 +/-  4.870 | -175.073 +/-  4.459 |    0.677 +/-  0.043 |  -60.871 +/-  2.400
MET  49 |   16.024 +/-  2.452 |   -7.556 +/-  1.176 |   -7.023 +/-  1.693 |   -2.003 +/-  1.053 |    0.145 +/-  0.060 |   -0.414 +/-  2.808
ILE  50 |   19.449 +/-  3.076 |   -5.054 +/-  1.413 |  -12.584 +/-  1.163 |   -1.046 +/-  0.867 |    0.350 +/-  0.066 |    1.115 +/-  2.927
ASN  51 |   22.544 +/-  2.851 |   -4.102 +/-  1.067 |  -87.712 +/-  4.419 |   -9.906 +/-  3.555 |    0.659 +/-  0.059 |  -78.519 +/-  3.006
GLU  52 |   17.349 +/-  3.156 |   -2.607 +/-  1.311 |  104.279 +/-  4.385 | -176.173 +/-  4.362 |    0.946 +/-  0.051 |  -56.206 +/-  2.857
VAL  53 |   16.953 +/-  2.783 |   -3.070 +/-  1.483 |  -30.412 +/-  1.462 |   -0.332 +/-  0.999 |    0.238 +/-  0.079 |  -16.622 +/-  2.940
ASP  54 |   35.681 +/-  2.902 |   -4.233 +/-  1.514 |  -43.483 +/-  5.113 | -133.818 +/-  3.980 |    0.124 +/-  0.027 | -145.729 +/-  2.927
ALA  55 |    7.357 +/-  1.937 |   -0.879 +/-  0.976 |   -5.228 +/-  1.189 |   -1.178 +/-  0.735 |    0.539 +/-  0.082 |    0.611 +/-  2.060
ASP  56 |   45.673 +/-  3.570 |   -0.010 +/-  1.655 |  -68.034 +/-  5.783 | -124.114 +/-  4.078 |    0.396 +/-  0.040 | -146.089 +/-  3.055
GLY  57 |    5.697 +/-  1.821 |   -0.271 +/-  0.639 |  -10.860 +/-  1.158 |   -2.657 +/-  0.671 |    0.643 +/-  0.030 |   -7.448 +/-  1.661
ASN  58 |   36.368 +/-  3.015 |    0.780 +/-  1.650 | -178.632 +/-  3.372 |   -4.927 +/-  1.149 |    0.583 +/-  0.029 | -145.828 +/-  2.710
GLY  59 |    6.045 +/-  1.727 |   -2.135 +/-  0.902 |  -12.137 +/-  1.454 |   -0.291 +/-  0.810 |    0.154 +/-  0.033 |   -8.365 +/-  1.732
THR  60 |   27.146 +/-  2.401 |   -1.758 +/-  1.319 | -123.572 +/-  2.574 |   -4.650 +/-  1.111 |    0.401 +/-  0.033 | -102.433 +/-  2.657
ILE  61 |   20.170 +/-  2.955 |   -5.674 +/-  1.510 |   -1.051 +/-  0.920 |   -2.004 +/-  0.607 |    0.128 +/-  0.053 |   11.568 +/-  3.044
ASP  62 |   17.301 +/-  2.218 |   -3.148 +/-  1.176 |   57.626 +/-  4.809 | -136.411 +/-  4.521 |    0.485 +/-  0.028 |  -64.147 +/-  2.659
PHE  63 |   18.594 +/-  3.156 |   -3.877 +/-  1.349 |   -2.775 +/-  1.268 |   -0.170 +/-  0.656 |    0.249 +/-  0.060 |   12.022 +/-  3.275
PRO  64 |   21.027 +/-  2.533 |   -4.112 +/-  1.029 |  -14.560 +/-  1.982 |    0.846 +/-  0.935 |    0.433 +/-  0.043 |    3.634 +/-  2.780
GLU  65 |   50.709 +/-  3.295 |   -3.482 +/-  1.794 |  -80.929 +/-  5.956 | -119.522 +/-  4.094 |    0.075 +/-  0.027 | -153.150 +/-  3.514
PHE  66 |   15.721 +/-  3.196 |   -7.971 +/-  1.231 |   -8.182 +/-  1.120 |   -0.545 +/-  0.566 |    0.075 +/-  0.032 |   -0.901 +/-  3.299
LEU  67 |   16.537 +/-  2.906 |   -4.841 +/-  1.352 |  -33.948 +/-  1.041 |   -0.034 +/-  0.733 |    0.235 +/-  0.061 |  -22.051 +/-  3.112
THR  68 |   15.186 +/-  2.667 |   -2.610 +/-  1.302 |  -40.183 +/-  1.931 |    0.360 +/-  1.790 |    0.475 +/-  0.121 |  -26.772 +/-  2.811
MET  69 |   15.684 +/-  2.529 |   -6.166 +/-  1.132 |  -10.245 +/-  1.432 |   -0.225 +/-  1.255 |    0.501 +/-  0.116 |   -0.452 +/-  2.828
MET  70 |   16.024 +/-  2.957 |   -7.894 +/-  1.145 |  -11.776 +/-  1.536 |   -0.974 +/-  1.002 |    0.129 +/-  0.051 |   -4.491 +/-  3.135
ALA  71 |    7.498 +/-  2.063 |   -3.594 +/-  0.834 |    1.157 +/-  1.639 |   -1.454 +/-  1.119 |    0.201 +/-  0.074 |    3.807 +/-  2.172
ARG  72 |   22.909 +/-  3.764 |   -3.858 +/-  1.403 | -243.428 +/-  9.601 |   56.186 +/-  8.980 |    1.206 +/-  0.116 | -166.984 +/-  3.584
LYS  73 |   18.547 +/-  3.330 |   -4.215 +/-  1.487 | -157.208 +/- 16.858 |  120.129 +/- 14.440 |    0.490 +/-  0.094 |  -22.258 +/-  5.382
MET  74 |   16.042 +/-  2.484 |   -3.914 +/-  1.176 |   -1.841 +/-  2.588 |   -7.894 +/-  2.292 |    0.736 +/-  0.102 |    3.129 +/-  2.656
LYS  75 |   17.985 +/-  3.342 |   -1.405 +/-  1.239 |  -65.548 +/- 10.540 |   28.763 +/-  9.956 |    1.352 +/-  0.129 |  -18.854 +/-  3.663
ASP  76 |   16.289 +/-  3.110 |   -0.955 +/-  1.405 |   71.684 +/- 12.606 | -153.827 +/- 13.822 |    0.771 +/-  0.087 |  -66.038 +/-  2.762
THR  77 |   16.166 +/-  2.473 |   -1.509 +/-  1.535 |  -36.825 +/-  2.331 |   -3.445 +/-  1.998 |    0.390 +/-  0.107 |  -25.222 +/-  2.439
ASP  78 |   13.991 +/-  2.807 |   -2.017 +/-  1.030 |  100.487 +/-  7.689 | -172.096 +/-  6.986 |    0.682 +/-  0.066 |  -58.953 +/-  2.433
SER  79 |   11.366 +/-  2.219 |   -1.942 +/-  0.747 |   -7.775 +/-  3.375 |  -12.042 +/-  2.862 |    0.673 +/-  0.073 |   -9.720 +/-  2.186
GLU  80 |   18.560 +/-  2.968 |   -1.886 +/-  1.470 |   81.055 +/-  8.978 | -155.619 +/-  8.201 |    0.833 +/-  0.128 |  -57.057 +/-  3.482
GLU  81 |   17.125 +/-  2.654 |   -3.412 +/-  1.447 |   72.794 +/- 11.091 | -148.700 +/-  9.533 |    0.464 +/-  0.127 |  -61.729 +/-  3.107
GLU  82 |   18.610 +/-  3.041 |   -4.238 +/-  1.340 |  105.711 +/-  9.765 | -175.861 +/-  9.225 |    0.494 +/-  0.144 |  -55.283 +/-  2.983
ILE  83 |   17.436 +/-  2.553 |   -2.836 +/-  1.388 |   -4.482 +/-  1.699 |   -1.309 +/-  0.996 |    0.466 +/-  0.097 |    9.276 +/-  2.766
ARG  84 |   22.077 +/-  3.672 |   -4.742 +/-  1.711 | -310.685 +/- 12.445 |  105.987 +/-  9.700 |    0.899 +/-  0.117 | -186.464 +/-  4.645
GLU  85 |   17.701 +/-  2.539 |   -4.061 +/-  1.673 |   70.790 +/-  9.193 | -151.460 +/-  8.797 |    0.445 +/-  0.133 |  -66.585 +/-  2.721
ALA  86 |    7.832 +/-  1.803 |   -4.772 +/-  0.956 |   -7.223 +/-  1.595 |    0.769 +/-  0.712 |    0.010 +/-  0.008 |   -3.384 +/-  2.144
PHE  87 |   17.891 +/-  2.650 |   -2.702 +/-  1.172 |    1.843 +/-  1.844 |   -3.052 +/-  1.466 |    0.654 +/-  0.110 |   14.635 +/-  2.710
ARG  88 |   23.465 +/-  4.230 |   -3.577 +/-  1.901 | -307.534 +/- 10.650 |  109.831 +/-  8.751 |    0.762 +/-  0.106 | -177.054 +/-  4.287
VAL  89 |   14.846 +/-  2.819 |   -3.000 +/-  1.098 |  -31.655 +/-  1.497 |   -1.313 +/-  1.492 |    0.244 +/-  0.044 |  -20.877 +/-  2.810
PHE  90 |   16.152 +/-  2.987 |   -3.198 +/-  1.007 |   -8.127 +/-  2.999 |   -3.116 +/-  1.922 |    0.452 +/-  0.097 |    2.164 +/-  3.201
ASP  91 |   33.853 +/-  2.425 |   -2.936 +/-  1.671 |  -52.310 +/-  5.216 | -120.291 +/-  4.327 |    0.107 +/-  0.033 | -141.576 +/-  3.713
LYS  92 |   18.222 +/-  3.294 |   -2.512 +/-  1.748 | -107.026 +/-  8.874 |   72.964 +/-  8.532 |    0.864 +/-  0.131 |  -17.488 +/-  4.217
ASP  93 |   45.682 +/-  4.228 |    0.846 +/-  1.729 |  -87.194 +/-  6.449 | -112.270 +/-  3.540 |    0.551 +/-  0.035 | -152.385 +/-  3.185
GLY  94 |    6.048 +/-  1.528 |   -0.249 +/-  0.661 |  -11.080 +/-  1.495 |   -3.199 +/-  1.149 |    0.522 +/-  0.102 |   -7.958 +/-  1.771
ASN  95 |   34.111 +/-  2.737 |   -0.768 +/-  1.605 | -174.330 +/-  2.832 |   -9.261 +/-  1.662 |    0.570 +/-  0.050 | -149.679 +/-  2.967
GLY  96 |    6.039 +/-  1.628 |   -2.911 +/-  0.639 |   -7.233 +/-  1.264 |   -4.709 +/-  0.856 |    0.075 +/-  0.032 |   -8.740 +/-  1.754
TYR  97 |   26.583 +/-  3.472 |   -1.414 +/-  1.357 | -120.247 +/-  2.951 |   -5.343 +/-  2.013 |    0.709 +/-  0.107 |  -99.712 +/-  2.992
ILE  98 |   19.715 +/-  3.170 |   -3.500 +/-  1.516 |   -1.959 +/-  1.792 |   -0.500 +/-  1.623 |    0.361 +/-  0.073 |   14.117 +/-  3.324
SER  99 |   11.567 +/-  2.116 |   -2.911 +/-  1.100 |   -9.643 +/-  1.784 |  -12.475 +/-  1.137 |    0.303 +/-  0.031 |  -13.159 +/-  2.688
ALA 100 |    7.381 +/-  2.218 |   -3.004 +/-  0.967 |   -2.185 +/-  1.148 |   -3.629 +/-  0.725 |    0.221 +/-  0.068 |   -1.215 +/-  2.333
ALA 101 |    7.360 +/-  2.198 |   -2.731 +/-  0.722 |   -3.792 +/-  0.972 |   -3.728 +/-  0.853 |    0.441 +/-  0.063 |   -2.449 +/-  2.548
GLU 102 |   36.725 +/-  2.833 |   -3.657 +/-  1.938 |  -57.124 +/-  6.412 | -114.136 +/-  4.542 |    0.037 +/-  0.018 | -138.155 +/-  3.205
LEU 103 |   16.889 +/-  2.487 |   -4.781 +/-  1.500 |  -26.076 +/-  1.505 |   -0.228 +/-  0.692 |    0.202 +/-  0.055 |  -13.994 +/-  2.821
ARG 104 |   21.718 +/-  3.987 |   -5.336 +/-  1.567 | -251.152 +/-  7.953 |   54.312 +/-  7.460 |    0.846 +/-  0.125 | -179.613 +/-  3.747
HIE 105 |   34.261 +/-  2.871 |   -6.680 +/-  1.031 |  -21.973 +/-  2.563 |   -8.074 +/-  1.681 |    0.677 +/-  0.085 |   -1.790 +/-  3.046
VAL 106 |   14.446 +/-  2.198 |   -2.802 +/-  1.297 |  -31.365 +/-  1.244 |    0.777 +/-  0.695 |    0.354 +/-  0.073 |  -18.589 +/-  2.293
MET 107 |   15.703 +/-  2.589 |   -8.497 +/-  1.135 |  -11.930 +/-  2.241 |   -1.220 +/-  1.455 |    0.104 +/-  0.043 |   -5.841 +/-  2.644
THR 108 |   14.884 +/-  2.345 |   -2.800 +/-  1.122 |  -38.109 +/-  1.604 |   -0.607 +/-  1.161 |    0.549 +/-  0.049 |  -26.082 +/-  2.506
ASN 109 |   20.160 +/-  2.872 |   -6.220 +/-  1.165 |  -85.189 +/-  3.459 |   -5.153 +/-  1.868 |    0.157 +/-  0.064 |  -76.245 +/-  2.574
LEU 110 |   16.350 +/-  2.741 |   -3.686 +/-  1.573 |  -31.931 +/-  2.523 |    0.132 +/-  2.146 |    0.310 +/-  0.130 |  -18.825 +/-  3.020
GLY 111 |    5.461 +/-  1.560 |   -1.708 +/-  0.714 |  -13.824 +/-  1.811 |   -2.512 +/-  1.474 |    0.336 +/-  0.061 |  -12.247 +/-  1.519
GLU 112 |   17.479 +/-  2.519 |   -2.334 +/-  1.185 |   72.198 +/- 10.519 | -137.963 +/-  9.898 |    0.639 +/-  0.080 |  -49.982 +/-  2.783
LYS 113 |   17.276 +/-  3.129 |   -0.558 +/-  1.020 |  -58.724 +/-  7.676 |   29.003 +/-  8.538 |    1.449 +/-  0.077 |  -11.553 +/-  3.382
LEU 114 |   16.441 +/-  2.591 |   -1.528 +/-  1.224 |  -31.478 +/-  1.593 |   -2.779 +/-  1.528 |    0.670 +/-  0.127 |  -18.674 +/-  2.704
THR 115 |   14.922 +/-  2.287 |   -2.241 +/-  1.272 |  -32.305 +/-  3.240 |   -8.899 +/-  2.630 |    0.414 +/-  0.071 |  -28.108 +/-  2.358
ASP 116 |   14.094 +/-  2.399 |   -1.578 +/-  1.028 |   70.799 +/-  6.598 | -146.033 +/-  6.044 |    0.801 +/-  0.074 |  -61.918 +/-  2.529
GLU 117 |   17.595 +/-  2.959 |   -2.111 +/-  1.086 |   99.822 +/-  7.350 | -174.787 +/-  7.109 |    0.909 +/-  0.056 |  -58.573 +/-  2.695
GLU 118 |   17.523 +/-  3.079 |   -4.294 +/-  1.101 |  114.409 +/-  6.360 | -182.944 +/-  6.231 |    0.559 +/-  0.063 |  -54.747 +/-  2.973
VAL 119 |   14.623 +/-  2.438 |   -2.866 +/-  1.513 |  -29.854 +/-  1.738 |   -1.351 +/-  0.998 |    0.218 +/-  0.063 |  -19.230 +/-  2.644
ASP 120 |   14.547 +/-  3.163 |   -3.526 +/-  1.061 |   89.248 +/- 10.184 | -166.644 +/-  8.340 |    0.541 +/-  0.092 |  -65.833 +/-  2.424
GLU 121 |   17.710 +/-  2.890 |   -3.464 +/-  1.306 |  101.580 +/- 12.102 | -174.256 +/- 10.861 |    0.681 +/-  0.097 |  -57.750 +/-  2.807
MET 122 |   15.247 +/-  2.978 |   -6.903 +/-  1.035 |   -4.445 +/-  1.856 |   -4.251 +/-  1.593 |    0.250 +/-  0.065 |   -0.102 +/-  2.999
ILE 123 |   18.944 +/-  3.463 |   -0.700 +/-  1.231 |   -3.385 +/-  1.730 |   -4.600 +/-  1.357 |    0.951 +/-  0.064 |   11.210 +/-  3.223
ARG 124 |   23.188 +/-  4.154 |   -1.626 +/-  1.229 | -313.361 +/- 17.834 |  107.410 +/- 15.923 |    1.288 +/-  0.132 | -183.100 +/-  4.093
GLU 125 |   18.292 +/-  2.622 |   -2.275 +/-  1.271 |  110.064 +/-  7.090 | -185.751 +/-  6.691 |    0.757 +/-  0.073 |  -58.912 +/-  2.851
ALA 126 |    7.786 +/-  2.063 |   -1.239 +/-  0.663 |   -0.437 +/-  1.509 |   -5.917 +/-  1.109 |    0.674 +/-  0.052 |    0.867 +/-  2.133
ASP 127 |   26.283 +/-  3.039 |    0.790 +/-  1.723 |  -28.621 +/-  5.841 | -146.435 +/-  4.990 |    0.276 +/-  0.030 | -147.707 +/-  3.716
ILE 128 |   18.303 +/-  2.917 |   -0.813 +/-  1.567 |  -14.630 +/-  1.199 |   -1.924 +/-  0.988 |    0.602 +/-  0.101 |    1.537 +/-  3.238
ASP 129 |   47.150 +/-  3.551 |   -0.127 +/-  1.564 |  -47.129 +/-  7.257 | -149.793 +/-  5.822 |    0.385 +/-  0.065 | -149.514 +/-  3.558
GLY 130 |    5.721 +/-  1.830 |   -0.154 +/-  0.663 |  -14.766 +/-  1.225 |   -2.719 +/-  0.618 |    0.581 +/-  0.027 |  -11.337 +/-  1.676
ASP 131 |   43.113 +/-  3.275 |   -0.270 +/-  1.669 |  -40.568 +/-  6.026 | -150.356 +/-  4.630 |    0.228 +/-  0.062 | -147.853 +/-  3.664
GLY 132 |    5.521 +/-  1.594 |   -2.618 +/-  0.827 |  -10.603 +/-  1.368 |   -2.887 +/-  0.891 |    0.080 +/-  0.026 |  -10.506 +/-  1.759
GLN 133 |   34.317 +/-  3.917 |   -0.968 +/-  1.680 | -170.544 +/-  3.691 |   -5.702 +/-  1.931 |    0.375 +/-  0.063 | -142.523 +/-  3.736
VAL 134 |   16.676 +/-  3.072 |   -4.234 +/-  1.493 |  -17.093 +/-  1.390 |   -1.179 +/-  0.715 |    0.214 +/-  0.055 |   -5.616 +/-  3.180
ASN 135 |   22.401 +/-  3.055 |   -5.746 +/-  1.581 |  -91.542 +/-  2.245 |   -3.465 +/-  1.243 |    0.048 +/-  0.035 |  -78.303 +/-  2.816
TYR 136 |   17.408 +/-  3.051 |   -5.164 +/-  1.158 |  -26.816 +/-  2.023 |   -7.771 +/-  1.473 |    0.514 +/-  0.090 |  -21.828 +/-  3.221
GLU 137 |   18.227 +/-  2.655 |   -3.694 +/-  1.055 |   91.115 +/-  5.607 | -164.514 +/-  5.701 |    0.773 +/-  0.089 |  -58.093 +/-  2.689
GLU 138 |   38.700 +/-  3.622 |   -4.435 +/-  1.728 |  -42.871 +/-  5.401 | -136.715 +/-  4.428 |    0.005 +/-  0.004 | -145.317 +/-  3.359
PHE 139 |   16.957 +/-  2.897 |   -5.845 +/-  1.163 |   -9.982 +/-  1.248 |    0.367 +/-  0.596 |    0.255 +/-  0.067 |    1.753 +/-  3.145
VAL 140 |   14.388 +/-  2.657 |   -2.222 +/-  1.157 |  -31.653 +/-  2.211 |    1.098 +/-  1.031 |    0.469 +/-  0.076 |  -17.921 +/-  3.011
GLN 141 |   24.486 +/-  2.839 |   -3.755 +/-  1.352 |  -76.360 +/-  5.257 |   -7.193 +/-  4.243 |    0.710 +/-  0.100 |  -62.112 +/-  3.287
MET 142 |   15.957 +/-  2.981 |   -8.861 +/-  1.031 |  -11.213 +/-  1.863 |    2.337 +/-  1.515 |    0.084 +/-  0.041 |   -1.696 +/-  2.914
MET 143 |   15.701 +/-  2.592 |   -4.344 +/-  1.303 |  -11.261 +/-  1.296 |   -1.316 +/-  1.167 |    0.667 +/-  0.118 |   -0.552 +/-  2.660
THR 144 |   17.815 +/-  2.575 |   -0.516 +/-  1.557 |  -29.316 +/-  5.122 |   -5.806 +/-  3.930 |    0.575 +/-  0.086 |  -17.248 +/-  2.681
ALA 145 |   11.204 +/-  2.243 |   -0.168 +/-  0.887 |   63.774 +/- 15.804 | -130.121 +/- 14.830 |    1.135 +/-  0.127 |  -54.177 +/-  2.364
 CA 146 |   80.495 +/-  3.890 |    0.744 +/-  0.946 | -410.884 +/- 15.935 |  239.056 +/-  8.379 |    0.000 +/-  0.000 |  -90.589 +/- 10.988
 CW 147 |   27.170 +/-  2.708 |    4.153 +/-  1.566 | -132.668 +/-  5.000 |    0.275 +/-  1.475 |    0.019 +/-  0.018 | -101.051 +/-  2.473
 CA 148 |   77.646 +/-  3.445 |    0.903 +/-  0.756 | -409.335 +/-  9.632 |  245.001 +/-  6.823 |    0.000 +/-  0.000 |  -85.785 +/-  6.493
 CW 149 |   19.799 +/-  2.751 |    2.068 +/-  1.214 | -125.418 +/-  4.261 |   -0.399 +/-  0.429 |    0.030 +/-  0.010 | -103.919 +/-  1.677
 CA 150 |   72.919 +/-  3.224 |   -0.578 +/-  0.313 | -367.358 +/- 10.568 |  223.841 +/-  8.720 |    0.000 +/-  0.000 |  -71.176 +/-  5.230
 CW 151 |   22.198 +/-  1.971 |    2.893 +/-  1.392 | -138.815 +/-  3.199 |   -2.469 +/-  0.613 |    0.031 +/-  0.016 | -116.162 +/-  1.857
 CA 152 |   84.387 +/-  2.519 |   -0.814 +/-  0.229 | -460.483 +/- 11.620 |  286.669 +/-  8.774 |    0.000 +/-  0.000 |  -90.240 +/-  7.001
 CW 153 |   28.713 +/-  2.327 |    3.339 +/-  1.523 | -146.351 +/-  3.537 |    0.185 +/-  0.393 |    0.000 +/-  0.001 | -114.113 +/-  1.909
PHE 154 |   17.645 +/-  2.857 |    1.636 +/-  0.918 |  -82.777 +/-  5.822 |    0.949 +/-  5.000 |    1.691 +/-  0.074 |  -60.856 +/-  3.536
LYS 155 |   18.944 +/-  3.157 |   -0.968 +/-  1.031 |  -36.193 +/- 12.816 |   13.755 +/- 12.714 |    1.399 +/-  0.108 |   -3.062 +/-  3.239
LYS 156 |   18.433 +/-  3.353 |   -3.676 +/-  1.180 |  -84.225 +/- 19.045 |   51.322 +/- 17.708 |    0.747 +/-  0.181 |  -17.399 +/-  3.905
LEU 157 |   17.506 +/-  2.797 |   -2.118 +/-  1.330 |  -29.129 +/-  1.397 |   -8.393 +/-  0.764 |    0.632 +/-  0.123 |  -21.502 +/-  3.046
ALA 158 |    7.470 +/-  1.901 |   -3.154 +/-  0.736 |   -4.002 +/-  1.139 |   -6.688 +/-  0.842 |    0.393 +/-  0.049 |   -5.982 +/-  2.087
GLU 159 |   17.766 +/-  2.958 |   -4.687 +/-  1.316 |   53.874 +/- 16.127 | -126.082 +/- 15.066 |    0.501 +/-  0.115 |  -58.629 +/-  2.882
ALA 160 |    7.882 +/-  2.073 |   -4.993 +/-  0.888 |   -2.631 +/-  1.627 |   -3.146 +/-  0.593 |    0.011 +/-  0.019 |   -2.877 +/-  2.431
VAL 161 |   14.242 +/-  3.018 |   -1.500 +/-  1.081 |  -18.743 +/-  1.467 |   -4.721 +/-  0.902 |    0.669 +/-  0.076 |  -10.054 +/-  3.139
LYS 162 |   17.797 +/-  3.167 |   -4.007 +/-  1.122 | -107.257 +/- 10.620 |   73.773 +/- 10.027 |    0.889 +/-  0.097 |  -18.805 +/-  3.816
PHE 163 |   15.930 +/-  2.961 |   -7.472 +/-  1.031 |  -10.333 +/-  1.309 |   -4.460 +/-  0.790 |    0.049 +/-  0.019 |   -6.286 +/-  3.152
SER 164 |   11.578 +/-  2.467 |   -3.685 +/-  0.795 |   -5.406 +/-  3.380 |  -11.862 +/-  3.561 |    0.372 +/-  0.054 |   -9.004 +/-  2.446
ALA 165 |    7.840 +/-  1.855 |   -3.450 +/-  0.783 |    4.243 +/-  1.560 |   -3.749 +/-  1.336 |    0.168 +/-  0.050 |    5.051 +/-  1.970
LYS 166 |   19.848 +/-  3.206 |   -4.193 +/-  1.229 | -108.636 +/-  7.531 |   88.308 +/-  7.289 |    0.549 +/-  0.098 |   -4.124 +/-  3.645
LEU 167 |   21.004 +/-  2.780 |   -4.091 +/-  1.375 |   73.629 +/- 10.207 | -171.455 +/-  9.210 |    0.370 +/-  0.108 |  -80.543 +/-  3.314

Sidechain Energy Decomposition:
Residue |       Internal      |    van der Waals    |    Electrostatic    |   Polar Solvation   |   Non-Polar Solv.   |       TOTAL
-------------------------------------------------------------------------------------------------------------------------------------------
GLN   1 |   19.850 +/-  2.126 |   -0.177 +/-  1.039 |  -84.862 +/-  3.603 |   -2.080 +/-  3.477 |    0.987 +/-  0.111 |  -66.280 +/-  1.960
LEU   2 |   12.360 +/-  2.206 |   -2.005 +/-  1.100 |  -24.209 +/-  0.500 |    2.095 +/-  0.374 |    0.217 +/-  0.109 |  -11.542 +/-  2.422
THR   3 |   11.803 +/-  1.866 |   -1.376 +/-  0.702 |  -22.094 +/-  3.656 |   -3.634 +/-  2.649 |    0.552 +/-  0.088 |  -14.750 +/-  2.368
GLU   4 |   14.084 +/-  2.244 |   -0.641 +/-  0.765 |   54.186 +/-  5.984 | -116.288 +/-  6.293 |    0.998 +/-  0.078 |  -47.661 +/-  1.987
GLU   5 |   14.202 +/-  2.642 |   -0.929 +/-  0.792 |   64.722 +/- 10.706 | -126.616 +/- 11.211 |    0.940 +/-  0.079 |  -47.681 +/-  2.567
GLN   6 |   19.610 +/-  2.485 |   -4.202 +/-  0.847 |  -70.031 +/-  3.292 |   -2.462 +/-  2.965 |    0.363 +/-  0.118 |  -56.722 +/-  2.484
ILE   7 |   13.398 +/-  2.464 |   -2.756 +/-  0.988 |   -4.227 +/-  0.305 |    2.160 +/-  0.234 |    0.336 +/-  0.081 |    8.911 +/-  2.584
ALA   8 |    3.600 +/-  1.043 |   -1.560 +/-  0.324 |   -1.702 +/-  0.268 |    3.528 +/-  0.223 |    0.339 +/-  0.037 |    4.205 +/-  1.117
GLU   9 |   14.098 +/-  2.289 |   -2.198 +/-  0.762 |   86.538 +/-  6.981 | -147.354 +/-  6.766 |    0.742 +/-  0.083 |  -48.175 +/-  1.885
PHE  10 |   12.759 +/-  2.451 |   -4.632 +/-  1.123 |   -0.133 +/-  0.728 |    0.047 +/-  0.390 |    0.148 +/-  0.077 |    8.189 +/-  2.416
LYS  11 |   14.306 +/-  2.713 |   -2.932 +/-  0.854 |  -55.812 +/-  5.636 |   33.203 +/-  5.818 |    0.894 +/-  0.099 |  -10.341 +/-  3.181
GLU  12 |   13.077 +/-  2.152 |   -1.782 +/-  0.681 |   73.709 +/-  7.086 | -135.018 +/-  6.821 |    0.819 +/-  0.101 |  -49.195 +/-  2.263
ALA  13 |    3.854 +/-  1.395 |   -2.565 +/-  0.328 |   -2.345 +/-  0.255 |    4.172 +/-  0.215 |    0.049 +/-  0.027 |    3.165 +/-  1.459
PHE  14 |   12.420 +/-  2.541 |   -4.812 +/-  0.802 |    0.423 +/-  0.515 |    0.071 +/-  0.375 |    0.261 +/-  0.056 |    8.362 +/-  2.586
SER  15 |    7.130 +/-  1.815 |   -1.380 +/-  0.589 |   -5.829 +/-  2.402 |   -0.055 +/-  2.520 |    0.367 +/-  0.064 |    0.233 +/-  1.831
LEU  16 |   12.465 +/-  2.468 |   -2.488 +/-  0.966 |  -24.772 +/-  0.490 |    2.251 +/-  0.259 |    0.297 +/-  0.096 |  -12.247 +/-  2.628
PHE  17 |   12.891 +/-  3.031 |   -3.197 +/-  0.961 |   -0.380 +/-  0.684 |    0.345 +/-  0.520 |    0.298 +/-  0.089 |    9.958 +/-  3.213
ASP  18 |   34.844 +/-  2.500 |   -1.336 +/-  1.418 |  -71.462 +/-  4.403 |  -98.209 +/-  3.709 |    0.002 +/-  0.003 | -136.162 +/-  3.212
LYS  19 |   14.603 +/-  3.048 |   -3.080 +/-  0.903 |  -64.366 +/-  5.062 |   42.420 +/-  5.302 |    0.633 +/-  0.105 |   -9.790 +/-  3.185
ASP  20 |   33.646 +/-  3.476 |   -1.025 +/-  1.654 |  -79.823 +/-  8.801 |  -99.269 +/-  5.332 |    0.017 +/-  0.018 | -146.454 +/-  3.610
GLY  21 |    1.544 +/-  0.575 |   -0.371 +/-  0.186 |    2.926 +/-  0.174 |   -2.836 +/-  0.155 |    0.017 +/-  0.008 |    1.280 +/-  0.610
ASP  22 |   37.200 +/-  3.709 |    0.405 +/-  1.571 |  -76.470 +/-  6.768 | -104.217 +/-  4.837 |    0.315 +/-  0.039 | -142.766 +/-  3.253
GLY  23 |    1.476 +/-  0.563 |   -1.066 +/-  0.231 |    3.443 +/-  0.148 |   -3.239 +/-  0.134 |    0.001 +/-  0.002 |    0.614 +/-  0.602
THR  24 |   11.894 +/-  1.970 |   -1.988 +/-  0.804 |  -25.088 +/-  1.686 |   -0.043 +/-  1.688 |    0.509 +/-  0.057 |  -14.715 +/-  2.100
ILE  25 |   13.871 +/-  2.555 |   -3.214 +/-  1.107 |   -5.148 +/-  0.207 |    2.938 +/-  0.155 |    0.164 +/-  0.055 |    8.612 +/-  2.587
THR  26 |   11.948 +/-  1.971 |   -1.132 +/-  0.950 |  -26.657 +/-  3.544 |   -0.474 +/-  3.728 |    0.436 +/-  0.074 |  -15.879 +/-  2.092
THR  27 |   12.129 +/-  2.011 |   -1.013 +/-  0.665 |  -22.313 +/-  1.902 |   -4.840 +/-  1.678 |    0.601 +/-  0.096 |  -15.435 +/-  2.091
LYS  28 |   13.805 +/-  2.507 |   -2.803 +/-  0.929 |  -78.272 +/- 10.299 |   57.816 +/- 10.693 |    0.679 +/-  0.123 |   -8.775 +/-  3.538
GLU  29 |   38.724 +/-  3.133 |   -2.146 +/-  1.728 |  -81.866 +/-  7.630 |  -97.905 +/-  4.375 |    0.014 +/-  0.016 | -143.178 +/-  4.952
LEU  30 |   12.412 +/-  2.074 |   -3.953 +/-  1.314 |  -24.892 +/-  0.392 |    2.684 +/-  0.193 |    0.116 +/-  0.087 |  -13.633 +/-  2.244
GLY  31 |    1.477 +/-  0.504 |   -1.040 +/-  0.215 |    2.380 +/-  0.151 |   -2.387 +/-  0.132 |    0.001 +/-  0.002 |    0.431 +/-  0.534
THR  32 |   10.719 +/-  1.917 |   -4.168 +/-  0.750 |  -24.431 +/-  1.662 |   -0.269 +/-  0.956 |    0.084 +/-  0.030 |  -18.066 +/-  2.352
VAL  33 |   10.113 +/-  2.364 |   -2.666 +/-  0.843 |  -18.070 +/-  0.316 |    2.186 +/-  0.207 |    0.170 +/-  0.066 |   -8.267 +/-  2.370
MET  34 |   11.296 +/-  1.766 |   -7.638 +/-  0.845 |   -2.313 +/-  0.829 |    2.460 +/-  0.607 |    0.027 +/-  0.026 |    3.833 +/-  2.026
ARG  35 |   18.660 +/-  3.231 |   -6.717 +/-  1.057 | -227.301 +/-  6.720 |   46.032 +/-  7.597 |    0.548 +/-  0.113 | -168.778 +/-  3.402
SER  36 |    7.634 +/-  1.549 |   -1.903 +/-  0.556 |   -6.902 +/-  2.056 |    1.235 +/-  1.954 |    0.248 +/-  0.049 |    0.312 +/-  1.638
LEU  37 |   12.547 +/-  2.212 |   -1.077 +/-  1.000 |  -24.737 +/-  0.466 |    2.055 +/-  0.199 |    0.627 +/-  0.078 |  -10.586 +/-  2.473
GLY  38 |    1.603 +/-  0.642 |   -0.361 +/-  0.166 |    2.709 +/-  0.127 |   -2.467 +/-  0.114 |    0.019 +/-  0.008 |    1.502 +/-  0.633
GLN  39 |   19.668 +/-  2.457 |   -2.836 +/-  0.760 |  -65.849 +/-  2.640 |   -6.000 +/-  2.321 |    0.559 +/-  0.091 |  -54.457 +/-  2.447
ASN  40 |   17.555 +/-  2.300 |   -0.724 +/-  0.620 |  -78.269 +/-  3.277 |   -8.359 +/-  2.664 |    0.814 +/-  0.082 |  -68.983 +/-  1.941
PRO  41 |   15.044 +/-  1.709 |   -3.512 +/-  0.658 |  -13.934 +/-  0.949 |   14.436 +/-  0.912 |    0.157 +/-  0.060 |   12.191 +/-  1.856
THR  42 |   10.251 +/-  1.757 |   -1.343 +/-  0.715 |  -21.987 +/-  1.373 |   -4.005 +/-  1.464 |    0.479 +/-  0.061 |  -16.605 +/-  1.873
GLU  43 |   14.618 +/-  2.411 |   -0.786 +/-  0.797 |   59.758 +/-  3.940 | -121.994 +/-  4.074 |    0.965 +/-  0.090 |  -47.440 +/-  2.320
ALA  44 |    3.791 +/-  1.342 |   -0.995 +/-  0.285 |   -1.653 +/-  0.245 |    3.540 +/-  0.187 |    0.437 +/-  0.040 |    5.119 +/-  1.337
GLU  45 |   14.011 +/-  2.496 |   -2.746 +/-  0.647 |   82.489 +/-  4.355 | -143.471 +/-  4.299 |    0.593 +/-  0.071 |  -49.124 +/-  2.238
LEU  46 |   12.924 +/-  2.595 |   -4.035 +/-  1.143 |  -24.333 +/-  0.429 |    1.960 +/-  0.209 |    0.200 +/-  0.077 |  -13.284 +/-  2.763
GLN  47 |   20.235 +/-  2.795 |   -1.683 +/-  0.833 |  -68.110 +/-  3.091 |   -5.774 +/-  2.349 |    0.862 +/-  0.093 |  -54.470 +/-  2.501
ASP  48 |    9.597 +/-  1.910 |   -1.929 +/-  0.480 |   85.218 +/-  3.622 | -148.230 +/-  3.658 |    0.644 +/-  0.041 |  -54.701 +/-  1.684
MET  49 |   11.899 +/-  2.146 |   -6.675 +/-  0.753 |   -1.384 +/-  1.095 |    2.064 +/-  0.863 |    0.133 +/-  0.058 |    6.037 +/-  2.242
ILE  50 |   14.750 +/-  2.610 |   -3.000 +/-  1.063 |   -5.327 +/-  0.220 |    3.011 +/-  0.170 |    0.350 +/-  0.066 |    9.785 +/-  2.673
ASN  51 |   18.028 +/-  2.493 |   -2.693 +/-  0.652 |  -80.676 +/-  4.200 |   -5.772 +/-  3.218 |    0.590 +/-  0.067 |  -70.523 +/-  2.430
GLU  52 |   13.403 +/-  2.719 |   -1.883 +/-  0.806 |   86.981 +/-  3.288 | -148.879 +/-  3.380 |    0.787 +/-  0.059 |  -49.592 +/-  2.349
VAL  53 |   11.666 +/-  2.133 |   -2.652 +/-  0.973 |  -18.076 +/-  0.364 |    1.712 +/-  0.182 |    0.128 +/-  0.076 |   -7.222 +/-  2.245
ASP  54 |   30.209 +/-  2.471 |   -2.816 +/-  1.291 |  -62.638 +/-  4.392 | -102.905 +/-  2.985 |    0.032 +/-  0.012 | -138.117 +/-  2.869
ALA  55 |    3.792 +/-  1.335 |   -1.026 +/-  0.377 |   -1.473 +/-  0.277 |    3.435 +/-  0.238 |    0.282 +/-  0.063 |    5.010 +/-  1.336
ASP  56 |   40.917 +/-  3.052 |   -0.418 +/-  1.264 |  -78.376 +/-  5.057 | -101.084 +/-  3.372 |    0.132 +/-  0.027 | -138.830 +/-  2.478
GLY  57 |    1.546 +/-  0.640 |   -0.241 +/-  0.187 |    3.021 +/-  0.110 |   -2.765 +/-  0.099 |    0.023 +/-  0.008 |    1.583 +/-  0.631
ASN  58 |   31.335 +/-  2.747 |   -0.837 +/-  1.199 | -168.714 +/-  3.176 |   -3.567 +/-  0.873 |    0.289 +/-  0.020 | -141.494 +/-  2.551
GLY  59 |    1.696 +/-  0.557 |   -0.804 +/-  0.179 |    3.354 +/-  0.137 |   -3.197 +/-  0.117 |    0.008 +/-  0.006 |    1.057 +/-  0.603
THR  60 |   13.305 +/-  1.919 |   -2.267 +/-  0.804 |  -24.933 +/-  0.903 |   -3.504 +/-  0.924 |    0.401 +/-  0.033 |  -16.997 +/-  2.110
ILE  61 |   15.177 +/-  2.428 |   -4.126 +/-  1.082 |   -5.534 +/-  0.225 |    2.949 +/-  0.139 |    0.079 +/-  0.046 |    8.545 +/-  2.501
ASP  62 |   11.888 +/-  1.819 |   -1.434 +/-  0.800 |   49.629 +/-  3.879 | -115.364 +/-  3.868 |    0.480 +/-  0.027 |  -54.801 +/-  1.888
PHE  63 |   12.660 +/-  2.592 |   -3.979 +/-  0.964 |   -0.983 +/-  0.532 |    0.857 +/-  0.349 |    0.249 +/-  0.060 |    8.803 +/-  2.764
PRO  64 |   14.626 +/-  1.912 |   -2.702 +/-  0.573 |  -17.167 +/-  0.934 |   18.034 +/-  0.934 |    0.418 +/-  0.038 |   13.209 +/-  2.032
GLU  65 |   46.718 +/-  2.905 |   -1.837 +/-  1.617 |  -83.645 +/-  5.127 | -104.298 +/-  3.151 |    0.052 +/-  0.020 | -143.010 +/-  2.991
PHE  66 |   12.185 +/-  2.763 |   -6.144 +/-  0.835 |   -0.707 +/-  0.312 |    0.955 +/-  0.300 |    0.063 +/-  0.031 |    6.352 +/-  2.863
LEU  67 |   12.663 +/-  2.632 |   -3.727 +/-  0.937 |  -24.400 +/-  0.471 |    1.618 +/-  0.256 |    0.231 +/-  0.062 |  -13.616 +/-  2.738
THR  68 |   10.704 +/-  2.068 |   -1.638 +/-  0.877 |  -24.645 +/-  1.627 |   -0.342 +/-  1.529 |    0.433 +/-  0.119 |  -15.488 +/-  2.135
MET  69 |   11.734 +/-  2.032 |   -4.653 +/-  0.823 |   -1.602 +/-  0.935 |    1.585 +/-  0.957 |    0.478 +/-  0.105 |    7.542 +/-  2.203
MET  70 |   11.893 +/-  2.565 |   -6.541 +/-  0.846 |   -2.487 +/-  1.218 |    2.351 +/-  0.853 |    0.127 +/-  0.050 |    5.343 +/-  2.776
ALA  71 |    3.746 +/-  1.338 |   -2.116 +/-  0.318 |   -0.543 +/-  0.316 |    2.442 +/-  0.273 |    0.174 +/-  0.063 |    3.702 +/-  1.420
ARG  72 |   18.914 +/-  3.442 |   -2.536 +/-  0.990 | -222.067 +/-  8.261 |   38.651 +/-  7.830 |    1.166 +/-  0.113 | -165.871 +/-  3.119
LYS  73 |   14.717 +/-  2.939 |   -3.225 +/-  1.061 | -121.501 +/- 16.515 |   99.886 +/- 13.785 |    0.449 +/-  0.097 |   -9.674 +/-  5.057
MET  74 |   11.969 +/-  2.190 |   -3.550 +/-  0.808 |   -0.950 +/-  1.824 |    1.242 +/-  1.687 |    0.511 +/-  0.099 |    9.222 +/-  2.279
LYS  75 |   14.070 +/-  2.858 |   -1.361 +/-  0.825 |  -34.231 +/-  9.780 |   11.339 +/-  9.157 |    1.116 +/-  0.136 |   -9.067 +/-  3.091
ASP  76 |   11.209 +/-  2.362 |   -0.986 +/-  0.896 |   63.707 +/- 13.087 | -129.102 +/- 14.118 |    0.632 +/-  0.101 |  -54.542 +/-  1.881
THR  77 |   11.310 +/-  1.898 |   -1.361 +/-  1.086 |  -26.391 +/-  1.977 |    0.492 +/-  1.459 |    0.186 +/-  0.077 |  -15.763 +/-  1.887
ASP  78 |    9.526 +/-  2.142 |   -1.420 +/-  0.651 |   78.461 +/-  6.681 | -142.302 +/-  6.608 |    0.601 +/-  0.065 |  -55.134 +/-  1.911
SER  79 |    6.861 +/-  1.381 |   -0.957 +/-  0.361 |   -3.261 +/-  2.318 |   -3.181 +/-  2.205 |    0.573 +/-  0.057 |    0.035 +/-  1.500
GLU  80 |   14.345 +/-  2.407 |   -0.965 +/-  1.008 |   71.686 +/-  8.382 | -133.844 +/-  7.275 |    0.790 +/-  0.113 |  -47.988 +/-  2.688
GLU  81 |   13.192 +/-  2.405 |   -2.123 +/-  1.224 |   63.648 +/-  9.894 | -126.261 +/-  8.744 |    0.460 +/-  0.122 |  -51.085 +/-  2.556
GLU  82 |   14.345 +/-  2.398 |   -2.851 +/-  0.889 |   92.059 +/-  9.733 | -151.750 +/-  9.363 |    0.478 +/-  0.140 |  -47.719 +/-  2.400
ILE  83 |   13.381 +/-  2.116 |   -1.949 +/-  0.973 |   -5.357 +/-  0.323 |    3.059 +/-  0.247 |    0.459 +/-  0.091 |    9.593 +/-  2.209
ARG  84 |   18.392 +/-  3.235 |   -3.032 +/-  1.415 | -266.826 +/- 11.473 |   75.529 +/-  8.986 |    0.866 +/-  0.109 | -175.071 +/-  3.896
GLU  85 |   13.556 +/-  2.166 |   -2.639 +/-  1.390 |   68.524 +/-  9.075 | -130.925 +/-  8.444 |    0.441 +/-  0.131 |  -51.043 +/-  2.363
ALA  86 |    3.886 +/-  1.234 |   -2.858 +/-  0.484 |   -2.358 +/-  0.213 |    4.272 +/-  0.149 |    0.009 +/-  0.008 |    2.951 +/-  1.264
PHE  87 |   13.087 +/-  2.191 |   -1.566 +/-  0.840 |   -0.550 +/-  0.963 |    0.567 +/-  0.728 |    0.635 +/-  0.108 |   12.173 +/-  2.333
ARG  88 |   18.804 +/-  3.650 |   -3.105 +/-  1.442 | -272.360 +/-  9.576 |   81.937 +/-  8.664 |    0.691 +/-  0.099 | -174.033 +/-  3.706
VAL  89 |   10.217 +/-  2.176 |   -2.887 +/-  0.764 |  -18.180 +/-  0.338 |    2.519 +/-  0.179 |    0.044 +/-  0.031 |   -8.288 +/-  2.310
PHE  90 |   12.291 +/-  2.425 |   -2.632 +/-  0.744 |    0.344 +/-  0.742 |   -0.147 +/-  0.471 |    0.368 +/-  0.080 |   10.224 +/-  2.563
ASP  91 |   28.520 +/-  1.967 |   -2.070 +/-  1.478 |  -73.773 +/-  4.443 |  -93.769 +/-  3.172 |    0.006 +/-  0.005 | -141.085 +/-  3.516
LYS  92 |   14.336 +/-  2.810 |   -2.782 +/-  1.165 |  -71.995 +/-  8.669 |   51.784 +/-  8.426 |    0.662 +/-  0.128 |   -7.994 +/-  3.371
ASP  93 |   40.680 +/-  3.943 |    0.564 +/-  1.435 |  -93.057 +/-  6.290 |  -89.384 +/-  3.002 |    0.238 +/-  0.049 | -140.958 +/-  3.084
GLY  94 |    1.711 +/-  0.557 |   -0.320 +/-  0.175 |    2.977 +/-  0.136 |   -2.654 +/-  0.122 |    0.019 +/-  0.009 |    1.734 +/-  0.572
ASN  95 |   29.233 +/-  2.558 |   -1.348 +/-  1.167 | -166.466 +/-  2.689 |   -5.794 +/-  1.353 |    0.352 +/-  0.035 | -144.024 +/-  2.626
GLY  96 |    1.634 +/-  0.559 |   -0.886 +/-  0.210 |    3.381 +/-  0.114 |   -3.059 +/-  0.104 |    0.002 +/-  0.004 |    1.072 +/-  0.573
TYR  97 |   13.520 +/-  2.406 |   -1.847 +/-  0.774 |  -20.102 +/-  1.802 |   -2.556 +/-  1.980 |    0.695 +/-  0.108 |  -10.290 +/-  2.303
ILE  98 |   14.849 +/-  2.556 |   -2.990 +/-  1.091 |   -6.061 +/-  0.311 |    3.737 +/-  0.226 |    0.271 +/-  0.072 |    9.806 +/-  2.640
SER  99 |    7.397 +/-  1.613 |   -2.013 +/-  0.728 |   -4.374 +/-  0.967 |   -5.920 +/-  0.809 |    0.266 +/-  0.034 |   -4.644 +/-  1.936
ALA 100 |    3.842 +/-  1.522 |   -1.661 +/-  0.351 |   -0.656 +/-  0.273 |    2.628 +/-  0.213 |    0.180 +/-  0.065 |    4.333 +/-  1.555
ALA 101 |    3.634 +/-  1.316 |   -1.319 +/-  0.305 |   -0.362 +/-  0.192 |    2.294 +/-  0.168 |    0.367 +/-  0.047 |    4.614 +/-  1.466
GLU 102 |   32.702 +/-  2.515 |   -2.418 +/-  1.773 |  -62.964 +/-  5.931 |  -98.960 +/-  4.111 |    0.022 +/-  0.014 | -131.619 +/-  2.892
LEU 103 |   12.930 +/-  2.173 |   -3.431 +/-  1.030 |  -25.521 +/-  0.473 |    2.847 +/-  0.206 |    0.191 +/-  0.054 |  -12.984 +/-  2.328
ARG 104 |   18.049 +/-  3.707 |   -4.310 +/-  1.143 | -217.599 +/-  7.328 |   34.175 +/-  6.821 |    0.839 +/-  0.124 | -168.846 +/-  3.204
HIE 105 |   30.350 +/-  2.552 |   -4.791 +/-  0.682 |   -3.099 +/-  1.723 |   -9.651 +/-  1.450 |    0.628 +/-  0.091 |   13.437 +/-  2.509
VAL 106 |   10.236 +/-  1.768 |   -1.929 +/-  0.840 |  -18.202 +/-  0.370 |    2.120 +/-  0.184 |    0.344 +/-  0.071 |   -7.429 +/-  1.723
MET 107 |   11.635 +/-  2.225 |   -6.717 +/-  0.916 |   -1.615 +/-  1.880 |    2.002 +/-  1.421 |    0.102 +/-  0.043 |    5.407 +/-  2.292
THR 108 |   10.439 +/-  1.719 |   -1.529 +/-  0.828 |  -25.607 +/-  0.988 |    0.611 +/-  0.621 |    0.494 +/-  0.041 |  -15.592 +/-  1.776
ASN 109 |   16.117 +/-  2.458 |   -4.699 +/-  0.806 |  -77.645 +/-  2.497 |   -5.888 +/-  1.677 |    0.150 +/-  0.064 |  -71.965 +/-  2.059
LEU 110 |   12.418 +/-  2.318 |   -2.737 +/-  0.988 |  -25.149 +/-  0.482 |    2.480 +/-  0.251 |    0.249 +/-  0.101 |  -12.738 +/-  2.208
GLY 111 |    1.455 +/-  0.515 |   -0.674 +/-  0.196 |    2.449 +/-  0.164 |   -2.399 +/-  0.153 |    0.005 +/-  0.006 |    0.836 +/-  0.530
GLU 112 |   13.338 +/-  2.231 |   -2.194 +/-  0.747 |   58.723 +/- 10.444 | -120.473 +/-  9.891 |    0.569 +/-  0.080 |  -50.037 +/-  2.332
LYS 113 |   13.813 +/-  2.912 |   -0.061 +/-  0.707 |  -41.416 +/-  7.310 |   17.857 +/-  7.821 |    1.324 +/-  0.076 |   -8.483 +/-  3.173
LEU 114 |   12.625 +/-  2.259 |   -1.375 +/-  1.058 |  -23.125 +/-  0.429 |    1.100 +/-  0.270 |    0.496 +/-  0.119 |  -10.278 +/-  2.321
THR 115 |   10.536 +/-  1.779 |   -1.640 +/-  0.771 |  -21.451 +/-  2.219 |   -5.059 +/-  1.961 |    0.319 +/-  0.073 |  -17.296 +/-  1.854
ASP 116 |    9.757 +/-  1.980 |   -1.084 +/-  0.590 |   53.838 +/-  5.734 | -118.080 +/-  5.520 |    0.749 +/-  0.073 |  -54.819 +/-  1.894
GLU 117 |   13.494 +/-  2.355 |   -1.293 +/-  0.662 |   85.345 +/-  6.048 | -146.979 +/-  5.935 |    0.878 +/-  0.047 |  -48.555 +/-  2.079
GLU 118 |   13.494 +/-  2.476 |   -2.829 +/-  0.721 |   96.950 +/-  5.807 | -156.777 +/-  5.719 |    0.546 +/-  0.062 |  -48.616 +/-  2.425
VAL 119 |   10.283 +/-  2.184 |   -2.148 +/-  0.998 |  -18.275 +/-  0.447 |    1.458 +/-  0.182 |    0.217 +/-  0.062 |   -8.466 +/-  2.338
ASP 120 |   10.032 +/-  2.591 |   -2.081 +/-  0.649 |   78.585 +/-  9.454 | -142.132 +/-  7.984 |    0.518 +/-  0.081 |  -55.079 +/-  1.823
GLU 121 |   13.643 +/-  2.588 |   -1.898 +/-  0.951 |   86.313 +/- 11.852 | -148.559 +/- 10.770 |    0.663 +/-  0.093 |  -49.840 +/-  2.665
MET 122 |   11.350 +/-  2.476 |   -5.745 +/-  0.659 |   -3.744 +/-  1.264 |    3.769 +/-  0.987 |    0.186 +/-  0.062 |    5.816 +/-  2.405
ILE 123 |   14.525 +/-  2.752 |   -0.723 +/-  0.925 |   -5.148 +/-  0.370 |    2.841 +/-  0.216 |    0.759 +/-  0.068 |   12.254 +/-  2.557
ARG 124 |   19.072 +/-  3.607 |   -1.780 +/-  1.035 | -264.367 +/- 16.711 |   75.491 +/- 14.889 |    1.081 +/-  0.138 | -170.503 +/-  3.808
GLU 125 |   13.933 +/-  2.183 |   -2.053 +/-  0.799 |   97.990 +/-  6.240 | -158.704 +/-  5.973 |    0.645 +/-  0.079 |  -48.188 +/-  2.309
ALA 126 |    3.820 +/-  1.296 |   -0.706 +/-  0.295 |   -2.116 +/-  0.296 |    3.995 +/-  0.244 |    0.444 +/-  0.024 |    5.438 +/-  1.339
ASP 127 |   21.202 +/-  2.451 |    1.044 +/-  1.566 |  -47.925 +/-  4.780 | -118.632 +/-  3.971 |    0.007 +/-  0.005 | -144.304 +/-  3.317
ILE 128 |   13.762 +/-  2.529 |   -1.593 +/-  1.165 |   -5.286 +/-  0.193 |    2.963 +/-  0.173 |    0.387 +/-  0.096 |   10.232 +/-  2.647
ASP 129 |   41.984 +/-  3.162 |    0.473 +/-  1.410 |  -62.094 +/-  6.311 | -121.682 +/-  4.715 |    0.099 +/-  0.052 | -141.219 +/-  3.207
GLY 130 |    1.551 +/-  0.641 |   -0.261 +/-  0.190 |    3.744 +/-  0.139 |   -3.466 +/-  0.135 |    0.021 +/-  0.008 |    1.588 +/-  0.665
ASP 131 |   38.239 +/-  2.992 |   -0.254 +/-  1.424 |  -57.387 +/-  5.344 | -121.441 +/-  3.798 |    0.053 +/-  0.030 | -140.789 +/-  3.379
GLY 132 |    1.479 +/-  0.558 |   -1.010 +/-  0.174 |    4.202 +/-  0.168 |   -3.902 +/-  0.155 |    0.004 +/-  0.004 |    0.774 +/-  0.577
GLN 133 |   21.079 +/-  2.867 |   -3.714 +/-  1.040 |  -69.980 +/-  2.459 |   -1.545 +/-  1.971 |    0.352 +/-  0.066 |  -53.808 +/-  2.848
VAL 134 |   10.608 +/-  2.316 |   -3.403 +/-  0.939 |  -18.661 +/-  0.370 |    2.007 +/-  0.159 |    0.200 +/-  0.056 |   -9.248 +/-  2.372
ASN 135 |   18.070 +/-  2.490 |   -4.940 +/-  0.898 |  -83.777 +/-  1.894 |   -2.028 +/-  0.983 |    0.048 +/-  0.034 |  -72.626 +/-  2.222
TYR 136 |   13.672 +/-  2.793 |   -3.385 +/-  0.954 |  -19.133 +/-  1.038 |   -3.762 +/-  1.063 |    0.513 +/-  0.089 |  -12.095 +/-  2.931
GLU 137 |   14.184 +/-  2.083 |   -1.996 +/-  0.725 |   82.672 +/-  5.306 | -143.431 +/-  5.459 |    0.723 +/-  0.091 |  -47.848 +/-  1.968
GLU 138 |   35.024 +/-  3.343 |   -2.531 +/-  1.624 |  -49.878 +/-  5.192 | -118.341 +/-  4.066 |    0.003 +/-  0.003 | -135.723 +/-  2.941
PHE 139 |   12.861 +/-  2.464 |   -4.181 +/-  0.868 |   -0.241 +/-  0.450 |    0.764 +/-  0.304 |    0.255 +/-  0.067 |    9.459 +/-  2.671
VAL 140 |    9.943 +/-  2.058 |   -1.758 +/-  0.866 |  -18.196 +/-  0.315 |    1.821 +/-  0.146 |    0.454 +/-  0.068 |   -7.735 +/-  2.158
GLN 141 |   20.230 +/-  2.265 |   -2.611 +/-  0.911 |  -67.097 +/-  4.730 |   -5.605 +/-  4.216 |    0.670 +/-  0.093 |  -54.413 +/-  2.464
MET 142 |   11.590 +/-  2.365 |   -7.144 +/-  0.698 |   -2.205 +/-  1.209 |    3.041 +/-  1.184 |    0.060 +/-  0.034 |    5.342 +/-  2.415
MET 143 |   11.489 +/-  2.203 |   -3.975 +/-  0.765 |   -2.118 +/-  0.804 |    2.138 +/-  0.702 |    0.527 +/-  0.089 |    8.062 +/-  2.212
THR 144 |   12.019 +/-  1.959 |   -0.830 +/-  0.918 |  -25.043 +/-  3.169 |   -0.740 +/-  2.150 |    0.460 +/-  0.081 |  -14.133 +/-  2.293
ALA 145 |    5.701 +/-  1.256 |   -0.128 +/-  0.382 |   16.600 +/-  2.011 |  -16.781 +/-  1.810 |    0.492 +/-  0.102 |    5.884 +/-  1.357
 CA 146 |   80.495 +/-  3.890 |    0.744 +/-  0.946 | -410.884 +/- 15.935 |  239.056 +/-  8.379 |    0.000 +/-  0.000 |  -90.589 +/- 10.988
 CW 147 |   27.170 +/-  2.708 |    4.153 +/-  1.566 | -132.668 +/-  5.000 |    0.275 +/-  1.475 |    0.019 +/-  0.018 | -101.051 +/-  2.473
 CA 148 |   77.646 +/-  3.445 |    0.903 +/-  0.756 | -409.335 +/-  9.632 |  245.001 +/-  6.823 |    0.000 +/-  0.000 |  -85.785 +/-  6.493
 CW 149 |   19.799 +/-  2.751 |    2.068 +/-  1.214 | -125.418 +/-  4.261 |   -0.399 +/-  0.429 |    0.030 +/-  0.010 | -103.919 +/-  1.677
 CA 150 |   72.919 +/-  3.224 |   -0.578 +/-  0.313 | -367.358 +/- 10.568 |  223.841 +/-  8.720 |    0.000 +/-  0.000 |  -71.176 +/-  5.230
 CW 151 |   22.198 +/-  1.971 |    2.893 +/-  1.392 | -138.815 +/-  3.199 |   -2.469 +/-  0.613 |    0.031 +/-  0.016 | -116.162 +/-  1.857
 CA 152 |   84.387 +/-  2.519 |   -0.814 +/-  0.229 | -460.483 +/- 11.620 |  286.669 +/-  8.774 |    0.000 +/-  0.000 |  -90.240 +/-  7.001
 CW 153 |   28.713 +/-  2.327 |    3.339 +/-  1.523 | -146.351 +/-  3.537 |    0.185 +/-  0.393 |    0.000 +/-  0.001 | -114.113 +/-  1.909
PHE 154 |   12.797 +/-  2.432 |    2.275 +/-  0.627 |   -4.539 +/-  0.600 |    0.188 +/-  0.492 |    1.287 +/-  0.075 |   12.008 +/-  2.560
LYS 155 |   14.713 +/-  2.807 |   -0.354 +/-  0.750 |  -36.280 +/- 11.457 |   13.332 +/- 11.489 |    1.295 +/-  0.108 |   -7.294 +/-  2.865
LYS 156 |   14.267 +/-  2.870 |   -2.312 +/-  1.024 |  -66.276 +/- 18.329 |   44.504 +/- 17.097 |    0.706 +/-  0.186 |   -9.111 +/-  3.352
LEU 157 |   13.256 +/-  2.523 |   -1.140 +/-  1.098 |  -23.319 +/-  0.566 |    0.613 +/-  0.266 |    0.624 +/-  0.123 |   -9.966 +/-  2.745
ALA 158 |    3.691 +/-  1.227 |   -1.573 +/-  0.315 |   -0.080 +/-  0.341 |    1.986 +/-  0.282 |    0.326 +/-  0.048 |    4.350 +/-  1.283
GLU 159 |   13.730 +/-  2.442 |   -2.883 +/-  0.939 |   46.337 +/- 15.312 | -106.657 +/- 14.426 |    0.490 +/-  0.111 |  -48.984 +/-  2.346
ALA 160 |    3.987 +/-  1.264 |   -2.921 +/-  0.505 |   -1.428 +/-  0.207 |    3.374 +/-  0.150 |    0.009 +/-  0.018 |    3.021 +/-  1.227
VAL 161 |    9.889 +/-  2.460 |   -0.914 +/-  0.777 |  -17.597 +/-  0.341 |    1.328 +/-  0.195 |    0.652 +/-  0.072 |   -6.641 +/-  2.548
LYS 162 |   14.042 +/-  2.921 |   -2.317 +/-  0.945 |  -73.763 +/-  9.684 |   50.875 +/-  9.266 |    0.860 +/-  0.094 |  -10.303 +/-  3.334
PHE 163 |   12.205 +/-  2.472 |   -5.662 +/-  0.769 |   -0.032 +/-  0.396 |    0.307 +/-  0.367 |    0.030 +/-  0.014 |    6.849 +/-  2.673
SER 164 |    7.057 +/-  1.751 |   -2.385 +/-  0.460 |   -3.381 +/-  2.517 |   -1.590 +/-  2.863 |    0.284 +/-  0.045 |   -0.014 +/-  1.960
ALA 165 |    3.875 +/-  1.212 |   -2.097 +/-  0.418 |   -2.352 +/-  0.255 |    4.113 +/-  0.245 |    0.091 +/-  0.037 |    3.630 +/-  1.269
LYS 166 |   14.770 +/-  2.676 |   -3.526 +/-  0.931 |  -78.873 +/-  6.367 |   61.441 +/-  6.150 |    0.415 +/-  0.084 |   -5.773 +/-  3.018
LEU 167 |   15.244 +/-  2.155 |   -2.872 +/-  1.019 |    3.874 +/-  1.651 |  -33.770 +/-  1.316 |    0.163 +/-  0.073 |  -17.361 +/-  2.326

Backbone Energy Decomposition:
Residue |       Internal      |    van der Waals    |    Electrostatic    |   Polar Solvation   |   Non-Polar Solv.   |       TOTAL
-------------------------------------------------------------------------------------------------------------------------------------------
GLN   1 |    4.765 +/-  1.360 |    0.271 +/-  0.661 |  -94.598 +/-  6.830 |   14.194 +/-  6.808 |    0.652 +/-  0.083 |  -74.716 +/-  2.161
LEU   2 |    4.125 +/-  1.249 |   -0.284 +/-  0.687 |   -2.311 +/-  2.311 |   -3.827 +/-  1.756 |    0.099 +/-  0.045 |   -2.199 +/-  1.598
THR   3 |    4.607 +/-  1.267 |   -0.481 +/-  0.840 |  -12.996 +/-  1.908 |   -3.570 +/-  1.424 |    0.051 +/-  0.016 |  -12.389 +/-  1.335
GLU   4 |    4.200 +/-  1.154 |   -0.824 +/-  0.715 |    5.994 +/-  1.779 |  -18.688 +/-  1.476 |    0.066 +/-  0.023 |   -9.252 +/-  1.253
GLU   5 |    4.045 +/-  1.171 |   -0.690 +/-  0.834 |   11.773 +/-  2.147 |  -22.766 +/-  1.785 |    0.064 +/-  0.027 |   -7.575 +/-  1.226
GLN   6 |    3.857 +/-  1.182 |   -1.564 +/-  0.825 |   -2.084 +/-  1.340 |   -6.332 +/-  0.895 |    0.013 +/-  0.011 |   -6.111 +/-  1.566
ILE   7 |    4.043 +/-  1.187 |   -0.589 +/-  0.811 |   -8.943 +/-  1.037 |   -3.493 +/-  0.613 |    0.000 +/-  0.000 |   -8.982 +/-  1.395
ALA   8 |    3.543 +/-  1.053 |   -1.362 +/-  0.674 |   -6.714 +/-  1.240 |   -5.051 +/-  1.070 |    0.063 +/-  0.029 |   -9.521 +/-  1.182
GLU   9 |    4.104 +/-  1.096 |   -1.488 +/-  0.636 |   11.141 +/-  1.472 |  -21.962 +/-  1.272 |    0.046 +/-  0.025 |   -8.160 +/-  1.129
PHE  10 |    4.180 +/-  1.205 |   -1.555 +/-  0.956 |   -1.434 +/-  1.183 |   -3.228 +/-  0.819 |    0.001 +/-  0.002 |   -2.036 +/-  1.324
LYS  11 |    3.757 +/-  1.264 |   -1.215 +/-  0.830 |  -36.401 +/-  2.014 |   23.238 +/-  1.578 |    0.021 +/-  0.017 |  -10.600 +/-  1.648
GLU  12 |    3.867 +/-  1.044 |   -0.987 +/-  0.732 |    2.115 +/-  2.500 |  -19.957 +/-  1.509 |    0.031 +/-  0.021 |  -14.931 +/-  1.434
ALA  13 |    3.710 +/-  1.206 |   -2.169 +/-  0.618 |   -3.130 +/-  1.261 |   -5.361 +/-  0.811 |    0.009 +/-  0.007 |   -6.941 +/-  1.293
PHE  14 |    3.864 +/-  1.064 |   -1.457 +/-  0.815 |   -3.908 +/-  1.101 |   -5.363 +/-  0.588 |    0.008 +/-  0.008 |   -6.856 +/-  1.267
SER  15 |    4.436 +/-  1.055 |   -0.715 +/-  0.602 |   -3.454 +/-  1.446 |   -6.203 +/-  1.025 |    0.144 +/-  0.033 |   -5.791 +/-  1.188
LEU  16 |    4.004 +/-  1.237 |    0.410 +/-  0.916 |   -9.649 +/-  2.832 |    0.475 +/-  1.716 |    0.052 +/-  0.043 |   -4.709 +/-  1.885
PHE  17 |    4.494 +/-  1.071 |   -1.453 +/-  0.617 |   -4.570 +/-  1.050 |   -5.776 +/-  0.834 |    0.016 +/-  0.012 |   -7.288 +/-  1.172
ASP  18 |    5.572 +/-  1.332 |   -1.527 +/-  0.794 |   20.411 +/-  1.758 |  -20.997 +/-  1.655 |    0.095 +/-  0.029 |    3.554 +/-  1.620
LYS  19 |    4.170 +/-  1.237 |   -0.529 +/-  0.719 |  -29.618 +/-  1.667 |   22.406 +/-  1.640 |    0.127 +/-  0.035 |   -3.444 +/-  1.691
ASP  20 |    4.836 +/-  1.091 |   -0.450 +/-  0.683 |    6.522 +/-  1.600 |  -23.380 +/-  1.658 |    0.110 +/-  0.047 |  -12.363 +/-  1.555
GLY  21 |    4.119 +/-  1.261 |   -0.236 +/-  0.620 |  -13.358 +/-  2.043 |   -2.037 +/-  1.404 |    0.500 +/-  0.071 |  -11.012 +/-  1.243
ASP  22 |    5.222 +/-  1.142 |    0.075 +/-  0.693 |   12.935 +/-  1.347 |  -26.101 +/-  1.082 |    0.260 +/-  0.024 |   -7.609 +/-  1.425
GLY  23 |    4.115 +/-  1.243 |   -2.193 +/-  0.758 |  -12.945 +/-  1.382 |   -0.793 +/-  0.883 |    0.073 +/-  0.039 |  -11.743 +/-  1.516
THR  24 |   14.203 +/-  2.060 |    2.288 +/-  1.102 | -104.762 +/-  2.431 |   -2.601 +/-  0.497 |    0.029 +/-  0.009 |  -90.843 +/-  2.094
ILE  25 |    4.768 +/-  1.255 |   -0.136 +/-  0.820 |    3.284 +/-  0.868 |   -5.724 +/-  0.499 |    0.174 +/-  0.021 |    2.366 +/-  1.966
THR  26 |    4.920 +/-  1.356 |    0.045 +/-  1.019 |  -10.213 +/-  2.637 |   -3.778 +/-  1.305 |    0.165 +/-  0.077 |   -8.861 +/-  1.839
THR  27 |    5.365 +/-  1.336 |   -0.342 +/-  0.786 |   -3.795 +/-  1.508 |   -3.449 +/-  0.929 |    0.122 +/-  0.112 |   -2.099 +/-  1.935
LYS  28 |    4.060 +/-  1.072 |   -0.342 +/-  1.102 |  -35.067 +/-  2.251 |   22.561 +/-  1.768 |    0.066 +/-  0.019 |   -8.721 +/-  1.891
GLU  29 |    4.193 +/-  1.212 |   -1.088 +/-  0.961 |   -1.116 +/-  1.391 |  -15.022 +/-  1.120 |    0.000 +/-  0.001 |  -13.033 +/-  1.621
LEU  30 |    3.888 +/-  1.093 |   -1.687 +/-  0.835 |   -5.077 +/-  1.266 |   -2.858 +/-  0.732 |    0.004 +/-  0.008 |   -5.731 +/-  1.214
GLY  31 |    3.938 +/-  1.240 |   -2.822 +/-  0.612 |  -14.465 +/-  1.589 |    0.801 +/-  0.994 |    0.055 +/-  0.026 |  -12.492 +/-  1.585
THR  32 |    4.798 +/-  1.164 |   -0.755 +/-  0.972 |  -15.060 +/-  1.711 |   -0.293 +/-  0.655 |    0.001 +/-  0.003 |  -11.308 +/-  1.800
VAL  33 |    4.312 +/-  1.085 |   -1.003 +/-  0.814 |  -10.567 +/-  1.220 |   -1.232 +/-  0.703 |    0.016 +/-  0.014 |   -8.473 +/-  1.350
MET  34 |    4.236 +/-  1.216 |   -2.205 +/-  0.688 |   -3.114 +/-  1.343 |   -2.673 +/-  0.634 |    0.000 +/-  0.001 |   -3.756 +/-  1.353
ARG  35 |    3.916 +/-  1.090 |   -1.394 +/-  0.726 |  -32.619 +/-  1.760 |   20.861 +/-  1.371 |    0.087 +/-  0.031 |   -9.148 +/-  1.367
SER  36 |    4.841 +/-  1.295 |   -0.525 +/-  0.590 |   -9.600 +/-  1.116 |   -6.147 +/-  0.666 |    0.226 +/-  0.035 |  -11.205 +/-  1.263
LEU  37 |    4.174 +/-  1.299 |    0.301 +/-  0.665 |   -4.183 +/-  1.066 |   -4.842 +/-  0.728 |    0.231 +/-  0.028 |   -4.319 +/-  1.721
GLY  38 |    4.395 +/-  1.198 |   -0.446 +/-  0.618 |  -13.376 +/-  1.354 |   -0.754 +/-  0.843 |    0.504 +/-  0.039 |   -9.677 +/-  1.380
GLN  39 |    4.260 +/-  1.425 |   -0.454 +/-  0.729 |   -4.558 +/-  1.783 |   -3.327 +/-  1.043 |    0.071 +/-  0.024 |   -4.008 +/-  1.877
ASN  40 |    5.547 +/-  1.132 |   -0.370 +/-  0.617 |    7.292 +/-  1.720 |   -6.230 +/-  1.116 |    0.102 +/-  0.031 |    6.342 +/-  1.622
PRO  41 |    5.991 +/-  1.118 |   -1.155 +/-  0.619 |    7.465 +/-  1.536 |  -17.011 +/-  1.191 |    0.118 +/-  0.031 |   -4.591 +/-  1.297
THR  42 |    4.627 +/-  1.187 |   -0.521 +/-  0.789 |  -10.586 +/-  1.598 |   -5.153 +/-  1.082 |    0.059 +/-  0.020 |  -11.574 +/-  1.425
GLU  43 |    4.770 +/-  1.346 |   -0.729 +/-  0.673 |   10.172 +/-  1.741 |  -21.421 +/-  1.246 |    0.048 +/-  0.028 |   -7.160 +/-  1.371
ALA  44 |    3.762 +/-  1.147 |   -1.347 +/-  0.546 |    2.117 +/-  1.502 |  -11.658 +/-  1.330 |    0.082 +/-  0.038 |   -7.044 +/-  1.230
GLU  45 |    4.006 +/-  1.040 |   -1.030 +/-  0.746 |   14.674 +/-  1.282 |  -23.758 +/-  0.894 |    0.010 +/-  0.008 |   -6.097 +/-  1.450
LEU  46 |    4.041 +/-  1.121 |   -1.801 +/-  0.652 |   -5.658 +/-  0.977 |   -4.058 +/-  0.577 |    0.011 +/-  0.008 |   -7.466 +/-  1.488
GLN  47 |    4.210 +/-  1.233 |   -0.714 +/-  0.668 |   -7.864 +/-  1.581 |   -5.474 +/-  1.241 |    0.088 +/-  0.041 |   -9.753 +/-  1.494
ASP  48 |    4.544 +/-  1.153 |   -1.297 +/-  0.776 |   17.392 +/-  2.071 |  -26.843 +/-  1.216 |    0.033 +/-  0.019 |   -6.170 +/-  1.625
MET  49 |    4.125 +/-  1.203 |   -0.881 +/-  0.821 |   -5.639 +/-  1.222 |   -4.067 +/-  0.646 |    0.012 +/-  0.009 |   -6.451 +/-  1.552
ILE  50 |    4.698 +/-  1.090 |   -2.054 +/-  0.723 |   -7.257 +/-  1.111 |   -4.056 +/-  0.814 |    0.000 +/-  0.000 |   -8.669 +/-  1.324
ASN  51 |    4.516 +/-  1.144 |   -1.409 +/-  0.642 |   -7.037 +/-  1.196 |   -4.135 +/-  1.206 |    0.069 +/-  0.026 |   -7.996 +/-  1.474
GLU  52 |    3.946 +/-  1.096 |   -0.724 +/-  0.725 |   17.298 +/-  2.001 |  -27.294 +/-  1.711 |    0.159 +/-  0.037 |   -6.614 +/-  1.334
VAL  53 |    5.287 +/-  1.225 |   -0.418 +/-  0.768 |  -12.336 +/-  1.354 |   -2.043 +/-  0.935 |    0.110 +/-  0.018 |   -9.400 +/-  1.538
ASP  54 |    5.472 +/-  1.035 |   -1.417 +/-  0.768 |   19.155 +/-  1.400 |  -30.913 +/-  1.385 |    0.091 +/-  0.020 |   -7.612 +/-  1.243
ALA  55 |    3.565 +/-  1.100 |    0.146 +/-  0.741 |   -3.755 +/-  1.207 |   -4.614 +/-  0.855 |    0.257 +/-  0.036 |   -4.399 +/-  1.395
ASP  56 |    4.756 +/-  1.155 |    0.408 +/-  0.712 |   10.343 +/-  1.250 |  -23.030 +/-  0.879 |    0.264 +/-  0.023 |   -7.259 +/-  1.383
GLY  57 |    4.151 +/-  1.287 |   -0.030 +/-  0.581 |  -13.880 +/-  1.213 |    0.108 +/-  0.732 |    0.620 +/-  0.032 |   -9.031 +/-  1.284
ASN  58 |    5.033 +/-  1.085 |    1.617 +/-  0.905 |   -9.918 +/-  1.129 |   -1.360 +/-  0.573 |    0.294 +/-  0.020 |   -4.334 +/-  1.319
GLY  59 |    4.349 +/-  1.257 |   -1.331 +/-  0.849 |  -15.491 +/-  1.527 |    2.905 +/-  0.877 |    0.146 +/-  0.030 |   -9.422 +/-  1.356
THR  60 |   13.840 +/-  1.658 |    0.510 +/-  0.941 |  -98.640 +/-  2.431 |   -1.146 +/-  0.450 |    0.000 +/-  0.000 |  -85.436 +/-  1.753
ILE  61 |    4.993 +/-  1.106 |   -1.548 +/-  0.805 |    4.483 +/-  0.910 |   -4.954 +/-  0.597 |    0.048 +/-  0.017 |    3.022 +/-  1.483
ASP  62 |    5.413 +/-  1.058 |   -1.714 +/-  0.792 |    7.997 +/-  1.480 |  -21.047 +/-  0.853 |    0.006 +/-  0.008 |   -9.345 +/-  1.529
PHE  63 |    5.934 +/-  1.095 |    0.102 +/-  0.989 |   -1.791 +/-  1.278 |   -1.026 +/-  0.553 |    0.000 +/-  0.001 |    3.218 +/-  1.375
PRO  64 |    6.402 +/-  1.204 |   -1.410 +/-  0.780 |    2.607 +/-  2.099 |  -17.188 +/-  1.180 |    0.015 +/-  0.015 |   -9.575 +/-  1.549
GLU  65 |    3.991 +/-  1.239 |   -1.645 +/-  0.621 |    2.716 +/-  1.688 |  -15.225 +/-  1.245 |    0.022 +/-  0.013 |  -10.140 +/-  1.443
PHE  66 |    3.536 +/-  1.171 |   -1.827 +/-  0.846 |   -7.475 +/-  1.017 |   -1.500 +/-  0.506 |    0.012 +/-  0.011 |   -7.254 +/-  1.314
LEU  67 |    3.874 +/-  1.071 |   -1.114 +/-  0.908 |   -9.547 +/-  0.915 |   -1.652 +/-  0.625 |    0.004 +/-  0.009 |   -8.435 +/-  1.279
THR  68 |    4.481 +/-  1.169 |   -0.972 +/-  0.785 |  -15.538 +/-  1.012 |    0.702 +/-  0.778 |    0.042 +/-  0.021 |  -11.284 +/-  1.375
MET  69 |    3.950 +/-  1.059 |   -1.514 +/-  0.832 |   -8.643 +/-  1.249 |   -1.810 +/-  0.810 |    0.023 +/-  0.020 |   -7.994 +/-  1.374
MET  70 |    4.131 +/-  1.014 |   -1.353 +/-  0.800 |   -9.289 +/-  1.045 |   -3.326 +/-  0.617 |    0.003 +/-  0.003 |   -9.834 +/-  1.215
ALA  71 |    3.752 +/-  1.171 |   -1.478 +/-  0.726 |    1.700 +/-  1.568 |   -3.896 +/-  1.101 |    0.028 +/-  0.022 |    0.105 +/-  1.286
ARG  72 |    3.995 +/-  1.204 |   -1.322 +/-  0.764 |  -21.361 +/-  2.618 |   17.535 +/-  2.294 |    0.040 +/-  0.023 |   -1.113 +/-  1.667
LYS  73 |    3.830 +/-  1.235 |   -0.990 +/-  0.919 |  -35.706 +/-  2.187 |   20.242 +/-  1.661 |    0.040 +/-  0.017 |  -12.583 +/-  1.510
MET  74 |    4.074 +/-  1.013 |   -0.364 +/-  0.721 |   -0.891 +/-  1.646 |   -9.137 +/-  1.371 |    0.225 +/-  0.057 |   -6.093 +/-  1.307
LYS  75 |    3.915 +/-  1.211 |   -0.044 +/-  0.711 |  -31.317 +/-  2.141 |   17.423 +/-  1.863 |    0.236 +/-  0.052 |   -9.787 +/-  1.570
ASP  76 |    5.081 +/-  1.253 |    0.031 +/-  0.896 |    7.977 +/-  4.104 |  -24.724 +/-  3.433 |    0.139 +/-  0.051 |  -11.496 +/-  1.631
THR  77 |    4.857 +/-  1.175 |   -0.148 +/-  0.691 |  -10.434 +/-  1.411 |   -3.937 +/-  1.260 |    0.204 +/-  0.055 |   -9.459 +/-  1.535
ASP  78 |    4.465 +/-  1.355 |   -0.597 +/-  0.644 |   22.026 +/-  2.229 |  -29.794 +/-  1.248 |    0.082 +/-  0.023 |   -3.819 +/-  1.797
SER  79 |    4.505 +/-  1.207 |   -0.985 +/-  0.593 |   -4.514 +/-  1.790 |   -8.861 +/-  1.423 |    0.100 +/-  0.037 |   -9.755 +/-  1.290
GLU  80 |    4.215 +/-  1.164 |   -0.921 +/-  0.849 |    9.369 +/-  2.038 |  -21.775 +/-  1.968 |    0.043 +/-  0.036 |   -9.068 +/-  1.532
GLU  81 |    3.933 +/-  1.044 |   -1.289 +/-  0.849 |    9.146 +/-  2.304 |  -22.439 +/-  1.587 |    0.004 +/-  0.008 |  -10.644 +/-  1.340
GLU  82 |    4.264 +/-  1.354 |   -1.387 +/-  0.813 |   13.652 +/-  1.600 |  -24.110 +/-  1.183 |    0.016 +/-  0.015 |   -7.565 +/-  1.298
ILE  83 |    4.056 +/-  1.075 |   -0.888 +/-  0.786 |    0.875 +/-  1.540 |   -4.369 +/-  0.860 |    0.007 +/-  0.013 |   -0.317 +/-  1.455
ARG  84 |    3.685 +/-  1.124 |   -1.710 +/-  0.807 |  -43.858 +/-  2.131 |   30.458 +/-  1.527 |    0.032 +/-  0.022 |  -11.393 +/-  1.786
GLU  85 |    4.145 +/-  1.015 |   -1.422 +/-  0.880 |    2.265 +/-  1.513 |  -20.535 +/-  1.011 |    0.004 +/-  0.006 |  -15.542 +/-  1.292
ALA  86 |    3.946 +/-  1.065 |   -1.914 +/-  0.716 |   -4.865 +/-  1.512 |   -3.503 +/-  0.681 |    0.001 +/-  0.002 |   -6.336 +/-  1.416
PHE  87 |    4.805 +/-  1.440 |   -1.136 +/-  0.685 |    2.394 +/-  1.269 |   -3.619 +/-  0.969 |    0.019 +/-  0.016 |    2.463 +/-  1.627
ARG  88 |    4.661 +/-  1.268 |   -0.472 +/-  0.764 |  -35.174 +/-  1.864 |   27.894 +/-  1.253 |    0.071 +/-  0.025 |   -3.021 +/-  1.759
VAL  89 |    4.629 +/-  1.166 |   -0.113 +/-  0.563 |  -13.475 +/-  1.422 |   -3.832 +/-  1.456 |    0.200 +/-  0.033 |  -12.590 +/-  1.205
PHE  90 |    3.862 +/-  1.144 |   -0.566 +/-  0.628 |   -8.470 +/-  2.979 |   -2.968 +/-  2.042 |    0.083 +/-  0.046 |   -8.060 +/-  1.521
ASP  91 |    5.333 +/-  1.097 |   -0.865 +/-  0.706 |   21.463 +/-  1.662 |  -26.522 +/-  1.909 |    0.101 +/-  0.030 |   -0.491 +/-  1.561
LYS  92 |    3.886 +/-  1.227 |    0.270 +/-  1.003 |  -35.031 +/-  2.044 |   21.180 +/-  1.318 |    0.202 +/-  0.040 |   -9.494 +/-  1.965
ASP  93 |    5.001 +/-  1.235 |    0.282 +/-  0.660 |    5.864 +/-  1.502 |  -22.886 +/-  1.133 |    0.313 +/-  0.042 |  -11.426 +/-  1.315
GLY  94 |    4.337 +/-  1.094 |    0.071 +/-  0.616 |  -14.057 +/-  1.507 |   -0.545 +/-  1.142 |    0.503 +/-  0.103 |   -9.692 +/-  1.434
ASN  95 |    4.878 +/-  0.894 |    0.579 +/-  0.830 |   -7.864 +/-  1.271 |   -3.467 +/-  0.864 |    0.218 +/-  0.047 |   -5.655 +/-  1.328
GLY  96 |    4.405 +/-  1.171 |   -2.026 +/-  0.559 |  -10.614 +/-  1.289 |   -1.650 +/-  0.864 |    0.072 +/-  0.030 |   -9.812 +/-  1.533
TYR  97 |   13.063 +/-  1.901 |    0.433 +/-  1.048 | -100.146 +/-  2.328 |   -2.787 +/-  0.564 |    0.015 +/-  0.008 |  -89.421 +/-  1.934
ILE  98 |    4.866 +/-  1.265 |   -0.510 +/-  0.819 |    4.102 +/-  1.723 |   -4.237 +/-  1.551 |    0.090 +/-  0.020 |    4.311 +/-  1.699
SER  99 |    4.170 +/-  1.014 |   -0.898 +/-  0.905 |   -5.270 +/-  1.203 |   -6.554 +/-  0.611 |    0.037 +/-  0.017 |   -8.515 +/-  1.585
ALA 100 |    3.539 +/-  1.114 |   -1.343 +/-  0.833 |   -1.529 +/-  1.037 |   -6.257 +/-  0.687 |    0.042 +/-  0.012 |   -5.548 +/-  1.378
ALA 101 |    3.726 +/-  1.279 |   -1.412 +/-  0.590 |   -3.430 +/-  0.923 |   -6.022 +/-  0.788 |    0.074 +/-  0.027 |   -7.063 +/-  1.441
GLU 102 |    4.023 +/-  1.000 |   -1.239 +/-  0.816 |    5.840 +/-  1.370 |  -15.176 +/-  0.944 |    0.015 +/-  0.010 |   -6.536 +/-  1.149
LEU 103 |    3.960 +/-  1.026 |   -1.349 +/-  0.875 |   -0.556 +/-  1.324 |   -3.075 +/-  0.615 |    0.011 +/-  0.012 |   -1.009 +/-  1.376
ARG 104 |    3.669 +/-  1.113 |   -1.026 +/-  0.882 |  -33.553 +/-  1.657 |   20.136 +/-  1.233 |    0.007 +/-  0.005 |  -10.767 +/-  1.565
HIE 105 |    3.911 +/-  1.142 |   -1.890 +/-  0.662 |  -18.874 +/-  1.603 |    1.577 +/-  0.715 |    0.049 +/-  0.017 |  -15.227 +/-  1.446
VAL 106 |    4.210 +/-  0.962 |   -0.873 +/-  0.832 |  -13.163 +/-  1.151 |   -1.343 +/-  0.616 |    0.009 +/-  0.010 |  -11.160 +/-  1.277
MET 107 |    4.068 +/-  1.058 |   -1.780 +/-  0.697 |  -10.315 +/-  1.156 |   -3.222 +/-  0.588 |    0.001 +/-  0.004 |  -11.247 +/-  1.211
THR 108 |    4.445 +/-  1.027 |   -1.270 +/-  0.628 |  -12.502 +/-  1.207 |   -1.218 +/-  0.882 |    0.055 +/-  0.026 |  -10.490 +/-  1.247
ASN 109 |    4.042 +/-  1.040 |   -1.521 +/-  0.742 |   -7.543 +/-  2.094 |    0.735 +/-  0.953 |    0.007 +/-  0.020 |   -4.280 +/-  1.658
LEU 110 |    3.932 +/-  0.981 |   -0.950 +/-  0.908 |   -6.782 +/-  2.479 |   -2.348 +/-  2.081 |    0.061 +/-  0.052 |   -6.087 +/-  1.554
GLY 111 |    4.006 +/-  1.155 |   -1.034 +/-  0.659 |  -16.273 +/-  1.792 |   -0.113 +/-  1.462 |    0.331 +/-  0.059 |  -13.082 +/-  1.271
GLU 112 |    4.141 +/-  1.048 |   -0.140 +/-  0.802 |   13.475 +/-  1.532 |  -17.490 +/-  1.325 |    0.070 +/-  0.029 |    0.055 +/-  1.460
LYS 113 |    3.463 +/-  0.982 |   -0.497 +/-  0.604 |  -17.308 +/-  1.581 |   11.146 +/-  1.408 |    0.125 +/-  0.031 |   -3.070 +/-  1.430
LEU 114 |    3.816 +/-  0.961 |   -0.153 +/-  0.520 |   -8.353 +/-  1.470 |   -3.879 +/-  1.416 |    0.174 +/-  0.045 |   -8.396 +/-  1.346
THR 115 |    4.386 +/-  1.150 |   -0.600 +/-  0.715 |  -10.853 +/-  1.712 |   -3.839 +/-  1.337 |    0.095 +/-  0.029 |  -10.812 +/-  1.331
ASP 116 |    4.337 +/-  1.162 |   -0.494 +/-  0.743 |   16.961 +/-  2.151 |  -27.953 +/-  1.611 |    0.051 +/-  0.020 |   -7.098 +/-  1.498
GLU 117 |    4.101 +/-  1.275 |   -0.817 +/-  0.702 |   14.477 +/-  1.922 |  -27.808 +/-  1.655 |    0.030 +/-  0.022 |  -10.017 +/-  1.528
GLU 118 |    4.029 +/-  1.208 |   -1.465 +/-  0.762 |   17.459 +/-  1.285 |  -26.167 +/-  0.996 |    0.013 +/-  0.009 |   -6.131 +/-  1.379
VAL 119 |    4.340 +/-  0.987 |   -0.719 +/-  0.881 |  -11.578 +/-  1.436 |   -2.809 +/-  0.936 |    0.001 +/-  0.004 |  -10.764 +/-  1.432
ASP 120 |    4.516 +/-  1.082 |   -1.444 +/-  0.735 |   10.663 +/-  2.247 |  -24.512 +/-  1.901 |    0.023 +/-  0.019 |  -10.754 +/-  1.388
GLU 121 |    4.067 +/-  1.157 |   -1.566 +/-  0.713 |   15.267 +/-  2.242 |  -25.697 +/-  1.859 |    0.018 +/-  0.018 |   -7.911 +/-  1.571
MET 122 |    3.897 +/-  1.120 |   -1.158 +/-  0.649 |   -0.702 +/-  1.324 |   -8.019 +/-  1.205 |    0.063 +/-  0.023 |   -5.918 +/-  1.419
ILE 123 |    4.419 +/-  1.274 |    0.023 +/-  0.690 |    1.762 +/-  1.564 |   -7.441 +/-  1.321 |    0.192 +/-  0.034 |   -1.044 +/-  1.377
ARG 124 |    4.116 +/-  1.014 |    0.154 +/-  0.650 |  -48.993 +/-  2.066 |   31.919 +/-  1.905 |    0.208 +/-  0.029 |  -12.597 +/-  1.244
GLU 125 |    4.359 +/-  1.288 |   -0.222 +/-  0.714 |   12.074 +/-  1.651 |  -27.047 +/-  1.291 |    0.112 +/-  0.031 |  -10.724 +/-  1.659
ALA 126 |    3.967 +/-  1.247 |   -0.534 +/-  0.522 |    1.679 +/-  1.525 |   -9.912 +/-  1.165 |    0.229 +/-  0.039 |   -4.570 +/-  1.498
ASP 127 |    5.081 +/-  1.153 |   -0.255 +/-  0.590 |   19.304 +/-  1.645 |  -27.802 +/-  1.396 |    0.270 +/-  0.030 |   -3.402 +/-  1.455
ILE 128 |    4.542 +/-  1.116 |    0.780 +/-  0.781 |   -9.344 +/-  1.178 |   -4.887 +/-  0.967 |    0.215 +/-  0.028 |   -8.695 +/-  1.544
ASP 129 |    5.166 +/-  1.124 |   -0.600 +/-  0.649 |   14.965 +/-  1.368 |  -28.111 +/-  1.284 |    0.286 +/-  0.024 |   -8.295 +/-  1.190
GLY 130 |    4.170 +/-  1.310 |    0.107 +/-  0.629 |  -18.510 +/-  1.282 |    0.747 +/-  0.671 |    0.560 +/-  0.030 |  -12.925 +/-  1.278
ASP 131 |    4.874 +/-  1.028 |   -0.016 +/-  0.783 |   16.819 +/-  1.294 |  -28.915 +/-  1.277 |    0.174 +/-  0.046 |   -7.064 +/-  1.283
GLY 132 |    4.042 +/-  1.139 |   -1.608 +/-  0.791 |  -14.805 +/-  1.424 |    1.015 +/-  0.921 |    0.076 +/-  0.025 |  -11.280 +/-  1.486
GLN 133 |   13.237 +/-  1.969 |    2.746 +/-  1.211 | -100.564 +/-  2.794 |   -4.157 +/-  0.604 |    0.022 +/-  0.010 |  -88.715 +/-  2.248
VAL 134 |    6.068 +/-  1.279 |   -0.832 +/-  0.795 |    1.567 +/-  1.231 |   -3.187 +/-  0.688 |    0.014 +/-  0.008 |    3.632 +/-  1.549
ASN 135 |    4.331 +/-  1.143 |   -0.806 +/-  1.046 |   -7.765 +/-  1.124 |   -1.437 +/-  0.431 |    0.000 +/-  0.001 |   -5.677 +/-  1.501
TYR 136 |    3.736 +/-  1.065 |   -1.779 +/-  0.776 |   -7.684 +/-  1.528 |   -4.008 +/-  0.837 |    0.001 +/-  0.002 |   -9.734 +/-  1.120
GLU 137 |    4.042 +/-  1.178 |   -1.699 +/-  0.686 |    8.443 +/-  1.851 |  -21.082 +/-  1.463 |    0.050 +/-  0.031 |  -10.246 +/-  1.448
GLU 138 |    3.676 +/-  0.984 |   -1.904 +/-  0.827 |    7.007 +/-  1.514 |  -18.374 +/-  0.954 |    0.001 +/-  0.002 |   -9.594 +/-  1.195
PHE 139 |    4.096 +/-  1.260 |   -1.664 +/-  0.826 |   -9.741 +/-  1.134 |   -0.397 +/-  0.483 |    0.000 +/-  0.001 |   -7.706 +/-  1.546
VAL 140 |    4.444 +/-  1.178 |   -0.464 +/-  0.885 |  -13.458 +/-  2.188 |   -0.723 +/-  1.016 |    0.015 +/-  0.017 |  -10.185 +/-  1.604
GLN 141 |    4.256 +/-  1.222 |   -1.144 +/-  0.817 |   -9.262 +/-  3.656 |   -1.588 +/-  2.574 |    0.039 +/-  0.040 |   -7.699 +/-  1.647
MET 142 |    4.367 +/-  1.203 |   -1.717 +/-  0.761 |   -9.008 +/-  1.338 |   -0.704 +/-  1.056 |    0.024 +/-  0.033 |   -7.038 +/-  1.292
MET 143 |    4.212 +/-  1.015 |   -0.369 +/-  0.891 |   -9.143 +/-  1.153 |   -3.454 +/-  1.009 |    0.140 +/-  0.060 |   -8.614 +/-  1.440
THR 144 |    5.796 +/-  1.219 |    0.314 +/-  0.887 |   -4.273 +/-  3.126 |   -5.066 +/-  2.466 |    0.115 +/-  0.053 |   -3.114 +/-  1.514
ALA 145 |    5.503 +/-  1.552 |   -0.040 +/-  0.677 |   47.174 +/- 13.979 | -113.340 +/- 13.178 |    0.644 +/-  0.094 |  -60.060 +/-  1.681
 CA 146 |    0.000 +/-  0.000 |    0.000 +/-  0.000 |    0.000 +/-  0.000 |    0.000 +/-  0.000 |    0.000 +/-  0.000 |    0.000 +/-  0.000
 CW 147 |    0.000 +/-  0.000 |    0.000 +/-  0.000 |    0.000 +/-  0.000 |    0.000 +/-  0.000 |    0.000 +/-  0.000 |    0.000 +/-  0.000
 CA 148 |    0.000 +/-  0.000 |    0.000 +/-  0.000 |    0.000 +/-  0.000 |    0.000 +/-  0.000 |    0.000 +/-  0.000 |    0.000 +/-  0.000
 CW 149 |    0.000 +/-  0.000 |    0.000 +/-  0.000 |    0.000 +/-  0.000 |    0.000 +/-  0.000 |    0.000 +/-  0.000 |    0.000 +/-  0.000
 CA 150 |    0.000 +/-  0.000 |    0.000 +/-  0.000 |    0.000 +/-  0.000 |    0.000 +/-  0.000 |    0.000 +/-  0.000 |    0.000 +/-  0.000
 CW 151 |    0.000 +/-  0.000 |    0.000 +/-  0.000 |    0.000 +/-  0.000 |    0.000 +/-  0.000 |    0.000 +/-  0.000 |    0.000 +/-  0.000
 CA 152 |    0.000 +/-  0.000 |    0.000 +/-  0.000 |    0.000 +/-  0.000 |    0.000 +/-  0.000 |    0.000 +/-  0.000 |    0.000 +/-  0.000
 CW 153 |    0.000 +/-  0.000 |    0.000 +/-  0.000 |    0.000 +/-  0.000 |    0.000 +/-  0.000 |    0.000 +/-  0.000 |    0.000 +/-  0.000
PHE 154 |    4.847 +/-  1.449 |   -0.639 +/-  0.588 |  -78.238 +/-  5.469 |    0.761 +/-  4.695 |    0.404 +/-  0.036 |  -72.865 +/-  2.248
LYS 155 |    4.231 +/-  1.280 |   -0.614 +/-  0.708 |    0.087 +/-  2.140 |    0.423 +/-  1.735 |    0.104 +/-  0.033 |    4.231 +/-  1.368
LYS 156 |    4.167 +/-  1.333 |   -1.364 +/-  0.713 |  -17.949 +/-  2.112 |    6.818 +/-  1.516 |    0.041 +/-  0.024 |   -8.288 +/-  1.713
LEU 157 |    4.250 +/-  1.045 |   -0.978 +/-  0.713 |   -5.810 +/-  1.067 |   -9.007 +/-  0.656 |    0.008 +/-  0.012 |  -11.537 +/-  1.287
ALA 158 |    3.779 +/-  1.108 |   -1.581 +/-  0.649 |   -3.922 +/-  1.023 |   -8.675 +/-  0.780 |    0.067 +/-  0.024 |  -10.332 +/-  1.320
GLU 159 |    4.036 +/-  1.015 |   -1.803 +/-  0.815 |    7.536 +/-  1.719 |  -19.425 +/-  1.203 |    0.011 +/-  0.009 |   -9.645 +/-  1.261
ALA 160 |    3.894 +/-  1.215 |   -2.072 +/-  0.630 |   -1.203 +/-  1.620 |   -6.520 +/-  0.605 |    0.002 +/-  0.003 |   -5.898 +/-  1.773
VAL 161 |    4.353 +/-  1.138 |   -0.586 +/-  0.716 |   -1.147 +/-  1.385 |   -6.050 +/-  0.850 |    0.016 +/-  0.014 |   -3.413 +/-  1.365
LYS 162 |    3.755 +/-  1.183 |   -1.690 +/-  0.612 |  -33.494 +/-  2.091 |   22.899 +/-  1.565 |    0.029 +/-  0.013 |   -8.502 +/-  1.564
PHE 163 |    3.725 +/-  1.224 |   -1.809 +/-  0.756 |  -10.301 +/-  1.164 |   -4.768 +/-  0.642 |    0.019 +/-  0.011 |  -13.134 +/-  1.429
SER 164 |    4.521 +/-  1.253 |   -1.300 +/-  0.557 |   -2.026 +/-  1.826 |  -10.272 +/-  1.357 |    0.087 +/-  0.028 |   -8.990 +/-  1.330
ALA 165 |    3.964 +/-  1.017 |   -1.353 +/-  0.581 |    6.595 +/-  1.527 |   -7.862 +/-  1.341 |    0.077 +/-  0.026 |    1.422 +/-  1.307
LYS 166 |    5.078 +/-  1.198 |   -0.668 +/-  0.676 |  -29.763 +/-  2.048 |   26.867 +/-  1.712 |    0.134 +/-  0.034 |    1.649 +/-  1.564
LEU 167 |    5.760 +/-  1.345 |   -1.219 +/-  0.759 |   69.755 +/-  8.961 | -137.686 +/-  8.099 |    0.207 +/-  0.076 |  -63.182 +/-  1.888

Receptor:
Total Energy Decomposition:
Residue |       Internal      |    van der Waals    |    Electrostatic    |   Polar Solvation   |   Non-Polar Solv.   |       TOTAL
-------------------------------------------------------------------------------------------------------------------------------------------
GLN   1 |   24.616 +/-  2.725 |    0.096 +/-  1.355 | -190.587 +/-  8.446 |   23.197 +/-  8.492 |    1.640 +/-  0.131 | -141.038 +/-  3.070
LEU   2 |   16.485 +/-  2.684 |   -2.284 +/-  1.329 |  -26.521 +/-  2.443 |   -1.749 +/-  1.873 |    0.316 +/-  0.124 |  -13.753 +/-  3.158
THR   3 |   16.410 +/-  2.526 |   -1.854 +/-  1.181 |  -35.088 +/-  4.560 |   -7.209 +/-  3.273 |    0.603 +/-  0.093 |  -27.137 +/-  2.874
GLU   4 |   18.284 +/-  2.575 |   -1.462 +/-  1.187 |   74.973 +/-  7.241 | -149.772 +/-  7.354 |    1.064 +/-  0.089 |  -56.912 +/-  2.278
GLU   5 |   18.247 +/-  3.152 |   -1.608 +/-  1.342 |   94.663 +/- 12.993 | -167.603 +/- 13.211 |    1.003 +/-  0.077 |  -55.298 +/-  2.955
GLN   6 |   23.467 +/-  2.931 |   -5.741 +/-  1.287 |  -71.783 +/-  3.702 |   -9.218 +/-  3.355 |    0.376 +/-  0.121 |  -62.898 +/-  3.187
ILE   7 |   17.441 +/-  3.024 |   -3.334 +/-  1.285 |  -13.123 +/-  1.144 |   -1.378 +/-  0.673 |    0.336 +/-  0.081 |   -0.058 +/-  3.097
ALA   8 |    7.144 +/-  1.677 |   -2.904 +/-  0.780 |   -8.056 +/-  1.362 |   -1.912 +/-  1.184 |    0.402 +/-  0.049 |   -5.327 +/-  1.792
GLU   9 |   18.201 +/-  2.649 |   -3.466 +/-  1.073 |  117.132 +/-  7.393 | -189.470 +/-  7.297 |    0.813 +/-  0.071 |  -56.789 +/-  2.096
PHE  10 |   16.938 +/-  2.932 |   -6.055 +/-  1.613 |   -1.293 +/-  1.523 |   -3.429 +/-  0.990 |    0.149 +/-  0.078 |    6.311 +/-  2.722
LYS  11 |   18.064 +/-  3.031 |   -4.102 +/-  1.346 | -110.311 +/-  7.111 |   74.390 +/-  7.279 |    0.913 +/-  0.102 |  -21.046 +/-  3.653
GLU  12 |   16.944 +/-  2.521 |   -2.308 +/-  1.065 |  107.227 +/-  7.056 | -187.048 +/-  6.771 |    0.920 +/-  0.056 |  -64.266 +/-  2.487
ALA  13 |    7.564 +/-  2.252 |   -3.699 +/-  0.717 |   -3.599 +/-  1.269 |   -3.144 +/-  0.697 |    0.252 +/-  0.045 |   -2.626 +/-  2.364
PHE  14 |   16.284 +/-  2.935 |   -6.142 +/-  1.220 |   -2.793 +/-  1.192 |   -6.115 +/-  0.758 |    0.269 +/-  0.056 |    1.504 +/-  3.118
SER  15 |   11.567 +/-  2.287 |   -1.957 +/-  0.954 |   -7.907 +/-  2.997 |   -8.011 +/-  2.430 |    0.513 +/-  0.059 |   -5.795 +/-  2.121
LEU  16 |   16.468 +/-  3.126 |    0.499 +/-  1.170 |  -28.408 +/-  0.968 |   -2.742 +/-  0.591 |    1.136 +/-  0.047 |  -13.047 +/-  3.278
PHE  17 |   17.386 +/-  3.406 |   -4.317 +/-  1.260 |   -5.040 +/-  1.258 |   -5.558 +/-  1.113 |    0.344 +/-  0.089 |    2.816 +/-  3.649
ASP  18 |   40.415 +/-  3.234 |   -2.782 +/-  1.583 |  -23.047 +/-  4.960 | -146.160 +/-  4.702 |    0.108 +/-  0.033 | -131.465 +/-  3.687
LYS  19 |   18.773 +/-  3.435 |   -3.583 +/-  1.271 | -109.621 +/-  5.476 |   80.352 +/-  5.939 |    0.759 +/-  0.102 |  -13.319 +/-  3.754
ASP  20 |   38.482 +/-  3.674 |   -1.457 +/-  1.813 |  -50.217 +/-  9.410 | -145.339 +/-  6.473 |    0.127 +/-  0.054 | -158.405 +/-  3.858
GLY  21 |    5.663 +/-  1.771 |   -0.530 +/-  0.632 |  -10.089 +/-  1.650 |   -5.520 +/-  0.990 |    0.578 +/-  0.052 |   -9.898 +/-  1.616
ASP  22 |   42.423 +/-  4.065 |    0.536 +/-  1.884 |  -37.080 +/-  7.425 | -156.319 +/-  5.656 |    0.576 +/-  0.045 | -149.865 +/-  3.592
GLY  23 |    5.591 +/-  1.728 |   -3.196 +/-  0.838 |   -9.910 +/-  1.272 |   -3.737 +/-  0.842 |    0.078 +/-  0.039 |  -11.174 +/-  1.851
THR  24 |   26.098 +/-  3.315 |    0.317 +/-  1.531 | -129.621 +/-  2.808 |   -2.788 +/-  1.731 |    0.538 +/-  0.056 | -105.457 +/-  3.311
ILE  25 |   18.639 +/-  3.253 |   -3.340 +/-  1.621 |   -1.804 +/-  0.921 |   -2.848 +/-  0.509 |    0.337 +/-  0.064 |   10.985 +/-  3.574
THR  26 |   16.868 +/-  2.721 |   -1.084 +/-  1.488 |  -37.015 +/-  2.575 |   -4.116 +/-  3.079 |    0.601 +/-  0.146 |  -24.746 +/-  2.987
THR  27 |   17.494 +/-  2.822 |   -1.353 +/-  0.983 |  -26.280 +/-  2.578 |   -8.124 +/-  2.055 |    0.722 +/-  0.087 |  -17.540 +/-  2.923
LYS  28 |   17.866 +/-  2.934 |   -3.143 +/-  1.589 | -133.383 +/- 11.542 |  100.323 +/- 11.972 |    0.745 +/-  0.128 |  -17.592 +/-  4.208
GLU  29 |   42.917 +/-  3.485 |   -3.227 +/-  2.071 |  -62.696 +/-  7.829 | -132.682 +/-  4.638 |    0.014 +/-  0.016 | -155.674 +/-  5.517
LEU  30 |   16.300 +/-  2.571 |   -5.638 +/-  1.791 |  -30.041 +/-  1.333 |   -0.104 +/-  0.844 |    0.119 +/-  0.091 |  -19.363 +/-  2.793
GLY  31 |    5.416 +/-  1.670 |   -3.862 +/-  0.692 |  -12.372 +/-  1.498 |   -1.303 +/-  0.930 |    0.056 +/-  0.026 |  -12.065 +/-  1.896
THR  32 |   15.517 +/-  2.520 |   -4.920 +/-  1.264 |  -39.630 +/-  2.473 |   -0.442 +/-  1.278 |    0.085 +/-  0.031 |  -29.389 +/-  3.111
VAL  33 |   14.426 +/-  2.868 |   -3.666 +/-  1.190 |  -28.751 +/-  1.343 |    1.060 +/-  0.777 |    0.186 +/-  0.066 |  -16.746 +/-  2.898
MET  34 |   15.533 +/-  2.263 |   -9.842 +/-  1.084 |   -5.561 +/-  1.556 |   -0.082 +/-  0.871 |    0.027 +/-  0.026 |    0.076 +/-  2.742
ARG  35 |   22.577 +/-  3.609 |   -8.109 +/-  1.307 | -274.473 +/-  7.340 |   81.412 +/-  8.218 |    0.635 +/-  0.118 | -177.958 +/-  3.691
SER  36 |   12.475 +/-  2.311 |   -2.427 +/-  0.888 |  -16.545 +/-  2.399 |   -4.879 +/-  2.117 |    0.474 +/-  0.071 |  -10.902 +/-  2.168
LEU  37 |   16.721 +/-  2.770 |   -0.775 +/-  1.301 |  -29.078 +/-  1.071 |   -2.633 +/-  0.729 |    0.858 +/-  0.082 |  -14.907 +/-  3.149
GLY  38 |    5.997 +/-  1.727 |   -0.807 +/-  0.694 |  -10.876 +/-  1.298 |   -3.014 +/-  0.803 |    0.523 +/-  0.041 |   -8.177 +/-  1.776
GLN  39 |   23.928 +/-  2.983 |   -3.290 +/-  1.023 |  -70.100 +/-  2.912 |   -9.634 +/-  2.388 |    0.631 +/-  0.083 |  -58.464 +/-  3.171
ASN  40 |   23.102 +/-  2.834 |   -1.094 +/-  1.074 |  -70.966 +/-  4.231 |  -14.600 +/-  3.144 |    0.916 +/-  0.076 |  -62.642 +/-  2.664
PRO  41 |   21.036 +/-  2.348 |   -4.666 +/-  0.973 |   -6.620 +/-  1.158 |   -2.426 +/-  1.024 |    0.274 +/-  0.068 |    7.599 +/-  2.406
THR  42 |   14.878 +/-  2.376 |   -1.864 +/-  1.180 |  -32.591 +/-  2.352 |   -9.140 +/-  1.993 |    0.538 +/-  0.068 |  -28.179 +/-  2.566
GLU  43 |   19.388 +/-  3.108 |   -1.515 +/-  1.245 |   81.777 +/-  5.315 | -155.253 +/-  5.057 |    1.013 +/-  0.099 |  -54.590 +/-  3.067
ALA  44 |    7.553 +/-  2.075 |   -2.342 +/-  0.677 |    0.506 +/-  1.583 |   -8.160 +/-  1.365 |    0.518 +/-  0.050 |   -1.925 +/-  2.035
GLU  45 |   18.016 +/-  2.869 |   -3.775 +/-  1.112 |  107.507 +/-  4.673 | -177.569 +/-  4.612 |    0.603 +/-  0.073 |  -55.218 +/-  2.815
LEU  46 |   16.964 +/-  3.017 |   -5.835 +/-  1.359 |  -29.968 +/-  1.135 |   -2.123 +/-  0.618 |    0.212 +/-  0.077 |  -20.750 +/-  3.349
GLN  47 |   24.445 +/-  3.240 |   -2.397 +/-  1.202 |  -75.949 +/-  3.421 |  -11.274 +/-  2.682 |    0.951 +/-  0.097 |  -64.223 +/-  3.175
ASP  48 |   14.141 +/-  2.398 |   -3.226 +/-  0.920 |  112.893 +/-  4.809 | -185.352 +/-  4.415 |    0.677 +/-  0.043 |  -60.867 +/-  2.399
MET  49 |   16.024 +/-  2.452 |   -7.555 +/-  1.175 |   -7.064 +/-  1.647 |   -1.965 +/-  0.995 |    0.145 +/-  0.061 |   -0.416 +/-  2.807
ILE  50 |   19.449 +/-  3.077 |   -5.053 +/-  1.413 |  -12.558 +/-  1.149 |   -1.072 +/-  0.856 |    0.350 +/-  0.066 |    1.115 +/-  2.927
ASN  51 |   22.544 +/-  2.851 |   -4.101 +/-  1.067 |  -87.687 +/-  4.438 |   -9.934 +/-  3.567 |    0.659 +/-  0.058 |  -78.520 +/-  3.007
GLU  52 |   17.349 +/-  3.156 |   -2.606 +/-  1.311 |  114.637 +/-  4.295 | -186.536 +/-  4.284 |    0.945 +/-  0.051 |  -56.210 +/-  2.857
VAL  53 |   16.953 +/-  2.783 |   -3.068 +/-  1.483 |  -30.506 +/-  1.430 |   -0.250 +/-  0.957 |    0.238 +/-  0.078 |  -16.633 +/-  2.939
ASP  54 |   35.681 +/-  2.902 |   -4.231 +/-  1.514 |  -32.141 +/-  5.285 | -145.102 +/-  4.128 |    0.124 +/-  0.026 | -145.669 +/-  2.927
ALA  55 |    7.357 +/-  1.937 |   -0.878 +/-  0.976 |   -5.361 +/-  1.188 |   -1.060 +/-  0.735 |    0.540 +/-  0.081 |    0.597 +/-  2.060
ASP  56 |   45.673 +/-  3.570 |   -0.009 +/-  1.655 |  -56.313 +/-  5.973 | -135.795 +/-  4.239 |    0.396 +/-  0.039 | -146.047 +/-  3.056
GLY  57 |    5.697 +/-  1.821 |   -0.271 +/-  0.639 |  -10.916 +/-  1.175 |   -2.601 +/-  0.687 |    0.644 +/-  0.029 |   -7.448 +/-  1.662
ASN  58 |   36.368 +/-  3.015 |    0.780 +/-  1.650 | -178.650 +/-  3.359 |   -4.886 +/-  1.129 |    0.582 +/-  0.029 | -145.806 +/-  2.711
GLY  59 |    6.045 +/-  1.727 |   -2.135 +/-  0.902 |  -12.087 +/-  1.453 |   -0.344 +/-  0.810 |    0.154 +/-  0.034 |   -8.367 +/-  1.731
THR  60 |   27.145 +/-  2.401 |   -1.757 +/-  1.319 | -123.891 +/-  2.573 |   -4.305 +/-  1.129 |    0.402 +/-  0.034 | -102.406 +/-  2.653
ILE  61 |   20.170 +/-  2.955 |   -5.670 +/-  1.510 |   -0.923 +/-  0.925 |   -2.151 +/-  0.636 |    0.128 +/-  0.053 |   11.553 +/-  3.043
ASP  62 |   17.301 +/-  2.218 |   -3.144 +/-  1.176 |   72.552 +/-  5.093 | -151.351 +/-  4.821 |    0.485 +/-  0.029 |  -64.158 +/-  2.656
PHE  63 |   18.594 +/-  3.156 |   -3.861 +/-  1.349 |   -3.106 +/-  1.267 |    0.166 +/-  0.647 |    0.249 +/-  0.060 |   12.042 +/-  3.275
PRO  64 |   21.027 +/-  2.533 |   -4.108 +/-  1.029 |  -14.786 +/-  1.989 |    1.081 +/-  0.942 |    0.433 +/-  0.044 |    3.648 +/-  2.779
GLU  65 |   50.709 +/-  3.295 |   -3.476 +/-  1.794 |  -69.095 +/-  5.970 | -131.286 +/-  4.190 |    0.075 +/-  0.027 | -153.074 +/-  3.509
PHE  66 |   15.721 +/-  3.196 |   -7.782 +/-  1.221 |   -8.769 +/-  1.081 |    0.048 +/-  0.542 |    0.094 +/-  0.031 |   -0.688 +/-  3.291
LEU  67 |   16.537 +/-  2.906 |   -4.827 +/-  1.352 |  -34.485 +/-  1.029 |    0.493 +/-  0.708 |    0.235 +/-  0.061 |  -22.046 +/-  3.112
THR  68 |   15.186 +/-  2.667 |   -2.604 +/-  1.302 |  -40.422 +/-  1.940 |    0.578 +/-  1.809 |    0.475 +/-  0.121 |  -26.787 +/-  2.810
MET  69 |   15.684 +/-  2.529 |   -6.090 +/-  1.131 |  -10.957 +/-  1.473 |    0.441 +/-  1.031 |    0.504 +/-  0.115 |   -0.418 +/-  2.819
MET  70 |   16.024 +/-  2.957 |   -7.552 +/-  1.144 |  -12.628 +/-  1.678 |   -0.212 +/-  0.992 |    0.214 +/-  0.063 |   -4.153 +/-  3.174
ALA  71 |    7.498 +/-  2.063 |   -3.586 +/-  0.834 |    1.007 +/-  1.611 |   -1.309 +/-  1.075 |    0.201 +/-  0.074 |    3.812 +/-  2.171
ARG  72 |   22.909 +/-  3.765 |   -3.846 +/-  1.403 | -251.413 +/-  9.223 |   64.132 +/-  8.502 |    1.207 +/-  0.116 | -167.011 +/-  3.579
LYS  73 |   18.547 +/-  3.330 |   -4.081 +/-  1.354 | -138.424 +/- 13.568 |  103.309 +/- 11.860 |    0.700 +/-  0.089 |  -19.949 +/-  4.899
MET  74 |   16.042 +/-  2.484 |   -3.888 +/-  1.175 |   -1.639 +/-  2.587 |   -8.127 +/-  2.301 |    0.737 +/-  0.103 |    3.125 +/-  2.653
LYS  75 |   17.985 +/-  3.342 |   -1.400 +/-  1.239 |  -74.730 +/- 10.465 |   37.936 +/-  9.903 |    1.353 +/-  0.129 |  -18.856 +/-  3.661
ASP  76 |   16.289 +/-  3.110 |   -0.948 +/-  1.405 |   79.991 +/- 12.415 | -162.217 +/- 13.621 |    0.771 +/-  0.088 |  -66.113 +/-  2.756
THR  77 |   16.166 +/-  2.473 |   -1.463 +/-  1.528 |  -37.166 +/-  2.394 |   -3.184 +/-  2.092 |    0.391 +/-  0.106 |  -25.255 +/-  2.436
ASP  78 |   13.992 +/-  2.807 |   -2.003 +/-  1.030 |  109.786 +/-  7.478 | -181.432 +/-  6.797 |    0.682 +/-  0.066 |  -58.975 +/-  2.428
SER  79 |   11.366 +/-  2.219 |   -1.920 +/-  0.746 |   -7.726 +/-  3.409 |  -12.156 +/-  2.866 |    0.673 +/-  0.072 |   -9.763 +/-  2.187
GLU  80 |   18.560 +/-  2.968 |   -1.871 +/-  1.469 |   93.513 +/-  9.294 | -168.111 +/-  8.498 |    0.832 +/-  0.128 |  -57.077 +/-  3.475
GLU  81 |   17.125 +/-  2.654 |   -3.366 +/-  1.444 |   82.378 +/- 11.075 | -158.283 +/-  9.595 |    0.464 +/-  0.127 |  -61.683 +/-  3.076
GLU  82 |   18.610 +/-  3.041 |   -3.388 +/-  1.317 |  109.062 +/- 13.805 | -180.495 +/- 13.209 |    0.643 +/-  0.147 |  -55.569 +/-  3.059
ILE  83 |   17.436 +/-  2.553 |   -2.693 +/-  1.390 |   -4.321 +/-  1.685 |   -1.495 +/-  0.970 |    0.466 +/-  0.097 |    9.394 +/-  2.753
ARG  84 |   22.077 +/-  3.672 |   -4.679 +/-  1.705 | -321.508 +/- 12.531 |  116.736 +/-  9.778 |    0.899 +/-  0.117 | -186.475 +/-  4.641
GLU  85 |   17.701 +/-  2.539 |   -3.360 +/-  1.558 |   77.841 +/-  7.910 | -158.702 +/-  7.573 |    0.524 +/-  0.104 |  -65.996 +/-  2.647
ALA  86 |    7.832 +/-  1.803 |   -3.630 +/-  0.895 |   -6.061 +/-  1.518 |   -0.577 +/-  0.716 |    0.173 +/-  0.028 |   -2.263 +/-  2.143
PHE  87 |   17.891 +/-  2.649 |   -2.536 +/-  1.167 |    2.469 +/-  1.909 |   -3.764 +/-  1.554 |    0.654 +/-  0.110 |   14.715 +/-  2.706
ARG  88 |   23.465 +/-  4.230 |   -3.433 +/-  1.913 | -318.594 +/-  9.600 |  120.443 +/-  7.672 |    0.761 +/-  0.106 | -177.359 +/-  4.273
VAL  89 |   14.846 +/-  2.819 |   -0.946 +/-  1.064 |  -31.287 +/-  1.222 |   -2.380 +/-  1.123 |    0.677 +/-  0.051 |  -19.090 +/-  2.780
PHE  90 |   16.152 +/-  2.987 |   -1.893 +/-  0.993 |   -8.944 +/-  3.083 |   -2.549 +/-  2.032 |    0.749 +/-  0.083 |    3.515 +/-  3.170
ASP  91 |   33.853 +/-  2.425 |   -2.908 +/-  1.670 |  -34.575 +/-  5.068 | -137.668 +/-  4.152 |    0.107 +/-  0.033 | -141.191 +/-  3.693
LYS  92 |   18.222 +/-  3.294 |   -2.487 +/-  1.750 | -129.533 +/- 10.081 |   95.124 +/-  9.687 |    0.866 +/-  0.132 |  -17.808 +/-  4.207
ASP  93 |   45.682 +/-  4.228 |    0.850 +/-  1.729 |  -70.550 +/-  6.292 | -128.600 +/-  3.360 |    0.551 +/-  0.035 | -152.066 +/-  3.167
GLY  94 |    6.048 +/-  1.529 |   -0.246 +/-  0.661 |  -11.361 +/-  1.518 |   -2.966 +/-  1.163 |    0.521 +/-  0.102 |   -8.003 +/-  1.772
ASN  95 |   34.111 +/-  2.737 |   -0.762 +/-  1.605 | -174.151 +/-  2.853 |   -9.389 +/-  1.686 |    0.570 +/-  0.051 | -149.622 +/-  2.969
GLY  96 |    6.039 +/-  1.628 |   -2.899 +/-  0.639 |   -6.772 +/-  1.249 |   -5.273 +/-  0.851 |    0.075 +/-  0.032 |   -8.831 +/-  1.748
TYR  97 |   26.583 +/-  3.472 |   -1.395 +/-  1.357 | -121.089 +/-  3.070 |   -4.400 +/-  2.243 |    0.709 +/-  0.107 |  -99.591 +/-  2.995
ILE  98 |   19.715 +/-  3.170 |   -3.484 +/-  1.517 |   -2.366 +/-  1.909 |   -0.146 +/-  1.743 |    0.362 +/-  0.073 |   14.080 +/-  3.321
SER  99 |   11.567 +/-  2.116 |   -2.909 +/-  1.100 |   -9.249 +/-  1.810 |  -12.837 +/-  1.160 |    0.303 +/-  0.031 |  -13.125 +/-  2.683
ALA 100 |    7.381 +/-  2.218 |   -3.003 +/-  0.967 |   -2.084 +/-  1.165 |   -3.729 +/-  0.761 |    0.222 +/-  0.068 |   -1.213 +/-  2.332
ALA 101 |    7.360 +/-  2.198 |   -2.730 +/-  0.722 |   -3.833 +/-  0.973 |   -3.697 +/-  0.863 |    0.440 +/-  0.062 |   -2.459 +/-  2.547
GLU 102 |   36.725 +/-  2.833 |   -3.651 +/-  1.938 |  -37.711 +/-  6.421 | -133.144 +/-  4.431 |    0.037 +/-  0.017 | -137.744 +/-  3.199
LEU 103 |   16.889 +/-  2.487 |   -4.777 +/-  1.500 |  -26.118 +/-  1.529 |   -0.198 +/-  0.720 |    0.202 +/-  0.054 |  -14.002 +/-  2.821
ARG 104 |   21.718 +/-  3.987 |   -5.335 +/-  1.567 | -266.240 +/-  8.182 |   69.383 +/-  7.706 |    0.846 +/-  0.125 | -179.629 +/-  3.748
HIE 105 |   34.261 +/-  2.871 |   -6.678 +/-  1.031 |  -22.156 +/-  2.431 |   -7.913 +/-  1.584 |    0.677 +/-  0.085 |   -1.809 +/-  3.043
VAL 106 |   14.446 +/-  2.198 |   -2.796 +/-  1.297 |  -31.748 +/-  1.271 |    1.133 +/-  0.719 |    0.354 +/-  0.073 |  -18.611 +/-  2.292
MET 107 |   15.703 +/-  2.589 |   -8.495 +/-  1.135 |  -12.009 +/-  2.318 |   -1.140 +/-  1.551 |    0.104 +/-  0.043 |   -5.837 +/-  2.643
THR 108 |   14.884 +/-  2.345 |   -2.799 +/-  1.122 |  -38.426 +/-  1.619 |   -0.296 +/-  1.172 |    0.549 +/-  0.049 |  -26.087 +/-  2.506
ASN 109 |   20.160 +/-  2.872 |   -6.218 +/-  1.165 |  -85.958 +/-  3.385 |   -4.405 +/-  1.855 |    0.157 +/-  0.064 |  -76.265 +/-  2.573
LEU 110 |   16.350 +/-  2.741 |   -3.683 +/-  1.573 |  -32.177 +/-  2.542 |    0.369 +/-  2.159 |    0.309 +/-  0.129 |  -18.832 +/-  3.021
GLY 111 |    5.461 +/-  1.560 |   -1.708 +/-  0.714 |  -13.930 +/-  1.843 |   -2.408 +/-  1.506 |    0.336 +/-  0.062 |  -12.248 +/-  1.519
GLU 112 |   17.479 +/-  2.519 |   -2.333 +/-  1.185 |   89.383 +/- 10.324 | -155.123 +/-  9.687 |    0.639 +/-  0.079 |  -49.955 +/-  2.782
LYS 113 |   17.276 +/-  3.129 |   -0.558 +/-  1.020 |  -72.257 +/-  8.334 |   42.523 +/-  9.201 |    1.450 +/-  0.078 |  -11.566 +/-  3.381
LEU 114 |   16.441 +/-  2.591 |   -1.527 +/-  1.224 |  -31.655 +/-  1.595 |   -2.604 +/-  1.543 |    0.670 +/-  0.127 |  -18.676 +/-  2.704
THR 115 |   14.921 +/-  2.288 |   -2.240 +/-  1.272 |  -31.993 +/-  3.347 |   -9.209 +/-  2.741 |    0.414 +/-  0.071 |  -28.107 +/-  2.357
ASP 116 |   14.094 +/-  2.399 |   -1.578 +/-  1.028 |   86.230 +/-  6.587 | -161.446 +/-  6.033 |    0.800 +/-  0.073 |  -61.898 +/-  2.530
GLU 117 |   17.595 +/-  2.959 |   -2.110 +/-  1.086 |  117.106 +/-  7.341 | -192.047 +/-  7.061 |    0.908 +/-  0.056 |  -58.548 +/-  2.695
GLU 118 |   17.523 +/-  3.079 |   -4.292 +/-  1.100 |  135.801 +/-  6.462 | -204.314 +/-  6.344 |    0.559 +/-  0.063 |  -54.723 +/-  2.972
VAL 119 |   14.623 +/-  2.438 |   -2.865 +/-  1.513 |  -29.317 +/-  1.757 |   -1.888 +/-  1.025 |    0.219 +/-  0.064 |  -19.228 +/-  2.644
ASP 120 |   14.547 +/-  3.163 |   -3.525 +/-  1.061 |  107.933 +/- 10.003 | -185.298 +/-  8.194 |    0.540 +/-  0.092 |  -65.803 +/-  2.423
GLU 121 |   17.710 +/-  2.890 |   -3.461 +/-  1.306 |  125.844 +/- 12.203 | -198.496 +/- 11.025 |    0.680 +/-  0.097 |  -57.723 +/-  2.806
MET 122 |   15.247 +/-  2.978 |   -6.898 +/-  1.035 |   -3.809 +/-  1.926 |   -4.911 +/-  1.670 |    0.249 +/-  0.065 |   -0.121 +/-  2.999
ILE 123 |   18.944 +/-  3.463 |   -0.697 +/-  1.231 |   -2.877 +/-  1.808 |   -5.116 +/-  1.423 |    0.951 +/-  0.065 |   11.206 +/-  3.222
ARG 124 |   23.188 +/-  4.154 |   -1.621 +/-  1.229 | -335.645 +/- 17.877 |  129.611 +/- 15.886 |    1.288 +/-  0.133 | -183.179 +/-  4.093
GLU 125 |   18.292 +/-  2.622 |   -2.253 +/-  1.272 |  141.235 +/-  6.163 | -217.046 +/-  5.818 |    0.757 +/-  0.074 |  -59.014 +/-  2.844
ALA 126 |    7.786 +/-  2.063 |   -1.209 +/-  0.663 |   -0.169 +/-  1.380 |   -6.323 +/-  0.924 |    0.675 +/-  0.051 |    0.760 +/-  2.137
ASP 127 |   26.283 +/-  3.039 |    0.859 +/-  1.718 |    2.345 +/-  5.255 | -176.506 +/-  4.250 |    0.278 +/-  0.028 | -146.742 +/-  3.702
ILE 128 |   18.304 +/-  2.917 |   -0.454 +/-  1.553 |  -15.067 +/-  1.068 |   -1.692 +/-  0.801 |    0.678 +/-  0.071 |    1.768 +/-  3.250
ASP 129 |   47.150 +/-  3.551 |   -0.095 +/-  1.565 |  -19.754 +/-  6.999 | -176.271 +/-  5.686 |    0.385 +/-  0.065 | -148.584 +/-  3.553
GLY 130 |    5.721 +/-  1.830 |   -0.147 +/-  0.663 |  -15.611 +/-  1.154 |   -1.971 +/-  0.567 |    0.581 +/-  0.028 |  -11.428 +/-  1.677
ASP 131 |   43.113 +/-  3.275 |   -0.244 +/-  1.669 |  -13.870 +/-  6.083 | -176.073 +/-  4.615 |    0.228 +/-  0.061 | -146.846 +/-  3.601
GLY 132 |    5.521 +/-  1.594 |   -2.602 +/-  0.828 |  -10.627 +/-  1.340 |   -3.005 +/-  0.901 |    0.081 +/-  0.026 |  -10.632 +/-  1.754
GLN 133 |   34.317 +/-  3.917 |   -0.802 +/-  1.679 | -170.217 +/-  3.769 |   -6.021 +/-  2.021 |    0.376 +/-  0.063 | -142.348 +/-  3.733
VAL 134 |   16.676 +/-  3.072 |   -2.713 +/-  1.411 |  -17.478 +/-  1.413 |   -0.979 +/-  0.618 |    0.397 +/-  0.043 |   -4.096 +/-  3.092
ASN 135 |   22.401 +/-  3.055 |   -4.752 +/-  1.554 |  -89.370 +/-  2.286 |   -6.112 +/-  1.300 |    0.073 +/-  0.036 |  -77.760 +/-  2.809
TYR 136 |   17.408 +/-  3.051 |   -4.494 +/-  1.195 |  -25.462 +/-  1.896 |   -9.401 +/-  1.370 |    0.532 +/-  0.106 |  -21.416 +/-  3.245
GLU 137 |   18.226 +/-  2.655 |   -3.612 +/-  1.054 |  116.494 +/-  5.591 | -189.933 +/-  5.713 |    0.773 +/-  0.090 |  -58.051 +/-  2.688
GLU 138 |   38.700 +/-  3.622 |   -4.126 +/-  1.730 |   -7.093 +/-  5.240 | -171.085 +/-  3.921 |    0.005 +/-  0.004 | -143.600 +/-  3.381
PHE 139 |   16.957 +/-  2.897 |   -2.710 +/-  1.152 |   -7.207 +/-  1.180 |   -2.902 +/-  0.578 |    0.720 +/-  0.065 |    4.860 +/-  3.069
VAL 140 |   14.388 +/-  2.658 |   -2.035 +/-  1.152 |  -29.672 +/-  2.102 |   -0.923 +/-  0.897 |    0.469 +/-  0.076 |  -17.773 +/-  2.958
GLN 141 |   24.486 +/-  2.839 |   -3.330 +/-  1.356 |  -72.476 +/-  4.520 |  -11.468 +/-  3.269 |    0.763 +/-  0.090 |  -62.026 +/-  3.116
MET 142 |   15.957 +/-  2.981 |   -4.291 +/-  0.978 |   -6.695 +/-  1.624 |   -4.671 +/-  1.256 |    0.777 +/-  0.056 |    1.077 +/-  2.922
MET 143 |   15.701 +/-  2.592 |   -2.444 +/-  1.079 |  -10.213 +/-  1.471 |   -3.194 +/-  1.286 |    0.942 +/-  0.083 |    0.792 +/-  2.614
THR 144 |   17.815 +/-  2.575 |   -0.167 +/-  1.425 |  -22.219 +/-  3.517 |  -12.600 +/-  2.898 |    0.641 +/-  0.069 |  -16.529 +/-  2.510
ALA 145 |   11.204 +/-  2.243 |   -0.015 +/-  0.736 |  124.110 +/-  6.745 | -189.874 +/-  6.455 |    1.242 +/-  0.076 |  -53.334 +/-  2.100
 CA 146 |   80.495 +/-  3.890 |    0.745 +/-  0.946 | -457.231 +/- 15.550 |  283.249 +/-  8.650 |    0.000 +/-  0.000 |  -92.743 +/- 10.971
 CW 147 |   27.170 +/-  2.708 |    4.154 +/-  1.566 | -133.049 +/-  5.136 |    0.647 +/-  1.714 |    0.019 +/-  0.018 | -101.060 +/-  2.466
 CA 148 |   77.646 +/-  3.445 |    0.903 +/-  0.756 | -433.893 +/-  9.963 |  269.214 +/-  7.155 |    0.000 +/-  0.000 |  -86.130 +/-  6.489
 CW 149 |   19.799 +/-  2.751 |    2.069 +/-  1.214 | -125.500 +/-  4.263 |   -0.318 +/-  0.446 |    0.030 +/-  0.010 | -103.921 +/-  1.677
 CA 150 |   72.919 +/-  3.224 |   -0.578 +/-  0.313 | -403.680 +/- 10.258 |  259.013 +/-  8.413 |    0.000 +/-  0.000 |  -72.326 +/-  5.200
 CW 151 |   22.198 +/-  1.971 |    2.893 +/-  1.392 | -138.590 +/-  3.220 |   -2.660 +/-  0.630 |    0.031 +/-  0.016 | -116.127 +/-  1.853
 CA 152 |   84.387 +/-  2.519 |   -0.807 +/-  0.229 | -518.277 +/- 11.302 |  341.385 +/-  8.011 |    0.000 +/-  0.000 |  -93.313 +/-  6.993
 CW 153 |   28.713 +/-  2.327 |    3.359 +/-  1.523 | -145.788 +/-  3.520 |   -0.373 +/-  0.356 |    0.000 +/-  0.001 | -114.088 +/-  1.907

Sidechain Energy Decomposition:
Residue |       Internal      |    van der Waals    |    Electrostatic    |   Polar Solvation   |   Non-Polar Solv.   |       TOTAL
-------------------------------------------------------------------------------------------------------------------------------------------
GLN   1 |   19.850 +/-  2.126 |   -0.176 +/-  1.039 |  -86.257 +/-  3.653 |   -0.694 +/-  3.525 |    0.988 +/-  0.111 |  -66.289 +/-  1.959
LEU   2 |   12.360 +/-  2.206 |   -2.001 +/-  1.099 |  -24.454 +/-  0.505 |    2.333 +/-  0.378 |    0.217 +/-  0.109 |  -11.545 +/-  2.422
THR   3 |   11.803 +/-  1.866 |   -1.374 +/-  0.701 |  -22.247 +/-  3.795 |   -3.484 +/-  2.775 |    0.552 +/-  0.088 |  -14.751 +/-  2.365
GLU   4 |   14.084 +/-  2.244 |   -0.639 +/-  0.765 |   66.401 +/-  6.406 | -128.509 +/-  6.753 |    0.998 +/-  0.078 |  -47.665 +/-  1.986
GLU   5 |   14.202 +/-  2.642 |   -0.923 +/-  0.792 |   79.949 +/- 11.730 | -141.886 +/- 12.279 |    0.939 +/-  0.079 |  -47.719 +/-  2.568
GLN   6 |   19.610 +/-  2.485 |   -4.184 +/-  0.845 |  -70.173 +/-  3.599 |   -2.390 +/-  3.315 |    0.363 +/-  0.119 |  -56.773 +/-  2.480
ILE   7 |   13.398 +/-  2.464 |   -2.751 +/-  0.988 |   -4.613 +/-  0.302 |    2.548 +/-  0.230 |    0.336 +/-  0.081 |    8.918 +/-  2.584
ALA   8 |    3.600 +/-  1.043 |   -1.555 +/-  0.324 |   -2.317 +/-  0.255 |    4.139 +/-  0.212 |    0.339 +/-  0.037 |    4.207 +/-  1.116
GLU   9 |   14.098 +/-  2.289 |   -2.039 +/-  0.752 |  103.008 +/-  6.635 | -164.474 +/-  6.547 |    0.766 +/-  0.070 |  -48.641 +/-  1.897
PHE  10 |   12.759 +/-  2.451 |   -4.544 +/-  1.127 |   -0.194 +/-  0.758 |    0.151 +/-  0.458 |    0.148 +/-  0.077 |    8.320 +/-  2.411
LYS  11 |   14.307 +/-  2.713 |   -2.914 +/-  0.853 |  -70.325 +/-  6.202 |   47.745 +/-  6.283 |    0.892 +/-  0.098 |  -10.294 +/-  3.173
GLU  12 |   13.077 +/-  2.152 |   -1.489 +/-  0.681 |  100.404 +/-  6.469 | -162.317 +/-  6.407 |    0.884 +/-  0.050 |  -49.440 +/-  2.087
ALA  13 |    3.854 +/-  1.395 |   -1.944 +/-  0.311 |   -2.517 +/-  0.207 |    4.370 +/-  0.169 |    0.195 +/-  0.038 |    3.957 +/-  1.439
PHE  14 |   12.420 +/-  2.541 |   -4.760 +/-  0.801 |    0.299 +/-  0.527 |    0.221 +/-  0.384 |    0.261 +/-  0.056 |    8.441 +/-  2.585
SER  15 |    7.130 +/-  1.815 |   -1.315 +/-  0.597 |   -6.289 +/-  2.228 |    0.279 +/-  2.195 |    0.368 +/-  0.064 |    0.174 +/-  1.833
LEU  16 |   12.465 +/-  2.468 |    0.030 +/-  0.828 |  -25.626 +/-  0.427 |    2.689 +/-  0.151 |    0.939 +/-  0.055 |   -9.502 +/-  2.544
PHE  17 |   12.891 +/-  3.031 |   -2.990 +/-  0.973 |   -0.525 +/-  0.564 |    0.531 +/-  0.404 |    0.317 +/-  0.092 |   10.224 +/-  3.226
ASP  18 |   34.844 +/-  2.500 |   -1.302 +/-  1.418 |  -48.489 +/-  4.103 | -120.180 +/-  3.628 |    0.002 +/-  0.003 | -135.125 +/-  3.168
LYS  19 |   14.603 +/-  3.048 |   -3.063 +/-  0.905 |  -74.917 +/-  4.715 |   52.952 +/-  4.944 |    0.633 +/-  0.105 |   -9.792 +/-  3.183
ASP  20 |   33.646 +/-  3.476 |   -1.017 +/-  1.655 |  -60.629 +/-  8.645 | -118.024 +/-  5.409 |    0.017 +/-  0.018 | -146.006 +/-  3.571
GLY  21 |    1.544 +/-  0.575 |   -0.352 +/-  0.186 |    3.751 +/-  0.157 |   -3.642 +/-  0.143 |    0.017 +/-  0.008 |    1.318 +/-  0.610
ASP  22 |   37.201 +/-  3.709 |    0.425 +/-  1.569 |  -56.269 +/-  6.917 | -123.899 +/-  4.971 |    0.315 +/-  0.039 | -142.228 +/-  3.253
GLY  23 |    1.476 +/-  0.563 |   -1.047 +/-  0.232 |    4.278 +/-  0.129 |   -4.050 +/-  0.117 |    0.001 +/-  0.002 |    0.659 +/-  0.603
THR  24 |   11.894 +/-  1.970 |   -1.980 +/-  0.804 |  -25.663 +/-  1.699 |    0.495 +/-  1.689 |    0.509 +/-  0.057 |  -14.744 +/-  2.100
ILE  25 |   13.871 +/-  2.555 |   -3.206 +/-  1.107 |   -5.601 +/-  0.209 |    3.391 +/-  0.160 |    0.164 +/-  0.055 |    8.618 +/-  2.586
THR  26 |   11.948 +/-  1.971 |   -1.130 +/-  0.950 |  -26.904 +/-  3.682 |   -0.232 +/-  3.873 |    0.435 +/-  0.074 |  -15.883 +/-  2.092
THR  27 |   12.129 +/-  2.011 |   -1.012 +/-  0.665 |  -22.446 +/-  1.798 |   -4.710 +/-  1.610 |    0.600 +/-  0.096 |  -15.439 +/-  2.091
LYS  28 |   13.805 +/-  2.507 |   -2.801 +/-  0.929 |  -94.333 +/- 10.795 |   73.807 +/- 11.316 |    0.680 +/-  0.123 |   -8.842 +/-  3.534
GLU  29 |   38.724 +/-  3.133 |   -2.140 +/-  1.728 |  -64.071 +/-  7.483 | -115.174 +/-  4.381 |    0.014 +/-  0.016 | -142.648 +/-  4.933
LEU  30 |   12.412 +/-  2.074 |   -3.952 +/-  1.314 |  -25.176 +/-  0.389 |    2.966 +/-  0.194 |    0.115 +/-  0.087 |  -13.634 +/-  2.244
GLY  31 |    1.477 +/-  0.504 |   -1.040 +/-  0.215 |    2.749 +/-  0.151 |   -2.755 +/-  0.131 |    0.001 +/-  0.002 |    0.432 +/-  0.534
THR  32 |   10.719 +/-  1.917 |   -4.166 +/-  0.750 |  -24.502 +/-  1.667 |   -0.205 +/-  0.953 |    0.084 +/-  0.030 |  -18.070 +/-  2.351
VAL  33 |   10.113 +/-  2.364 |   -2.665 +/-  0.843 |  -18.308 +/-  0.314 |    2.420 +/-  0.203 |    0.170 +/-  0.066 |   -8.270 +/-  2.370
MET  34 |   11.296 +/-  1.766 |   -7.637 +/-  0.845 |   -2.613 +/-  0.806 |    2.759 +/-  0.595 |    0.027 +/-  0.026 |    3.833 +/-  2.026
ARG  35 |   18.660 +/-  3.231 |   -6.716 +/-  1.057 | -238.531 +/-  6.970 |   57.240 +/-  7.899 |    0.548 +/-  0.113 | -168.799 +/-  3.399
SER  36 |    7.634 +/-  1.549 |   -1.902 +/-  0.556 |   -7.196 +/-  1.972 |    1.524 +/-  1.867 |    0.248 +/-  0.048 |    0.307 +/-  1.638
LEU  37 |   12.547 +/-  2.212 |   -1.076 +/-  1.000 |  -24.995 +/-  0.467 |    2.311 +/-  0.200 |    0.627 +/-  0.078 |  -10.586 +/-  2.474
GLY  38 |    1.603 +/-  0.642 |   -0.361 +/-  0.166 |    3.009 +/-  0.125 |   -2.767 +/-  0.113 |    0.019 +/-  0.008 |    1.502 +/-  0.633
GLN  39 |   19.668 +/-  2.457 |   -2.835 +/-  0.760 |  -66.094 +/-  2.644 |   -5.755 +/-  2.303 |    0.560 +/-  0.091 |  -54.457 +/-  2.447
ASN  40 |   17.555 +/-  2.300 |   -0.724 +/-  0.620 |  -78.240 +/-  3.196 |   -8.387 +/-  2.572 |    0.813 +/-  0.082 |  -68.983 +/-  1.941
PRO  41 |   15.045 +/-  1.709 |   -3.512 +/-  0.658 |  -16.228 +/-  0.935 |   16.726 +/-  0.902 |    0.156 +/-  0.059 |   12.188 +/-  1.857
THR  42 |   10.251 +/-  1.757 |   -1.343 +/-  0.715 |  -22.189 +/-  1.370 |   -3.802 +/-  1.469 |    0.479 +/-  0.061 |  -16.605 +/-  1.872
GLU  43 |   14.618 +/-  2.411 |   -0.786 +/-  0.797 |   69.740 +/-  4.119 | -131.969 +/-  4.193 |    0.964 +/-  0.090 |  -47.433 +/-  2.321
ALA  44 |    3.791 +/-  1.342 |   -0.995 +/-  0.285 |   -1.982 +/-  0.243 |    3.869 +/-  0.184 |    0.436 +/-  0.039 |    5.118 +/-  1.337
GLU  45 |   14.011 +/-  2.496 |   -2.746 +/-  0.647 |   91.083 +/-  4.248 | -152.062 +/-  4.202 |    0.593 +/-  0.071 |  -49.121 +/-  2.237
LEU  46 |   12.924 +/-  2.595 |   -4.034 +/-  1.143 |  -24.641 +/-  0.427 |    2.266 +/-  0.209 |    0.201 +/-  0.077 |  -13.284 +/-  2.762
GLN  47 |   20.235 +/-  2.795 |   -1.683 +/-  0.833 |  -68.448 +/-  3.111 |   -5.436 +/-  2.356 |    0.862 +/-  0.094 |  -54.470 +/-  2.502
ASP  48 |    9.597 +/-  1.910 |   -1.929 +/-  0.480 |   93.517 +/-  3.599 | -156.526 +/-  3.629 |    0.644 +/-  0.040 |  -54.698 +/-  1.684
MET  49 |   11.899 +/-  2.146 |   -6.675 +/-  0.753 |   -1.721 +/-  1.028 |    2.399 +/-  0.799 |    0.133 +/-  0.058 |    6.036 +/-  2.242
ILE  50 |   14.750 +/-  2.610 |   -2.999 +/-  1.063 |   -5.681 +/-  0.214 |    3.365 +/-  0.168 |    0.350 +/-  0.066 |    9.785 +/-  2.673
ASN  51 |   18.028 +/-  2.493 |   -2.693 +/-  0.651 |  -80.737 +/-  4.221 |   -5.711 +/-  3.235 |    0.589 +/-  0.067 |  -70.524 +/-  2.431
GLU  52 |   13.403 +/-  2.719 |   -1.883 +/-  0.806 |   95.668 +/-  3.214 | -157.567 +/-  3.297 |    0.786 +/-  0.058 |  -49.594 +/-  2.350
VAL  53 |   11.666 +/-  2.133 |   -2.650 +/-  0.973 |  -18.344 +/-  0.359 |    1.976 +/-  0.182 |    0.128 +/-  0.076 |   -7.225 +/-  2.245
ASP  54 |   30.209 +/-  2.471 |   -2.815 +/-  1.291 |  -53.296 +/-  4.561 | -112.183 +/-  3.148 |    0.032 +/-  0.013 | -138.053 +/-  2.868
ALA  55 |    3.792 +/-  1.336 |   -1.025 +/-  0.377 |   -1.813 +/-  0.281 |    3.775 +/-  0.242 |    0.282 +/-  0.063 |    5.011 +/-  1.335
ASP  56 |   40.917 +/-  3.052 |   -0.417 +/-  1.264 |  -68.564 +/-  5.214 | -110.854 +/-  3.502 |    0.132 +/-  0.027 | -138.786 +/-  2.479
GLY  57 |    1.546 +/-  0.640 |   -0.241 +/-  0.187 |    3.283 +/-  0.113 |   -3.027 +/-  0.102 |    0.023 +/-  0.008 |    1.584 +/-  0.631
ASN  58 |   31.335 +/-  2.747 |   -0.837 +/-  1.199 | -168.804 +/-  3.171 |   -3.452 +/-  0.870 |    0.288 +/-  0.020 | -141.469 +/-  2.551
GLY  59 |    1.696 +/-  0.557 |   -0.804 +/-  0.179 |    3.637 +/-  0.142 |   -3.480 +/-  0.121 |    0.008 +/-  0.006 |    1.057 +/-  0.603
THR  60 |   13.305 +/-  1.919 |   -2.267 +/-  0.804 |  -25.229 +/-  0.920 |   -3.209 +/-  0.944 |    0.402 +/-  0.034 |  -16.998 +/-  2.109
ILE  61 |   15.177 +/-  2.428 |   -4.123 +/-  1.082 |   -5.933 +/-  0.220 |    3.346 +/-  0.133 |    0.080 +/-  0.046 |    8.546 +/-  2.501
ASP  62 |   11.888 +/-  1.819 |   -1.432 +/-  0.800 |   62.293 +/-  4.166 | -128.035 +/-  4.155 |    0.479 +/-  0.027 |  -54.807 +/-  1.887
PHE  63 |   12.660 +/-  2.592 |   -3.967 +/-  0.964 |   -1.194 +/-  0.546 |    1.093 +/-  0.352 |    0.249 +/-  0.060 |    8.842 +/-  2.762
PRO  64 |   14.626 +/-  1.912 |   -2.700 +/-  0.573 |  -19.464 +/-  0.945 |   20.326 +/-  0.950 |    0.418 +/-  0.038 |   13.206 +/-  2.033
GLU  65 |   46.718 +/-  2.905 |   -1.834 +/-  1.617 |  -73.159 +/-  5.146 | -114.698 +/-  3.270 |    0.052 +/-  0.020 | -142.921 +/-  2.986
PHE  66 |   12.185 +/-  2.763 |   -5.964 +/-  0.829 |   -0.631 +/-  0.347 |    0.942 +/-  0.285 |    0.082 +/-  0.031 |    6.613 +/-  2.854
LEU  67 |   12.663 +/-  2.632 |   -3.719 +/-  0.937 |  -24.735 +/-  0.468 |    1.945 +/-  0.254 |    0.231 +/-  0.063 |  -13.615 +/-  2.739
THR  68 |   10.704 +/-  2.067 |   -1.636 +/-  0.877 |  -24.782 +/-  1.644 |   -0.213 +/-  1.551 |    0.433 +/-  0.119 |  -15.493 +/-  2.136
MET  69 |   11.734 +/-  2.032 |   -4.587 +/-  0.815 |   -2.184 +/-  0.788 |    2.153 +/-  0.659 |    0.481 +/-  0.104 |    7.598 +/-  2.190
MET  70 |   11.893 +/-  2.565 |   -6.215 +/-  0.846 |   -3.217 +/-  1.336 |    3.022 +/-  0.889 |    0.212 +/-  0.062 |    5.696 +/-  2.804
ALA  71 |    3.746 +/-  1.338 |   -2.113 +/-  0.318 |   -0.843 +/-  0.321 |    2.740 +/-  0.276 |    0.174 +/-  0.063 |    3.704 +/-  1.420
ARG  72 |   18.914 +/-  3.442 |   -2.528 +/-  0.990 | -228.613 +/-  7.824 |   45.210 +/-  7.313 |    1.167 +/-  0.113 | -165.849 +/-  3.114
LYS  73 |   14.717 +/-  2.939 |   -3.104 +/-  0.923 | -102.068 +/- 13.201 |   82.510 +/- 11.243 |    0.659 +/-  0.087 |   -7.286 +/-  4.554
MET  74 |   11.969 +/-  2.190 |   -3.532 +/-  0.807 |   -1.114 +/-  1.817 |    1.394 +/-  1.674 |    0.512 +/-  0.100 |    9.228 +/-  2.278
LYS  75 |   14.070 +/-  2.858 |   -1.358 +/-  0.825 |  -41.771 +/-  9.707 |   18.887 +/-  9.101 |    1.117 +/-  0.136 |   -9.055 +/-  3.090
ASP  76 |   11.209 +/-  2.362 |   -0.983 +/-  0.895 |   70.730 +/- 13.013 | -136.177 +/- 14.046 |    0.632 +/-  0.101 |  -54.589 +/-  1.879
THR  77 |   11.310 +/-  1.898 |   -1.322 +/-  1.077 |  -26.948 +/-  2.008 |    1.022 +/-  1.525 |    0.187 +/-  0.076 |  -15.752 +/-  1.882
ASP  78 |    9.526 +/-  2.142 |   -1.415 +/-  0.651 |   86.519 +/-  6.500 | -150.411 +/-  6.424 |    0.601 +/-  0.065 |  -55.180 +/-  1.911
SER  79 |    6.861 +/-  1.381 |   -0.947 +/-  0.360 |   -3.596 +/-  2.308 |   -2.888 +/-  2.150 |    0.572 +/-  0.057 |    0.002 +/-  1.502
GLU  80 |   14.345 +/-  2.407 |   -0.959 +/-  1.007 |   82.113 +/-  8.721 | -144.320 +/-  7.620 |    0.790 +/-  0.112 |  -48.031 +/-  2.685
GLU  81 |   13.192 +/-  2.405 |   -2.104 +/-  1.221 |   71.689 +/-  9.837 | -134.359 +/-  8.735 |    0.459 +/-  0.122 |  -51.123 +/-  2.549
GLU  82 |   14.345 +/-  2.398 |   -2.220 +/-  0.877 |   94.031 +/- 13.879 | -154.897 +/- 13.415 |    0.617 +/-  0.137 |  -48.124 +/-  2.471
ILE  83 |   13.381 +/-  2.116 |   -1.878 +/-  0.973 |   -5.827 +/-  0.312 |    3.528 +/-  0.235 |    0.459 +/-  0.091 |    9.662 +/-  2.209
ARG  84 |   18.392 +/-  3.235 |   -3.008 +/-  1.414 | -275.468 +/- 11.520 |   84.229 +/-  9.027 |    0.867 +/-  0.109 | -174.989 +/-  3.895
GLU  85 |   13.556 +/-  2.166 |   -2.212 +/-  1.256 |   73.181 +/-  7.825 | -135.880 +/-  7.236 |    0.517 +/-  0.103 |  -50.838 +/-  2.303
ALA  86 |    3.886 +/-  1.234 |   -2.164 +/-  0.425 |   -2.872 +/-  0.208 |    4.729 +/-  0.149 |    0.145 +/-  0.031 |    3.724 +/-  1.281
PHE  87 |   13.087 +/-  2.191 |   -1.493 +/-  0.836 |   -0.814 +/-  0.952 |    0.874 +/-  0.735 |    0.636 +/-  0.108 |   12.289 +/-  2.329
ARG  88 |   18.804 +/-  3.650 |   -3.034 +/-  1.449 | -279.555 +/-  8.701 |   89.153 +/-  7.695 |    0.690 +/-  0.099 | -173.943 +/-  3.699
VAL  89 |   10.217 +/-  2.176 |   -1.062 +/-  0.721 |  -18.548 +/-  0.300 |    2.667 +/-  0.118 |    0.458 +/-  0.046 |   -6.268 +/-  2.259
PHE  90 |   12.291 +/-  2.425 |   -1.394 +/-  0.703 |   -0.787 +/-  0.701 |    0.849 +/-  0.416 |    0.664 +/-  0.063 |   11.623 +/-  2.556
ASP  91 |   28.520 +/-  1.967 |   -2.058 +/-  1.478 |  -59.542 +/-  4.367 | -107.594 +/-  3.033 |    0.006 +/-  0.005 | -140.667 +/-  3.500
LYS  92 |   14.336 +/-  2.810 |   -2.760 +/-  1.167 |  -90.443 +/-  9.915 |   69.952 +/-  9.662 |    0.664 +/-  0.130 |   -8.252 +/-  3.362
ASP  93 |   40.680 +/-  3.943 |    0.567 +/-  1.436 |  -78.939 +/-  6.144 | -103.169 +/-  2.867 |    0.238 +/-  0.049 | -140.623 +/-  3.065
GLY  94 |    1.711 +/-  0.557 |   -0.319 +/-  0.175 |    3.346 +/-  0.133 |   -3.021 +/-  0.119 |    0.019 +/-  0.008 |    1.737 +/-  0.572
ASN  95 |   29.233 +/-  2.558 |   -1.344 +/-  1.167 | -166.399 +/-  2.730 |   -5.706 +/-  1.394 |    0.352 +/-  0.034 | -143.865 +/-  2.630
GLY  96 |    1.634 +/-  0.559 |   -0.883 +/-  0.211 |    3.840 +/-  0.111 |   -3.506 +/-  0.103 |    0.002 +/-  0.004 |    1.087 +/-  0.572
TYR  97 |   13.520 +/-  2.406 |   -1.833 +/-  0.773 |  -20.922 +/-  2.029 |   -1.723 +/-  2.210 |    0.695 +/-  0.108 |  -10.264 +/-  2.303
ILE  98 |   14.849 +/-  2.556 |   -2.978 +/-  1.092 |   -6.794 +/-  0.323 |    4.465 +/-  0.238 |    0.271 +/-  0.072 |    9.814 +/-  2.639
SER  99 |    7.397 +/-  1.613 |   -2.012 +/-  0.729 |   -4.751 +/-  0.980 |   -5.530 +/-  0.837 |    0.266 +/-  0.034 |   -4.630 +/-  1.935
ALA 100 |    3.842 +/-  1.522 |   -1.660 +/-  0.351 |   -1.205 +/-  0.275 |    3.175 +/-  0.215 |    0.180 +/-  0.064 |    4.331 +/-  1.555
ALA 101 |    3.634 +/-  1.316 |   -1.319 +/-  0.305 |   -0.862 +/-  0.193 |    2.793 +/-  0.170 |    0.366 +/-  0.046 |    4.613 +/-  1.465
GLU 102 |   32.702 +/-  2.515 |   -2.413 +/-  1.773 |  -46.281 +/-  5.946 | -115.232 +/-  4.021 |    0.022 +/-  0.014 | -131.202 +/-  2.886
LEU 103 |   12.930 +/-  2.173 |   -3.429 +/-  1.030 |  -25.988 +/-  0.472 |    3.306 +/-  0.214 |    0.191 +/-  0.054 |  -12.991 +/-  2.328
ARG 104 |   18.049 +/-  3.707 |   -4.310 +/-  1.143 | -228.834 +/-  7.567 |   45.406 +/-  7.081 |    0.839 +/-  0.124 | -168.849 +/-  3.204
HIE 105 |   30.350 +/-  2.552 |   -4.789 +/-  0.682 |   -2.749 +/-  1.613 |  -10.008 +/-  1.360 |    0.628 +/-  0.091 |   13.432 +/-  2.507
VAL 106 |   10.236 +/-  1.768 |   -1.924 +/-  0.840 |  -18.647 +/-  0.374 |    2.549 +/-  0.182 |    0.345 +/-  0.071 |   -7.441 +/-  1.723
MET 107 |   11.635 +/-  2.225 |   -6.716 +/-  0.916 |   -2.083 +/-  1.974 |    2.467 +/-  1.521 |    0.102 +/-  0.043 |    5.405 +/-  2.292
THR 108 |   10.439 +/-  1.719 |   -1.529 +/-  0.828 |  -25.997 +/-  0.996 |    0.998 +/-  0.629 |    0.495 +/-  0.041 |  -15.595 +/-  1.776
ASN 109 |   16.117 +/-  2.458 |   -4.698 +/-  0.806 |  -78.320 +/-  2.433 |   -5.228 +/-  1.662 |    0.150 +/-  0.064 |  -71.978 +/-  2.058
LEU 110 |   12.418 +/-  2.318 |   -2.734 +/-  0.988 |  -25.666 +/-  0.480 |    2.989 +/-  0.267 |    0.248 +/-  0.101 |  -12.745 +/-  2.208
GLY 111 |    1.455 +/-  0.515 |   -0.674 +/-  0.196 |    2.836 +/-  0.160 |   -2.785 +/-  0.149 |    0.005 +/-  0.006 |    0.837 +/-  0.530
GLU 112 |   13.338 +/-  2.231 |   -2.193 +/-  0.747 |   73.602 +/- 10.279 | -135.330 +/-  9.729 |    0.569 +/-  0.079 |  -50.013 +/-  2.331
LYS 113 |   13.813 +/-  2.912 |   -0.061 +/-  0.707 |  -52.046 +/-  7.988 |   28.478 +/-  8.497 |    1.325 +/-  0.076 |   -8.491 +/-  3.173
LEU 114 |   12.625 +/-  2.259 |   -1.374 +/-  1.058 |  -23.418 +/-  0.431 |    1.392 +/-  0.282 |    0.497 +/-  0.119 |  -10.279 +/-  2.322
THR 115 |   10.536 +/-  1.779 |   -1.640 +/-  0.771 |  -21.596 +/-  2.303 |   -4.915 +/-  2.052 |    0.319 +/-  0.073 |  -17.296 +/-  1.854
ASP 116 |    9.757 +/-  1.980 |   -1.084 +/-  0.590 |   65.986 +/-  5.711 | -130.214 +/-  5.492 |    0.749 +/-  0.073 |  -54.806 +/-  1.894
GLU 117 |   13.494 +/-  2.355 |   -1.293 +/-  0.662 |   99.415 +/-  6.124 | -161.030 +/-  5.989 |    0.878 +/-  0.047 |  -48.536 +/-  2.079
GLU 118 |   13.494 +/-  2.476 |   -2.827 +/-  0.721 |  114.751 +/-  5.826 | -174.559 +/-  5.778 |    0.546 +/-  0.062 |  -48.595 +/-  2.424
VAL 119 |   10.283 +/-  2.184 |   -2.147 +/-  0.998 |  -18.531 +/-  0.449 |    1.712 +/-  0.186 |    0.218 +/-  0.063 |   -8.466 +/-  2.339
ASP 120 |   10.032 +/-  2.591 |   -2.081 +/-  0.649 |   93.232 +/-  9.182 | -156.758 +/-  7.730 |    0.517 +/-  0.081 |  -55.057 +/-  1.823
GLU 121 |   13.643 +/-  2.588 |   -1.896 +/-  0.951 |  106.430 +/- 11.986 | -168.653 +/- 10.912 |    0.662 +/-  0.093 |  -49.815 +/-  2.664
MET 122 |   11.350 +/-  2.476 |   -5.742 +/-  0.659 |   -4.364 +/-  1.357 |    4.392 +/-  1.078 |    0.186 +/-  0.062 |    5.821 +/-  2.404
ILE 123 |   14.525 +/-  2.752 |   -0.721 +/-  0.925 |   -5.658 +/-  0.373 |    3.351 +/-  0.221 |    0.758 +/-  0.069 |   12.254 +/-  2.558
ARG 124 |   19.072 +/-  3.607 |   -1.777 +/-  1.035 | -281.357 +/- 16.742 |   92.444 +/- 14.818 |    1.080 +/-  0.138 | -170.537 +/-  3.807
GLU 125 |   13.933 +/-  2.184 |   -2.035 +/-  0.800 |  125.456 +/-  5.435 | -186.254 +/-  5.238 |    0.645 +/-  0.079 |  -48.255 +/-  2.302
ALA 126 |    3.820 +/-  1.296 |   -0.696 +/-  0.295 |   -3.233 +/-  0.217 |    5.107 +/-  0.158 |    0.445 +/-  0.024 |    5.443 +/-  1.338
ASP 127 |   21.202 +/-  2.451 |    1.087 +/-  1.564 |  -23.371 +/-  4.624 | -142.204 +/-  3.626 |    0.007 +/-  0.006 | -143.279 +/-  3.306
ILE 128 |   13.762 +/-  2.529 |   -1.262 +/-  1.155 |   -6.580 +/-  0.197 |    4.191 +/-  0.158 |    0.464 +/-  0.076 |   10.574 +/-  2.659
ASP 129 |   41.984 +/-  3.162 |    0.496 +/-  1.411 |  -39.701 +/-  6.014 | -143.165 +/-  4.538 |    0.099 +/-  0.052 | -140.287 +/-  3.198
GLY 130 |    1.551 +/-  0.641 |   -0.260 +/-  0.190 |    4.435 +/-  0.134 |   -4.149 +/-  0.130 |    0.021 +/-  0.008 |    1.598 +/-  0.665
ASP 131 |   38.239 +/-  2.992 |   -0.233 +/-  1.424 |  -34.821 +/-  5.339 | -142.976 +/-  3.677 |    0.054 +/-  0.030 | -139.737 +/-  3.321
GLY 132 |    1.479 +/-  0.558 |   -1.007 +/-  0.173 |    4.932 +/-  0.163 |   -4.618 +/-  0.150 |    0.004 +/-  0.004 |    0.790 +/-  0.577
GLN 133 |   21.079 +/-  2.868 |   -3.589 +/-  1.039 |  -70.341 +/-  2.522 |   -1.440 +/-  2.117 |    0.354 +/-  0.067 |  -53.937 +/-  2.838
VAL 134 |   10.608 +/-  2.316 |   -2.267 +/-  0.891 |  -19.268 +/-  0.366 |    2.530 +/-  0.119 |    0.380 +/-  0.045 |   -8.016 +/-  2.303
ASN 135 |   18.071 +/-  2.490 |   -4.593 +/-  0.905 |  -82.847 +/-  1.927 |   -2.905 +/-  1.066 |    0.048 +/-  0.034 |  -72.226 +/-  2.210
TYR 136 |   13.672 +/-  2.793 |   -3.006 +/-  0.977 |  -19.485 +/-  0.941 |   -3.555 +/-  0.980 |    0.528 +/-  0.103 |  -11.846 +/-  2.943
GLU 137 |   14.184 +/-  2.083 |   -1.963 +/-  0.725 |  102.516 +/-  5.433 | -163.316 +/-  5.564 |    0.722 +/-  0.092 |  -47.858 +/-  1.971
GLU 138 |   35.024 +/-  3.343 |   -2.362 +/-  1.622 |  -21.597 +/-  4.818 | -145.460 +/-  3.455 |    0.003 +/-  0.003 | -134.391 +/-  2.953
PHE 139 |   12.861 +/-  2.464 |   -1.463 +/-  0.816 |   -0.492 +/-  0.292 |    0.509 +/-  0.269 |    0.719 +/-  0.064 |   12.134 +/-  2.616
VAL 140 |    9.943 +/-  2.058 |   -1.681 +/-  0.862 |  -18.509 +/-  0.317 |    2.139 +/-  0.150 |    0.454 +/-  0.068 |   -7.654 +/-  2.154
GLN 141 |   20.230 +/-  2.265 |   -2.422 +/-  0.881 |  -68.669 +/-  3.405 |   -4.354 +/-  2.753 |    0.701 +/-  0.091 |  -54.515 +/-  2.391
MET 142 |   11.590 +/-  2.365 |   -3.797 +/-  0.586 |   -3.232 +/-  0.803 |    3.366 +/-  0.627 |    0.543 +/-  0.052 |    8.471 +/-  2.413
MET 143 |   11.489 +/-  2.202 |   -2.698 +/-  0.690 |   -2.750 +/-  0.669 |    2.467 +/-  0.732 |    0.710 +/-  0.107 |    9.219 +/-  2.253
THR 144 |   12.019 +/-  1.959 |   -0.703 +/-  0.832 |  -23.574 +/-  1.459 |   -1.703 +/-  1.314 |    0.480 +/-  0.071 |  -13.481 +/-  2.096
ALA 145 |    5.701 +/-  1.256 |    0.028 +/-  0.338 |   25.697 +/-  0.796 |  -25.673 +/-  0.739 |    0.512 +/-  0.060 |    6.264 +/-  1.300
 CA 146 |   80.495 +/-  3.890 |    0.745 +/-  0.946 | -457.231 +/- 15.550 |  283.249 +/-  8.650 |    0.000 +/-  0.000 |  -92.743 +/- 10.971
 CW 147 |   27.170 +/-  2.708 |    4.154 +/-  1.566 | -133.049 +/-  5.136 |    0.647 +/-  1.714 |    0.019 +/-  0.018 | -101.060 +/-  2.466
 CA 148 |   77.646 +/-  3.445 |    0.903 +/-  0.756 | -433.893 +/-  9.963 |  269.214 +/-  7.155 |    0.000 +/-  0.000 |  -86.130 +/-  6.489
 CW 149 |   19.799 +/-  2.751 |    2.069 +/-  1.214 | -125.500 +/-  4.263 |   -0.318 +/-  0.446 |    0.030 +/-  0.010 | -103.921 +/-  1.677
 CA 150 |   72.919 +/-  3.224 |   -0.578 +/-  0.313 | -403.680 +/- 10.258 |  259.013 +/-  8.413 |    0.000 +/-  0.000 |  -72.326 +/-  5.200
 CW 151 |   22.198 +/-  1.971 |    2.893 +/-  1.392 | -138.590 +/-  3.220 |   -2.660 +/-  0.630 |    0.031 +/-  0.016 | -116.127 +/-  1.853
 CA 152 |   84.387 +/-  2.519 |   -0.807 +/-  0.229 | -518.277 +/- 11.302 |  341.385 +/-  8.011 |    0.000 +/-  0.000 |  -93.313 +/-  6.993
 CW 153 |   28.713 +/-  2.327 |    3.359 +/-  1.523 | -145.788 +/-  3.520 |   -0.373 +/-  0.356 |    0.000 +/-  0.001 | -114.088 +/-  1.907

Backbone Energy Decomposition:
Residue |       Internal      |    van der Waals    |    Electrostatic    |   Polar Solvation   |   Non-Polar Solv.   |       TOTAL
-------------------------------------------------------------------------------------------------------------------------------------------
GLN   1 |    4.765 +/-  1.360 |    0.272 +/-  0.661 | -104.329 +/-  6.739 |   23.891 +/-  6.700 |    0.652 +/-  0.083 |  -74.749 +/-  2.155
LEU   2 |    4.125 +/-  1.249 |   -0.283 +/-  0.687 |   -2.066 +/-  2.348 |   -4.082 +/-  1.796 |    0.099 +/-  0.045 |   -2.208 +/-  1.596
THR   3 |    4.607 +/-  1.267 |   -0.479 +/-  0.840 |  -12.841 +/-  1.904 |   -3.725 +/-  1.430 |    0.051 +/-  0.016 |  -12.387 +/-  1.335
GLU   4 |    4.200 +/-  1.154 |   -0.823 +/-  0.715 |    8.572 +/-  1.728 |  -21.263 +/-  1.416 |    0.066 +/-  0.023 |   -9.247 +/-  1.252
GLU   5 |    4.045 +/-  1.171 |   -0.686 +/-  0.834 |   14.714 +/-  2.070 |  -25.716 +/-  1.691 |    0.064 +/-  0.027 |   -7.579 +/-  1.225
GLN   6 |    3.857 +/-  1.182 |   -1.557 +/-  0.825 |   -1.610 +/-  1.335 |   -6.828 +/-  0.874 |    0.013 +/-  0.011 |   -6.125 +/-  1.564
ILE   7 |    4.043 +/-  1.187 |   -0.583 +/-  0.811 |   -8.510 +/-  1.034 |   -3.926 +/-  0.607 |    0.000 +/-  0.000 |   -8.976 +/-  1.396
ALA   8 |    3.543 +/-  1.053 |   -1.349 +/-  0.674 |   -5.739 +/-  1.299 |   -6.052 +/-  1.144 |    0.063 +/-  0.029 |   -9.534 +/-  1.181
GLU   9 |    4.104 +/-  1.096 |   -1.427 +/-  0.635 |   14.124 +/-  1.498 |  -24.996 +/-  1.253 |    0.047 +/-  0.024 |   -8.148 +/-  1.124
PHE  10 |    4.180 +/-  1.205 |   -1.511 +/-  0.958 |   -1.098 +/-  1.210 |   -3.580 +/-  0.855 |    0.001 +/-  0.002 |   -2.009 +/-  1.322
LYS  11 |    3.757 +/-  1.264 |   -1.188 +/-  0.830 |  -39.986 +/-  1.899 |   26.644 +/-  1.496 |    0.021 +/-  0.017 |  -10.751 +/-  1.634
GLU  12 |    3.867 +/-  1.044 |   -0.819 +/-  0.723 |    6.823 +/-  2.576 |  -24.732 +/-  1.554 |    0.035 +/-  0.022 |  -14.826 +/-  1.410
ALA  13 |    3.710 +/-  1.206 |   -1.755 +/-  0.587 |   -1.082 +/-  1.220 |   -7.514 +/-  0.667 |    0.058 +/-  0.026 |   -6.584 +/-  1.302
PHE  14 |    3.864 +/-  1.064 |   -1.382 +/-  0.815 |   -3.092 +/-  1.015 |   -6.335 +/-  0.569 |    0.008 +/-  0.008 |   -6.937 +/-  1.258
SER  15 |    4.436 +/-  1.055 |   -0.643 +/-  0.603 |   -1.617 +/-  1.249 |   -8.290 +/-  0.843 |    0.145 +/-  0.033 |   -5.969 +/-  1.192
LEU  16 |    4.004 +/-  1.237 |    0.469 +/-  0.724 |   -2.782 +/-  0.919 |   -5.432 +/-  0.551 |    0.197 +/-  0.037 |   -3.545 +/-  1.618
PHE  17 |    4.494 +/-  1.071 |   -1.327 +/-  0.618 |   -4.515 +/-  1.046 |   -6.088 +/-  0.905 |    0.027 +/-  0.012 |   -7.408 +/-  1.142
ASP  18 |    5.572 +/-  1.332 |   -1.480 +/-  0.793 |   25.442 +/-  1.823 |  -25.980 +/-  1.829 |    0.106 +/-  0.032 |    3.661 +/-  1.620
LYS  19 |    4.170 +/-  1.236 |   -0.520 +/-  0.720 |  -34.704 +/-  1.551 |   27.400 +/-  1.647 |    0.127 +/-  0.035 |   -3.527 +/-  1.680
ASP  20 |    4.836 +/-  1.091 |   -0.440 +/-  0.683 |   10.412 +/-  1.622 |  -27.315 +/-  1.651 |    0.110 +/-  0.047 |  -12.398 +/-  1.551
GLY  21 |    4.119 +/-  1.261 |   -0.178 +/-  0.616 |  -13.840 +/-  1.688 |   -1.878 +/-  1.001 |    0.561 +/-  0.049 |  -11.216 +/-  1.255
ASP  22 |    5.222 +/-  1.142 |    0.111 +/-  0.690 |   19.189 +/-  1.491 |  -32.420 +/-  1.090 |    0.261 +/-  0.024 |   -7.637 +/-  1.420
GLY  23 |    4.115 +/-  1.243 |   -2.149 +/-  0.755 |  -14.189 +/-  1.293 |    0.313 +/-  0.852 |    0.077 +/-  0.039 |  -11.833 +/-  1.517
THR  24 |   14.203 +/-  2.060 |    2.297 +/-  1.102 | -103.958 +/-  2.395 |   -3.283 +/-  0.525 |    0.029 +/-  0.009 |  -90.713 +/-  2.096
ILE  25 |    4.768 +/-  1.255 |   -0.134 +/-  0.820 |    3.798 +/-  0.874 |   -6.239 +/-  0.492 |    0.174 +/-  0.021 |    2.367 +/-  1.966
THR  26 |    4.920 +/-  1.356 |    0.046 +/-  1.019 |  -10.110 +/-  2.784 |   -3.884 +/-  1.405 |    0.166 +/-  0.078 |   -8.863 +/-  1.839
THR  27 |    5.365 +/-  1.336 |   -0.341 +/-  0.786 |   -3.833 +/-  1.454 |   -3.414 +/-  0.901 |    0.122 +/-  0.112 |   -2.102 +/-  1.934
LYS  28 |    4.061 +/-  1.072 |   -0.341 +/-  1.102 |  -39.050 +/-  2.288 |   26.516 +/-  1.853 |    0.066 +/-  0.019 |   -8.749 +/-  1.892
GLU  29 |    4.193 +/-  1.212 |   -1.087 +/-  0.961 |    1.375 +/-  1.395 |  -17.508 +/-  1.085 |    0.000 +/-  0.001 |  -13.026 +/-  1.619
LEU  30 |    3.888 +/-  1.093 |   -1.686 +/-  0.835 |   -4.865 +/-  1.259 |   -3.070 +/-  0.733 |    0.004 +/-  0.008 |   -5.729 +/-  1.214
GLY  31 |    3.938 +/-  1.240 |   -2.822 +/-  0.612 |  -15.121 +/-  1.602 |    1.452 +/-  1.003 |    0.055 +/-  0.026 |  -12.497 +/-  1.585
THR  32 |    4.798 +/-  1.164 |   -0.754 +/-  0.972 |  -15.127 +/-  1.696 |   -0.237 +/-  0.642 |    0.001 +/-  0.003 |  -11.318 +/-  1.800
VAL  33 |    4.312 +/-  1.085 |   -1.002 +/-  0.814 |  -10.443 +/-  1.211 |   -1.360 +/-  0.680 |    0.016 +/-  0.014 |   -8.476 +/-  1.350
MET  34 |    4.236 +/-  1.216 |   -2.204 +/-  0.688 |   -2.948 +/-  1.342 |   -2.841 +/-  0.631 |    0.000 +/-  0.001 |   -3.757 +/-  1.353
ARG  35 |    3.916 +/-  1.090 |   -1.393 +/-  0.726 |  -35.941 +/-  1.780 |   24.172 +/-  1.382 |    0.087 +/-  0.031 |   -9.159 +/-  1.367
SER  36 |    4.841 +/-  1.295 |   -0.525 +/-  0.590 |   -9.349 +/-  1.122 |   -6.403 +/-  0.654 |    0.226 +/-  0.035 |  -11.209 +/-  1.263
LEU  37 |    4.174 +/-  1.299 |    0.301 +/-  0.665 |   -4.083 +/-  1.068 |   -4.944 +/-  0.726 |    0.231 +/-  0.028 |   -4.321 +/-  1.722
GLY  38 |    4.395 +/-  1.198 |   -0.446 +/-  0.618 |  -13.885 +/-  1.339 |   -0.247 +/-  0.828 |    0.504 +/-  0.040 |   -9.679 +/-  1.380
GLN  39 |    4.260 +/-  1.425 |   -0.454 +/-  0.729 |   -4.006 +/-  1.795 |   -3.879 +/-  1.053 |    0.071 +/-  0.024 |   -4.008 +/-  1.877
ASN  40 |    5.547 +/-  1.132 |   -0.370 +/-  0.617 |    7.275 +/-  1.719 |   -6.214 +/-  1.116 |    0.102 +/-  0.032 |    6.341 +/-  1.622
PRO  41 |    5.991 +/-  1.118 |   -1.155 +/-  0.619 |    9.608 +/-  1.538 |  -19.152 +/-  1.197 |    0.118 +/-  0.031 |   -4.589 +/-  1.297
THR  42 |    4.627 +/-  1.187 |   -0.520 +/-  0.789 |  -10.401 +/-  1.600 |   -5.337 +/-  1.076 |    0.059 +/-  0.020 |  -11.573 +/-  1.425
GLU  43 |    4.770 +/-  1.346 |   -0.729 +/-  0.673 |   12.037 +/-  1.733 |  -23.284 +/-  1.237 |    0.048 +/-  0.028 |   -7.158 +/-  1.371
ALA  44 |    3.762 +/-  1.147 |   -1.347 +/-  0.546 |    2.488 +/-  1.485 |  -12.030 +/-  1.312 |    0.082 +/-  0.037 |   -7.044 +/-  1.231
GLU  45 |    4.006 +/-  1.040 |   -1.030 +/-  0.746 |   16.424 +/-  1.277 |  -25.506 +/-  0.872 |    0.010 +/-  0.008 |   -6.097 +/-  1.450
LEU  46 |    4.041 +/-  1.121 |   -1.801 +/-  0.652 |   -5.327 +/-  0.969 |   -4.389 +/-  0.564 |    0.011 +/-  0.008 |   -7.465 +/-  1.488
GLN  47 |    4.210 +/-  1.233 |   -0.714 +/-  0.668 |   -7.501 +/-  1.564 |   -5.837 +/-  1.223 |    0.089 +/-  0.041 |   -9.753 +/-  1.494
ASP  48 |    4.544 +/-  1.153 |   -1.297 +/-  0.776 |   19.376 +/-  2.045 |  -28.825 +/-  1.204 |    0.033 +/-  0.019 |   -6.169 +/-  1.625
MET  49 |    4.125 +/-  1.203 |   -0.880 +/-  0.821 |   -5.344 +/-  1.215 |   -4.365 +/-  0.635 |    0.012 +/-  0.009 |   -6.452 +/-  1.552
ILE  50 |    4.698 +/-  1.090 |   -2.054 +/-  0.723 |   -6.877 +/-  1.096 |   -4.437 +/-  0.808 |    0.000 +/-  0.000 |   -8.669 +/-  1.324
ASN  51 |    4.516 +/-  1.144 |   -1.409 +/-  0.642 |   -6.950 +/-  1.189 |   -4.223 +/-  1.200 |    0.069 +/-  0.026 |   -7.997 +/-  1.474
GLU  52 |    3.946 +/-  1.096 |   -0.724 +/-  0.726 |   18.970 +/-  1.973 |  -28.968 +/-  1.692 |    0.159 +/-  0.037 |   -6.616 +/-  1.333
VAL  53 |    5.287 +/-  1.225 |   -0.417 +/-  0.768 |  -12.162 +/-  1.319 |   -2.225 +/-  0.889 |    0.110 +/-  0.018 |   -9.407 +/-  1.537
ASP  54 |    5.472 +/-  1.035 |   -1.416 +/-  0.768 |   21.155 +/-  1.391 |  -32.918 +/-  1.379 |    0.092 +/-  0.020 |   -7.616 +/-  1.243
ALA  55 |    3.565 +/-  1.100 |    0.147 +/-  0.741 |   -3.548 +/-  1.210 |   -4.835 +/-  0.862 |    0.258 +/-  0.036 |   -4.413 +/-  1.395
ASP  56 |    4.756 +/-  1.155 |    0.408 +/-  0.712 |   12.251 +/-  1.275 |  -24.940 +/-  0.908 |    0.264 +/-  0.023 |   -7.261 +/-  1.384
GLY  57 |    4.151 +/-  1.287 |   -0.030 +/-  0.581 |  -14.199 +/-  1.228 |    0.426 +/-  0.748 |    0.620 +/-  0.032 |   -9.031 +/-  1.284
ASN  58 |    5.033 +/-  1.085 |    1.617 +/-  0.905 |   -9.847 +/-  1.121 |   -1.434 +/-  0.564 |    0.294 +/-  0.020 |   -4.336 +/-  1.318
GLY  59 |    4.349 +/-  1.257 |   -1.331 +/-  0.849 |  -15.724 +/-  1.528 |    3.135 +/-  0.879 |    0.146 +/-  0.031 |   -9.424 +/-  1.356
THR  60 |   13.840 +/-  1.658 |    0.510 +/-  0.941 |  -98.663 +/-  2.428 |   -1.096 +/-  0.448 |    0.000 +/-  0.000 |  -85.408 +/-  1.751
ILE  61 |    4.993 +/-  1.106 |   -1.547 +/-  0.805 |    5.009 +/-  0.926 |   -5.496 +/-  0.628 |    0.048 +/-  0.017 |    3.007 +/-  1.482
ASP  62 |    5.413 +/-  1.058 |   -1.712 +/-  0.792 |   10.259 +/-  1.500 |  -23.316 +/-  0.858 |    0.006 +/-  0.008 |   -9.351 +/-  1.526
PHE  63 |    5.934 +/-  1.095 |    0.105 +/-  0.989 |   -1.913 +/-  1.285 |   -0.926 +/-  0.544 |    0.000 +/-  0.001 |    3.201 +/-  1.375
PRO  64 |    6.402 +/-  1.204 |   -1.409 +/-  0.780 |    4.678 +/-  2.121 |  -19.245 +/-  1.196 |    0.015 +/-  0.016 |   -9.558 +/-  1.547
GLU  65 |    3.991 +/-  1.239 |   -1.642 +/-  0.621 |    4.063 +/-  1.685 |  -16.589 +/-  1.244 |    0.022 +/-  0.013 |  -10.154 +/-  1.443
PHE  66 |    3.536 +/-  1.171 |   -1.818 +/-  0.846 |   -8.138 +/-  0.983 |   -0.893 +/-  0.502 |    0.012 +/-  0.011 |   -7.301 +/-  1.314
LEU  67 |    3.874 +/-  1.071 |   -1.108 +/-  0.908 |   -9.750 +/-  0.900 |   -1.452 +/-  0.597 |    0.004 +/-  0.009 |   -8.432 +/-  1.279
THR  68 |    4.481 +/-  1.169 |   -0.969 +/-  0.785 |  -15.640 +/-  1.015 |    0.791 +/-  0.775 |    0.042 +/-  0.021 |  -11.294 +/-  1.374
MET  69 |    3.950 +/-  1.059 |   -1.504 +/-  0.832 |   -8.774 +/-  1.172 |   -1.712 +/-  0.723 |    0.023 +/-  0.020 |   -8.017 +/-  1.374
MET  70 |    4.131 +/-  1.014 |   -1.337 +/-  0.799 |   -9.411 +/-  1.033 |   -3.234 +/-  0.558 |    0.003 +/-  0.003 |   -9.849 +/-  1.213
ALA  71 |    3.752 +/-  1.171 |   -1.472 +/-  0.726 |    1.850 +/-  1.539 |   -4.049 +/-  1.056 |    0.027 +/-  0.022 |    0.108 +/-  1.285
ARG  72 |    3.995 +/-  1.204 |   -1.318 +/-  0.764 |  -22.800 +/-  2.632 |   18.922 +/-  2.287 |    0.040 +/-  0.023 |   -1.161 +/-  1.661
LYS  73 |    3.830 +/-  1.236 |   -0.977 +/-  0.918 |  -36.356 +/-  2.220 |   20.799 +/-  1.603 |    0.040 +/-  0.017 |  -12.663 +/-  1.503
MET  74 |    4.074 +/-  1.013 |   -0.356 +/-  0.722 |   -0.525 +/-  1.609 |   -9.521 +/-  1.342 |    0.225 +/-  0.058 |   -6.102 +/-  1.304
LYS  75 |    3.915 +/-  1.211 |   -0.042 +/-  0.711 |  -32.959 +/-  2.111 |   19.049 +/-  1.835 |    0.236 +/-  0.052 |   -9.801 +/-  1.570
ASP  76 |    5.081 +/-  1.253 |    0.035 +/-  0.896 |    9.261 +/-  4.239 |  -26.040 +/-  3.579 |    0.140 +/-  0.051 |  -11.524 +/-  1.628
THR  77 |    4.857 +/-  1.175 |   -0.141 +/-  0.691 |  -10.217 +/-  1.360 |   -4.206 +/-  1.263 |    0.205 +/-  0.055 |   -9.503 +/-  1.532
ASP  78 |    4.465 +/-  1.355 |   -0.588 +/-  0.644 |   23.267 +/-  2.169 |  -31.021 +/-  1.219 |    0.081 +/-  0.023 |   -3.795 +/-  1.790
SER  79 |    4.505 +/-  1.207 |   -0.972 +/-  0.593 |   -4.130 +/-  1.777 |   -9.268 +/-  1.426 |    0.100 +/-  0.036 |   -9.765 +/-  1.290
GLU  80 |    4.215 +/-  1.164 |   -0.912 +/-  0.849 |   11.400 +/-  2.006 |  -23.791 +/-  1.900 |    0.043 +/-  0.036 |   -9.046 +/-  1.526
GLU  81 |    3.933 +/-  1.044 |   -1.262 +/-  0.851 |   10.689 +/-  2.261 |  -23.924 +/-  1.578 |    0.004 +/-  0.008 |  -10.560 +/-  1.318
GLU  82 |    4.264 +/-  1.354 |   -1.168 +/-  0.788 |   15.031 +/-  1.564 |  -25.598 +/-  1.126 |    0.026 +/-  0.021 |   -7.444 +/-  1.284
ILE  83 |    4.056 +/-  1.075 |   -0.814 +/-  0.784 |    1.506 +/-  1.534 |   -5.023 +/-  0.842 |    0.008 +/-  0.013 |   -0.268 +/-  1.446
ARG  84 |    3.685 +/-  1.124 |   -1.671 +/-  0.806 |  -46.040 +/-  2.126 |   32.506 +/-  1.521 |    0.032 +/-  0.022 |  -11.487 +/-  1.772
GLU  85 |    4.145 +/-  1.015 |   -1.148 +/-  0.892 |    4.660 +/-  1.363 |  -22.821 +/-  0.871 |    0.007 +/-  0.008 |  -15.157 +/-  1.279
ALA  86 |    3.946 +/-  1.065 |   -1.467 +/-  0.682 |   -3.189 +/-  1.436 |   -5.306 +/-  0.683 |    0.028 +/-  0.016 |   -5.987 +/-  1.411
PHE  87 |    4.805 +/-  1.440 |   -1.043 +/-  0.682 |    3.283 +/-  1.320 |   -4.638 +/-  1.040 |    0.019 +/-  0.016 |    2.425 +/-  1.615
ARG  88 |    4.661 +/-  1.268 |   -0.399 +/-  0.767 |  -39.039 +/-  1.726 |   31.290 +/-  1.283 |    0.071 +/-  0.025 |   -3.416 +/-  1.724
VAL  89 |    4.629 +/-  1.166 |    0.116 +/-  0.568 |  -12.739 +/-  1.141 |   -5.047 +/-  1.113 |    0.219 +/-  0.032 |  -12.822 +/-  1.199
PHE  90 |    3.862 +/-  1.144 |   -0.498 +/-  0.626 |   -8.157 +/-  3.029 |   -3.398 +/-  2.072 |    0.084 +/-  0.047 |   -8.108 +/-  1.506
ASP  91 |    5.333 +/-  1.097 |   -0.850 +/-  0.705 |   24.966 +/-  1.661 |  -30.074 +/-  1.917 |    0.101 +/-  0.031 |   -0.523 +/-  1.557
LYS  92 |    3.886 +/-  1.227 |    0.274 +/-  1.004 |  -39.090 +/-  2.060 |   25.172 +/-  1.299 |    0.202 +/-  0.040 |   -9.556 +/-  1.961
ASP  93 |    5.001 +/-  1.235 |    0.284 +/-  0.660 |    8.389 +/-  1.414 |  -25.430 +/-  1.046 |    0.313 +/-  0.042 |  -11.444 +/-  1.314
GLY  94 |    4.337 +/-  1.094 |    0.073 +/-  0.616 |  -14.707 +/-  1.531 |    0.055 +/-  1.156 |    0.502 +/-  0.102 |   -9.740 +/-  1.435
ASN  95 |    4.878 +/-  0.894 |    0.582 +/-  0.830 |   -7.752 +/-  1.275 |   -3.682 +/-  0.864 |    0.218 +/-  0.047 |   -5.756 +/-  1.324
GLY  96 |    4.405 +/-  1.171 |   -2.016 +/-  0.559 |  -10.613 +/-  1.276 |   -1.767 +/-  0.858 |    0.073 +/-  0.030 |   -9.918 +/-  1.525
TYR  97 |   13.063 +/-  1.901 |    0.438 +/-  1.048 | -100.166 +/-  2.313 |   -2.677 +/-  0.563 |    0.015 +/-  0.008 |  -89.327 +/-  1.928
ILE  98 |    4.866 +/-  1.265 |   -0.506 +/-  0.819 |    4.428 +/-  1.837 |   -4.611 +/-  1.669 |    0.090 +/-  0.020 |    4.266 +/-  1.694
SER  99 |    4.170 +/-  1.014 |   -0.896 +/-  0.905 |   -4.498 +/-  1.224 |   -7.307 +/-  0.626 |    0.037 +/-  0.017 |   -8.495 +/-  1.579
ALA 100 |    3.539 +/-  1.113 |   -1.342 +/-  0.833 |   -0.879 +/-  1.052 |   -6.904 +/-  0.720 |    0.042 +/-  0.012 |   -5.544 +/-  1.377
ALA 101 |    3.726 +/-  1.279 |   -1.412 +/-  0.590 |   -2.971 +/-  0.920 |   -6.489 +/-  0.796 |    0.074 +/-  0.027 |   -7.072 +/-  1.440
GLU 102 |    4.023 +/-  1.000 |   -1.238 +/-  0.816 |    8.570 +/-  1.406 |  -17.912 +/-  0.976 |    0.015 +/-  0.010 |   -6.542 +/-  1.149
LEU 103 |    3.960 +/-  1.026 |   -1.348 +/-  0.875 |   -0.130 +/-  1.339 |   -3.504 +/-  0.634 |    0.011 +/-  0.012 |   -1.011 +/-  1.376
ARG 104 |    3.669 +/-  1.113 |   -1.025 +/-  0.882 |  -37.406 +/-  1.642 |   23.976 +/-  1.243 |    0.007 +/-  0.005 |  -10.780 +/-  1.565
HIE 105 |    3.911 +/-  1.142 |   -1.889 +/-  0.662 |  -19.406 +/-  1.611 |    2.095 +/-  0.722 |    0.049 +/-  0.017 |  -15.240 +/-  1.445
VAL 106 |    4.210 +/-  0.962 |   -0.872 +/-  0.832 |  -13.101 +/-  1.169 |   -1.417 +/-  0.639 |    0.009 +/-  0.010 |  -11.170 +/-  1.277
MET 107 |    4.068 +/-  1.058 |   -1.779 +/-  0.697 |   -9.926 +/-  1.155 |   -3.607 +/-  0.597 |    0.001 +/-  0.004 |  -11.242 +/-  1.210
THR 108 |    4.445 +/-  1.027 |   -1.270 +/-  0.628 |  -12.429 +/-  1.215 |   -1.294 +/-  0.888 |    0.055 +/-  0.026 |  -10.492 +/-  1.247
ASN 109 |    4.042 +/-  1.040 |   -1.520 +/-  0.742 |   -7.638 +/-  2.085 |    0.822 +/-  0.963 |    0.007 +/-  0.021 |   -4.287 +/-  1.658
LEU 110 |    3.932 +/-  0.981 |   -0.949 +/-  0.908 |   -6.511 +/-  2.493 |   -2.620 +/-  2.089 |    0.061 +/-  0.052 |   -6.087 +/-  1.555
GLY 111 |    4.006 +/-  1.155 |   -1.034 +/-  0.659 |  -16.766 +/-  1.827 |    0.377 +/-  1.496 |    0.331 +/-  0.059 |  -13.085 +/-  1.271
GLU 112 |    4.141 +/-  1.048 |   -0.140 +/-  0.802 |   15.781 +/-  1.534 |  -19.793 +/-  1.321 |    0.070 +/-  0.028 |    0.058 +/-  1.459
LYS 113 |    3.463 +/-  0.982 |   -0.497 +/-  0.604 |  -20.211 +/-  1.588 |   14.045 +/-  1.427 |    0.125 +/-  0.031 |   -3.074 +/-  1.430
LEU 114 |    3.816 +/-  0.961 |   -0.153 +/-  0.520 |   -8.237 +/-  1.472 |   -3.996 +/-  1.424 |    0.174 +/-  0.045 |   -8.397 +/-  1.346
THR 115 |    4.386 +/-  1.150 |   -0.600 +/-  0.715 |  -10.397 +/-  1.756 |   -4.295 +/-  1.387 |    0.095 +/-  0.029 |  -10.811 +/-  1.331
ASP 116 |    4.337 +/-  1.162 |   -0.494 +/-  0.743 |   20.245 +/-  2.144 |  -31.232 +/-  1.602 |    0.051 +/-  0.020 |   -7.092 +/-  1.498
GLU 117 |    4.101 +/-  1.274 |   -0.817 +/-  0.702 |   17.692 +/-  1.885 |  -31.017 +/-  1.604 |    0.030 +/-  0.022 |  -10.012 +/-  1.529
GLU 118 |    4.029 +/-  1.208 |   -1.465 +/-  0.762 |   21.050 +/-  1.328 |  -29.755 +/-  1.033 |    0.013 +/-  0.009 |   -6.128 +/-  1.379
VAL 119 |    4.340 +/-  0.987 |   -0.718 +/-  0.881 |  -10.787 +/-  1.454 |   -3.600 +/-  0.964 |    0.001 +/-  0.004 |  -10.763 +/-  1.432
ASP 120 |    4.516 +/-  1.082 |   -1.444 +/-  0.735 |   14.700 +/-  2.289 |  -28.540 +/-  1.928 |    0.023 +/-  0.020 |  -10.745 +/-  1.388
GLU 121 |    4.067 +/-  1.157 |   -1.565 +/-  0.713 |   19.414 +/-  2.235 |  -29.842 +/-  1.869 |    0.018 +/-  0.018 |   -7.908 +/-  1.571
MET 122 |    3.897 +/-  1.120 |   -1.156 +/-  0.649 |    0.555 +/-  1.309 |   -9.303 +/-  1.197 |    0.063 +/-  0.023 |   -5.943 +/-  1.419
ILE 123 |    4.419 +/-  1.274 |    0.025 +/-  0.690 |    2.782 +/-  1.635 |   -8.467 +/-  1.378 |    0.193 +/-  0.034 |   -1.049 +/-  1.375
ARG 124 |    4.116 +/-  1.014 |    0.156 +/-  0.650 |  -54.288 +/-  2.032 |   37.167 +/-  1.883 |    0.207 +/-  0.029 |  -12.642 +/-  1.241
GLU 125 |    4.359 +/-  1.288 |   -0.217 +/-  0.714 |   15.779 +/-  1.571 |  -30.791 +/-  1.192 |    0.112 +/-  0.031 |  -10.759 +/-  1.657
ALA 126 |    3.967 +/-  1.247 |   -0.514 +/-  0.520 |    3.064 +/-  1.360 |  -11.430 +/-  0.944 |    0.230 +/-  0.040 |   -4.683 +/-  1.505
ASP 127 |    5.081 +/-  1.153 |   -0.228 +/-  0.588 |   25.715 +/-  1.135 |  -34.302 +/-  0.876 |    0.271 +/-  0.028 |   -3.463 +/-  1.449
ILE 128 |    4.542 +/-  1.116 |    0.808 +/-  0.780 |   -8.487 +/-  1.039 |   -5.883 +/-  0.762 |    0.215 +/-  0.028 |   -8.806 +/-  1.536
ASP 129 |    5.166 +/-  1.124 |   -0.590 +/-  0.649 |   19.948 +/-  1.398 |  -33.106 +/-  1.293 |    0.286 +/-  0.025 |   -8.297 +/-  1.188
GLY 130 |    4.170 +/-  1.310 |    0.112 +/-  0.629 |  -20.046 +/-  1.203 |    2.178 +/-  0.603 |    0.560 +/-  0.030 |  -13.025 +/-  1.279
ASP 131 |    4.874 +/-  1.028 |   -0.011 +/-  0.783 |   20.951 +/-  1.344 |  -33.097 +/-  1.355 |    0.174 +/-  0.046 |   -7.109 +/-  1.284
GLY 132 |    4.042 +/-  1.139 |   -1.595 +/-  0.791 |  -15.559 +/-  1.392 |    1.613 +/-  0.923 |    0.077 +/-  0.025 |  -11.422 +/-  1.480
GLN 133 |   13.237 +/-  1.969 |    2.787 +/-  1.211 |  -99.877 +/-  2.793 |   -4.581 +/-  0.599 |    0.022 +/-  0.010 |  -88.411 +/-  2.241
VAL 134 |    6.068 +/-  1.279 |   -0.446 +/-  0.778 |    1.790 +/-  1.239 |   -3.509 +/-  0.609 |    0.017 +/-  0.009 |    3.920 +/-  1.525
ASN 135 |    4.331 +/-  1.143 |   -0.159 +/-  1.014 |   -6.523 +/-  1.059 |   -3.207 +/-  0.433 |    0.025 +/-  0.009 |   -5.534 +/-  1.472
TYR 136 |    3.736 +/-  1.065 |   -1.488 +/-  0.787 |   -5.977 +/-  1.448 |   -5.845 +/-  0.773 |    0.004 +/-  0.006 |   -9.570 +/-  1.122
GLU 137 |    4.042 +/-  1.178 |   -1.649 +/-  0.685 |   13.978 +/-  1.696 |  -26.617 +/-  1.346 |    0.051 +/-  0.031 |  -10.194 +/-  1.443
GLU 138 |    3.676 +/-  0.984 |   -1.765 +/-  0.830 |   14.504 +/-  1.468 |  -25.625 +/-  0.832 |    0.001 +/-  0.002 |   -9.208 +/-  1.205
PHE 139 |    4.096 +/-  1.260 |   -1.247 +/-  0.842 |   -6.714 +/-  1.065 |   -3.411 +/-  0.423 |    0.001 +/-  0.005 |   -7.274 +/-  1.518
VAL 140 |    4.444 +/-  1.178 |   -0.354 +/-  0.887 |  -11.162 +/-  2.058 |   -3.062 +/-  0.841 |    0.015 +/-  0.017 |  -10.119 +/-  1.552
GLN 141 |    4.256 +/-  1.222 |   -0.908 +/-  0.829 |   -3.807 +/-  3.157 |   -7.114 +/-  2.168 |    0.062 +/-  0.048 |   -7.510 +/-  1.584
MET 142 |    4.367 +/-  1.203 |   -0.494 +/-  0.686 |   -3.464 +/-  1.285 |   -8.037 +/-  0.964 |    0.233 +/-  0.035 |   -7.394 +/-  1.269
MET 143 |    4.212 +/-  1.015 |    0.254 +/-  0.780 |   -7.463 +/-  1.284 |   -5.662 +/-  1.097 |    0.232 +/-  0.050 |   -8.426 +/-  1.408
THR 144 |    5.796 +/-  1.219 |    0.536 +/-  0.813 |    1.355 +/-  2.627 |  -10.898 +/-  2.182 |    0.161 +/-  0.049 |   -3.049 +/-  1.505
ALA 145 |    5.503 +/-  1.552 |   -0.043 +/-  0.519 |   98.413 +/-  6.271 | -164.201 +/-  5.986 |    0.730 +/-  0.046 |  -59.598 +/-  1.508
 CA 146 |    0.000 +/-  0.000 |    0.000 +/-  0.000 |    0.000 +/-  0.000 |    0.000 +/-  0.000 |    0.000 +/-  0.000 |    0.000 +/-  0.000
 CW 147 |    0.000 +/-  0.000 |    0.000 +/-  0.000 |    0.000 +/-  0.000 |    0.000 +/-  0.000 |    0.000 +/-  0.000 |    0.000 +/-  0.000
 CA 148 |    0.000 +/-  0.000 |    0.000 +/-  0.000 |    0.000 +/-  0.000 |    0.000 +/-  0.000 |    0.000 +/-  0.000 |    0.000 +/-  0.000
 CW 149 |    0.000 +/-  0.000 |    0.000 +/-  0.000 |    0.000 +/-  0.000 |    0.000 +/-  0.000 |    0.000 +/-  0.000 |    0.000 +/-  0.000
 CA 150 |    0.000 +/-  0.000 |    0.000 +/-  0.000 |    0.000 +/-  0.000 |    0.000 +/-  0.000 |    0.000 +/-  0.000 |    0.000 +/-  0.000
 CW 151 |    0.000 +/-  0.000 |    0.000 +/-  0.000 |    0.000 +/-  0.000 |    0.000 +/-  0.000 |    0.000 +/-  0.000 |    0.000 +/-  0.000
 CA 152 |    0.000 +/-  0.000 |    0.000 +/-  0.000 |    0.000 +/-  0.000 |    0.000 +/-  0.000 |    0.000 +/-  0.000 |    0.000 +/-  0.000
 CW 153 |    0.000 +/-  0.000 |    0.000 +/-  0.000 |    0.000 +/-  0.000 |    0.000 +/-  0.000 |    0.000 +/-  0.000 |    0.000 +/-  0.000

Ligand:
Total Energy Decomposition:
Residue |       Internal      |    van der Waals    |    Electrostatic    |   Polar Solvation   |   Non-Polar Solv.   |       TOTAL
-------------------------------------------------------------------------------------------------------------------------------------------
PHE   1 |   17.645 +/-  2.857 |    1.790 +/-  0.914 |   32.158 +/-  3.988 | -114.750 +/-  3.014 |    1.696 +/-  0.067 |  -61.462 +/-  3.527
LYS   2 |   18.944 +/-  3.157 |   -0.772 +/-  1.024 |   84.019 +/-  6.821 | -106.736 +/-  6.430 |    1.400 +/-  0.105 |   -3.145 +/-  3.250
LYS   3 |   18.433 +/-  3.353 |   -0.839 +/-  0.968 |   72.675 +/-  4.245 | -106.796 +/-  4.046 |    1.416 +/-  0.083 |  -15.110 +/-  3.419
LEU   4 |   17.505 +/-  2.797 |   -0.407 +/-  1.133 |  -31.029 +/-  1.367 |   -6.683 +/-  0.701 |    0.894 +/-  0.058 |  -19.719 +/-  3.011
ALA   5 |    7.470 +/-  1.901 |   -2.950 +/-  0.743 |   -5.570 +/-  1.083 |   -5.184 +/-  0.711 |    0.395 +/-  0.048 |   -5.839 +/-  2.082
GLU   6 |   17.766 +/-  2.958 |   -3.227 +/-  1.222 |  -91.656 +/- 14.289 |   17.380 +/- 13.506 |    0.679 +/-  0.120 |  -59.059 +/-  2.787
ALA   7 |    7.882 +/-  2.073 |   -2.383 +/-  0.723 |   -2.884 +/-  1.561 |   -3.663 +/-  0.539 |    0.403 +/-  0.032 |   -0.645 +/-  2.349
VAL   8 |   14.242 +/-  3.018 |   -0.817 +/-  1.086 |  -19.549 +/-  1.236 |   -4.164 +/-  0.671 |    0.715 +/-  0.051 |   -9.573 +/-  3.156
LYS   9 |   17.797 +/-  3.167 |   -2.674 +/-  1.044 |   38.407 +/-  8.083 |  -73.830 +/-  7.261 |    1.091 +/-  0.111 |  -19.209 +/-  3.560
PHE  10 |   15.930 +/-  2.961 |   -1.129 +/-  0.954 |   -9.477 +/-  1.217 |   -6.641 +/-  0.663 |    1.070 +/-  0.053 |   -0.248 +/-  3.034
SER  11 |   11.578 +/-  2.467 |   -2.679 +/-  0.759 |   -4.344 +/-  3.080 |  -14.737 +/-  3.082 |    0.504 +/-  0.055 |   -9.677 +/-  2.277
ALA  12 |    7.840 +/-  1.855 |   -1.334 +/-  0.684 |    6.011 +/-  1.889 |   -7.458 +/-  1.494 |    0.648 +/-  0.025 |    5.706 +/-  1.914
LYS  13 |   19.848 +/-  3.206 |   -0.494 +/-  1.160 |   41.706 +/-  6.236 |  -67.811 +/-  5.720 |    1.402 +/-  0.070 |   -5.350 +/-  3.325
LEU  14 |   21.004 +/-  2.780 |   -0.115 +/-  1.215 |  -45.600 +/-  2.623 |  -56.890 +/-  2.431 |    1.295 +/-  0.049 |  -80.306 +/-  2.962

Sidechain Energy Decomposition:
Residue |       Internal      |    van der Waals    |    Electrostatic    |   Polar Solvation   |   Non-Polar Solv.   |       TOTAL
-------------------------------------------------------------------------------------------------------------------------------------------
PHE   1 |   12.797 +/-  2.432 |    2.383 +/-  0.617 |    7.700 +/-  0.420 |  -12.191 +/-  0.282 |    1.292 +/-  0.067 |   11.981 +/-  2.550
LYS   2 |   14.713 +/-  2.807 |   -0.260 +/-  0.740 |   58.182 +/-  5.617 |  -80.907 +/-  5.391 |    1.296 +/-  0.106 |   -6.977 +/-  2.877
LYS   3 |   14.266 +/-  2.870 |   -0.265 +/-  0.730 |   61.202 +/-  3.708 |  -83.069 +/-  3.428 |    1.341 +/-  0.072 |   -6.525 +/-  2.923
LEU   4 |   13.256 +/-  2.523 |    0.057 +/-  0.927 |  -20.655 +/-  0.543 |   -2.098 +/-  0.189 |    0.865 +/-  0.057 |   -8.575 +/-  2.684
ALA   5 |    3.691 +/-  1.227 |   -1.512 +/-  0.316 |    4.119 +/-  0.281 |   -2.212 +/-  0.215 |    0.327 +/-  0.048 |    4.413 +/-  1.284
GLU   6 |   13.730 +/-  2.442 |   -2.002 +/-  0.894 |  -76.385 +/- 13.495 |   14.188 +/- 12.944 |    0.652 +/-  0.120 |  -49.816 +/-  2.234
ALA   7 |    3.988 +/-  1.264 |   -1.348 +/-  0.361 |    3.299 +/-  0.168 |   -1.448 +/-  0.096 |    0.325 +/-  0.030 |    4.815 +/-  1.221
VAL   8 |    9.889 +/-  2.460 |   -0.558 +/-  0.777 |  -15.177 +/-  0.304 |   -1.117 +/-  0.110 |    0.695 +/-  0.049 |   -6.269 +/-  2.554
LYS   9 |   14.042 +/-  2.921 |   -1.449 +/-  0.875 |   40.497 +/-  7.760 |  -64.048 +/-  7.138 |    1.042 +/-  0.110 |   -9.916 +/-  3.150
PHE  10 |   12.205 +/-  2.472 |    0.172 +/-  0.684 |    2.790 +/-  0.243 |   -3.205 +/-  0.192 |    1.039 +/-  0.048 |   13.003 +/-  2.550
SER  11 |    7.057 +/-  1.751 |   -1.817 +/-  0.422 |    0.975 +/-  2.476 |   -7.169 +/-  2.635 |    0.409 +/-  0.046 |   -0.545 +/-  1.774
ALA  12 |    3.875 +/-  1.212 |   -1.137 +/-  0.315 |    2.453 +/-  0.158 |   -0.715 +/-  0.123 |    0.337 +/-  0.033 |    4.814 +/-  1.222
LYS  13 |   14.770 +/-  2.676 |   -0.713 +/-  0.766 |   39.873 +/-  5.378 |  -61.795 +/-  4.870 |    1.208 +/-  0.083 |   -6.656 +/-  2.772
LEU  14 |   15.244 +/-  2.155 |    0.224 +/-  0.980 |  -24.278 +/-  0.945 |   -6.220 +/-  0.555 |    0.720 +/-  0.065 |  -14.310 +/-  2.296

Backbone Energy Decomposition:
Residue |       Internal      |    van der Waals    |    Electrostatic    |   Polar Solvation   |   Non-Polar Solv.   |       TOTAL
-------------------------------------------------------------------------------------------------------------------------------------------
PHE   1 |    4.847 +/-  1.449 |   -0.592 +/-  0.590 |   24.458 +/-  3.795 | -102.559 +/-  2.895 |    0.403 +/-  0.036 |  -73.443 +/-  2.209
LYS   2 |    4.231 +/-  1.280 |   -0.512 +/-  0.709 |   25.837 +/-  1.742 |  -25.829 +/-  1.397 |    0.104 +/-  0.033 |    3.831 +/-  1.358
LYS   3 |    4.167 +/-  1.333 |   -0.574 +/-  0.678 |   11.473 +/-  1.349 |  -23.726 +/-  1.043 |    0.076 +/-  0.035 |   -8.585 +/-  1.696
LEU   4 |    4.250 +/-  1.045 |   -0.463 +/-  0.703 |  -10.374 +/-  1.051 |   -4.585 +/-  0.626 |    0.029 +/-  0.019 |  -11.144 +/-  1.259
ALA   5 |    3.779 +/-  1.108 |   -1.439 +/-  0.654 |   -9.688 +/-  0.988 |   -2.972 +/-  0.655 |    0.068 +/-  0.024 |  -10.252 +/-  1.308
GLU   6 |    4.036 +/-  1.015 |   -1.226 +/-  0.767 |  -15.271 +/-  1.516 |    3.192 +/-  0.963 |    0.027 +/-  0.015 |   -9.243 +/-  1.190
ALA   7 |    3.894 +/-  1.215 |   -1.035 +/-  0.556 |   -6.183 +/-  1.553 |   -2.214 +/-  0.535 |    0.078 +/-  0.018 |   -5.460 +/-  1.628
VAL   8 |    4.353 +/-  1.138 |   -0.259 +/-  0.714 |   -4.372 +/-  1.178 |   -3.047 +/-  0.648 |    0.020 +/-  0.015 |   -3.304 +/-  1.353
LYS   9 |    3.755 +/-  1.183 |   -1.225 +/-  0.593 |   -2.091 +/-  1.820 |   -9.782 +/-  1.188 |    0.049 +/-  0.023 |   -9.293 +/-  1.470
PHE  10 |    3.725 +/-  1.224 |   -1.302 +/-  0.744 |  -12.268 +/-  1.080 |   -3.436 +/-  0.550 |    0.030 +/-  0.015 |  -13.251 +/-  1.386
SER  11 |    4.521 +/-  1.253 |   -0.862 +/-  0.554 |   -5.318 +/-  1.356 |   -7.568 +/-  0.980 |    0.096 +/-  0.029 |   -9.132 +/-  1.254
ALA  12 |    3.964 +/-  1.017 |   -0.197 +/-  0.547 |    3.558 +/-  1.855 |   -6.744 +/-  1.494 |    0.311 +/-  0.025 |    0.893 +/-  1.240
LYS  13 |    5.078 +/-  1.198 |    0.219 +/-  0.657 |    1.833 +/-  1.860 |   -6.017 +/-  1.640 |    0.193 +/-  0.043 |    1.307 +/-  1.433
LEU  14 |    5.760 +/-  1.345 |   -0.339 +/-  0.547 |  -21.322 +/-  2.148 |  -50.670 +/-  2.124 |    0.575 +/-  0.042 |  -65.996 +/-  1.437

DELTAS:
Total Energy Decomposition:
Residue |  Location |       Internal      |    van der Waals    |    Electrostatic    |   Polar Solvation   |    Non-Polar Solv.  |       TOTAL
-------------------------------------------------------------------------------------------------------------------------------------------------------
GLN   1 | R GLN   1 |   -0.000 +/-  3.853 |   -0.002 +/-  1.917 |   11.127 +/- 12.027 |  -11.083 +/- 12.097 |   -0.001 +/-  0.184 |    0.042 +/-  4.348
LEU   2 | R LEU   2 |    0.000 +/-  3.796 |   -0.006 +/-  1.880 |    0.001 +/-  3.426 |    0.017 +/-  2.623 |   -0.000 +/-  0.176 |    0.012 +/-  4.468
THR   3 | R THR   3 |   -0.000 +/-  3.572 |   -0.003 +/-  1.671 |   -0.003 +/-  6.369 |    0.005 +/-  4.553 |    0.000 +/-  0.131 |   -0.001 +/-  4.066
GLU   4 | R GLU   4 |    0.000 +/-  3.642 |   -0.004 +/-  1.678 |  -14.792 +/-  9.994 |   14.796 +/- 10.118 |   -0.000 +/-  0.127 |   -0.001 +/-  3.222
GLU   5 | R GLU   5 |   -0.000 +/-  4.458 |   -0.011 +/-  1.897 |  -18.168 +/- 17.743 |   18.220 +/- 18.027 |    0.000 +/-  0.109 |    0.042 +/-  4.177
GLN   6 | R GLN   6 |   -0.000 +/-  4.145 |   -0.026 +/-  1.822 |   -0.332 +/-  5.047 |    0.423 +/-  4.552 |   -0.000 +/-  0.171 |    0.065 +/-  4.509
ILE   7 | R ILE   7 |   -0.000 +/-  4.277 |   -0.012 +/-  1.817 |   -0.046 +/-  1.622 |    0.045 +/-  0.959 |   -0.000 +/-  0.115 |   -0.013 +/-  4.379
ALA   8 | R ALA   8 |    0.000 +/-  2.371 |   -0.018 +/-  1.103 |   -0.360 +/-  1.886 |    0.389 +/-  1.620 |   -0.000 +/-  0.069 |    0.011 +/-  2.536
GLU   9 | R GLU   9 |   -0.000 +/-  3.746 |   -0.220 +/-  1.528 |  -19.454 +/- 10.682 |   20.154 +/- 10.497 |   -0.025 +/-  0.113 |    0.455 +/-  2.956
PHE  10 | R PHE  10 |   -0.000 +/-  4.147 |   -0.132 +/-  2.278 |   -0.273 +/-  2.109 |    0.248 +/-  1.358 |   -0.000 +/-  0.110 |   -0.158 +/-  3.851
LYS  11 | R LYS  11 |   -0.000 +/-  4.287 |   -0.045 +/-  1.904 |   18.098 +/-  9.761 |  -17.948 +/-  9.990 |    0.001 +/-  0.145 |    0.105 +/-  5.173
GLU  12 | R GLU  12 |   -0.000 +/-  3.566 |   -0.461 +/-  1.510 |  -31.403 +/- 10.464 |   32.074 +/-  9.943 |   -0.070 +/-  0.116 |    0.140 +/-  3.633
ALA  13 | R ALA  13 |    0.000 +/-  3.185 |   -1.035 +/-  1.040 |   -1.875 +/-  1.795 |    1.956 +/-  1.052 |   -0.195 +/-  0.054 |   -1.150 +/-  3.339
PHE  14 | R PHE  14 |   -0.000 +/-  4.150 |   -0.127 +/-  1.726 |   -0.693 +/-  1.751 |    0.823 +/-  1.090 |    0.000 +/-  0.080 |    0.003 +/-  4.409
SER  15 | R SER  15 |   -0.000 +/-  3.234 |   -0.138 +/-  1.344 |   -1.376 +/-  4.368 |    1.752 +/-  3.676 |   -0.002 +/-  0.083 |    0.236 +/-  3.001
LEU  16 | R LEU  16 |    0.000 +/-  4.421 |   -2.577 +/-  1.828 |   -6.013 +/-  3.048 |    5.468 +/-  1.868 |   -0.787 +/-  0.115 |   -3.909 +/-  4.853
PHE  17 | R PHE  17 |    0.000 +/-  4.816 |   -0.333 +/-  1.769 |    0.091 +/-  1.850 |    0.127 +/-  1.598 |   -0.030 +/-  0.125 |   -0.145 +/-  5.182
ASP  18 | R ASP  18 |   -0.000 +/-  4.574 |   -0.081 +/-  2.240 |  -28.004 +/-  7.293 |   26.954 +/-  6.695 |   -0.012 +/-  0.045 |   -1.143 +/-  5.264
LYS  19 | R LYS  19 |    0.000 +/-  4.857 |   -0.026 +/-  1.795 |   15.637 +/-  8.079 |  -15.526 +/-  8.634 |   -0.000 +/-  0.144 |    0.085 +/-  5.311
ASP  20 | R ASP  20 |    0.000 +/-  5.196 |   -0.018 +/-  2.563 |  -23.084 +/- 13.454 |   22.690 +/-  9.167 |   -0.000 +/-  0.076 |   -0.412 +/-  5.469
GLY  21 | R GLY  21 |   -0.000 +/-  2.505 |   -0.077 +/-  0.899 |   -0.344 +/-  2.595 |    0.648 +/-  1.708 |   -0.061 +/-  0.090 |    0.166 +/-  2.282
ASP  22 | R ASP  22 |   -0.000 +/-  5.749 |   -0.056 +/-  2.669 |  -26.455 +/- 10.334 |   26.001 +/-  7.919 |   -0.000 +/-  0.063 |   -0.510 +/-  5.068
GLY  23 | R GLY  23 |   -0.000 +/-  2.444 |   -0.063 +/-  1.187 |    0.409 +/-  1.862 |   -0.295 +/-  1.200 |   -0.005 +/-  0.055 |    0.045 +/-  2.613
THR  24 | R THR  24 |   -0.000 +/-  4.688 |   -0.017 +/-  2.165 |   -0.229 +/-  3.966 |    0.143 +/-  2.410 |    0.000 +/-  0.080 |   -0.102 +/-  4.679
ILE  25 | R ILE  25 |   -0.000 +/-  4.600 |   -0.010 +/-  2.293 |   -0.060 +/-  1.293 |    0.062 +/-  0.711 |    0.000 +/-  0.090 |   -0.008 +/-  5.054
THR  26 | R THR  26 |   -0.000 +/-  3.847 |   -0.003 +/-  2.105 |    0.144 +/-  3.640 |   -0.135 +/-  4.383 |    0.000 +/-  0.206 |    0.006 +/-  4.224
THR  27 | R THR  27 |    0.000 +/-  3.991 |   -0.001 +/-  1.391 |    0.172 +/-  3.726 |   -0.165 +/-  3.001 |    0.000 +/-  0.123 |    0.006 +/-  4.134
LYS  28 | R LYS  28 |   -0.000 +/-  4.149 |   -0.003 +/-  2.247 |   20.044 +/- 16.057 |  -19.945 +/- 16.548 |   -0.000 +/-  0.181 |    0.095 +/-  5.951
GLU  29 | R GLU  29 |    0.000 +/-  4.929 |   -0.007 +/-  2.929 |  -20.285 +/- 11.128 |   19.755 +/-  6.551 |    0.000 +/-  0.023 |   -0.537 +/-  7.811
LEU  30 | R LEU  30 |   -0.000 +/-  3.637 |   -0.002 +/-  2.533 |    0.072 +/-  1.889 |   -0.071 +/-  1.192 |    0.000 +/-  0.129 |   -0.000 +/-  3.950
GLY  31 | R GLY  31 |    0.000 +/-  2.361 |   -0.001 +/-  0.979 |    0.288 +/-  2.110 |   -0.283 +/-  1.308 |   -0.000 +/-  0.037 |    0.004 +/-  2.682
THR  32 | R THR  32 |   -0.000 +/-  3.564 |   -0.003 +/-  1.788 |    0.139 +/-  3.512 |   -0.121 +/-  1.832 |   -0.000 +/-  0.043 |    0.015 +/-  4.400
VAL  33 | R VAL  33 |   -0.000 +/-  4.056 |   -0.002 +/-  1.682 |    0.114 +/-  1.907 |   -0.105 +/-  1.119 |    0.000 +/-  0.094 |    0.007 +/-  4.099
MET  34 | R MET  34 |    0.000 +/-  3.200 |   -0.001 +/-  1.533 |    0.133 +/-  2.219 |   -0.132 +/-  1.247 |    0.000 +/-  0.037 |    0.001 +/-  3.878
ARG  35 | R ARG  35 |   -0.000 +/-  5.105 |   -0.001 +/-  1.849 |   14.552 +/- 10.260 |  -14.519 +/- 11.463 |   -0.000 +/-  0.167 |    0.032 +/-  5.223
SER  36 | R SER  36 |    0.000 +/-  3.268 |   -0.001 +/-  1.255 |    0.043 +/-  3.454 |   -0.034 +/-  3.068 |    0.000 +/-  0.101 |    0.008 +/-  3.066
LEU  37 | R LEU  37 |    0.000 +/-  3.917 |   -0.001 +/-  1.840 |    0.157 +/-  1.515 |   -0.154 +/-  1.032 |   -0.000 +/-  0.116 |    0.001 +/-  4.452
GLY  38 | R GLY  38 |   -0.000 +/-  2.443 |   -0.000 +/-  0.981 |    0.208 +/-  1.848 |   -0.207 +/-  1.148 |    0.000 +/-  0.057 |    0.002 +/-  2.511
GLN  39 | R GLN  39 |   -0.000 +/-  4.219 |   -0.000 +/-  1.447 |   -0.307 +/-  4.112 |    0.307 +/-  3.391 |   -0.000 +/-  0.117 |   -0.001 +/-  4.485
ASN  40 | R ASN  40 |   -0.000 +/-  4.008 |   -0.000 +/-  1.518 |   -0.011 +/-  6.058 |    0.012 +/-  4.522 |    0.000 +/-  0.107 |    0.001 +/-  3.767
PRO  41 | R PRO  41 |   -0.000 +/-  3.320 |   -0.000 +/-  1.375 |    0.151 +/-  1.642 |   -0.149 +/-  1.455 |   -0.000 +/-  0.096 |    0.001 +/-  3.402
THR  42 | R THR  42 |    0.000 +/-  3.361 |   -0.000 +/-  1.669 |    0.018 +/-  3.330 |   -0.019 +/-  2.822 |    0.000 +/-  0.096 |    0.000 +/-  3.629
GLU  43 | R GLU  43 |   -0.000 +/-  4.395 |   -0.000 +/-  1.761 |  -11.847 +/-  7.377 |   11.838 +/-  7.039 |    0.000 +/-  0.141 |   -0.009 +/-  4.337
ALA  44 | R ALA  44 |    0.000 +/-  2.935 |   -0.000 +/-  0.957 |   -0.042 +/-  2.249 |    0.042 +/-  1.943 |    0.000 +/-  0.071 |    0.000 +/-  2.877
GLU  45 | R GLU  45 |   -0.000 +/-  4.057 |   -0.000 +/-  1.573 |  -10.343 +/-  6.694 |   10.340 +/-  6.609 |    0.000 +/-  0.104 |   -0.004 +/-  3.981
LEU  46 | R LEU  46 |    0.000 +/-  4.267 |   -0.000 +/-  1.922 |   -0.023 +/-  1.606 |    0.024 +/-  0.880 |   -0.000 +/-  0.109 |    0.000 +/-  4.736
GLN  47 | R GLN  47 |   -0.000 +/-  4.582 |   -0.000 +/-  1.700 |   -0.025 +/-  4.845 |    0.026 +/-  3.816 |   -0.000 +/-  0.137 |   -0.000 +/-  4.489
ASP  48 | R ASP  48 |    0.000 +/-  3.391 |   -0.000 +/-  1.300 |  -10.283 +/-  6.844 |   10.279 +/-  6.275 |   -0.000 +/-  0.060 |   -0.004 +/-  3.393
MET  49 | R MET  49 |   -0.000 +/-  3.468 |   -0.001 +/-  1.662 |    0.041 +/-  2.362 |   -0.038 +/-  1.449 |    0.000 +/-  0.086 |    0.002 +/-  3.970
ILE  50 | R ILE  50 |    0.000 +/-  4.351 |   -0.001 +/-  1.999 |   -0.026 +/-  1.634 |    0.026 +/-  1.218 |   -0.000 +/-  0.093 |   -0.000 +/-  4.139
ASN  51 | R ASN  51 |    0.000 +/-  4.032 |   -0.000 +/-  1.509 |   -0.026 +/-  6.263 |    0.028 +/-  5.036 |    0.000 +/-  0.083 |    0.002 +/-  4.252
GLU  52 | R GLU  52 |    0.000 +/-  4.463 |   -0.001 +/-  1.854 |  -10.359 +/-  6.138 |   10.363 +/-  6.114 |    0.001 +/-  0.072 |    0.004 +/-  4.041
VAL  53 | R VAL  53 |   -0.000 +/-  3.936 |   -0.002 +/-  2.097 |    0.094 +/-  2.045 |   -0.082 +/-  1.383 |    0.000 +/-  0.111 |    0.010 +/-  4.157
ASP  54 | R ASP  54 |   -0.000 +/-  4.104 |   -0.001 +/-  2.140 |  -11.342 +/-  7.353 |   11.284 +/-  5.734 |   -0.000 +/-  0.038 |   -0.060 +/-  4.139
ALA  55 | R ALA  55 |   -0.000 +/-  2.739 |   -0.001 +/-  1.380 |    0.133 +/-  1.681 |   -0.118 +/-  1.040 |   -0.001 +/-  0.115 |    0.013 +/-  2.914
ASP  56 | R ASP  56 |   -0.000 +/-  5.048 |   -0.001 +/-  2.340 |  -11.721 +/-  8.314 |   11.681 +/-  5.882 |    0.000 +/-  0.056 |   -0.041 +/-  4.321
GLY  57 | R GLY  57 |   -0.000 +/-  2.575 |   -0.000 +/-  0.903 |    0.056 +/-  1.650 |   -0.056 +/-  0.960 |   -0.000 +/-  0.042 |   -0.000 +/-  2.350
ASN  58 | R ASN  58 |   -0.000 +/-  4.264 |   -0.001 +/-  2.334 |    0.019 +/-  4.760 |   -0.041 +/-  1.611 |    0.000 +/-  0.041 |   -0.022 +/-  3.833
GLY  59 | R GLY  59 |   -0.000 +/-  2.443 |   -0.000 +/-  1.276 |   -0.051 +/-  2.056 |    0.053 +/-  1.146 |   -0.000 +/-  0.047 |    0.002 +/-  2.448
THR  60 | R THR  60 |    0.000 +/-  3.395 |   -0.001 +/-  1.865 |    0.319 +/-  3.639 |   -0.345 +/-  1.584 |   -0.000 +/-  0.047 |   -0.027 +/-  3.755
ILE  61 | R ILE  61 |    0.000 +/-  4.179 |   -0.005 +/-  2.135 |   -0.128 +/-  1.304 |    0.147 +/-  0.879 |    0.000 +/-  0.075 |    0.014 +/-  4.304
ASP  62 | R ASP  62 |   -0.000 +/-  3.137 |   -0.004 +/-  1.663 |  -14.926 +/-  7.005 |   14.940 +/-  6.609 |    0.000 +/-  0.041 |    0.011 +/-  3.759
PHE  63 | R PHE  63 |    0.000 +/-  4.464 |   -0.016 +/-  1.908 |    0.331 +/-  1.793 |   -0.336 +/-  0.921 |   -0.000 +/-  0.085 |   -0.021 +/-  4.631
PRO  64 | R PRO  64 |   -0.000 +/-  3.582 |   -0.004 +/-  1.456 |    0.226 +/-  2.808 |   -0.236 +/-  1.328 |   -0.000 +/-  0.062 |   -0.014 +/-  3.931
GLU  65 | R GLU  65 |    0.000 +/-  4.659 |   -0.006 +/-  2.538 |  -11.834 +/-  8.433 |   11.764 +/-  5.858 |    0.000 +/-  0.038 |   -0.076 +/-  4.966
PHE  66 | R PHE  66 |   -0.000 +/-  4.520 |   -0.189 +/-  1.733 |    0.587 +/-  1.557 |   -0.593 +/-  0.784 |   -0.019 +/-  0.045 |   -0.213 +/-  4.660
LEU  67 | R LEU  67 |    0.000 +/-  4.110 |   -0.014 +/-  1.912 |    0.537 +/-  1.464 |   -0.527 +/-  1.019 |   -0.001 +/-  0.087 |   -0.005 +/-  4.401
THR  68 | R THR  68 |    0.000 +/-  3.772 |   -0.006 +/-  1.841 |    0.239 +/-  2.738 |   -0.218 +/-  2.545 |    0.000 +/-  0.172 |    0.015 +/-  3.974
MET  69 | R MET  69 |   -0.000 +/-  3.576 |   -0.076 +/-  1.600 |    0.712 +/-  2.055 |   -0.667 +/-  1.624 |   -0.003 +/-  0.164 |   -0.034 +/-  3.993
MET  70 | R MET  70 |    0.000 +/-  4.181 |   -0.342 +/-  1.619 |    0.852 +/-  2.275 |   -0.762 +/-  1.410 |   -0.085 +/-  0.081 |   -0.337 +/-  4.461
ALA  71 | R ALA  71 |    0.000 +/-  2.917 |   -0.008 +/-  1.180 |    0.149 +/-  2.298 |   -0.146 +/-  1.551 |   -0.000 +/-  0.105 |   -0.005 +/-  3.071
ARG  72 | R ARG  72 |   -0.000 +/-  5.324 |   -0.012 +/-  1.984 |    7.985 +/- 13.314 |   -7.945 +/- 12.366 |   -0.001 +/-  0.164 |    0.027 +/-  5.065
LYS  73 | R LYS  73 |   -0.000 +/-  4.709 |   -0.134 +/-  2.011 |  -18.784 +/- 21.640 |   16.820 +/- 18.686 |   -0.210 +/-  0.130 |   -2.308 +/-  7.277
MET  74 | R MET  74 |    0.000 +/-  3.512 |   -0.026 +/-  1.663 |   -0.202 +/-  3.659 |    0.233 +/-  3.248 |   -0.001 +/-  0.145 |    0.004 +/-  3.754
LYS  75 | R LYS  75 |    0.000 +/-  4.726 |   -0.006 +/-  1.753 |    9.182 +/- 14.853 |   -9.173 +/- 14.042 |   -0.001 +/-  0.182 |    0.002 +/-  5.179
ASP  76 | R ASP  76 |    0.000 +/-  4.398 |   -0.008 +/-  1.987 |   -8.307 +/- 17.693 |    8.391 +/- 19.406 |   -0.000 +/-  0.123 |    0.075 +/-  3.902
THR  77 | R THR  77 |   -0.000 +/-  3.497 |   -0.046 +/-  2.166 |    0.341 +/-  3.341 |   -0.261 +/-  2.893 |   -0.001 +/-  0.151 |    0.033 +/-  3.447
ASP  78 | R ASP  78 |   -0.000 +/-  3.970 |   -0.014 +/-  1.456 |   -9.299 +/- 10.726 |    9.336 +/-  9.747 |    0.000 +/-  0.093 |    0.023 +/-  3.437
SER  79 | R SER  79 |    0.000 +/-  3.138 |   -0.022 +/-  1.056 |   -0.049 +/-  4.798 |    0.114 +/-  4.050 |    0.000 +/-  0.103 |    0.043 +/-  3.092
GLU  80 | R GLU  80 |   -0.000 +/-  4.197 |   -0.015 +/-  2.079 |  -12.458 +/- 12.922 |   12.493 +/- 11.810 |    0.001 +/-  0.181 |    0.020 +/-  4.919
GLU  81 | R GLU  81 |   -0.000 +/-  3.754 |   -0.046 +/-  2.044 |   -9.584 +/- 15.674 |    9.584 +/- 13.525 |    0.001 +/-  0.179 |   -0.045 +/-  4.372
GLU  82 | R GLU  82 |   -0.000 +/-  4.301 |   -0.849 +/-  1.879 |   -3.351 +/- 16.909 |    4.634 +/- 16.112 |   -0.149 +/-  0.206 |    0.285 +/-  4.273
ILE  83 | R ILE  83 |    0.000 +/-  3.610 |   -0.144 +/-  1.964 |   -0.161 +/-  2.393 |    0.185 +/-  1.390 |    0.000 +/-  0.138 |   -0.119 +/-  3.903
ARG  84 | R ARG  84 |   -0.000 +/-  5.194 |   -0.062 +/-  2.416 |   10.823 +/- 17.661 |  -10.749 +/- 13.773 |   -0.000 +/-  0.166 |    0.012 +/-  6.566
GLU  85 | R GLU  85 |   -0.000 +/-  3.591 |   -0.701 +/-  2.286 |   -7.052 +/- 12.127 |    7.241 +/- 11.608 |   -0.078 +/-  0.168 |   -0.590 +/-  3.796
ALA  86 | R ALA  86 |   -0.000 +/-  2.549 |   -1.142 +/-  1.310 |   -1.162 +/-  2.202 |    1.346 +/-  1.010 |   -0.163 +/-  0.029 |   -1.121 +/-  3.032
PHE  87 | R PHE  87 |    0.000 +/-  3.747 |   -0.166 +/-  1.653 |   -0.626 +/-  2.654 |    0.712 +/-  2.136 |    0.000 +/-  0.156 |   -0.079 +/-  3.829
ARG  88 | R ARG  88 |    0.000 +/-  5.982 |   -0.144 +/-  2.697 |   11.060 +/- 14.338 |  -10.612 +/- 11.638 |    0.001 +/-  0.150 |    0.305 +/-  6.052
VAL  89 | R VAL  89 |    0.000 +/-  3.986 |   -2.054 +/-  1.529 |   -0.368 +/-  1.932 |    1.067 +/-  1.868 |   -0.433 +/-  0.067 |   -1.788 +/-  3.953
PHE  90 | R PHE  90 |    0.000 +/-  4.225 |   -1.305 +/-  1.414 |    0.817 +/-  4.301 |   -0.567 +/-  2.797 |   -0.297 +/-  0.128 |   -1.352 +/-  4.505
ASP  91 | R ASP  91 |    0.000 +/-  3.430 |   -0.028 +/-  2.362 |  -17.735 +/-  7.273 |   17.377 +/-  5.997 |    0.000 +/-  0.047 |   -0.385 +/-  5.237
LYS  92 | R LYS  92 |    0.000 +/-  4.659 |   -0.026 +/-  2.474 |   22.507 +/- 13.431 |  -22.160 +/- 12.909 |   -0.001 +/-  0.186 |    0.320 +/-  5.956
ASP  93 | R ASP  93 |   -0.000 +/-  5.979 |   -0.004 +/-  2.446 |  -16.644 +/-  9.010 |   16.330 +/-  4.880 |   -0.000 +/-  0.049 |   -0.318 +/-  4.492
GLY  94 | R GLY  94 |   -0.000 +/-  2.162 |   -0.003 +/-  0.935 |    0.281 +/-  2.130 |   -0.233 +/-  1.634 |    0.001 +/-  0.145 |    0.046 +/-  2.506
ASN  95 | R ASN  95 |   -0.000 +/-  3.871 |   -0.006 +/-  2.270 |   -0.178 +/-  4.020 |    0.127 +/-  2.368 |    0.000 +/-  0.071 |   -0.057 +/-  4.198
GLY  96 | R GLY  96 |   -0.000 +/-  2.302 |   -0.012 +/-  0.904 |   -0.460 +/-  1.777 |    0.564 +/-  1.207 |   -0.000 +/-  0.045 |    0.091 +/-  2.477
TYR  97 | R TYR  97 |    0.000 +/-  4.910 |   -0.020 +/-  1.919 |    0.841 +/-  4.258 |   -0.943 +/-  3.014 |   -0.000 +/-  0.151 |   -0.121 +/-  4.233
ILE  98 | R ILE  98 |   -0.000 +/-  4.483 |   -0.016 +/-  2.145 |    0.407 +/-  2.619 |   -0.353 +/-  2.382 |   -0.000 +/-  0.104 |    0.037 +/-  4.699
SER  99 | R SER  99 |   -0.000 +/-  2.992 |   -0.002 +/-  1.556 |   -0.394 +/-  2.542 |    0.362 +/-  1.624 |    0.000 +/-  0.043 |   -0.034 +/-  3.798
ALA 100 | R ALA 100 |    0.000 +/-  3.137 |   -0.001 +/-  1.367 |   -0.101 +/-  1.635 |    0.100 +/-  1.051 |   -0.000 +/-  0.096 |   -0.002 +/-  3.299
ALA 101 | R ALA 101 |   -0.000 +/-  3.108 |   -0.001 +/-  1.021 |    0.041 +/-  1.375 |   -0.031 +/-  1.213 |    0.001 +/-  0.088 |    0.010 +/-  3.603
GLU 102 | R GLU 102 |   -0.000 +/-  4.006 |   -0.006 +/-  2.741 |  -19.413 +/-  9.075 |   19.007 +/-  6.345 |    0.000 +/-  0.025 |   -0.412 +/-  4.528
LEU 103 | R LEU 103 |   -0.000 +/-  3.518 |   -0.004 +/-  2.121 |    0.042 +/-  2.145 |   -0.029 +/-  0.999 |   -0.000 +/-  0.077 |    0.008 +/-  3.989
ARG 104 | R ARG 104 |   -0.000 +/-  5.638 |   -0.001 +/-  2.216 |   15.088 +/- 11.411 |  -15.071 +/- 10.725 |   -0.000 +/-  0.176 |    0.016 +/-  5.300
HIE 105 | R HIE 105 |   -0.000 +/-  4.060 |   -0.003 +/-  1.458 |    0.183 +/-  3.533 |   -0.161 +/-  2.310 |    0.000 +/-  0.120 |    0.019 +/-  4.305
VAL 106 | R VAL 106 |   -0.000 +/-  3.109 |   -0.006 +/-  1.835 |    0.383 +/-  1.779 |   -0.355 +/-  1.000 |   -0.000 +/-  0.104 |    0.022 +/-  3.242
MET 107 | R MET 107 |   -0.000 +/-  3.661 |   -0.002 +/-  1.605 |    0.079 +/-  3.224 |   -0.080 +/-  2.126 |    0.000 +/-  0.061 |   -0.004 +/-  3.738
THR 108 | R THR 108 |    0.000 +/-  3.316 |   -0.001 +/-  1.587 |    0.316 +/-  2.279 |   -0.311 +/-  1.650 |   -0.000 +/-  0.069 |    0.005 +/-  3.544
ASN 109 | R ASN 109 |    0.000 +/-  4.061 |   -0.002 +/-  1.647 |    0.770 +/-  4.840 |   -0.747 +/-  2.632 |   -0.000 +/-  0.091 |    0.020 +/-  3.639
LEU 110 | R LEU 110 |    0.000 +/-  3.876 |   -0.003 +/-  2.225 |    0.247 +/-  3.581 |   -0.237 +/-  3.044 |    0.001 +/-  0.183 |    0.007 +/-  4.272
GLY 111 | R GLY 111 |   -0.000 +/-  2.206 |   -0.000 +/-  1.010 |    0.106 +/-  2.583 |   -0.104 +/-  2.107 |   -0.000 +/-  0.087 |    0.002 +/-  2.148
GLU 112 | R GLU 112 |    0.000 +/-  3.562 |   -0.001 +/-  1.675 |  -17.185 +/- 14.739 |   17.160 +/- 13.850 |   -0.000 +/-  0.112 |   -0.027 +/-  3.935
LYS 113 | R LYS 113 |    0.000 +/-  4.426 |   -0.000 +/-  1.442 |   13.533 +/- 11.330 |  -13.519 +/- 12.552 |   -0.001 +/-  0.110 |    0.012 +/-  4.782
LEU 114 | R LEU 114 |    0.000 +/-  3.664 |   -0.001 +/-  1.731 |    0.177 +/-  2.254 |   -0.175 +/-  2.171 |   -0.000 +/-  0.179 |    0.001 +/-  3.824
THR 115 | R THR 115 |    0.000 +/-  3.235 |   -0.000 +/-  1.799 |   -0.312 +/-  4.658 |    0.311 +/-  3.798 |    0.000 +/-  0.101 |   -0.001 +/-  3.334
ASP 116 | R ASP 116 |    0.000 +/-  3.393 |   -0.000 +/-  1.454 |  -15.432 +/-  9.323 |   15.413 +/-  8.540 |    0.000 +/-  0.104 |   -0.019 +/-  3.577
GLU 117 | R GLU 117 |   -0.000 +/-  4.184 |   -0.001 +/-  1.536 |  -17.284 +/- 10.388 |   17.260 +/- 10.019 |    0.000 +/-  0.079 |   -0.025 +/-  3.811
GLU 118 | R GLU 118 |    0.000 +/-  4.355 |   -0.002 +/-  1.556 |  -21.392 +/-  9.066 |   21.370 +/-  8.892 |    0.000 +/-  0.089 |   -0.024 +/-  4.204
VAL 119 | R VAL 119 |    0.000 +/-  3.448 |   -0.001 +/-  2.140 |   -0.536 +/-  2.471 |    0.537 +/-  1.431 |   -0.001 +/-  0.090 |   -0.001 +/-  3.739
ASP 120 | R ASP 120 |   -0.000 +/-  4.474 |   -0.001 +/-  1.500 |  -18.684 +/- 14.275 |   18.654 +/- 11.692 |    0.001 +/-  0.130 |   -0.030 +/-  3.428
GLU 121 | R GLU 121 |    0.000 +/-  4.088 |   -0.003 +/-  1.847 |  -24.264 +/- 17.186 |   24.239 +/- 15.477 |    0.000 +/-  0.137 |   -0.027 +/-  3.969
MET 122 | R MET 122 |   -0.000 +/-  4.211 |   -0.005 +/-  1.464 |   -0.636 +/-  2.675 |    0.661 +/-  2.308 |    0.000 +/-  0.092 |    0.020 +/-  4.242
ILE 123 | R ILE 123 |   -0.000 +/-  4.897 |   -0.003 +/-  1.741 |   -0.509 +/-  2.502 |    0.516 +/-  1.966 |    0.000 +/-  0.091 |    0.004 +/-  4.557
ARG 124 | R ARG 124 |    0.000 +/-  5.874 |   -0.005 +/-  1.738 |   22.284 +/- 25.252 |  -22.201 +/- 22.492 |    0.001 +/-  0.187 |    0.079 +/-  5.788
GLU 125 | R GLU 125 |   -0.000 +/-  3.707 |   -0.022 +/-  1.798 |  -31.170 +/-  9.394 |   31.295 +/-  8.867 |   -0.000 +/-  0.104 |    0.102 +/-  4.027
ALA 126 | R ALA 126 |    0.000 +/-  2.918 |   -0.030 +/-  0.938 |   -0.267 +/-  2.045 |    0.406 +/-  1.444 |   -0.001 +/-  0.073 |    0.107 +/-  3.019
ASP 127 | R ASP 127 |    0.000 +/-  4.298 |   -0.070 +/-  2.433 |  -30.965 +/-  7.857 |   30.072 +/-  6.555 |   -0.001 +/-  0.041 |   -0.964 +/-  5.245
ILE 128 | R ILE 128 |   -0.000 +/-  4.126 |   -0.359 +/-  2.206 |    0.437 +/-  1.605 |   -0.232 +/-  1.272 |   -0.077 +/-  0.123 |   -0.231 +/-  4.588
ASP 129 | R ASP 129 |   -0.000 +/-  5.022 |   -0.032 +/-  2.212 |  -27.376 +/- 10.082 |   26.478 +/-  8.138 |   -0.000 +/-  0.092 |   -0.930 +/-  5.028
GLY 130 | R GLY 130 |    0.000 +/-  2.588 |   -0.006 +/-  0.938 |    0.845 +/-  1.683 |   -0.749 +/-  0.839 |   -0.000 +/-  0.039 |    0.090 +/-  2.371
ASP 131 | R ASP 131 |    0.000 +/-  4.632 |   -0.026 +/-  2.361 |  -26.698 +/-  8.563 |   25.717 +/-  6.537 |    0.000 +/-  0.087 |   -1.007 +/-  5.137
GLY 132 | R GLY 132 |    0.000 +/-  2.255 |   -0.016 +/-  1.171 |    0.024 +/-  1.915 |    0.118 +/-  1.267 |   -0.000 +/-  0.037 |    0.126 +/-  2.484
GLN 133 | R GLN 133 |    0.000 +/-  5.539 |   -0.166 +/-  2.375 |   -0.327 +/-  5.275 |    0.319 +/-  2.795 |   -0.002 +/-  0.089 |   -0.175 +/-  5.281
VAL 134 | R VAL 134 |    0.000 +/-  4.344 |   -1.521 +/-  2.054 |    0.384 +/-  1.983 |   -0.201 +/-  0.945 |   -0.183 +/-  0.070 |   -1.520 +/-  4.436
ASN 135 | R ASN 135 |    0.000 +/-  4.321 |   -0.994 +/-  2.217 |   -2.172 +/-  3.204 |    2.648 +/-  1.798 |   -0.025 +/-  0.050 |   -0.543 +/-  3.977
TYR 136 | R TYR 136 |   -0.000 +/-  4.315 |   -0.670 +/-  1.664 |   -1.355 +/-  2.773 |    1.630 +/-  2.012 |   -0.018 +/-  0.139 |   -0.413 +/-  4.572
GLU 137 | R GLU 137 |    0.000 +/-  3.755 |   -0.082 +/-  1.491 |  -25.379 +/-  7.918 |   25.419 +/-  8.071 |    0.000 +/-  0.127 |   -0.042 +/-  3.802
GLU 138 | R GLU 138 |    0.000 +/-  5.123 |   -0.309 +/-  2.445 |  -35.778 +/-  7.525 |   34.370 +/-  5.915 |    0.000 +/-  0.005 |   -1.717 +/-  4.766
PHE 139 | R PHE 139 |   -0.000 +/-  4.097 |   -3.135 +/-  1.637 |   -2.775 +/-  1.718 |    3.269 +/-  0.830 |   -0.465 +/-  0.093 |   -3.107 +/-  4.394
VAL 140 | R VAL 140 |   -0.000 +/-  3.758 |   -0.187 +/-  1.633 |   -1.982 +/-  3.051 |    2.021 +/-  1.367 |    0.000 +/-  0.108 |   -0.148 +/-  4.221
GLN 141 | R GLN 141 |    0.000 +/-  4.016 |   -0.425 +/-  1.915 |   -3.884 +/-  6.933 |    4.276 +/-  5.357 |   -0.054 +/-  0.134 |   -0.086 +/-  4.529
MET 142 | R MET 142 |    0.000 +/-  4.216 |   -4.570 +/-  1.421 |   -4.517 +/-  2.471 |    7.008 +/-  1.968 |   -0.693 +/-  0.069 |   -2.773 +/-  4.127
MET 143 | R MET 143 |    0.000 +/-  3.665 |   -1.900 +/-  1.692 |   -1.048 +/-  1.961 |    1.879 +/-  1.737 |   -0.275 +/-  0.144 |   -1.345 +/-  3.730
THR 144 | R THR 144 |    0.000 +/-  3.642 |   -0.349 +/-  2.111 |   -7.097 +/-  6.213 |    6.794 +/-  4.883 |   -0.067 +/-  0.110 |   -0.718 +/-  3.673
ALA 145 | R ALA 145 |    0.000 +/-  3.172 |   -0.153 +/-  1.153 |  -60.336 +/- 17.183 |   59.753 +/- 16.174 |   -0.107 +/-  0.148 |   -0.843 +/-  3.162
 CA 146 | R  CA 146 |   -0.000 +/-  5.501 |   -0.001 +/-  1.338 |   46.348 +/- 22.265 |  -44.193 +/- 12.043 |    0.000 +/-  0.000 |    2.153 +/- 15.527
 CW 147 | R  CW 147 |    0.000 +/-  3.830 |   -0.001 +/-  2.215 |    0.382 +/-  7.168 |   -0.371 +/-  2.261 |    0.000 +/-  0.025 |    0.009 +/-  3.492
 CA 148 | R  CA 148 |    0.000 +/-  4.872 |   -0.000 +/-  1.069 |   24.558 +/- 13.858 |  -24.213 +/-  9.887 |    0.000 +/-  0.000 |    0.344 +/-  9.179
 CW 149 | R  CW 149 |    0.000 +/-  3.890 |   -0.000 +/-  1.718 |    0.083 +/-  6.027 |   -0.081 +/-  0.619 |    0.000 +/-  0.015 |    0.002 +/-  2.372
 CA 150 | R  CA 150 |    0.000 +/-  4.559 |   -0.000 +/-  0.443 |   36.323 +/- 14.728 |  -35.172 +/- 12.117 |    0.000 +/-  0.000 |    1.150 +/-  7.375
 CW 151 | R  CW 151 |    0.000 +/-  2.788 |   -0.001 +/-  1.968 |   -0.225 +/-  4.539 |    0.190 +/-  0.879 |   -0.000 +/-  0.022 |   -0.035 +/-  2.624
 CA 152 | R  CA 152 |   -0.000 +/-  3.562 |   -0.007 +/-  0.324 |   57.794 +/- 16.210 |  -54.715 +/- 11.881 |    0.000 +/-  0.000 |    3.073 +/-  9.896
 CW 153 | R  CW 153 |    0.000 +/-  3.291 |   -0.020 +/-  2.154 |   -0.563 +/-  4.990 |    0.558 +/-  0.530 |    0.000 +/-  0.002 |   -0.025 +/-  2.698
PHE 154 | L PHE   1 |    0.000 +/-  4.041 |   -0.154 +/-  1.295 | -114.935 +/-  7.057 |  115.699 +/-  5.839 |   -0.005 +/-  0.100 |    0.605 +/-  4.994
LYS 155 | L LYS   2 |    0.000 +/-  4.465 |   -0.196 +/-  1.453 | -120.212 +/- 14.518 |  120.491 +/- 14.247 |   -0.001 +/-  0.151 |    0.083 +/-  4.588
LYS 156 | L LYS   3 |    0.000 +/-  4.741 |   -2.838 +/-  1.526 | -156.900 +/- 19.512 |  158.117 +/- 18.164 |   -0.669 +/-  0.199 |   -2.289 +/-  5.190
LEU 157 | L LEU   4 |    0.000 +/-  3.956 |   -1.711 +/-  1.747 |    1.900 +/-  1.955 |   -1.711 +/-  1.036 |   -0.262 +/-  0.136 |   -1.784 +/-  4.283
ALA 158 | L ALA   5 |   -0.000 +/-  2.688 |   -0.203 +/-  1.046 |    1.568 +/-  1.572 |   -1.504 +/-  1.102 |   -0.003 +/-  0.069 |   -0.142 +/-  2.948
GLU 159 | L GLU   6 |   -0.000 +/-  4.183 |   -1.459 +/-  1.796 |  145.530 +/- 21.547 | -143.462 +/- 20.234 |   -0.178 +/-  0.166 |    0.430 +/-  4.009
ALA 160 | L ALA   7 |    0.000 +/-  2.932 |   -2.609 +/-  1.145 |    0.252 +/-  2.255 |    0.517 +/-  0.802 |   -0.392 +/-  0.037 |   -2.232 +/-  3.380
VAL 161 | L VAL   8 |    0.000 +/-  4.269 |   -0.683 +/-  1.532 |    0.806 +/-  1.918 |   -0.557 +/-  1.124 |   -0.046 +/-  0.091 |   -0.481 +/-  4.451
LYS 162 | L LYS   9 |    0.000 +/-  4.479 |   -1.333 +/-  1.533 | -145.664 +/- 13.346 |  147.603 +/- 12.380 |   -0.202 +/-  0.147 |    0.404 +/-  5.218
PHE 163 | L PHE  10 |   -0.000 +/-  4.188 |   -6.342 +/-  1.405 |   -0.855 +/-  1.787 |    2.181 +/-  1.031 |   -1.021 +/-  0.056 |   -6.038 +/-  4.374
SER 164 | L SER  11 |    0.000 +/-  3.489 |   -1.007 +/-  1.099 |   -1.063 +/-  4.573 |    2.875 +/-  4.710 |   -0.133 +/-  0.077 |    0.673 +/-  3.342
ALA 165 | L ALA  12 |   -0.000 +/-  2.623 |   -2.116 +/-  1.040 |   -1.768 +/-  2.450 |    3.709 +/-  2.004 |   -0.480 +/-  0.056 |   -0.655 +/-  2.747
LYS 166 | L LYS  13 |    0.000 +/-  4.533 |   -3.699 +/-  1.690 | -150.341 +/-  9.778 |  156.119 +/-  9.266 |   -0.852 +/-  0.121 |    1.226 +/-  4.934
LEU 167 | L LEU  14 |   -0.000 +/-  3.932 |   -3.976 +/-  1.835 |  119.229 +/- 10.539 | -114.565 +/-  9.526 |   -0.925 +/-  0.119 |   -0.237 +/-  4.445

Sidechain Energy Decomposition:
Residue |  Location |       Internal      |    van der Waals    |    Electrostatic    |   Polar Solvation   |    Non-Polar Solv.  |       TOTAL
-------------------------------------------------------------------------------------------------------------------------------------------------------
GLN   1 | R GLN   1 |    0.000 +/-  3.007 |   -0.001 +/-  1.469 |    1.396 +/-  5.131 |   -1.385 +/-  4.951 |   -0.001 +/-  0.157 |    0.009 +/-  2.771
LEU   2 | R LEU   2 |    0.000 +/-  3.120 |   -0.005 +/-  1.555 |    0.246 +/-  0.710 |   -0.238 +/-  0.531 |   -0.000 +/-  0.154 |    0.003 +/-  3.425
THR   3 | R THR   3 |   -0.000 +/-  2.638 |   -0.002 +/-  0.992 |    0.152 +/-  5.269 |   -0.150 +/-  3.837 |    0.000 +/-  0.125 |    0.001 +/-  3.347
GLU   4 | R GLU   4 |    0.000 +/-  3.173 |   -0.002 +/-  1.081 |  -12.215 +/-  8.766 |   12.221 +/-  9.231 |   -0.000 +/-  0.111 |    0.004 +/-  2.809
GLU   5 | R GLU   5 |    0.000 +/-  3.737 |   -0.006 +/-  1.120 |  -15.227 +/- 15.881 |   15.270 +/- 16.627 |    0.001 +/-  0.112 |    0.038 +/-  3.632
GLN   6 | R GLN   6 |   -0.000 +/-  3.514 |   -0.019 +/-  1.196 |    0.142 +/-  4.877 |   -0.072 +/-  4.447 |   -0.000 +/-  0.168 |    0.051 +/-  3.510
ILE   7 | R ILE   7 |   -0.000 +/-  3.484 |   -0.006 +/-  1.397 |    0.386 +/-  0.429 |   -0.388 +/-  0.328 |   -0.000 +/-  0.115 |   -0.008 +/-  3.654
ALA   8 | R ALA   8 |   -0.000 +/-  1.474 |   -0.005 +/-  0.458 |    0.615 +/-  0.369 |   -0.612 +/-  0.308 |   -0.000 +/-  0.052 |   -0.003 +/-  1.579
GLU   9 | R GLU   9 |    0.000 +/-  3.237 |   -0.159 +/-  1.071 |  -16.470 +/-  9.631 |   17.120 +/-  9.415 |   -0.024 +/-  0.109 |    0.466 +/-  2.675
PHE  10 | R PHE  10 |    0.000 +/-  3.466 |   -0.088 +/-  1.591 |    0.062 +/-  1.051 |   -0.104 +/-  0.602 |   -0.000 +/-  0.109 |   -0.131 +/-  3.413
LYS  11 | R LYS  11 |   -0.000 +/-  3.837 |   -0.018 +/-  1.207 |   14.513 +/-  8.380 |  -14.542 +/-  8.563 |    0.001 +/-  0.139 |   -0.046 +/-  4.493
GLU  12 | R GLU  12 |    0.000 +/-  3.044 |   -0.293 +/-  0.963 |  -26.695 +/-  9.595 |   27.299 +/-  9.358 |   -0.065 +/-  0.113 |    0.245 +/-  3.079
ALA  13 | R ALA  13 |    0.000 +/-  1.972 |   -0.621 +/-  0.452 |    0.173 +/-  0.329 |   -0.198 +/-  0.274 |   -0.146 +/-  0.047 |   -0.792 +/-  2.049
PHE  14 | R PHE  14 |   -0.000 +/-  3.594 |   -0.052 +/-  1.133 |    0.124 +/-  0.737 |   -0.150 +/-  0.536 |   -0.000 +/-  0.080 |   -0.079 +/-  3.656
SER  15 | R SER  15 |   -0.000 +/-  2.567 |   -0.066 +/-  0.838 |    0.461 +/-  3.276 |   -0.335 +/-  3.342 |   -0.002 +/-  0.091 |    0.058 +/-  2.591
LEU  16 | R LEU  16 |   -0.000 +/-  3.491 |   -2.519 +/-  1.273 |    0.854 +/-  0.649 |   -0.438 +/-  0.300 |   -0.642 +/-  0.111 |   -2.745 +/-  3.658
PHE  17 | R PHE  17 |    0.000 +/-  4.287 |   -0.207 +/-  1.367 |    0.145 +/-  0.887 |   -0.185 +/-  0.658 |   -0.019 +/-  0.128 |   -0.266 +/-  4.553
ASP  18 | R ASP  18 |    0.000 +/-  3.536 |   -0.034 +/-  2.006 |  -22.973 +/-  6.019 |   21.971 +/-  5.188 |   -0.000 +/-  0.005 |   -1.036 +/-  4.512
LYS  19 | R LYS  19 |    0.000 +/-  4.311 |   -0.017 +/-  1.278 |   10.551 +/-  6.918 |  -10.533 +/-  7.250 |   -0.000 +/-  0.149 |    0.002 +/-  4.503
ASP  20 | R ASP  20 |    0.000 +/-  4.916 |   -0.008 +/-  2.340 |  -19.194 +/- 12.337 |   18.754 +/-  7.595 |   -0.000 +/-  0.025 |   -0.448 +/-  5.078
GLY  21 | R GLY  21 |   -0.000 +/-  0.814 |   -0.019 +/-  0.263 |   -0.826 +/-  0.234 |    0.806 +/-  0.211 |   -0.000 +/-  0.011 |   -0.038 +/-  0.862
ASP  22 | R ASP  22 |   -0.000 +/-  5.245 |   -0.020 +/-  2.220 |  -20.201 +/-  9.677 |   19.683 +/-  6.936 |    0.000 +/-  0.056 |   -0.539 +/-  4.600
GLY  23 | R GLY  23 |    0.000 +/-  0.796 |   -0.020 +/-  0.327 |   -0.835 +/-  0.197 |    0.810 +/-  0.178 |   -0.000 +/-  0.003 |   -0.045 +/-  0.852
THR  24 | R THR  24 |   -0.000 +/-  2.786 |   -0.008 +/-  1.137 |    0.575 +/-  2.394 |   -0.538 +/-  2.388 |    0.000 +/-  0.080 |    0.028 +/-  2.969
ILE  25 | R ILE  25 |   -0.000 +/-  3.613 |   -0.007 +/-  1.566 |    0.454 +/-  0.294 |   -0.452 +/-  0.223 |    0.000 +/-  0.078 |   -0.006 +/-  3.658
THR  26 | R THR  26 |   -0.000 +/-  2.788 |   -0.002 +/-  1.343 |    0.247 +/-  5.110 |   -0.242 +/-  5.375 |    0.000 +/-  0.105 |    0.004 +/-  2.959
THR  27 | R THR  27 |   -0.000 +/-  2.844 |   -0.001 +/-  0.940 |    0.134 +/-  2.617 |   -0.130 +/-  2.326 |    0.000 +/-  0.136 |    0.004 +/-  2.957
LYS  28 | R LYS  28 |    0.000 +/-  3.545 |   -0.002 +/-  1.314 |   16.061 +/- 14.920 |  -15.991 +/- 15.569 |   -0.001 +/-  0.174 |    0.067 +/-  5.000
GLU  29 | R GLU  29 |    0.000 +/-  4.431 |   -0.006 +/-  2.444 |  -17.794 +/- 10.687 |   17.270 +/-  6.192 |    0.000 +/-  0.022 |   -0.530 +/-  6.990
LEU  30 | R LEU  30 |   -0.000 +/-  2.933 |   -0.001 +/-  1.858 |    0.284 +/-  0.552 |   -0.282 +/-  0.274 |    0.000 +/-  0.123 |    0.001 +/-  3.174
GLY  31 | R GLY  31 |   -0.000 +/-  0.713 |   -0.000 +/-  0.304 |   -0.369 +/-  0.214 |    0.368 +/-  0.186 |    0.000 +/-  0.003 |   -0.001 +/-  0.756
THR  32 | R THR  32 |   -0.000 +/-  2.712 |   -0.002 +/-  1.061 |    0.071 +/-  2.354 |   -0.064 +/-  1.350 |    0.000 +/-  0.042 |    0.005 +/-  3.325
VAL  33 | R VAL  33 |    0.000 +/-  3.343 |   -0.002 +/-  1.192 |    0.238 +/-  0.445 |   -0.233 +/-  0.290 |    0.000 +/-  0.093 |    0.003 +/-  3.351
MET  34 | R MET  34 |   -0.000 +/-  2.497 |   -0.000 +/-  1.194 |    0.300 +/-  1.156 |   -0.300 +/-  0.850 |    0.000 +/-  0.037 |   -0.000 +/-  2.865
ARG  35 | R ARG  35 |    0.000 +/-  4.570 |   -0.001 +/-  1.495 |   11.230 +/-  9.682 |  -11.208 +/- 10.960 |   -0.000 +/-  0.160 |    0.020 +/-  4.809
SER  36 | R SER  36 |    0.000 +/-  2.190 |   -0.001 +/-  0.786 |    0.295 +/-  2.849 |   -0.289 +/-  2.702 |    0.000 +/-  0.069 |    0.004 +/-  2.316
LEU  37 | R LEU  37 |   -0.000 +/-  3.128 |   -0.001 +/-  1.415 |    0.257 +/-  0.660 |   -0.256 +/-  0.282 |   -0.000 +/-  0.110 |    0.000 +/-  3.498
GLY  38 | R GLY  38 |    0.000 +/-  0.907 |   -0.000 +/-  0.234 |   -0.300 +/-  0.178 |    0.300 +/-  0.160 |    0.000 +/-  0.011 |   -0.000 +/-  0.895
GLN  39 | R GLN  39 |   -0.000 +/-  3.475 |   -0.000 +/-  1.075 |    0.245 +/-  3.736 |   -0.244 +/-  3.269 |   -0.000 +/-  0.128 |   -0.000 +/-  3.460
ASN  40 | R ASN  40 |   -0.000 +/-  3.253 |   -0.000 +/-  0.877 |   -0.028 +/-  4.577 |    0.028 +/-  3.703 |    0.000 +/-  0.115 |   -0.000 +/-  2.746
PRO  41 | R PRO  41 |   -0.000 +/-  2.418 |   -0.000 +/-  0.931 |    2.294 +/-  1.332 |   -2.290 +/-  1.283 |    0.000 +/-  0.084 |    0.003 +/-  2.626
THR  42 | R THR  42 |    0.000 +/-  2.485 |   -0.000 +/-  1.012 |    0.203 +/-  1.939 |   -0.203 +/-  2.074 |    0.000 +/-  0.087 |    0.000 +/-  2.648
GLU  43 | R GLU  43 |   -0.000 +/-  3.410 |   -0.000 +/-  1.127 |   -9.982 +/-  5.700 |    9.975 +/-  5.846 |    0.000 +/-  0.127 |   -0.007 +/-  3.281
ALA  44 | R ALA  44 |    0.000 +/-  1.899 |   -0.000 +/-  0.403 |    0.330 +/-  0.345 |   -0.329 +/-  0.263 |    0.000 +/-  0.056 |    0.001 +/-  1.891
GLU  45 | R GLU  45 |   -0.000 +/-  3.529 |   -0.000 +/-  0.916 |   -8.594 +/-  6.084 |    8.591 +/-  6.011 |    0.000 +/-  0.100 |   -0.003 +/-  3.164
LEU  46 | R LEU  46 |    0.000 +/-  3.670 |   -0.000 +/-  1.617 |    0.308 +/-  0.605 |   -0.307 +/-  0.296 |   -0.000 +/-  0.108 |    0.001 +/-  3.907
GLN  47 | R GLN  47 |    0.000 +/-  3.953 |   -0.000 +/-  1.178 |    0.339 +/-  4.385 |   -0.338 +/-  3.327 |   -0.000 +/-  0.132 |    0.000 +/-  3.538
ASP  48 | R ASP  48 |    0.000 +/-  2.701 |   -0.000 +/-  0.679 |   -8.299 +/-  5.106 |    8.296 +/-  5.153 |   -0.000 +/-  0.057 |   -0.003 +/-  2.381
MET  49 | R MET  49 |    0.000 +/-  3.035 |   -0.001 +/-  1.065 |    0.336 +/-  1.502 |   -0.335 +/-  1.177 |    0.000 +/-  0.082 |    0.000 +/-  3.171
ILE  50 | R ILE  50 |    0.000 +/-  3.691 |   -0.001 +/-  1.504 |    0.355 +/-  0.307 |   -0.354 +/-  0.239 |   -0.000 +/-  0.093 |   -0.000 +/-  3.781
ASN  51 | R ASN  51 |    0.000 +/-  3.525 |   -0.000 +/-  0.921 |    0.061 +/-  5.954 |   -0.061 +/-  4.563 |    0.000 +/-  0.095 |    0.000 +/-  3.437
GLU  52 | R GLU  52 |    0.000 +/-  3.845 |   -0.000 +/-  1.140 |   -8.687 +/-  4.598 |    8.688 +/-  4.722 |    0.001 +/-  0.083 |    0.002 +/-  3.323
VAL  53 | R VAL  53 |   -0.000 +/-  3.017 |   -0.001 +/-  1.376 |    0.268 +/-  0.511 |   -0.264 +/-  0.258 |    0.000 +/-  0.107 |    0.003 +/-  3.175
ASP  54 | R ASP  54 |   -0.000 +/-  3.495 |   -0.001 +/-  1.826 |   -9.342 +/-  6.332 |    9.278 +/-  4.338 |   -0.000 +/-  0.018 |   -0.064 +/-  4.057
ALA  55 | R ALA  55 |   -0.000 +/-  1.889 |   -0.001 +/-  0.533 |    0.340 +/-  0.395 |   -0.340 +/-  0.339 |   -0.000 +/-  0.089 |   -0.001 +/-  1.889
ASP  56 | R ASP  56 |   -0.000 +/-  4.316 |   -0.001 +/-  1.788 |   -9.813 +/-  7.264 |    9.770 +/-  4.862 |   -0.000 +/-  0.039 |   -0.044 +/-  3.505
GLY  57 | R GLY  57 |    0.000 +/-  0.905 |   -0.000 +/-  0.265 |   -0.262 +/-  0.158 |    0.262 +/-  0.143 |   -0.000 +/-  0.011 |   -0.000 +/-  0.893
ASN  58 | R ASN  58 |    0.000 +/-  3.885 |   -0.000 +/-  1.696 |    0.090 +/-  4.488 |   -0.114 +/-  1.232 |    0.001 +/-  0.028 |   -0.024 +/-  3.608
GLY  59 | R GLY  59 |   -0.000 +/-  0.787 |   -0.000 +/-  0.253 |   -0.283 +/-  0.197 |    0.283 +/-  0.168 |   -0.000 +/-  0.009 |   -0.000 +/-  0.852
THR  60 | R THR  60 |   -0.000 +/-  2.714 |   -0.000 +/-  1.137 |    0.296 +/-  1.289 |   -0.295 +/-  1.321 |   -0.000 +/-  0.047 |    0.001 +/-  2.983
ILE  61 | R ILE  61 |   -0.000 +/-  3.434 |   -0.004 +/-  1.529 |    0.399 +/-  0.315 |   -0.396 +/-  0.192 |   -0.000 +/-  0.065 |   -0.001 +/-  3.537
ASP  62 | R ASP  62 |   -0.000 +/-  2.573 |   -0.002 +/-  1.131 |  -12.664 +/-  5.692 |   12.671 +/-  5.677 |    0.000 +/-  0.038 |    0.006 +/-  2.670
PHE  63 | R PHE  63 |    0.000 +/-  3.666 |   -0.013 +/-  1.364 |    0.210 +/-  0.763 |   -0.236 +/-  0.495 |   -0.000 +/-  0.084 |   -0.038 +/-  3.907
PRO  64 | R PRO  64 |   -0.000 +/-  2.704 |   -0.002 +/-  0.810 |    2.297 +/-  1.329 |   -2.292 +/-  1.332 |   -0.000 +/-  0.054 |    0.003 +/-  2.875
GLU  65 | R GLU  65 |    0.000 +/-  4.108 |   -0.003 +/-  2.287 |  -10.486 +/-  7.264 |   10.400 +/-  4.541 |   -0.000 +/-  0.028 |   -0.089 +/-  4.226
PHE  66 | R PHE  66 |   -0.000 +/-  3.908 |   -0.180 +/-  1.177 |   -0.076 +/-  0.466 |    0.013 +/-  0.414 |   -0.019 +/-  0.044 |   -0.261 +/-  4.042
LEU  67 | R LEU  67 |    0.000 +/-  3.722 |   -0.009 +/-  1.326 |    0.335 +/-  0.664 |   -0.327 +/-  0.361 |   -0.001 +/-  0.088 |   -0.001 +/-  3.872
THR  68 | R THR  68 |   -0.000 +/-  2.924 |   -0.003 +/-  1.240 |    0.137 +/-  2.313 |   -0.130 +/-  2.178 |    0.000 +/-  0.168 |    0.005 +/-  3.020
MET  69 | R MET  69 |   -0.000 +/-  2.874 |   -0.066 +/-  1.158 |    0.581 +/-  1.222 |   -0.569 +/-  1.162 |   -0.003 +/-  0.148 |   -0.057 +/-  3.106
MET  70 | R MET  70 |   -0.000 +/-  3.627 |   -0.326 +/-  1.197 |    0.730 +/-  1.808 |   -0.671 +/-  1.232 |   -0.085 +/-  0.079 |   -0.352 +/-  3.946
ALA  71 | R ALA  71 |    0.000 +/-  1.892 |   -0.003 +/-  0.449 |    0.300 +/-  0.450 |   -0.298 +/-  0.388 |   -0.000 +/-  0.089 |   -0.002 +/-  2.008
ARG  72 | R ARG  72 |   -0.000 +/-  4.868 |   -0.008 +/-  1.401 |    6.546 +/- 11.378 |   -6.559 +/- 10.715 |   -0.000 +/-  0.160 |   -0.021 +/-  4.407
LYS  73 | R LYS  73 |    0.000 +/-  4.156 |   -0.121 +/-  1.406 |  -19.433 +/- 21.143 |   17.377 +/- 17.789 |   -0.210 +/-  0.130 |   -2.388 +/-  6.805
MET  74 | R MET  74 |   -0.000 +/-  3.098 |   -0.018 +/-  1.141 |    0.164 +/-  2.574 |   -0.152 +/-  2.377 |   -0.000 +/-  0.141 |   -0.006 +/-  3.222
LYS  75 | R LYS  75 |    0.000 +/-  4.041 |   -0.003 +/-  1.167 |    7.540 +/- 13.780 |   -7.548 +/- 12.910 |   -0.000 +/-  0.193 |   -0.011 +/-  4.370
ASP  76 | R ASP  76 |    0.000 +/-  3.341 |   -0.004 +/-  1.267 |   -7.024 +/- 18.456 |    7.075 +/- 19.915 |   -0.000 +/-  0.143 |    0.047 +/-  2.658
THR  77 | R THR  77 |    0.000 +/-  2.684 |   -0.038 +/-  1.530 |    0.558 +/-  2.817 |   -0.530 +/-  2.111 |   -0.001 +/-  0.108 |   -0.011 +/-  2.665
ASP  78 | R ASP  78 |    0.000 +/-  3.030 |   -0.005 +/-  0.921 |   -8.058 +/-  9.321 |    8.109 +/-  9.216 |    0.000 +/-  0.092 |    0.047 +/-  2.703
SER  79 | R SER  79 |   -0.000 +/-  1.953 |   -0.010 +/-  0.509 |    0.335 +/-  3.271 |   -0.293 +/-  3.079 |    0.000 +/-  0.081 |    0.033 +/-  2.123
GLU  80 | R GLU  80 |    0.000 +/-  3.404 |   -0.007 +/-  1.425 |  -10.427 +/- 12.096 |   10.476 +/- 10.535 |    0.001 +/-  0.159 |    0.043 +/-  3.800
GLU  81 | R GLU  81 |   -0.000 +/-  3.401 |   -0.019 +/-  1.729 |   -8.041 +/- 13.952 |    8.098 +/- 12.360 |    0.001 +/-  0.172 |    0.039 +/-  3.610
GLU  82 | R GLU  82 |   -0.000 +/-  3.392 |   -0.630 +/-  1.249 |   -1.973 +/- 16.952 |    3.147 +/- 16.359 |   -0.139 +/-  0.196 |    0.405 +/-  3.445
ILE  83 | R ILE  83 |    0.000 +/-  2.993 |   -0.071 +/-  1.376 |    0.470 +/-  0.449 |   -0.469 +/-  0.340 |    0.000 +/-  0.129 |   -0.069 +/-  3.124
ARG  84 | R ARG  84 |    0.000 +/-  4.575 |   -0.024 +/-  2.001 |    8.642 +/- 16.259 |   -8.700 +/- 12.737 |   -0.000 +/-  0.154 |   -0.082 +/-  5.509
GLU  85 | R GLU  85 |   -0.000 +/-  3.063 |   -0.427 +/-  1.873 |   -4.657 +/- 11.983 |    4.955 +/- 11.120 |   -0.076 +/-  0.167 |   -0.205 +/-  3.300
ALA  86 | R ALA  86 |   -0.000 +/-  1.745 |   -0.695 +/-  0.644 |    0.514 +/-  0.298 |   -0.457 +/-  0.211 |   -0.136 +/-  0.032 |   -0.773 +/-  1.800
PHE  87 | R PHE  87 |    0.000 +/-  3.099 |   -0.073 +/-  1.185 |    0.263 +/-  1.354 |   -0.307 +/-  1.035 |   -0.000 +/-  0.153 |   -0.117 +/-  3.296
ARG  88 | R ARG  88 |    0.000 +/-  5.161 |   -0.071 +/-  2.044 |    7.196 +/- 12.939 |   -7.216 +/- 11.588 |    0.001 +/-  0.140 |   -0.091 +/-  5.236
VAL  89 | R VAL  89 |    0.000 +/-  3.077 |   -1.825 +/-  1.050 |    0.367 +/-  0.452 |   -0.149 +/-  0.214 |   -0.414 +/-  0.056 |   -2.020 +/-  3.231
PHE  90 | R PHE  90 |    0.000 +/-  3.430 |   -1.237 +/-  1.024 |    1.130 +/-  1.021 |   -0.996 +/-  0.629 |   -0.296 +/-  0.102 |   -1.399 +/-  3.620
ASP  91 | R ASP  91 |   -0.000 +/-  2.781 |   -0.012 +/-  2.091 |  -14.231 +/-  6.230 |   13.825 +/-  4.389 |    0.000 +/-  0.007 |   -0.418 +/-  4.961
LYS  92 | R LYS  92 |   -0.000 +/-  3.975 |   -0.022 +/-  1.648 |   18.449 +/- 13.171 |  -18.168 +/- 12.820 |   -0.001 +/-  0.183 |    0.258 +/-  4.761
ASP  93 | R ASP  93 |    0.000 +/-  5.576 |   -0.002 +/-  2.030 |  -14.119 +/-  8.793 |   13.786 +/-  4.152 |   -0.000 +/-  0.069 |   -0.336 +/-  4.348
GLY  94 | R GLY  94 |    0.000 +/-  0.788 |   -0.001 +/-  0.247 |   -0.369 +/-  0.190 |    0.367 +/-  0.171 |    0.000 +/-  0.012 |   -0.003 +/-  0.809
ASN  95 | R ASN  95 |    0.000 +/-  3.618 |   -0.003 +/-  1.651 |   -0.067 +/-  3.832 |   -0.088 +/-  1.942 |   -0.000 +/-  0.049 |   -0.158 +/-  3.717
GLY  96 | R GLY  96 |    0.000 +/-  0.791 |   -0.003 +/-  0.298 |   -0.459 +/-  0.159 |    0.447 +/-  0.146 |   -0.000 +/-  0.005 |   -0.015 +/-  0.810
TYR  97 | R TYR  97 |    0.000 +/-  3.402 |   -0.014 +/-  1.094 |    0.821 +/-  2.713 |   -0.833 +/-  2.967 |   -0.000 +/-  0.153 |   -0.027 +/-  3.257
ILE  98 | R ILE  98 |   -0.000 +/-  3.614 |   -0.012 +/-  1.543 |    0.733 +/-  0.449 |   -0.728 +/-  0.328 |   -0.000 +/-  0.102 |   -0.007 +/-  3.733
SER  99 | R SER  99 |   -0.000 +/-  2.281 |   -0.001 +/-  1.030 |    0.378 +/-  1.377 |   -0.391 +/-  1.164 |    0.000 +/-  0.048 |   -0.014 +/-  2.737
ALA 100 | R ALA 100 |    0.000 +/-  2.152 |   -0.000 +/-  0.497 |    0.549 +/-  0.388 |   -0.547 +/-  0.303 |   -0.000 +/-  0.091 |    0.002 +/-  2.199
ALA 101 | R ALA 101 |    0.000 +/-  1.862 |   -0.000 +/-  0.431 |    0.500 +/-  0.272 |   -0.498 +/-  0.239 |    0.000 +/-  0.066 |    0.001 +/-  2.073
GLU 102 | R GLU 102 |   -0.000 +/-  3.557 |   -0.005 +/-  2.507 |  -16.683 +/-  8.398 |   16.271 +/-  5.751 |    0.000 +/-  0.020 |   -0.417 +/-  4.085
LEU 103 | R LEU 103 |    0.000 +/-  3.073 |   -0.003 +/-  1.457 |    0.467 +/-  0.668 |   -0.458 +/-  0.297 |   -0.000 +/-  0.076 |    0.006 +/-  3.292
ARG 104 | R ARG 104 |   -0.000 +/-  5.242 |   -0.001 +/-  1.617 |   11.235 +/- 10.534 |  -11.231 +/-  9.832 |    0.000 +/-  0.175 |    0.003 +/-  4.531
HIE 105 | R HIE 105 |    0.000 +/-  3.609 |   -0.002 +/-  0.965 |   -0.350 +/-  2.361 |    0.357 +/-  1.988 |    0.000 +/-  0.129 |    0.005 +/-  3.547
VAL 106 | R VAL 106 |   -0.000 +/-  2.500 |   -0.004 +/-  1.188 |    0.445 +/-  0.526 |   -0.429 +/-  0.259 |   -0.000 +/-  0.101 |    0.011 +/-  2.437
MET 107 | R MET 107 |    0.000 +/-  3.147 |   -0.001 +/-  1.296 |    0.467 +/-  2.726 |   -0.465 +/-  2.081 |    0.000 +/-  0.061 |    0.002 +/-  3.242
THR 108 | R THR 108 |   -0.000 +/-  2.431 |   -0.001 +/-  1.172 |    0.390 +/-  1.403 |   -0.387 +/-  0.884 |   -0.000 +/-  0.058 |    0.003 +/-  2.511
ASN 109 | R ASN 109 |    0.000 +/-  3.476 |   -0.001 +/-  1.140 |    0.675 +/-  3.487 |   -0.660 +/-  2.361 |   -0.000 +/-  0.090 |    0.013 +/-  2.911
LEU 110 | R LEU 110 |    0.000 +/-  3.278 |   -0.003 +/-  1.397 |    0.518 +/-  0.680 |   -0.508 +/-  0.366 |    0.001 +/-  0.143 |    0.007 +/-  3.123
GLY 111 | R GLY 111 |    0.000 +/-  0.729 |   -0.000 +/-  0.277 |   -0.387 +/-  0.229 |    0.386 +/-  0.214 |   -0.000 +/-  0.008 |   -0.001 +/-  0.749
GLU 112 | R GLU 112 |   -0.000 +/-  3.155 |   -0.001 +/-  1.056 |  -14.879 +/- 14.654 |   14.856 +/- 13.874 |   -0.000 +/-  0.113 |   -0.024 +/-  3.297
LYS 113 | R LYS 113 |    0.000 +/-  4.118 |   -0.000 +/-  1.000 |   10.630 +/- 10.828 |  -10.621 +/- 11.548 |   -0.001 +/-  0.107 |    0.008 +/-  4.487
LEU 114 | R LEU 114 |   -0.000 +/-  3.195 |   -0.000 +/-  1.497 |    0.293 +/-  0.609 |   -0.292 +/-  0.390 |   -0.000 +/-  0.168 |    0.000 +/-  3.283
THR 115 | R THR 115 |    0.000 +/-  2.516 |   -0.000 +/-  1.091 |    0.145 +/-  3.199 |   -0.144 +/-  2.838 |    0.000 +/-  0.103 |   -0.000 +/-  2.622
ASP 116 | R ASP 116 |   -0.000 +/-  2.800 |   -0.000 +/-  0.834 |  -12.148 +/-  8.093 |   12.135 +/-  7.787 |    0.000 +/-  0.103 |   -0.014 +/-  2.678
GLU 117 | R GLU 117 |   -0.000 +/-  3.330 |   -0.000 +/-  0.937 |  -14.070 +/-  8.607 |   14.051 +/-  8.431 |    0.000 +/-  0.066 |   -0.019 +/-  2.940
GLU 118 | R GLU 118 |    0.000 +/-  3.502 |   -0.001 +/-  1.019 |  -17.801 +/-  8.226 |   17.782 +/-  8.129 |    0.000 +/-  0.087 |   -0.021 +/-  3.429
VAL 119 | R VAL 119 |   -0.000 +/-  3.088 |   -0.001 +/-  1.411 |    0.255 +/-  0.634 |   -0.254 +/-  0.260 |   -0.001 +/-  0.089 |   -0.000 +/-  3.307
ASP 120 | R ASP 120 |    0.000 +/-  3.664 |   -0.001 +/-  0.918 |  -14.647 +/- 13.179 |   14.625 +/- 11.113 |    0.001 +/-  0.115 |   -0.022 +/-  2.578
GLU 121 | R GLU 121 |    0.000 +/-  3.659 |   -0.002 +/-  1.345 |  -20.117 +/- 16.856 |   20.094 +/- 15.332 |    0.000 +/-  0.132 |   -0.025 +/-  3.768
MET 122 | R MET 122 |   -0.000 +/-  3.502 |   -0.003 +/-  0.932 |    0.621 +/-  1.855 |   -0.623 +/-  1.462 |    0.000 +/-  0.087 |   -0.005 +/-  3.400
ILE 123 | R ILE 123 |   -0.000 +/-  3.892 |   -0.001 +/-  1.308 |    0.511 +/-  0.526 |   -0.510 +/-  0.309 |    0.001 +/-  0.097 |   -0.000 +/-  3.617
ARG 124 | R ARG 124 |    0.000 +/-  5.101 |   -0.003 +/-  1.464 |   16.989 +/- 23.655 |  -16.953 +/- 21.006 |    0.001 +/-  0.195 |    0.034 +/-  5.384
GLU 125 | R GLU 125 |   -0.000 +/-  3.088 |   -0.018 +/-  1.130 |  -27.466 +/-  8.275 |   27.551 +/-  7.944 |   -0.000 +/-  0.112 |    0.067 +/-  3.260
ALA 126 | R ALA 126 |   -0.000 +/-  1.833 |   -0.010 +/-  0.417 |    1.118 +/-  0.367 |   -1.112 +/-  0.291 |   -0.001 +/-  0.034 |   -0.005 +/-  1.893
ASP 127 | R ASP 127 |   -0.000 +/-  3.467 |   -0.043 +/-  2.213 |  -24.554 +/-  6.650 |   23.572 +/-  5.378 |   -0.000 +/-  0.008 |   -1.025 +/-  4.683
ILE 128 | R ILE 128 |   -0.000 +/-  3.576 |   -0.331 +/-  1.641 |    1.293 +/-  0.276 |   -1.228 +/-  0.234 |   -0.077 +/-  0.122 |   -0.342 +/-  3.752
ASP 129 | R ASP 129 |    0.000 +/-  4.472 |   -0.022 +/-  1.995 |  -22.393 +/-  8.717 |   21.483 +/-  6.544 |   -0.000 +/-  0.074 |   -0.932 +/-  4.529
GLY 130 | R GLY 130 |    0.000 +/-  0.907 |   -0.001 +/-  0.269 |   -0.691 +/-  0.193 |    0.683 +/-  0.188 |   -0.000 +/-  0.011 |   -0.010 +/-  0.941
ASP 131 | R ASP 131 |    0.000 +/-  4.231 |   -0.020 +/-  2.014 |  -22.566 +/-  7.554 |   21.534 +/-  5.286 |   -0.000 +/-  0.043 |   -1.052 +/-  4.738
GLY 132 | R GLY 132 |    0.000 +/-  0.789 |   -0.003 +/-  0.245 |   -0.730 +/-  0.234 |    0.716 +/-  0.215 |   -0.000 +/-  0.006 |   -0.017 +/-  0.816
GLN 133 | R GLN 133 |    0.000 +/-  4.055 |   -0.125 +/-  1.470 |    0.360 +/-  3.522 |   -0.105 +/-  2.893 |   -0.002 +/-  0.094 |    0.129 +/-  4.021
VAL 134 | R VAL 134 |    0.000 +/-  3.276 |   -1.136 +/-  1.295 |    0.607 +/-  0.520 |   -0.523 +/-  0.199 |   -0.180 +/-  0.072 |   -1.232 +/-  3.306
ASN 135 | R ASN 135 |   -0.000 +/-  3.521 |   -0.346 +/-  1.275 |   -0.931 +/-  2.702 |    0.877 +/-  1.450 |   -0.000 +/-  0.049 |   -0.400 +/-  3.133
TYR 136 | R TYR 136 |    0.000 +/-  3.949 |   -0.379 +/-  1.365 |    0.352 +/-  1.401 |   -0.207 +/-  1.445 |   -0.015 +/-  0.136 |   -0.249 +/-  4.154
GLU 137 | R GLU 137 |    0.000 +/-  2.945 |   -0.032 +/-  1.026 |  -19.843 +/-  7.594 |   19.885 +/-  7.795 |    0.001 +/-  0.129 |    0.010 +/-  2.785
GLU 138 | R GLU 138 |   -0.000 +/-  4.727 |   -0.170 +/-  2.295 |  -28.281 +/-  7.084 |   27.119 +/-  5.336 |   -0.000 +/-  0.004 |   -1.331 +/-  4.168
PHE 139 | R PHE 139 |   -0.000 +/-  3.484 |   -2.718 +/-  1.191 |    0.251 +/-  0.537 |    0.255 +/-  0.406 |   -0.464 +/-  0.093 |   -2.675 +/-  3.738
VAL 140 | R VAL 140 |    0.000 +/-  2.910 |   -0.077 +/-  1.222 |    0.314 +/-  0.447 |   -0.319 +/-  0.209 |    0.000 +/-  0.096 |   -0.081 +/-  3.049
GLN 141 | R GLN 141 |    0.000 +/-  3.203 |   -0.189 +/-  1.267 |    1.572 +/-  5.828 |   -1.250 +/-  5.035 |   -0.031 +/-  0.130 |    0.102 +/-  3.433
MET 142 | R MET 142 |    0.000 +/-  3.344 |   -3.347 +/-  0.911 |    1.027 +/-  1.452 |   -0.325 +/-  1.340 |   -0.484 +/-  0.062 |   -3.129 +/-  3.414
MET 143 | R MET 143 |   -0.000 +/-  3.115 |   -1.277 +/-  1.030 |    0.632 +/-  1.046 |   -0.329 +/-  1.014 |   -0.183 +/-  0.139 |   -1.157 +/-  3.157
THR 144 | R THR 144 |    0.000 +/-  2.771 |   -0.127 +/-  1.239 |   -1.468 +/-  3.489 |    0.963 +/-  2.520 |   -0.020 +/-  0.107 |   -0.653 +/-  3.107
ALA 145 | R ALA 145 |   -0.000 +/-  1.777 |   -0.156 +/-  0.509 |   -9.097 +/-  2.163 |    8.892 +/-  1.955 |   -0.020 +/-  0.119 |   -0.380 +/-  1.879
 CA 146 | R  CA 146 |   -0.000 +/-  5.501 |   -0.001 +/-  1.338 |   46.348 +/- 22.265 |  -44.193 +/- 12.043 |    0.000 +/-  0.000 |    2.153 +/- 15.527
 CW 147 | R  CW 147 |    0.000 +/-  3.830 |   -0.001 +/-  2.215 |    0.382 +/-  7.168 |   -0.371 +/-  2.261 |    0.000 +/-  0.025 |    0.009 +/-  3.492
 CA 148 | R  CA 148 |    0.000 +/-  4.872 |   -0.000 +/-  1.069 |   24.558 +/- 13.858 |  -24.213 +/-  9.887 |    0.000 +/-  0.000 |    0.344 +/-  9.179
 CW 149 | R  CW 149 |    0.000 +/-  3.890 |   -0.000 +/-  1.718 |    0.083 +/-  6.027 |   -0.081 +/-  0.619 |    0.000 +/-  0.015 |    0.002 +/-  2.372
 CA 150 | R  CA 150 |    0.000 +/-  4.559 |   -0.000 +/-  0.443 |   36.323 +/- 14.728 |  -35.172 +/- 12.117 |    0.000 +/-  0.000 |    1.150 +/-  7.375
 CW 151 | R  CW 151 |    0.000 +/-  2.788 |   -0.001 +/-  1.968 |   -0.225 +/-  4.539 |    0.190 +/-  0.879 |   -0.000 +/-  0.022 |   -0.035 +/-  2.624
 CA 152 | R  CA 152 |   -0.000 +/-  3.562 |   -0.007 +/-  0.324 |   57.794 +/- 16.210 |  -54.715 +/- 11.881 |    0.000 +/-  0.000 |    3.073 +/-  9.896
 CW 153 | R  CW 153 |    0.000 +/-  3.291 |   -0.020 +/-  2.154 |   -0.563 +/-  4.990 |    0.558 +/-  0.530 |    0.000 +/-  0.002 |   -0.025 +/-  2.698
PHE 154 | L PHE   1 |   -0.000 +/-  3.440 |   -0.107 +/-  0.880 |  -12.239 +/-  0.732 |   12.379 +/-  0.568 |   -0.006 +/-  0.101 |    0.027 +/-  3.613
LYS 155 | L LYS   2 |    0.000 +/-  3.970 |   -0.094 +/-  1.054 |  -94.462 +/- 12.760 |   94.240 +/- 12.690 |   -0.001 +/-  0.151 |   -0.317 +/-  4.061
LYS 156 | L LYS   3 |    0.000 +/-  4.059 |   -2.047 +/-  1.258 | -127.479 +/- 18.701 |  127.573 +/- 17.437 |   -0.634 +/-  0.200 |   -2.586 +/-  4.447
LEU 157 | L LEU   4 |   -0.000 +/-  3.568 |   -1.196 +/-  1.436 |   -2.664 +/-  0.784 |    2.711 +/-  0.326 |   -0.242 +/-  0.136 |   -1.391 +/-  3.839
ALA 158 | L ALA   5 |    0.000 +/-  1.735 |   -0.061 +/-  0.446 |   -4.199 +/-  0.442 |    4.199 +/-  0.354 |   -0.002 +/-  0.067 |   -0.063 +/-  1.815
GLU 159 | L GLU   6 |   -0.000 +/-  3.454 |   -0.882 +/-  1.296 |  122.722 +/- 20.410 | -120.845 +/- 19.382 |   -0.163 +/-  0.164 |    0.832 +/-  3.239
ALA 160 | L ALA   7 |   -0.000 +/-  1.788 |   -1.573 +/-  0.621 |   -4.727 +/-  0.267 |    4.822 +/-  0.178 |   -0.316 +/-  0.035 |   -1.794 +/-  1.731
VAL 161 | L VAL   8 |    0.000 +/-  3.480 |   -0.356 +/-  1.098 |   -2.419 +/-  0.457 |    2.445 +/-  0.224 |   -0.043 +/-  0.087 |   -0.372 +/-  3.608
LYS 162 | L LYS   9 |    0.000 +/-  4.131 |   -0.868 +/-  1.288 | -114.261 +/- 12.409 |  114.923 +/- 11.697 |   -0.182 +/-  0.145 |   -0.388 +/-  4.586
PHE 163 | L PHE  10 |    0.000 +/-  3.496 |   -5.835 +/-  1.029 |   -2.822 +/-  0.464 |    3.512 +/-  0.414 |   -1.010 +/-  0.050 |   -6.155 +/-  3.694
SER 164 | L SER  11 |   -0.000 +/-  2.476 |   -0.569 +/-  0.625 |   -4.355 +/-  3.531 |    5.579 +/-  3.892 |   -0.124 +/-  0.065 |    0.531 +/-  2.644
ALA 165 | L ALA  12 |   -0.000 +/-  1.714 |   -0.960 +/-  0.523 |   -4.805 +/-  0.300 |    4.828 +/-  0.274 |   -0.246 +/-  0.050 |   -1.184 +/-  1.762
LYS 166 | L LYS  13 |    0.000 +/-  3.785 |   -2.812 +/-  1.205 | -118.746 +/-  8.334 |  123.235 +/-  7.844 |   -0.794 +/-  0.118 |    0.883 +/-  4.098
LEU 167 | L LEU  14 |   -0.000 +/-  3.048 |   -3.096 +/-  1.413 |   28.151 +/-  1.903 |  -27.549 +/-  1.428 |   -0.557 +/-  0.098 |   -3.051 +/-  3.269

Backbone Energy Decomposition:
Residue |  Location |       Internal      |    van der Waals    |    Electrostatic    |   Polar Solvation   |    Non-Polar Solv.  |       TOTAL
-------------------------------------------------------------------------------------------------------------------------------------------------------
GLN   1 | R GLN   1 |    0.000 +/-  1.924 |   -0.001 +/-  0.935 |    9.731 +/-  9.594 |   -9.697 +/-  9.552 |   -0.001 +/-  0.117 |    0.033 +/-  3.052
LEU   2 | R LEU   2 |    0.000 +/-  1.766 |   -0.001 +/-  0.972 |   -0.245 +/-  3.295 |    0.255 +/-  2.512 |    0.000 +/-  0.064 |    0.009 +/-  2.258
THR   3 | R THR   3 |   -0.000 +/-  1.792 |   -0.002 +/-  1.189 |   -0.155 +/-  2.695 |    0.155 +/-  2.019 |    0.000 +/-  0.023 |   -0.002 +/-  1.888
GLU   4 | R GLU   4 |   -0.000 +/-  1.632 |   -0.002 +/-  1.011 |   -2.578 +/-  2.480 |    2.575 +/-  2.046 |    0.000 +/-  0.033 |   -0.005 +/-  1.771
GLU   5 | R GLU   5 |   -0.000 +/-  1.657 |   -0.005 +/-  1.179 |   -2.941 +/-  2.982 |    2.950 +/-  2.458 |   -0.000 +/-  0.039 |    0.004 +/-  1.734
GLN   6 | R GLN   6 |    0.000 +/-  1.672 |   -0.008 +/-  1.166 |   -0.473 +/-  1.891 |    0.496 +/-  1.251 |   -0.000 +/-  0.016 |    0.015 +/-  2.213
ILE   7 | R ILE   7 |   -0.000 +/-  1.679 |   -0.006 +/-  1.147 |   -0.433 +/-  1.464 |    0.433 +/-  0.863 |    0.000 +/-  0.000 |   -0.006 +/-  1.973
ALA   8 | R ALA   8 |   -0.000 +/-  1.489 |   -0.013 +/-  0.953 |   -0.975 +/-  1.796 |    1.000 +/-  1.567 |    0.000 +/-  0.041 |    0.013 +/-  1.671
GLU   9 | R GLU   9 |   -0.000 +/-  1.549 |   -0.061 +/-  0.899 |   -2.984 +/-  2.100 |    3.034 +/-  1.785 |   -0.001 +/-  0.035 |   -0.012 +/-  1.593
PHE  10 | R PHE  10 |    0.000 +/-  1.703 |   -0.044 +/-  1.353 |   -0.336 +/-  1.692 |    0.352 +/-  1.184 |    0.000 +/-  0.003 |   -0.027 +/-  1.871
LYS  11 | R LYS  11 |    0.000 +/-  1.788 |   -0.027 +/-  1.174 |    3.585 +/-  2.768 |   -3.407 +/-  2.175 |   -0.000 +/-  0.025 |    0.151 +/-  2.321
GLU  12 | R GLU  12 |    0.000 +/-  1.477 |   -0.167 +/-  1.029 |   -4.708 +/-  3.590 |    4.775 +/-  2.167 |   -0.004 +/-  0.031 |   -0.105 +/-  2.011
ALA  13 | R ALA  13 |   -0.000 +/-  1.705 |   -0.414 +/-  0.853 |   -2.048 +/-  1.755 |    2.154 +/-  1.050 |   -0.049 +/-  0.027 |   -0.357 +/-  1.835
PHE  14 | R PHE  14 |   -0.000 +/-  1.504 |   -0.075 +/-  1.153 |   -0.817 +/-  1.498 |    0.973 +/-  0.818 |    0.000 +/-  0.012 |    0.081 +/-  1.786
SER  15 | R SER  15 |   -0.000 +/-  1.492 |   -0.073 +/-  0.852 |   -1.836 +/-  1.911 |    2.087 +/-  1.327 |   -0.000 +/-  0.046 |    0.178 +/-  1.682
LEU  16 | R LEU  16 |    0.000 +/-  1.749 |   -0.058 +/-  1.168 |   -6.867 +/-  2.977 |    5.906 +/-  1.802 |   -0.145 +/-  0.056 |   -1.164 +/-  2.484
PHE  17 | R PHE  17 |    0.000 +/-  1.515 |   -0.126 +/-  0.874 |   -0.055 +/-  1.482 |    0.313 +/-  1.231 |   -0.011 +/-  0.017 |    0.121 +/-  1.636
ASP  18 | R ASP  18 |    0.000 +/-  1.884 |   -0.047 +/-  1.122 |   -5.031 +/-  2.533 |    4.983 +/-  2.466 |   -0.012 +/-  0.043 |   -0.107 +/-  2.291
LYS  19 | R LYS  19 |    0.000 +/-  1.749 |   -0.009 +/-  1.017 |    5.086 +/-  2.277 |   -4.994 +/-  2.324 |    0.000 +/-  0.049 |    0.083 +/-  2.384
ASP  20 | R ASP  20 |    0.000 +/-  1.543 |   -0.010 +/-  0.966 |   -3.890 +/-  2.278 |    3.936 +/-  2.340 |   -0.000 +/-  0.066 |    0.035 +/-  2.196
GLY  21 | R GLY  21 |    0.000 +/-  1.783 |   -0.058 +/-  0.874 |    0.482 +/-  2.650 |   -0.158 +/-  1.725 |   -0.061 +/-  0.086 |    0.205 +/-  1.767
ASP  22 | R ASP  22 |    0.000 +/-  1.615 |   -0.035 +/-  0.978 |   -6.254 +/-  2.009 |    6.319 +/-  1.536 |   -0.001 +/-  0.034 |    0.029 +/-  2.012
GLY  23 | R GLY  23 |   -0.000 +/-  1.758 |   -0.044 +/-  1.070 |    1.244 +/-  1.892 |   -1.106 +/-  1.227 |   -0.004 +/-  0.055 |    0.090 +/-  2.145
THR  24 | R THR  24 |   -0.000 +/-  2.914 |   -0.008 +/-  1.558 |   -0.804 +/-  3.412 |    0.682 +/-  0.723 |    0.000 +/-  0.012 |   -0.130 +/-  2.963
ILE  25 | R ILE  25 |   -0.000 +/-  1.775 |   -0.003 +/-  1.159 |   -0.514 +/-  1.232 |    0.514 +/-  0.700 |    0.000 +/-  0.029 |   -0.002 +/-  2.780
THR  26 | R THR  26 |    0.000 +/-  1.917 |   -0.001 +/-  1.441 |   -0.103 +/-  3.834 |    0.107 +/-  1.918 |   -0.000 +/-  0.110 |    0.002 +/-  2.600
THR  27 | R THR  27 |   -0.000 +/-  1.889 |   -0.001 +/-  1.111 |    0.039 +/-  2.095 |   -0.035 +/-  1.295 |    0.000 +/-  0.159 |    0.003 +/-  2.736
LYS  28 | R LYS  28 |   -0.000 +/-  1.516 |   -0.001 +/-  1.559 |    3.983 +/-  3.210 |   -3.955 +/-  2.561 |    0.000 +/-  0.027 |    0.028 +/-  2.675
GLU  29 | R GLU  29 |    0.000 +/-  1.714 |   -0.001 +/-  1.359 |   -2.491 +/-  1.970 |    2.486 +/-  1.560 |    0.000 +/-  0.002 |   -0.006 +/-  2.291
LEU  30 | R LEU  30 |    0.000 +/-  1.545 |   -0.001 +/-  1.181 |   -0.213 +/-  1.785 |    0.212 +/-  1.036 |    0.000 +/-  0.011 |   -0.001 +/-  1.717
GLY  31 | R GLY  31 |    0.000 +/-  1.753 |   -0.000 +/-  0.866 |    0.656 +/-  2.256 |   -0.651 +/-  1.412 |   -0.000 +/-  0.037 |    0.005 +/-  2.241
THR  32 | R THR  32 |    0.000 +/-  1.647 |   -0.001 +/-  1.375 |    0.068 +/-  2.409 |   -0.056 +/-  0.917 |   -0.000 +/-  0.004 |    0.011 +/-  2.545
VAL  33 | R VAL  33 |    0.000 +/-  1.534 |   -0.001 +/-  1.152 |   -0.124 +/-  1.719 |    0.128 +/-  0.978 |   -0.000 +/-  0.020 |    0.003 +/-  1.909
MET  34 | R MET  34 |   -0.000 +/-  1.719 |   -0.000 +/-  0.973 |   -0.167 +/-  1.899 |    0.168 +/-  0.894 |    0.000 +/-  0.001 |    0.001 +/-  1.913
ARG  35 | R ARG  35 |   -0.000 +/-  1.541 |   -0.000 +/-  1.026 |    3.322 +/-  2.504 |   -3.310 +/-  1.947 |    0.000 +/-  0.044 |    0.012 +/-  1.933
SER  36 | R SER  36 |   -0.000 +/-  1.831 |   -0.000 +/-  0.835 |   -0.252 +/-  1.583 |    0.255 +/-  0.933 |    0.000 +/-  0.050 |    0.003 +/-  1.786
LEU  37 | R LEU  37 |    0.000 +/-  1.837 |   -0.000 +/-  0.941 |   -0.100 +/-  1.509 |    0.102 +/-  1.028 |    0.000 +/-  0.040 |    0.001 +/-  2.434
GLY  38 | R GLY  38 |   -0.000 +/-  1.694 |   -0.000 +/-  0.874 |    0.509 +/-  1.904 |   -0.507 +/-  1.181 |    0.000 +/-  0.056 |    0.002 +/-  1.952
GLN  39 | R GLN  39 |   -0.000 +/-  2.015 |   -0.000 +/-  1.031 |   -0.552 +/-  2.530 |    0.551 +/-  1.482 |    0.000 +/-  0.034 |   -0.001 +/-  2.654
ASN  40 | R ASN  40 |    0.000 +/-  1.601 |   -0.000 +/-  0.873 |    0.017 +/-  2.431 |   -0.016 +/-  1.578 |   -0.000 +/-  0.044 |    0.001 +/-  2.294
PRO  41 | R PRO  41 |    0.000 +/-  1.581 |   -0.000 +/-  0.876 |   -2.143 +/-  2.173 |    2.141 +/-  1.689 |   -0.000 +/-  0.044 |   -0.002 +/-  1.834
THR  42 | R THR  42 |    0.000 +/-  1.679 |   -0.000 +/-  1.115 |   -0.184 +/-  2.261 |    0.184 +/-  1.526 |    0.000 +/-  0.028 |   -0.001 +/-  2.015
GLU  43 | R GLU  43 |   -0.000 +/-  1.903 |   -0.000 +/-  0.951 |   -1.866 +/-  2.457 |    1.864 +/-  1.756 |   -0.000 +/-  0.040 |   -0.002 +/-  1.939
ALA  44 | R ALA  44 |   -0.000 +/-  1.622 |   -0.000 +/-  0.772 |   -0.371 +/-  2.112 |    0.372 +/-  1.868 |    0.000 +/-  0.053 |   -0.000 +/-  1.740
GLU  45 | R GLU  45 |    0.000 +/-  1.471 |   -0.000 +/-  1.055 |   -1.750 +/-  1.810 |    1.749 +/-  1.248 |    0.000 +/-  0.011 |   -0.001 +/-  2.050
LEU  46 | R LEU  46 |   -0.000 +/-  1.586 |   -0.000 +/-  0.922 |   -0.331 +/-  1.376 |    0.331 +/-  0.807 |   -0.000 +/-  0.011 |   -0.000 +/-  2.104
GLN  47 | R GLN  47 |   -0.000 +/-  1.744 |   -0.000 +/-  0.945 |   -0.364 +/-  2.224 |    0.364 +/-  1.742 |   -0.000 +/-  0.058 |   -0.000 +/-  2.113
ASP  48 | R ASP  48 |    0.000 +/-  1.630 |   -0.000 +/-  1.098 |   -1.984 +/-  2.910 |    1.983 +/-  1.711 |    0.000 +/-  0.027 |   -0.001 +/-  2.298
MET  49 | R MET  49 |   -0.000 +/-  1.701 |   -0.000 +/-  1.161 |   -0.295 +/-  1.723 |    0.297 +/-  0.906 |   -0.000 +/-  0.013 |    0.001 +/-  2.196
ILE  50 | R ILE  50 |   -0.000 +/-  1.541 |   -0.000 +/-  1.023 |   -0.380 +/-  1.561 |    0.381 +/-  1.148 |    0.000 +/-  0.000 |    0.000 +/-  1.873
ASN  51 | R ASN  51 |    0.000 +/-  1.618 |   -0.000 +/-  0.908 |   -0.087 +/-  1.687 |    0.088 +/-  1.702 |    0.000 +/-  0.036 |    0.001 +/-  2.084
GLU  52 | R GLU  52 |    0.000 +/-  1.550 |   -0.000 +/-  1.026 |   -1.672 +/-  2.810 |    1.675 +/-  2.406 |   -0.000 +/-  0.052 |    0.002 +/-  1.886
VAL  53 | R VAL  53 |   -0.000 +/-  1.732 |   -0.001 +/-  1.086 |   -0.174 +/-  1.890 |    0.182 +/-  1.290 |    0.000 +/-  0.025 |    0.007 +/-  2.174
ASP  54 | R ASP  54 |    0.000 +/-  1.464 |   -0.001 +/-  1.086 |   -2.001 +/-  1.974 |    2.005 +/-  1.954 |   -0.000 +/-  0.028 |    0.004 +/-  1.758
ALA  55 | R ALA  55 |    0.000 +/-  1.556 |   -0.001 +/-  1.048 |   -0.207 +/-  1.709 |    0.222 +/-  1.215 |   -0.000 +/-  0.051 |    0.014 +/-  1.973
ASP  56 | R ASP  56 |   -0.000 +/-  1.633 |   -0.000 +/-  1.007 |   -1.908 +/-  1.786 |    1.911 +/-  1.264 |    0.000 +/-  0.032 |    0.002 +/-  1.957
GLY  57 | R GLY  57 |    0.000 +/-  1.819 |   -0.000 +/-  0.822 |    0.319 +/-  1.726 |   -0.318 +/-  1.047 |    0.000 +/-  0.045 |    0.000 +/-  1.816
ASN  58 | R ASN  58 |   -0.000 +/-  1.534 |   -0.000 +/-  1.281 |   -0.071 +/-  1.591 |    0.073 +/-  0.804 |   -0.000 +/-  0.028 |    0.002 +/-  1.865
GLY  59 | R GLY  59 |   -0.000 +/-  1.778 |   -0.000 +/-  1.201 |    0.233 +/-  2.160 |   -0.230 +/-  1.241 |   -0.000 +/-  0.043 |    0.002 +/-  1.918
THR  60 | R THR  60 |    0.000 +/-  2.344 |   -0.000 +/-  1.331 |    0.023 +/-  3.436 |   -0.050 +/-  0.635 |    0.000 +/-  0.000 |   -0.027 +/-  2.478
ILE  61 | R ILE  61 |   -0.000 +/-  1.564 |   -0.001 +/-  1.138 |   -0.527 +/-  1.298 |    0.543 +/-  0.867 |    0.000 +/-  0.024 |    0.015 +/-  2.096
ASP  62 | R ASP  62 |    0.000 +/-  1.496 |   -0.002 +/-  1.120 |   -2.262 +/-  2.107 |    2.269 +/-  1.210 |    0.000 +/-  0.011 |    0.005 +/-  2.160
PHE  63 | R PHE  63 |   -0.000 +/-  1.548 |   -0.003 +/-  1.399 |    0.121 +/-  1.812 |   -0.100 +/-  0.776 |   -0.000 +/-  0.001 |    0.018 +/-  1.944
PRO  64 | R PRO  64 |   -0.000 +/-  1.702 |   -0.002 +/-  1.103 |   -2.071 +/-  2.984 |    2.056 +/-  1.680 |   -0.000 +/-  0.022 |   -0.017 +/-  2.189
GLU  65 | R GLU  65 |    0.000 +/-  1.752 |   -0.003 +/-  0.879 |   -1.347 +/-  2.386 |    1.364 +/-  1.760 |    0.000 +/-  0.019 |    0.014 +/-  2.041
PHE  66 | R PHE  66 |   -0.000 +/-  1.656 |   -0.009 +/-  1.196 |    0.663 +/-  1.415 |   -0.607 +/-  0.713 |   -0.000 +/-  0.015 |    0.047 +/-  1.858
LEU  67 | R LEU  67 |    0.000 +/-  1.515 |   -0.006 +/-  1.284 |    0.202 +/-  1.284 |   -0.200 +/-  0.864 |   -0.000 +/-  0.012 |   -0.003 +/-  1.809
THR  68 | R THR  68 |   -0.000 +/-  1.653 |   -0.003 +/-  1.111 |    0.102 +/-  1.433 |   -0.089 +/-  1.098 |    0.000 +/-  0.030 |    0.010 +/-  1.944
MET  69 | R MET  69 |   -0.000 +/-  1.498 |   -0.010 +/-  1.176 |    0.130 +/-  1.713 |   -0.098 +/-  1.086 |   -0.000 +/-  0.028 |    0.022 +/-  1.943
MET  70 | R MET  70 |   -0.000 +/-  1.435 |   -0.017 +/-  1.131 |    0.123 +/-  1.469 |   -0.091 +/-  0.832 |    0.000 +/-  0.005 |    0.015 +/-  1.717
ALA  71 | R ALA  71 |   -0.000 +/-  1.656 |   -0.005 +/-  1.027 |   -0.150 +/-  2.197 |    0.153 +/-  1.526 |    0.000 +/-  0.031 |   -0.003 +/-  1.818
ARG  72 | R ARG  72 |    0.000 +/-  1.702 |   -0.005 +/-  1.081 |    1.439 +/-  3.713 |   -1.386 +/-  3.239 |   -0.000 +/-  0.033 |    0.048 +/-  2.353
LYS  73 | R LYS  73 |    0.000 +/-  1.747 |   -0.013 +/-  1.299 |    0.649 +/-  3.116 |   -0.557 +/-  2.309 |    0.000 +/-  0.024 |    0.080 +/-  2.131
MET  74 | R MET  74 |   -0.000 +/-  1.433 |   -0.008 +/-  1.020 |   -0.366 +/-  2.302 |    0.384 +/-  1.919 |   -0.000 +/-  0.081 |    0.010 +/-  1.846
LYS  75 | R LYS  75 |    0.000 +/-  1.712 |   -0.003 +/-  1.005 |    1.642 +/-  3.006 |   -1.626 +/-  2.615 |   -0.000 +/-  0.073 |    0.014 +/-  2.220
ASP  76 | R ASP  76 |   -0.000 +/-  1.772 |   -0.004 +/-  1.267 |   -1.283 +/-  5.900 |    1.316 +/-  4.959 |   -0.000 +/-  0.072 |    0.028 +/-  2.304
THR  77 | R THR  77 |    0.000 +/-  1.661 |   -0.008 +/-  0.977 |   -0.217 +/-  1.959 |    0.268 +/-  1.784 |   -0.000 +/-  0.077 |    0.044 +/-  2.169
ASP  78 | R ASP  78 |    0.000 +/-  1.917 |   -0.009 +/-  0.911 |   -1.241 +/-  3.110 |    1.226 +/-  1.745 |    0.000 +/-  0.032 |   -0.024 +/-  2.536
SER  79 | R SER  79 |   -0.000 +/-  1.707 |   -0.012 +/-  0.839 |   -0.384 +/-  2.522 |    0.407 +/-  2.014 |   -0.000 +/-  0.052 |    0.010 +/-  1.825
GLU  80 | R GLU  80 |    0.000 +/-  1.646 |   -0.008 +/-  1.201 |   -2.031 +/-  2.860 |    2.017 +/-  2.735 |   -0.000 +/-  0.050 |   -0.023 +/-  2.163
GLU  81 | R GLU  81 |   -0.000 +/-  1.476 |   -0.027 +/-  1.203 |   -1.543 +/-  3.228 |    1.485 +/-  2.238 |   -0.000 +/-  0.011 |   -0.084 +/-  1.880
GLU  82 | R GLU  82 |    0.000 +/-  1.915 |   -0.219 +/-  1.132 |   -1.378 +/-  2.238 |    1.487 +/-  1.633 |   -0.010 +/-  0.026 |   -0.120 +/-  1.826
ILE  83 | R ILE  83 |    0.000 +/-  1.521 |   -0.073 +/-  1.110 |   -0.631 +/-  2.174 |    0.654 +/-  1.204 |   -0.000 +/-  0.018 |   -0.050 +/-  2.052
ARG  84 | R ARG  84 |   -0.000 +/-  1.589 |   -0.039 +/-  1.141 |    2.181 +/-  3.010 |   -2.049 +/-  2.155 |   -0.000 +/-  0.031 |    0.094 +/-  2.516
GLU  85 | R GLU  85 |    0.000 +/-  1.436 |   -0.274 +/-  1.253 |   -2.395 +/-  2.036 |    2.286 +/-  1.334 |   -0.002 +/-  0.010 |   -0.385 +/-  1.818
ALA  86 | R ALA  86 |   -0.000 +/-  1.507 |   -0.447 +/-  0.989 |   -1.677 +/-  2.085 |    1.803 +/-  0.964 |   -0.027 +/-  0.016 |   -0.348 +/-  1.999
PHE  87 | R PHE  87 |   -0.000 +/-  2.037 |   -0.093 +/-  0.967 |   -0.889 +/-  1.831 |    1.019 +/-  1.421 |    0.000 +/-  0.022 |    0.038 +/-  2.292
ARG  88 | R ARG  88 |    0.000 +/-  1.793 |   -0.073 +/-  1.082 |    3.865 +/-  2.540 |   -3.396 +/-  1.793 |   -0.000 +/-  0.036 |    0.395 +/-  2.463
VAL  89 | R VAL  89 |   -0.000 +/-  1.648 |   -0.229 +/-  0.799 |   -0.736 +/-  1.823 |    1.215 +/-  1.833 |   -0.019 +/-  0.046 |    0.232 +/-  1.700
PHE  90 | R PHE  90 |    0.000 +/-  1.619 |   -0.068 +/-  0.887 |   -0.313 +/-  4.248 |    0.429 +/-  2.909 |   -0.001 +/-  0.066 |    0.048 +/-  2.141
ASP  91 | R ASP  91 |   -0.000 +/-  1.551 |   -0.016 +/-  0.998 |   -3.504 +/-  2.350 |    3.552 +/-  2.705 |   -0.000 +/-  0.043 |    0.033 +/-  2.205
LYS  92 | R LYS  92 |    0.000 +/-  1.736 |   -0.004 +/-  1.419 |    4.059 +/-  2.902 |   -3.992 +/-  1.851 |    0.000 +/-  0.057 |    0.063 +/-  2.776
ASP  93 | R ASP  93 |    0.000 +/-  1.747 |   -0.002 +/-  0.934 |   -2.525 +/-  2.063 |    2.545 +/-  1.542 |   -0.000 +/-  0.060 |    0.018 +/-  1.858
GLY  94 | R GLY  94 |    0.000 +/-  1.547 |   -0.002 +/-  0.872 |    0.650 +/-  2.148 |   -0.600 +/-  1.625 |    0.001 +/-  0.145 |    0.049 +/-  2.028
ASN  95 | R ASN  95 |    0.000 +/-  1.265 |   -0.003 +/-  1.174 |   -0.111 +/-  1.800 |    0.215 +/-  1.222 |    0.000 +/-  0.066 |    0.101 +/-  1.876
GLY  96 | R GLY  96 |   -0.000 +/-  1.656 |   -0.010 +/-  0.791 |   -0.001 +/-  1.814 |    0.117 +/-  1.217 |   -0.000 +/-  0.043 |    0.106 +/-  2.162
TYR  97 | R TYR  97 |    0.000 +/-  2.688 |   -0.005 +/-  1.483 |    0.020 +/-  3.282 |   -0.110 +/-  0.797 |   -0.000 +/-  0.011 |   -0.094 +/-  2.731
ILE  98 | R ILE  98 |   -0.000 +/-  1.789 |   -0.003 +/-  1.159 |   -0.326 +/-  2.518 |    0.374 +/-  2.278 |    0.000 +/-  0.029 |    0.045 +/-  2.400
SER  99 | R SER  99 |    0.000 +/-  1.435 |   -0.001 +/-  1.280 |   -0.772 +/-  1.716 |    0.753 +/-  0.875 |    0.000 +/-  0.025 |   -0.020 +/-  2.238
ALA 100 | R ALA 100 |    0.000 +/-  1.575 |   -0.001 +/-  1.178 |   -0.650 +/-  1.478 |    0.647 +/-  0.995 |   -0.000 +/-  0.018 |   -0.004 +/-  1.948
ALA 101 | R ALA 101 |    0.000 +/-  1.809 |   -0.001 +/-  0.834 |   -0.458 +/-  1.303 |    0.467 +/-  1.120 |    0.000 +/-  0.038 |    0.009 +/-  2.037
GLU 102 | R GLU 102 |    0.000 +/-  1.414 |   -0.001 +/-  1.154 |   -2.729 +/-  1.963 |    2.736 +/-  1.358 |    0.000 +/-  0.014 |    0.006 +/-  1.625
LEU 103 | R LEU 103 |    0.000 +/-  1.451 |   -0.001 +/-  1.237 |   -0.426 +/-  1.883 |    0.429 +/-  0.883 |   -0.000 +/-  0.017 |    0.002 +/-  1.946
ARG 104 | R ARG 104 |    0.000 +/-  1.574 |   -0.001 +/-  1.247 |    3.853 +/-  2.333 |   -3.840 +/-  1.751 |   -0.000 +/-  0.007 |    0.013 +/-  2.214
HIE 105 | R HIE 105 |   -0.000 +/-  1.615 |   -0.001 +/-  0.937 |    0.533 +/-  2.273 |   -0.518 +/-  1.016 |    0.000 +/-  0.024 |    0.014 +/-  2.044
VAL 106 | R VAL 106 |   -0.000 +/-  1.360 |   -0.001 +/-  1.177 |   -0.062 +/-  1.641 |    0.074 +/-  0.887 |   -0.000 +/-  0.015 |    0.010 +/-  1.806
MET 107 | R MET 107 |   -0.000 +/-  1.496 |   -0.001 +/-  0.986 |   -0.389 +/-  1.634 |    0.384 +/-  0.838 |   -0.000 +/-  0.005 |   -0.005 +/-  1.712
THR 108 | R THR 108 |    0.000 +/-  1.452 |   -0.000 +/-  0.888 |   -0.074 +/-  1.713 |    0.076 +/-  1.251 |    0.000 +/-  0.037 |    0.002 +/-  1.764
ASN 109 | R ASN 109 |    0.000 +/-  1.470 |   -0.001 +/-  1.049 |    0.095 +/-  2.955 |   -0.087 +/-  1.355 |   -0.000 +/-  0.029 |    0.007 +/-  2.345
LEU 110 | R LEU 110 |   -0.000 +/-  1.387 |   -0.001 +/-  1.285 |   -0.271 +/-  3.516 |    0.271 +/-  2.948 |   -0.000 +/-  0.073 |   -0.001 +/-  2.198
GLY 111 | R GLY 111 |    0.000 +/-  1.633 |   -0.000 +/-  0.933 |    0.493 +/-  2.559 |   -0.490 +/-  2.092 |   -0.000 +/-  0.083 |    0.003 +/-  1.798
GLU 112 | R GLU 112 |   -0.000 +/-  1.482 |   -0.000 +/-  1.134 |   -2.306 +/-  2.168 |    2.304 +/-  1.871 |    0.000 +/-  0.040 |   -0.003 +/-  2.064
LYS 113 | R LYS 113 |   -0.000 +/-  1.388 |   -0.000 +/-  0.854 |    2.903 +/-  2.241 |   -2.899 +/-  2.005 |   -0.000 +/-  0.044 |    0.004 +/-  2.023
LEU 114 | R LEU 114 |    0.000 +/-  1.358 |   -0.000 +/-  0.735 |   -0.116 +/-  2.080 |    0.117 +/-  2.008 |   -0.000 +/-  0.064 |    0.001 +/-  1.904
THR 115 | R THR 115 |   -0.000 +/-  1.626 |   -0.000 +/-  1.011 |   -0.457 +/-  2.453 |    0.455 +/-  1.927 |    0.000 +/-  0.041 |   -0.001 +/-  1.882
ASP 116 | R ASP 116 |   -0.000 +/-  1.643 |   -0.000 +/-  1.050 |   -3.284 +/-  3.037 |    3.278 +/-  2.272 |    0.000 +/-  0.028 |   -0.006 +/-  2.118
GLU 117 | R GLU 117 |    0.000 +/-  1.802 |   -0.000 +/-  0.993 |   -3.215 +/-  2.692 |    3.209 +/-  2.305 |    0.000 +/-  0.031 |   -0.006 +/-  2.162
GLU 118 | R GLU 118 |    0.000 +/-  1.708 |   -0.001 +/-  1.077 |   -3.590 +/-  1.848 |    3.588 +/-  1.435 |    0.000 +/-  0.013 |   -0.003 +/-  1.950
VAL 119 | R VAL 119 |   -0.000 +/-  1.396 |   -0.001 +/-  1.246 |   -0.792 +/-  2.043 |    0.791 +/-  1.343 |    0.000 +/-  0.005 |   -0.001 +/-  2.025
ASP 120 | R ASP 120 |    0.000 +/-  1.530 |   -0.001 +/-  1.040 |   -4.037 +/-  3.208 |    4.029 +/-  2.708 |   -0.000 +/-  0.028 |   -0.009 +/-  1.962
GLU 121 | R GLU 121 |    0.000 +/-  1.636 |   -0.001 +/-  1.008 |   -4.147 +/-  3.166 |    4.145 +/-  2.636 |   -0.000 +/-  0.025 |   -0.003 +/-  2.222
MET 122 | R MET 122 |    0.000 +/-  1.583 |   -0.002 +/-  0.918 |   -1.257 +/-  1.862 |    1.283 +/-  1.698 |   -0.000 +/-  0.033 |    0.025 +/-  2.007
ILE 123 | R ILE 123 |    0.000 +/-  1.802 |   -0.001 +/-  0.975 |   -1.019 +/-  2.263 |    1.025 +/-  1.909 |   -0.000 +/-  0.048 |    0.005 +/-  1.946
ARG 124 | R ARG 124 |    0.000 +/-  1.434 |   -0.002 +/-  0.920 |    5.295 +/-  2.897 |   -5.248 +/-  2.679 |    0.000 +/-  0.041 |    0.045 +/-  1.757
GLU 125 | R GLU 125 |   -0.000 +/-  1.822 |   -0.005 +/-  1.010 |   -3.705 +/-  2.279 |    3.744 +/-  1.757 |    0.000 +/-  0.044 |    0.035 +/-  2.345
ALA 126 | R ALA 126 |    0.000 +/-  1.764 |   -0.020 +/-  0.737 |   -1.385 +/-  2.044 |    1.518 +/-  1.499 |   -0.000 +/-  0.055 |    0.112 +/-  2.124
ASP 127 | R ASP 127 |    0.000 +/-  1.630 |   -0.027 +/-  0.833 |   -6.411 +/-  1.999 |    6.500 +/-  1.648 |   -0.001 +/-  0.040 |    0.061 +/-  2.053
ILE 128 | R ILE 128 |    0.000 +/-  1.578 |   -0.028 +/-  1.104 |   -0.856 +/-  1.571 |    0.996 +/-  1.231 |    0.000 +/-  0.039 |    0.111 +/-  2.178
ASP 129 | R ASP 129 |    0.000 +/-  1.590 |   -0.010 +/-  0.918 |   -4.983 +/-  1.956 |    4.995 +/-  1.822 |   -0.000 +/-  0.035 |    0.002 +/-  1.682
GLY 130 | R GLY 130 |   -0.000 +/-  1.852 |   -0.005 +/-  0.890 |    1.536 +/-  1.758 |   -1.431 +/-  0.902 |   -0.000 +/-  0.042 |    0.100 +/-  1.808
ASP 131 | R ASP 131 |   -0.000 +/-  1.454 |   -0.006 +/-  1.107 |   -4.133 +/-  1.866 |    4.183 +/-  1.861 |    0.000 +/-  0.065 |    0.045 +/-  1.815
GLY 132 | R GLY 132 |    0.000 +/-  1.611 |   -0.013 +/-  1.119 |    0.755 +/-  1.991 |   -0.599 +/-  1.303 |   -0.000 +/-  0.036 |    0.143 +/-  2.097
GLN 133 | R GLN 133 |    0.000 +/-  2.785 |   -0.042 +/-  1.713 |   -0.687 +/-  3.951 |    0.424 +/-  0.851 |    0.000 +/-  0.015 |   -0.304 +/-  3.174
VAL 134 | R VAL 134 |   -0.000 +/-  1.809 |   -0.386 +/-  1.113 |   -0.223 +/-  1.747 |    0.322 +/-  0.919 |   -0.003 +/-  0.012 |   -0.289 +/-  2.173
ASN 135 | R ASN 135 |   -0.000 +/-  1.617 |   -0.648 +/-  1.457 |   -1.241 +/-  1.545 |    1.770 +/-  0.611 |   -0.025 +/-  0.009 |   -0.143 +/-  2.103
TYR 136 | R TYR 136 |    0.000 +/-  1.507 |   -0.291 +/-  1.106 |   -1.707 +/-  2.105 |    1.837 +/-  1.139 |   -0.003 +/-  0.006 |   -0.164 +/-  1.586
GLU 137 | R GLU 137 |   -0.000 +/-  1.666 |   -0.050 +/-  0.970 |   -5.536 +/-  2.511 |    5.534 +/-  1.988 |   -0.000 +/-  0.043 |   -0.052 +/-  2.044
GLU 138 | R GLU 138 |    0.000 +/-  1.392 |   -0.139 +/-  1.172 |   -7.497 +/-  2.109 |    7.251 +/-  1.266 |    0.000 +/-  0.003 |   -0.385 +/-  1.697
PHE 139 | R PHE 139 |    0.000 +/-  1.782 |   -0.417 +/-  1.180 |   -3.027 +/-  1.556 |    3.014 +/-  0.642 |   -0.001 +/-  0.005 |   -0.431 +/-  2.167
VAL 140 | R VAL 140 |   -0.000 +/-  1.666 |   -0.110 +/-  1.253 |   -2.295 +/-  3.004 |    2.339 +/-  1.319 |   -0.000 +/-  0.024 |   -0.067 +/-  2.232
GLN 141 | R GLN 141 |   -0.000 +/-  1.729 |   -0.236 +/-  1.164 |   -5.456 +/-  4.831 |    5.526 +/-  3.366 |   -0.023 +/-  0.063 |   -0.189 +/-  2.286
MET 142 | R MET 142 |   -0.000 +/-  1.702 |   -1.223 +/-  1.024 |   -5.544 +/-  1.855 |    7.333 +/-  1.430 |   -0.209 +/-  0.048 |    0.356 +/-  1.811
MET 143 | R MET 143 |   -0.000 +/-  1.435 |   -0.623 +/-  1.185 |   -1.680 +/-  1.726 |    2.208 +/-  1.490 |   -0.092 +/-  0.079 |   -0.188 +/-  2.014
THR 144 | R THR 144 |   -0.000 +/-  1.724 |   -0.222 +/-  1.203 |   -5.628 +/-  4.083 |    5.831 +/-  3.293 |   -0.046 +/-  0.072 |   -0.066 +/-  2.135
ALA 145 | R ALA 145 |    0.000 +/-  2.195 |    0.003 +/-  0.853 |  -51.240 +/- 15.321 |   50.861 +/- 14.474 |   -0.087 +/-  0.105 |   -0.463 +/-  2.259
 CA 146 | R  CA 146 |    0.000 +/-  0.000 |    0.000 +/-  0.000 |    0.000 +/-  0.000 |    0.000 +/-  0.000 |    0.000 +/-  0.000 |    0.000 +/-  0.000
 CW 147 | R  CW 147 |    0.000 +/-  0.000 |    0.000 +/-  0.000 |    0.000 +/-  0.000 |    0.000 +/-  0.000 |    0.000 +/-  0.000 |    0.000 +/-  0.000
 CA 148 | R  CA 148 |    0.000 +/-  0.000 |    0.000 +/-  0.000 |    0.000 +/-  0.000 |    0.000 +/-  0.000 |    0.000 +/-  0.000 |    0.000 +/-  0.000
 CW 149 | R  CW 149 |    0.000 +/-  0.000 |    0.000 +/-  0.000 |    0.000 +/-  0.000 |    0.000 +/-  0.000 |    0.000 +/-  0.000 |    0.000 +/-  0.000
 CA 150 | R  CA 150 |    0.000 +/-  0.000 |    0.000 +/-  0.000 |    0.000 +/-  0.000 |    0.000 +/-  0.000 |    0.000 +/-  0.000 |    0.000 +/-  0.000
 CW 151 | R  CW 151 |    0.000 +/-  0.000 |    0.000 +/-  0.000 |    0.000 +/-  0.000 |    0.000 +/-  0.000 |    0.000 +/-  0.000 |    0.000 +/-  0.000
 CA 152 | R  CA 152 |    0.000 +/-  0.000 |    0.000 +/-  0.000 |    0.000 +/-  0.000 |    0.000 +/-  0.000 |    0.000 +/-  0.000 |    0.000 +/-  0.000
 CW 153 | R  CW 153 |    0.000 +/-  0.000 |    0.000 +/-  0.000 |    0.000 +/-  0.000 |    0.000 +/-  0.000 |    0.000 +/-  0.000 |    0.000 +/-  0.000
PHE 154 | L PHE   1 |   -0.000 +/-  2.049 |   -0.047 +/-  0.833 | -102.696 +/-  6.657 |  103.320 +/-  5.515 |    0.001 +/-  0.051 |    0.578 +/-  3.152
LYS 155 | L LYS   2 |    0.000 +/-  1.811 |   -0.101 +/-  1.002 |  -25.751 +/-  2.759 |   26.252 +/-  2.227 |    0.000 +/-  0.047 |    0.400 +/-  1.928
LYS 156 | L LYS   3 |   -0.000 +/-  1.885 |   -0.791 +/-  0.984 |  -29.421 +/-  2.506 |   30.544 +/-  1.840 |   -0.035 +/-  0.043 |    0.297 +/-  2.410
LEU 157 | L LEU   4 |    0.000 +/-  1.478 |   -0.515 +/-  1.001 |    4.564 +/-  1.497 |   -4.422 +/-  0.907 |   -0.020 +/-  0.022 |   -0.393 +/-  1.800
ALA 158 | L ALA   5 |   -0.000 +/-  1.567 |   -0.143 +/-  0.922 |    5.767 +/-  1.422 |   -5.702 +/-  1.018 |   -0.001 +/-  0.034 |   -0.079 +/-  1.858
GLU 159 | L GLU   6 |    0.000 +/-  1.436 |   -0.577 +/-  1.119 |   22.808 +/-  2.292 |  -22.617 +/-  1.541 |   -0.016 +/-  0.017 |   -0.402 +/-  1.733
ALA 160 | L ALA   7 |   -0.000 +/-  1.718 |   -1.037 +/-  0.840 |    4.979 +/-  2.244 |   -4.305 +/-  0.808 |   -0.076 +/-  0.018 |   -0.439 +/-  2.407
VAL 161 | L VAL   8 |    0.000 +/-  1.609 |   -0.327 +/-  1.011 |    3.225 +/-  1.819 |   -3.003 +/-  1.069 |   -0.004 +/-  0.020 |   -0.109 +/-  1.922
LYS 162 | L LYS   9 |   -0.000 +/-  1.673 |   -0.466 +/-  0.852 |  -31.403 +/-  2.771 |   32.680 +/-  1.965 |   -0.020 +/-  0.027 |    0.791 +/-  2.146
PHE 163 | L PHE  10 |   -0.000 +/-  1.731 |   -0.507 +/-  1.061 |    1.967 +/-  1.588 |   -1.331 +/-  0.846 |   -0.012 +/-  0.018 |    0.116 +/-  1.991
SER 164 | L SER  11 |    0.000 +/-  1.772 |   -0.438 +/-  0.785 |    3.293 +/-  2.274 |   -2.704 +/-  1.674 |   -0.008 +/-  0.040 |    0.142 +/-  1.828
ALA 165 | L ALA  12 |   -0.000 +/-  1.438 |   -1.156 +/-  0.798 |    3.037 +/-  2.403 |   -1.118 +/-  2.007 |   -0.234 +/-  0.036 |    0.529 +/-  1.802
LYS 166 | L LYS  13 |    0.000 +/-  1.695 |   -0.887 +/-  0.943 |  -31.595 +/-  2.767 |   32.883 +/-  2.371 |   -0.059 +/-  0.055 |    0.342 +/-  2.121
LEU 167 | L LEU  14 |    0.000 +/-  1.902 |   -0.880 +/-  0.935 |   91.077 +/-  9.215 |  -87.016 +/-  8.373 |   -0.368 +/-  0.087 |    2.813 +/-  2.373
