# Supplementary material for: Polarized benzene rings can promote the interaction between CaM and the CaMBD region of nNOS
Source: Front Mol Neurosci. 2024 Sep 3;17:1461272. doi: 10.3389/fnmol.2024.1461272 (PMC11405375; doi:10.3389/fnmol.2024.1461272)
Supplement: Supplementary file 1 [file Data_Sheet_1.ZIP › Original dataset/Model 1/MMGBSA/N0-Bond-mmgbsa.out]

| Run on Sat Jul  6 09:37:21 2024
|
|Input file:
|--------------------------------------------------------------
|&general
|	startframe=1, 
|	endframe=192, 
|	interval=2,
|	verbose=2,
|	keep_files=0,
|	netcdf=1,
|/
|&gb
|	igb=5,
|	saltcon=0.100,
|/
|&decomp
|	idecomp=2,
|	dec_verbose=3,
|	csv_format=0,
|/
|--------------------------------------------------------------
|MMPBSA.py Version=14.0
|Complex topology file:           complex.prmtop
|Receptor topology file:          receptor.prmtop
|Ligand topology file:            ligand.prmtop
|Initial mdcrd(s):                complex.nc
|Initial Receptor mdcrd(s):       receptor.nc
|Initial Ligand mdcrd(s):         ligand.nc
|
|Receptor mask:                  ":1-153"
|Ligand mask:                    ":154-167"
|
|Calculations performed using 96.5 complex frames.
|
|Generalized Born ESURF calculated using 'LCPO' surface areas
|
|All units are reported in kcal/mole.
-------------------------------------------------------------------------------
-------------------------------------------------------------------------------

GENERALIZED BORN:

Complex:
Energy Component            Average              Std. Dev.   Std. Err. of Mean
-------------------------------------------------------------------------------
BOND                       802.7094               23.1456              2.3623
ANGLE                     1686.9241               34.0802              3.4783
DIHED                      883.6044               13.1025              1.3373
VDWAALS                  -1135.6459               15.3255              1.5641
EEL                      -5176.8745              115.2263             11.7602
1-4 VDW                    651.7957               10.7302              1.0951
1-4 EEL                  -1468.5145               50.5710              5.1614
EGB                      -4097.1120               92.6564              9.4567
ESURF                       94.6101                1.4242              0.1454

G gas                    -3756.0015              106.9419             10.9147
G solv                   -4002.5019               91.9634              9.3860

TOTAL                    -7758.5034               39.0421              3.9847


Receptor:
Energy Component            Average              Std. Dev.   Std. Err. of Mean
-------------------------------------------------------------------------------
BOND                       762.0391               22.6991              2.3167
ANGLE                     1570.4995               32.3924              3.3060
DIHED                      826.8160               12.5095              1.2767
VDWAALS                  -1008.1642               15.7508              1.6076
EEL                      -3344.0114               93.0810              9.5000
1-4 VDW                    598.9978               10.3202              1.0533
1-4 EEL                  -2521.3363               50.1364              5.1170
EGB                      -4415.9193               71.9334              7.3417
ESURF                       91.9505                1.2608              0.1287

G gas                    -3115.1595               85.3805              8.7141
G solv                   -4323.9688               71.6097              7.3086

TOTAL                    -7439.1283               36.1262              3.6871


Ligand:
Energy Component            Average              Std. Dev.   Std. Err. of Mean
-------------------------------------------------------------------------------
BOND                        40.6700                4.7182              0.4815
ANGLE                      116.4250                8.0911              0.8258
DIHED                       56.7884                4.4165              0.4508
VDWAALS                    -70.8279                3.2922              0.3360
EEL                       -987.9540               25.3074              2.5829
1-4 VDW                     52.7979                2.7442              0.2801
1-4 EEL                   1052.8216                9.8284              1.0031
EGB                       -557.9628               21.5010              2.1944
ESURF                       10.6281                0.3222              0.0329

G gas                      260.7210               25.4887              2.6014
G solv                    -547.3348               21.3595              2.1800

TOTAL                     -286.6138               11.5796              1.1818


Differences (Complex - Receptor - Ligand):
Energy Component            Average              Std. Dev.   Std. Err. of Mean
-------------------------------------------------------------------------------
BOND                         0.0003               32.7602              3.3436
ANGLE                       -0.0004               47.7094              4.8693
DIHED                       -0.0001               18.6459              1.9030
VDWAALS                    -56.6537               22.2215              2.2680
EEL                       -844.9091              150.2719             15.3371
1-4 VDW                     -0.0000               15.1385              1.5451
1-4 EEL                      0.0001               71.8866              7.3369
EGB                        876.7701              119.2557             12.1715
ESURF                       -7.9685                1.9292              0.1969

DELTA G gas               -901.5629              139.1980             14.2068
DELTA G solv               868.8016              118.4966             12.0940

DELTA TOTAL                -32.7613               54.4378              5.5560


-------------------------------------------------------------------------------
-------------------------------------------------------------------------------
