# Supplementary material for: Polarized benzene rings can promote the interaction between CaM and the CaMBD region of nNOS
Source: Front Mol Neurosci. 2024 Sep 3;17:1461272. doi: 10.3389/fnmol.2024.1461272 (PMC11405375; doi:10.3389/fnmol.2024.1461272)
Supplement: Supplementary file 1 [file Data_Sheet_1.ZIP › Original dataset/Model 1/relevance/correl.out]

  0.830  0.459  0.442  0.322  0.238  0.291  0.332  0.106  0.074  0.153 -0.029 -0.015 -0.054 -0.087 -0.115 -0.144 -0.162 -0.238 -0.149 -0.163 -0.107 -0.127 -0.173 -0.113 -0.212 -0.086  0.077 -0.081 -0.230 -0.180 -0.189 -0.134 -0.155 -0.125 -0.076 -0.096 -0.075 -0.048 -0.047 -0.039 -0.092 -0.135 -0.133 -0.153 -0.163 -0.168 -0.172 -0.199 -0.182 -0.198 -0.175 -0.117 -0.133 -0.122 -0.048 -0.041 -0.067 -0.087 -0.131 -0.140 -0.113 -0.060  0.049  0.071 -0.030  0.027  0.151  0.135  0.101  0.143  0.198  0.097  0.050  0.165  0.122  0.117  0.026 -0.062 -0.074 -0.104 -0.214 -0.140 -0.133 -0.153 -0.209 -0.199 -0.064 -0.155 -0.136 -0.049 -0.045 -0.013  0.011 -0.023  0.018 -0.052 -0.010  0.070  0.137  0.150  0.081  0.046  0.061  0.077  0.019 -0.009  0.054  0.039 -0.023 -0.025 -0.018 -0.016  0.042  0.056  0.120  0.165  0.142  0.100  0.129  0.179  0.122  0.139  0.128  0.175  0.068  0.082  0.043 -0.056  0.024  0.103  0.077  0.116  0.038 -0.078 -0.135 -0.119 -0.101 -0.139 -0.206 -0.178 -0.138 -0.141 -0.178 -0.129 -0.103 -0.217 -0.190 -0.077 -0.068  0.054  0.063 -0.010 -0.022 -0.107 -0.026 -0.075 -0.145 -0.132 -0.103 -0.194 -0.205 -0.093 -0.196 -0.225 -0.184 -0.128 -0.161
  0.459  0.634  0.598  0.427  0.365  0.447  0.492  0.293  0.266  0.332  0.068  0.075  0.077  0.006 -0.018 -0.073 -0.092 -0.156 -0.111 -0.098 -0.050 -0.061 -0.100 -0.090 -0.166 -0.099 -0.030 -0.077 -0.193 -0.195 -0.188 -0.117 -0.144 -0.145 -0.090 -0.097 -0.093 -0.075 -0.110 -0.087 -0.126 -0.182 -0.174 -0.196 -0.220 -0.186 -0.193 -0.251 -0.228 -0.245 -0.229 -0.164 -0.152 -0.184 -0.084 -0.102 -0.159 -0.182 -0.229 -0.194 -0.111 -0.057  0.147  0.082 -0.017  0.100  0.248  0.207  0.157  0.251  0.309  0.150  0.169  0.288  0.229  0.208  0.086 -0.062 -0.120 -0.125 -0.170 -0.178 -0.166 -0.182 -0.239 -0.247 -0.112 -0.185 -0.174 -0.080 -0.037 -0.014  0.027 -0.011  0.044 -0.028  0.009  0.061  0.178  0.202  0.142  0.070  0.057  0.136  0.039 -0.014  0.070  0.051 -0.038 -0.044 -0.014  0.016  0.062  0.104  0.180  0.230  0.172  0.095  0.174  0.224  0.118  0.110  0.127  0.152  0.034  0.032 -0.030 -0.138 -0.046  0.067  0.089  0.091  0.031 -0.120 -0.183 -0.188 -0.168 -0.245 -0.297 -0.243 -0.218 -0.246 -0.230 -0.123 -0.121 -0.136 -0.119 -0.144 -0.125  0.073  0.092 -0.055 -0.073 -0.147 -0.106 -0.167 -0.231 -0.212 -0.165 -0.305 -0.257 -0.118 -0.258 -0.231 -0.141 -0.111 -0.131
  0.442  0.598  0.887  0.682  0.669  0.646  0.634  0.552  0.434  0.373  0.156  0.165  0.126  0.038  0.016 -0.060 -0.085 -0.144 -0.093 -0.091 -0.059 -0.081 -0.124 -0.103 -0.139 -0.105 -0.005 -0.041 -0.173 -0.202 -0.203 -0.112 -0.160 -0.192 -0.103 -0.101 -0.124 -0.104 -0.153 -0.108 -0.163 -0.209 -0.190 -0.246 -0.275 -0.215 -0.243 -0.321 -0.295 -0.290 -0.310 -0.237 -0.206 -0.302 -0.188 -0.210 -0.259 -0.270 -0.326 -0.270 -0.173 -0.071  0.176  0.048 -0.125  0.067  0.222  0.126  0.040  0.238  0.304  0.099  0.129  0.295  0.226  0.147  0.028 -0.094 -0.143 -0.119 -0.153 -0.209 -0.217 -0.166 -0.206 -0.267 -0.091 -0.105 -0.127 -0.035  0.020  0.009  0.106  0.065  0.110  0.045  0.055  0.037  0.256  0.300  0.274  0.169  0.117  0.218  0.121  0.045  0.124  0.155  0.039 -0.009  0.052  0.062  0.082  0.209  0.226  0.291  0.178  0.120  0.250  0.255  0.117  0.142  0.164  0.130  0.043  0.054 -0.029 -0.148 -0.045  0.093  0.098  0.101  0.042 -0.150 -0.205 -0.265 -0.199 -0.311 -0.386 -0.339 -0.303 -0.329 -0.314 -0.219 -0.182 -0.137 -0.123 -0.242 -0.203  0.153  0.159 -0.074 -0.088 -0.256 -0.187 -0.234 -0.295 -0.324 -0.257 -0.384 -0.332 -0.189 -0.296 -0.280 -0.188 -0.104 -0.141
  0.322  0.427  0.682  0.736  0.614  0.508  0.627  0.620  0.404  0.304  0.266  0.238  0.137  0.085  0.067 -0.033 -0.046 -0.100 -0.057 -0.065 -0.032 -0.064 -0.089 -0.083 -0.114 -0.075  0.029 -0.044 -0.139 -0.188 -0.177 -0.062 -0.110 -0.166 -0.074 -0.031 -0.074 -0.053 -0.109 -0.103 -0.165 -0.212 -0.206 -0.264 -0.275 -0.222 -0.245 -0.304 -0.277 -0.258 -0.268 -0.217 -0.187 -0.266 -0.176 -0.181 -0.237 -0.232 -0.288 -0.219 -0.128 -0.000  0.238  0.074 -0.113  0.046  0.188  0.056 -0.040  0.144  0.191  0.029  0.022  0.170  0.123  0.035 -0.040 -0.074 -0.109 -0.096 -0.100 -0.139 -0.161 -0.087 -0.101 -0.162 -0.041 -0.044 -0.073 -0.023  0.097  0.056  0.176  0.138  0.171  0.110  0.095  0.050  0.270  0.287  0.294  0.218  0.128  0.203  0.154  0.078  0.145  0.199  0.084  0.036  0.084  0.081  0.106  0.216  0.210  0.258  0.131  0.079  0.208  0.171  0.051  0.115  0.140  0.065  0.030  0.016 -0.062 -0.163 -0.042  0.084  0.099  0.061  0.006 -0.162 -0.170 -0.220 -0.167 -0.295 -0.363 -0.306 -0.269 -0.334 -0.295 -0.187 -0.183 -0.117 -0.104 -0.189 -0.151  0.224  0.223 -0.080 -0.078 -0.232 -0.212 -0.229 -0.287 -0.333 -0.257 -0.369 -0.316 -0.167 -0.271 -0.252 -0.177 -0.081 -0.114
  0.238  0.365  0.669  0.614  0.727  0.587  0.537  0.647  0.506  0.340  0.244  0.277  0.188  0.117  0.091  0.000 -0.019 -0.072 -0.025 -0.042 -0.028 -0.063 -0.080 -0.073 -0.073 -0.106  0.022  0.011 -0.093 -0.130 -0.108 -0.035 -0.086 -0.117 -0.064 -0.024 -0.057 -0.038 -0.088 -0.055 -0.093 -0.122 -0.118 -0.177 -0.196 -0.148 -0.196 -0.266 -0.243 -0.232 -0.289 -0.231 -0.201 -0.319 -0.232 -0.253 -0.293 -0.278 -0.318 -0.247 -0.164 -0.064  0.172 -0.017 -0.194  0.046  0.140 -0.015 -0.061  0.162  0.189 -0.005  0.052  0.206  0.125  0.040 -0.033 -0.095 -0.131 -0.091 -0.091 -0.145 -0.166 -0.081 -0.111 -0.173 -0.051 -0.027 -0.059 -0.010  0.061  0.025  0.142  0.119  0.122  0.076  0.077  0.005  0.219  0.251  0.273  0.189  0.116  0.192  0.158  0.086  0.108  0.163  0.084  0.031  0.056  0.052  0.061  0.191  0.154  0.207  0.077  0.076  0.193  0.151  0.038  0.101  0.128  0.054  0.010  0.024 -0.051 -0.145 -0.047  0.069  0.070  0.055  0.036 -0.140 -0.157 -0.221 -0.173 -0.284 -0.330 -0.296 -0.292 -0.301 -0.282 -0.225 -0.170 -0.090 -0.086 -0.265 -0.218  0.161  0.152 -0.076 -0.079 -0.253 -0.176 -0.211 -0.258 -0.298 -0.245 -0.333 -0.270 -0.154 -0.229 -0.212 -0.119 -0.050 -0.090
  0.291  0.447  0.646  0.508  0.587  0.696  0.517  0.545  0.531  0.452  0.190  0.246  0.247  0.158  0.102  0.016  0.034 -0.037  0.002 -0.037 -0.014 -0.047 -0.057 -0.058 -0.060 -0.106 -0.002  0.007 -0.083 -0.157 -0.115 -0.026 -0.065 -0.103 -0.039 -0.012 -0.045 -0.020 -0.067 -0.047 -0.098 -0.167 -0.192 -0.228 -0.230 -0.198 -0.229 -0.281 -0.248 -0.262 -0.281 -0.200 -0.159 -0.250 -0.146 -0.165 -0.227 -0.242 -0.293 -0.237 -0.126 -0.036  0.206  0.050 -0.096  0.189  0.222  0.065  0.071  0.297  0.258  0.028  0.156  0.269  0.140  0.115  0.027 -0.081 -0.118 -0.118 -0.105 -0.139 -0.214 -0.120 -0.137 -0.255 -0.111 -0.052 -0.112 -0.058 -0.055 -0.032  0.054  0.008  0.026 -0.038  0.007 -0.033  0.138  0.210  0.214  0.117  0.080  0.206  0.121  0.038  0.105  0.166  0.060  0.011  0.080  0.074  0.095  0.169  0.141  0.165  0.073  0.064  0.143  0.134  0.040  0.056  0.118  0.067  0.018  0.025 -0.073 -0.158 -0.109  0.026  0.014  0.022  0.011 -0.193 -0.257 -0.297 -0.245 -0.342 -0.378 -0.349 -0.301 -0.303 -0.300 -0.224 -0.152 -0.078 -0.081 -0.199 -0.170  0.060  0.064 -0.150 -0.163 -0.229 -0.145 -0.194 -0.272 -0.270 -0.210 -0.347 -0.279 -0.153 -0.290 -0.249 -0.124 -0.058 -0.130
  0.332  0.492  0.634  0.627  0.537  0.517  0.717  0.620  0.428  0.399  0.326  0.287  0.212  0.168  0.101 -0.013 -0.002 -0.059 -0.047 -0.030  0.020 -0.009 -0.034 -0.064 -0.111 -0.116 -0.053 -0.049 -0.130 -0.194 -0.182 -0.057 -0.103 -0.165 -0.076 -0.031 -0.072 -0.060 -0.127 -0.113 -0.169 -0.241 -0.233 -0.289 -0.299 -0.246 -0.268 -0.342 -0.283 -0.273 -0.273 -0.208 -0.162 -0.211 -0.098 -0.103 -0.187 -0.200 -0.273 -0.204 -0.083  0.041  0.333  0.161 -0.002  0.162  0.278  0.155  0.061  0.219  0.243  0.060  0.097  0.209  0.149  0.075 -0.003 -0.067 -0.128 -0.113 -0.110 -0.181 -0.183 -0.121 -0.162 -0.202 -0.071 -0.104 -0.120 -0.058  0.052  0.037  0.137  0.102  0.135  0.053  0.053  0.058  0.234  0.264  0.261  0.177  0.087  0.210  0.144  0.036  0.117  0.185  0.066 -0.011  0.051  0.044  0.101  0.203  0.187  0.246  0.119  0.049  0.190  0.178  0.042  0.083  0.128  0.066  0.010 -0.005 -0.080 -0.179 -0.048  0.083  0.100  0.056 -0.001 -0.179 -0.200 -0.244 -0.186 -0.310 -0.377 -0.309 -0.282 -0.336 -0.303 -0.200 -0.202 -0.080 -0.078 -0.130 -0.098  0.185  0.187 -0.089 -0.093 -0.233 -0.201 -0.250 -0.284 -0.314 -0.252 -0.376 -0.309 -0.156 -0.292 -0.247 -0.143 -0.094 -0.125
  0.106  0.293  0.552  0.620  0.647  0.545  0.620  0.838  0.620  0.424  0.475  0.495  0.379  0.310  0.234  0.089  0.107  0.076  0.064  0.046  0.064  0.027  0.037  0.000  0.014 -0.070 -0.025  0.021 -0.002 -0.123 -0.077  0.050 -0.004 -0.099 -0.013  0.066 -0.008  0.001 -0.087 -0.076 -0.117 -0.190 -0.202 -0.278 -0.275 -0.206 -0.249 -0.324 -0.263 -0.253 -0.291 -0.237 -0.170 -0.287 -0.180 -0.193 -0.270 -0.264 -0.329 -0.235 -0.105  0.040  0.349  0.072 -0.115  0.174  0.194 -0.023 -0.051  0.170  0.129 -0.054  0.029  0.128  0.039 -0.037 -0.070 -0.054 -0.127 -0.083  0.002 -0.093 -0.157 -0.021 -0.023 -0.118 -0.047  0.012 -0.043 -0.022  0.116  0.063  0.204  0.180  0.181  0.114  0.095  0.013  0.223  0.243  0.310  0.239  0.112  0.239  0.216  0.105  0.131  0.253  0.154  0.047  0.115  0.074  0.109  0.224  0.116  0.149  0.019  0.010  0.139  0.062 -0.042  0.040  0.092 -0.040 -0.034 -0.046 -0.131 -0.207 -0.073  0.058  0.073 -0.004 -0.023 -0.202 -0.183 -0.248 -0.193 -0.341 -0.387 -0.331 -0.326 -0.385 -0.326 -0.244 -0.228  0.010 -0.007 -0.205 -0.159  0.225  0.209 -0.118 -0.108 -0.269 -0.258 -0.304 -0.304 -0.357 -0.287 -0.388 -0.287 -0.160 -0.275 -0.202 -0.088 -0.043 -0.074
  0.074  0.266  0.434  0.404  0.506  0.531  0.428  0.620  0.715  0.514  0.352  0.470  0.475  0.345  0.278  0.157  0.163  0.105  0.051  0.028  0.047  0.050  0.089  0.055  0.063 -0.056 -0.027  0.052  0.020 -0.094 -0.036  0.062 -0.003 -0.071  0.004  0.068 -0.010  0.015 -0.085 -0.060 -0.074 -0.160 -0.183 -0.265 -0.248 -0.161 -0.223 -0.285 -0.233 -0.242 -0.265 -0.210 -0.127 -0.272 -0.152 -0.187 -0.260 -0.273 -0.334 -0.250 -0.104 -0.019  0.274  0.015 -0.083  0.274  0.196  0.029  0.096  0.292  0.198  0.049  0.181  0.239  0.111  0.113  0.069 -0.042 -0.136 -0.101  0.026 -0.049 -0.155 -0.065 -0.075 -0.146 -0.076 -0.078 -0.096 -0.072 -0.018  0.007  0.083  0.059  0.052 -0.023 -0.011 -0.025  0.102  0.155  0.211  0.144  0.073  0.198  0.164  0.071  0.073  0.175  0.089  0.003  0.073  0.042  0.091  0.119  0.042  0.037 -0.017  0.015  0.064  0.043 -0.009  0.033  0.084 -0.006 -0.016 -0.016 -0.111 -0.196 -0.122  0.013  0.022 -0.006 -0.016 -0.184 -0.219 -0.259 -0.226 -0.338 -0.360 -0.344 -0.317 -0.368 -0.321 -0.238 -0.234  0.037  0.021 -0.220 -0.189  0.083  0.079 -0.140 -0.148 -0.232 -0.227 -0.299 -0.285 -0.278 -0.215 -0.345 -0.209 -0.086 -0.255 -0.157 -0.017  0.007 -0.072
  0.153  0.332  0.373  0.304  0.340  0.452  0.399  0.424  0.514  0.575  0.284  0.348  0.419  0.328  0.227  0.117  0.163  0.059  0.009 -0.023  0.014  0.028  0.072  0.032  0.026 -0.080 -0.073 -0.008 -0.047 -0.132 -0.115 -0.015 -0.057 -0.107 -0.050 -0.006 -0.055 -0.028 -0.097 -0.084 -0.118 -0.202 -0.213 -0.264 -0.263 -0.188 -0.219 -0.279 -0.216 -0.231 -0.233 -0.159 -0.077 -0.139 -0.013 -0.045 -0.140 -0.179 -0.247 -0.190 -0.034  0.035  0.311  0.136  0.088  0.364  0.297  0.191  0.243  0.395  0.297  0.142  0.271  0.292  0.173  0.206  0.148 -0.021 -0.103 -0.119 -0.041 -0.073 -0.167 -0.136 -0.152 -0.198 -0.112 -0.162 -0.165 -0.113 -0.094 -0.050  0.008 -0.023 -0.011 -0.095 -0.055 -0.022  0.057  0.115  0.132  0.048  0.016  0.158  0.086 -0.011  0.052  0.123  0.022 -0.043  0.015  0.009  0.069  0.080  0.051  0.069  0.020  0.011  0.055  0.091  0.017  0.019  0.095  0.051  0.009 -0.002 -0.092 -0.176 -0.123  0.015  0.012  0.010 -0.022 -0.188 -0.240 -0.261 -0.222 -0.317 -0.341 -0.321 -0.281 -0.321 -0.299 -0.206 -0.197 -0.009 -0.017 -0.093 -0.087  0.003  0.011 -0.146 -0.161 -0.171 -0.157 -0.231 -0.252 -0.201 -0.149 -0.308 -0.198 -0.072 -0.251 -0.165 -0.024 -0.021 -0.102
 -0.029  0.068  0.156  0.266  0.244  0.190  0.326  0.475  0.352  0.284  0.576  0.466  0.377  0.380  0.291  0.166  0.209  0.186  0.111  0.106  0.131  0.100  0.140  0.069  0.097 -0.009 -0.022  0.023  0.079 -0.046 -0.023  0.082  0.043 -0.051  0.005  0.086  0.030  0.018 -0.063 -0.082 -0.099 -0.174 -0.191 -0.242 -0.215 -0.146 -0.170 -0.217 -0.135 -0.128 -0.146 -0.121 -0.055 -0.096 -0.024 -0.014 -0.096 -0.085 -0.155 -0.074  0.028  0.161  0.397  0.162  0.047  0.209  0.175  0.002 -0.015  0.090  0.019 -0.036 -0.015 -0.017 -0.048 -0.081 -0.056 -0.002 -0.056 -0.021  0.076  0.003 -0.026  0.038  0.040  0.012 -0.016  0.010 -0.009 -0.026  0.082  0.039  0.140  0.138  0.128  0.082  0.044 -0.012  0.099  0.089  0.165  0.125  0.015  0.123  0.124  0.031  0.032  0.152  0.099 -0.006  0.037 -0.004  0.037  0.091 -0.023 -0.008 -0.072 -0.083 -0.010 -0.048 -0.086 -0.042  0.016 -0.058 -0.057 -0.086 -0.127 -0.143 -0.051  0.012  0.032 -0.052 -0.050 -0.121 -0.056 -0.082 -0.079 -0.182 -0.191 -0.146 -0.178 -0.246 -0.187 -0.127 -0.160  0.089  0.053 -0.011  0.018  0.134  0.123 -0.079 -0.059 -0.168 -0.209 -0.248 -0.191 -0.210 -0.185 -0.235 -0.134 -0.080 -0.143 -0.063  0.015  0.003 -0.028
 -0.015  0.075  0.165  0.238  0.277  0.246  0.287  0.495  0.470  0.348  0.466  0.668  0.567  0.479  0.414  0.268  0.289  0.244  0.134  0.112  0.133  0.124  0.197  0.125  0.166  0.022  0.022  0.056  0.129 -0.009  0.038  0.134  0.086 -0.009  0.045  0.133  0.061  0.055 -0.034 -0.056 -0.059 -0.148 -0.162 -0.234 -0.208 -0.126 -0.173 -0.220 -0.144 -0.147 -0.192 -0.163 -0.058 -0.182 -0.103 -0.117 -0.200 -0.181 -0.238 -0.132  0.007  0.108  0.346  0.062 -0.030  0.256  0.131 -0.029  0.016  0.151  0.048 -0.015  0.053  0.051 -0.013 -0.028 -0.015  0.005 -0.079 -0.033  0.093  0.006 -0.051  0.010  0.004 -0.013 -0.027 -0.026 -0.019 -0.052  0.038  0.007  0.106  0.102  0.096  0.049  0.028 -0.027  0.046  0.055  0.151  0.094 -0.002  0.133  0.144  0.037  0.019  0.158  0.114 -0.008  0.045 -0.008  0.035  0.087 -0.092 -0.088 -0.131 -0.121 -0.060 -0.098 -0.117 -0.054 -0.008 -0.086 -0.095 -0.103 -0.143 -0.171 -0.092 -0.021 -0.001 -0.063 -0.041 -0.137 -0.097 -0.134 -0.123 -0.227 -0.225 -0.195 -0.212 -0.266 -0.211 -0.163 -0.234  0.130  0.088 -0.111 -0.076  0.089  0.081 -0.117 -0.096 -0.167 -0.219 -0.272 -0.183 -0.189 -0.175 -0.223 -0.094 -0.069 -0.149 -0.034  0.080  0.046 -0.016
 -0.054  0.077  0.126  0.137  0.188  0.247  0.212  0.379  0.475  0.419  0.377  0.567  0.740  0.592  0.487  0.353  0.407  0.302  0.133  0.120  0.149  0.175  0.289  0.204  0.226  0.063  0.024  0.070  0.145 -0.029  0.005  0.120  0.073 -0.043  0.039  0.111  0.027  0.025 -0.074 -0.105 -0.088 -0.180 -0.200 -0.270 -0.244 -0.149 -0.192 -0.216 -0.148 -0.163 -0.153 -0.111  0.010 -0.082  0.006 -0.019 -0.119 -0.126 -0.191 -0.096  0.088  0.167  0.366  0.126  0.118  0.449  0.175  0.068  0.168  0.270  0.106  0.042  0.172  0.113  0.026  0.062  0.061 -0.005 -0.089 -0.063  0.088  0.028 -0.074 -0.025 -0.020 -0.047 -0.053 -0.079 -0.059 -0.099 -0.057 -0.057  0.036  0.026  0.028 -0.023 -0.038 -0.055 -0.027  0.006  0.086  0.018 -0.039  0.105  0.098 -0.007 -0.003  0.127  0.072 -0.038  0.034 -0.007  0.049  0.046 -0.114 -0.109 -0.144 -0.137 -0.082 -0.082 -0.112 -0.064  0.014 -0.078 -0.073 -0.080 -0.139 -0.180 -0.136 -0.053 -0.037 -0.063 -0.055 -0.154 -0.147 -0.172 -0.167 -0.251 -0.241 -0.233 -0.245 -0.296 -0.239 -0.197 -0.247  0.178  0.131 -0.028 -0.021  0.004  0.002 -0.147 -0.137 -0.154 -0.217 -0.282 -0.211 -0.177 -0.144 -0.229 -0.076 -0.026 -0.145 -0.006  0.143  0.090 -0.010
 -0.087  0.006  0.038  0.085  0.117  0.158  0.168  0.310  0.345  0.328  0.380  0.479  0.592  0.786  0.584  0.373  0.499  0.361  0.151  0.178  0.194  0.252  0.362  0.273  0.291  0.079  0.070  0.128  0.209  0.021  0.038  0.117  0.061 -0.057 -0.003  0.051 -0.013 -0.055 -0.105 -0.133 -0.097 -0.184 -0.175 -0.232 -0.241 -0.117 -0.153 -0.199 -0.122 -0.066 -0.102 -0.103  0.035  0.024  0.056  0.102 -0.025  0.043 -0.047  0.082  0.221  0.392  0.519  0.304  0.241  0.502  0.194  0.064  0.149  0.263  0.050 -0.033  0.111  0.040 -0.066 -0.018  0.027  0.024 -0.053 -0.012  0.102  0.015 -0.041  0.000  0.008  0.006 -0.049 -0.041 -0.034 -0.086 -0.008 -0.030  0.086  0.100  0.094  0.045 -0.004 -0.097 -0.066 -0.058  0.064  0.001 -0.104  0.060  0.086 -0.065 -0.064  0.112  0.055 -0.077 -0.016 -0.066  0.007  0.033 -0.147 -0.125 -0.180 -0.212 -0.139 -0.139 -0.187 -0.150 -0.044 -0.121 -0.131 -0.141 -0.165 -0.165 -0.090 -0.054 -0.025 -0.107 -0.081 -0.134 -0.048 -0.062 -0.071 -0.178 -0.158 -0.151 -0.188 -0.230 -0.188 -0.145 -0.211  0.259  0.195  0.170  0.193  0.037  0.028 -0.092 -0.063 -0.134 -0.219 -0.243 -0.169 -0.182 -0.156 -0.179 -0.080 -0.054 -0.114 -0.007  0.105  0.060 -0.016
 -0.115 -0.018  0.016  0.067  0.091  0.102  0.101  0.234  0.278  0.227  0.291  0.414  0.487  0.584  0.708  0.468  0.414  0.334  0.130  0.179  0.217  0.266  0.375  0.261  0.233  0.078  0.092  0.124  0.192  0.043  0.082  0.154  0.102  0.013  0.046  0.112  0.075  0.035 -0.019 -0.072 -0.017 -0.117 -0.130 -0.172 -0.170 -0.063 -0.105 -0.140 -0.082 -0.053 -0.087 -0.105  0.023 -0.058 -0.030 -0.012 -0.105 -0.052 -0.107  0.010  0.139  0.263  0.357  0.139  0.088  0.299  0.073 -0.057  0.029  0.135 -0.036 -0.050  0.033 -0.014 -0.088 -0.079 -0.024  0.015 -0.024  0.031  0.119  0.044  0.046  0.038  0.055  0.080  0.023 -0.007  0.033 -0.054  0.028  0.009  0.102  0.140  0.104  0.069 -0.032 -0.109 -0.073 -0.071  0.052  0.003 -0.110  0.020  0.101 -0.039 -0.064  0.103  0.092 -0.060  0.010 -0.065 -0.030  0.015 -0.148 -0.134 -0.174 -0.202 -0.152 -0.148 -0.172 -0.146 -0.075 -0.115 -0.159 -0.203 -0.200 -0.173 -0.092 -0.096 -0.051 -0.150 -0.097 -0.096  0.019  0.033 -0.006 -0.132 -0.068 -0.079 -0.139 -0.188 -0.125 -0.091 -0.197  0.252  0.185  0.052  0.080  0.037  0.020 -0.086 -0.045 -0.144 -0.230 -0.252 -0.161 -0.139 -0.129 -0.102  0.015  0.007  0.005  0.108  0.192  0.127  0.046
 -0.144 -0.073 -0.060 -0.033  0.000  0.016 -0.013  0.089  0.157  0.117  0.166  0.268  0.353  0.373  0.468  0.598  0.433  0.384  0.159  0.231  0.284  0.319  0.437  0.263  0.219  0.037  0.011  0.150  0.229  0.089  0.122  0.150  0.117  0.035  0.028  0.087  0.061  0.011 -0.003 -0.029  0.006 -0.018 -0.015 -0.053 -0.054  0.039 -0.005 -0.031 -0.009  0.017 -0.010 -0.048  0.044 -0.034 -0.030 -0.041 -0.094 -0.058 -0.062  0.016  0.119  0.139  0.175  0.028  0.052  0.200 -0.009 -0.080  0.031  0.042 -0.104 -0.047 -0.004 -0.066 -0.108 -0.083 -0.058 -0.039 -0.064  0.036  0.093  0.001  0.046  0.030  0.010  0.064  0.029 -0.015  0.059 -0.023 -0.008 -0.000  0.045  0.094  0.008 -0.010 -0.111 -0.111 -0.147 -0.138 -0.032 -0.061 -0.134 -0.054  0.033 -0.060 -0.122  0.001  0.029 -0.090 -0.075 -0.132 -0.082 -0.020 -0.186 -0.158 -0.174 -0.201 -0.163 -0.142 -0.176 -0.163 -0.079 -0.118 -0.169 -0.192 -0.187 -0.135 -0.120 -0.146 -0.118 -0.180 -0.086 -0.042  0.013  0.059 -0.013 -0.081  0.038 -0.022 -0.096 -0.090 -0.052 -0.067 -0.150  0.293  0.216  0.008  0.025 -0.066 -0.093 -0.096 -0.062 -0.042 -0.104 -0.190 -0.037  0.041  0.001  0.050  0.200  0.143  0.155  0.260  0.372  0.290  0.145
 -0.162 -0.092 -0.085 -0.046 -0.019  0.034 -0.002  0.107  0.163  0.163  0.209  0.289  0.407  0.499  0.414  0.433  0.772  0.574  0.309  0.332  0.340  0.350  0.519  0.328  0.383  0.114  0.031  0.187  0.378  0.148  0.154  0.203  0.168  0.007  0.017  0.076  0.001 -0.083 -0.098 -0.122 -0.041 -0.079 -0.061 -0.126 -0.138  0.004 -0.050 -0.094 -0.023  0.012 -0.032 -0.048  0.083  0.021  0.024  0.022 -0.053 -0.016 -0.038  0.065  0.192  0.245  0.295  0.137  0.149  0.392  0.077 -0.013  0.100  0.155 -0.059 -0.057  0.073 -0.018 -0.092 -0.042 -0.021 -0.044 -0.119 -0.022  0.113 -0.008 -0.053  0.016  0.032  0.028  0.006  0.003  0.015 -0.060 -0.090 -0.064 -0.033 -0.005 -0.050 -0.055 -0.096 -0.133 -0.183 -0.154 -0.049 -0.116 -0.159 -0.044 -0.009 -0.094 -0.131  0.008  0.011 -0.086 -0.054 -0.102 -0.053 -0.006 -0.171 -0.157 -0.175 -0.203 -0.166 -0.126 -0.178 -0.171 -0.064 -0.125 -0.153 -0.123 -0.143 -0.106 -0.126 -0.119 -0.127 -0.150 -0.091 -0.102 -0.062 -0.094 -0.065 -0.123 -0.058 -0.104 -0.111 -0.106 -0.116 -0.107 -0.123  0.390  0.289  0.084  0.095 -0.118 -0.132 -0.125 -0.108 -0.037 -0.092 -0.159 -0.025 -0.007 -0.022 -0.011  0.098  0.055  0.022  0.131  0.225  0.201  0.074
 -0.238 -0.156 -0.144 -0.100 -0.072 -0.037 -0.059  0.076  0.105  0.059  0.186  0.244  0.302  0.361  0.334  0.384  0.574  0.878  0.552  0.731  0.667  0.632  0.670  0.442  0.547  0.326  0.046  0.342  0.752  0.312  0.377  0.414  0.330  0.084  0.124  0.195  0.043 -0.054 -0.108 -0.093  0.044 -0.027  0.006 -0.106 -0.138  0.077  0.012 -0.094  0.001  0.092 -0.050 -0.116  0.044 -0.060 -0.101 -0.081 -0.129 -0.047 -0.066  0.076  0.140  0.192  0.171  0.011 -0.006  0.197 -0.041 -0.147 -0.026  0.021 -0.173 -0.184 -0.012 -0.123 -0.172 -0.115 -0.081 -0.023 -0.113  0.012  0.176 -0.050 -0.092  0.076  0.105  0.016  0.033  0.120  0.047 -0.054 -0.022 -0.010  0.041  0.064  0.012  0.007 -0.041 -0.156 -0.135 -0.133  0.018 -0.021 -0.141  0.018  0.085  0.014 -0.085  0.106  0.141 -0.020  0.025 -0.051 -0.037  0.070 -0.179 -0.178 -0.217 -0.276 -0.230 -0.244 -0.287 -0.269 -0.178 -0.267 -0.261 -0.252 -0.247 -0.133 -0.167 -0.207 -0.187 -0.248 -0.168 -0.124 -0.062 -0.138 -0.075 -0.128 -0.039 -0.097 -0.069 -0.072 -0.081 -0.101 -0.092  0.774  0.603  0.009  0.046 -0.049 -0.059 -0.190 -0.144  0.017 -0.088 -0.166  0.026 -0.008 -0.028  0.018  0.112  0.016  0.020  0.158  0.217  0.170  0.068
 -0.149 -0.111 -0.093 -0.057 -0.025  0.002 -0.047  0.064  0.051  0.009  0.111  0.134  0.133  0.151  0.130  0.159  0.309  0.552  0.627  0.511  0.412  0.235  0.228  0.095  0.312  0.148  0.024  0.207  0.546  0.252  0.288  0.328  0.330  0.132  0.138  0.245  0.130  0.054  0.006 -0.020  0.063 -0.005  0.002 -0.057 -0.061  0.057  0.002 -0.041  0.035  0.076 -0.043 -0.090 -0.015 -0.096 -0.143 -0.117 -0.117 -0.057 -0.066  0.034  0.028  0.081  0.061 -0.055 -0.111  0.036 -0.071 -0.181 -0.089 -0.033 -0.167 -0.173 -0.031 -0.108 -0.145 -0.106 -0.083 -0.035 -0.075 -0.024  0.085 -0.042 -0.104  0.047  0.091  0.007  0.051  0.117  0.026 -0.004 -0.015 -0.013 -0.010  0.007 -0.005  0.025  0.030 -0.114 -0.072 -0.071 -0.009 -0.026 -0.067 -0.015  0.028  0.040 -0.039  0.050  0.098  0.020  0.021 -0.019 -0.040  0.043 -0.098 -0.099 -0.130 -0.165 -0.130 -0.148 -0.182 -0.154 -0.098 -0.136 -0.138 -0.123 -0.122 -0.042 -0.131 -0.151 -0.160 -0.153 -0.080 -0.084 -0.098 -0.148 -0.106 -0.084 -0.064 -0.115 -0.042  0.005 -0.036 -0.082  0.027  0.385  0.265 -0.047 -0.011 -0.052 -0.047 -0.156 -0.133  0.062 -0.016 -0.016  0.047  0.006  0.002  0.025  0.043 -0.006 -0.036  0.026  0.060  0.068  0.020
 -0.163 -0.098 -0.091 -0.065 -0.042 -0.037 -0.030  0.046  0.028 -0.023  0.106  0.112  0.120  0.178  0.179  0.231  0.332  0.731  0.511  0.906  0.831  0.724  0.555  0.317  0.318  0.251  0.029  0.419  0.730  0.310  0.449  0.441  0.307  0.131  0.169  0.203  0.060  0.012 -0.037  0.022  0.131  0.040  0.073 -0.028 -0.073  0.113  0.037 -0.065  0.024  0.129 -0.051 -0.107 -0.014 -0.097 -0.158 -0.126 -0.155 -0.052 -0.069  0.060  0.070  0.113  0.078 -0.043 -0.084  0.057 -0.056 -0.153 -0.082 -0.026 -0.158 -0.202 -0.052 -0.113 -0.160 -0.115 -0.107 -0.067 -0.127 -0.010  0.060 -0.166 -0.121  0.030  0.043 -0.036  0.055  0.121  0.037 -0.025  0.018  0.043  0.064  0.083  0.026  0.037 -0.040 -0.148 -0.112 -0.141  0.005 -0.007 -0.131 -0.023  0.086  0.060 -0.072  0.088  0.144  0.023  0.058 -0.028 -0.035  0.094 -0.135 -0.127 -0.182 -0.273 -0.224 -0.231 -0.276 -0.279 -0.214 -0.267 -0.272 -0.276 -0.271 -0.130 -0.210 -0.279 -0.239 -0.277 -0.173 -0.091 -0.047 -0.081 -0.037 -0.105  0.021 -0.037 -0.033 -0.002 -0.019 -0.046 -0.010  0.823  0.644 -0.035  0.022 -0.034 -0.040 -0.220 -0.165  0.051 -0.050 -0.100  0.072  0.009 -0.041  0.054  0.103 -0.004  0.027  0.150  0.171  0.115  0.074
 -0.107 -0.050 -0.059 -0.032 -0.028 -0.014  0.020  0.064  0.047  0.014  0.131  0.133  0.149  0.194  0.217  0.284  0.340  0.667  0.412  0.831  0.943  0.788  0.617  0.291  0.163  0.117 -0.026  0.347  0.558  0.209  0.347  0.366  0.250  0.117  0.138  0.169  0.065  0.050 -0.009  0.040  0.107  0.022  0.046 -0.025 -0.057  0.079  0.028 -0.062  0.003  0.073 -0.068 -0.089 -0.017 -0.085 -0.110 -0.097 -0.143 -0.068 -0.092  0.014  0.061  0.108  0.126  0.004 -0.033  0.105  0.003 -0.082 -0.040  0.016 -0.088 -0.146 -0.031 -0.070 -0.102 -0.071 -0.085 -0.093 -0.158 -0.055 -0.009 -0.196 -0.105 -0.012 -0.016 -0.049  0.045  0.059  0.031 -0.023 -0.002  0.033  0.050  0.068  0.016  0.005 -0.084 -0.134 -0.125 -0.145 -0.007 -0.027 -0.143 -0.015  0.080  0.024 -0.081  0.076  0.115 -0.000  0.043 -0.038 -0.031  0.089 -0.126 -0.122 -0.162 -0.265 -0.209 -0.205 -0.250 -0.251 -0.190 -0.225 -0.254 -0.257 -0.273 -0.155 -0.219 -0.281 -0.231 -0.266 -0.162 -0.083 -0.039 -0.038 -0.027 -0.113  0.034 -0.012 -0.044 -0.018 -0.013 -0.042 -0.062  0.725  0.543 -0.036  0.009 -0.042 -0.048 -0.221 -0.164  0.019 -0.068 -0.130  0.055  0.022 -0.033  0.055  0.118  0.027  0.038  0.178  0.225  0.146  0.094
 -0.127 -0.061 -0.081 -0.064 -0.063 -0.047 -0.009  0.027  0.050  0.028  0.100  0.124  0.175  0.252  0.266  0.319  0.350  0.632  0.235  0.724  0.788  0.896  0.763  0.511  0.267  0.262  0.045  0.368  0.543  0.218  0.366  0.342  0.186  0.070  0.108  0.112 -0.012 -0.033 -0.070  0.015  0.104  0.037  0.058 -0.020 -0.073  0.094  0.043 -0.071 -0.007  0.082 -0.055 -0.080  0.007 -0.056 -0.086 -0.072 -0.126 -0.044 -0.066  0.045  0.103  0.131  0.127  0.028  0.020  0.156  0.008 -0.036  0.014  0.039 -0.065 -0.117 -0.017 -0.049 -0.087 -0.041 -0.045 -0.038 -0.128 -0.002  0.051 -0.138 -0.070  0.014  0.010 -0.035  0.008  0.060  0.019 -0.077 -0.005  0.027  0.071  0.088  0.025 -0.007 -0.107 -0.125 -0.140 -0.160  0.012 -0.011 -0.151 -0.003  0.101  0.008 -0.099  0.090  0.128 -0.026  0.030 -0.062 -0.033  0.053 -0.152 -0.142 -0.172 -0.263 -0.221 -0.210 -0.254 -0.268 -0.206 -0.261 -0.285 -0.310 -0.317 -0.192 -0.202 -0.267 -0.207 -0.285 -0.200 -0.109 -0.021 -0.008  0.008 -0.119  0.041 -0.008 -0.051 -0.055 -0.039 -0.051 -0.094  0.837  0.691  0.003  0.040 -0.030 -0.042 -0.207 -0.144  0.021 -0.074 -0.169  0.039  0.019 -0.041  0.038  0.131  0.022  0.054  0.200  0.238  0.143  0.078
 -0.173 -0.100 -0.124 -0.089 -0.080 -0.057 -0.034  0.037  0.089  0.072  0.140  0.197  0.289  0.362  0.375  0.437  0.519  0.670  0.228  0.555  0.617  0.763  0.900  0.591  0.391  0.259  0.027  0.300  0.490  0.202  0.285  0.296  0.186  0.043  0.079  0.096 -0.015 -0.064 -0.090 -0.032  0.058  0.016  0.022 -0.052 -0.085  0.082  0.033 -0.086 -0.022  0.043 -0.067 -0.088  0.044 -0.050 -0.055 -0.060 -0.130 -0.075 -0.094  0.029  0.152  0.168  0.178  0.046  0.065  0.238  0.017 -0.041  0.050  0.061 -0.087 -0.088  0.009 -0.054 -0.088 -0.050 -0.044 -0.017 -0.107  0.020  0.112 -0.056 -0.027  0.045  0.049  0.014  0.006  0.063  0.029 -0.092 -0.045 -0.007  0.040  0.060 -0.008 -0.049 -0.141 -0.143 -0.163 -0.156  0.007 -0.039 -0.153  0.005  0.081 -0.027 -0.103  0.089  0.103 -0.054  0.012 -0.071 -0.019  0.036 -0.157 -0.153 -0.175 -0.232 -0.209 -0.208 -0.252 -0.257 -0.186 -0.264 -0.289 -0.310 -0.313 -0.199 -0.184 -0.230 -0.184 -0.284 -0.202 -0.129 -0.025 -0.007 -0.004 -0.134  0.018 -0.033 -0.081 -0.090 -0.073 -0.077 -0.127  0.732  0.607  0.005  0.035 -0.067 -0.084 -0.192 -0.138 -0.017 -0.090 -0.203  0.018  0.021 -0.025  0.041  0.163  0.063  0.081  0.230  0.294  0.198  0.097
 -0.113 -0.090 -0.103 -0.083 -0.073 -0.058 -0.064  0.000  0.055  0.032  0.069  0.125  0.204  0.273  0.261  0.263  0.328  0.442  0.095  0.317  0.291  0.511  0.591  0.583  0.411  0.387  0.202  0.238  0.397  0.175  0.245  0.231  0.126  0.012  0.054  0.065 -0.042 -0.086 -0.102 -0.062  0.023  0.004 -0.001 -0.066 -0.088  0.047  0.011 -0.069 -0.019  0.037 -0.037 -0.055  0.043 -0.022 -0.052 -0.040 -0.084 -0.025 -0.034  0.063  0.135  0.147  0.108  0.026  0.044  0.172 -0.017 -0.036  0.034  0.048 -0.065 -0.074  0.004 -0.035 -0.056 -0.019  0.016  0.049 -0.026  0.065  0.146  0.053  0.011  0.085  0.091  0.041 -0.016  0.055  0.002 -0.096 -0.038 -0.024  0.046  0.050  0.014 -0.037 -0.081 -0.103 -0.106 -0.094  0.043  0.005 -0.088  0.015  0.081 -0.002 -0.061  0.094  0.107 -0.021  0.012 -0.049 -0.023 -0.008 -0.138 -0.138 -0.147 -0.169 -0.166 -0.177 -0.196 -0.183 -0.147 -0.213 -0.213 -0.231 -0.223 -0.146 -0.100 -0.131 -0.104 -0.191 -0.166 -0.122 -0.027 -0.024 -0.013 -0.103 -0.028 -0.047 -0.052 -0.097 -0.081 -0.067 -0.093  0.578  0.521  0.030  0.050 -0.020 -0.031 -0.121 -0.084  0.003 -0.069 -0.137 -0.021 -0.024 -0.035 -0.019  0.071  0.002  0.013  0.107  0.136  0.089  0.016
 -0.212 -0.166 -0.139 -0.114 -0.073 -0.060 -0.111  0.014  0.063  0.026  0.097  0.166  0.226  0.291  0.233  0.219  0.383  0.547  0.312  0.318  0.163  0.267  0.391  0.411  0.700  0.430  0.137  0.254  0.570  0.274  0.284  0.271  0.213  0.019  0.062  0.094 -0.040 -0.144 -0.156 -0.132  0.003 -0.016  0.011 -0.092 -0.129  0.068  0.013 -0.079 -0.003  0.090 -0.022 -0.080  0.070 -0.020 -0.086 -0.069 -0.096 -0.010 -0.002  0.112  0.149  0.164  0.078 -0.015 -0.008  0.125 -0.073 -0.113 -0.022  0.004 -0.146 -0.123  0.008 -0.093 -0.121 -0.086 -0.028  0.068 -0.014  0.094  0.260  0.084 -0.017  0.115  0.150  0.053  0.009  0.105  0.027 -0.053 -0.017 -0.031  0.026  0.032  0.018  0.021  0.029 -0.098 -0.074 -0.059  0.058  0.034 -0.063  0.042  0.087  0.035 -0.047  0.096  0.108 -0.018  0.015 -0.024 -0.007  0.014 -0.151 -0.159 -0.188 -0.172 -0.152 -0.192 -0.217 -0.190 -0.124 -0.200 -0.179 -0.151 -0.110 -0.040 -0.045 -0.070 -0.077 -0.138 -0.099 -0.075 -0.023 -0.133 -0.045 -0.064 -0.074 -0.099 -0.041 -0.072 -0.099 -0.089 -0.061  0.499  0.427  0.021  0.043 -0.009 -0.014 -0.071 -0.053  0.023 -0.061 -0.111 -0.013 -0.042 -0.034 -0.028  0.041 -0.032 -0.019  0.058  0.075  0.063  0.008
 -0.086 -0.099 -0.105 -0.075 -0.106 -0.106 -0.116 -0.070 -0.056 -0.080 -0.009  0.022  0.063  0.079  0.078  0.037  0.114  0.326  0.148  0.251  0.117  0.262  0.259  0.387  0.430  0.779  0.509  0.127  0.425  0.134  0.182  0.232  0.161 -0.021  0.056  0.137 -0.013 -0.081 -0.144 -0.130 -0.064 -0.142 -0.126 -0.215 -0.229 -0.097 -0.116 -0.155 -0.067 -0.012 -0.049 -0.077 -0.027 -0.045 -0.075 -0.025 -0.023  0.025  0.003  0.051  0.021  0.054 -0.031 -0.025 -0.050 -0.031 -0.068 -0.015 -0.044 -0.024 -0.023 -0.063 -0.043 -0.041  0.016 -0.013  0.059  0.089  0.012  0.055  0.213  0.151 -0.039  0.131  0.232  0.046 -0.021  0.127  0.024 -0.057 -0.020 -0.033  0.030 -0.023 -0.001 -0.017  0.025 -0.035  0.012  0.022  0.101  0.082  0.043  0.061  0.074  0.074  0.043  0.128  0.133  0.036  0.082  0.059  0.062  0.043 -0.015 -0.029 -0.034 -0.061 -0.051 -0.085 -0.088 -0.077 -0.077 -0.098 -0.095 -0.111 -0.095 -0.062 -0.053 -0.056 -0.048 -0.075 -0.113 -0.098 -0.071 -0.159 -0.083 -0.085 -0.121 -0.113 -0.011 -0.080 -0.095 -0.073 -0.024  0.448  0.439  0.017  0.032  0.037  0.046 -0.091 -0.074  0.028 -0.085 -0.075 -0.056 -0.088 -0.056 -0.098 -0.031 -0.089 -0.096 -0.040 -0.033 -0.052 -0.088
  0.077 -0.030 -0.005  0.029  0.022 -0.002 -0.053 -0.025 -0.027 -0.073 -0.022  0.022  0.024  0.070  0.092  0.011  0.031  0.046  0.024  0.029 -0.026  0.045  0.027  0.202  0.137  0.509  0.851  0.127  0.156  0.071  0.138  0.147  0.087  0.029  0.063  0.140  0.055  0.047 -0.004 -0.021 -0.011 -0.103 -0.108 -0.141 -0.141 -0.103 -0.138 -0.111 -0.056 -0.056 -0.075 -0.066 -0.088 -0.103 -0.120 -0.055 -0.062  0.010 -0.022  0.023 -0.013  0.064  0.002  0.002 -0.080 -0.027 -0.022  0.002 -0.062  0.057  0.104 -0.024 -0.017  0.096  0.139  0.065  0.153  0.099  0.076  0.056  0.105  0.201  0.067  0.058  0.100  0.097 -0.051 -0.078 -0.034 -0.070 -0.130 -0.106 -0.037 -0.074 -0.074 -0.125 -0.074 -0.095 -0.064 -0.034  0.012 -0.042  0.004 -0.033  0.015  0.003 -0.005  0.052  0.064  0.022  0.021  0.006 -0.039 -0.036 -0.048 -0.056 -0.069 -0.086 -0.062 -0.089 -0.090 -0.009 -0.040 -0.037 -0.017 -0.015 -0.031 -0.054 -0.028 -0.048 -0.023  0.009 -0.038 -0.062 -0.041  0.007 -0.036 -0.054 -0.101 -0.046 -0.012 -0.081 -0.081 -0.047 -0.012  0.111  0.123 -0.001  0.034 -0.063 -0.047 -0.039 -0.023 -0.016 -0.100 -0.040 -0.111 -0.106 -0.089 -0.120 -0.077 -0.091 -0.090 -0.107 -0.073 -0.071 -0.107
 -0.081 -0.077 -0.041 -0.044  0.011  0.007 -0.049  0.021  0.052 -0.008  0.023  0.056  0.070  0.128  0.124  0.150  0.187  0.342  0.207  0.419  0.347  0.368  0.300  0.238  0.254  0.127  0.127  0.500  0.440  0.287  0.436  0.310  0.151  0.114  0.154  0.083 -0.019 -0.010 -0.009  0.097  0.197  0.152  0.164  0.084  0.037  0.189  0.080  0.005  0.044  0.122 -0.054 -0.093 -0.021 -0.143 -0.202 -0.193 -0.216 -0.102 -0.089  0.036  0.070  0.076  0.017 -0.092 -0.115  0.032 -0.065 -0.137 -0.063 -0.002 -0.108 -0.140 -0.017 -0.031 -0.069 -0.050 -0.064 -0.033 -0.075  0.045  0.073 -0.081 -0.027  0.011 -0.003 -0.001  0.027  0.022  0.012 -0.030 -0.007  0.010  0.043  0.076  0.007  0.004 -0.063 -0.132 -0.136 -0.140 -0.013 -0.023 -0.112 -0.032  0.077  0.029 -0.090  0.031  0.098 -0.013  0.005 -0.067 -0.064 -0.002 -0.181 -0.175 -0.214 -0.222 -0.204 -0.213 -0.235 -0.207 -0.153 -0.208 -0.195 -0.200 -0.189 -0.092 -0.125 -0.185 -0.148 -0.191 -0.119 -0.057  0.001  0.024  0.029 -0.050  0.039  0.012 -0.018 -0.001 -0.002 -0.021  0.008  0.450  0.363 -0.091 -0.033 -0.045 -0.065 -0.119 -0.080  0.044 -0.018 -0.071  0.042  0.015 -0.034  0.054  0.092 -0.010  0.050  0.114  0.107  0.074  0.064
 -0.230 -0.193 -0.173 -0.139 -0.093 -0.083 -0.130 -0.002  0.020 -0.047  0.079  0.129  0.145  0.209  0.192  0.229  0.378  0.752  0.546  0.730  0.558  0.543  0.490  0.397  0.570  0.425  0.156  0.440  0.880  0.462  0.593  0.530  0.411  0.189  0.221  0.271  0.088 -0.003 -0.050  0.009  0.172  0.091  0.113 -0.007 -0.033  0.180  0.066 -0.024  0.085  0.177 -0.017 -0.091  0.039 -0.090 -0.183 -0.162 -0.174 -0.057 -0.041  0.102  0.112  0.129  0.025 -0.108 -0.125  0.034 -0.133 -0.229 -0.113 -0.062 -0.235 -0.238 -0.061 -0.153 -0.204 -0.149 -0.099 -0.023 -0.084  0.047  0.181 -0.059 -0.098  0.090  0.111 -0.009  0.028  0.134  0.019 -0.061 -0.027 -0.008  0.021  0.039 -0.007  0.011 -0.024 -0.170 -0.146 -0.151  0.006 -0.013 -0.121 -0.020  0.094  0.071 -0.078  0.094  0.182  0.030  0.051 -0.031 -0.050  0.053 -0.196 -0.204 -0.244 -0.279 -0.265 -0.289 -0.308 -0.290 -0.228 -0.288 -0.271 -0.253 -0.229 -0.090 -0.154 -0.221 -0.207 -0.259 -0.186 -0.114 -0.062 -0.130 -0.049 -0.086 -0.016 -0.060 -0.014 -0.002 -0.035 -0.066 -0.007  0.783  0.637 -0.041  0.010 -0.062 -0.068 -0.186 -0.143  0.078 -0.025 -0.080  0.064  0.007 -0.022  0.044  0.102 -0.020  0.013  0.121  0.133  0.102  0.049
 -0.180 -0.195 -0.202 -0.188 -0.130 -0.157 -0.194 -0.123 -0.094 -0.132 -0.046 -0.009 -0.029  0.021  0.043  0.089  0.148  0.312  0.252  0.310  0.209  0.218  0.202  0.175  0.274  0.134  0.071  0.287  0.462  0.553  0.518  0.308  0.325  0.283  0.158  0.165  0.137  0.057  0.083  0.128  0.276  0.283  0.287  0.271  0.275  0.359  0.252  0.247  0.312  0.304  0.146  0.100  0.151  0.047 -0.075 -0.107 -0.083  0.005  0.082  0.162  0.143  0.073 -0.078 -0.137 -0.071 -0.057 -0.165 -0.201 -0.110 -0.145 -0.248 -0.171 -0.121 -0.168 -0.177 -0.174 -0.116 -0.070 -0.061  0.053  0.071 -0.081 -0.021  0.005 -0.031 -0.027 -0.008  0.002 -0.049 -0.068 -0.084 -0.054 -0.072 -0.022 -0.077 -0.053 -0.089 -0.129 -0.177 -0.190 -0.113 -0.134 -0.149 -0.154 -0.037 -0.035 -0.162 -0.097  0.021 -0.033 -0.087 -0.125 -0.149 -0.094 -0.199 -0.173 -0.186 -0.208 -0.215 -0.209 -0.202 -0.199 -0.174 -0.185 -0.169 -0.133 -0.073  0.031  0.000 -0.088 -0.093 -0.138 -0.108 -0.002  0.045  0.053  0.096  0.094  0.097  0.115  0.097  0.105  0.088  0.051  0.029  0.345  0.285  0.007  0.031 -0.128 -0.128 -0.022 -0.001  0.133  0.094  0.030  0.134  0.129  0.072  0.139  0.157  0.042  0.101  0.118  0.094  0.060  0.056
 -0.189 -0.188 -0.203 -0.177 -0.108 -0.115 -0.182 -0.077 -0.036 -0.115 -0.023  0.038  0.005  0.038  0.082  0.122  0.154  0.377  0.288  0.449  0.347  0.366  0.285  0.245  0.284  0.182  0.138  0.436  0.593  0.518  0.911  0.620  0.476  0.491  0.445  0.435  0.296  0.351  0.277  0.391  0.532  0.382  0.291  0.228  0.285  0.364  0.142  0.148  0.251  0.176 -0.009  0.024  0.072 -0.139 -0.222 -0.291 -0.279 -0.204 -0.120 -0.013  0.067 -0.018 -0.122 -0.269 -0.236 -0.082 -0.202 -0.296 -0.186 -0.136 -0.281 -0.253 -0.127 -0.154 -0.209 -0.181 -0.121 -0.042 -0.017  0.068  0.059 -0.062 -0.013 -0.004 -0.047 -0.053 -0.043 -0.020 -0.081 -0.118 -0.118 -0.014 -0.066 -0.020 -0.109 -0.117 -0.163 -0.180 -0.285 -0.290 -0.141 -0.122 -0.160 -0.141  0.072  0.079 -0.100  0.045  0.218  0.080  0.083 -0.044 -0.113 -0.107 -0.283 -0.319 -0.284 -0.271 -0.338 -0.341 -0.294 -0.302 -0.278 -0.280 -0.254 -0.242 -0.220 -0.069 -0.108 -0.207 -0.205 -0.283 -0.211 -0.088 -0.043  0.038  0.047 -0.003  0.078  0.094  0.079  0.082  0.075  0.076  0.095  0.486  0.405 -0.199 -0.154 -0.185 -0.192 -0.159 -0.110  0.167  0.111  0.033  0.136  0.131  0.068  0.134  0.175  0.067  0.080  0.153  0.127  0.059  0.034
 -0.134 -0.117 -0.112 -0.062 -0.035 -0.026 -0.057  0.050  0.062 -0.015  0.082  0.134  0.120  0.117  0.154  0.150  0.203  0.414  0.328  0.441  0.366  0.342  0.296  0.231  0.271  0.232  0.147  0.310  0.530  0.308  0.620  0.663  0.481  0.357  0.423  0.541  0.331  0.373  0.214  0.217  0.299  0.110  0.015 -0.068  0.029  0.106 -0.069 -0.054  0.094 -0.003 -0.115 -0.040  0.028 -0.180 -0.188 -0.265 -0.287 -0.266 -0.231 -0.130  0.020 -0.029 -0.034 -0.202 -0.194 -0.007 -0.122 -0.232 -0.131 -0.059 -0.203 -0.201 -0.079 -0.111 -0.140 -0.145 -0.071 -0.002 -0.005  0.033  0.079  0.005 -0.046  0.023  0.045 -0.024 -0.039  0.004 -0.061 -0.124 -0.117 -0.020 -0.033 -0.029 -0.085 -0.119 -0.145 -0.150 -0.204 -0.178 -0.046 -0.027 -0.052 -0.009  0.153  0.168  0.060  0.226  0.332  0.176  0.245  0.104  0.019  0.010 -0.147 -0.211 -0.188 -0.167 -0.230 -0.254 -0.216 -0.222 -0.209 -0.240 -0.209 -0.241 -0.262 -0.153 -0.195 -0.233 -0.223 -0.273 -0.205 -0.148 -0.137 -0.082 -0.071 -0.147 -0.059 -0.071 -0.042 -0.040 -0.047  0.004  0.053  0.442  0.359 -0.227 -0.192 -0.130 -0.131 -0.248 -0.198  0.079 -0.009 -0.039  0.026  0.010  0.007 -0.005  0.057  0.016 -0.018  0.055  0.083  0.047  0.004
 -0.155 -0.144 -0.160 -0.110 -0.086 -0.065 -0.103 -0.004 -0.003 -0.057  0.043  0.086  0.073  0.061  0.102  0.117  0.168  0.330  0.330  0.307  0.250  0.186  0.186  0.126  0.213  0.161  0.087  0.151  0.411  0.325  0.476  0.481  0.628  0.441  0.330  0.566  0.495  0.430  0.296  0.191  0.241  0.097 -0.002  0.006  0.136  0.112 -0.010  0.101  0.225  0.060  0.047  0.107  0.120  0.024 -0.007 -0.074 -0.063 -0.095 -0.043 -0.022  0.063 -0.003 -0.040 -0.133 -0.077 -0.014 -0.124 -0.192 -0.095 -0.078 -0.208 -0.162 -0.090 -0.136 -0.185 -0.177 -0.092 -0.082 -0.052 -0.011  0.019 -0.027 -0.062 -0.031 -0.014 -0.070 -0.066 -0.047 -0.107 -0.134 -0.168 -0.073 -0.104 -0.086 -0.116 -0.146 -0.141 -0.112 -0.200 -0.181 -0.109 -0.100 -0.066 -0.074  0.039  0.068 -0.011  0.070  0.184  0.086  0.090  0.009 -0.040 -0.033 -0.126 -0.160 -0.118 -0.133 -0.176 -0.180 -0.154 -0.164 -0.132 -0.135 -0.135 -0.134 -0.135 -0.061 -0.107 -0.124 -0.141 -0.172 -0.132 -0.094 -0.119 -0.078 -0.039 -0.063 -0.044 -0.020  0.015  0.005  0.007  0.014  0.034  0.276  0.213 -0.066 -0.070 -0.167 -0.158 -0.159 -0.135  0.103  0.010  0.006  0.052  0.051  0.048  0.013  0.042  0.031 -0.031  0.003  0.028  0.013 -0.026
 -0.125 -0.145 -0.192 -0.166 -0.117 -0.103 -0.165 -0.099 -0.071 -0.107 -0.051 -0.009 -0.043 -0.057  0.013  0.035  0.007  0.084  0.132  0.131  0.117  0.070  0.043  0.012  0.019 -0.021  0.029  0.114  0.189  0.283  0.491  0.357  0.441  0.573  0.364  0.464  0.485  0.543  0.489  0.424  0.458  0.321  0.167  0.221  0.367  0.254  0.099  0.245  0.332  0.099  0.099  0.194  0.147  0.043  0.004 -0.108 -0.083 -0.125 -0.034 -0.046  0.053 -0.072 -0.140 -0.197 -0.105 -0.084 -0.152 -0.202 -0.109 -0.115 -0.208 -0.138 -0.120 -0.140 -0.166 -0.163 -0.090 -0.099 -0.004  0.006 -0.071 -0.056  0.011 -0.079 -0.127 -0.080 -0.093 -0.126 -0.139 -0.137 -0.210 -0.078 -0.165 -0.135 -0.191 -0.215 -0.212 -0.123 -0.303 -0.282 -0.241 -0.213 -0.126 -0.179 -0.038  0.008 -0.061 -0.023  0.110  0.088  0.068  0.001 -0.089 -0.141 -0.183 -0.240 -0.142 -0.131 -0.236 -0.210 -0.120 -0.172 -0.174 -0.111 -0.092 -0.075 -0.059  0.019 -0.033 -0.087 -0.113 -0.135 -0.103 -0.020 -0.040  0.084  0.070  0.073  0.085  0.140  0.119  0.126  0.115  0.115  0.111  0.087  0.062 -0.105 -0.122 -0.257 -0.245 -0.062 -0.050  0.123  0.109  0.111  0.117  0.132  0.099  0.103  0.095  0.071  0.043  0.048  0.039 -0.001 -0.014
 -0.076 -0.090 -0.103 -0.074 -0.064 -0.039 -0.076 -0.013  0.004 -0.050  0.005  0.045  0.039 -0.003  0.046  0.028  0.017  0.124  0.138  0.169  0.138  0.108  0.079  0.054  0.062  0.056  0.063  0.154  0.221  0.158  0.445  0.423  0.330  0.364  0.516  0.483  0.343  0.485  0.327  0.336  0.366  0.160  0.022 -0.018  0.103  0.081 -0.082 -0.024  0.072 -0.084 -0.122 -0.016  0.005 -0.168 -0.139 -0.238 -0.236 -0.276 -0.235 -0.199 -0.053 -0.130 -0.115 -0.226 -0.200 -0.067 -0.116 -0.202 -0.122 -0.075 -0.167 -0.140 -0.062 -0.083 -0.113 -0.107 -0.061  0.030  0.059  0.023  0.055  0.059  0.033  0.007  0.011  0.013 -0.011 -0.036 -0.055 -0.105 -0.140 -0.024 -0.084 -0.086 -0.124 -0.159 -0.167 -0.101 -0.224 -0.188 -0.124 -0.085 -0.040 -0.039  0.079  0.119  0.077  0.178  0.245  0.182  0.276  0.154  0.051 -0.029 -0.100 -0.194 -0.127 -0.087 -0.207 -0.226 -0.133 -0.176 -0.184 -0.161 -0.111 -0.149 -0.165 -0.076 -0.113 -0.162 -0.166 -0.197 -0.151 -0.087 -0.070  0.037  0.006 -0.041  0.024  0.031  0.042  0.025  0.036  0.087  0.130  0.144  0.119 -0.259 -0.246 -0.168 -0.162 -0.155 -0.119  0.062  0.012  0.033  0.045  0.022  0.030  0.030  0.041  0.038  0.011  0.046  0.035  0.006  0.009
 -0.096 -0.097 -0.101 -0.031 -0.024 -0.012 -0.031  0.066  0.068 -0.006  0.086  0.133  0.111  0.051  0.112  0.087  0.076  0.195  0.245  0.203  0.169  0.112  0.096  0.065  0.094  0.137  0.140  0.083  0.271  0.165  0.435  0.541  0.566  0.464  0.483  0.834  0.644  0.714  0.434  0.257  0.255  0.034 -0.141 -0.138  0.058 -0.020 -0.179 -0.033  0.127 -0.120 -0.087  0.054  0.061 -0.108 -0.063 -0.195 -0.198 -0.280 -0.237 -0.219 -0.034 -0.116 -0.075 -0.215 -0.159 -0.029 -0.115 -0.201 -0.101 -0.053 -0.178 -0.130 -0.086 -0.114 -0.134 -0.156 -0.044 -0.002  0.041 -0.009  0.022  0.083 -0.017 -0.028  0.029 -0.032 -0.075 -0.069 -0.111 -0.152 -0.181 -0.046 -0.109 -0.106 -0.142 -0.190 -0.168 -0.104 -0.218 -0.178 -0.111 -0.050  0.012 -0.030  0.135  0.180  0.110  0.222  0.342  0.229  0.275  0.147  0.035 -0.034 -0.085 -0.178 -0.103 -0.052 -0.168 -0.176 -0.102 -0.137 -0.135 -0.113 -0.093 -0.123 -0.165 -0.115 -0.167 -0.150 -0.173 -0.179 -0.150 -0.146 -0.200 -0.099 -0.097 -0.143 -0.105 -0.083 -0.035 -0.059 -0.050  0.022  0.063  0.154  0.122 -0.243 -0.247 -0.184 -0.171 -0.227 -0.200  0.051 -0.033 -0.009 -0.029 -0.014  0.017 -0.067 -0.028  0.023 -0.078 -0.051 -0.008 -0.015 -0.053
 -0.075 -0.093 -0.124 -0.074 -0.057 -0.045 -0.072 -0.008 -0.010 -0.055  0.030  0.061  0.027 -0.013  0.075  0.061  0.001  0.043  0.130  0.060  0.065 -0.012 -0.015 -0.042 -0.040 -0.013  0.055 -0.019  0.088  0.137  0.296  0.331  0.495  0.485  0.343  0.644  0.721  0.682  0.520  0.289  0.252  0.085 -0.070  0.009  0.194  0.037 -0.063  0.126  0.224 -0.030  0.050  0.167  0.115  0.040  0.052 -0.055 -0.036 -0.117 -0.065 -0.103 -0.001 -0.085 -0.076 -0.144 -0.078 -0.051 -0.112 -0.171 -0.091 -0.081 -0.169 -0.087 -0.117 -0.131 -0.152 -0.156 -0.078 -0.083  0.009 -0.027 -0.083  0.002  0.005 -0.078 -0.075 -0.055 -0.087 -0.127 -0.132 -0.129 -0.199 -0.064 -0.149 -0.127 -0.165 -0.207 -0.191 -0.090 -0.230 -0.205 -0.183 -0.142 -0.046 -0.125  0.020  0.058  0.033  0.059  0.174  0.146  0.129  0.056 -0.026 -0.060 -0.080 -0.141 -0.050 -0.039 -0.142 -0.115 -0.044 -0.097 -0.104 -0.040 -0.053 -0.063 -0.062 -0.026 -0.046 -0.052 -0.079 -0.100 -0.080 -0.059 -0.090  0.019 -0.003 -0.014 -0.007  0.044  0.032  0.012  0.038  0.073  0.041 -0.017 -0.027 -0.097 -0.120 -0.217 -0.202 -0.085 -0.083  0.075  0.018  0.052  0.024  0.051  0.059  0.007  0.011  0.054 -0.013 -0.023 -0.005 -0.020 -0.044
 -0.048 -0.075 -0.104 -0.053 -0.038 -0.020 -0.060  0.001  0.015 -0.028  0.018  0.055  0.025 -0.055  0.035  0.011 -0.083 -0.054  0.054  0.012  0.050 -0.033 -0.064 -0.086 -0.144 -0.081  0.047 -0.010 -0.003  0.057  0.351  0.373  0.430  0.543  0.485  0.714  0.682  0.951  0.675  0.517  0.429  0.205 -0.009  0.041  0.249  0.072 -0.095  0.085  0.201 -0.123 -0.050  0.124  0.071 -0.075 -0.015 -0.184 -0.173 -0.291 -0.219 -0.255 -0.067 -0.191 -0.140 -0.244 -0.176 -0.079 -0.116 -0.186 -0.110 -0.046 -0.130 -0.074 -0.079 -0.092 -0.091 -0.105 -0.020 -0.029  0.085 -0.016 -0.096  0.046  0.038 -0.101 -0.098 -0.055 -0.105 -0.162 -0.144 -0.152 -0.227 -0.058 -0.167 -0.153 -0.208 -0.256 -0.243 -0.109 -0.291 -0.249 -0.212 -0.153 -0.048 -0.102  0.057  0.099  0.060  0.128  0.243  0.182  0.212  0.095 -0.010 -0.105 -0.122 -0.220 -0.107 -0.054 -0.197 -0.175 -0.064 -0.130 -0.143 -0.070 -0.056 -0.077 -0.101 -0.053 -0.095 -0.098 -0.132 -0.138 -0.123 -0.090 -0.135  0.023 -0.023 -0.044  0.003  0.046  0.044  0.032  0.053  0.124  0.101 -0.081 -0.076 -0.263 -0.285 -0.265 -0.248 -0.143 -0.134  0.055  0.066  0.073  0.037  0.078  0.079  0.018  0.034  0.079 -0.014  0.001  0.023 -0.036 -0.048
 -0.047 -0.110 -0.153 -0.109 -0.088 -0.067 -0.127 -0.087 -0.085 -0.097 -0.063 -0.034 -0.074 -0.105 -0.019 -0.003 -0.098 -0.108  0.006 -0.037 -0.009 -0.070 -0.090 -0.102 -0.156 -0.144 -0.004 -0.009 -0.050  0.083  0.277  0.214  0.296  0.489  0.327  0.434  0.520  0.675  0.730  0.531  0.432  0.281  0.120  0.197  0.346  0.158  0.055  0.211  0.259  0.024  0.082  0.189  0.106  0.053  0.044 -0.066 -0.040 -0.095 -0.019 -0.062  0.003 -0.097 -0.141 -0.164 -0.095 -0.105 -0.131 -0.178 -0.125 -0.115 -0.180 -0.106 -0.131 -0.143 -0.158 -0.148 -0.096 -0.069  0.084 -0.022 -0.172  0.007  0.071 -0.072 -0.120 -0.064 -0.065 -0.126 -0.126 -0.112 -0.189 -0.069 -0.151 -0.129 -0.185 -0.208 -0.190 -0.106 -0.275 -0.252 -0.222 -0.185 -0.093 -0.148 -0.026  0.008 -0.027  0.005  0.103  0.100  0.088  0.028 -0.050 -0.121 -0.133 -0.206 -0.117 -0.079 -0.193 -0.185 -0.083 -0.142 -0.145 -0.082 -0.070 -0.062 -0.057  0.013 -0.029 -0.066 -0.117 -0.122 -0.098 -0.050 -0.073  0.090  0.040  0.049  0.099  0.145  0.103  0.140  0.141  0.155  0.142 -0.115 -0.109 -0.086 -0.106 -0.239 -0.229 -0.077 -0.073  0.100  0.154  0.177  0.105  0.138  0.135  0.119  0.077  0.072  0.034  0.021  0.016 -0.027 -0.036
 -0.039 -0.087 -0.108 -0.103 -0.055 -0.047 -0.113 -0.076 -0.060 -0.084 -0.082 -0.056 -0.105 -0.133 -0.072 -0.029 -0.122 -0.093 -0.020  0.022  0.040  0.015 -0.032 -0.062 -0.132 -0.130 -0.021  0.097  0.009  0.128  0.391  0.217  0.191  0.424  0.336  0.257  0.289  0.517  0.531  0.776  0.620  0.457  0.303  0.313  0.393  0.267  0.120  0.188  0.214  0.010 -0.013  0.078  0.010 -0.102 -0.106 -0.198 -0.169 -0.192 -0.116 -0.125 -0.057 -0.161 -0.176 -0.236 -0.210 -0.155 -0.133 -0.200 -0.153 -0.107 -0.147 -0.143 -0.120 -0.088 -0.103 -0.101 -0.098 -0.074  0.017  0.005 -0.095 -0.065  0.038 -0.058 -0.132 -0.052 -0.038 -0.068 -0.055 -0.058 -0.135 -0.030 -0.114 -0.086 -0.151 -0.173 -0.179 -0.086 -0.252 -0.235 -0.196 -0.174 -0.119 -0.151 -0.020  0.005 -0.073 -0.037  0.072  0.062  0.028 -0.037 -0.099 -0.136 -0.166 -0.225 -0.138 -0.117 -0.219 -0.202 -0.111 -0.172 -0.189 -0.114 -0.095 -0.098 -0.092  0.015 -0.034 -0.119 -0.149 -0.166 -0.105 -0.011 -0.002  0.123  0.084  0.076  0.135  0.149  0.123  0.170  0.131  0.123  0.161 -0.026 -0.016 -0.203 -0.195 -0.205 -0.204 -0.060 -0.035  0.088  0.130  0.141  0.168  0.140  0.098  0.175  0.144  0.077  0.100  0.117  0.091  0.025  0.043
 -0.092 -0.126 -0.163 -0.165 -0.093 -0.098 -0.169 -0.117 -0.074 -0.118 -0.099 -0.059 -0.088 -0.097 -0.017  0.006 -0.041  0.044  0.063  0.131  0.107  0.104  0.058  0.023  0.003 -0.064 -0.011  0.197  0.172  0.276  0.532  0.299  0.241  0.458  0.366  0.255  0.252  0.429  0.432  0.620  0.774  0.558  0.407  0.383  0.429  0.402  0.203  0.214  0.249  0.097 -0.002  0.044  0.035 -0.121 -0.150 -0.252 -0.224 -0.215 -0.133 -0.098 -0.034 -0.143 -0.192 -0.284 -0.242 -0.146 -0.170 -0.243 -0.160 -0.129 -0.202 -0.162 -0.123 -0.117 -0.135 -0.126 -0.098 -0.056  0.026  0.054 -0.030 -0.054  0.067 -0.019 -0.090 -0.008 -0.006 -0.033 -0.037 -0.073 -0.125 -0.044 -0.109 -0.063 -0.141 -0.137 -0.155 -0.132 -0.300 -0.292 -0.218 -0.193 -0.179 -0.177 -0.018 -0.004 -0.118 -0.031  0.107  0.047  0.039 -0.056 -0.147 -0.180 -0.254 -0.306 -0.227 -0.208 -0.312 -0.302 -0.209 -0.260 -0.271 -0.207 -0.171 -0.145 -0.102  0.025 -0.021 -0.143 -0.147 -0.185 -0.120  0.012  0.048  0.162  0.125  0.128  0.174  0.197  0.154  0.189  0.154  0.139  0.156  0.117  0.100 -0.229 -0.214 -0.210 -0.211 -0.031  0.005  0.109  0.177  0.131  0.151  0.156  0.118  0.189  0.167  0.105  0.138  0.142  0.112  0.033  0.061
 -0.135 -0.182 -0.209 -0.212 -0.122 -0.167 -0.241 -0.190 -0.160 -0.202 -0.174 -0.148 -0.180 -0.184 -0.117 -0.018 -0.079 -0.027 -0.005  0.040  0.022  0.037  0.016  0.004 -0.016 -0.142 -0.103  0.152  0.091  0.283  0.382  0.110  0.097  0.321  0.160  0.034  0.085  0.205  0.281  0.457  0.558  0.755  0.628  0.664  0.664  0.550  0.447  0.444  0.360  0.247  0.145  0.138  0.081 -0.035 -0.108 -0.202 -0.143 -0.117 -0.005  0.005  0.010 -0.116 -0.273 -0.285 -0.209 -0.226 -0.227 -0.237 -0.163 -0.240 -0.262 -0.146 -0.172 -0.177 -0.180 -0.145 -0.131 -0.060  0.033  0.090 -0.010 -0.029  0.105  0.016 -0.083  0.012 -0.009  0.017 -0.010 -0.037 -0.070 -0.040 -0.087 -0.025 -0.085 -0.068 -0.078 -0.108 -0.236 -0.253 -0.206 -0.179 -0.160 -0.236 -0.091 -0.053 -0.211 -0.212 -0.049 -0.017 -0.143 -0.156 -0.246 -0.237 -0.260 -0.247 -0.206 -0.164 -0.226 -0.231 -0.177 -0.182 -0.179 -0.166 -0.155 -0.096 -0.019  0.108  0.056 -0.078 -0.093 -0.125 -0.065  0.082  0.113  0.201  0.177  0.211  0.248  0.259  0.205  0.253  0.225  0.154  0.142  0.049  0.049 -0.164 -0.154 -0.148 -0.158  0.054  0.066  0.111  0.238  0.182  0.208  0.217  0.155  0.264  0.211  0.110  0.200  0.180  0.120  0.066  0.102
 -0.133 -0.174 -0.190 -0.206 -0.118 -0.192 -0.233 -0.202 -0.183 -0.213 -0.191 -0.162 -0.200 -0.175 -0.130 -0.015 -0.061  0.006  0.002  0.073  0.046  0.058  0.022 -0.001  0.011 -0.126 -0.108  0.164  0.113  0.287  0.291  0.015 -0.002  0.167  0.022 -0.141 -0.070 -0.009  0.120  0.303  0.407  0.628  0.740  0.680  0.557  0.560  0.523  0.426  0.301  0.308  0.165  0.074  0.055 -0.019 -0.119 -0.146 -0.087 -0.003  0.084  0.123  0.035 -0.046 -0.229 -0.216 -0.168 -0.227 -0.205 -0.196 -0.165 -0.251 -0.233 -0.139 -0.144 -0.156 -0.150 -0.118 -0.113 -0.068 -0.019  0.075 -0.001 -0.082  0.078  0.021 -0.078  0.030  0.039  0.030  0.023 -0.006  0.003 -0.028 -0.041  0.016 -0.023  0.023 -0.007 -0.060 -0.137 -0.179 -0.146 -0.143 -0.158 -0.190 -0.116 -0.102 -0.246 -0.267 -0.142 -0.105 -0.243 -0.229 -0.261 -0.199 -0.235 -0.185 -0.181 -0.169 -0.190 -0.179 -0.156 -0.143 -0.147 -0.137 -0.149 -0.091 -0.013  0.114  0.063 -0.072 -0.076 -0.112 -0.046  0.106  0.160  0.207  0.199  0.230  0.270  0.276  0.219  0.268  0.241  0.167  0.120  0.084  0.072 -0.067 -0.032 -0.070 -0.082  0.078  0.090  0.128  0.234  0.150  0.239  0.225  0.137  0.286  0.239  0.077  0.214  0.212  0.142  0.104  0.133
 -0.153 -0.196 -0.246 -0.264 -0.177 -0.228 -0.289 -0.278 -0.265 -0.264 -0.242 -0.234 -0.270 -0.232 -0.172 -0.053 -0.126 -0.106 -0.057 -0.028 -0.025 -0.020 -0.052 -0.066 -0.092 -0.215 -0.141  0.084 -0.007  0.271  0.228 -0.068  0.006  0.221 -0.018 -0.138  0.009  0.041  0.197  0.313  0.383  0.664  0.680  0.881  0.767  0.591  0.652  0.655  0.456  0.397  0.309  0.247  0.154  0.135 -0.003 -0.049  0.025  0.085  0.210  0.185  0.083 -0.026 -0.255 -0.183 -0.087 -0.240 -0.215 -0.183 -0.143 -0.269 -0.248 -0.120 -0.187 -0.200 -0.181 -0.153 -0.124 -0.067  0.039  0.079 -0.071 -0.073  0.104 -0.016 -0.125  0.004 -0.017 -0.003 -0.015 -0.007 -0.047 -0.070 -0.100 -0.019 -0.059 -0.011 -0.027 -0.081 -0.184 -0.230 -0.225 -0.230 -0.206 -0.272 -0.196 -0.192 -0.298 -0.371 -0.224 -0.136 -0.329 -0.271 -0.306 -0.253 -0.246 -0.167 -0.156 -0.159 -0.172 -0.139 -0.129 -0.128 -0.117 -0.090 -0.097 -0.032  0.060  0.172  0.122 -0.003 -0.027 -0.053 -0.007  0.131  0.176  0.250  0.231  0.285  0.313  0.332  0.244  0.308  0.285  0.176  0.140 -0.034 -0.026  0.020  0.023 -0.131 -0.137  0.130  0.126  0.156  0.278  0.241  0.271  0.278  0.186  0.333  0.249  0.113  0.228  0.193  0.115  0.080  0.116
 -0.163 -0.220 -0.275 -0.275 -0.196 -0.230 -0.299 -0.275 -0.248 -0.263 -0.215 -0.208 -0.244 -0.241 -0.170 -0.054 -0.138 -0.138 -0.061 -0.073 -0.057 -0.073 -0.085 -0.088 -0.129 -0.229 -0.141  0.037 -0.033  0.275  0.285  0.029  0.136  0.367  0.103  0.058  0.194  0.249  0.346  0.393  0.429  0.664  0.557  0.767  0.863  0.560  0.542  0.712  0.569  0.380  0.349  0.369  0.233  0.184  0.056 -0.048  0.035  0.033  0.189  0.134  0.101 -0.072 -0.279 -0.223 -0.088 -0.239 -0.240 -0.217 -0.144 -0.289 -0.294 -0.126 -0.215 -0.232 -0.213 -0.185 -0.136 -0.084  0.080  0.080 -0.102 -0.032  0.126 -0.026 -0.152 -0.034 -0.060 -0.066 -0.078 -0.052 -0.128 -0.077 -0.153 -0.080 -0.134 -0.114 -0.115 -0.095 -0.268 -0.295 -0.291 -0.263 -0.187 -0.311 -0.189 -0.150 -0.252 -0.323 -0.147 -0.051 -0.237 -0.202 -0.276 -0.278 -0.245 -0.203 -0.153 -0.132 -0.194 -0.168 -0.111 -0.136 -0.127 -0.074 -0.077 -0.025  0.055  0.158  0.096 -0.008 -0.047 -0.064 -0.031  0.103  0.117  0.238  0.206  0.259  0.293  0.325  0.238  0.292  0.274  0.170  0.151 -0.097 -0.075 -0.009 -0.035 -0.208 -0.211  0.087  0.078  0.166  0.252  0.261  0.253  0.270  0.203  0.307  0.214  0.131  0.205  0.149  0.081  0.053  0.086
 -0.168 -0.186 -0.215 -0.222 -0.148 -0.198 -0.246 -0.206 -0.161 -0.188 -0.146 -0.126 -0.149 -0.117 -0.063  0.039  0.004  0.077  0.057  0.113  0.079  0.094  0.082  0.047  0.068 -0.097 -0.103  0.189  0.180  0.359  0.364  0.106  0.112  0.254  0.081 -0.020  0.037  0.072  0.158  0.267  0.402  0.550  0.560  0.591  0.560  0.604  0.503  0.476  0.401  0.357  0.223  0.165  0.159  0.062 -0.048 -0.115 -0.063 -0.008  0.097  0.134  0.106 -0.010 -0.195 -0.204 -0.101 -0.156 -0.199 -0.192 -0.120 -0.210 -0.250 -0.136 -0.134 -0.167 -0.168 -0.127 -0.101 -0.058  0.003  0.094  0.021 -0.074  0.063 -0.012 -0.100 -0.006 -0.005 -0.026 -0.037 -0.061 -0.073 -0.054 -0.078 -0.012 -0.069 -0.050 -0.089 -0.115 -0.213 -0.234 -0.178 -0.184 -0.184 -0.207 -0.113 -0.107 -0.243 -0.226 -0.092 -0.083 -0.193 -0.191 -0.229 -0.197 -0.246 -0.214 -0.196 -0.189 -0.226 -0.206 -0.182 -0.200 -0.170 -0.147 -0.162 -0.117 -0.037  0.088  0.040 -0.077 -0.089 -0.140 -0.080  0.069  0.116  0.188  0.175  0.193  0.233  0.244  0.173  0.213  0.194  0.128  0.077  0.133  0.110 -0.031 -0.017 -0.135 -0.143  0.040  0.053  0.146  0.201  0.105  0.203  0.225  0.147  0.252  0.235  0.117  0.189  0.179  0.138  0.100  0.103
 -0.172 -0.193 -0.243 -0.245 -0.196 -0.229 -0.268 -0.249 -0.223 -0.219 -0.170 -0.173 -0.192 -0.153 -0.105 -0.005 -0.050  0.012  0.002  0.037  0.028  0.043  0.033  0.011  0.013 -0.116 -0.138  0.080  0.066  0.252  0.142 -0.069 -0.010  0.099 -0.082 -0.179 -0.063 -0.095  0.055  0.120  0.203  0.447  0.523  0.652  0.542  0.503  0.692  0.595  0.398  0.412  0.332  0.231  0.167  0.171  0.039  0.017  0.084  0.151  0.248  0.240  0.117  0.032 -0.186 -0.123 -0.017 -0.168 -0.174 -0.137 -0.083 -0.219 -0.225 -0.088 -0.138 -0.182 -0.158 -0.123 -0.109 -0.028  0.029  0.066  0.001 -0.031  0.082  0.008 -0.055  0.030  0.011  0.025 -0.004 -0.022 -0.027 -0.070 -0.061  0.007 -0.007  0.030  0.008 -0.082 -0.118 -0.159 -0.136 -0.165 -0.173 -0.180 -0.169 -0.196 -0.265 -0.307 -0.220 -0.155 -0.292 -0.225 -0.237 -0.172 -0.183 -0.125 -0.127 -0.144 -0.144 -0.111 -0.121 -0.136 -0.104 -0.095 -0.111 -0.070  0.012  0.126  0.083 -0.015 -0.040 -0.073 -0.046  0.075  0.136  0.181  0.177  0.213  0.247  0.253  0.192  0.230  0.216  0.129  0.088  0.055  0.047  0.099  0.098 -0.070 -0.072  0.078  0.082  0.144  0.201  0.134  0.225  0.236  0.147  0.266  0.229  0.087  0.179  0.177  0.107  0.067  0.092
 -0.199 -0.251 -0.321 -0.304 -0.266 -0.281 -0.342 -0.324 -0.285 -0.279 -0.217 -0.220 -0.216 -0.199 -0.140 -0.031 -0.094 -0.094 -0.041 -0.065 -0.062 -0.071 -0.086 -0.069 -0.079 -0.155 -0.111  0.005 -0.024  0.247  0.148 -0.054  0.101  0.245 -0.024 -0.033  0.126  0.085  0.211  0.188  0.214  0.444  0.426  0.655  0.712  0.476  0.595  0.874  0.628  0.497  0.540  0.499  0.333  0.381  0.205  0.147  0.235  0.249  0.405  0.317  0.197  0.041 -0.217 -0.097  0.084 -0.163 -0.211 -0.151 -0.078 -0.257 -0.284 -0.103 -0.181 -0.246 -0.224 -0.180 -0.138 -0.084  0.055  0.051 -0.087 -0.024  0.087 -0.037 -0.134 -0.043 -0.055 -0.079 -0.093 -0.061 -0.125 -0.096 -0.156 -0.082 -0.113 -0.076 -0.087 -0.076 -0.224 -0.257 -0.264 -0.266 -0.181 -0.270 -0.228 -0.205 -0.259 -0.361 -0.230 -0.108 -0.280 -0.220 -0.228 -0.231 -0.207 -0.159 -0.130 -0.140 -0.169 -0.131 -0.094 -0.114 -0.076 -0.026 -0.045 -0.010  0.082  0.175  0.113  0.034 -0.018 -0.031 -0.020  0.103  0.111  0.213  0.197  0.259  0.271  0.311  0.244  0.265  0.262  0.158  0.132 -0.078 -0.057  0.214  0.163 -0.179 -0.177  0.101  0.084  0.228  0.186  0.238  0.268  0.260  0.177  0.280  0.218  0.104  0.153  0.112  0.035  0.040  0.051
 -0.182 -0.228 -0.295 -0.277 -0.243 -0.248 -0.283 -0.263 -0.233 -0.216 -0.135 -0.144 -0.148 -0.122 -0.082 -0.009 -0.023  0.001  0.035  0.024  0.003 -0.007 -0.022 -0.019 -0.003 -0.067 -0.056  0.044  0.085  0.312  0.251  0.094  0.225  0.332  0.072  0.127  0.224  0.201  0.259  0.214  0.249  0.360  0.301  0.456  0.569  0.401  0.398  0.628  0.682  0.443  0.443  0.501  0.386  0.372  0.222  0.121  0.176  0.159  0.300  0.246  0.238  0.062 -0.140 -0.075  0.119 -0.078 -0.161 -0.111 -0.039 -0.194 -0.244 -0.099 -0.154 -0.221 -0.199 -0.191 -0.108 -0.114  0.013  0.035 -0.074 -0.052  0.035 -0.064 -0.126 -0.082 -0.081 -0.099 -0.127 -0.100 -0.164 -0.085 -0.173 -0.116 -0.158 -0.140 -0.147 -0.098 -0.269 -0.286 -0.272 -0.258 -0.183 -0.267 -0.185 -0.132 -0.211 -0.269 -0.113 -0.036 -0.175 -0.146 -0.164 -0.211 -0.206 -0.181 -0.153 -0.164 -0.199 -0.164 -0.120 -0.153 -0.120 -0.074 -0.081 -0.047  0.020  0.132  0.055 -0.016 -0.080 -0.099 -0.081  0.041  0.037  0.125  0.127  0.184  0.186  0.230  0.193  0.208  0.192  0.126  0.107  0.013  0.020  0.181  0.124 -0.216 -0.211  0.015  0.003  0.228  0.161  0.196  0.210  0.221  0.166  0.206  0.163  0.086  0.109  0.071  0.029  0.013  0.025
 -0.198 -0.245 -0.290 -0.258 -0.232 -0.262 -0.273 -0.253 -0.242 -0.231 -0.128 -0.147 -0.163 -0.066 -0.053  0.017  0.012  0.092  0.076  0.129  0.073  0.082  0.043  0.037  0.090 -0.012 -0.056  0.122  0.177  0.304  0.176 -0.003  0.060  0.099 -0.084 -0.120 -0.030 -0.123  0.024  0.010  0.097  0.247  0.308  0.397  0.380  0.357  0.412  0.497  0.443  0.596  0.446  0.313  0.267  0.353  0.147  0.195  0.252  0.358  0.449  0.452  0.264  0.210 -0.054  0.042  0.138 -0.079 -0.150 -0.110 -0.071 -0.211 -0.264 -0.134 -0.145 -0.237 -0.226 -0.188 -0.139 -0.079 -0.001  0.062 -0.007 -0.064  0.052  0.026 -0.011  0.013  0.028  0.040 -0.004 -0.009 -0.008 -0.029 -0.046  0.023 -0.002  0.050  0.011 -0.077 -0.136 -0.193 -0.144 -0.142 -0.175 -0.198 -0.144 -0.139 -0.239 -0.263 -0.170 -0.133 -0.257 -0.205 -0.158 -0.130 -0.192 -0.142 -0.168 -0.217 -0.187 -0.175 -0.181 -0.177 -0.115 -0.122 -0.114 -0.062  0.030  0.137  0.090 -0.010 -0.025 -0.071 -0.038  0.099  0.153  0.164  0.181  0.226  0.232  0.251  0.204  0.229  0.203  0.108  0.062  0.144  0.119  0.339  0.332 -0.055 -0.057  0.086  0.086  0.166  0.154  0.154  0.197  0.180  0.126  0.237  0.188  0.054  0.157  0.125  0.066  0.039  0.062
 -0.175 -0.229 -0.310 -0.268 -0.289 -0.281 -0.273 -0.291 -0.265 -0.233 -0.146 -0.192 -0.153 -0.102 -0.087 -0.010 -0.032 -0.050 -0.043 -0.051 -0.068 -0.055 -0.067 -0.037 -0.022 -0.049 -0.075 -0.054 -0.017  0.146 -0.009 -0.115  0.047  0.099 -0.122 -0.087  0.050 -0.050  0.082 -0.013 -0.002  0.145  0.165  0.309  0.349  0.223  0.332  0.540  0.443  0.446  0.648  0.494  0.364  0.573  0.400  0.423  0.496  0.492  0.583  0.447  0.263  0.171 -0.057  0.132  0.316 -0.001 -0.105 -0.005  0.041 -0.169 -0.212 -0.047 -0.102 -0.227 -0.219 -0.138 -0.092 -0.073  0.037  0.026 -0.063 -0.021  0.062 -0.017 -0.049 -0.017 -0.028 -0.053 -0.053 -0.025 -0.077 -0.069 -0.118 -0.066 -0.069 -0.027 -0.044 -0.021 -0.135 -0.186 -0.209 -0.189 -0.144 -0.222 -0.214 -0.177 -0.209 -0.313 -0.237 -0.127 -0.263 -0.171 -0.138 -0.156 -0.118 -0.072 -0.074 -0.124 -0.109 -0.068 -0.058 -0.083 -0.033 -0.024  0.000  0.045  0.125  0.182  0.138  0.083  0.033  0.017 -0.005  0.102  0.116  0.152  0.158  0.238  0.205  0.254  0.199  0.190  0.192  0.117  0.055 -0.037 -0.020  0.479  0.393 -0.113 -0.105  0.125  0.100  0.146  0.133  0.178  0.171  0.181  0.150  0.189  0.135  0.077  0.115  0.049 -0.004  0.005  0.003
 -0.117 -0.164 -0.237 -0.217 -0.231 -0.200 -0.208 -0.237 -0.210 -0.159 -0.121 -0.163 -0.111 -0.103 -0.105 -0.048 -0.048 -0.116 -0.090 -0.107 -0.089 -0.080 -0.088 -0.055 -0.080 -0.077 -0.066 -0.093 -0.091  0.100  0.024 -0.040  0.107  0.194 -0.016  0.054  0.167  0.124  0.189  0.078  0.044  0.138  0.074  0.247  0.369  0.165  0.231  0.499  0.501  0.313  0.494  0.654  0.459  0.565  0.455  0.356  0.398  0.293  0.406  0.258  0.269  0.104 -0.055  0.113  0.337  0.063 -0.039  0.074  0.099 -0.077 -0.100  0.005 -0.066 -0.142 -0.121 -0.090 -0.032 -0.085  0.036 -0.021 -0.135 -0.017  0.018 -0.096 -0.156 -0.137 -0.136 -0.161 -0.177 -0.116 -0.202 -0.100 -0.198 -0.168 -0.177 -0.179 -0.168 -0.027 -0.218 -0.218 -0.260 -0.255 -0.125 -0.226 -0.226 -0.162 -0.135 -0.253 -0.168 -0.036 -0.144 -0.073 -0.062 -0.151 -0.060 -0.050 -0.023 -0.033 -0.077 -0.022  0.016 -0.046 -0.019  0.020  0.033  0.055  0.084  0.118  0.050  0.042 -0.026 -0.016 -0.043  0.016 -0.022  0.063  0.067  0.123  0.098  0.165  0.149  0.121  0.129  0.104  0.084 -0.105 -0.070  0.348  0.235 -0.222 -0.208  0.019 -0.010  0.163  0.084  0.162  0.144  0.145  0.116  0.099  0.056  0.060  0.008 -0.027 -0.066 -0.041 -0.039
 -0.133 -0.152 -0.206 -0.187 -0.201 -0.159 -0.162 -0.170 -0.127 -0.077 -0.055 -0.058  0.010  0.035  0.023  0.044  0.083  0.044 -0.015 -0.014 -0.017  0.007  0.044  0.043  0.070 -0.027 -0.088 -0.021  0.039  0.151  0.072  0.028  0.120  0.147  0.005  0.061  0.115  0.071  0.106  0.010  0.035  0.081  0.055  0.154  0.233  0.159  0.167  0.333  0.386  0.267  0.364  0.459  0.517  0.517  0.430  0.325  0.314  0.226  0.305  0.240  0.338  0.189  0.035  0.140  0.373  0.163 -0.009  0.095  0.128 -0.032 -0.097  0.031 -0.018 -0.132 -0.124 -0.094 -0.034 -0.060  0.024 -0.010 -0.051 -0.026 -0.013 -0.088 -0.125 -0.117 -0.100 -0.121 -0.141 -0.114 -0.184 -0.105 -0.173 -0.135 -0.153 -0.157 -0.163 -0.077 -0.201 -0.187 -0.194 -0.219 -0.142 -0.162 -0.166 -0.167 -0.144 -0.176 -0.130 -0.061 -0.110 -0.067 -0.043 -0.117 -0.095 -0.093 -0.088 -0.083 -0.115 -0.083 -0.062 -0.103 -0.062 -0.038 -0.026 -0.016  0.027  0.067  0.035  0.022 -0.028 -0.054 -0.057 -0.011 -0.020  0.020  0.059  0.083  0.068  0.116  0.091  0.055  0.083  0.085  0.040  0.028  0.033  0.337  0.239 -0.199 -0.187  0.006 -0.010  0.105  0.063  0.063  0.098  0.119  0.098  0.076  0.073  0.067  0.009 -0.000 -0.007  0.003 -0.027
 -0.122 -0.184 -0.302 -0.266 -0.319 -0.250 -0.211 -0.287 -0.272 -0.139 -0.096 -0.182 -0.082  0.024 -0.058 -0.034  0.021 -0.060 -0.096 -0.097 -0.085 -0.056 -0.050 -0.022 -0.020 -0.045 -0.103 -0.143 -0.090  0.047 -0.139 -0.180  0.024  0.043 -0.168 -0.108  0.040 -0.075  0.053 -0.102 -0.121 -0.035 -0.019  0.135  0.184  0.062  0.171  0.381  0.372  0.353  0.573  0.565  0.517  0.917  0.772  0.796  0.802  0.711  0.754  0.580  0.450  0.391  0.152  0.457  0.699  0.264  0.079  0.243  0.224  0.001 -0.048  0.052  0.001 -0.163 -0.172 -0.072 -0.037 -0.077  0.039 -0.039 -0.139 -0.040  0.004 -0.100 -0.128 -0.118 -0.105 -0.127 -0.148 -0.090 -0.137 -0.109 -0.134 -0.109 -0.081 -0.084 -0.062 -0.005 -0.110 -0.154 -0.201 -0.206 -0.155 -0.170 -0.229 -0.240 -0.186 -0.268 -0.252 -0.138 -0.238 -0.137 -0.074 -0.124 -0.048 -0.022 -0.047 -0.097 -0.077 -0.046 -0.051 -0.075 -0.019 -0.004  0.017  0.055  0.125  0.141  0.131  0.117  0.065  0.034 -0.002  0.041  0.046  0.067  0.111  0.173  0.105  0.191  0.162  0.108  0.127  0.089  0.053 -0.063 -0.038  0.807  0.663 -0.114 -0.095  0.106  0.081  0.112  0.084  0.137  0.090  0.100  0.094  0.061  0.002  0.022 -0.024 -0.083 -0.102 -0.079 -0.073
 -0.048 -0.084 -0.188 -0.176 -0.232 -0.146 -0.098 -0.180 -0.152 -0.013 -0.024 -0.103  0.006  0.056 -0.030 -0.030  0.024 -0.101 -0.143 -0.158 -0.110 -0.086 -0.055 -0.052 -0.086 -0.075 -0.120 -0.202 -0.183 -0.075 -0.222 -0.188 -0.007  0.004 -0.139 -0.063  0.052 -0.015  0.044 -0.106 -0.150 -0.108 -0.119 -0.003  0.056 -0.048  0.039  0.205  0.222  0.147  0.400  0.455  0.430  0.772  0.815  0.760  0.729  0.525  0.514  0.321  0.317  0.267  0.172  0.449  0.693  0.339  0.174  0.341  0.309  0.121  0.096  0.159  0.103 -0.042 -0.059  0.030  0.039 -0.067  0.019 -0.081 -0.142 -0.022 -0.030 -0.133 -0.146 -0.144 -0.134 -0.168 -0.175 -0.123 -0.176 -0.118 -0.146 -0.143 -0.106 -0.148 -0.109  0.012 -0.086 -0.100 -0.169 -0.181 -0.099 -0.089 -0.198 -0.206 -0.103 -0.186 -0.206 -0.098 -0.151 -0.057 -0.000 -0.073  0.027  0.028  0.022 -0.015 -0.013  0.023  0.021 -0.022  0.028  0.038  0.056  0.071  0.095  0.078  0.071  0.098  0.051  0.048 -0.005 -0.009 -0.038 -0.005  0.040  0.070  0.005  0.082  0.075  0.008  0.045  0.054  0.024 -0.132 -0.100  0.647  0.486 -0.121 -0.098  0.049  0.022  0.027  0.034  0.064  0.008  0.039  0.056 -0.035 -0.056  0.027 -0.086 -0.130 -0.109 -0.091 -0.092
 -0.041 -0.102 -0.210 -0.181 -0.253 -0.165 -0.103 -0.193 -0.187 -0.045 -0.014 -0.117 -0.019  0.102 -0.012 -0.041  0.022 -0.081 -0.117 -0.126 -0.097 -0.072 -0.060 -0.040 -0.069 -0.025 -0.055 -0.193 -0.162 -0.107 -0.291 -0.265 -0.074 -0.108 -0.238 -0.195 -0.055 -0.184 -0.066 -0.198 -0.252 -0.202 -0.146 -0.049 -0.048 -0.115  0.017  0.147  0.121  0.195  0.423  0.356  0.325  0.796  0.760  0.938  0.882  0.795  0.705  0.534  0.340  0.427  0.282  0.613  0.741  0.339  0.189  0.327  0.272  0.089  0.069  0.107  0.064 -0.077 -0.113  0.002  0.005 -0.065 -0.006 -0.073 -0.121 -0.035 -0.012 -0.053 -0.062 -0.060 -0.047 -0.073 -0.080 -0.043 -0.068 -0.079 -0.062 -0.063 -0.001 -0.022  0.016  0.042  0.016 -0.048 -0.109 -0.116 -0.106 -0.066 -0.187 -0.230 -0.136 -0.204 -0.257 -0.172 -0.228 -0.125 -0.010 -0.049  0.007  0.028 -0.002 -0.072 -0.012  0.004 -0.019 -0.025  0.033  0.027  0.040  0.067  0.115  0.097  0.114  0.123  0.100  0.077  0.038  0.034  0.051  0.041  0.077  0.119  0.047  0.120  0.099  0.055  0.077  0.042  0.016 -0.100 -0.078  0.877  0.754 -0.002  0.020  0.113  0.097  0.025  0.012  0.075  0.008  0.007  0.033 -0.015 -0.078 -0.023 -0.058 -0.129 -0.122 -0.095 -0.083
 -0.067 -0.159 -0.259 -0.237 -0.293 -0.227 -0.187 -0.270 -0.260 -0.140 -0.096 -0.200 -0.119 -0.025 -0.105 -0.094 -0.053 -0.129 -0.117 -0.155 -0.143 -0.126 -0.130 -0.084 -0.096 -0.023 -0.062 -0.216 -0.174 -0.083 -0.279 -0.287 -0.063 -0.083 -0.236 -0.198 -0.036 -0.173 -0.040 -0.169 -0.224 -0.143 -0.087  0.025  0.035 -0.063  0.084  0.235  0.176  0.252  0.496  0.398  0.314  0.802  0.729  0.882  0.963  0.826  0.782  0.537  0.267  0.308  0.126  0.485  0.627  0.198  0.090  0.245  0.202  0.007  0.005  0.072  0.026 -0.118 -0.136 -0.016 -0.008 -0.074  0.007 -0.063 -0.132 -0.028  0.003 -0.041 -0.045 -0.045 -0.038 -0.043 -0.054 -0.016 -0.057 -0.071 -0.073 -0.068 -0.012 -0.012  0.026  0.057 -0.002 -0.063 -0.136 -0.126 -0.093 -0.098 -0.213 -0.222 -0.140 -0.241 -0.270 -0.161 -0.236 -0.128 -0.036 -0.058  0.028  0.039  0.029 -0.040 -0.009  0.006  0.003 -0.015  0.012  0.030  0.065  0.100  0.163  0.163  0.171  0.151  0.109  0.094  0.048  0.081  0.104  0.089  0.117  0.200  0.128  0.180  0.169  0.122  0.132  0.068  0.063 -0.141 -0.106  0.815  0.680 -0.018  0.002  0.157  0.134  0.088  0.079  0.149  0.076  0.079  0.090  0.056 -0.028  0.009 -0.013 -0.094 -0.126 -0.103 -0.079
 -0.087 -0.182 -0.270 -0.232 -0.278 -0.242 -0.200 -0.264 -0.273 -0.179 -0.085 -0.181 -0.126  0.043 -0.052 -0.058 -0.016 -0.047 -0.057 -0.052 -0.068 -0.044 -0.075 -0.025 -0.010  0.025  0.010 -0.102 -0.057  0.005 -0.204 -0.266 -0.095 -0.125 -0.276 -0.280 -0.117 -0.291 -0.095 -0.192 -0.215 -0.117 -0.003  0.085  0.033 -0.008  0.151  0.249  0.159  0.358  0.492  0.293  0.226  0.711  0.525  0.795  0.826  0.938  0.873  0.729  0.328  0.454  0.195  0.511  0.547  0.144  0.047  0.144  0.092 -0.076 -0.087 -0.041 -0.063 -0.178 -0.199 -0.091 -0.080 -0.070 -0.010 -0.020 -0.086 -0.042  0.043  0.028  0.006  0.039  0.032  0.025  0.020  0.047  0.050 -0.033  0.014  0.036  0.088  0.117  0.131  0.041  0.042 -0.061 -0.084 -0.073 -0.117 -0.108 -0.166 -0.204 -0.194 -0.251 -0.276 -0.206 -0.303 -0.199 -0.084 -0.068 -0.056 -0.017 -0.052 -0.135 -0.061 -0.057 -0.071 -0.056 -0.016 -0.004  0.014  0.060  0.146  0.167  0.197  0.138  0.128  0.079  0.062  0.120  0.188  0.155  0.165  0.241  0.175  0.226  0.193  0.162  0.151  0.068  0.032 -0.032 -0.024  0.886  0.829  0.075  0.087  0.204  0.195  0.084  0.060  0.136  0.088  0.059  0.060  0.104  0.002 -0.037  0.037 -0.045 -0.090 -0.069 -0.044
 -0.131 -0.229 -0.326 -0.288 -0.318 -0.293 -0.273 -0.329 -0.334 -0.247 -0.155 -0.238 -0.191 -0.047 -0.107 -0.062 -0.038 -0.066 -0.066 -0.069 -0.092 -0.066 -0.094 -0.034 -0.002  0.003 -0.022 -0.089 -0.041  0.082 -0.120 -0.231 -0.043 -0.034 -0.235 -0.237 -0.065 -0.219 -0.019 -0.116 -0.133 -0.005  0.084  0.210  0.189  0.097  0.248  0.405  0.300  0.449  0.583  0.406  0.305  0.754  0.514  0.705  0.782  0.873  0.945  0.744  0.360  0.391  0.075  0.379  0.479  0.058 -0.035  0.073  0.044 -0.142 -0.159 -0.069 -0.105 -0.223 -0.232 -0.136 -0.111 -0.084  0.015  0.005 -0.090 -0.039  0.065  0.026 -0.018  0.020  0.008  0.010 -0.006  0.030  0.024 -0.039 -0.025  0.013  0.044  0.084  0.098  0.022 -0.028 -0.130 -0.145 -0.118 -0.144 -0.175 -0.196 -0.205 -0.231 -0.315 -0.284 -0.189 -0.327 -0.224 -0.133 -0.125 -0.107 -0.068 -0.086 -0.155 -0.107 -0.091 -0.089 -0.084 -0.041 -0.015 -0.002  0.062  0.171  0.203  0.219  0.151  0.119  0.071  0.056  0.137  0.196  0.186  0.191  0.286  0.232  0.283  0.239  0.212  0.206  0.103  0.070 -0.044 -0.028  0.810  0.734  0.015  0.026  0.215  0.199  0.136  0.122  0.192  0.147  0.130  0.111  0.168  0.059  0.006  0.085 -0.003 -0.066 -0.041 -0.015
 -0.140 -0.194 -0.270 -0.219 -0.247 -0.237 -0.204 -0.235 -0.250 -0.190 -0.074 -0.132 -0.096  0.082  0.010  0.016  0.065  0.076  0.034  0.060  0.014  0.045  0.029  0.063  0.112  0.051  0.023  0.036  0.102  0.162 -0.013 -0.130 -0.022 -0.046 -0.199 -0.219 -0.103 -0.255 -0.062 -0.125 -0.098  0.005  0.123  0.185  0.134  0.134  0.240  0.317  0.246  0.452  0.447  0.258  0.240  0.580  0.321  0.534  0.537  0.729  0.744  0.780  0.431  0.517  0.202  0.390  0.416  0.093 -0.022  0.019 -0.005 -0.148 -0.200 -0.134 -0.132 -0.236 -0.248 -0.176 -0.136 -0.066 -0.011  0.027 -0.031 -0.041  0.058  0.047  0.014  0.054  0.039  0.040  0.004  0.015  0.051 -0.025  0.022  0.066  0.084  0.129  0.104 -0.023 -0.019 -0.116 -0.086 -0.087 -0.161 -0.151 -0.131 -0.194 -0.241 -0.249 -0.231 -0.205 -0.308 -0.244 -0.130 -0.100 -0.144 -0.091 -0.138 -0.215 -0.143 -0.140 -0.160 -0.128 -0.071 -0.073 -0.071 -0.021  0.072  0.136  0.155  0.078  0.071 -0.003  0.011  0.086  0.181  0.169  0.181  0.220  0.187  0.242  0.203  0.179  0.160  0.083  0.041  0.098  0.082  0.746  0.745  0.049  0.053  0.155  0.157  0.114  0.075  0.120  0.121  0.083  0.061  0.148  0.069 -0.039  0.076  0.019 -0.026 -0.012 -0.003
 -0.113 -0.111 -0.173 -0.128 -0.164 -0.126 -0.083 -0.105 -0.104 -0.034  0.028  0.007  0.088  0.221  0.139  0.119  0.192  0.140  0.028  0.070  0.061  0.103  0.152  0.135  0.149  0.021 -0.013  0.070  0.112  0.143  0.067  0.020  0.063  0.053 -0.053 -0.034 -0.001 -0.067  0.003 -0.057 -0.034  0.010  0.035  0.083  0.101  0.106  0.117  0.197  0.238  0.264  0.263  0.269  0.338  0.450  0.317  0.340  0.267  0.328  0.360  0.431  0.530  0.475  0.274  0.325  0.447  0.266  0.067  0.113  0.111 -0.011 -0.103 -0.049 -0.035 -0.144 -0.161 -0.120 -0.068 -0.066 -0.015  0.002 -0.027 -0.035  0.007 -0.049 -0.080 -0.043 -0.065 -0.083 -0.106 -0.099 -0.085 -0.064 -0.044 -0.004 -0.021 -0.043 -0.083 -0.093 -0.147 -0.166 -0.112 -0.157 -0.168 -0.126 -0.098 -0.175 -0.175 -0.143 -0.125 -0.120 -0.156 -0.135 -0.064 -0.095 -0.140 -0.115 -0.141 -0.175 -0.143 -0.115 -0.136 -0.133 -0.062 -0.065 -0.074 -0.084 -0.042  0.009  0.010 -0.014 -0.038 -0.097 -0.065 -0.023  0.029  0.068  0.085  0.053  0.067  0.112  0.082  0.046  0.059  0.055 -0.004  0.129  0.108  0.471  0.452 -0.078 -0.076 -0.003  0.003  0.073  0.009  0.009  0.049  0.041  0.023  0.049  0.052 -0.004  0.004  0.013  0.021  0.025 -0.003
 -0.060 -0.057 -0.071 -0.000 -0.064 -0.036  0.041  0.040 -0.019  0.035  0.161  0.108  0.167  0.392  0.263  0.139  0.245  0.192  0.081  0.113  0.108  0.131  0.168  0.147  0.164  0.054  0.064  0.076  0.129  0.073 -0.018 -0.029 -0.003 -0.072 -0.130 -0.116 -0.085 -0.191 -0.097 -0.161 -0.143 -0.116 -0.046 -0.026 -0.072 -0.010  0.032  0.041  0.062  0.210  0.171  0.104  0.189  0.391  0.267  0.427  0.308  0.454  0.391  0.517  0.475  0.748  0.537  0.559  0.484  0.340  0.163  0.105  0.062  0.014 -0.080 -0.094 -0.067 -0.140 -0.178 -0.154 -0.103 -0.053 -0.035  0.002 -0.005 -0.039  0.004  0.001 -0.012  0.012 -0.025 -0.007 -0.045 -0.061  0.028 -0.025  0.103  0.132  0.139  0.094  0.035 -0.080 -0.008 -0.061  0.016 -0.038 -0.147 -0.029 -0.026 -0.156 -0.150 -0.053 -0.098 -0.158 -0.156 -0.140 -0.039 -0.022 -0.104 -0.067 -0.135 -0.210 -0.125 -0.123 -0.180 -0.128 -0.041 -0.089 -0.100 -0.108 -0.054 -0.019  0.061  0.044  0.054 -0.058 -0.045 -0.039  0.081  0.083  0.103  0.032  0.008  0.079  0.035 -0.033 -0.009 -0.005 -0.082  0.161  0.127  0.612  0.638  0.092  0.089  0.043  0.066 -0.039 -0.110 -0.072 -0.046 -0.105 -0.092 -0.049 -0.055 -0.099 -0.066 -0.048 -0.026 -0.031 -0.037
  0.049  0.147  0.176  0.238  0.172  0.206  0.333  0.349  0.274  0.311  0.397  0.346  0.366  0.519  0.357  0.175  0.295  0.171  0.061  0.078  0.126  0.127  0.178  0.108  0.078 -0.031  0.002  0.017  0.025 -0.078 -0.122 -0.034 -0.040 -0.140 -0.115 -0.075 -0.076 -0.140 -0.141 -0.176 -0.192 -0.273 -0.229 -0.255 -0.279 -0.195 -0.186 -0.217 -0.140 -0.054 -0.057 -0.055  0.035  0.152  0.172  0.282  0.126  0.195  0.075  0.202  0.274  0.537  0.752  0.564  0.402  0.475  0.352  0.203  0.145  0.224  0.118  0.003  0.066  0.035 -0.032 -0.043 -0.028 -0.056 -0.113 -0.076 -0.014 -0.067 -0.067 -0.043 -0.043 -0.038 -0.041 -0.056 -0.069 -0.075  0.028 -0.002  0.124  0.125  0.149  0.077  0.028 -0.033  0.083  0.061  0.136  0.041 -0.080  0.096  0.053 -0.115 -0.056  0.080 -0.032 -0.126 -0.073 -0.081  0.043  0.096 -0.014  0.019 -0.086 -0.155 -0.029 -0.044 -0.142 -0.075  0.024 -0.072 -0.080 -0.080 -0.086 -0.118 -0.009  0.051  0.079 -0.011 -0.025 -0.120 -0.034 -0.069 -0.035 -0.147 -0.203 -0.125 -0.151 -0.238 -0.193 -0.112 -0.183  0.086  0.054  0.366  0.394  0.129  0.129 -0.022 -0.009 -0.141 -0.209 -0.217 -0.201 -0.236 -0.199 -0.249 -0.188 -0.121 -0.187 -0.136 -0.036 -0.026 -0.070
  0.071  0.082  0.048  0.074 -0.017  0.050  0.161  0.072  0.015  0.136  0.162  0.062  0.126  0.304  0.139  0.028  0.137  0.011 -0.055 -0.043  0.004  0.028  0.046  0.026 -0.015 -0.025  0.002 -0.092 -0.108 -0.137 -0.269 -0.202 -0.133 -0.197 -0.226 -0.215 -0.144 -0.244 -0.164 -0.236 -0.284 -0.285 -0.216 -0.183 -0.223 -0.204 -0.123 -0.097 -0.075  0.042  0.132  0.113  0.140  0.457  0.449  0.613  0.485  0.511  0.379  0.390  0.325  0.559  0.564  0.791  0.649  0.444  0.363  0.392  0.251  0.210  0.198  0.076  0.081  0.031 -0.002  0.025 -0.004 -0.070 -0.087 -0.095 -0.112 -0.089 -0.064 -0.080 -0.117 -0.095 -0.073 -0.113 -0.120 -0.068 -0.026 -0.046  0.046  0.032  0.087  0.021  0.029  0.024  0.090  0.055  0.041 -0.036 -0.079  0.048 -0.066 -0.198 -0.071 -0.051 -0.176 -0.181 -0.165 -0.098  0.038  0.025  0.030  0.070 -0.007 -0.083  0.033  0.051 -0.035  0.006  0.092  0.038  0.029  0.040  0.054 -0.008  0.080  0.137  0.143  0.098  0.047 -0.044  0.008 -0.021  0.022 -0.026 -0.116 -0.033 -0.045 -0.111 -0.092 -0.050 -0.113 -0.025 -0.027  0.658  0.627  0.077  0.095  0.072  0.065 -0.068 -0.112 -0.080 -0.118 -0.151 -0.109 -0.159 -0.166 -0.110 -0.167 -0.168 -0.115 -0.096 -0.099
 -0.030 -0.017 -0.125 -0.113 -0.194 -0.096 -0.002 -0.115 -0.083  0.088  0.047 -0.030  0.118  0.241  0.088  0.052  0.149 -0.006 -0.111 -0.084 -0.033  0.020  0.065  0.044 -0.008 -0.050 -0.080 -0.115 -0.125 -0.071 -0.236 -0.194 -0.077 -0.105 -0.200 -0.159 -0.078 -0.176 -0.095 -0.210 -0.242 -0.209 -0.168 -0.087 -0.088 -0.101 -0.017  0.084  0.119  0.138  0.316  0.337  0.373  0.699  0.693  0.741  0.627  0.547  0.479  0.416  0.447  0.484  0.402  0.649  0.876  0.537  0.303  0.502  0.436  0.240  0.186  0.208  0.188  0.037  0.006  0.090  0.080 -0.067 -0.042 -0.095 -0.121 -0.063 -0.066 -0.162 -0.184 -0.150 -0.123 -0.220 -0.197 -0.140 -0.172 -0.118 -0.105 -0.102 -0.056 -0.119 -0.087 -0.002 -0.066 -0.079 -0.125 -0.174 -0.138 -0.063 -0.174 -0.245 -0.136 -0.180 -0.247 -0.189 -0.213 -0.131  0.002 -0.056 -0.015  0.023 -0.033 -0.102 -0.033  0.016 -0.031 -0.039  0.045  0.040  0.040  0.047  0.059  0.020  0.029  0.081  0.054  0.045  0.004 -0.036 -0.049 -0.026  0.013  0.007 -0.056  0.027  0.019 -0.052 -0.030  0.020 -0.053 -0.033 -0.027  0.737  0.632 -0.082 -0.058  0.027  0.003  0.013 -0.030 -0.025 -0.045 -0.023  0.000 -0.083 -0.082 -0.022 -0.128 -0.134 -0.087 -0.069 -0.092
  0.027  0.100  0.067  0.046  0.046  0.189  0.162  0.174  0.274  0.364  0.209  0.256  0.449  0.502  0.299  0.200  0.392  0.197  0.036  0.057  0.105  0.156  0.238  0.172  0.125 -0.031 -0.027  0.032  0.034 -0.057 -0.082 -0.007 -0.014 -0.084 -0.067 -0.029 -0.051 -0.079 -0.105 -0.155 -0.146 -0.226 -0.227 -0.240 -0.239 -0.156 -0.168 -0.163 -0.078 -0.079 -0.001  0.063  0.163  0.264  0.339  0.339  0.198  0.144  0.058  0.093  0.266  0.340  0.475  0.444  0.537  0.771  0.347  0.331  0.439  0.467  0.243  0.146  0.318  0.190  0.058  0.171  0.153 -0.016 -0.081 -0.104 -0.029 -0.042 -0.133 -0.151 -0.162 -0.159 -0.124 -0.197 -0.178 -0.154 -0.177 -0.099 -0.052 -0.063 -0.046 -0.140 -0.111 -0.069 -0.088 -0.058 -0.029 -0.106 -0.110  0.034 -0.030 -0.139 -0.067  0.013 -0.058 -0.112 -0.065 -0.066  0.040  0.006 -0.066 -0.044 -0.087 -0.131 -0.074 -0.022 -0.084 -0.077  0.034 -0.034 -0.026 -0.024 -0.080 -0.130 -0.116 -0.013 -0.023 -0.034 -0.048 -0.170 -0.189 -0.168 -0.147 -0.214 -0.231 -0.188 -0.188 -0.243 -0.210 -0.135 -0.169  0.116  0.082  0.321  0.273 -0.092 -0.081 -0.124 -0.131 -0.080 -0.125 -0.188 -0.178 -0.119 -0.089 -0.219 -0.116 -0.029 -0.208 -0.125  0.006 -0.006 -0.082
  0.151  0.248  0.222  0.188  0.140  0.222  0.278  0.194  0.196  0.297  0.175  0.131  0.175  0.194  0.073 -0.009  0.077 -0.041 -0.071 -0.056  0.003  0.008  0.017 -0.017 -0.073 -0.068 -0.022 -0.065 -0.133 -0.165 -0.202 -0.122 -0.124 -0.152 -0.116 -0.115 -0.112 -0.116 -0.131 -0.133 -0.170 -0.227 -0.205 -0.215 -0.240 -0.199 -0.174 -0.211 -0.161 -0.150 -0.105 -0.039 -0.009  0.079  0.174  0.189  0.090  0.047 -0.035 -0.022  0.067  0.163  0.352  0.363  0.303  0.347  0.412  0.391  0.280  0.356  0.383  0.190  0.233  0.262  0.208  0.204  0.136 -0.025 -0.088 -0.116 -0.096 -0.098 -0.116 -0.146 -0.180 -0.162 -0.101 -0.179 -0.154 -0.085 -0.088 -0.042 -0.010 -0.041 -0.001 -0.077 -0.039  0.015  0.075  0.113  0.078 -0.007 -0.005  0.102 -0.005 -0.086  0.022  0.028 -0.078 -0.088 -0.050 -0.016  0.053  0.053  0.081  0.100  0.052  0.013  0.085  0.123  0.041  0.048  0.092  0.083  0.046  0.051  0.001 -0.084 -0.040  0.062  0.063  0.073  0.029 -0.100 -0.142 -0.149 -0.120 -0.172 -0.235 -0.187 -0.166 -0.209 -0.194 -0.105 -0.118 -0.067 -0.062  0.142  0.126  0.006  0.023 -0.046 -0.058 -0.098 -0.122 -0.145 -0.191 -0.166 -0.134 -0.254 -0.209 -0.087 -0.223 -0.194 -0.106 -0.095 -0.102
  0.135  0.207  0.126  0.056 -0.015  0.065  0.155 -0.023  0.029  0.191  0.002 -0.029  0.068  0.064 -0.057 -0.080 -0.013 -0.147 -0.181 -0.153 -0.082 -0.036 -0.041 -0.036 -0.113 -0.015  0.002 -0.137 -0.229 -0.201 -0.296 -0.232 -0.192 -0.202 -0.202 -0.201 -0.171 -0.186 -0.178 -0.200 -0.243 -0.237 -0.196 -0.183 -0.217 -0.192 -0.137 -0.151 -0.111 -0.110 -0.005  0.074  0.095  0.243  0.341  0.327  0.245  0.144  0.073  0.019  0.113  0.105  0.203  0.392  0.502  0.331  0.391  0.774  0.497  0.411  0.573  0.438  0.368  0.359  0.382  0.375  0.286 -0.030 -0.088 -0.142 -0.157 -0.111 -0.144 -0.244 -0.283 -0.241 -0.138 -0.309 -0.234 -0.147 -0.191 -0.085 -0.113 -0.153 -0.094 -0.172 -0.101  0.036  0.022  0.075 -0.022 -0.105 -0.018  0.032 -0.120 -0.158 -0.022 -0.108 -0.223 -0.154 -0.153 -0.055  0.040 -0.004  0.104  0.142  0.091  0.052  0.126  0.201  0.114  0.112  0.128  0.161  0.104  0.120  0.063 -0.045 -0.058  0.050  0.029  0.101  0.042 -0.062 -0.174 -0.171 -0.131 -0.136 -0.193 -0.160 -0.098 -0.129 -0.133 -0.037 -0.073 -0.132 -0.097  0.242  0.168 -0.083 -0.051 -0.053 -0.091 -0.024 -0.042 -0.052 -0.124 -0.068 -0.044 -0.196 -0.173 -0.053 -0.208 -0.219 -0.142 -0.135 -0.132
  0.101  0.157  0.040 -0.040 -0.061  0.071  0.061 -0.051  0.096  0.243 -0.015  0.016  0.168  0.149  0.029  0.031  0.100 -0.026 -0.089 -0.082 -0.040  0.014  0.050  0.034 -0.022 -0.044 -0.062 -0.063 -0.113 -0.110 -0.186 -0.131 -0.095 -0.109 -0.122 -0.101 -0.091 -0.110 -0.125 -0.153 -0.160 -0.163 -0.165 -0.143 -0.144 -0.120 -0.083 -0.078 -0.039 -0.071  0.041  0.099  0.128  0.224  0.309  0.272  0.202  0.092  0.044 -0.005  0.111  0.062  0.145  0.251  0.436  0.439  0.280  0.497  0.615  0.453  0.412  0.388  0.414  0.320  0.273  0.373  0.297  0.030 -0.037 -0.108 -0.082 -0.058 -0.121 -0.192 -0.234 -0.209 -0.124 -0.281 -0.245 -0.161 -0.243 -0.129 -0.177 -0.201 -0.158 -0.227 -0.139 -0.008 -0.079 -0.013 -0.105 -0.162 -0.059 -0.009 -0.134 -0.140 -0.037 -0.107 -0.165 -0.106 -0.116 -0.050  0.020 -0.054  0.031  0.062  0.043  0.018  0.037  0.113  0.061  0.036  0.070  0.096  0.048  0.059 -0.004 -0.075 -0.127 -0.016 -0.046  0.016 -0.038 -0.131 -0.241 -0.179 -0.178 -0.188 -0.196 -0.172 -0.131 -0.148 -0.139 -0.062 -0.080 -0.040 -0.028  0.185  0.110 -0.175 -0.149 -0.136 -0.173  0.002 -0.039 -0.081 -0.102 -0.018 -0.009 -0.153 -0.099 -0.005 -0.190 -0.147 -0.073 -0.072 -0.103
  0.143  0.251  0.238  0.144  0.162  0.297  0.219  0.170  0.292  0.395  0.090  0.151  0.270  0.263  0.135  0.042  0.155  0.021 -0.033 -0.026  0.016  0.039  0.061  0.048  0.004 -0.024  0.057 -0.002 -0.062 -0.145 -0.136 -0.059 -0.078 -0.115 -0.075 -0.053 -0.081 -0.046 -0.115 -0.107 -0.129 -0.240 -0.251 -0.269 -0.289 -0.210 -0.219 -0.257 -0.194 -0.211 -0.169 -0.077 -0.032  0.001  0.121  0.089  0.007 -0.076 -0.142 -0.148 -0.011  0.014  0.224  0.210  0.240  0.467  0.356  0.411  0.453  0.710  0.602  0.313  0.521  0.519  0.387  0.450  0.335 -0.014 -0.112 -0.175 -0.119 -0.115 -0.202 -0.238 -0.265 -0.254 -0.133 -0.279 -0.226 -0.136 -0.207 -0.096 -0.092 -0.128 -0.102 -0.193 -0.129 -0.048 -0.038  0.051  0.019 -0.084 -0.031  0.101 -0.008 -0.092  0.031  0.057 -0.054 -0.076 -0.011 -0.000  0.053  0.062  0.066  0.070  0.028  0.004  0.041  0.101  0.036  0.014  0.067  0.096  0.049  0.059 -0.036 -0.142 -0.148 -0.006 -0.010  0.036 -0.007 -0.164 -0.259 -0.257 -0.241 -0.290 -0.311 -0.287 -0.262 -0.274 -0.248 -0.150 -0.153 -0.004 -0.010  0.006 -0.023 -0.126 -0.104 -0.147 -0.170 -0.095 -0.147 -0.177 -0.226 -0.160 -0.135 -0.292 -0.194 -0.052 -0.276 -0.196 -0.070 -0.084 -0.123
  0.198  0.309  0.304  0.191  0.189  0.258  0.243  0.129  0.198  0.297  0.019  0.048  0.106  0.050 -0.036 -0.104 -0.059 -0.173 -0.167 -0.158 -0.088 -0.065 -0.087 -0.065 -0.146 -0.023  0.104 -0.108 -0.235 -0.248 -0.281 -0.203 -0.208 -0.208 -0.167 -0.178 -0.169 -0.130 -0.180 -0.147 -0.202 -0.262 -0.233 -0.248 -0.294 -0.250 -0.225 -0.284 -0.244 -0.264 -0.212 -0.100 -0.097 -0.048  0.096  0.069  0.005 -0.087 -0.159 -0.200 -0.103 -0.080  0.118  0.198  0.186  0.243  0.383  0.573  0.412  0.602  0.833  0.456  0.489  0.639  0.610  0.563  0.401 -0.019 -0.110 -0.193 -0.172 -0.136 -0.193 -0.263 -0.313 -0.276 -0.148 -0.313 -0.233 -0.099 -0.173 -0.075 -0.074 -0.143 -0.091 -0.186 -0.099  0.023  0.083  0.163  0.074 -0.043  0.039  0.126 -0.034 -0.096  0.072  0.017 -0.131 -0.092 -0.038  0.031  0.074  0.070  0.188  0.195  0.153  0.131  0.182  0.244  0.155  0.152  0.138  0.194  0.123  0.131  0.031 -0.111 -0.097  0.049  0.045  0.123  0.058 -0.112 -0.232 -0.253 -0.228 -0.257 -0.310 -0.290 -0.235 -0.253 -0.230 -0.129 -0.142 -0.153 -0.121 -0.047 -0.078 -0.066 -0.032 -0.096 -0.128 -0.096 -0.143 -0.151 -0.230 -0.163 -0.130 -0.301 -0.236 -0.080 -0.270 -0.244 -0.130 -0.166 -0.138
  0.097  0.150  0.099  0.029 -0.005  0.028  0.060 -0.054  0.049  0.142 -0.036 -0.015  0.042 -0.033 -0.050 -0.047 -0.057 -0.184 -0.173 -0.202 -0.146 -0.117 -0.088 -0.074 -0.123 -0.063 -0.024 -0.140 -0.238 -0.171 -0.253 -0.201 -0.162 -0.138 -0.140 -0.130 -0.087 -0.074 -0.106 -0.143 -0.162 -0.146 -0.139 -0.120 -0.126 -0.136 -0.088 -0.103 -0.099 -0.134 -0.047  0.005  0.031  0.052  0.159  0.107  0.072 -0.041 -0.069 -0.134 -0.049 -0.094  0.003  0.076  0.208  0.146  0.190  0.438  0.388  0.313  0.456  0.608  0.344  0.337  0.405  0.376  0.276 -0.001 -0.042 -0.113 -0.113 -0.054 -0.081 -0.178 -0.210 -0.163 -0.094 -0.244 -0.182 -0.100 -0.163 -0.082 -0.138 -0.169 -0.119 -0.155 -0.080  0.013  0.003  0.059 -0.027 -0.088  0.006 -0.010 -0.118 -0.096  0.011 -0.094 -0.170 -0.070 -0.094 -0.007  0.028 -0.009  0.084  0.097  0.105  0.110  0.101  0.161  0.142  0.127  0.093  0.153  0.094  0.103  0.044 -0.032 -0.059  0.031  0.001  0.067  0.014 -0.075 -0.169 -0.149 -0.145 -0.132 -0.143 -0.134 -0.105 -0.113 -0.081 -0.015 -0.065 -0.188 -0.151 -0.012 -0.067 -0.110 -0.087 -0.067 -0.105 -0.027 -0.037 -0.054 -0.097  0.001  0.010 -0.118 -0.086  0.013 -0.127 -0.128 -0.079 -0.107 -0.081
  0.050  0.169  0.129  0.022  0.052  0.156  0.097  0.029  0.181  0.271 -0.015  0.053  0.172  0.111  0.033 -0.004  0.073 -0.012 -0.031 -0.052 -0.031 -0.017  0.009  0.004  0.008 -0.043 -0.017 -0.017 -0.061 -0.121 -0.127 -0.079 -0.090 -0.120 -0.062 -0.086 -0.117 -0.079 -0.131 -0.120 -0.123 -0.172 -0.144 -0.187 -0.215 -0.134 -0.138 -0.181 -0.154 -0.145 -0.102 -0.066 -0.018  0.001  0.103  0.064  0.026 -0.063 -0.105 -0.132 -0.035 -0.067  0.066  0.081  0.188  0.318  0.233  0.368  0.414  0.521  0.489  0.344  0.663  0.494  0.388  0.527  0.416  0.020 -0.069 -0.165 -0.082 -0.064 -0.169 -0.251 -0.247 -0.202 -0.075 -0.268 -0.186 -0.107 -0.195 -0.089 -0.124 -0.159 -0.106 -0.173 -0.097 -0.011 -0.024  0.059 -0.005 -0.099 -0.030  0.083 -0.053 -0.089  0.007 -0.017 -0.110 -0.102 -0.050 -0.007  0.024  0.012  0.040  0.040  0.022  0.010  0.024  0.099  0.039  0.017  0.049  0.106  0.076  0.098  0.037 -0.055 -0.104  0.026  0.003  0.061  0.022 -0.102 -0.217 -0.228 -0.204 -0.187 -0.218 -0.224 -0.177 -0.179 -0.167 -0.087 -0.058 -0.033 -0.034 -0.025 -0.061 -0.124 -0.095 -0.097 -0.149 -0.051 -0.061 -0.103 -0.146 -0.081 -0.050 -0.189 -0.129 -0.009 -0.194 -0.138 -0.059 -0.066 -0.084
  0.165  0.288  0.295  0.170  0.206  0.269  0.209  0.128  0.239  0.292 -0.017  0.051  0.113  0.040 -0.014 -0.066 -0.018 -0.123 -0.108 -0.113 -0.070 -0.049 -0.054 -0.035 -0.093 -0.041  0.096 -0.031 -0.153 -0.168 -0.154 -0.111 -0.136 -0.140 -0.083 -0.114 -0.131 -0.092 -0.143 -0.088 -0.117 -0.177 -0.156 -0.200 -0.232 -0.167 -0.182 -0.246 -0.221 -0.237 -0.227 -0.142 -0.132 -0.163 -0.042 -0.077 -0.118 -0.178 -0.223 -0.236 -0.144 -0.140  0.035  0.031  0.037  0.190  0.262  0.359  0.320  0.519  0.639  0.337  0.494  0.679  0.556  0.547  0.398 -0.008 -0.107 -0.172 -0.120 -0.114 -0.175 -0.224 -0.272 -0.223 -0.098 -0.269 -0.191 -0.083 -0.166 -0.072 -0.064 -0.108 -0.074 -0.165 -0.104 -0.012  0.024  0.115  0.043 -0.049  0.025  0.101 -0.018 -0.071  0.045  0.017 -0.086 -0.071 -0.008  0.024  0.043  0.050  0.130  0.134  0.113  0.103  0.118  0.178  0.105  0.095  0.082  0.146  0.079  0.090  0.002 -0.119 -0.122  0.004 -0.000  0.076  0.042 -0.114 -0.230 -0.235 -0.220 -0.258 -0.278 -0.282 -0.236 -0.218 -0.218 -0.145 -0.113 -0.108 -0.090 -0.163 -0.168 -0.079 -0.056 -0.118 -0.153 -0.078 -0.117 -0.129 -0.183 -0.122 -0.090 -0.232 -0.175 -0.037 -0.214 -0.181 -0.085 -0.096 -0.093
  0.122  0.229  0.226  0.123  0.125  0.140  0.149  0.039  0.111  0.173 -0.048 -0.013  0.026 -0.066 -0.088 -0.108 -0.092 -0.172 -0.145 -0.160 -0.102 -0.087 -0.088 -0.056 -0.121  0.016  0.139 -0.069 -0.204 -0.177 -0.209 -0.140 -0.185 -0.166 -0.113 -0.134 -0.152 -0.091 -0.158 -0.103 -0.135 -0.180 -0.150 -0.181 -0.213 -0.168 -0.158 -0.224 -0.199 -0.226 -0.219 -0.121 -0.124 -0.172 -0.059 -0.113 -0.136 -0.199 -0.232 -0.248 -0.161 -0.178 -0.032 -0.002  0.006  0.058  0.208  0.382  0.273  0.387  0.610  0.405  0.388  0.556  0.745  0.544  0.390 -0.003 -0.080 -0.164 -0.134 -0.094 -0.137 -0.216 -0.242 -0.190 -0.092 -0.262 -0.177 -0.089 -0.179 -0.099 -0.107 -0.172 -0.106 -0.182 -0.095  0.016  0.058  0.157  0.060 -0.051  0.053  0.101 -0.056 -0.059  0.075  0.006 -0.114 -0.058  0.002  0.057  0.077  0.056  0.190  0.188  0.162  0.161  0.171  0.214  0.152  0.142  0.098  0.168  0.107  0.115  0.027 -0.091 -0.100  0.015  0.002  0.092  0.032 -0.087 -0.199 -0.192 -0.198 -0.211 -0.222 -0.224 -0.173 -0.180 -0.160 -0.108 -0.082 -0.154 -0.119 -0.196 -0.206 -0.082 -0.049 -0.102 -0.134 -0.053 -0.107 -0.095 -0.131 -0.069 -0.069 -0.175 -0.113 -0.023 -0.175 -0.146 -0.073 -0.103 -0.078
  0.117  0.208  0.147  0.035  0.040  0.115  0.075 -0.037  0.113  0.206 -0.081 -0.028  0.062 -0.018 -0.079 -0.083 -0.042 -0.115 -0.106 -0.115 -0.071 -0.041 -0.050 -0.019 -0.086 -0.013  0.065 -0.050 -0.149 -0.174 -0.181 -0.145 -0.177 -0.163 -0.107 -0.156 -0.156 -0.105 -0.148 -0.101 -0.126 -0.145 -0.118 -0.153 -0.185 -0.127 -0.123 -0.180 -0.191 -0.188 -0.138 -0.090 -0.094 -0.072  0.030  0.002 -0.016 -0.091 -0.136 -0.176 -0.120 -0.154 -0.043  0.025  0.090  0.171  0.204  0.375  0.373  0.450  0.563  0.376  0.527  0.547  0.544  0.815  0.580  0.112  0.005 -0.126 -0.081 -0.037 -0.111 -0.234 -0.260 -0.177 -0.082 -0.304 -0.208 -0.098 -0.224 -0.077 -0.152 -0.206 -0.166 -0.228 -0.135 -0.002 -0.056  0.031 -0.059 -0.137 -0.019  0.046 -0.108 -0.095  0.009 -0.076 -0.151 -0.093 -0.059 -0.003  0.029 -0.002  0.101  0.089  0.088  0.082  0.082  0.162  0.089  0.069  0.085  0.147  0.089  0.110  0.032 -0.075 -0.119 -0.009 -0.016  0.063  0.040 -0.093 -0.212 -0.166 -0.201 -0.186 -0.188 -0.189 -0.149 -0.163 -0.142 -0.091 -0.042 -0.092 -0.068 -0.093 -0.120 -0.174 -0.144 -0.104 -0.147 -0.028 -0.068 -0.065 -0.120 -0.054 -0.028 -0.162 -0.121  0.008 -0.169 -0.137 -0.069 -0.085 -0.080
  0.026  0.086  0.028 -0.040 -0.033  0.027 -0.003 -0.070  0.069  0.148 -0.056 -0.015  0.061  0.027 -0.024 -0.058 -0.021 -0.081 -0.083 -0.107 -0.085 -0.045 -0.044  0.016 -0.028  0.059  0.153 -0.064 -0.099 -0.116 -0.121 -0.071 -0.092 -0.090 -0.061 -0.044 -0.078 -0.020 -0.096 -0.098 -0.098 -0.131 -0.113 -0.124 -0.136 -0.101 -0.109 -0.138 -0.108 -0.139 -0.092 -0.032 -0.034 -0.037  0.039  0.005 -0.008 -0.080 -0.111 -0.136 -0.068 -0.103 -0.028 -0.004  0.080  0.153  0.136  0.286  0.297  0.335  0.401  0.276  0.416  0.398  0.390  0.580  0.803  0.366  0.274  0.092  0.127  0.184  0.052 -0.059 -0.078 -0.049 -0.114 -0.213 -0.164 -0.092 -0.212 -0.101 -0.160 -0.207 -0.174 -0.220 -0.141 -0.039 -0.086 -0.011 -0.081 -0.146 -0.044 -0.006 -0.093 -0.068  0.011 -0.030 -0.063 -0.043 -0.013  0.031 -0.008 -0.076  0.013  0.018  0.045  0.004  0.002  0.072  0.041  0.017  0.007  0.058  0.062  0.071  0.001 -0.076 -0.109 -0.034 -0.037  0.028 -0.020 -0.108 -0.192 -0.117 -0.181 -0.160 -0.168 -0.164 -0.134 -0.159 -0.147 -0.065 -0.037 -0.068 -0.044 -0.072 -0.101 -0.179 -0.151 -0.115 -0.141 -0.038 -0.033 -0.054 -0.150 -0.053 -0.008 -0.162 -0.131  0.001 -0.166 -0.148 -0.082 -0.083 -0.083
 -0.062 -0.062 -0.094 -0.074 -0.095 -0.081 -0.067 -0.054 -0.042 -0.021 -0.002  0.005 -0.005  0.024  0.015 -0.039 -0.044 -0.023 -0.035 -0.067 -0.093 -0.038 -0.017  0.049  0.068  0.089  0.099 -0.033 -0.023 -0.070 -0.042 -0.002 -0.082 -0.099  0.030 -0.002 -0.083 -0.029 -0.069 -0.074 -0.056 -0.060 -0.068 -0.067 -0.084 -0.058 -0.028 -0.084 -0.114 -0.079 -0.073 -0.085 -0.060 -0.077 -0.067 -0.065 -0.074 -0.070 -0.084 -0.066 -0.066 -0.053 -0.056 -0.070 -0.067 -0.016 -0.025 -0.030  0.030 -0.014 -0.019 -0.001  0.020 -0.008 -0.003  0.112  0.366  0.795  0.623  0.468  0.492  0.472  0.338  0.284  0.248  0.205  0.009  0.090  0.038  0.004 -0.025 -0.043 -0.032 -0.052 -0.049 -0.043 -0.001 -0.024 -0.006  0.020  0.008  0.012  0.020  0.060  0.013  0.064  0.082  0.094  0.128  0.098  0.131  0.131  0.034 -0.035 -0.031 -0.024 -0.004 -0.022 -0.051 -0.058 -0.033 -0.067 -0.074 -0.085 -0.058 -0.089 -0.124 -0.118 -0.111 -0.087 -0.077 -0.082 -0.108 -0.141 -0.102  0.023 -0.084 -0.131 -0.107 -0.063 -0.111 -0.143 -0.104 -0.054 -0.056 -0.007  0.011 -0.072 -0.066 -0.039 -0.036 -0.141 -0.108 -0.044  0.008 -0.062 -0.124 -0.084 -0.028 -0.104 -0.123 -0.045 -0.076 -0.083 -0.078 -0.052 -0.017
 -0.074 -0.120 -0.143 -0.109 -0.131 -0.118 -0.128 -0.127 -0.136 -0.103 -0.056 -0.079 -0.089 -0.053 -0.024 -0.064 -0.119 -0.113 -0.075 -0.127 -0.158 -0.128 -0.107 -0.026 -0.014  0.012  0.076 -0.075 -0.084 -0.061 -0.017 -0.005 -0.052 -0.004  0.059  0.041  0.009  0.085  0.084  0.017  0.026  0.033 -0.019  0.039  0.080  0.003  0.029  0.055  0.013 -0.001  0.037  0.036  0.024  0.039  0.019 -0.006  0.007 -0.010  0.015 -0.011 -0.015 -0.035 -0.113 -0.087 -0.042 -0.081 -0.088 -0.088 -0.037 -0.112 -0.110 -0.042 -0.069 -0.107 -0.080  0.005  0.274  0.623  0.843  0.505  0.327  0.516  0.440  0.250  0.214  0.197  0.002  0.090  0.035  0.023 -0.009 -0.043 -0.025 -0.031 -0.045 -0.043 -0.002 -0.053 -0.051 -0.032 -0.037 -0.003 -0.003 -0.001  0.010  0.059  0.053  0.058  0.117  0.098  0.111  0.102 -0.034 -0.115 -0.059 -0.053 -0.043 -0.044 -0.077 -0.094 -0.052 -0.078 -0.082 -0.077 -0.056 -0.111 -0.120 -0.068 -0.067 -0.084 -0.088 -0.108 -0.124 -0.099 -0.036  0.136  0.006 -0.042  0.008  0.038 -0.049 -0.055 -0.023 -0.026  0.013 -0.095 -0.064 -0.020 -0.032 -0.039 -0.038 -0.110 -0.070 -0.060  0.060  0.023 -0.094 -0.048  0.015 -0.032 -0.101  0.001  0.005 -0.091 -0.114 -0.062 -0.025
 -0.104 -0.125 -0.119 -0.096 -0.091 -0.118 -0.113 -0.083 -0.101 -0.119 -0.021 -0.033 -0.063 -0.012  0.031  0.036 -0.022  0.012 -0.024 -0.010 -0.055 -0.002  0.020  0.065  0.094  0.055  0.056  0.045  0.047  0.053  0.068  0.033 -0.011  0.006  0.023 -0.009 -0.027 -0.016 -0.022  0.005  0.054  0.090  0.075  0.079  0.080  0.094  0.066  0.051  0.035  0.062  0.026 -0.021 -0.010 -0.039 -0.081 -0.073 -0.063 -0.020  0.005  0.027  0.002  0.002 -0.076 -0.095 -0.095 -0.104 -0.116 -0.142 -0.108 -0.175 -0.193 -0.113 -0.165 -0.172 -0.164 -0.126  0.092  0.468  0.505  0.665  0.471  0.294  0.368  0.337  0.218  0.183 -0.002  0.122  0.084  0.032  0.016 -0.022 -0.010  0.020 -0.040 -0.015 -0.043 -0.054 -0.086 -0.085 -0.054 -0.009 -0.032 -0.056  0.008  0.060  0.009  0.024  0.101  0.076  0.066  0.054 -0.016 -0.048 -0.077 -0.072 -0.025 -0.065 -0.095 -0.084 -0.042 -0.105 -0.094 -0.108 -0.112 -0.140 -0.102 -0.050 -0.037 -0.097 -0.063 -0.098 -0.097 -0.011  0.072  0.164  0.083  0.019  0.059  0.078 -0.019 -0.037 -0.017 -0.012 -0.084  0.054  0.065 -0.034 -0.011 -0.051 -0.064 -0.025  0.013 -0.048  0.022 -0.070 -0.041 -0.023 -0.010  0.008 -0.006 -0.003  0.064  0.019  0.009  0.024  0.036
 -0.214 -0.170 -0.153 -0.100 -0.091 -0.105 -0.110  0.002  0.026 -0.041  0.076  0.093  0.088  0.102  0.119  0.093  0.113  0.176  0.085  0.060 -0.009  0.051  0.112  0.146  0.260  0.213  0.105  0.073  0.181  0.071  0.059  0.079  0.019 -0.071  0.055  0.022 -0.083 -0.096 -0.172 -0.095 -0.030 -0.010 -0.001 -0.071 -0.102  0.021  0.001 -0.087 -0.074 -0.007 -0.063 -0.135 -0.051 -0.139 -0.142 -0.121 -0.132 -0.086 -0.090 -0.031 -0.027 -0.005 -0.014 -0.112 -0.121 -0.029 -0.096 -0.157 -0.082 -0.119 -0.172 -0.113 -0.082 -0.120 -0.134 -0.081  0.127  0.492  0.327  0.471  0.768  0.456  0.313  0.445  0.430  0.318  0.061  0.233  0.142  0.041  0.000 -0.046 -0.020 -0.017 -0.028 -0.003  0.004 -0.051 -0.051 -0.040 -0.009  0.016 -0.005  0.004  0.000  0.064  0.031  0.059  0.086  0.073  0.106  0.096  0.054 -0.007 -0.086 -0.121 -0.076 -0.077 -0.120 -0.128 -0.080 -0.123 -0.086 -0.142 -0.067 -0.083 -0.072 -0.042 -0.035 -0.066 -0.037 -0.063 -0.070 -0.053  0.025  0.036 -0.006 -0.019 -0.041 -0.039 -0.033 -0.112 -0.092 -0.074 -0.113  0.157  0.151 -0.093 -0.063 -0.039 -0.046 -0.029 -0.014 -0.066 -0.090 -0.182 -0.085 -0.083 -0.046 -0.059 -0.005 -0.023  0.027  0.064  0.066  0.078  0.080
 -0.140 -0.178 -0.209 -0.139 -0.145 -0.139 -0.181 -0.093 -0.049 -0.073  0.003  0.006  0.028  0.015  0.044  0.001 -0.008 -0.050 -0.042 -0.166 -0.196 -0.138 -0.056  0.053  0.084  0.151  0.201 -0.081 -0.059 -0.081 -0.062  0.005 -0.027 -0.056  0.059  0.083  0.002  0.046  0.007 -0.065 -0.054 -0.029 -0.082 -0.073 -0.032 -0.074 -0.031 -0.024 -0.052 -0.064 -0.021 -0.017 -0.026 -0.040 -0.022 -0.035 -0.028 -0.042 -0.039 -0.041 -0.035 -0.039 -0.067 -0.089 -0.063 -0.042 -0.098 -0.111 -0.058 -0.115 -0.136 -0.054 -0.064 -0.114 -0.094 -0.037  0.184  0.472  0.516  0.294  0.456  0.754  0.462  0.345  0.438  0.395  0.053  0.147  0.081  0.010  0.006 -0.025 -0.000 -0.016  0.013  0.007  0.061 -0.024 -0.009  0.004  0.012  0.055  0.057  0.023  0.038  0.098  0.067  0.086  0.126  0.106  0.111  0.101 -0.012 -0.134 -0.098 -0.156 -0.116 -0.026 -0.086 -0.144 -0.072 -0.031 -0.026 -0.088 -0.004 -0.042 -0.057 -0.034 -0.019 -0.023 -0.024 -0.041 -0.064 -0.094 -0.011  0.103 -0.007 -0.021 -0.028 -0.011  0.005 -0.078 -0.047 -0.061 -0.005 -0.096 -0.056 -0.053 -0.057  0.019  0.017 -0.049 -0.029 -0.039 -0.029 -0.003 -0.127 -0.082 -0.008 -0.072 -0.077  0.000 -0.006 -0.057 -0.063 -0.006  0.007
 -0.133 -0.166 -0.217 -0.161 -0.166 -0.214 -0.183 -0.157 -0.155 -0.167 -0.026 -0.051 -0.074 -0.041  0.046  0.046 -0.053 -0.092 -0.104 -0.121 -0.105 -0.070 -0.027  0.011 -0.017 -0.039  0.067 -0.027 -0.098 -0.021 -0.013 -0.046 -0.062  0.011  0.033 -0.017  0.005  0.038  0.071  0.038  0.067  0.105  0.078  0.104  0.126  0.063  0.082  0.087  0.035  0.052  0.062  0.018 -0.013  0.004 -0.030 -0.012  0.003  0.043  0.065  0.058  0.007  0.004 -0.067 -0.064 -0.066 -0.133 -0.116 -0.144 -0.121 -0.202 -0.193 -0.081 -0.169 -0.175 -0.137 -0.111  0.052  0.338  0.440  0.368  0.313  0.462  0.624  0.359  0.260  0.405  0.147  0.106  0.129  0.075  0.057  0.010  0.009  0.047  0.005  0.033  0.008 -0.032 -0.097 -0.118 -0.088 -0.011 -0.059 -0.097 -0.001  0.042 -0.048 -0.041  0.056  0.052 -0.005 -0.020 -0.123 -0.165 -0.188 -0.206 -0.172 -0.141 -0.176 -0.204 -0.144 -0.138 -0.136 -0.134 -0.133 -0.147 -0.093 -0.009  0.028 -0.094 -0.040 -0.110 -0.051  0.054  0.217  0.389  0.207  0.157  0.230  0.238  0.089  0.060  0.109  0.039 -0.032 -0.086 -0.065  0.010  0.024 -0.018 -0.031  0.055  0.113 -0.024  0.045  0.013 -0.032  0.016  0.030  0.086  0.040  0.078  0.182  0.086  0.060  0.095  0.123
 -0.153 -0.182 -0.166 -0.087 -0.081 -0.120 -0.121 -0.021 -0.065 -0.136  0.038  0.010 -0.025  0.000  0.038  0.030  0.016  0.076  0.047  0.030 -0.012  0.014  0.045  0.085  0.115  0.131  0.058  0.011  0.090  0.005 -0.004  0.023 -0.031 -0.079  0.007 -0.028 -0.078 -0.101 -0.072 -0.058 -0.019  0.016  0.021 -0.016 -0.026 -0.012  0.008 -0.037 -0.064  0.026 -0.017 -0.096 -0.088 -0.100 -0.133 -0.053 -0.041  0.028  0.026  0.047 -0.049  0.001 -0.043 -0.080 -0.162 -0.151 -0.146 -0.244 -0.192 -0.238 -0.263 -0.178 -0.251 -0.224 -0.216 -0.234 -0.059  0.284  0.250  0.337  0.445  0.345  0.359  0.601  0.501  0.371  0.168  0.403  0.259  0.137  0.158  0.042  0.064  0.092  0.057  0.144  0.126 -0.020  0.009 -0.024  0.010  0.088  0.024 -0.028  0.032  0.099  0.031  0.049  0.099  0.113  0.088  0.083  0.010 -0.014 -0.085 -0.101 -0.097 -0.077 -0.096 -0.167 -0.111 -0.110 -0.109 -0.169 -0.110 -0.119 -0.097 -0.019 -0.012 -0.086 -0.063 -0.106 -0.054 -0.026  0.102  0.136  0.050  0.038  0.096  0.060  0.029  0.036  0.043 -0.033 -0.014  0.081  0.079 -0.017  0.015  0.064  0.036 -0.021  0.020 -0.056 -0.012 -0.012 -0.023 -0.074 -0.028  0.047  0.003 -0.045  0.093  0.066  0.022  0.073  0.093
 -0.209 -0.239 -0.206 -0.101 -0.111 -0.137 -0.162 -0.023 -0.075 -0.152  0.040  0.004 -0.020  0.008  0.055  0.010  0.032  0.105  0.091  0.043 -0.016  0.010  0.049  0.091  0.150  0.232  0.100 -0.003  0.111 -0.031 -0.047  0.045 -0.014 -0.127  0.011  0.029 -0.075 -0.098 -0.120 -0.132 -0.090 -0.083 -0.078 -0.125 -0.152 -0.100 -0.055 -0.134 -0.126 -0.011 -0.049 -0.156 -0.125 -0.128 -0.146 -0.062 -0.045  0.006 -0.018  0.014 -0.080 -0.012 -0.043 -0.117 -0.184 -0.162 -0.180 -0.283 -0.234 -0.265 -0.313 -0.210 -0.247 -0.272 -0.242 -0.260 -0.078  0.248  0.214  0.218  0.430  0.438  0.260  0.501  0.799  0.505  0.211  0.579  0.404  0.208  0.262  0.081  0.131  0.144  0.147  0.273  0.255 -0.010  0.079  0.028  0.087  0.193  0.086  0.039  0.088  0.169  0.079  0.120  0.169  0.144  0.158  0.140  0.062  0.019 -0.044 -0.091 -0.106 -0.057 -0.073 -0.186 -0.135 -0.098 -0.074 -0.177 -0.052 -0.064 -0.049  0.018  0.006 -0.057 -0.032 -0.061 -0.008  0.004  0.118  0.055  0.016  0.059  0.059  0.004  0.072  0.042  0.017 -0.042  0.039  0.095  0.099 -0.038 -0.002  0.176  0.141  0.005  0.034 -0.056 -0.042  0.013 -0.029 -0.074 -0.010  0.054  0.000 -0.063  0.135  0.094  0.012  0.065  0.112
 -0.199 -0.247 -0.267 -0.162 -0.173 -0.255 -0.202 -0.118 -0.146 -0.198  0.012 -0.013 -0.047  0.006  0.080  0.064  0.028  0.016  0.007 -0.036 -0.049 -0.035  0.014  0.041  0.053  0.046  0.097 -0.001 -0.009 -0.027 -0.053 -0.024 -0.070 -0.080  0.013 -0.032 -0.055 -0.055 -0.064 -0.052 -0.008  0.012  0.030  0.004 -0.034 -0.006  0.030 -0.043 -0.082  0.013 -0.017 -0.137 -0.117 -0.118 -0.144 -0.060 -0.045  0.039  0.020  0.054 -0.043  0.012 -0.038 -0.095 -0.150 -0.159 -0.162 -0.241 -0.209 -0.254 -0.276 -0.163 -0.202 -0.223 -0.190 -0.177 -0.049  0.205  0.197  0.183  0.318  0.395  0.405  0.371  0.505  0.693  0.320  0.320  0.393  0.227  0.261  0.110  0.139  0.194  0.165  0.244  0.186  0.007 -0.001 -0.075 -0.020  0.096 -0.020 -0.068  0.051  0.081 -0.031  0.011  0.092  0.053  0.033 -0.018 -0.078 -0.105 -0.172 -0.217 -0.188 -0.140 -0.165 -0.235 -0.172 -0.115 -0.126 -0.158 -0.087 -0.091 -0.015  0.053  0.097 -0.055  0.024 -0.040  0.053  0.162  0.346  0.369  0.233  0.247  0.255  0.217  0.157  0.110  0.104  0.010 -0.000 -0.012 -0.007 -0.019  0.020  0.138  0.102  0.171  0.213 -0.032 -0.027  0.009 -0.002 -0.001  0.035  0.155  0.087  0.057  0.315  0.198  0.123  0.159  0.214
 -0.064 -0.112 -0.091 -0.041 -0.051 -0.111 -0.071 -0.047 -0.076 -0.112 -0.016 -0.027 -0.053 -0.049  0.023  0.029  0.006  0.033  0.051  0.055  0.045  0.008  0.006 -0.016  0.009 -0.021 -0.051  0.027  0.028 -0.008 -0.043 -0.039 -0.066 -0.093 -0.011 -0.075 -0.087 -0.105 -0.065 -0.038 -0.006 -0.009  0.039 -0.017 -0.060 -0.005  0.011 -0.055 -0.081  0.028 -0.028 -0.136 -0.100 -0.105 -0.134 -0.047 -0.038  0.032  0.008  0.039 -0.065 -0.025 -0.041 -0.073 -0.123 -0.124 -0.101 -0.138 -0.124 -0.133 -0.148 -0.094 -0.075 -0.098 -0.092 -0.082 -0.114  0.009  0.002 -0.002  0.061  0.053  0.147  0.168  0.211  0.320  0.465  0.288  0.293  0.212  0.218  0.113  0.093  0.129  0.128  0.215  0.180  0.038  0.048 -0.011  0.006  0.081 -0.025 -0.020  0.042  0.022 -0.062 -0.026  0.015 -0.026 -0.025 -0.064 -0.036 -0.009 -0.093 -0.081 -0.130 -0.134 -0.109 -0.163 -0.153 -0.109 -0.106 -0.094 -0.094 -0.072 -0.020  0.032  0.013 -0.070 -0.025 -0.052  0.050  0.114  0.183  0.133  0.090  0.122  0.159  0.096  0.077  0.113  0.103  0.016  0.050  0.024  0.015 -0.018  0.011  0.120  0.100  0.059  0.083 -0.014 -0.001  0.031  0.046  0.020  0.048  0.148  0.068  0.063  0.224  0.144  0.085  0.117  0.142
 -0.155 -0.185 -0.105 -0.044 -0.027 -0.052 -0.104  0.012 -0.078 -0.162  0.010 -0.026 -0.079 -0.041 -0.007 -0.015  0.003  0.120  0.117  0.121  0.059  0.060  0.063  0.055  0.105  0.127 -0.078  0.022  0.134  0.002 -0.020  0.004 -0.047 -0.126 -0.036 -0.069 -0.127 -0.162 -0.126 -0.068 -0.033  0.017  0.030 -0.003 -0.066 -0.026  0.025 -0.079 -0.099  0.040 -0.053 -0.161 -0.121 -0.127 -0.168 -0.073 -0.043  0.025  0.010  0.040 -0.083 -0.007 -0.056 -0.113 -0.220 -0.197 -0.179 -0.309 -0.281 -0.279 -0.313 -0.244 -0.268 -0.269 -0.262 -0.304 -0.213  0.090  0.090  0.122  0.233  0.147  0.106  0.403  0.579  0.320  0.288  0.765  0.491  0.325  0.368  0.146  0.197  0.220  0.202  0.371  0.331  0.002  0.141  0.062  0.128  0.211  0.052  0.046  0.100  0.120  0.023  0.081  0.128  0.090  0.084  0.068  0.031  0.085 -0.027 -0.032 -0.090 -0.080 -0.063 -0.174 -0.152 -0.117 -0.109 -0.174 -0.093 -0.082 -0.038  0.050  0.030 -0.045 -0.011 -0.046  0.048  0.072  0.173  0.018  0.030  0.089  0.111  0.023  0.044  0.109  0.068 -0.054  0.065  0.139  0.131 -0.034  0.012  0.237  0.195  0.041  0.074 -0.085 -0.001  0.025  0.031 -0.046 -0.023  0.116  0.039 -0.070  0.159  0.125  0.041  0.081  0.124
 -0.136 -0.174 -0.127 -0.073 -0.059 -0.112 -0.120 -0.043 -0.096 -0.165 -0.009 -0.019 -0.059 -0.034  0.033  0.059  0.015  0.047  0.026  0.037  0.031  0.019  0.029  0.002  0.027  0.024 -0.034  0.012  0.019 -0.049 -0.081 -0.061 -0.107 -0.139 -0.055 -0.111 -0.132 -0.144 -0.126 -0.055 -0.037 -0.010  0.023 -0.015 -0.078 -0.037 -0.004 -0.093 -0.127 -0.004 -0.053 -0.177 -0.141 -0.148 -0.175 -0.080 -0.054  0.020 -0.006  0.004 -0.106 -0.045 -0.069 -0.120 -0.197 -0.178 -0.154 -0.234 -0.245 -0.226 -0.233 -0.182 -0.186 -0.191 -0.177 -0.208 -0.164  0.038  0.035  0.084  0.142  0.081  0.129  0.259  0.404  0.393  0.293  0.491  0.619  0.409  0.410  0.208  0.219  0.254  0.200  0.346  0.257  0.076  0.119  0.026  0.092  0.201  0.022  0.006  0.105  0.093 -0.019  0.030  0.081  0.023  0.006 -0.037 -0.058  0.031 -0.083 -0.088 -0.109 -0.090 -0.080 -0.147 -0.115 -0.061 -0.096 -0.103 -0.041 -0.017  0.041  0.066  0.078 -0.028  0.051  0.044  0.154  0.222  0.298  0.161  0.117  0.195  0.203  0.100  0.078  0.121  0.093 -0.012 -0.003  0.031  0.020 -0.057 -0.018  0.239  0.187  0.168  0.197 -0.062 -0.017  0.014  0.043  0.011  0.023  0.172  0.110  0.027  0.319  0.217  0.175  0.171  0.208
 -0.049 -0.080 -0.035 -0.023 -0.010 -0.058 -0.058 -0.022 -0.072 -0.113 -0.026 -0.052 -0.099 -0.086 -0.054 -0.023 -0.060 -0.054 -0.004 -0.025 -0.023 -0.077 -0.092 -0.096 -0.053 -0.057 -0.070 -0.030 -0.061 -0.068 -0.118 -0.124 -0.134 -0.137 -0.105 -0.152 -0.129 -0.152 -0.112 -0.058 -0.073 -0.037 -0.006 -0.007 -0.052 -0.061 -0.022 -0.061 -0.100 -0.009 -0.025 -0.116 -0.114 -0.090 -0.123 -0.043 -0.016  0.047  0.030  0.015 -0.099 -0.061 -0.075 -0.068 -0.140 -0.154 -0.085 -0.147 -0.161 -0.136 -0.099 -0.100 -0.107 -0.083 -0.089 -0.098 -0.092  0.004  0.023  0.032  0.041  0.010  0.075  0.137  0.208  0.227  0.212  0.325  0.409  0.527  0.409  0.232  0.172  0.235  0.151  0.319  0.222  0.096  0.114  0.025  0.057  0.160  0.017 -0.054  0.069  0.058 -0.027 -0.041  0.019 -0.012 -0.061 -0.077 -0.096  0.006 -0.050 -0.040 -0.044 -0.044 -0.008 -0.043 -0.026  0.021 -0.019  0.008  0.064  0.103  0.156  0.118  0.131  0.064  0.129  0.155  0.234  0.245  0.275  0.109  0.083  0.193  0.139  0.048  0.044  0.084  0.051 -0.051 -0.052 -0.082 -0.085 -0.027 -0.002  0.190  0.143  0.229  0.228 -0.055 -0.007  0.038 -0.005  0.001  0.028  0.109  0.039  0.042  0.217  0.111  0.085  0.088  0.131
 -0.045 -0.037  0.020  0.097  0.061 -0.055  0.052  0.116 -0.018 -0.094  0.082  0.038 -0.057 -0.008  0.028 -0.008 -0.090 -0.022 -0.015  0.018 -0.002 -0.005 -0.045 -0.038 -0.017 -0.020 -0.130 -0.007 -0.027 -0.084 -0.118 -0.117 -0.168 -0.210 -0.140 -0.181 -0.199 -0.227 -0.189 -0.135 -0.125 -0.070  0.003 -0.047 -0.128 -0.073 -0.027 -0.125 -0.164 -0.008 -0.077 -0.202 -0.184 -0.137 -0.176 -0.068 -0.057  0.050  0.024  0.051 -0.085  0.028  0.028 -0.026 -0.172 -0.177 -0.088 -0.191 -0.243 -0.207 -0.173 -0.163 -0.195 -0.166 -0.179 -0.224 -0.212 -0.025 -0.009  0.016  0.000  0.006  0.057  0.158  0.262  0.261  0.218  0.368  0.410  0.409  0.870  0.495  0.634  0.713  0.670  0.771  0.543  0.274  0.470  0.239  0.348  0.565  0.146  0.116  0.280  0.234  0.042  0.099  0.170  0.045 -0.024 -0.073 -0.088  0.060 -0.058 -0.005 -0.099 -0.066  0.068 -0.065 -0.088  0.057  0.021 -0.077 -0.064 -0.078 -0.011 -0.012  0.109  0.077  0.184  0.068  0.130  0.151  0.267  0.092  0.073  0.081  0.043 -0.022 -0.036 -0.005 -0.017 -0.097 -0.115  0.003  0.003 -0.006  0.033  0.732  0.636  0.186  0.218 -0.069 -0.124 -0.062 -0.091 -0.154 -0.122 -0.021 -0.059 -0.062  0.097  0.036 -0.006  0.035  0.101
 -0.013 -0.014  0.009  0.056  0.025 -0.032  0.037  0.063  0.007 -0.050  0.039  0.007 -0.057 -0.030  0.009 -0.000 -0.064 -0.010 -0.013  0.043  0.033  0.027 -0.007 -0.024 -0.031 -0.033 -0.106  0.010 -0.008 -0.054 -0.014 -0.020 -0.073 -0.078 -0.024 -0.046 -0.064 -0.058 -0.069 -0.030 -0.044 -0.040 -0.028 -0.070 -0.077 -0.054 -0.070 -0.096 -0.085 -0.029 -0.069 -0.100 -0.105 -0.109 -0.118 -0.079 -0.071 -0.033 -0.039 -0.025 -0.064 -0.025 -0.002 -0.046 -0.118 -0.099 -0.042 -0.085 -0.129 -0.096 -0.075 -0.082 -0.089 -0.072 -0.099 -0.077 -0.101 -0.043 -0.043 -0.022 -0.046 -0.025  0.010  0.042  0.081  0.110  0.113  0.146  0.208  0.232  0.495  0.529  0.399  0.449  0.335  0.364  0.172  0.152  0.183  0.060  0.144  0.332  0.097  0.032  0.211  0.221  0.087  0.096  0.173  0.106  0.076  0.014  0.002  0.042 -0.024 -0.012 -0.041 -0.009  0.038 -0.031 -0.035  0.028 -0.012 -0.050 -0.057 -0.097 -0.085 -0.069 -0.019 -0.037  0.026 -0.043  0.023  0.043  0.102  0.049  0.031 -0.011  0.002 -0.033 -0.015 -0.034 -0.022 -0.062 -0.055  0.017  0.015 -0.057 -0.043  0.360  0.290  0.026  0.051 -0.025 -0.076 -0.022 -0.057 -0.096 -0.068 -0.021 -0.044 -0.017  0.071  0.012 -0.013  0.016  0.056
  0.011  0.027  0.106  0.176  0.142  0.054  0.137  0.204  0.083  0.008  0.140  0.106  0.036  0.086  0.102  0.045 -0.033  0.041 -0.010  0.064  0.050  0.071  0.040  0.046  0.026  0.030 -0.037  0.043  0.021 -0.072 -0.066 -0.033 -0.104 -0.165 -0.084 -0.109 -0.149 -0.167 -0.151 -0.114 -0.109 -0.087 -0.041 -0.100 -0.153 -0.078 -0.061 -0.156 -0.173 -0.046 -0.118 -0.198 -0.173 -0.134 -0.146 -0.062 -0.073  0.014 -0.025  0.022 -0.044  0.103  0.124  0.046 -0.105 -0.052 -0.010 -0.113 -0.177 -0.092 -0.074 -0.138 -0.124 -0.064 -0.107 -0.152 -0.160 -0.032 -0.025 -0.010 -0.020 -0.000  0.009  0.064  0.131  0.139  0.093  0.197  0.219  0.172  0.634  0.399  0.739  0.753  0.702  0.565  0.369  0.154  0.438  0.269  0.443  0.565  0.136  0.222  0.338  0.218  0.062  0.203  0.199  0.002 -0.000 -0.070 -0.067  0.048 -0.063 -0.015 -0.118 -0.095  0.037 -0.086 -0.126  0.015  0.011 -0.099 -0.124 -0.180 -0.154 -0.135  0.004 -0.011  0.090 -0.039  0.006  0.011  0.128  0.043  0.027 -0.066 -0.059 -0.089 -0.115 -0.100 -0.078 -0.120 -0.127  0.072  0.060  0.001  0.042  0.721  0.645  0.040  0.093 -0.071 -0.132 -0.106 -0.136 -0.169 -0.135 -0.094 -0.075 -0.051  0.013 -0.000  0.001 -0.004  0.041
 -0.023 -0.011  0.065  0.138  0.119  0.008  0.102  0.180  0.059 -0.023  0.138  0.102  0.026  0.100  0.140  0.094 -0.005  0.064  0.007  0.083  0.068  0.088  0.060  0.050  0.032 -0.023 -0.074  0.076  0.039 -0.022 -0.020 -0.029 -0.086 -0.135 -0.086 -0.106 -0.127 -0.153 -0.129 -0.086 -0.063 -0.025  0.016 -0.019 -0.080 -0.012  0.007 -0.082 -0.116  0.023 -0.066 -0.168 -0.135 -0.109 -0.143 -0.063 -0.068  0.036  0.013  0.066 -0.004  0.132  0.125  0.032 -0.102 -0.063 -0.041 -0.153 -0.201 -0.128 -0.143 -0.169 -0.159 -0.108 -0.172 -0.206 -0.207 -0.052 -0.031  0.020 -0.017 -0.016  0.047  0.092  0.144  0.194  0.129  0.220  0.254  0.235  0.713  0.449  0.753  0.948  0.779  0.679  0.350  0.083  0.317  0.118  0.334  0.488  0.045  0.108  0.305  0.179 -0.015  0.128  0.196 -0.005 -0.048 -0.133 -0.147  0.003 -0.138 -0.081 -0.170 -0.157 -0.038 -0.141 -0.179 -0.058 -0.030 -0.125 -0.160 -0.209 -0.152 -0.108  0.031 -0.017  0.077 -0.070  0.009  0.052  0.195  0.123  0.093 -0.001  0.023 -0.022 -0.072 -0.044 -0.028 -0.101 -0.140  0.088  0.072  0.024  0.062  0.673  0.563  0.074  0.125 -0.064 -0.108 -0.089 -0.096 -0.124 -0.115 -0.022 -0.010 -0.000  0.097  0.063  0.064  0.056  0.093
  0.018  0.044  0.110  0.171  0.122  0.026  0.135  0.181  0.052 -0.011  0.128  0.096  0.028  0.094  0.104  0.008 -0.050  0.012 -0.005  0.026  0.016  0.025 -0.008  0.014  0.018 -0.001 -0.074  0.007 -0.007 -0.077 -0.109 -0.085 -0.116 -0.191 -0.124 -0.142 -0.165 -0.208 -0.185 -0.151 -0.141 -0.085 -0.023 -0.059 -0.134 -0.069 -0.007 -0.113 -0.158 -0.002 -0.069 -0.177 -0.153 -0.081 -0.106 -0.001 -0.012  0.088  0.044  0.084 -0.021  0.139  0.149  0.087 -0.056 -0.046 -0.001 -0.094 -0.158 -0.102 -0.091 -0.119 -0.106 -0.074 -0.106 -0.166 -0.174 -0.049 -0.045 -0.040 -0.028  0.013  0.005  0.057  0.147  0.165  0.128  0.202  0.200  0.151  0.670  0.335  0.702  0.779  0.899  0.747  0.564  0.207  0.515  0.294  0.418  0.536  0.116  0.189  0.278  0.150  0.006  0.105  0.123 -0.043 -0.080 -0.107 -0.102  0.014 -0.087 -0.029 -0.133 -0.117  0.050 -0.074 -0.117  0.040  0.047 -0.070 -0.092 -0.105 -0.050 -0.063  0.110  0.110  0.203  0.058  0.054  0.034  0.163  0.029  0.040 -0.008 -0.069 -0.093 -0.104 -0.085 -0.077 -0.127 -0.136  0.029  0.027  0.074  0.110  0.826  0.773  0.141  0.169 -0.084 -0.144 -0.108 -0.141 -0.198 -0.169 -0.112 -0.117 -0.096 -0.038 -0.039 -0.049 -0.029  0.026
 -0.052 -0.028  0.045  0.110  0.076 -0.038  0.053  0.114 -0.023 -0.095  0.082  0.049 -0.023  0.045  0.069 -0.010 -0.055  0.007  0.025  0.037  0.005 -0.007 -0.049 -0.037  0.021 -0.017 -0.125  0.004  0.011 -0.053 -0.117 -0.119 -0.146 -0.215 -0.159 -0.190 -0.207 -0.256 -0.208 -0.173 -0.137 -0.068  0.023 -0.011 -0.114 -0.050  0.030 -0.076 -0.140  0.050 -0.027 -0.179 -0.157 -0.084 -0.148 -0.022 -0.012  0.117  0.084  0.129 -0.043  0.094  0.077  0.021 -0.119 -0.140 -0.077 -0.172 -0.227 -0.193 -0.186 -0.155 -0.173 -0.165 -0.182 -0.228 -0.220 -0.043 -0.043 -0.015 -0.003  0.007  0.033  0.144  0.273  0.244  0.215  0.371  0.346  0.319  0.771  0.364  0.565  0.679  0.747  0.915  0.669  0.221  0.459  0.222  0.305  0.458  0.094  0.072  0.190  0.138 -0.033  0.003  0.076 -0.009 -0.090 -0.106 -0.121  0.032 -0.076 -0.003 -0.116 -0.096  0.061 -0.061 -0.097  0.045  0.043 -0.064 -0.051 -0.016  0.070  0.060  0.187  0.168  0.243  0.124  0.157  0.138  0.263  0.056  0.074  0.114  0.030 -0.028 -0.022  0.018 -0.021 -0.094 -0.077  0.019  0.013  0.071  0.113  0.703  0.629  0.235  0.244 -0.087 -0.125 -0.065 -0.099 -0.163 -0.146 -0.034 -0.075 -0.104  0.047  0.016 -0.022  0.018  0.074
 -0.010  0.009  0.055  0.095  0.077  0.007  0.053  0.095 -0.011 -0.055  0.044  0.028 -0.038 -0.004 -0.032 -0.111 -0.096 -0.041  0.030 -0.040 -0.084 -0.107 -0.141 -0.081  0.029  0.025 -0.074 -0.063 -0.024 -0.089 -0.163 -0.145 -0.141 -0.212 -0.167 -0.168 -0.191 -0.243 -0.190 -0.179 -0.155 -0.078 -0.007 -0.027 -0.115 -0.089  0.008 -0.087 -0.147  0.011 -0.044 -0.168 -0.163 -0.062 -0.109  0.016  0.026  0.131  0.098  0.104 -0.083  0.035  0.028  0.029 -0.087 -0.111 -0.039 -0.101 -0.139 -0.129 -0.099 -0.080 -0.097 -0.104 -0.095 -0.135 -0.141 -0.001 -0.002 -0.043  0.004  0.061  0.008  0.126  0.255  0.186  0.180  0.331  0.257  0.222  0.543  0.172  0.369  0.350  0.564  0.669  0.778  0.280  0.510  0.318  0.312  0.434  0.153  0.155  0.154  0.126  0.018  0.017  0.048  0.002 -0.089 -0.052 -0.063 -0.008 -0.039  0.011 -0.103 -0.042  0.108 -0.031 -0.061  0.102  0.093 -0.002  0.026  0.099  0.165  0.091  0.208  0.243  0.295  0.228  0.201  0.083  0.137 -0.077 -0.047  0.060 -0.081 -0.109 -0.063 -0.023 -0.059 -0.122 -0.040 -0.060 -0.052  0.068  0.095  0.639  0.627  0.227  0.216 -0.080 -0.101 -0.042 -0.116 -0.181 -0.148 -0.104 -0.164 -0.161 -0.081 -0.100 -0.133 -0.067 -0.012
  0.070  0.061  0.037  0.050  0.005 -0.033  0.058  0.013 -0.025 -0.022 -0.012 -0.027 -0.055 -0.097 -0.109 -0.111 -0.133 -0.156 -0.114 -0.148 -0.134 -0.125 -0.143 -0.103 -0.098 -0.035 -0.095 -0.132 -0.170 -0.129 -0.180 -0.150 -0.112 -0.123 -0.101 -0.104 -0.090 -0.109 -0.106 -0.086 -0.132 -0.108 -0.060 -0.081 -0.095 -0.115 -0.082 -0.076 -0.098 -0.077 -0.021 -0.027 -0.077 -0.005  0.012  0.042  0.057  0.041  0.022 -0.023 -0.093 -0.080 -0.033  0.024 -0.002 -0.069  0.015  0.036 -0.008 -0.048  0.023  0.013 -0.011 -0.012  0.016 -0.002 -0.039 -0.024 -0.053 -0.054 -0.051 -0.024 -0.032 -0.020 -0.010  0.007  0.038  0.002  0.076  0.096  0.274  0.152  0.154  0.083  0.207  0.221  0.280  0.443  0.390  0.271  0.144  0.284  0.191  0.121  0.056  0.104  0.104  0.000 -0.001  0.013 -0.044 -0.001  0.013 -0.008  0.087  0.107  0.101  0.142  0.212  0.180  0.179  0.255  0.175  0.141  0.137  0.129  0.141  0.035  0.101  0.157  0.191  0.196  0.139  0.070  0.032 -0.058 -0.026  0.020 -0.081 -0.068 -0.036 -0.060 -0.047 -0.059 -0.078 -0.157 -0.120  0.010  0.001  0.361  0.367  0.133  0.111 -0.042 -0.114 -0.068 -0.048 -0.133 -0.117 -0.113 -0.133 -0.098 -0.082 -0.085 -0.105 -0.052 -0.031
  0.137  0.178  0.256  0.270  0.219  0.138  0.234  0.223  0.102  0.057  0.099  0.046 -0.027 -0.066 -0.073 -0.147 -0.183 -0.135 -0.072 -0.112 -0.125 -0.140 -0.163 -0.106 -0.074  0.012 -0.064 -0.136 -0.146 -0.177 -0.285 -0.204 -0.200 -0.303 -0.224 -0.218 -0.230 -0.291 -0.275 -0.252 -0.300 -0.236 -0.137 -0.184 -0.268 -0.213 -0.118 -0.224 -0.269 -0.136 -0.135 -0.218 -0.201 -0.110 -0.086  0.016 -0.002  0.042 -0.028 -0.019 -0.147 -0.008  0.083  0.090 -0.066 -0.088  0.075  0.022 -0.079 -0.038  0.083  0.003 -0.024  0.024  0.058 -0.056 -0.086 -0.006 -0.051 -0.086 -0.051 -0.009 -0.097  0.009  0.079 -0.001  0.048  0.141  0.119  0.114  0.470  0.183  0.438  0.317  0.515  0.459  0.510  0.390  0.869  0.709  0.611  0.613  0.352  0.386  0.243  0.195  0.174  0.136  0.031 -0.029 -0.054  0.015  0.015  0.128  0.198  0.280  0.143  0.176  0.388  0.252  0.147  0.346  0.252  0.120  0.112  0.077  0.055 -0.081  0.063  0.186  0.253  0.227  0.136 -0.010 -0.022 -0.192 -0.130 -0.148 -0.254 -0.242 -0.209 -0.215 -0.173 -0.162 -0.130 -0.139 -0.107  0.014  0.045  0.715  0.721  0.075  0.082 -0.146 -0.207 -0.174 -0.206 -0.291 -0.257 -0.273 -0.250 -0.201 -0.225 -0.193 -0.200 -0.152 -0.086
  0.150  0.202  0.300  0.287  0.251  0.210  0.264  0.243  0.155  0.115  0.089  0.055  0.006 -0.058 -0.071 -0.138 -0.154 -0.133 -0.071 -0.141 -0.145 -0.160 -0.156 -0.094 -0.059  0.022 -0.034 -0.140 -0.151 -0.190 -0.290 -0.178 -0.181 -0.282 -0.188 -0.178 -0.205 -0.249 -0.252 -0.235 -0.292 -0.253 -0.179 -0.230 -0.295 -0.234 -0.159 -0.257 -0.286 -0.193 -0.186 -0.218 -0.187 -0.154 -0.100 -0.048 -0.063 -0.061 -0.130 -0.116 -0.166 -0.061  0.061  0.055 -0.079 -0.058  0.113  0.075 -0.013  0.051  0.163  0.059  0.059  0.115  0.157  0.031 -0.011  0.020 -0.032 -0.085 -0.040  0.004 -0.118 -0.024  0.028 -0.075 -0.011  0.062  0.026  0.025  0.239  0.060  0.269  0.118  0.294  0.222  0.318  0.271  0.709  0.788  0.625  0.516  0.389  0.469  0.225  0.195  0.248  0.212  0.036  0.000  0.028  0.095  0.081  0.175  0.292  0.347  0.229  0.270  0.438  0.320  0.213  0.349  0.253  0.144  0.136  0.088  0.011 -0.125 -0.035  0.110  0.144  0.167  0.072 -0.081 -0.138 -0.251 -0.196 -0.249 -0.315 -0.310 -0.249 -0.259 -0.218 -0.172 -0.116 -0.158 -0.123 -0.073 -0.046  0.491  0.507 -0.041 -0.039 -0.160 -0.209 -0.186 -0.209 -0.283 -0.261 -0.291 -0.246 -0.201 -0.286 -0.218 -0.209 -0.162 -0.117
  0.081  0.142  0.274  0.294  0.273  0.214  0.261  0.310  0.211  0.132  0.165  0.151  0.086  0.064  0.052 -0.032 -0.049  0.018 -0.009  0.005 -0.007  0.012  0.007  0.043  0.058  0.101  0.012 -0.013  0.006 -0.113 -0.141 -0.046 -0.109 -0.241 -0.124 -0.111 -0.183 -0.212 -0.222 -0.196 -0.218 -0.206 -0.146 -0.225 -0.291 -0.178 -0.136 -0.264 -0.272 -0.144 -0.209 -0.260 -0.194 -0.201 -0.169 -0.109 -0.136 -0.084 -0.145 -0.086 -0.112  0.016  0.136  0.041 -0.125 -0.029  0.078 -0.022 -0.105  0.019  0.074 -0.027 -0.005  0.043  0.060 -0.059 -0.081  0.008 -0.037 -0.054 -0.009  0.012 -0.088  0.010  0.087 -0.020  0.006  0.128  0.092  0.057  0.348  0.144  0.443  0.334  0.418  0.305  0.312  0.144  0.611  0.625  0.771  0.628  0.301  0.487  0.415  0.270  0.187  0.347  0.203  0.009  0.059  0.035  0.045  0.194  0.123  0.163  0.019  0.053  0.225  0.074 -0.016  0.138  0.110 -0.032 -0.028 -0.065 -0.108 -0.172 -0.050  0.039  0.093  0.050  0.007 -0.097 -0.073 -0.213 -0.151 -0.241 -0.273 -0.283 -0.243 -0.247 -0.214 -0.172 -0.160  0.033  0.034 -0.088 -0.041  0.570  0.554 -0.065 -0.030 -0.117 -0.160 -0.182 -0.209 -0.237 -0.194 -0.244 -0.180 -0.126 -0.198 -0.151 -0.122 -0.111 -0.079
  0.046  0.070  0.169  0.218  0.189  0.117  0.177  0.239  0.144  0.048  0.125  0.094  0.018  0.001  0.003 -0.061 -0.116 -0.021 -0.026 -0.007 -0.027 -0.011 -0.039  0.005  0.034  0.082 -0.042 -0.023 -0.013 -0.134 -0.122 -0.027 -0.100 -0.213 -0.085 -0.050 -0.142 -0.153 -0.185 -0.174 -0.193 -0.179 -0.143 -0.230 -0.263 -0.184 -0.165 -0.266 -0.258 -0.142 -0.189 -0.255 -0.219 -0.206 -0.181 -0.116 -0.126 -0.073 -0.118 -0.087 -0.157 -0.038  0.041 -0.036 -0.174 -0.106 -0.007 -0.105 -0.162 -0.084 -0.043 -0.088 -0.099 -0.049 -0.051 -0.137 -0.146  0.012 -0.003 -0.009  0.016  0.055 -0.011  0.088  0.193  0.096  0.081  0.211  0.201  0.160  0.565  0.332  0.565  0.488  0.536  0.458  0.434  0.284  0.613  0.516  0.628  0.811  0.363  0.399  0.498  0.454  0.236  0.348  0.340  0.135  0.130  0.091  0.037  0.103  0.040  0.055 -0.046  0.040  0.180  0.008 -0.022  0.136  0.110 -0.032 -0.039 -0.087 -0.092 -0.137 -0.007  0.048  0.125  0.040  0.029 -0.038  0.003 -0.139 -0.102 -0.160 -0.211 -0.229 -0.188 -0.197 -0.169 -0.159 -0.143  0.007  0.013 -0.104 -0.064  0.729  0.675 -0.006  0.031 -0.120 -0.164 -0.149 -0.205 -0.254 -0.176 -0.211 -0.200 -0.124 -0.127 -0.137 -0.135 -0.066 -0.042
  0.061  0.057  0.117  0.128  0.116  0.080  0.087  0.112  0.073  0.016  0.015 -0.002 -0.039 -0.104 -0.110 -0.134 -0.159 -0.141 -0.067 -0.131 -0.143 -0.151 -0.153 -0.088 -0.063  0.043  0.004 -0.112 -0.121 -0.149 -0.160 -0.052 -0.066 -0.126 -0.040  0.012 -0.046 -0.048 -0.093 -0.119 -0.179 -0.160 -0.158 -0.206 -0.187 -0.184 -0.173 -0.181 -0.183 -0.175 -0.144 -0.125 -0.142 -0.155 -0.099 -0.106 -0.093 -0.117 -0.144 -0.161 -0.168 -0.147 -0.080 -0.079 -0.138 -0.110 -0.005 -0.018 -0.059 -0.031  0.039  0.006 -0.030  0.025  0.053 -0.019 -0.044  0.020 -0.003 -0.032 -0.005  0.057 -0.059  0.024  0.086 -0.020 -0.025  0.052  0.022  0.017  0.146  0.097  0.136  0.045  0.116  0.094  0.153  0.191  0.352  0.389  0.301  0.363  0.425  0.272  0.186  0.295  0.297  0.230  0.169  0.178  0.211  0.221  0.165  0.145  0.262  0.220  0.226  0.348  0.348  0.225  0.252  0.328  0.195  0.114  0.150  0.092  0.029 -0.051 -0.024  0.073  0.078  0.111  0.040 -0.051 -0.114 -0.164 -0.119 -0.156 -0.220 -0.204 -0.129 -0.162 -0.147 -0.112 -0.059 -0.150 -0.115 -0.148 -0.139  0.253  0.250 -0.038 -0.040 -0.114 -0.159 -0.097 -0.151 -0.229 -0.169 -0.193 -0.199 -0.160 -0.185 -0.166 -0.185 -0.123 -0.084
  0.077  0.136  0.218  0.203  0.192  0.206  0.210  0.239  0.198  0.158  0.123  0.133  0.105  0.060  0.020 -0.054 -0.044  0.018 -0.015 -0.023 -0.015 -0.003  0.005  0.015  0.042  0.061 -0.033 -0.032 -0.020 -0.154 -0.141 -0.009 -0.074 -0.179 -0.039 -0.030 -0.125 -0.102 -0.148 -0.151 -0.177 -0.236 -0.190 -0.272 -0.311 -0.207 -0.180 -0.270 -0.267 -0.198 -0.222 -0.226 -0.162 -0.170 -0.089 -0.066 -0.098 -0.108 -0.175 -0.151 -0.126 -0.029  0.096  0.048 -0.063  0.034  0.102  0.032 -0.009  0.101  0.126 -0.010  0.083  0.101  0.101  0.046 -0.006  0.060 -0.001 -0.056  0.004  0.023 -0.097 -0.028  0.039 -0.068 -0.020  0.046  0.006 -0.054  0.116  0.032  0.222  0.108  0.189  0.072  0.155  0.121  0.386  0.469  0.487  0.399  0.272  0.593  0.315  0.205  0.269  0.403  0.206  0.046  0.204  0.171  0.195  0.210  0.181  0.151  0.064  0.119  0.177  0.055  0.018  0.091  0.070 -0.013 -0.011 -0.055 -0.124 -0.177 -0.119 -0.029  0.011  0.004 -0.041 -0.137 -0.165 -0.222 -0.168 -0.263 -0.250 -0.248 -0.204 -0.215 -0.175 -0.127 -0.056  0.002  0.005 -0.101 -0.076  0.319  0.324 -0.141 -0.111 -0.095 -0.140 -0.166 -0.157 -0.214 -0.194 -0.234 -0.170 -0.152 -0.229 -0.148 -0.119 -0.104 -0.096
  0.019  0.039  0.121  0.154  0.158  0.121  0.144  0.216  0.164  0.086  0.124  0.144  0.098  0.086  0.101  0.033 -0.009  0.085  0.028  0.086  0.080  0.101  0.081  0.081  0.087  0.074  0.015  0.077  0.094 -0.037  0.072  0.153  0.039 -0.038  0.079  0.135  0.020  0.057 -0.026 -0.020 -0.018 -0.091 -0.116 -0.196 -0.189 -0.113 -0.169 -0.228 -0.185 -0.144 -0.214 -0.226 -0.166 -0.229 -0.198 -0.187 -0.213 -0.166 -0.196 -0.131 -0.098 -0.026  0.053 -0.066 -0.174 -0.030 -0.005 -0.120 -0.134 -0.008 -0.034 -0.118 -0.053 -0.018 -0.056 -0.108 -0.093  0.013  0.010  0.008  0.000  0.038 -0.001  0.032  0.088  0.051  0.042  0.100  0.105  0.069  0.280  0.211  0.338  0.305  0.278  0.190  0.154  0.056  0.243  0.225  0.415  0.498  0.186  0.315  0.615  0.392  0.191  0.471  0.478  0.172  0.247  0.119  0.043  0.095 -0.061 -0.097 -0.158 -0.068 -0.038 -0.172 -0.150 -0.056 -0.063 -0.132 -0.121 -0.145 -0.148 -0.146 -0.054 -0.045  0.024 -0.061 -0.044 -0.063 -0.021 -0.090 -0.057 -0.142 -0.148 -0.152 -0.138 -0.149 -0.129 -0.107 -0.098  0.111  0.090 -0.165 -0.122  0.353  0.314 -0.060 -0.022 -0.056 -0.062 -0.100 -0.152 -0.131 -0.073 -0.138 -0.104 -0.029 -0.076 -0.075 -0.033 -0.022 -0.035
 -0.009 -0.014  0.045  0.078  0.086  0.038  0.036  0.105  0.071 -0.011  0.031  0.037 -0.007 -0.065 -0.039 -0.060 -0.094  0.014  0.040  0.060  0.024  0.008 -0.027 -0.002  0.035  0.074  0.003  0.029  0.071 -0.035  0.079  0.168  0.068  0.008  0.119  0.180  0.058  0.099  0.008  0.005 -0.004 -0.053 -0.102 -0.192 -0.150 -0.107 -0.196 -0.205 -0.132 -0.139 -0.177 -0.162 -0.167 -0.240 -0.206 -0.230 -0.222 -0.204 -0.205 -0.194 -0.175 -0.156 -0.115 -0.198 -0.245 -0.139 -0.086 -0.158 -0.140 -0.092 -0.096 -0.096 -0.089 -0.071 -0.059 -0.095 -0.068  0.064  0.059  0.060  0.064  0.098  0.042  0.099  0.169  0.081  0.022  0.120  0.093  0.058  0.234  0.221  0.218  0.179  0.150  0.138  0.126  0.104  0.195  0.195  0.270  0.454  0.295  0.205  0.392  0.648  0.366  0.386  0.505  0.405  0.402  0.323  0.119  0.076  0.008 -0.065 -0.037  0.076  0.039 -0.068  0.003  0.036 -0.016 -0.076 -0.040 -0.072 -0.097 -0.089 -0.068 -0.064 -0.025 -0.056 -0.043 -0.047 -0.048 -0.088 -0.066 -0.121 -0.145 -0.146 -0.099 -0.116 -0.117 -0.116 -0.049  0.042  0.037 -0.240 -0.207  0.258  0.220 -0.088 -0.058 -0.086 -0.093 -0.046 -0.141 -0.192 -0.093 -0.137 -0.150 -0.086 -0.082 -0.094 -0.096 -0.027 -0.017
  0.054  0.070  0.124  0.145  0.108  0.105  0.117  0.131  0.073  0.052  0.032  0.019 -0.003 -0.064 -0.064 -0.122 -0.131 -0.085 -0.039 -0.072 -0.081 -0.099 -0.103 -0.061 -0.047  0.043 -0.005 -0.090 -0.078 -0.162 -0.100  0.060 -0.011 -0.061  0.077  0.110  0.033  0.060 -0.027 -0.073 -0.118 -0.211 -0.246 -0.298 -0.252 -0.243 -0.265 -0.259 -0.211 -0.239 -0.209 -0.135 -0.144 -0.186 -0.103 -0.136 -0.140 -0.194 -0.231 -0.241 -0.175 -0.150 -0.056 -0.071 -0.136 -0.067  0.022 -0.022 -0.037  0.031  0.072  0.011  0.007  0.045  0.075  0.009  0.011  0.082  0.053  0.009  0.031  0.067 -0.048  0.031  0.079 -0.031 -0.062  0.023 -0.019 -0.027  0.042  0.087  0.062 -0.015  0.006 -0.033  0.018  0.104  0.174  0.248  0.187  0.236  0.297  0.269  0.191  0.366  0.546  0.443  0.334  0.372  0.528  0.500  0.332  0.246  0.295  0.180  0.227  0.298  0.201  0.132  0.185  0.158  0.045  0.018  0.077  0.005 -0.081 -0.122 -0.108 -0.032 -0.023 -0.002 -0.055 -0.133 -0.165 -0.159 -0.134 -0.220 -0.235 -0.197 -0.148 -0.192 -0.159 -0.110 -0.031 -0.091 -0.068 -0.200 -0.197  0.106  0.108 -0.146 -0.135 -0.111 -0.151 -0.093 -0.159 -0.237 -0.164 -0.220 -0.206 -0.165 -0.195 -0.156 -0.159 -0.125 -0.083
  0.039  0.051  0.155  0.199  0.163  0.166  0.185  0.253  0.175  0.123  0.152  0.158  0.127  0.112  0.103  0.001  0.008  0.106  0.050  0.088  0.076  0.090  0.089  0.094  0.096  0.128  0.052  0.031  0.094 -0.097  0.045  0.226  0.070 -0.023  0.178  0.222  0.059  0.128  0.005 -0.037 -0.031 -0.212 -0.267 -0.371 -0.323 -0.226 -0.307 -0.361 -0.269 -0.263 -0.313 -0.253 -0.176 -0.268 -0.186 -0.204 -0.241 -0.251 -0.315 -0.249 -0.143 -0.053  0.080 -0.051 -0.180  0.013  0.028 -0.108 -0.107  0.057  0.017 -0.094 -0.017  0.017  0.006 -0.076 -0.030  0.094  0.058  0.024  0.059  0.086 -0.041  0.049  0.120  0.011 -0.026  0.081  0.030 -0.041  0.099  0.096  0.203  0.128  0.105  0.003  0.017  0.000  0.136  0.212  0.347  0.348  0.230  0.403  0.471  0.386  0.443  0.792  0.595  0.333  0.600  0.417  0.296  0.278  0.151  0.023 -0.008  0.083  0.005 -0.137 -0.071 -0.044 -0.113 -0.179 -0.081 -0.132 -0.191 -0.173 -0.126 -0.093 -0.056 -0.100 -0.123 -0.167 -0.142 -0.160 -0.111 -0.242 -0.228 -0.208 -0.179 -0.202 -0.187 -0.115 -0.058  0.105  0.088 -0.224 -0.191  0.192  0.180 -0.186 -0.139 -0.113 -0.127 -0.128 -0.193 -0.231 -0.151 -0.231 -0.174 -0.131 -0.181 -0.125 -0.086 -0.077 -0.081
 -0.023 -0.038  0.039  0.084  0.084  0.060  0.066  0.154  0.089  0.022  0.099  0.114  0.072  0.055  0.092  0.029  0.011  0.141  0.098  0.144  0.115  0.128  0.103  0.107  0.108  0.133  0.064  0.098  0.182  0.021  0.218  0.332  0.184  0.110  0.245  0.342  0.174  0.243  0.103  0.072  0.107 -0.049 -0.142 -0.224 -0.147 -0.092 -0.220 -0.230 -0.113 -0.170 -0.237 -0.168 -0.130 -0.252 -0.206 -0.257 -0.270 -0.276 -0.284 -0.231 -0.125 -0.098 -0.032 -0.176 -0.247 -0.058 -0.078 -0.223 -0.165 -0.054 -0.131 -0.170 -0.110 -0.086 -0.114 -0.151 -0.063  0.128  0.117  0.101  0.086  0.126  0.056  0.099  0.169  0.092  0.015  0.128  0.081  0.019  0.170  0.173  0.199  0.196  0.123  0.076  0.048 -0.001  0.031  0.036  0.203  0.340  0.169  0.206  0.478  0.505  0.334  0.595  0.804  0.438  0.522  0.317  0.088  0.086 -0.072 -0.183 -0.161 -0.021 -0.114 -0.237 -0.135 -0.108 -0.158 -0.210 -0.135 -0.170 -0.178 -0.128 -0.070 -0.088 -0.049 -0.137 -0.117 -0.114 -0.066 -0.065 -0.047 -0.142 -0.144 -0.128 -0.121 -0.128 -0.127 -0.113 -0.057  0.161  0.134 -0.262 -0.228  0.167  0.129 -0.129 -0.077 -0.061 -0.051 -0.061 -0.155 -0.158 -0.071 -0.138 -0.127 -0.051 -0.068 -0.074 -0.038 -0.014 -0.017
 -0.025 -0.044 -0.009  0.036  0.031  0.011 -0.011  0.047  0.003 -0.043 -0.006 -0.008 -0.038 -0.077 -0.060 -0.090 -0.086 -0.020  0.020  0.023 -0.000 -0.026 -0.054 -0.021 -0.018  0.036  0.022 -0.013  0.030 -0.033  0.080  0.176  0.086  0.088  0.182  0.229  0.146  0.182  0.100  0.062  0.047 -0.017 -0.105 -0.136 -0.051 -0.083 -0.155 -0.108 -0.036 -0.133 -0.127 -0.036 -0.061 -0.138 -0.098 -0.172 -0.161 -0.206 -0.189 -0.205 -0.120 -0.158 -0.126 -0.181 -0.189 -0.112 -0.088 -0.154 -0.106 -0.076 -0.092 -0.070 -0.102 -0.071 -0.058 -0.093 -0.043  0.098  0.098  0.076  0.073  0.106  0.052  0.113  0.144  0.053 -0.026  0.090  0.023 -0.012  0.045  0.106  0.002 -0.005 -0.043 -0.009  0.002  0.013 -0.029  0.000  0.009  0.135  0.178  0.046  0.172  0.405  0.372  0.333  0.438  0.587  0.570  0.520  0.208  0.074  0.089 -0.039  0.047  0.157 -0.004 -0.070  0.048  0.001 -0.085 -0.097 -0.022 -0.055 -0.084 -0.046 -0.060 -0.060 -0.071 -0.086 -0.082 -0.089 -0.079 -0.036 -0.050 -0.097 -0.116 -0.073 -0.043 -0.091 -0.073 -0.057  0.029  0.000  0.007 -0.213 -0.216 -0.006 -0.023 -0.114 -0.099 -0.069 -0.087  0.002 -0.104 -0.173 -0.092 -0.124 -0.165 -0.109 -0.092 -0.102 -0.129 -0.052 -0.014
 -0.018 -0.014  0.052  0.084  0.056  0.080  0.051  0.115  0.073  0.015  0.037  0.045  0.034 -0.016  0.010 -0.075 -0.054  0.025  0.021  0.058  0.043  0.030  0.012  0.012  0.015  0.082  0.021  0.005  0.051 -0.087  0.083  0.245  0.090  0.068  0.276  0.275  0.129  0.212  0.088  0.028  0.039 -0.143 -0.243 -0.329 -0.237 -0.193 -0.292 -0.280 -0.175 -0.257 -0.263 -0.144 -0.110 -0.238 -0.151 -0.228 -0.236 -0.303 -0.327 -0.308 -0.156 -0.156 -0.073 -0.165 -0.213 -0.065 -0.050 -0.153 -0.116 -0.011 -0.038 -0.094 -0.050 -0.008  0.002 -0.059 -0.013  0.131  0.111  0.066  0.106  0.111 -0.005  0.088  0.158  0.033 -0.025  0.084  0.006 -0.061 -0.024  0.076 -0.000 -0.048 -0.080 -0.090 -0.089 -0.044 -0.054  0.028  0.059  0.130  0.211  0.204  0.247  0.402  0.528  0.600  0.522  0.570  0.934  0.751  0.480  0.276  0.252  0.040  0.123  0.226  0.012 -0.083  0.047 -0.032 -0.140 -0.166 -0.045 -0.112 -0.171 -0.135 -0.130 -0.112 -0.111 -0.134 -0.143 -0.159 -0.138 -0.093 -0.076 -0.192 -0.171 -0.142 -0.095 -0.164 -0.151 -0.080  0.053  0.051  0.050 -0.285 -0.276 -0.041 -0.045 -0.198 -0.175 -0.092 -0.137 -0.071 -0.131 -0.225 -0.140 -0.185 -0.167 -0.144 -0.149 -0.091 -0.118 -0.087 -0.039
 -0.016  0.016  0.062  0.081  0.052  0.074  0.044  0.074  0.042  0.009 -0.004 -0.008 -0.007 -0.066 -0.065 -0.132 -0.102 -0.051 -0.019 -0.028 -0.038 -0.062 -0.071 -0.049 -0.024  0.059  0.006 -0.067 -0.031 -0.125 -0.044  0.104  0.009  0.001  0.154  0.147  0.056  0.095  0.028 -0.037 -0.056 -0.156 -0.229 -0.271 -0.202 -0.191 -0.225 -0.220 -0.146 -0.205 -0.171 -0.073 -0.067 -0.137 -0.057 -0.125 -0.128 -0.199 -0.224 -0.244 -0.135 -0.140 -0.081 -0.098 -0.131 -0.066 -0.016 -0.055 -0.050 -0.000  0.031 -0.007 -0.007  0.024  0.057 -0.003  0.031  0.131  0.102  0.054  0.096  0.101 -0.020  0.083  0.140 -0.018 -0.064  0.068 -0.037 -0.077 -0.073  0.014 -0.070 -0.133 -0.107 -0.106 -0.052 -0.001  0.015  0.095  0.035  0.091  0.221  0.171  0.119  0.323  0.500  0.417  0.317  0.520  0.751  0.818  0.516  0.227  0.315  0.134  0.218  0.290  0.115  0.047  0.136  0.048 -0.036 -0.065  0.028 -0.029 -0.116 -0.105 -0.125 -0.069 -0.088 -0.075 -0.112 -0.178 -0.187 -0.154 -0.130 -0.213 -0.215 -0.168 -0.102 -0.174 -0.150 -0.089  0.059 -0.038 -0.025 -0.191 -0.203 -0.047 -0.036 -0.195 -0.191 -0.116 -0.141 -0.060 -0.140 -0.239 -0.159 -0.208 -0.205 -0.185 -0.204 -0.139 -0.169 -0.118 -0.069
  0.042  0.062  0.082  0.106  0.061  0.095  0.101  0.109  0.091  0.069  0.037  0.035  0.049  0.007 -0.030 -0.082 -0.053 -0.037 -0.040 -0.035 -0.031 -0.033 -0.019 -0.023 -0.007  0.062 -0.039 -0.064 -0.050 -0.149 -0.113  0.019 -0.040 -0.089  0.051  0.035 -0.026 -0.010 -0.050 -0.099 -0.147 -0.246 -0.261 -0.306 -0.276 -0.229 -0.237 -0.228 -0.164 -0.158 -0.138 -0.062 -0.043 -0.074 -0.000 -0.010 -0.036 -0.084 -0.133 -0.130 -0.064 -0.039  0.043  0.038  0.002  0.040  0.053  0.040  0.020  0.053  0.074  0.028  0.024  0.043  0.077  0.029 -0.008  0.034 -0.034 -0.016  0.054 -0.012 -0.123  0.010  0.062 -0.078 -0.036  0.031 -0.058 -0.096 -0.088  0.002 -0.067 -0.147 -0.102 -0.121 -0.063  0.013  0.015  0.081  0.045  0.037  0.165  0.195  0.043  0.119  0.332  0.296  0.088  0.208  0.480  0.516  0.717  0.355  0.352  0.183  0.224  0.253  0.129  0.063  0.116  0.059  0.014 -0.051  0.024 -0.046 -0.127 -0.135 -0.124 -0.061 -0.064 -0.071 -0.097 -0.161 -0.179 -0.200 -0.141 -0.230 -0.218 -0.186 -0.095 -0.183 -0.162 -0.045  0.009 -0.023 -0.010 -0.061 -0.075 -0.042 -0.026 -0.170 -0.180 -0.059 -0.142 -0.100 -0.082 -0.174 -0.126 -0.168 -0.127 -0.141 -0.196 -0.098 -0.113 -0.117 -0.072
  0.056  0.104  0.209  0.216  0.191  0.169  0.203  0.224  0.119  0.080  0.091  0.087  0.046  0.033  0.015 -0.020 -0.006  0.070  0.043  0.094  0.089  0.053  0.036 -0.008  0.014  0.043 -0.036 -0.002  0.053 -0.094 -0.107  0.010 -0.033 -0.141 -0.029 -0.034 -0.060 -0.105 -0.121 -0.136 -0.180 -0.237 -0.199 -0.253 -0.278 -0.197 -0.172 -0.231 -0.211 -0.130 -0.156 -0.151 -0.117 -0.124 -0.073 -0.049 -0.058 -0.068 -0.125 -0.100 -0.095 -0.022  0.096  0.025 -0.056  0.006  0.053 -0.004 -0.054  0.062  0.070 -0.009  0.012  0.050  0.056 -0.002 -0.076 -0.035 -0.115 -0.048 -0.007 -0.134 -0.165 -0.014  0.019 -0.105 -0.009  0.085  0.031  0.006  0.060  0.042  0.048  0.003  0.014  0.032 -0.008 -0.008  0.128  0.175  0.194  0.103  0.145  0.210  0.095  0.076  0.246  0.278  0.086  0.074  0.276  0.227  0.355  0.634  0.417  0.359  0.252  0.183  0.192  0.110  0.064  0.042 -0.019 -0.077 -0.006 -0.048 -0.106 -0.118 -0.115 -0.061 -0.042 -0.031 -0.049 -0.089 -0.083 -0.169 -0.088 -0.190 -0.155 -0.148 -0.136 -0.141 -0.123 -0.085 -0.060  0.073  0.056 -0.068 -0.052  0.055  0.057 -0.127 -0.118 -0.103 -0.160 -0.137 -0.102 -0.206 -0.174 -0.167 -0.125 -0.167 -0.151 -0.094 -0.089 -0.080 -0.042
  0.120  0.180  0.226  0.210  0.154  0.141  0.187  0.116  0.042  0.051 -0.023 -0.092 -0.114 -0.147 -0.148 -0.186 -0.171 -0.179 -0.098 -0.135 -0.126 -0.152 -0.157 -0.138 -0.151 -0.015 -0.048 -0.181 -0.196 -0.199 -0.283 -0.147 -0.126 -0.183 -0.100 -0.085 -0.080 -0.122 -0.133 -0.166 -0.254 -0.260 -0.235 -0.246 -0.245 -0.246 -0.183 -0.207 -0.206 -0.192 -0.118 -0.060 -0.095 -0.048  0.027  0.007  0.028 -0.056 -0.107 -0.144 -0.140 -0.104 -0.014  0.030 -0.015 -0.066  0.081  0.104  0.031  0.066  0.188  0.084  0.040  0.130  0.190  0.101  0.013 -0.031 -0.059 -0.077 -0.086 -0.098 -0.188 -0.085 -0.044 -0.172 -0.093 -0.027 -0.083 -0.050 -0.058 -0.024 -0.063 -0.138 -0.087 -0.076 -0.039  0.087  0.198  0.292  0.123  0.040  0.262  0.181 -0.061  0.008  0.295  0.151 -0.072  0.089  0.252  0.315  0.352  0.417  0.810  0.694  0.642  0.590  0.493  0.447  0.382  0.275  0.155  0.134  0.152  0.064 -0.042 -0.100 -0.119 -0.008 -0.030  0.051 -0.032 -0.110 -0.207 -0.210 -0.141 -0.232 -0.224 -0.179 -0.122 -0.175 -0.141 -0.088  0.019 -0.171 -0.123 -0.055 -0.070 -0.006  0.017 -0.157 -0.172 -0.126 -0.168 -0.112 -0.118 -0.219 -0.202 -0.204 -0.191 -0.202 -0.234 -0.177 -0.201 -0.185 -0.116
  0.165  0.230  0.291  0.258  0.207  0.165  0.246  0.149  0.037  0.069 -0.008 -0.088 -0.109 -0.125 -0.134 -0.158 -0.157 -0.178 -0.099 -0.127 -0.122 -0.142 -0.153 -0.138 -0.159 -0.029 -0.056 -0.175 -0.204 -0.173 -0.319 -0.211 -0.160 -0.240 -0.194 -0.178 -0.141 -0.220 -0.206 -0.225 -0.306 -0.247 -0.185 -0.167 -0.203 -0.214 -0.125 -0.159 -0.181 -0.142 -0.072 -0.050 -0.093 -0.022  0.028  0.028  0.039 -0.017 -0.068 -0.091 -0.115 -0.067  0.019  0.070  0.023 -0.044  0.100  0.142  0.062  0.070  0.195  0.097  0.040  0.134  0.188  0.089  0.018 -0.024 -0.053 -0.072 -0.121 -0.156 -0.206 -0.101 -0.091 -0.217 -0.081 -0.032 -0.088 -0.040 -0.005 -0.012 -0.015 -0.081 -0.029 -0.003  0.011  0.107  0.280  0.347  0.163  0.055  0.220  0.151 -0.097 -0.065  0.180  0.023 -0.183 -0.039  0.040  0.134  0.183  0.359  0.694  0.878  0.653  0.478  0.577  0.547  0.368  0.310  0.243  0.191  0.148  0.075 -0.025 -0.107 -0.127  0.011 -0.016  0.073 -0.020 -0.103 -0.208 -0.217 -0.178 -0.242 -0.217 -0.187 -0.159 -0.164 -0.137 -0.091 -0.018 -0.164 -0.120 -0.010 -0.023  0.044  0.058 -0.146 -0.158 -0.125 -0.159 -0.096 -0.097 -0.198 -0.195 -0.179 -0.174 -0.193 -0.207 -0.164 -0.199 -0.191 -0.119
  0.142  0.172  0.178  0.131  0.077  0.073  0.119  0.019 -0.017  0.020 -0.072 -0.131 -0.144 -0.180 -0.174 -0.174 -0.175 -0.217 -0.130 -0.182 -0.162 -0.172 -0.175 -0.147 -0.188 -0.034 -0.069 -0.214 -0.244 -0.186 -0.284 -0.188 -0.118 -0.142 -0.127 -0.103 -0.050 -0.107 -0.117 -0.138 -0.227 -0.206 -0.181 -0.156 -0.153 -0.196 -0.127 -0.130 -0.153 -0.168 -0.074 -0.023 -0.088 -0.047  0.022 -0.002  0.029 -0.052 -0.086 -0.138 -0.141 -0.135 -0.086 -0.007 -0.033 -0.087  0.052  0.091  0.043  0.028  0.153  0.105  0.022  0.113  0.162  0.088  0.045 -0.004 -0.043 -0.025 -0.076 -0.116 -0.172 -0.097 -0.106 -0.188 -0.130 -0.090 -0.109 -0.044 -0.099 -0.041 -0.118 -0.170 -0.133 -0.116 -0.103  0.101  0.143  0.229  0.019 -0.046  0.226  0.064 -0.158 -0.037  0.227 -0.008 -0.161  0.047  0.123  0.218  0.224  0.252  0.642  0.653  0.777  0.624  0.514  0.598  0.547  0.355  0.235  0.266  0.230  0.136  0.041 -0.044 -0.065  0.043  0.012  0.106 -0.005 -0.051 -0.155 -0.147 -0.107 -0.154 -0.165 -0.129 -0.073 -0.124 -0.100 -0.054 -0.018 -0.205 -0.152 -0.067 -0.084 -0.074 -0.054 -0.075 -0.101 -0.115 -0.123 -0.078 -0.067 -0.151 -0.149 -0.136 -0.138 -0.157 -0.179 -0.128 -0.166 -0.164 -0.104
  0.100  0.095  0.120  0.079  0.076  0.064  0.049  0.010  0.015  0.011 -0.083 -0.121 -0.137 -0.212 -0.202 -0.201 -0.203 -0.276 -0.165 -0.273 -0.265 -0.263 -0.232 -0.169 -0.172 -0.061 -0.086 -0.222 -0.279 -0.208 -0.271 -0.167 -0.133 -0.131 -0.087 -0.052 -0.039 -0.054 -0.079 -0.117 -0.208 -0.164 -0.169 -0.159 -0.132 -0.189 -0.144 -0.140 -0.164 -0.217 -0.124 -0.033 -0.083 -0.097 -0.015 -0.072 -0.040 -0.135 -0.155 -0.215 -0.175 -0.210 -0.155 -0.083 -0.102 -0.131  0.013  0.052  0.018  0.004  0.131  0.110  0.010  0.103  0.161  0.082  0.004 -0.022 -0.044 -0.065 -0.077 -0.026 -0.141 -0.077 -0.057 -0.140 -0.134 -0.080 -0.090 -0.044 -0.066 -0.009 -0.095 -0.157 -0.117 -0.096 -0.042  0.142  0.176  0.270  0.053  0.040  0.348  0.119 -0.068  0.076  0.298  0.083 -0.021  0.157  0.226  0.290  0.253  0.183  0.590  0.478  0.624  0.801  0.552  0.547  0.608  0.491  0.275  0.292  0.311  0.200  0.100 -0.011 -0.026  0.103  0.055  0.159  0.050 -0.045 -0.171 -0.172 -0.113 -0.151 -0.190 -0.161 -0.093 -0.137 -0.121 -0.087 -0.009 -0.288 -0.220 -0.162 -0.180 -0.030 -0.015 -0.048 -0.090 -0.142 -0.152 -0.082 -0.100 -0.168 -0.158 -0.148 -0.146 -0.152 -0.179 -0.126 -0.160 -0.144 -0.086
  0.129  0.174  0.250  0.208  0.193  0.143  0.190  0.139  0.064  0.055 -0.010 -0.060 -0.082 -0.139 -0.152 -0.163 -0.166 -0.230 -0.130 -0.224 -0.209 -0.221 -0.209 -0.166 -0.152 -0.051 -0.062 -0.204 -0.265 -0.215 -0.338 -0.230 -0.176 -0.236 -0.207 -0.168 -0.142 -0.197 -0.193 -0.219 -0.312 -0.226 -0.190 -0.172 -0.194 -0.226 -0.144 -0.169 -0.199 -0.187 -0.109 -0.077 -0.115 -0.077 -0.013 -0.012 -0.009 -0.061 -0.107 -0.143 -0.143 -0.125 -0.029  0.033 -0.033 -0.074  0.085  0.126  0.037  0.041  0.182  0.101  0.024  0.118  0.171  0.082  0.002 -0.051 -0.077 -0.095 -0.120 -0.086 -0.176 -0.096 -0.073 -0.165 -0.109 -0.063 -0.080 -0.008  0.068  0.038  0.037 -0.038  0.050  0.061  0.108  0.212  0.388  0.438  0.225  0.180  0.348  0.177 -0.038  0.039  0.201  0.005 -0.114 -0.004  0.012  0.115  0.129  0.192  0.493  0.577  0.514  0.552  0.734  0.642  0.481  0.552  0.439  0.317  0.285  0.201  0.104 -0.047 -0.031  0.137  0.113  0.209  0.089 -0.051 -0.169 -0.222 -0.170 -0.207 -0.246 -0.242 -0.185 -0.175 -0.164 -0.140 -0.083 -0.259 -0.206 -0.074 -0.086  0.159  0.175 -0.029 -0.063 -0.151 -0.194 -0.104 -0.134 -0.220 -0.217 -0.206 -0.185 -0.181 -0.219 -0.177 -0.198 -0.157 -0.112
  0.179  0.224  0.255  0.171  0.151  0.134  0.178  0.062  0.043  0.091 -0.048 -0.098 -0.082 -0.139 -0.148 -0.142 -0.126 -0.244 -0.148 -0.231 -0.205 -0.210 -0.208 -0.177 -0.192 -0.085 -0.089 -0.213 -0.289 -0.209 -0.341 -0.254 -0.180 -0.210 -0.226 -0.176 -0.115 -0.175 -0.185 -0.202 -0.302 -0.231 -0.179 -0.139 -0.168 -0.206 -0.111 -0.131 -0.164 -0.175 -0.068 -0.022 -0.083 -0.046  0.023  0.004  0.006 -0.057 -0.091 -0.140 -0.115 -0.123 -0.044  0.051  0.016 -0.022  0.123  0.201  0.113  0.101  0.244  0.161  0.099  0.178  0.214  0.162  0.072 -0.058 -0.094 -0.084 -0.128 -0.144 -0.204 -0.167 -0.186 -0.235 -0.163 -0.174 -0.147 -0.043 -0.065 -0.031 -0.086 -0.141 -0.074 -0.061 -0.031  0.180  0.252  0.320  0.074  0.008  0.225  0.055 -0.172 -0.068  0.132 -0.137 -0.237 -0.070 -0.083  0.047  0.063  0.110  0.447  0.547  0.598  0.547  0.642  0.821  0.640  0.537  0.493  0.485  0.370  0.279  0.177 -0.004 -0.011  0.168  0.127  0.260  0.116 -0.009 -0.167 -0.208 -0.158 -0.165 -0.223 -0.207 -0.164 -0.167 -0.162 -0.123 -0.135 -0.262 -0.209 -0.066 -0.081 -0.004  0.023  0.012 -0.050 -0.139 -0.167 -0.112 -0.088 -0.157 -0.182 -0.173 -0.135 -0.132 -0.195 -0.143 -0.155 -0.142 -0.107
  0.122  0.118  0.117  0.051  0.038  0.040  0.042 -0.042 -0.009  0.017 -0.086 -0.117 -0.112 -0.187 -0.172 -0.176 -0.178 -0.287 -0.182 -0.276 -0.250 -0.254 -0.252 -0.196 -0.217 -0.088 -0.090 -0.235 -0.308 -0.202 -0.294 -0.216 -0.154 -0.120 -0.133 -0.102 -0.044 -0.064 -0.083 -0.111 -0.209 -0.177 -0.156 -0.129 -0.111 -0.182 -0.121 -0.094 -0.120 -0.181 -0.058  0.016 -0.062 -0.051  0.021 -0.019  0.003 -0.071 -0.089 -0.160 -0.136 -0.180 -0.142 -0.035 -0.031 -0.084  0.041  0.114  0.061  0.036  0.155  0.142  0.039  0.105  0.152  0.089  0.041 -0.033 -0.052 -0.042 -0.080 -0.072 -0.144 -0.111 -0.135 -0.172 -0.153 -0.152 -0.115 -0.026 -0.088 -0.035 -0.126 -0.179 -0.117 -0.097 -0.061  0.179  0.147  0.213 -0.016 -0.022  0.252  0.018 -0.150  0.003  0.185 -0.071 -0.135  0.048  0.047  0.136  0.116  0.064  0.382  0.368  0.547  0.608  0.481  0.640  0.743  0.546  0.379  0.480  0.438  0.326  0.229  0.062  0.048  0.183  0.140  0.272  0.126  0.036 -0.097 -0.129 -0.082 -0.061 -0.139 -0.113 -0.057 -0.093 -0.090 -0.049 -0.091 -0.302 -0.241 -0.097 -0.115 -0.051 -0.026  0.069  0.005 -0.132 -0.140 -0.077 -0.065 -0.131 -0.137 -0.119 -0.117 -0.120 -0.147 -0.109 -0.142 -0.140 -0.093
  0.139  0.110  0.142  0.115  0.101  0.056  0.083  0.040  0.033  0.019 -0.042 -0.054 -0.064 -0.150 -0.146 -0.163 -0.171 -0.269 -0.154 -0.279 -0.251 -0.268 -0.257 -0.183 -0.190 -0.077 -0.009 -0.207 -0.290 -0.199 -0.302 -0.222 -0.164 -0.172 -0.176 -0.137 -0.097 -0.130 -0.142 -0.172 -0.260 -0.182 -0.143 -0.128 -0.136 -0.200 -0.136 -0.114 -0.153 -0.177 -0.083 -0.046 -0.103 -0.075 -0.022 -0.025 -0.015 -0.056 -0.084 -0.128 -0.133 -0.128 -0.075  0.006 -0.039 -0.077  0.048  0.112  0.036  0.014  0.152  0.127  0.017  0.095  0.142  0.069  0.017 -0.067 -0.078 -0.105 -0.123 -0.031 -0.138 -0.110 -0.098 -0.115 -0.109 -0.117 -0.061  0.021  0.057  0.028  0.015 -0.058  0.040  0.045  0.102  0.255  0.346  0.349  0.138  0.136  0.328  0.091 -0.056  0.036  0.158 -0.044 -0.108  0.001 -0.032  0.048  0.059  0.042  0.275  0.310  0.355  0.491  0.552  0.537  0.546  0.723  0.492  0.405  0.442  0.349  0.253  0.055  0.072  0.226  0.197  0.324  0.181  0.051 -0.085 -0.148 -0.108 -0.070 -0.189 -0.173 -0.099 -0.117 -0.119 -0.096 -0.118 -0.318 -0.266 -0.083 -0.090  0.144  0.163  0.100  0.040 -0.123 -0.175 -0.072 -0.122 -0.184 -0.167 -0.162 -0.167 -0.155 -0.167 -0.144 -0.174 -0.151 -0.093
  0.128  0.127  0.164  0.140  0.128  0.118  0.128  0.092  0.084  0.095  0.016 -0.008  0.014 -0.044 -0.075 -0.079 -0.064 -0.178 -0.098 -0.214 -0.190 -0.206 -0.186 -0.147 -0.124 -0.077 -0.040 -0.153 -0.228 -0.174 -0.278 -0.209 -0.132 -0.174 -0.184 -0.135 -0.104 -0.143 -0.145 -0.189 -0.271 -0.179 -0.147 -0.117 -0.127 -0.170 -0.104 -0.076 -0.120 -0.115 -0.033 -0.019 -0.062 -0.019  0.028  0.033  0.012 -0.016 -0.041 -0.071 -0.062 -0.041  0.024  0.092  0.045  0.034  0.092  0.128  0.070  0.067  0.138  0.093  0.049  0.082  0.098  0.085  0.007 -0.074 -0.082 -0.094 -0.086 -0.026 -0.136 -0.109 -0.074 -0.126 -0.106 -0.109 -0.096 -0.019  0.021 -0.012  0.011 -0.030  0.047  0.043  0.093  0.175  0.252  0.253  0.110  0.110  0.195  0.070 -0.063 -0.016  0.045 -0.113 -0.158 -0.085 -0.140 -0.036  0.014 -0.019  0.155  0.243  0.235  0.275  0.439  0.493  0.379  0.492  0.603  0.433  0.376  0.325  0.245  0.051  0.068  0.246  0.202  0.306  0.158  0.022 -0.106 -0.186 -0.144 -0.097 -0.204 -0.203 -0.137 -0.137 -0.139 -0.133 -0.134 -0.246 -0.213 -0.004 -0.012  0.108  0.120  0.090  0.023 -0.109 -0.166 -0.092 -0.115 -0.146 -0.142 -0.158 -0.128 -0.098 -0.152 -0.120 -0.129 -0.097 -0.089
  0.175  0.152  0.130  0.065  0.054  0.067  0.066 -0.040 -0.006  0.051 -0.058 -0.086 -0.078 -0.121 -0.115 -0.118 -0.125 -0.267 -0.136 -0.267 -0.225 -0.261 -0.264 -0.213 -0.200 -0.098 -0.037 -0.208 -0.288 -0.185 -0.280 -0.240 -0.135 -0.111 -0.161 -0.113 -0.040 -0.070 -0.082 -0.114 -0.207 -0.166 -0.137 -0.090 -0.074 -0.147 -0.095 -0.026 -0.074 -0.122 -0.024  0.020 -0.038 -0.004  0.038  0.027  0.030 -0.004 -0.015 -0.073 -0.065 -0.089 -0.072  0.038  0.040 -0.034  0.083  0.161  0.096  0.096  0.194  0.153  0.106  0.146  0.168  0.147  0.058 -0.085 -0.077 -0.108 -0.142 -0.088 -0.134 -0.169 -0.177 -0.158 -0.094 -0.174 -0.103  0.008 -0.077 -0.050 -0.099 -0.125 -0.070 -0.064 -0.002  0.141  0.120  0.144 -0.032 -0.032  0.114 -0.013 -0.132 -0.076  0.018 -0.179 -0.210 -0.097 -0.166 -0.065 -0.051 -0.077  0.134  0.191  0.266  0.292  0.317  0.485  0.480  0.405  0.433  0.658  0.430  0.368  0.291  0.094  0.089  0.228  0.188  0.318  0.209  0.086 -0.059 -0.106 -0.095 -0.019 -0.100 -0.100 -0.071 -0.056 -0.054 -0.050 -0.083 -0.320 -0.275 -0.019 -0.034 -0.029 -0.008  0.135  0.063 -0.107 -0.132 -0.057 -0.081 -0.095 -0.111 -0.115 -0.098 -0.045 -0.103 -0.092 -0.097 -0.078 -0.077
  0.068  0.034  0.043  0.030  0.010  0.018  0.010 -0.034 -0.016  0.009 -0.057 -0.095 -0.073 -0.131 -0.159 -0.169 -0.153 -0.261 -0.138 -0.272 -0.254 -0.285 -0.289 -0.213 -0.179 -0.095 -0.017 -0.195 -0.271 -0.169 -0.254 -0.209 -0.135 -0.092 -0.111 -0.093 -0.053 -0.056 -0.070 -0.095 -0.171 -0.155 -0.149 -0.097 -0.077 -0.162 -0.111 -0.045 -0.081 -0.114  0.000  0.033 -0.026  0.017  0.056  0.040  0.065  0.014 -0.002 -0.071 -0.074 -0.100 -0.080  0.029  0.040 -0.026  0.046  0.104  0.048  0.049  0.123  0.094  0.076  0.079  0.107  0.089  0.062 -0.058 -0.056 -0.112 -0.067 -0.004 -0.133 -0.110 -0.052 -0.087 -0.094 -0.093 -0.041  0.064 -0.064 -0.057 -0.124 -0.160 -0.092 -0.051  0.026  0.137  0.112  0.136 -0.028 -0.039  0.150 -0.011 -0.121 -0.040  0.077 -0.081 -0.135 -0.022 -0.045  0.028  0.024 -0.006  0.152  0.148  0.230  0.311  0.285  0.370  0.438  0.442  0.376  0.430  0.664  0.592  0.490  0.233  0.203  0.349  0.308  0.511  0.313  0.172  0.005 -0.128 -0.062  0.099 -0.095 -0.107 -0.000 -0.030 -0.088 -0.064 -0.066 -0.319 -0.272 -0.014 -0.033 -0.037 -0.006  0.257  0.157 -0.112 -0.127 -0.030 -0.079 -0.105 -0.083 -0.086 -0.105 -0.077 -0.082 -0.079 -0.123 -0.103 -0.078
  0.082  0.032  0.054  0.016  0.024  0.025 -0.005 -0.046 -0.016 -0.002 -0.086 -0.103 -0.080 -0.141 -0.203 -0.192 -0.123 -0.252 -0.123 -0.276 -0.257 -0.310 -0.310 -0.231 -0.151 -0.111 -0.015 -0.200 -0.253 -0.133 -0.242 -0.241 -0.134 -0.075 -0.149 -0.123 -0.063 -0.077 -0.062 -0.098 -0.145 -0.096 -0.091 -0.032 -0.025 -0.117 -0.070 -0.010 -0.047 -0.062  0.045  0.055 -0.016  0.055  0.071  0.067  0.100  0.060  0.062 -0.021 -0.084 -0.108 -0.080  0.040  0.047 -0.024  0.051  0.120  0.059  0.059  0.131  0.103  0.098  0.090  0.115  0.110  0.071 -0.089 -0.111 -0.140 -0.083 -0.042 -0.147 -0.119 -0.064 -0.091 -0.072 -0.082 -0.017  0.103 -0.078 -0.097 -0.180 -0.209 -0.105 -0.016  0.099  0.129  0.077  0.088 -0.065 -0.087  0.092 -0.055 -0.145 -0.072  0.005 -0.132 -0.170 -0.055 -0.112 -0.029 -0.046 -0.048  0.064  0.075  0.136  0.200  0.201  0.279  0.326  0.349  0.325  0.368  0.592  0.833  0.754  0.415  0.396  0.552  0.461  0.701  0.436  0.274  0.069 -0.157 -0.024  0.254 -0.077 -0.095  0.040  0.027 -0.082 -0.092 -0.078 -0.345 -0.305  0.022 -0.009 -0.065 -0.022  0.448  0.297 -0.116 -0.069  0.007 -0.068 -0.077 -0.047 -0.075 -0.109 -0.089 -0.069 -0.095 -0.116 -0.095 -0.093
  0.043 -0.030 -0.029 -0.062 -0.051 -0.073 -0.080 -0.131 -0.111 -0.092 -0.127 -0.143 -0.139 -0.165 -0.200 -0.187 -0.143 -0.247 -0.122 -0.271 -0.273 -0.317 -0.313 -0.223 -0.110 -0.095 -0.031 -0.189 -0.229 -0.073 -0.220 -0.262 -0.135 -0.059 -0.165 -0.165 -0.062 -0.101 -0.057 -0.092 -0.102 -0.019 -0.013  0.060  0.055 -0.037  0.012  0.082  0.020  0.030  0.125  0.084  0.027  0.125  0.095  0.115  0.163  0.146  0.171  0.072 -0.042 -0.054 -0.086  0.054  0.059 -0.080  0.001  0.063 -0.004 -0.036  0.031  0.044  0.037  0.002  0.027  0.032  0.001 -0.124 -0.120 -0.102 -0.072 -0.057 -0.093 -0.097 -0.049 -0.015 -0.020 -0.038  0.041  0.156 -0.011 -0.085 -0.154 -0.152 -0.050  0.070  0.165  0.141  0.055  0.011 -0.108 -0.092  0.029 -0.124 -0.148 -0.097 -0.081 -0.191 -0.178 -0.084 -0.171 -0.116 -0.127 -0.106 -0.042 -0.025  0.041  0.100  0.104  0.177  0.229  0.253  0.245  0.291  0.490  0.754  0.912  0.600  0.653  0.712  0.627  0.789  0.532  0.440  0.303 -0.011  0.151  0.522  0.073  0.051  0.154  0.137 -0.010 -0.041 -0.093 -0.323 -0.277  0.092  0.059 -0.020  0.022  0.719  0.548 -0.110 -0.043  0.041 -0.034 -0.043 -0.003 -0.008 -0.066 -0.052  0.042 -0.044 -0.086 -0.069 -0.050
 -0.056 -0.138 -0.148 -0.163 -0.145 -0.158 -0.179 -0.207 -0.196 -0.176 -0.143 -0.171 -0.180 -0.165 -0.173 -0.135 -0.106 -0.133 -0.042 -0.130 -0.155 -0.192 -0.199 -0.146 -0.040 -0.062 -0.054 -0.092 -0.090  0.031 -0.069 -0.153 -0.061  0.019 -0.076 -0.115 -0.026 -0.053  0.013  0.015  0.025  0.108  0.114  0.172  0.158  0.088  0.126  0.175  0.132  0.137  0.182  0.118  0.067  0.141  0.078  0.097  0.163  0.167  0.203  0.136  0.009 -0.019 -0.118 -0.008  0.020 -0.130 -0.084 -0.045 -0.075 -0.142 -0.111 -0.032 -0.055 -0.119 -0.091 -0.075 -0.076 -0.118 -0.068 -0.050 -0.042 -0.034 -0.009 -0.019  0.018  0.053  0.032  0.050  0.066  0.118 -0.012 -0.069 -0.135 -0.108 -0.063  0.060  0.091  0.035 -0.081 -0.125 -0.172 -0.137 -0.051 -0.177 -0.146 -0.089 -0.122 -0.173 -0.128 -0.046 -0.135 -0.105 -0.135 -0.118 -0.100 -0.107 -0.044 -0.011 -0.047 -0.004  0.062  0.055  0.051  0.094  0.233  0.415  0.600  0.601  0.538  0.455  0.324  0.382  0.279  0.340  0.307  0.121  0.229  0.537  0.218  0.198  0.265  0.268  0.130  0.066  0.056 -0.169 -0.146  0.107  0.083 -0.069 -0.043  0.517  0.403 -0.016  0.069  0.142  0.091  0.073  0.087  0.134  0.042 -0.007  0.138  0.046 -0.031 -0.009  0.011
  0.024 -0.046 -0.045 -0.042 -0.047 -0.109 -0.048 -0.073 -0.122 -0.123 -0.051 -0.092 -0.136 -0.090 -0.092 -0.120 -0.126 -0.167 -0.131 -0.210 -0.219 -0.202 -0.184 -0.100 -0.045 -0.053 -0.028 -0.125 -0.154  0.000 -0.108 -0.195 -0.107 -0.033 -0.113 -0.167 -0.046 -0.095 -0.029 -0.034 -0.021  0.056  0.063  0.122  0.096  0.040  0.083  0.113  0.055  0.090  0.138  0.050  0.035  0.131  0.071  0.114  0.171  0.197  0.219  0.155  0.010  0.061 -0.009  0.080  0.029 -0.116 -0.040 -0.058 -0.127 -0.148 -0.097 -0.059 -0.104 -0.122 -0.100 -0.119 -0.109 -0.111 -0.067 -0.037 -0.035 -0.019  0.028 -0.012  0.006  0.097  0.013  0.030  0.078  0.131  0.109 -0.019  0.004  0.031  0.110  0.187  0.208  0.101  0.063 -0.035 -0.050 -0.007 -0.024 -0.119 -0.054 -0.068 -0.108 -0.126 -0.070 -0.060 -0.130 -0.125 -0.124 -0.115 -0.119 -0.127 -0.065 -0.026 -0.031 -0.011  0.048  0.072  0.068  0.089  0.203  0.396  0.653  0.538  0.895  0.790  0.722  0.567  0.367  0.343  0.487  0.197  0.337  0.606  0.175  0.182  0.200  0.111  0.026 -0.005 -0.132 -0.196 -0.157  0.144  0.134  0.116  0.135  0.830  0.717 -0.110 -0.032  0.012 -0.044 -0.063 -0.011 -0.006 -0.059 -0.040  0.076 -0.020 -0.076 -0.073 -0.018
  0.103  0.067  0.093  0.084  0.069  0.026  0.083  0.058  0.013  0.015  0.012 -0.021 -0.053 -0.054 -0.096 -0.146 -0.119 -0.207 -0.151 -0.279 -0.281 -0.267 -0.230 -0.131 -0.070 -0.056 -0.048 -0.185 -0.221 -0.088 -0.207 -0.233 -0.124 -0.087 -0.162 -0.150 -0.052 -0.098 -0.066 -0.119 -0.143 -0.078 -0.072 -0.003 -0.008 -0.077 -0.015  0.034 -0.016 -0.010  0.083  0.042  0.022  0.117  0.098  0.123  0.151  0.138  0.151  0.078 -0.014  0.044  0.051  0.137  0.081 -0.013  0.062  0.050 -0.016 -0.006  0.049  0.031  0.026  0.004  0.015 -0.009 -0.034 -0.087 -0.084 -0.097 -0.066 -0.023 -0.094 -0.086 -0.057 -0.055 -0.070 -0.045 -0.028  0.064  0.077 -0.037 -0.011 -0.017  0.110  0.168  0.243  0.157  0.186  0.110  0.039  0.048  0.073 -0.029 -0.045 -0.064 -0.032 -0.093 -0.088 -0.060 -0.112 -0.069 -0.061 -0.061 -0.008  0.011  0.043  0.103  0.137  0.168  0.183  0.226  0.246  0.228  0.349  0.552  0.712  0.455  0.790  0.940  0.804  0.706  0.393  0.197  0.244 -0.063  0.126  0.357 -0.079 -0.061  0.026 -0.070 -0.130 -0.110 -0.189 -0.267 -0.219  0.117  0.091  0.146  0.176  0.706  0.553 -0.152 -0.129 -0.077 -0.142 -0.180 -0.116 -0.171 -0.181 -0.130 -0.119 -0.156 -0.179 -0.149 -0.111
  0.077  0.089  0.098  0.099  0.070  0.014  0.100  0.073  0.022  0.012  0.032 -0.001 -0.037 -0.025 -0.051 -0.118 -0.127 -0.187 -0.160 -0.239 -0.231 -0.207 -0.184 -0.104 -0.077 -0.048 -0.023 -0.148 -0.207 -0.093 -0.205 -0.223 -0.141 -0.113 -0.166 -0.173 -0.079 -0.132 -0.117 -0.149 -0.147 -0.093 -0.076 -0.027 -0.047 -0.089 -0.040 -0.018 -0.080 -0.025  0.033 -0.026 -0.028  0.065  0.051  0.100  0.109  0.128  0.119  0.071 -0.038  0.054  0.079  0.143  0.054 -0.023  0.063  0.029 -0.046 -0.010  0.045  0.001  0.003 -0.000  0.002 -0.016 -0.037 -0.077 -0.088 -0.063 -0.037 -0.024 -0.040 -0.063 -0.032  0.024 -0.025 -0.011  0.051  0.129  0.184  0.026  0.090  0.077  0.203  0.243  0.295  0.191  0.253  0.144  0.093  0.125  0.078  0.011  0.024 -0.025 -0.023 -0.056 -0.049 -0.071 -0.111 -0.088 -0.064 -0.042 -0.030 -0.016  0.012  0.055  0.113  0.127  0.140  0.197  0.202  0.188  0.308  0.461  0.627  0.324  0.722  0.804  0.898  0.754  0.465  0.301  0.384  0.048  0.185  0.374 -0.036 -0.013  0.003 -0.091 -0.128 -0.107 -0.259 -0.224 -0.183  0.104  0.099  0.253  0.274  0.782  0.679 -0.164 -0.167 -0.130 -0.194 -0.211 -0.148 -0.202 -0.193 -0.095 -0.074 -0.130 -0.130 -0.113 -0.074
  0.116  0.091  0.101  0.061  0.055  0.022  0.056 -0.004 -0.006  0.010 -0.052 -0.063 -0.063 -0.107 -0.150 -0.180 -0.150 -0.248 -0.153 -0.277 -0.266 -0.285 -0.284 -0.191 -0.138 -0.075  0.009 -0.191 -0.259 -0.138 -0.283 -0.273 -0.172 -0.135 -0.197 -0.179 -0.100 -0.138 -0.122 -0.166 -0.185 -0.125 -0.112 -0.053 -0.064 -0.140 -0.073 -0.031 -0.099 -0.071  0.017 -0.016 -0.054  0.034  0.048  0.077  0.094  0.079  0.071 -0.003 -0.097 -0.058 -0.011  0.098  0.045 -0.034  0.073  0.101  0.016  0.036  0.123  0.067  0.061  0.076  0.092  0.063  0.028 -0.082 -0.108 -0.098 -0.063 -0.041 -0.110 -0.106 -0.061 -0.040 -0.052 -0.046  0.044  0.155  0.068 -0.043 -0.039 -0.070  0.058  0.124  0.228  0.196  0.227  0.167  0.050  0.040  0.111  0.004 -0.061 -0.056 -0.002 -0.100 -0.137 -0.086 -0.134 -0.075 -0.071 -0.031  0.051  0.073  0.106  0.159  0.209  0.260  0.272  0.324  0.306  0.318  0.511  0.701  0.789  0.382  0.567  0.706  0.754  0.930  0.578  0.377  0.254 -0.085  0.067  0.336 -0.073 -0.084 -0.003 -0.035 -0.135 -0.137 -0.210 -0.314 -0.269  0.040  0.024  0.124  0.163  0.683  0.548 -0.159 -0.139 -0.081 -0.151 -0.153 -0.105 -0.153 -0.150 -0.085 -0.065 -0.113 -0.111 -0.111 -0.091
  0.038  0.031  0.042  0.006  0.036  0.011 -0.001 -0.023 -0.016 -0.022 -0.050 -0.041 -0.055 -0.081 -0.097 -0.086 -0.091 -0.168 -0.080 -0.173 -0.162 -0.200 -0.202 -0.166 -0.099 -0.113 -0.038 -0.119 -0.186 -0.108 -0.211 -0.205 -0.132 -0.103 -0.151 -0.150 -0.080 -0.123 -0.098 -0.105 -0.120 -0.065 -0.046 -0.007 -0.031 -0.080 -0.046 -0.020 -0.081 -0.038 -0.005 -0.043 -0.057 -0.002 -0.005  0.038  0.048  0.062  0.056  0.011 -0.065 -0.045 -0.025  0.047  0.004 -0.048  0.029  0.042 -0.038 -0.007  0.058  0.014  0.022  0.042  0.032  0.040 -0.020 -0.108 -0.124 -0.097 -0.070 -0.064 -0.051 -0.054 -0.008  0.053  0.050  0.048  0.154  0.234  0.130  0.023  0.006  0.009  0.054  0.157  0.201  0.139  0.136  0.072  0.007  0.029  0.040 -0.041 -0.044 -0.043 -0.055 -0.123 -0.117 -0.082 -0.143 -0.112 -0.097 -0.049 -0.032 -0.020 -0.005  0.050  0.089  0.116  0.126  0.181  0.158  0.209  0.313  0.436  0.532  0.279  0.367  0.393  0.465  0.578  0.551  0.395  0.289  0.033  0.089  0.311  0.064  0.005  0.032  0.058 -0.034 -0.068 -0.119 -0.232 -0.213  0.019  0.018  0.097  0.114  0.517  0.441 -0.105 -0.086 -0.009 -0.075 -0.060 -0.030 -0.027 -0.050 -0.009  0.072 -0.007 -0.012  0.006  0.014
 -0.078 -0.120 -0.150 -0.162 -0.140 -0.193 -0.179 -0.202 -0.184 -0.188 -0.121 -0.137 -0.154 -0.134 -0.096 -0.042 -0.102 -0.124 -0.084 -0.091 -0.083 -0.109 -0.129 -0.122 -0.075 -0.098 -0.062 -0.057 -0.114 -0.002 -0.088 -0.148 -0.094 -0.020 -0.087 -0.146 -0.059 -0.090 -0.050 -0.011  0.012  0.082  0.106  0.131  0.103  0.069  0.075  0.103  0.041  0.099  0.102  0.016 -0.011  0.041 -0.009  0.034  0.081  0.120  0.137  0.086 -0.023 -0.039 -0.120 -0.044 -0.036 -0.170 -0.100 -0.062 -0.131 -0.164 -0.112 -0.075 -0.102 -0.114 -0.087 -0.093 -0.108 -0.141 -0.099 -0.011 -0.053 -0.094  0.054 -0.026  0.004  0.162  0.114  0.072  0.222  0.245  0.151  0.043  0.011  0.052  0.034  0.138  0.083  0.070 -0.010 -0.081 -0.097 -0.038 -0.051 -0.137 -0.063 -0.047 -0.133 -0.167 -0.114 -0.089 -0.159 -0.178 -0.161 -0.089 -0.110 -0.103 -0.051 -0.045 -0.051 -0.009  0.036  0.051  0.022  0.086  0.172  0.274  0.440  0.340  0.343  0.197  0.301  0.377  0.395  0.616  0.537  0.316  0.312  0.553  0.370  0.281  0.225  0.271  0.169  0.076 -0.038 -0.129 -0.119  0.046  0.048  0.038  0.039  0.558  0.527 -0.019  0.004  0.062  0.070  0.098  0.094  0.190  0.135  0.124  0.311  0.179  0.138  0.118  0.119
 -0.135 -0.183 -0.205 -0.170 -0.157 -0.257 -0.200 -0.183 -0.219 -0.240 -0.056 -0.097 -0.147 -0.048  0.019  0.013 -0.062 -0.062 -0.098 -0.047 -0.039 -0.021 -0.025 -0.027 -0.023 -0.071 -0.041  0.001 -0.062  0.045 -0.043 -0.137 -0.119 -0.040 -0.070 -0.200 -0.090 -0.135 -0.073 -0.002  0.048  0.113  0.160  0.176  0.117  0.116  0.136  0.111  0.037  0.153  0.116 -0.022 -0.020  0.046 -0.038  0.051  0.104  0.188  0.196  0.181  0.029  0.081 -0.034  0.008 -0.049 -0.189 -0.142 -0.174 -0.241 -0.259 -0.232 -0.169 -0.217 -0.230 -0.199 -0.212 -0.192 -0.102 -0.036  0.072  0.025 -0.011  0.217  0.102  0.118  0.346  0.183  0.173  0.298  0.275  0.267  0.102  0.128  0.195  0.163  0.263  0.137  0.032 -0.022 -0.138 -0.073  0.003 -0.114 -0.165 -0.021 -0.048 -0.165 -0.142 -0.066 -0.079 -0.138 -0.187 -0.179 -0.083 -0.207 -0.208 -0.155 -0.171 -0.169 -0.167 -0.097 -0.085 -0.106 -0.059  0.005  0.069  0.303  0.307  0.487  0.244  0.384  0.254  0.289  0.537  0.834  0.584  0.547  0.661  0.509  0.445  0.284  0.263  0.207  0.084 -0.103 -0.031 -0.031  0.115  0.136  0.135  0.118  0.668  0.681 -0.045 -0.006  0.027  0.063  0.069  0.054  0.212  0.146  0.108  0.385  0.238  0.171  0.154  0.193
 -0.119 -0.188 -0.265 -0.220 -0.221 -0.297 -0.244 -0.248 -0.259 -0.261 -0.082 -0.134 -0.172 -0.062  0.033  0.059 -0.094 -0.138 -0.148 -0.081 -0.038 -0.008 -0.007 -0.024 -0.133 -0.159  0.007  0.024 -0.130  0.053  0.038 -0.082 -0.078  0.084  0.037 -0.099  0.019  0.023  0.090  0.123  0.162  0.201  0.207  0.250  0.238  0.188  0.181  0.213  0.125  0.164  0.152  0.063  0.020  0.067 -0.005  0.041  0.089  0.155  0.186  0.169  0.068  0.083 -0.069 -0.021 -0.026 -0.168 -0.149 -0.171 -0.179 -0.257 -0.253 -0.149 -0.228 -0.235 -0.192 -0.166 -0.117  0.023  0.136  0.164  0.036  0.103  0.389  0.136  0.055  0.369  0.133  0.018  0.161  0.109  0.092  0.049  0.043  0.123  0.029  0.056 -0.077 -0.058 -0.192 -0.251 -0.213 -0.139 -0.164 -0.222 -0.090 -0.088 -0.159 -0.160 -0.065 -0.036 -0.093 -0.154 -0.200 -0.169 -0.210 -0.217 -0.147 -0.172 -0.222 -0.208 -0.129 -0.148 -0.186 -0.106 -0.128 -0.157 -0.011  0.121  0.197 -0.063  0.048 -0.085  0.033  0.316  0.584  0.816  0.532  0.494  0.562  0.566  0.301  0.268  0.301  0.200  0.016 -0.072 -0.061  0.103  0.122 -0.041 -0.067  0.319  0.380  0.044  0.079  0.082  0.115  0.147  0.089  0.264  0.189  0.165  0.380  0.237  0.169  0.145  0.195
 -0.101 -0.168 -0.199 -0.167 -0.173 -0.245 -0.186 -0.193 -0.226 -0.222 -0.079 -0.123 -0.167 -0.071 -0.006 -0.013 -0.065 -0.075 -0.106 -0.037 -0.027  0.008 -0.004 -0.013 -0.045 -0.083 -0.036  0.029 -0.049  0.096  0.047 -0.071 -0.039  0.070  0.006 -0.097 -0.003 -0.023  0.040  0.084  0.125  0.177  0.199  0.231  0.206  0.175  0.177  0.197  0.127  0.181  0.158  0.067  0.059  0.111  0.040  0.077  0.117  0.165  0.191  0.181  0.085  0.103 -0.035  0.022  0.013 -0.147 -0.120 -0.131 -0.178 -0.241 -0.228 -0.145 -0.204 -0.220 -0.198 -0.201 -0.181 -0.084  0.006  0.083 -0.006 -0.007  0.207  0.050  0.016  0.233  0.090  0.030  0.117  0.083  0.073  0.031  0.027  0.093  0.040  0.074 -0.047 -0.026 -0.130 -0.196 -0.151 -0.102 -0.119 -0.168 -0.057 -0.066 -0.134 -0.111 -0.047 -0.050 -0.076 -0.130 -0.141 -0.088 -0.141 -0.178 -0.107 -0.113 -0.170 -0.158 -0.082 -0.108 -0.144 -0.095 -0.062 -0.024  0.151  0.229  0.337  0.126  0.185  0.067  0.089  0.312  0.547  0.532  0.587  0.527  0.434  0.463  0.317  0.242  0.223  0.150  0.004 -0.015 -0.009  0.134  0.140 -0.013 -0.023  0.417  0.427 -0.010  0.071  0.069  0.103  0.088  0.069  0.195  0.126  0.075  0.278  0.169  0.084  0.089  0.125
 -0.139 -0.245 -0.311 -0.295 -0.284 -0.342 -0.310 -0.341 -0.338 -0.317 -0.182 -0.227 -0.251 -0.178 -0.132 -0.081 -0.123 -0.128 -0.084 -0.105 -0.113 -0.119 -0.134 -0.103 -0.064 -0.085 -0.054 -0.050 -0.086  0.094 -0.003 -0.147 -0.063  0.073 -0.041 -0.143 -0.014 -0.044  0.049  0.076  0.128  0.211  0.230  0.285  0.259  0.193  0.213  0.259  0.184  0.226  0.238  0.123  0.083  0.173  0.070  0.119  0.200  0.241  0.286  0.220  0.053  0.032 -0.147 -0.026  0.007 -0.214 -0.172 -0.136 -0.188 -0.290 -0.257 -0.132 -0.187 -0.258 -0.211 -0.186 -0.160 -0.131 -0.042  0.019 -0.019 -0.021  0.157  0.038  0.059  0.247  0.122  0.089  0.195  0.193  0.081 -0.011 -0.066 -0.001 -0.008  0.114  0.060  0.020 -0.148 -0.249 -0.241 -0.160 -0.156 -0.263 -0.142 -0.121 -0.220 -0.242 -0.142 -0.097 -0.192 -0.213 -0.230 -0.190 -0.232 -0.242 -0.154 -0.151 -0.207 -0.165 -0.061 -0.070 -0.097 -0.019  0.099  0.254  0.522  0.537  0.606  0.357  0.374  0.336  0.311  0.553  0.661  0.494  0.527  0.840  0.548  0.512  0.454  0.432  0.310  0.196  0.059 -0.115 -0.097  0.162  0.148 -0.044 -0.039  0.709  0.660  0.022  0.133  0.179  0.165  0.180  0.182  0.302  0.176  0.116  0.374  0.206  0.105  0.089  0.123
 -0.206 -0.297 -0.386 -0.363 -0.330 -0.378 -0.377 -0.387 -0.360 -0.341 -0.191 -0.225 -0.241 -0.158 -0.068  0.038 -0.058 -0.039 -0.064  0.021  0.034  0.041  0.018 -0.028 -0.074 -0.121 -0.101  0.039 -0.016  0.097  0.078 -0.059 -0.044  0.085  0.024 -0.105 -0.007  0.003  0.099  0.135  0.174  0.248  0.270  0.313  0.293  0.233  0.247  0.271  0.186  0.232  0.205  0.098  0.068  0.105  0.005  0.047  0.128  0.175  0.232  0.187  0.067  0.008 -0.203 -0.116 -0.056 -0.231 -0.235 -0.193 -0.196 -0.311 -0.310 -0.143 -0.218 -0.278 -0.222 -0.188 -0.168 -0.107  0.008  0.059 -0.041 -0.028  0.230  0.096  0.059  0.255  0.159  0.111  0.203  0.139  0.043  0.002 -0.059  0.023 -0.069  0.030 -0.081 -0.081 -0.254 -0.315 -0.273 -0.211 -0.220 -0.250 -0.148 -0.145 -0.235 -0.228 -0.144 -0.116 -0.171 -0.215 -0.218 -0.155 -0.224 -0.217 -0.165 -0.190 -0.246 -0.223 -0.139 -0.189 -0.204 -0.100 -0.095 -0.077  0.073  0.218  0.175 -0.079 -0.036 -0.073  0.064  0.370  0.509  0.562  0.434  0.548  0.786  0.608  0.396  0.509  0.492  0.314  0.184  0.019  0.007  0.090  0.094 -0.135 -0.158  0.267  0.300  0.138  0.218  0.246  0.350  0.366  0.274  0.506  0.396  0.243  0.503  0.389  0.280  0.218  0.222
 -0.178 -0.243 -0.339 -0.306 -0.296 -0.349 -0.309 -0.331 -0.344 -0.321 -0.146 -0.195 -0.233 -0.151 -0.079 -0.022 -0.104 -0.097 -0.115 -0.037 -0.012 -0.008 -0.033 -0.047 -0.099 -0.113 -0.046  0.012 -0.060  0.115  0.094 -0.071 -0.020  0.140  0.031 -0.083  0.044  0.046  0.145  0.149  0.197  0.259  0.276  0.332  0.325  0.244  0.253  0.311  0.230  0.251  0.254  0.165  0.116  0.191  0.082  0.120  0.180  0.226  0.283  0.242  0.112  0.079 -0.125 -0.033  0.027 -0.188 -0.187 -0.160 -0.172 -0.287 -0.290 -0.134 -0.224 -0.282 -0.224 -0.189 -0.164 -0.063  0.038  0.078 -0.039 -0.011  0.238  0.060  0.004  0.217  0.096  0.023  0.100  0.048 -0.022 -0.033 -0.089 -0.022 -0.093 -0.028 -0.109 -0.068 -0.242 -0.310 -0.283 -0.229 -0.204 -0.248 -0.152 -0.146 -0.197 -0.208 -0.128 -0.073 -0.142 -0.168 -0.186 -0.148 -0.179 -0.187 -0.129 -0.161 -0.242 -0.207 -0.113 -0.173 -0.203 -0.100 -0.107 -0.095  0.051  0.198  0.182 -0.061 -0.013 -0.084  0.005  0.281  0.445  0.566  0.463  0.512  0.608  0.749  0.458  0.415  0.473  0.403  0.180 -0.034 -0.027  0.171  0.170 -0.156 -0.166  0.247  0.282  0.085  0.204  0.201  0.248  0.249  0.188  0.346  0.239  0.133  0.353  0.255  0.146  0.113  0.156
 -0.138 -0.218 -0.303 -0.269 -0.292 -0.301 -0.282 -0.326 -0.317 -0.281 -0.178 -0.212 -0.245 -0.188 -0.139 -0.096 -0.111 -0.069 -0.042 -0.033 -0.044 -0.051 -0.081 -0.052 -0.041 -0.011 -0.012 -0.018 -0.014  0.097  0.079 -0.042  0.015  0.119  0.042 -0.035  0.032  0.044  0.103  0.123  0.154  0.205  0.219  0.244  0.238  0.173  0.192  0.244  0.193  0.204  0.199  0.149  0.091  0.162  0.075  0.099  0.169  0.193  0.239  0.203  0.082  0.035 -0.151 -0.045  0.019 -0.188 -0.166 -0.098 -0.131 -0.262 -0.235 -0.105 -0.177 -0.236 -0.173 -0.149 -0.134 -0.111 -0.049 -0.019 -0.033  0.005  0.089  0.029  0.072  0.157  0.077  0.044  0.078  0.044 -0.036 -0.015 -0.115 -0.072 -0.104 -0.022 -0.063 -0.036 -0.209 -0.249 -0.243 -0.188 -0.129 -0.204 -0.138 -0.099 -0.148 -0.179 -0.121 -0.043 -0.095 -0.102 -0.095 -0.136 -0.122 -0.159 -0.073 -0.093 -0.185 -0.164 -0.057 -0.099 -0.137 -0.071 -0.000  0.040  0.154  0.265  0.200  0.026  0.003 -0.003  0.032  0.225  0.284  0.301  0.317  0.454  0.396  0.458  0.547  0.398  0.333  0.337  0.254 -0.035 -0.023  0.139  0.128 -0.148 -0.152  0.214  0.205  0.115  0.175  0.232  0.234  0.210  0.186  0.293  0.183  0.060  0.240  0.158  0.043  0.030  0.071
 -0.141 -0.246 -0.329 -0.334 -0.301 -0.303 -0.336 -0.385 -0.368 -0.321 -0.246 -0.266 -0.296 -0.230 -0.188 -0.090 -0.106 -0.072  0.005 -0.002 -0.018 -0.055 -0.090 -0.097 -0.072 -0.080 -0.081 -0.001 -0.002  0.105  0.082 -0.040  0.005  0.126  0.025 -0.059  0.012  0.032  0.140  0.170  0.189  0.253  0.268  0.308  0.292  0.213  0.230  0.265  0.208  0.229  0.190  0.121  0.055  0.108  0.008  0.055  0.122  0.162  0.212  0.179  0.046 -0.033 -0.238 -0.111 -0.052 -0.243 -0.209 -0.129 -0.148 -0.274 -0.253 -0.113 -0.179 -0.218 -0.180 -0.163 -0.159 -0.143 -0.055 -0.037 -0.112 -0.078  0.060  0.036  0.042  0.110  0.113  0.109  0.121  0.084 -0.005 -0.034 -0.100 -0.044 -0.085  0.018 -0.023 -0.060 -0.215 -0.259 -0.247 -0.197 -0.162 -0.215 -0.149 -0.116 -0.192 -0.202 -0.128 -0.091 -0.164 -0.174 -0.183 -0.141 -0.175 -0.164 -0.124 -0.137 -0.175 -0.167 -0.093 -0.117 -0.137 -0.056 -0.030  0.027  0.137  0.268  0.111 -0.070 -0.091 -0.035  0.058  0.271  0.263  0.268  0.242  0.432  0.509  0.415  0.398  0.635  0.452  0.305  0.311 -0.047 -0.045  0.090  0.090 -0.139 -0.146  0.155  0.159  0.183  0.295  0.394  0.377  0.349  0.305  0.471  0.313  0.132  0.336  0.234  0.117  0.085  0.111
 -0.178 -0.230 -0.314 -0.295 -0.282 -0.300 -0.303 -0.326 -0.321 -0.299 -0.187 -0.211 -0.239 -0.188 -0.125 -0.052 -0.116 -0.081 -0.036 -0.019 -0.013 -0.039 -0.073 -0.081 -0.099 -0.095 -0.081 -0.002 -0.035  0.088  0.075 -0.047  0.007  0.115  0.036 -0.050  0.038  0.053  0.141  0.131  0.154  0.225  0.241  0.285  0.274  0.194  0.216  0.262  0.192  0.203  0.192  0.129  0.083  0.127  0.045  0.077  0.132  0.151  0.206  0.160  0.059 -0.009 -0.193 -0.092 -0.030 -0.210 -0.194 -0.133 -0.139 -0.248 -0.230 -0.081 -0.167 -0.218 -0.160 -0.142 -0.147 -0.104 -0.023 -0.017 -0.092 -0.047  0.109  0.043  0.017  0.104  0.103  0.068  0.093  0.051 -0.017 -0.022 -0.078 -0.028 -0.077 -0.021 -0.059 -0.047 -0.173 -0.218 -0.214 -0.169 -0.147 -0.175 -0.129 -0.117 -0.159 -0.187 -0.127 -0.073 -0.151 -0.150 -0.162 -0.123 -0.141 -0.137 -0.100 -0.121 -0.164 -0.162 -0.090 -0.119 -0.139 -0.054 -0.088 -0.082 -0.010  0.130  0.026 -0.130 -0.128 -0.135 -0.034  0.169  0.207  0.301  0.223  0.310  0.492  0.473  0.333  0.452  0.571  0.404  0.281 -0.049 -0.045  0.092  0.088 -0.124 -0.128  0.051  0.078  0.162  0.248  0.303  0.323  0.306  0.248  0.391  0.268  0.151  0.310  0.225  0.125  0.093  0.124
 -0.129 -0.123 -0.219 -0.187 -0.225 -0.224 -0.200 -0.244 -0.238 -0.206 -0.127 -0.163 -0.197 -0.145 -0.091 -0.067 -0.107 -0.101 -0.082 -0.046 -0.042 -0.051 -0.077 -0.067 -0.089 -0.073 -0.047 -0.021 -0.066  0.051  0.076  0.004  0.014  0.115  0.087  0.022  0.073  0.124  0.155  0.123  0.139  0.154  0.167  0.176  0.170  0.128  0.129  0.158  0.126  0.108  0.117  0.104  0.085  0.089  0.054  0.042  0.068  0.068  0.103  0.083  0.055 -0.005 -0.112 -0.050  0.020 -0.135 -0.105 -0.037 -0.062 -0.150 -0.129 -0.015 -0.087 -0.145 -0.108 -0.091 -0.065 -0.054 -0.026 -0.012 -0.074 -0.061  0.039 -0.033 -0.042  0.010  0.016 -0.054 -0.012 -0.051 -0.097 -0.062 -0.120 -0.101 -0.127 -0.094 -0.122 -0.059 -0.162 -0.172 -0.172 -0.159 -0.112 -0.127 -0.107 -0.116 -0.110 -0.115 -0.113 -0.057 -0.080 -0.089 -0.045 -0.085 -0.088 -0.091 -0.054 -0.087 -0.140 -0.123 -0.049 -0.096 -0.133 -0.050 -0.064 -0.092 -0.041  0.066 -0.005 -0.110 -0.107 -0.137 -0.068  0.076  0.084  0.200  0.150  0.196  0.314  0.403  0.337  0.305  0.404  0.735  0.401 -0.068 -0.067  0.046  0.043 -0.157 -0.153 -0.007  0.018  0.138  0.213  0.197  0.233  0.234  0.199  0.228  0.180  0.105  0.148  0.145  0.060  0.006  0.039
 -0.103 -0.121 -0.182 -0.183 -0.170 -0.152 -0.202 -0.228 -0.234 -0.197 -0.160 -0.234 -0.247 -0.211 -0.197 -0.150 -0.123 -0.092  0.027 -0.010 -0.062 -0.094 -0.127 -0.093 -0.061 -0.024 -0.012  0.008 -0.007  0.029  0.095  0.053  0.034  0.111  0.130  0.063  0.041  0.101  0.142  0.161  0.156  0.142  0.120  0.140  0.151  0.077  0.088  0.132  0.107  0.062  0.055  0.084  0.040  0.053  0.024  0.016  0.063  0.032  0.070  0.041 -0.004 -0.082 -0.183 -0.113 -0.053 -0.169 -0.118 -0.073 -0.080 -0.153 -0.142 -0.065 -0.058 -0.113 -0.082 -0.042 -0.037 -0.056  0.013 -0.084 -0.113 -0.005 -0.032 -0.014  0.039 -0.000  0.050  0.065 -0.003 -0.052 -0.115 -0.055 -0.127 -0.140 -0.136 -0.077 -0.040 -0.078 -0.130 -0.116 -0.160 -0.143 -0.059 -0.056 -0.098 -0.049 -0.031 -0.058 -0.057  0.029  0.053  0.059  0.009 -0.060  0.019 -0.018 -0.018 -0.009 -0.083 -0.135 -0.091 -0.118 -0.134 -0.083 -0.066 -0.078 -0.093  0.056 -0.132 -0.189 -0.259 -0.210 -0.119 -0.038 -0.103  0.016  0.004  0.059  0.184  0.180  0.254  0.311  0.281  0.401  0.825 -0.055 -0.033  0.000 -0.009 -0.160 -0.154 -0.185 -0.160  0.170  0.226  0.319  0.251  0.197  0.178  0.226  0.111  0.026  0.087  0.074 -0.036 -0.021 -0.012
 -0.217 -0.136 -0.137 -0.117 -0.090 -0.078 -0.080  0.010  0.037 -0.009  0.089  0.130  0.178  0.259  0.252  0.293  0.390  0.774  0.385  0.823  0.725  0.837  0.732  0.578  0.499  0.448  0.111  0.450  0.783  0.345  0.486  0.442  0.276  0.087  0.144  0.154 -0.017 -0.081 -0.115 -0.026  0.117  0.049  0.084 -0.034 -0.097  0.133  0.055 -0.078  0.013  0.144 -0.037 -0.105  0.028 -0.063 -0.132 -0.100 -0.141 -0.032 -0.044  0.098  0.129  0.161  0.086 -0.025 -0.033  0.116 -0.067 -0.132 -0.040 -0.004 -0.153 -0.188 -0.033 -0.108 -0.154 -0.092 -0.068 -0.007 -0.095  0.054  0.157 -0.096 -0.086  0.081  0.095 -0.012  0.024  0.139  0.031 -0.082  0.003  0.017  0.072  0.088  0.029  0.019 -0.060 -0.157 -0.139 -0.158  0.033  0.007 -0.150  0.002  0.111  0.042 -0.091  0.105  0.161  0.000  0.051 -0.038 -0.023  0.073 -0.171 -0.164 -0.205 -0.288 -0.259 -0.262 -0.302 -0.318 -0.246 -0.320 -0.319 -0.345 -0.323 -0.169 -0.196 -0.267 -0.224 -0.314 -0.232 -0.129 -0.031 -0.072 -0.015 -0.115  0.019 -0.034 -0.035 -0.047 -0.049 -0.068 -0.055  1.000  0.845  0.007  0.056 -0.028 -0.040 -0.215 -0.154  0.040 -0.055 -0.160  0.052  0.001 -0.046  0.037  0.126 -0.005  0.039  0.185  0.205  0.126  0.065
 -0.190 -0.119 -0.123 -0.104 -0.086 -0.081 -0.078 -0.007  0.021 -0.017  0.053  0.088  0.131  0.195  0.185  0.216  0.289  0.603  0.265  0.644  0.543  0.691  0.607  0.521  0.427  0.439  0.123  0.363  0.637  0.285  0.405  0.359  0.213  0.062  0.119  0.122 -0.027 -0.076 -0.109 -0.016  0.100  0.049  0.072 -0.026 -0.075  0.110  0.047 -0.057  0.020  0.119 -0.020 -0.070  0.033 -0.038 -0.100 -0.078 -0.106 -0.024 -0.028  0.082  0.108  0.127  0.054 -0.027 -0.027  0.082 -0.062 -0.097 -0.028 -0.010 -0.121 -0.151 -0.034 -0.090 -0.119 -0.068 -0.044  0.011 -0.064  0.065  0.151 -0.056 -0.065  0.079  0.099 -0.007  0.015  0.131  0.020 -0.085  0.003  0.015  0.060  0.072  0.027  0.013 -0.052 -0.120 -0.107 -0.123  0.034  0.013 -0.115  0.005  0.090  0.037 -0.068  0.088  0.134  0.007  0.050 -0.025 -0.010  0.056 -0.123 -0.120 -0.152 -0.220 -0.206 -0.209 -0.241 -0.266 -0.213 -0.275 -0.272 -0.305 -0.277 -0.146 -0.157 -0.219 -0.183 -0.269 -0.213 -0.119 -0.031 -0.061 -0.009 -0.097  0.007 -0.027 -0.023 -0.045 -0.045 -0.067 -0.033  0.845  0.766  0.007  0.045 -0.019 -0.027 -0.182 -0.130  0.039 -0.049 -0.130  0.050 -0.002 -0.043  0.025  0.101 -0.006  0.030  0.149  0.158  0.090  0.043
 -0.077 -0.144 -0.242 -0.189 -0.265 -0.199 -0.130 -0.205 -0.220 -0.093 -0.011 -0.111 -0.028  0.170  0.052  0.008  0.084  0.009 -0.047 -0.035 -0.036  0.003  0.005  0.030  0.021  0.017 -0.001 -0.091 -0.041  0.007 -0.199 -0.227 -0.066 -0.105 -0.259 -0.243 -0.097 -0.263 -0.086 -0.203 -0.229 -0.164 -0.067  0.020 -0.009 -0.031  0.099  0.214  0.181  0.339  0.479  0.348  0.337  0.807  0.647  0.877  0.815  0.886  0.810  0.746  0.471  0.612  0.366  0.658  0.737  0.321  0.142  0.242  0.185  0.006 -0.047 -0.012 -0.025 -0.163 -0.196 -0.093 -0.072 -0.072 -0.020 -0.034 -0.093 -0.053  0.010 -0.017 -0.038 -0.019 -0.018 -0.034 -0.057 -0.027 -0.006 -0.057  0.001  0.024  0.074  0.071  0.068  0.010  0.014 -0.073 -0.088 -0.104 -0.148 -0.101 -0.165 -0.240 -0.200 -0.224 -0.262 -0.213 -0.285 -0.191 -0.061 -0.068 -0.055 -0.010 -0.067 -0.162 -0.074 -0.066 -0.097 -0.083 -0.004 -0.019 -0.014  0.022  0.092  0.107  0.144  0.117  0.104  0.040  0.019  0.046  0.115  0.103  0.134  0.162  0.090  0.171  0.139  0.090  0.092  0.046  0.000  0.007  0.007  1.000  0.925  0.049  0.062  0.139  0.134  0.042  0.002  0.069  0.035  0.002  0.014  0.030 -0.039 -0.067 -0.030 -0.089 -0.099 -0.077 -0.072
 -0.068 -0.125 -0.203 -0.151 -0.218 -0.170 -0.098 -0.159 -0.189 -0.087  0.018 -0.076 -0.021  0.193  0.080  0.025  0.095  0.046 -0.011  0.022  0.009  0.040  0.035  0.050  0.043  0.032  0.034 -0.033  0.010  0.031 -0.154 -0.192 -0.070 -0.122 -0.246 -0.247 -0.120 -0.285 -0.106 -0.195 -0.214 -0.154 -0.032  0.023 -0.035 -0.017  0.098  0.163  0.124  0.332  0.393  0.235  0.239  0.663  0.486  0.754  0.680  0.829  0.734  0.745  0.452  0.638  0.394  0.627  0.632  0.273  0.126  0.168  0.110 -0.023 -0.078 -0.067 -0.061 -0.168 -0.206 -0.120 -0.101 -0.066 -0.032 -0.011 -0.063 -0.057  0.024  0.015 -0.002  0.020  0.011  0.012 -0.018 -0.002  0.033 -0.043  0.042  0.062  0.110  0.113  0.095  0.001  0.045 -0.046 -0.041 -0.064 -0.139 -0.076 -0.122 -0.207 -0.197 -0.191 -0.228 -0.216 -0.276 -0.203 -0.075 -0.052 -0.070 -0.023 -0.084 -0.180 -0.086 -0.081 -0.115 -0.090 -0.012 -0.034 -0.033 -0.009  0.059  0.083  0.134  0.091  0.099  0.024  0.018  0.048  0.136  0.122  0.140  0.148  0.094  0.170  0.128  0.090  0.088  0.043 -0.009  0.056  0.045  0.925  0.935  0.088  0.097  0.135  0.140  0.033 -0.008  0.047  0.032 -0.011 -0.004  0.038 -0.031 -0.085 -0.011 -0.061 -0.073 -0.053 -0.052
  0.054  0.073  0.153  0.224  0.161  0.060  0.185  0.225  0.083  0.003  0.134  0.089  0.004  0.037  0.037 -0.066 -0.118 -0.049 -0.052 -0.034 -0.042 -0.030 -0.067 -0.020 -0.009  0.037 -0.063 -0.045 -0.062 -0.128 -0.185 -0.130 -0.167 -0.257 -0.168 -0.184 -0.217 -0.265 -0.239 -0.205 -0.210 -0.148 -0.070 -0.131 -0.208 -0.135 -0.070 -0.179 -0.216 -0.055 -0.113 -0.222 -0.199 -0.114 -0.121 -0.002 -0.018  0.075  0.015  0.049 -0.078  0.092  0.129  0.077 -0.082 -0.092  0.006 -0.083 -0.175 -0.126 -0.066 -0.110 -0.124 -0.079 -0.082 -0.174 -0.179 -0.039 -0.039 -0.051 -0.039  0.019 -0.018  0.064  0.176  0.138  0.120  0.237  0.239  0.190  0.732  0.360  0.721  0.673  0.826  0.703  0.639  0.361  0.715  0.491  0.570  0.729  0.253  0.319  0.353  0.258  0.106  0.192  0.167 -0.006 -0.041 -0.047 -0.042  0.055 -0.006  0.044 -0.074 -0.030  0.159 -0.004 -0.051  0.144  0.108 -0.029 -0.037 -0.065 -0.020 -0.069  0.116  0.146  0.253  0.124  0.097  0.038  0.135 -0.041 -0.013 -0.044 -0.135 -0.156 -0.148 -0.139 -0.124 -0.157 -0.160 -0.028 -0.019  0.049  0.088  1.000  0.953  0.146  0.173 -0.119 -0.181 -0.137 -0.196 -0.270 -0.212 -0.188 -0.189 -0.149 -0.100 -0.113 -0.129 -0.068 -0.012
  0.063  0.092  0.159  0.223  0.152  0.064  0.187  0.209  0.079  0.011  0.123  0.081  0.002  0.028  0.020 -0.093 -0.132 -0.059 -0.047 -0.040 -0.048 -0.042 -0.084 -0.031 -0.014  0.046 -0.047 -0.065 -0.068 -0.128 -0.192 -0.131 -0.158 -0.245 -0.162 -0.171 -0.202 -0.248 -0.229 -0.204 -0.211 -0.158 -0.082 -0.137 -0.211 -0.143 -0.072 -0.177 -0.211 -0.057 -0.105 -0.208 -0.187 -0.095 -0.098  0.020  0.002  0.087  0.026  0.053 -0.076  0.089  0.129  0.095 -0.058 -0.081  0.023 -0.051 -0.149 -0.104 -0.032 -0.087 -0.095 -0.056 -0.049 -0.144 -0.151 -0.036 -0.038 -0.064 -0.046  0.017 -0.031  0.036  0.141  0.102  0.100  0.195  0.187  0.143  0.636  0.290  0.645  0.563  0.773  0.629  0.627  0.367  0.721  0.507  0.554  0.675  0.250  0.324  0.314  0.220  0.108  0.180  0.129 -0.023 -0.045 -0.036 -0.026  0.057  0.017  0.058 -0.054 -0.015  0.175  0.023 -0.026  0.163  0.120 -0.008 -0.006 -0.022  0.022 -0.043  0.135  0.176  0.274  0.163  0.114  0.039  0.118 -0.067 -0.023 -0.039 -0.158 -0.166 -0.152 -0.146 -0.128 -0.153 -0.154 -0.040 -0.027  0.062  0.097  0.953  0.957  0.159  0.178 -0.119 -0.175 -0.134 -0.191 -0.269 -0.215 -0.205 -0.204 -0.164 -0.131 -0.134 -0.153 -0.097 -0.038
 -0.010 -0.055 -0.074 -0.080 -0.076 -0.150 -0.089 -0.118 -0.140 -0.146 -0.079 -0.117 -0.147 -0.092 -0.086 -0.096 -0.125 -0.190 -0.156 -0.220 -0.221 -0.207 -0.192 -0.121 -0.071 -0.091 -0.039 -0.119 -0.186 -0.022 -0.159 -0.248 -0.159 -0.062 -0.155 -0.227 -0.085 -0.143 -0.077 -0.060 -0.031  0.054  0.078  0.130  0.087  0.040  0.078  0.101  0.015  0.086  0.125  0.019  0.006  0.106  0.049  0.113  0.157  0.204  0.215  0.155 -0.003  0.043 -0.022  0.072  0.027 -0.124 -0.046 -0.053 -0.136 -0.147 -0.096 -0.067 -0.097 -0.118 -0.102 -0.104 -0.115 -0.141 -0.110 -0.025 -0.029 -0.049  0.055 -0.021  0.005  0.171  0.059  0.041  0.168  0.229  0.186  0.026  0.040  0.074  0.141  0.235  0.227  0.133  0.075 -0.041 -0.065 -0.006 -0.038 -0.141 -0.060 -0.088 -0.146 -0.186 -0.129 -0.114 -0.198 -0.195 -0.170 -0.127 -0.157 -0.146 -0.075 -0.048 -0.029  0.012  0.069  0.100  0.090  0.135  0.257  0.448  0.719  0.517  0.830  0.706  0.782  0.683  0.517  0.558  0.668  0.319  0.417  0.709  0.267  0.247  0.214  0.155  0.051 -0.007 -0.185 -0.215 -0.182  0.139  0.135  0.146  0.159  1.000  0.889 -0.113 -0.051 -0.002 -0.058 -0.052 -0.005  0.027 -0.023  0.017  0.181  0.043  0.001  0.003  0.043
 -0.022 -0.073 -0.088 -0.078 -0.079 -0.163 -0.093 -0.108 -0.148 -0.161 -0.059 -0.096 -0.137 -0.063 -0.045 -0.062 -0.108 -0.144 -0.133 -0.165 -0.164 -0.144 -0.138 -0.084 -0.053 -0.074 -0.023 -0.080 -0.143 -0.001 -0.110 -0.198 -0.135 -0.050 -0.119 -0.200 -0.083 -0.134 -0.073 -0.035  0.005  0.066  0.090  0.126  0.078  0.053  0.082  0.084  0.003  0.086  0.100 -0.010 -0.010  0.081  0.022  0.097  0.134  0.195  0.199  0.157  0.003  0.066 -0.009  0.065  0.003 -0.131 -0.058 -0.091 -0.173 -0.170 -0.128 -0.105 -0.149 -0.153 -0.134 -0.147 -0.141 -0.108 -0.070  0.013 -0.014 -0.029  0.113  0.020  0.034  0.213  0.083  0.074  0.197  0.228  0.218  0.051  0.093  0.125  0.169  0.244  0.216  0.111  0.082 -0.039 -0.030  0.031 -0.040 -0.111 -0.022 -0.058 -0.135 -0.139 -0.077 -0.099 -0.175 -0.191 -0.180 -0.118 -0.172 -0.158 -0.101 -0.090 -0.063 -0.050  0.005  0.040  0.023  0.063  0.157  0.297  0.548  0.403  0.717  0.553  0.679  0.548  0.441  0.527  0.681  0.380  0.427  0.660  0.300  0.282  0.205  0.159  0.078  0.018 -0.160 -0.154 -0.130  0.134  0.140  0.173  0.178  0.889  0.873 -0.088 -0.032 -0.006 -0.041 -0.031  0.001  0.053  0.006  0.035  0.209  0.068  0.032  0.020  0.063
 -0.107 -0.147 -0.256 -0.232 -0.253 -0.229 -0.233 -0.269 -0.232 -0.171 -0.168 -0.167 -0.154 -0.134 -0.144 -0.042 -0.037  0.017  0.062  0.051  0.019  0.021 -0.017  0.003  0.023  0.028 -0.016  0.044  0.078  0.133  0.167  0.079  0.103  0.123  0.062  0.051  0.075  0.055  0.100  0.088  0.109  0.111  0.128  0.156  0.166  0.146  0.144  0.228  0.228  0.166  0.146  0.163  0.105  0.112  0.027  0.025  0.088  0.084  0.136  0.114  0.073 -0.039 -0.141 -0.068  0.013 -0.080 -0.098 -0.024  0.002 -0.095 -0.096 -0.027 -0.051 -0.078 -0.053 -0.028 -0.038 -0.044 -0.060 -0.048 -0.066 -0.039 -0.024 -0.056 -0.056 -0.032 -0.014 -0.085 -0.062 -0.055 -0.069 -0.025 -0.071 -0.064 -0.084 -0.087 -0.080 -0.042 -0.146 -0.160 -0.117 -0.120 -0.114 -0.095 -0.056 -0.086 -0.111 -0.113 -0.061 -0.069 -0.092 -0.116 -0.059 -0.103 -0.126 -0.125 -0.115 -0.142 -0.151 -0.139 -0.132 -0.123 -0.109 -0.107 -0.112 -0.116 -0.110 -0.016 -0.110 -0.152 -0.164 -0.159 -0.105 -0.019 -0.045  0.044 -0.010  0.022  0.138  0.085  0.115  0.183  0.162  0.138  0.170  0.040  0.039  0.042  0.033 -0.119 -0.119 -0.113 -0.088  0.693  0.350  0.314  0.381  0.471  0.322  0.290  0.270  0.154  0.087  0.071  0.024 -0.024  0.014
 -0.026 -0.106 -0.187 -0.212 -0.176 -0.145 -0.201 -0.258 -0.227 -0.157 -0.209 -0.219 -0.217 -0.219 -0.230 -0.104 -0.092 -0.088 -0.016 -0.050 -0.068 -0.074 -0.090 -0.069 -0.061 -0.085 -0.100 -0.018 -0.025  0.094  0.111 -0.009  0.010  0.109  0.012 -0.033  0.018  0.066  0.154  0.130  0.177  0.238  0.234  0.278  0.252  0.201  0.201  0.186  0.161  0.154  0.133  0.084  0.063  0.084  0.034  0.012  0.079  0.060  0.122  0.075  0.009 -0.110 -0.209 -0.112 -0.030 -0.125 -0.122 -0.042 -0.039 -0.147 -0.143 -0.037 -0.061 -0.117 -0.107 -0.068 -0.033  0.008  0.060  0.022 -0.090 -0.029  0.045 -0.012 -0.042 -0.027 -0.001 -0.001 -0.017 -0.007 -0.124 -0.076 -0.132 -0.108 -0.144 -0.125 -0.101 -0.114 -0.207 -0.209 -0.160 -0.164 -0.159 -0.140 -0.062 -0.093 -0.151 -0.127 -0.051 -0.087 -0.137 -0.141 -0.142 -0.160 -0.168 -0.159 -0.123 -0.152 -0.194 -0.167 -0.140 -0.175 -0.166 -0.132 -0.127 -0.069 -0.043  0.069 -0.032 -0.129 -0.167 -0.139 -0.086  0.004 -0.006  0.079  0.071  0.133  0.218  0.204  0.175  0.295  0.248  0.213  0.226 -0.055 -0.049  0.002 -0.008 -0.181 -0.175 -0.051 -0.032  0.350  0.711  0.407  0.316  0.514  0.448  0.336  0.249  0.223  0.174  0.072  0.057  0.030  0.003
 -0.075 -0.167 -0.234 -0.229 -0.211 -0.194 -0.250 -0.304 -0.299 -0.231 -0.248 -0.272 -0.282 -0.243 -0.252 -0.190 -0.159 -0.166 -0.016 -0.100 -0.130 -0.169 -0.203 -0.137 -0.111 -0.075 -0.040 -0.071 -0.080  0.030  0.033 -0.039  0.006  0.111  0.033 -0.009  0.052  0.073  0.177  0.141  0.131  0.182  0.150  0.241  0.261  0.105  0.134  0.238  0.196  0.154  0.178  0.162  0.063  0.137  0.064  0.075  0.149  0.136  0.192  0.120  0.009 -0.072 -0.217 -0.080 -0.025 -0.188 -0.145 -0.052 -0.081 -0.177 -0.151 -0.054 -0.103 -0.129 -0.095 -0.065 -0.054 -0.062  0.023 -0.070 -0.182 -0.003  0.013 -0.012  0.013  0.009  0.031  0.025  0.014  0.038 -0.062 -0.022 -0.106 -0.089 -0.108 -0.065 -0.042 -0.068 -0.174 -0.186 -0.182 -0.149 -0.097 -0.166 -0.100 -0.046 -0.093 -0.128 -0.061  0.002 -0.071 -0.060 -0.100 -0.137 -0.112 -0.096 -0.078 -0.082 -0.104 -0.112 -0.077 -0.072 -0.092 -0.057 -0.030  0.007  0.041  0.142  0.012 -0.077 -0.130 -0.081 -0.009  0.062  0.027  0.082  0.069  0.179  0.246  0.201  0.232  0.394  0.303  0.197  0.319 -0.160 -0.130  0.069  0.047 -0.137 -0.134 -0.002 -0.006  0.314  0.407  0.645  0.347  0.350  0.355  0.365  0.141  0.086  0.155 -0.003 -0.113 -0.049 -0.013
 -0.145 -0.231 -0.295 -0.287 -0.258 -0.272 -0.284 -0.304 -0.285 -0.252 -0.191 -0.183 -0.211 -0.169 -0.161 -0.037 -0.025  0.026  0.047  0.072  0.055  0.039  0.018 -0.021 -0.013 -0.056 -0.111  0.042  0.064  0.134  0.136  0.026  0.052  0.117  0.045 -0.029  0.024  0.037  0.105  0.168  0.151  0.208  0.239  0.271  0.253  0.203  0.225  0.268  0.210  0.197  0.171  0.144  0.098  0.090  0.008  0.008  0.076  0.088  0.147  0.121  0.049 -0.046 -0.201 -0.118 -0.045 -0.178 -0.191 -0.124 -0.102 -0.226 -0.230 -0.097 -0.146 -0.183 -0.131 -0.120 -0.150 -0.124 -0.094 -0.041 -0.085 -0.127 -0.032 -0.023 -0.029 -0.002  0.046  0.031  0.043 -0.005 -0.091 -0.057 -0.136 -0.096 -0.141 -0.099 -0.116 -0.048 -0.206 -0.209 -0.209 -0.205 -0.151 -0.157 -0.152 -0.141 -0.159 -0.193 -0.155 -0.104 -0.131 -0.140 -0.082 -0.102 -0.118 -0.097 -0.067 -0.100 -0.134 -0.088 -0.065 -0.122 -0.115 -0.081 -0.079 -0.068 -0.034  0.091 -0.044 -0.142 -0.194 -0.151 -0.075  0.070  0.063  0.115  0.103  0.165  0.350  0.248  0.234  0.377  0.323  0.233  0.251  0.052  0.050  0.035  0.032 -0.196 -0.191 -0.058 -0.041  0.381  0.316  0.347  0.639  0.539  0.309  0.512  0.453  0.168  0.254  0.267  0.150  0.093  0.102
 -0.132 -0.212 -0.324 -0.333 -0.298 -0.270 -0.314 -0.357 -0.278 -0.201 -0.210 -0.189 -0.177 -0.182 -0.139  0.041 -0.007 -0.008  0.006  0.009  0.022  0.019  0.021 -0.024 -0.042 -0.088 -0.106  0.015  0.007  0.129  0.131  0.010  0.051  0.132  0.022 -0.014  0.051  0.078  0.138  0.140  0.156  0.217  0.225  0.278  0.270  0.225  0.236  0.260  0.221  0.180  0.181  0.145  0.119  0.100  0.039  0.007  0.079  0.059  0.130  0.083  0.041 -0.105 -0.236 -0.151 -0.023 -0.119 -0.166 -0.068 -0.018 -0.160 -0.163  0.001 -0.081 -0.122 -0.069 -0.054 -0.053 -0.084 -0.048 -0.023 -0.083 -0.082  0.016 -0.074 -0.074 -0.001  0.020 -0.046  0.011  0.001 -0.154 -0.096 -0.169 -0.124 -0.198 -0.163 -0.181 -0.133 -0.291 -0.283 -0.237 -0.254 -0.229 -0.214 -0.131 -0.192 -0.237 -0.231 -0.158 -0.173 -0.225 -0.239 -0.174 -0.206 -0.219 -0.198 -0.151 -0.168 -0.220 -0.157 -0.131 -0.184 -0.146 -0.095 -0.105 -0.077 -0.043  0.073 -0.063 -0.180 -0.211 -0.153 -0.060  0.098  0.069  0.147  0.088  0.180  0.366  0.249  0.210  0.349  0.306  0.234  0.197  0.001 -0.002  0.002 -0.011 -0.270 -0.269 -0.052 -0.031  0.471  0.514  0.350  0.539  0.822  0.555  0.559  0.591  0.417  0.354  0.329  0.309  0.162  0.107
 -0.103 -0.165 -0.257 -0.257 -0.245 -0.210 -0.252 -0.287 -0.215 -0.149 -0.185 -0.175 -0.144 -0.156 -0.129  0.001 -0.022 -0.028  0.002 -0.041 -0.033 -0.041 -0.025 -0.035 -0.034 -0.056 -0.089 -0.034 -0.022  0.072  0.068  0.007  0.048  0.099  0.030  0.017  0.059  0.079  0.135  0.098  0.118  0.155  0.137  0.186  0.203  0.147  0.147  0.177  0.166  0.126  0.150  0.116  0.098  0.094  0.056  0.033  0.090  0.060  0.111  0.061  0.023 -0.092 -0.199 -0.109  0.000 -0.089 -0.134 -0.044 -0.009 -0.135 -0.130  0.010 -0.050 -0.090 -0.069 -0.028 -0.008 -0.028  0.015 -0.010 -0.046 -0.008  0.030 -0.028 -0.010  0.035  0.048 -0.023  0.023  0.028 -0.122 -0.068 -0.135 -0.115 -0.169 -0.146 -0.148 -0.117 -0.257 -0.261 -0.194 -0.176 -0.169 -0.194 -0.073 -0.093 -0.164 -0.151 -0.071 -0.092 -0.140 -0.159 -0.126 -0.174 -0.202 -0.195 -0.149 -0.158 -0.217 -0.182 -0.137 -0.167 -0.142 -0.111 -0.083 -0.047 -0.003  0.087 -0.011 -0.116 -0.148 -0.105 -0.030  0.094  0.054  0.089  0.069  0.182  0.274  0.188  0.186  0.305  0.248  0.199  0.178 -0.046 -0.043  0.014 -0.004 -0.212 -0.215 -0.005  0.001  0.322  0.448  0.355  0.309  0.555  0.607  0.454  0.333  0.373  0.320  0.182  0.171  0.104  0.063
 -0.194 -0.305 -0.384 -0.369 -0.333 -0.347 -0.376 -0.388 -0.345 -0.308 -0.235 -0.223 -0.229 -0.179 -0.102  0.050 -0.011  0.018  0.025  0.054  0.055  0.038  0.041 -0.019 -0.028 -0.098 -0.120  0.054  0.044  0.139  0.134 -0.005  0.013  0.103  0.030 -0.067  0.007  0.018  0.119  0.175  0.189  0.264  0.286  0.333  0.307  0.252  0.266  0.280  0.206  0.237  0.189  0.099  0.076  0.061 -0.035 -0.015  0.056  0.104  0.168  0.148  0.049 -0.049 -0.249 -0.159 -0.083 -0.219 -0.254 -0.196 -0.153 -0.292 -0.301 -0.118 -0.189 -0.232 -0.175 -0.162 -0.162 -0.104 -0.032  0.008 -0.059 -0.072  0.086  0.047  0.054  0.155  0.148  0.116  0.172  0.109 -0.021 -0.021 -0.094 -0.022 -0.112 -0.034 -0.104 -0.113 -0.273 -0.291 -0.244 -0.211 -0.193 -0.234 -0.138 -0.137 -0.220 -0.231 -0.138 -0.124 -0.185 -0.208 -0.168 -0.167 -0.204 -0.179 -0.136 -0.148 -0.206 -0.173 -0.119 -0.162 -0.158 -0.115 -0.086 -0.075 -0.008  0.134 -0.006 -0.171 -0.202 -0.153 -0.027  0.190  0.212  0.264  0.195  0.302  0.506  0.346  0.293  0.471  0.391  0.228  0.226  0.037  0.025  0.030  0.038 -0.188 -0.205  0.027  0.053  0.290  0.336  0.365  0.512  0.559  0.454  0.750  0.580  0.296  0.512  0.465  0.333  0.206  0.212
 -0.205 -0.257 -0.332 -0.316 -0.270 -0.279 -0.309 -0.287 -0.209 -0.198 -0.134 -0.094 -0.076 -0.080  0.015  0.200  0.098  0.112  0.043  0.103  0.118  0.131  0.163  0.071  0.041 -0.031 -0.077  0.092  0.102  0.157  0.175  0.057  0.042  0.095  0.041 -0.028  0.011  0.034  0.077  0.144  0.167  0.211  0.239  0.249  0.214  0.235  0.229  0.218  0.163  0.188  0.135  0.056  0.073  0.002 -0.056 -0.078 -0.028  0.002  0.059  0.069  0.052 -0.055 -0.188 -0.166 -0.082 -0.116 -0.209 -0.173 -0.099 -0.194 -0.236 -0.086 -0.129 -0.175 -0.113 -0.121 -0.131 -0.123 -0.101 -0.006 -0.005 -0.077  0.040  0.003  0.000  0.087  0.068  0.039  0.110  0.039 -0.059 -0.044 -0.075 -0.010 -0.117 -0.075 -0.164 -0.133 -0.250 -0.246 -0.180 -0.200 -0.199 -0.170 -0.104 -0.150 -0.206 -0.174 -0.127 -0.165 -0.167 -0.205 -0.127 -0.125 -0.191 -0.174 -0.138 -0.146 -0.185 -0.135 -0.117 -0.167 -0.128 -0.098 -0.105 -0.109 -0.066  0.042 -0.059 -0.181 -0.193 -0.150 -0.050  0.135  0.146  0.189  0.126  0.176  0.396  0.239  0.183  0.313  0.268  0.180  0.111  0.126  0.101 -0.039 -0.031 -0.189 -0.204 -0.023  0.006  0.270  0.249  0.141  0.453  0.591  0.333  0.580  0.743  0.369  0.436  0.547  0.516  0.283  0.227
 -0.093 -0.118 -0.189 -0.167 -0.154 -0.153 -0.156 -0.160 -0.086 -0.072 -0.080 -0.069 -0.026 -0.054  0.007  0.143  0.055  0.016 -0.006 -0.004  0.027  0.022  0.063  0.002 -0.032 -0.089 -0.091 -0.010 -0.020  0.042  0.067  0.016  0.031  0.071  0.038  0.023  0.054  0.079  0.072  0.077  0.105  0.110  0.077  0.113  0.131  0.117  0.087  0.104  0.086  0.054  0.077  0.060  0.067  0.022  0.027 -0.023  0.009 -0.037  0.006 -0.039 -0.004 -0.099 -0.121 -0.110 -0.022 -0.029 -0.087 -0.053 -0.005 -0.052 -0.080  0.013 -0.009 -0.037 -0.023  0.008  0.001 -0.045  0.001 -0.003 -0.023  0.000  0.078 -0.045 -0.063  0.057  0.063 -0.070  0.027  0.042 -0.062 -0.017 -0.051 -0.000 -0.096 -0.104 -0.161 -0.098 -0.201 -0.201 -0.126 -0.124 -0.160 -0.152 -0.029 -0.086 -0.165 -0.131 -0.051 -0.109 -0.144 -0.185 -0.141 -0.167 -0.202 -0.193 -0.157 -0.152 -0.181 -0.132 -0.120 -0.155 -0.098 -0.045 -0.077 -0.089 -0.052 -0.007 -0.040 -0.130 -0.095 -0.085 -0.009  0.124  0.108  0.165  0.075  0.116  0.243  0.133  0.060  0.132  0.151  0.105  0.026 -0.005 -0.006 -0.067 -0.085 -0.149 -0.164  0.017  0.035  0.154  0.223  0.086  0.168  0.417  0.373  0.296  0.369  0.572  0.357  0.285  0.349  0.251  0.144
 -0.196 -0.258 -0.296 -0.271 -0.229 -0.290 -0.292 -0.275 -0.255 -0.251 -0.143 -0.149 -0.145 -0.114  0.005  0.155  0.022  0.020 -0.036  0.027  0.038  0.054  0.081  0.013 -0.019 -0.096 -0.090  0.050  0.013  0.101  0.080 -0.018 -0.031  0.043  0.011 -0.078 -0.013 -0.014  0.034  0.100  0.138  0.200  0.214  0.228  0.205  0.189  0.179  0.153  0.109  0.157  0.115  0.008  0.009 -0.024 -0.086 -0.058 -0.013  0.037  0.085  0.076  0.004 -0.066 -0.187 -0.167 -0.128 -0.208 -0.223 -0.208 -0.190 -0.276 -0.270 -0.127 -0.194 -0.214 -0.175 -0.169 -0.166 -0.076  0.005  0.064  0.027 -0.006  0.182  0.093  0.135  0.315  0.224  0.159  0.319  0.217  0.097  0.071  0.013  0.097 -0.038  0.047 -0.081 -0.082 -0.225 -0.286 -0.198 -0.127 -0.185 -0.229 -0.076 -0.082 -0.195 -0.181 -0.068 -0.092 -0.149 -0.204 -0.196 -0.151 -0.234 -0.207 -0.179 -0.179 -0.219 -0.195 -0.147 -0.167 -0.152 -0.103 -0.082 -0.069  0.042  0.138  0.076 -0.119 -0.074 -0.065  0.072  0.311  0.385  0.380  0.278  0.374  0.503  0.353  0.240  0.336  0.310  0.148  0.087  0.039  0.030 -0.030 -0.011 -0.100 -0.131  0.181  0.209  0.087  0.174  0.155  0.254  0.354  0.320  0.512  0.436  0.357  0.740  0.522  0.437  0.340  0.319
 -0.225 -0.231 -0.280 -0.252 -0.212 -0.249 -0.247 -0.202 -0.157 -0.165 -0.063 -0.034 -0.006 -0.007  0.108  0.260  0.131  0.158  0.026  0.150  0.178  0.200  0.230  0.107  0.058 -0.040 -0.107  0.114  0.121  0.118  0.153  0.055  0.003  0.048  0.046 -0.051 -0.023  0.001  0.021  0.117  0.142  0.180  0.212  0.193  0.149  0.179  0.177  0.112  0.071  0.125  0.049 -0.027 -0.000 -0.083 -0.130 -0.129 -0.094 -0.045 -0.003  0.019  0.013 -0.048 -0.136 -0.168 -0.134 -0.125 -0.194 -0.219 -0.147 -0.196 -0.244 -0.128 -0.138 -0.181 -0.146 -0.137 -0.148 -0.083 -0.091  0.019  0.064 -0.057  0.086  0.066  0.094  0.198  0.144  0.125  0.217  0.111  0.036  0.012 -0.000  0.063 -0.039  0.016 -0.100 -0.085 -0.193 -0.218 -0.151 -0.137 -0.166 -0.148 -0.075 -0.094 -0.156 -0.125 -0.074 -0.102 -0.091 -0.139 -0.098 -0.094 -0.177 -0.164 -0.128 -0.126 -0.177 -0.143 -0.109 -0.144 -0.120 -0.092 -0.079 -0.095 -0.044  0.046 -0.020 -0.156 -0.130 -0.113 -0.007  0.179  0.238  0.237  0.169  0.206  0.389  0.255  0.158  0.234  0.225  0.145  0.074  0.185  0.149 -0.089 -0.061 -0.113 -0.134  0.043  0.068  0.071  0.072 -0.003  0.267  0.329  0.182  0.465  0.547  0.285  0.522  0.697  0.605  0.358  0.342
 -0.184 -0.141 -0.188 -0.177 -0.119 -0.124 -0.143 -0.088 -0.017 -0.024  0.015  0.080  0.143  0.105  0.192  0.372  0.225  0.217  0.060  0.171  0.225  0.238  0.294  0.136  0.075 -0.033 -0.073  0.107  0.133  0.094  0.127  0.083  0.028  0.039  0.035 -0.008 -0.005  0.023  0.016  0.091  0.112  0.120  0.142  0.115  0.081  0.138  0.107  0.035  0.029  0.066 -0.004 -0.066 -0.007 -0.102 -0.109 -0.122 -0.126 -0.090 -0.066 -0.026  0.021 -0.026 -0.036 -0.115 -0.087  0.006 -0.106 -0.142 -0.073 -0.070 -0.130 -0.079 -0.059 -0.085 -0.073 -0.069 -0.082 -0.078 -0.114  0.009  0.066 -0.063  0.060  0.022  0.012  0.123  0.085  0.041  0.175  0.085 -0.006 -0.013  0.001  0.064 -0.049 -0.022 -0.133 -0.105 -0.200 -0.209 -0.122 -0.135 -0.185 -0.119 -0.033 -0.096 -0.159 -0.086 -0.038 -0.129 -0.118 -0.169 -0.113 -0.089 -0.201 -0.199 -0.166 -0.160 -0.198 -0.155 -0.142 -0.174 -0.129 -0.097 -0.123 -0.116 -0.086 -0.031 -0.076 -0.179 -0.130 -0.111 -0.012  0.138  0.171  0.169  0.084  0.105  0.280  0.146  0.043  0.117  0.125  0.060 -0.036  0.205  0.158 -0.099 -0.073 -0.129 -0.153  0.001  0.032  0.024  0.057 -0.113  0.150  0.309  0.171  0.333  0.516  0.349  0.437  0.605  0.763  0.438  0.325
 -0.128 -0.111 -0.104 -0.081 -0.050 -0.058 -0.094 -0.043  0.007 -0.021  0.003  0.046  0.090  0.060  0.127  0.290  0.201  0.170  0.068  0.115  0.146  0.143  0.198  0.089  0.063 -0.052 -0.071  0.074  0.102  0.060  0.059  0.047  0.013 -0.001  0.006 -0.015 -0.020 -0.036 -0.027  0.025  0.033  0.066  0.104  0.080  0.053  0.100  0.067  0.040  0.013  0.039  0.005 -0.041  0.003 -0.079 -0.091 -0.095 -0.103 -0.069 -0.041 -0.012  0.025 -0.031 -0.026 -0.096 -0.069 -0.006 -0.095 -0.135 -0.072 -0.084 -0.166 -0.107 -0.066 -0.096 -0.103 -0.085 -0.083 -0.052 -0.062  0.024  0.078 -0.006  0.095  0.073  0.065  0.159  0.117  0.081  0.171  0.088  0.035  0.016 -0.004  0.056 -0.029  0.018 -0.067 -0.052 -0.152 -0.162 -0.111 -0.066 -0.123 -0.104 -0.022 -0.027 -0.125 -0.077 -0.014 -0.052 -0.087 -0.118 -0.117 -0.080 -0.185 -0.191 -0.164 -0.144 -0.157 -0.142 -0.140 -0.151 -0.097 -0.078 -0.103 -0.095 -0.069 -0.009 -0.073 -0.149 -0.113 -0.111  0.006  0.118  0.154  0.145  0.089  0.089  0.218  0.113  0.030  0.085  0.093  0.006 -0.021  0.126  0.090 -0.077 -0.053 -0.068 -0.097  0.003  0.020 -0.024  0.030 -0.049  0.093  0.162  0.104  0.206  0.283  0.251  0.340  0.358  0.438  0.551  0.283
 -0.161 -0.131 -0.141 -0.114 -0.090 -0.130 -0.125 -0.074 -0.072 -0.102 -0.028 -0.016 -0.010 -0.016  0.046  0.145  0.074  0.068  0.020  0.074  0.094  0.078  0.097  0.016  0.008 -0.088 -0.107  0.064  0.049  0.056  0.034  0.004 -0.026 -0.014  0.009 -0.053 -0.044 -0.048 -0.036  0.043  0.061  0.102  0.133  0.116  0.086  0.103  0.092  0.051  0.025  0.062  0.003 -0.039 -0.027 -0.073 -0.092 -0.083 -0.079 -0.044 -0.015 -0.003 -0.003 -0.037 -0.070 -0.099 -0.092 -0.082 -0.102 -0.132 -0.103 -0.123 -0.138 -0.081 -0.084 -0.093 -0.078 -0.080 -0.083 -0.017 -0.025  0.036  0.080  0.007  0.123  0.093  0.112  0.214  0.142  0.124  0.208  0.131  0.101  0.056  0.041  0.093  0.026  0.074 -0.012 -0.031 -0.086 -0.117 -0.079 -0.042 -0.084 -0.096 -0.035 -0.017 -0.083 -0.081 -0.017 -0.014 -0.039 -0.069 -0.072 -0.042 -0.116 -0.119 -0.104 -0.086 -0.112 -0.107 -0.093 -0.093 -0.089 -0.077 -0.078 -0.093 -0.050  0.011 -0.018 -0.111 -0.074 -0.091  0.014  0.119  0.193  0.195  0.125  0.123  0.222  0.156  0.071  0.111  0.124  0.039 -0.012  0.065  0.043 -0.072 -0.052 -0.012 -0.038  0.043  0.063  0.014  0.003 -0.013  0.102  0.107  0.063  0.212  0.227  0.144  0.319  0.342  0.325  0.283  0.378
