# Supplementary material for: Polarized benzene rings can promote the interaction between CaM and the CaMBD region of nNOS
Source: Front Mol Neurosci. 2024 Sep 3;17:1461272. doi: 10.3389/fnmol.2024.1461272 (PMC11405375; doi:10.3389/fnmol.2024.1461272)
Supplement: Supplementary file 1 [file Data_Sheet_1.ZIP › Original dataset/Model 1/RMSD/overall.out]

#Frame     RMSD_00001
       1       0.0000
       2       1.0213
       3       1.2218
       4       1.4731
       5       1.5581
       6       1.5710
       7       1.6865
       8       1.8194
       9       1.8469
      10       1.9359
      11       2.1116
      12       2.0339
      13       2.1708
      14       1.9743
      15       2.1293
      16       2.1165
      17       2.0256
      18       2.1951
      19       2.4952
      20       2.6926
      21       2.6531
      22       2.1641
      23       2.3993
      24       2.3895
      25       2.0971
      26       2.4401
      27       2.1932
      28       2.0252
      29       2.1328
      30       2.0071
      31       2.1337
      32       2.2775
      33       2.2215
      34       2.0064
      35       2.1898
      36       1.8800
      37       1.9737
      38       1.9842
      39       1.9107
      40       1.9751
      41       1.8740
      42       2.3878
      43       2.1814
      44       2.3476
      45       1.9931
      46       2.4867
      47       2.2269
      48       1.9164
      49       2.0097
      50       2.1317
      51       2.1842
      52       2.0703
      53       2.1765
      54       2.5522
      55       2.3477
      56       2.0573
      57       2.6572
      58       2.6052
      59       2.4978
      60       2.5753
      61       2.4727
      62       2.6085
      63       2.5222
      64       2.4603
      65       2.3160
      66       2.3685
      67       2.9299
      68       2.7794
      69       2.5182
      70       2.8196
      71       2.4842
      72       2.6078
      73       2.6431
      74       2.3115
      75       2.3334
      76       2.5622
      77       2.2833
      78       2.3482
      79       2.5862
      80       2.2242
      81       2.2882
      82       2.5061
      83       2.3684
      84       2.4985
      85       2.4230
      86       2.2824
      87       2.2988
      88       2.2219
      89       2.2146
      90       2.4368
      91       2.4288
      92       2.3025
      93       2.3875
      94       2.1185
      95       2.1553
      96       2.0730
      97       2.1106
      98       2.0174
      99       2.2625
     100       2.4072
     101       2.5452
     102       2.6293
     103       2.3685
     104       2.6872
     105       2.8339
     106       2.5814
     107       2.4591
     108       2.4404
     109       2.7485
     110       2.8604
     111       2.8667
     112       2.8060
     113       2.6764
     114       2.7500
     115       2.6855
     116       2.7300
     117       2.6862
     118       2.6676
     119       2.6367
     120       2.5137
     121       2.8257
     122       2.7778
     123       2.7307
     124       2.7029
     125       2.7313
     126       2.7863
     127       2.9585
     128       3.0372
     129       2.6612
     130       2.8408
     131       2.6299
     132       2.8423
     133       2.8576
     134       2.7683
     135       2.8793
     136       2.6967
     137       2.6683
     138       2.7959
     139       2.8593
     140       2.7183
     141       2.7768
     142       2.6251
     143       2.5593
     144       2.6433
     145       2.7782
     146       2.7784
     147       2.7761
     148       2.6983
     149       2.6899
     150       2.6125
     151       2.9130
     152       3.0109
     153       3.1268
     154       2.9629
     155       3.0123
     156       2.8848
     157       2.9391
     158       3.0599
     159       3.0669
     160       3.0738
     161       2.9937
     162       2.9504
     163       3.2112
     164       2.9416
     165       2.9146
     166       3.1860
     167       3.0964
     168       3.0622
     169       3.1091
     170       3.0639
     171       3.1589
     172       2.9303
     173       2.9535
     174       2.9517
     175       2.8969
     176       2.9497
     177       3.1015
     178       3.1259
     179       3.0792
     180       2.7234
     181       2.8944
     182       2.8626
     183       2.6483
     184       2.9578
     185       2.7276
     186       2.5906
     187       2.9300
     188       2.9252
     189       2.9291
     190       3.0441
     191       2.8408
     192       3.0275
     193       3.0623
     194       3.0212
     195       2.9526
     196       2.9460
     197       2.9419
     198       2.8945
     199       2.9966
     200       2.9656
     201       2.7451
     202       3.0043
     203       2.7173
     204       2.6551
     205       2.6577
     206       2.6922
     207       2.5111
     208       2.5520
     209       2.6616
     210       2.5215
     211       2.4980
     212       2.6117
     213       2.6092
     214       2.8333
     215       2.6501
     216       2.5940
     217       2.6204
     218       2.4340
     219       2.5714
     220       2.6819
     221       2.7529
     222       2.6460
     223       2.8246
     224       2.7159
     225       2.6755
     226       2.8365
     227       2.8250
     228       2.7744
     229       3.0020
     230       2.6756
     231       2.8068
     232       2.6776
     233       2.7464
     234       2.6985
     235       2.7916
     236       2.6717
     237       2.6636
     238       2.6572
     239       2.7455
     240       2.7173
     241       2.8079
     242       2.6730
     243       2.5827
     244       2.6747
     245       2.7924
     246       2.7468
     247       2.6824
     248       2.7243
     249       2.7562
     250       2.8904
     251       2.8490
     252       2.8158
     253       2.7714
     254       2.7892
     255       2.6957
     256       3.1893
     257       2.9177
     258       2.8879
     259       2.8527
     260       2.6582
     261       2.7390
     262       3.0623
     263       2.9259
     264       2.7737
     265       2.6428
     266       3.0475
     267       2.7898
     268       2.7731
     269       2.8457
     270       2.8378
     271       2.8490
     272       2.7702
     273       2.6765
     274       2.7789
     275       2.5950
     276       2.5589
     277       2.6702
     278       2.5509
     279       2.6316
     280       2.6656
     281       2.6596
     282       2.6258
     283       2.6875
     284       3.0862
     285       2.9578
     286       3.0038
     287       2.8730
     288       2.9009
     289       2.9202
     290       2.9795
     291       2.8615
     292       2.7446
     293       2.8031
     294       2.7884
     295       2.7547
     296       2.6204
     297       2.6162
     298       2.8782
     299       2.8483
     300       2.8848
     301       3.1567
     302       2.9984
     303       2.8824
     304       2.7604
     305       2.7968
     306       2.8865
     307       2.8243
     308       2.8696
     309       2.6464
     310       2.6956
     311       2.8879
     312       2.7166
     313       2.9904
     314       3.0836
     315       2.8300
     316       2.8291
     317       2.7528
     318       2.8389
     319       2.6665
     320       2.8289
     321       2.9740
     322       2.8130
     323       2.8322
     324       2.8962
     325       2.6564
     326       2.8816
     327       2.6773
     328       2.8539
     329       2.9814
     330       3.0916
     331       2.8410
     332       2.9889
     333       3.0228
     334       2.7862
     335       3.0647
     336       3.0462
     337       2.9558
     338       3.0974
     339       3.1846
     340       2.9441
     341       2.8443
     342       3.2309
     343       3.0118
     344       3.0026
     345       3.0656
     346       3.1521
     347       2.8695
     348       3.3115
     349       3.1304
     350       3.1683
     351       3.2920
     352       3.0873
     353       3.0719
     354       3.0987
     355       3.0482
     356       2.9911
     357       3.0519
     358       3.0171
     359       3.1500
     360       3.4394
     361       3.2804
     362       3.0370
     363       3.0036
     364       2.8700
     365       3.3371
     366       3.3123
     367       2.7159
     368       2.7350
     369       2.7682
     370       2.8693
     371       2.8057
     372       2.7131
     373       2.7013
     374       2.8330
     375       2.7845
     376       2.6655
     377       3.1449
     378       2.9331
     379       3.1129
     380       3.0874
     381       2.9987
     382       2.6755
     383       2.7216
     384       3.0759
     385       2.8578
     386       3.0236
     387       2.9058
     388       3.0318
     389       2.8026
     390       2.8083
     391       2.7971
     392       2.7434
     393       2.7844
     394       2.8679
     395       2.7058
     396       2.7866
     397       2.9373
     398       3.2233
     399       2.9519
     400       2.9540
     401       2.9899
     402       2.8391
     403       2.8164
     404       2.9133
     405       2.7800
     406       3.1035
     407       3.1200
     408       2.8547
     409       2.9421
     410       2.8513
     411       2.9542
     412       3.1220
     413       2.8346
     414       2.7587
     415       2.8285
     416       2.7075
     417       2.8898
     418       2.8662
     419       2.9235
     420       2.7237
     421       2.6705
     422       2.7590
     423       2.6905
     424       2.7415
     425       3.0630
     426       2.8517
     427       2.9134
     428       2.6405
     429       2.5515
     430       2.7102
     431       2.6843
     432       2.7780
     433       2.5615
     434       2.7313
     435       2.5251
     436       2.3942
     437       2.7413
     438       3.0171
     439       2.7786
     440       2.8671
     441       2.7808
     442       2.7373
     443       2.7197
     444       2.9562
     445       2.8511
     446       2.7442
     447       2.9080
     448       2.5833
     449       2.6279
     450       2.7046
     451       2.7509
     452       2.9068
     453       3.0088
     454       2.9388
     455       2.7642
     456       2.5418
     457       2.6390
     458       2.7443
     459       2.8448
     460       3.1525
     461       3.2332
     462       2.7965
     463       2.9090
     464       2.8507
     465       2.7329
     466       2.8464
     467       2.6832
     468       2.7168
     469       2.7566
     470       2.8213
     471       2.8107
     472       2.6590
     473       2.6458
     474       2.7335
     475       2.7763
     476       2.5132
     477       2.6449
     478       2.5794
     479       2.7110
     480       2.7789
     481       2.8520
     482       3.0295
     483       2.5655
     484       2.5443
     485       2.4045
     486       2.5396
     487       2.4200
     488       2.6737
     489       2.6556
     490       2.8009
     491       2.6715
     492       2.8058
     493       2.7281
     494       2.7275
     495       2.3235
     496       2.6194
     497       2.5222
     498       2.6288
     499       2.5086
     500       2.7375
     501       2.7560
     502       2.7215
     503       2.7568
     504       2.7229
     505       3.0456
     506       3.1130
     507       2.8405
     508       2.7039
     509       2.8610
     510       2.8745
     511       2.7185
     512       2.5466
     513       2.6616
     514       2.6077
     515       2.5862
     516       2.5971
     517       2.4637
     518       2.7311
     519       2.8598
     520       2.9410
     521       3.3158
     522       3.0128
     523       3.1520
     524       3.1259
     525       3.3385
     526       2.8648
     527       3.7308
     528       3.4135
     529       3.3604
     530       3.0814
     531       3.1946
     532       3.1433
     533       3.3092
     534       3.2177
     535       2.9281
     536       3.1298
     537       2.8874
     538       2.8220
     539       2.8086
     540       2.8668
     541       2.7894
     542       2.8112
     543       2.9206
     544       2.6867
     545       2.6297
     546       3.0392
     547       2.9077
     548       2.8157
     549       2.9725
     550       2.7867
     551       2.5181
     552       2.6488
     553       2.7754
     554       2.5064
     555       2.6163
     556       3.0209
     557       2.9979
     558       2.8956
     559       3.1244
     560       3.1408
     561       2.9352
     562       2.9187
     563       2.9607
     564       3.0759
     565       3.0862
     566       3.1866
     567       3.1668
     568       2.8911
     569       3.0636
     570       2.9884
     571       3.0205
     572       3.6249
     573       3.3389
     574       3.2389
     575       3.1826
     576       3.2330
     577       2.9562
     578       3.3961
     579       3.1144
     580       3.4619
     581       3.0950
     582       2.9634
     583       2.9431
     584       2.8909
     585       3.1864
     586       2.9599
     587       3.0413
     588       2.9221
     589       2.8404
     590       3.0678
     591       2.9541
     592       2.8590
     593       3.0265
     594       3.1192
     595       2.9994
     596       2.8211
     597       2.9977
     598       3.2052
     599       3.4329
     600       3.6404
     601       3.5117
     602       3.7336
     603       3.8821
     604       4.2824
     605       3.9979
     606       3.6418
     607       3.9858
     608       3.8835
     609       3.8795
     610       3.5777
     611       3.9183
     612       4.3221
     613       4.2904
     614       4.1699
     615       3.9216
     616       4.0430
     617       4.1585
     618       3.9863
     619       3.8524
     620       3.9789
     621       3.4382
     622       3.7625
     623       4.2081
     624       4.2191
     625       4.2106
     626       4.4475
     627       4.4105
     628       4.2407
     629       4.2770
     630       4.4412
     631       3.9832
     632       4.1136
     633       4.0193
     634       4.1147
     635       4.0250
     636       4.3204
     637       3.8434
     638       3.7628
     639       3.7711
     640       3.7249
     641       4.2968
     642       4.1831
     643       4.2825
     644       4.1768
     645       4.4627
     646       4.5909
     647       4.0081
     648       3.9644
     649       4.1710
     650       4.9723
     651       4.7634
     652       4.5343
     653       4.1812
     654       4.3806
     655       4.0660
     656       4.1135
     657       4.0491
     658       3.9657
     659       4.1337
     660       3.9030
     661       3.7942
     662       4.1376
     663       4.1250
     664       3.9217
     665       4.2275
     666       4.0578
     667       3.6677
     668       3.8440
     669       4.1972
     670       3.6261
     671       3.7325
     672       3.8069
     673       3.7923
     674       4.0207
     675       3.8315
     676       3.5429
     677       3.6620
     678       3.5216
     679       3.8583
     680       4.1718
     681       3.6756
     682       4.1657
     683       4.1050
     684       3.8688
     685       3.7827
     686       3.9513
     687       4.4528
     688       4.3128
     689       4.0873
     690       3.9499
     691       4.5492
     692       4.5370
     693       4.4471
     694       4.7037
     695       4.4602
     696       4.8917
     697       5.1906
     698       4.9443
     699       5.1075
     700       5.1715
     701       4.9325
     702       5.4208
     703       4.9178
     704       4.3138
     705       4.2925
     706       4.3668
     707       4.5744
     708       4.7312
     709       4.8534
     710       5.3986
     711       5.7578
     712       5.3482
     713       5.7589
     714       5.6579
     715       5.9468
     716       6.3690
     717       6.0209
     718       6.0109
     719       5.6808
     720       5.1609
     721       4.9246
     722       4.7568
     723       4.6831
     724       4.3539
     725       4.3955
     726       4.2605
     727       5.0921
     728       5.2292
     729       5.0598
     730       5.2337
     731       5.5808
     732       5.1558
     733       5.6468
     734       5.5932
     735       5.8505
     736       5.8479
     737       5.6628
     738       5.7371
     739       5.6284
     740       5.8397
     741       6.1434
     742       5.6658
     743       6.2987
     744       6.1506
     745       6.6023
     746       6.2280
     747       6.6678
     748       7.2975
     749       7.4634
     750       6.9892
     751       7.1175
     752       7.0581
     753       7.0617
     754       6.8297
     755       6.2404
     756       6.5619
     757       6.3480
     758       6.6483
     759       7.2512
     760       7.5957
     761       8.2545
     762       8.3266
     763       8.1442
     764       7.9782
     765       7.7606
     766       8.3039
     767       8.1591
     768       8.1898
     769       7.8062
     770       7.9854
     771       7.4661
     772       7.4195
     773       8.0943
     774       8.2018
     775       8.3223
     776       8.2750
     777       8.1089
     778       8.6930
     779       8.2686
     780       8.1066
     781       8.5475
     782       8.5575
     783       8.0956
     784       8.3009
     785       8.6311
     786       8.2565
     787       8.3429
     788       8.2762
     789       8.7359
     790       8.9808
     791       8.7876
     792       8.6844
     793       9.3077
     794       9.7612
     795       9.2270
     796       9.1455
     797       9.0735
     798       8.3108
     799       8.2754
     800       8.5520
     801       8.0983
     802       8.5755
     803       8.7238
     804       8.4820
     805       8.7025
     806       9.0215
     807       8.9133
     808       8.5323
     809       8.4043
     810       8.8185
     811       9.1850
     812       8.6640
     813       8.2057
     814       7.8156
     815       7.9771
     816       7.9554
     817       7.7534
     818       7.7947
     819       7.5147
     820       7.1435
     821       7.3904
     822       7.6048
     823       7.6761
     824       7.4246
     825       7.9719
     826       7.7829
     827       7.7939
     828       7.8155
     829       7.5381
     830       7.6388
     831       7.8670
     832       8.0126
     833       7.9979
     834       7.5017
     835       7.8294
     836       8.0332
     837       7.3777
     838       7.8681
     839       7.7287
     840       8.0081
     841       8.4176
     842       8.1131
     843       8.2247
     844       7.7007
     845       7.8299
     846       8.5078
     847       8.6170
     848       8.9138
     849       8.7940
     850       8.4895
     851       8.7341
     852       8.5290
     853       8.2721
     854       8.6567
     855       9.2779
     856       8.8554
     857       9.2061
     858       9.2249
     859       9.8272
     860       9.5092
     861       9.2776
     862       9.0268
     863       8.6639
     864       8.7054
     865       8.7632
     866       8.7025
     867       9.0647
     868       8.8005
     869       8.7698
     870       7.8949
     871       8.9237
     872       8.8927
     873       9.1695
     874       9.6272
     875       9.3469
     876       9.0142
     877       9.2758
     878       9.1199
     879       8.9004
     880       8.7545
     881       9.7955
     882       9.5242
     883       9.8276
     884       9.5293
     885       9.3590
     886       8.7129
     887       8.4703
     888       8.9380
     889       9.2496
     890       8.5570
     891       8.9949
     892       9.2470
     893       8.5012
     894       7.9356
     895       8.1372
     896       8.5214
     897       8.9924
     898       8.9065
     899       8.9224
     900       9.6346
     901       9.7131
     902       9.8831
     903       9.2790
     904       9.7140
     905       9.8241
     906       9.3736
     907       9.4110
     908       9.2446
     909       9.1299
     910       9.2602
     911       9.0887
     912       9.3875
     913       9.5982
     914       9.2575
     915       9.5770
     916       8.9684
     917       8.8337
     918       9.2842
     919       9.7583
     920       9.4070
     921       8.9084
     922       9.2934
     923       9.5045
     924       8.8865
     925       9.3467
     926       9.1087
     927       9.2457
     928       9.1111
     929       8.7405
     930       8.9688
     931       9.1710
     932       9.1044
     933       8.9993
     934       9.0302
     935       9.0657
     936       9.4602
     937       9.0903
     938       8.5888
     939       8.6795
     940       9.2655
     941       9.0968
     942       8.5927
     943       8.9745
     944       8.7681
     945       8.8684
     946       9.3952
     947       9.6047
     948      10.0096
     949      10.1271
     950       9.2918
     951       9.5484
     952       9.6444
     953      10.1478
     954       9.8244
     955       9.7867
     956       9.7533
     957       9.6777
     958       9.6154
     959       9.5609
     960       9.4845
     961       8.9028
     962       8.6207
     963       8.5497
     964       8.9215
     965       8.9137
     966       8.6207
     967       8.7531
     968       9.1141
     969       8.4890
     970       9.1878
     971       9.1347
     972       9.3575
     973       9.0690
     974       9.1340
     975       9.0223
     976       9.1962
     977       9.6302
     978       9.3616
     979       9.4242
     980       9.2668
     981       9.0728
     982       9.0000
     983       9.2010
     984       9.1236
     985       9.9227
     986      10.3372
     987       9.5105
     988       9.6536
     989       9.2359
     990       9.4074
     991       8.8617
     992       8.9421
     993       9.8945
     994       9.6850
     995       9.7663
     996       9.9936
     997       9.9322
     998       9.5280
     999       9.9027
    1000       9.8377
    1001       9.9374
    1002       9.5753
    1003       9.9698
    1004       9.9836
    1005       9.7159
    1006       9.2366
    1007      10.2017
    1008      10.3814
    1009      10.2255
    1010      10.4698
    1011      10.5530
    1012      11.0739
    1013      11.5560
    1014      11.6419
    1015      11.2946
    1016      11.4231
    1017      11.3770
    1018      11.3491
    1019      11.1013
    1020      10.1969
    1021      10.2649
    1022      10.7260
    1023      10.3185
    1024      10.6435
    1025      10.7526
    1026      10.9004
    1027      11.0039
    1028      10.7933
    1029      10.7271
    1030      10.2842
    1031      10.8600
    1032      10.4689
    1033      10.4445
    1034      10.6475
    1035      10.5237
    1036      10.6519
    1037      10.1302
    1038      10.1394
    1039      10.2774
    1040      10.3685
    1041      10.4548
    1042      10.6214
    1043      10.8453
    1044      10.7164
    1045      10.3649
    1046      10.2603
    1047      10.0268
    1048      10.5244
    1049      10.7515
    1050      10.7778
    1051      10.1837
    1052      10.3889
    1053      10.6771
    1054      10.3412
    1055      10.0748
    1056       9.8965
    1057      10.2257
    1058      10.3506
    1059      10.2752
    1060      10.7084
    1061      10.4984
    1062      11.1880
    1063      11.2839
    1064      11.2072
    1065      11.5096
    1066      11.1876
    1067      11.1885
    1068      10.7654
    1069      10.3691
    1070      10.7977
    1071      10.2109
    1072      10.2305
    1073      10.7426
    1074      10.2241
    1075      10.3654
    1076      10.9595
    1077      10.5535
    1078      10.6106
    1079      10.3864
    1080      10.7311
    1081      10.6405
    1082      10.2300
    1083      10.5407
    1084      10.7929
    1085      10.1455
    1086      10.3473
    1087      10.3326
    1088      10.4341
    1089       9.7152
    1090      10.0098
    1091      10.3813
    1092      10.5925
    1093       9.7031
    1094       9.9985
    1095       9.6663
    1096       9.7387
    1097       9.4801
    1098       9.9564
    1099      10.0355
    1100      10.3114
    1101      10.4826
    1102      10.3370
    1103      10.2489
    1104       9.9126
    1105      10.2481
    1106      10.4640
    1107      10.1735
    1108      10.1224
    1109      10.2127
    1110      10.1368
    1111       9.9045
    1112       9.8925
    1113      10.0849
    1114      10.0894
    1115      10.2562
    1116      10.1537
    1117       9.7371
    1118       9.9461
    1119      10.3810
    1120      10.0208
    1121       9.9937
    1122       9.9665
    1123       9.7641
    1124       9.8886
    1125       9.8124
    1126      10.1081
    1127      10.2829
    1128      10.0688
    1129      10.3577
    1130      10.3995
    1131      10.3953
    1132      10.6308
    1133      10.4960
    1134      10.0992
    1135      10.3795
    1136      10.3368
    1137      10.8385
    1138      10.4427
    1139      10.4187
    1140      10.5039
    1141      10.3344
    1142      10.3076
    1143      10.5219
    1144      10.7661
    1145      10.0677
    1146       9.1317
    1147       8.9255
    1148      10.0077
    1149       9.4466
    1150       9.3184
    1151       9.8704
    1152       9.6606
    1153       9.9805
    1154       9.4393
    1155       9.0364
    1156       9.1714
    1157       8.8910
    1158       9.4477
    1159       9.2205
    1160       9.0761
    1161       9.4474
    1162       9.3103
    1163       8.9443
    1164       8.6112
    1165       8.1641
    1166       8.6028
    1167       8.6320
    1168       8.7090
    1169       8.8717
    1170       8.9643
    1171       9.0728
    1172       8.5703
    1173       8.5194
    1174       8.6301
    1175       8.5806
    1176       9.3178
    1177       9.2325
    1178       8.9739
    1179       8.9769
    1180       8.9323
    1181       8.9963
    1182       9.0184
    1183       8.7963
    1184       8.7842
    1185       8.8845
    1186       9.3934
    1187       9.1424
    1188       9.1480
    1189       9.3917
    1190       9.2476
    1191       9.4413
    1192       9.3574
    1193       8.8080
    1194       9.0303
    1195       8.5363
    1196       8.1841
    1197       8.6889
    1198       8.9623
    1199       8.7715
    1200       8.5322
    1201       8.3916
    1202       8.5043
    1203       8.4922
    1204       8.8995
    1205       9.0942
    1206       8.8433
    1207       9.0426
    1208       9.6119
    1209       9.4725
    1210       9.1995
    1211       9.2870
    1212       9.0765
    1213       8.9219
    1214       9.2497
    1215       9.2548
    1216       8.9852
    1217       8.7959
    1218       9.1396
    1219       8.9770
    1220       8.7367
    1221       8.5942
    1222       9.2865
    1223       8.7797
    1224       8.6641
    1225       8.5283
    1226       8.5166
    1227       8.7517
    1228       8.8674
    1229       9.1933
    1230       9.1090
    1231       8.8294
    1232       8.9759
    1233       8.6121
    1234       8.6045
    1235       8.8843
    1236       9.0326
    1237       9.0144
    1238       8.7808
    1239       8.8940
    1240       8.7161
    1241       8.6280
    1242       8.8947
    1243       8.8834
    1244       8.5855
    1245       8.1673
    1246       8.3149
    1247       8.9493
    1248       8.4136
    1249       8.3721
    1250       8.6940
    1251       8.8063
    1252       8.6676
    1253       8.6134
    1254       8.6265
    1255       8.4423
    1256       8.7623
    1257       8.5678
    1258       8.3687
    1259       8.5476
    1260       8.6811
    1261       8.4290
    1262       8.2173
    1263       8.3747
    1264       8.0269
    1265       7.5904
    1266       8.0591
    1267       7.9469
    1268       8.0981
    1269       8.0276
    1270       7.9757
    1271       8.2487
    1272       8.3184
    1273       8.2794
    1274       8.6638
    1275       8.1585
    1276       8.4021
    1277       8.2536
    1278       8.0150
    1279       8.1247
    1280       7.9409
    1281       7.8294
    1282       8.6030
    1283       8.3807
    1284       8.2647
    1285       8.5756
    1286       8.4788
    1287       8.3844
    1288       8.7321
    1289       8.1976
    1290       8.5024
    1291       8.4845
    1292       8.1194
    1293       7.8764
    1294       8.4167
    1295       8.3051
    1296       7.8465
    1297       8.2590
    1298       7.8394
    1299       8.2154
    1300       8.0727
    1301       8.5020
    1302       8.5636
    1303       8.9001
    1304       8.2244
    1305       8.6884
    1306       8.2640
    1307       8.4905
    1308       8.3373
    1309       8.3842
    1310       8.0399
    1311       8.1953
    1312       8.1231
    1313       8.4041
    1314       7.9175
    1315       8.1137
    1316       7.9140
    1317       8.1913
    1318       8.1374
    1319       8.3391
    1320       7.9926
    1321       8.1027
    1322       8.3598
    1323       8.1522
    1324       8.1870
    1325       8.0825
    1326       8.5746
    1327       8.4789
    1328       8.0486
    1329       8.5995
    1330       9.0046
    1331       8.8205
    1332       8.9929
    1333       8.2962
    1334       8.7644
    1335       8.6986
    1336       8.8988
    1337       8.6351
    1338       8.8572
    1339       8.8321
    1340       8.8368
    1341       8.4206
    1342       8.4668
    1343       8.4855
    1344       8.8457
    1345       8.3481
    1346       8.7490
    1347       8.4792
    1348       8.2807
    1349       8.3115
    1350       8.5890
    1351       8.6048
    1352       8.4108
    1353       8.0255
    1354       8.5904
    1355       8.2918
    1356       8.2949
    1357       8.3868
    1358       8.2414
    1359       8.5170
    1360       8.6434
    1361       8.5816
    1362       8.8207
    1363       8.7272
    1364       8.7423
    1365       8.8184
    1366       9.0423
    1367       8.7378
    1368       8.5040
    1369       8.2812
    1370       8.3926
    1371       8.8856
    1372       8.7301
    1373       9.1619
    1374       8.5963
    1375       8.1534
    1376       8.6717
    1377       8.2411
    1378       8.1268
    1379       8.7286
    1380       8.5912
    1381       8.6283
    1382       8.6943
    1383       8.1101
    1384       8.3526
    1385       8.4414
    1386       8.9501
    1387       8.4094
    1388       8.7387
    1389       8.9319
    1390       8.9527
    1391       8.8895
    1392       8.9293
    1393       8.3225
    1394       8.3066
    1395       8.3804
    1396       8.4798
    1397       8.2625
    1398       8.3837
    1399       8.6955
    1400       9.0130
    1401       9.0594
    1402       8.7150
    1403       8.6120
    1404       8.6750
    1405       8.8809
    1406       8.6482
    1407       8.9615
    1408       8.8902
    1409       8.6173
    1410       8.5742
    1411       8.7245
    1412       9.1633
    1413       8.9870
    1414       8.3994
    1415       8.4906
    1416       8.2033
    1417       8.6256
    1418       8.6893
    1419       8.7523
    1420       8.3468
    1421       8.3620
    1422       8.5702
    1423       8.5085
    1424       8.7127
    1425       8.5855
    1426       8.7215
    1427       8.4814
    1428       8.3742
    1429       8.1681
    1430       8.4939
    1431       8.6747
    1432       8.9863
    1433       8.7993
    1434       8.9564
    1435       9.0321
    1436       8.8018
    1437       8.5835
    1438       8.9025
    1439       8.8739
    1440       9.3671
    1441       9.0842
    1442       9.0463
    1443       9.2173
    1444       8.9842
    1445       8.4369
    1446       8.8390
    1447       8.7990
    1448       8.4486
    1449       8.6076
    1450       8.9631
    1451       8.5233
    1452       9.0682
    1453       8.7022
    1454       8.7424
    1455       8.5853
    1456       8.8328
    1457       8.6760
    1458       8.8816
    1459       8.6772
    1460       8.0172
    1461       8.4607
    1462       8.3946
    1463       8.8220
    1464       8.7220
    1465       8.8679
    1466       9.0694
    1467       8.4570
    1468       8.6722
    1469       8.7422
    1470       8.5874
    1471       8.7583
    1472       8.6178
    1473       8.4867
    1474       8.5974
    1475       8.2752
    1476       8.4745
    1477       8.8361
    1478       8.3890
    1479       8.2731
    1480       8.8201
    1481       8.4576
    1482       8.4719
    1483       8.7094
    1484       8.7014
    1485       8.8796
    1486       8.5978
    1487       8.5228
    1488       8.7955
    1489       9.2943
    1490       8.9940
    1491       8.4317
    1492       8.9595
    1493       8.7888
    1494       8.4114
    1495       8.4346
    1496       8.5630
    1497       8.4307
    1498       8.7482
    1499       8.6242
    1500       8.4677
    1501       9.1902
    1502       9.0095
    1503       8.5895
    1504       9.1908
    1505       8.7417
    1506       8.5378
    1507       8.6312
    1508       8.7363
    1509       8.1242
    1510       8.0926
    1511       8.5712
    1512       8.5936
    1513       8.9383
    1514       9.0653
    1515       8.5943
    1516       8.6796
    1517       9.0896
    1518       8.3781
    1519       8.6148
    1520       8.6543
    1521       8.5292
    1522       8.7209
    1523       8.7969
    1524       8.5588
    1525       8.3266
    1526       8.5747
    1527       8.1708
    1528       8.9069
    1529       8.5676
    1530       8.7904
    1531       8.5608
    1532       8.5131
    1533       8.6368
    1534       8.2815
    1535       8.6184
    1536       8.4900
    1537       8.7616
    1538       8.5473
    1539       8.8340
    1540       8.5890
    1541       8.7473
    1542       8.5254
    1543       8.3445
    1544       8.7610
    1545       8.6479
    1546       8.7781
    1547       8.7305
    1548       8.5624
    1549       8.2978
    1550       8.6295
    1551       8.6766
    1552       8.4276
    1553       8.4430
    1554       8.8937
    1555       8.7532
    1556       8.8111
    1557       8.7405
    1558       8.7595
    1559       8.6062
    1560       8.9039
    1561       8.3581
    1562       9.0217
    1563       9.0307
    1564       8.8991
    1565       8.8660
    1566       8.8891
    1567       8.8849
    1568       8.8920
    1569       8.8903
    1570       8.5418
    1571       8.7159
    1572       8.8205
    1573       8.7901
    1574       8.9597
    1575       8.2483
    1576       8.1307
    1577       8.1544
    1578       8.7625
    1579       8.5231
    1580       8.6201
    1581       8.4732
    1582       8.4053
    1583       8.1008
    1584       7.7730
    1585       8.0066
    1586       7.7932
    1587       7.8401
    1588       7.7540
    1589       7.9207
    1590       8.2659
    1591       8.2536
    1592       8.1055
    1593       8.2929
    1594       8.1359
    1595       8.2729
    1596       8.2536
    1597       7.8488
    1598       7.8237
    1599       7.9706
    1600       7.9420
    1601       7.9673
    1602       8.0233
    1603       8.4891
    1604       8.4138
    1605       8.3676
    1606       8.4569
    1607       8.5571
    1608       8.3137
    1609       8.3574
    1610       8.5380
    1611       8.3791
    1612       8.7299
    1613       8.6134
    1614       8.4627
    1615       8.4114
    1616       8.4832
    1617       8.5962
    1618       8.4420
    1619       8.3689
    1620       8.5179
    1621       8.1522
    1622       7.8758
    1623       8.1745
    1624       8.6763
    1625       8.3805
    1626       8.0155
    1627       8.4183
    1628       8.5380
    1629       8.6120
    1630       8.3693
    1631       8.3493
    1632       8.5228
    1633       8.2481
    1634       8.1425
    1635       8.2615
    1636       8.4077
    1637       8.5230
    1638       8.0109
    1639       8.2318
    1640       8.4638
    1641       8.6422
    1642       8.2413
    1643       8.5693
    1644       8.2986
    1645       8.0369
    1646       8.4953
    1647       8.4398
    1648       8.2821
    1649       8.2962
    1650       8.6805
    1651       8.4287
    1652       8.8622
    1653       8.3963
    1654       8.2213
    1655       8.3666
    1656       8.5773
    1657       8.6078
    1658       8.2169
    1659       8.4338
    1660       8.6757
    1661       8.8087
    1662       8.4812
    1663       8.3180
    1664       8.3519
    1665       8.6669
    1666       8.5253
    1667       8.4226
    1668       8.6931
    1669       8.5392
    1670       8.7964
    1671       8.9133
    1672       8.8439
    1673       8.7116
    1674       8.7716
    1675       8.8436
    1676       8.8293
    1677       8.6770
    1678       8.5511
    1679       7.9292
    1680       7.9100
    1681       8.4623
    1682       8.1265
    1683       8.5775
    1684       8.2392
    1685       8.2869
    1686       8.3924
    1687       8.1365
    1688       8.2476
    1689       8.5292
    1690       8.6760
    1691       8.3991
    1692       8.0997
    1693       8.4910
    1694       8.2867
    1695       8.4876
    1696       8.4465
    1697       8.2897
    1698       8.6667
    1699       8.7296
    1700       8.8200
    1701       8.5242
    1702       8.3370
    1703       8.6411
    1704       8.4536
    1705       8.4262
    1706       8.6388
    1707       8.3262
    1708       8.3182
    1709       8.1716
    1710       8.4522
    1711       7.9722
    1712       8.5242
    1713       8.4267
    1714       9.0152
    1715       8.3539
    1716       8.6611
    1717       8.4206
    1718       8.3781
    1719       8.3514
    1720       8.2726
    1721       8.4897
    1722       8.4172
    1723       8.5659
    1724       8.6648
    1725       8.3428
    1726       8.3176
    1727       8.3361
    1728       8.3841
    1729       8.8080
    1730       8.8752
    1731       8.7633
    1732       8.9962
    1733       8.8372
    1734       8.6645
    1735       9.2397
    1736       8.6922
    1737       9.4652
    1738       9.4121
    1739       9.3457
    1740       9.1053
    1741       9.1298
    1742       8.8107
    1743       9.1465
    1744       8.5796
    1745       8.3959
    1746       8.2350
    1747       8.3215
    1748       8.3513
    1749       8.4482
    1750       8.5205
    1751       8.7673
    1752       8.5098
    1753       8.2128
    1754       8.1524
    1755       8.1764
    1756       7.6921
    1757       7.8168
    1758       7.8510
    1759       7.9283
    1760       8.3469
    1761       7.8337
    1762       7.5712
    1763       7.4949
    1764       7.4418
    1765       7.7880
    1766       7.5862
    1767       7.7682
    1768       7.6713
    1769       8.2249
    1770       7.8514
    1771       8.0415
    1772       8.2830
    1773       7.9220
    1774       7.6519
    1775       7.9769
    1776       7.6782
    1777       7.8461
    1778       8.0575
    1779       8.4550
    1780       8.4911
    1781       8.7891
    1782       8.4837
    1783       8.3931
    1784       8.4884
    1785       8.1201
    1786       8.6673
    1787       8.7065
    1788       8.4207
    1789       8.0397
    1790       8.3465
    1791       8.0372
    1792       8.0576
    1793       8.5789
    1794       8.6327
    1795       8.1890
    1796       8.5044
    1797       8.5753
    1798       8.7014
    1799       8.2842
    1800       8.4608
    1801       8.5230
    1802       8.2490
    1803       8.1761
    1804       8.2567
    1805       8.4394
    1806       8.8566
    1807       8.7836
    1808       8.8343
    1809       8.6146
    1810       8.8392
    1811       8.8118
    1812       8.7146
    1813       8.7205
    1814       8.6949
    1815       8.5196
    1816       8.4531
    1817       8.4954
    1818       8.0307
    1819       8.3816
    1820       8.6316
    1821       8.2607
    1822       8.3081
    1823       8.8368
    1824       8.3880
    1825       8.7350
    1826       8.5409
    1827       8.6107
    1828       8.7657
    1829       8.3309
    1830       8.1803
    1831       8.2545
    1832       8.1708
    1833       8.1253
    1834       8.1209
    1835       8.0361
    1836       8.1236
    1837       8.1810
    1838       8.2351
    1839       8.2390
    1840       8.3145
    1841       8.3976
    1842       8.3440
    1843       8.2652
    1844       8.3407
    1845       8.3246
    1846       8.1260
    1847       7.7471
    1848       8.1126
    1849       8.0427
    1850       8.4481
    1851       8.3737
    1852       8.5525
    1853       8.2344
    1854       8.4045
    1855       8.3395
    1856       8.6677
    1857       8.5538
    1858       8.1246
    1859       8.6678
    1860       8.4054
    1861       8.1989
    1862       8.3201
    1863       8.0269
    1864       8.5126
    1865       8.1928
    1866       8.3519
    1867       8.4668
    1868       8.6158
    1869       8.7071
    1870       8.6310
    1871       8.2961
    1872       8.4162
    1873       8.4725
    1874       8.3947
    1875       8.6586
    1876       8.6309
    1877       8.7634
    1878       8.3770
    1879       8.5817
    1880       8.6308
    1881       8.3930
    1882       8.2561
    1883       8.2638
    1884       8.4552
    1885       8.5767
    1886       8.4836
    1887       8.1437
    1888       8.3426
    1889       7.6380
    1890       7.2058
    1891       7.6416
    1892       7.5619
    1893       7.9387
    1894       7.9878
    1895       8.1480
    1896       8.0852
    1897       8.2214
    1898       8.5234
    1899       8.1802
    1900       7.7941
    1901       7.8611
    1902       7.8545
    1903       8.3507
    1904       7.7520
    1905       8.1622
    1906       8.6959
    1907       8.0853
    1908       8.3662
    1909       8.3432
    1910       8.5013
    1911       8.4811
    1912       8.3916
    1913       8.3181
    1914       9.0123
    1915       8.2982
    1916       8.1807
    1917       7.8113
    1918       7.8940
    1919       7.9812
    1920       8.1122
    1921       8.2549
    1922       7.9527
    1923       7.9629
    1924       7.9957
    1925       8.1746
    1926       7.9773
    1927       8.1715
    1928       8.1948
    1929       8.3969
    1930       8.3183
    1931       8.5271
    1932       8.0494
    1933       8.2847
    1934       8.1325
    1935       8.3317
    1936       8.4506
    1937       8.0914
    1938       8.4361
    1939       8.3445
    1940       8.0879
    1941       8.5147
    1942       8.4983
    1943       8.7894
    1944       8.5649
    1945       9.0214
    1946       8.5656
    1947       8.8491
    1948       9.1057
    1949       8.6779
    1950       8.4933
    1951       8.4760
    1952       8.9013
    1953       8.5289
    1954       8.4440
    1955       9.0383
    1956       8.7408
    1957       8.7256
    1958       8.5557
    1959       8.1056
    1960       7.9934
    1961       7.9438
    1962       8.1815
    1963       8.5545
    1964       8.3114
    1965       8.1970
    1966       8.4510
    1967       8.3266
    1968       8.4004
    1969       8.5462
    1970       9.1325
    1971       8.6001
    1972       8.5302
    1973       9.0460
    1974       8.8498
    1975       8.4562
    1976       8.4943
    1977       8.8091
    1978       8.7642
    1979       8.3775
    1980       8.4570
    1981       8.6263
    1982       8.5520
    1983       8.5633
    1984       8.1519
    1985       8.2296
    1986       8.2890
    1987       8.1039
    1988       8.1921
    1989       8.2995
    1990       8.4346
    1991       8.2879
    1992       8.2360
    1993       8.4763
    1994       8.4788
    1995       8.7434
    1996       8.7287
    1997       8.8321
    1998       8.6097
    1999       8.7090
    2000       8.7253
