# Supplementary material for: Polarized benzene rings can promote the interaction between CaM and the CaMBD region of nNOS
Source: Front Mol Neurosci. 2024 Sep 3;17:1461272. doi: 10.3389/fnmol.2024.1461272 (PMC11405375; doi:10.3389/fnmol.2024.1461272)
Supplement: Supplementary file 1 [file Data_Sheet_1.ZIP › Original dataset/Model 1/RMSF/N0-Bond-rmsf.out]

#Res        AtomicFlx
   1.000       3.6644
   2.000       1.8590
   3.000       1.7222
   4.000       2.0929
   5.000       2.1807
   6.000       1.7246
   7.000       1.1716
   8.000       1.1825
   9.000       1.5610
  10.000       1.1952
  11.000       1.4027
  12.000       1.4326
  13.000       0.8543
  14.000       0.7419
  15.000       1.0606
  16.000       1.0425
  17.000       0.8714
  18.000       0.8985
  19.000       1.3540
  20.000       1.1352
  21.000       1.2535
  22.000       1.1296
  23.000       0.9287
  24.000       1.1528
  25.000       1.0409
  26.000       1.8019
  27.000       2.5737
  28.000       1.3289
  29.000       0.8276
  30.000       0.9379
  31.000       0.7707
  32.000       0.9479
  33.000       0.9435
  34.000       1.0470
  35.000       1.5082
  36.000       1.2557
  37.000       1.4940
  38.000       1.4713
  39.000       1.6628
  40.000       1.8106
  41.000       1.1717
  42.000       1.3223
  43.000       2.0358
  44.000       1.5061
  45.000       1.3610
  46.000       1.1730
  47.000       1.8770
  48.000       1.4003
  49.000       1.0645
  50.000       0.9779
  51.000       1.3695
  52.000       1.4601
  53.000       1.0667
  54.000       0.9230
  55.000       1.1447
  56.000       1.0799
  57.000       1.4171
  58.000       1.1314
  59.000       1.0672
  60.000       0.8594
  61.000       0.7912
  62.000       0.9056
  63.000       0.7660
  64.000       0.7562
  65.000       0.7587
  66.000       0.7818
  67.000       1.0990
  68.000       1.0490
  69.000       1.3976
  70.000       1.1563
  71.000       1.2933
  72.000       2.2906
  73.000       1.7348
  74.000       1.9358
  75.000       2.5175
  76.000       2.3472
  77.000       1.6507
  78.000       1.7575
  79.000       1.7931
  80.000       2.0950
  81.000       1.8532
  82.000       1.9502
  83.000       1.2831
  84.000       1.7371
  85.000       1.4455
  86.000       0.7931
  87.000       1.6403
  88.000       1.5156
  89.000       0.8494
  90.000       1.0596
  91.000       0.8168
  92.000       1.3571
  93.000       1.0602
  94.000       1.2242
  95.000       0.9813
  96.000       0.9028
  97.000       0.9942
  98.000       1.2382
  99.000       0.8361
 100.000       0.9172
 101.000       0.9047
 102.000       0.7402
 103.000       1.1093
 104.000       1.4930
 105.000       1.1250
 106.000       0.8839
 107.000       1.1114
 108.000       0.9284
 109.000       1.0844
 110.000       1.4098
 111.000       1.2108
 112.000       1.5764
 113.000       2.2418
 114.000       1.5097
 115.000       1.3567
 116.000       1.7125
 117.000       1.9828
 118.000       1.5099
 119.000       1.1780
 120.000       1.6853
 121.000       1.7374
 122.000       1.2442
 123.000       1.6295
 124.000       2.1662
 125.000       1.4452
 126.000       1.2291
 127.000       0.8676
 128.000       1.0353
 129.000       0.8498
 130.000       1.0591
 131.000       0.8739
 132.000       0.9339
 133.000       1.0408
 134.000       0.7814
 135.000       0.7483
 136.000       1.2293
 137.000       1.4964
 138.000       0.7097
 139.000       0.9479
 140.000       1.1963
 141.000       1.5473
 142.000       1.1369
 143.000       1.7487
 144.000       1.8925
 145.000       2.9464
 146.000       0.9253
 147.000       1.0479
 148.000       0.7820
 149.000       0.7865
 150.000       0.7686
 151.000       0.8035
 152.000       0.6672
 153.000       0.6855
 154.000       1.5859
 155.000       1.9814
 156.000       1.8348
 157.000       1.4642
 158.000       1.0704
 159.000       1.1499
 160.000       0.8393
 161.000       1.0266
 162.000       1.2994
 163.000       0.7321
 164.000       0.9761
 165.000       0.9367
 166.000       1.3080
 167.000       1.3291
