# Supplementary material for: Polarized benzene rings can promote the interaction between CaM and the CaMBD region of nNOS
Source: Front Mol Neurosci. 2024 Sep 3;17:1461272. doi: 10.3389/fnmol.2024.1461272 (PMC11405375; doi:10.3389/fnmol.2024.1461272)
Supplement: Supplementary file 1 [file Data_Sheet_1.ZIP › Original dataset/Model 2/hbond/hbond1.out]

#Frame   HB_00001[UU]
       1            1
       2            1
       3            2
       4            0
       5            2
       6            2
       7            0
       8            1
       9            2
      10            1
      11            1
      12            1
      13            0
      14            1
      15            1
      16            3
      17            3
      18            2
      19            3
      20            1
      21            1
      22            1
      23            1
      24            2
      25            1
      26            1
      27            1
      28            0
      29            1
      30            2
      31            1
      32            1
      33            1
      34            1
      35            2
      36            2
      37            1
      38            1
      39            1
      40            1
      41            1
      42            2
      43            2
      44            1
      45            1
      46            1
      47            1
      48            0
      49            1
      50            0
      51            1
      52            1
      53            0
      54            1
      55            1
      56            2
      57            1
      58            1
      59            2
      60            1
      61            1
      62            0
      63            3
      64            1
      65            0
      66            1
      67            1
      68            1
      69            2
      70            2
      71            2
      72            2
      73            1
      74            2
      75            1
      76            1
      77            2
      78            1
      79            1
      80            1
      81            1
      82            2
      83            1
      84            1
      85            1
      86            1
      87            2
      88            2
      89            1
      90            1
      91            2
      92            1
      93            2
      94            2
      95            1
      96            2
      97            2
      98            0
      99            2
     100            1
     101            2
     102            3
     103            1
     104            1
     105            1
     106            2
     107            1
     108            3
     109            3
     110            1
     111            3
     112            3
     113            0
     114            0
     115            1
     116            1
     117            1
     118            2
     119            3
     120            4
     121            3
     122            2
     123            2
     124            2
     125            3
     126            3
     127            1
     128            3
     129            2
     130            2
     131            2
     132            2
     133            2
     134            0
     135            1
     136            1
     137            2
     138            4
     139            1
     140            0
     141            1
     142            0
     143            1
     144            1
     145            1
     146            2
     147            1
     148            1
     149            1
     150            1
     151            2
     152            3
     153            2
     154            4
     155            1
     156            2
     157            3
     158            2
     159            2
     160            2
     161            5
     162            2
     163            4
     164            3
     165            3
     166            2
     167            2
     168            2
     169            1
     170            2
     171            2
     172            3
     173            2
     174            2
     175            2
     176            3
     177            3
     178            2
     179            4
     180            3
     181            1
     182            2
     183            2
     184            1
     185            2
     186            3
     187            2
     188            2
     189            1
     190            2
     191            1
     192            2
     193            2
     194            2
     195            2
     196            2
     197            2
     198            4
     199            0
     200            1
     201            2
