# Supplementary material for: Polarized benzene rings can promote the interaction between CaM and the CaMBD region of nNOS
Source: Front Mol Neurosci. 2024 Sep 3;17:1461272. doi: 10.3389/fnmol.2024.1461272 (PMC11405375; doi:10.3389/fnmol.2024.1461272)
Supplement: Supplementary file 1 [file Data_Sheet_1.ZIP › Original dataset/Model 2/hbond/hbond2.out]

#Frame   HB_00002[UU]
       1            1
       2            1
       3            2
       4            0
       5            2
       6            3
       7            2
       8            1
       9            0
      10            2
      11            1
      12            3
      13            2
      14            2
      15            1
      16            1
      17            1
      18            0
      19            1
      20            2
      21            1
      22            1
      23            2
      24            1
      25            2
      26            0
      27            0
      28            0
      29            0
      30            0
      31            1
      32            1
      33            2
      34            1
      35            1
      36            1
      37            1
      38            1
      39            3
      40            1
      41            0
      42            0
      43            0
      44            1
      45            1
      46            0
      47            1
      48            1
      49            2
      50            2
      51            4
      52            2
      53            2
      54            0
      55            2
      56            2
      57            3
      58            3
      59            2
      60            2
      61            1
      62            2
      63            2
      64            1
      65            2
      66            1
      67            1
      68            1
      69            1
      70            2
      71            1
      72            3
      73            2
      74            3
      75            2
      76            2
      77            3
      78            2
      79            2
      80            1
      81            2
      82            2
      83            2
      84            2
      85            2
      86            3
      87            3
      88            2
      89            2
      90            2
      91            4
      92            2
      93            2
      94            5
      95            1
      96            3
      97            4
      98            3
      99            3
     100            3
     101            1
     102            3
     103            3
     104            1
     105            4
     106            3
     107            2
     108            2
     109            4
     110            2
     111            5
     112            2
     113            2
     114            3
     115            3
     116            3
     117            3
     118            3
     119            3
     120            2
     121            3
     122            1
     123            2
     124            2
     125            3
     126            3
     127            1
     128            4
     129            2
     130            3
     131            2
     132            3
     133            2
     134            1
     135            5
     136            0
     137            2
     138            2
     139            0
     140            0
     141            2
     142            2
     143            3
     144            2
     145            2
     146            1
     147            2
     148            3
     149            0
     150            0
     151            2
     152            3
     153            2
     154            2
     155            2
     156            0
     157            0
     158            3
     159            1
     160            3
     161            2
     162            2
     163            2
     164            0
     165            2
     166            0
     167            2
     168            1
     169            1
     170            1
     171            3
     172            2
     173            1
     174            1
     175            1
     176            2
     177            2
     178            1
     179            4
     180            2
     181            2
     182            2
     183            2
     184            3
     185            1
     186            2
     187            4
     188            2
     189            2
     190            3
     191            3
     192            2
     193            0
     194            2
     195            2
     196            4
     197            0
     198            3
     199            2
     200            1
     201            2
