# Supplementary material for: Polarized benzene rings can promote the interaction between CaM and the CaMBD region of nNOS
Source: Front Mol Neurosci. 2024 Sep 3;17:1461272. doi: 10.3389/fnmol.2024.1461272 (PMC11405375; doi:10.3389/fnmol.2024.1461272)
Supplement: Supplementary file 1 [file Data_Sheet_1.ZIP › Original dataset/Model 2/hbond/hbond-details-1.out]

#Acceptor            DonorH         Donor   Frames         Frac      AvgDist       AvgAng
LEU_167@O        LYS_73@HZ3     LYS_73@NZ       24       0.1194       2.7769     158.6737
LEU_167@OXT      LYS_73@HZ2     LYS_73@NZ       24       0.1194       2.7845     158.7864
ALA_165@O        LYS_92@HZ3     LYS_92@NZ       24       0.1194       2.8364     157.1799
SER_164@O         SER_36@HG     SER_36@OG       19       0.0945       2.7458     151.1930
LYS_166@O        LYS_73@HZ3     LYS_73@NZ       18       0.0896       2.7801     148.6947
LEU_167@O        LYS_73@HZ2     LYS_73@NZ       17       0.0846       2.7666     163.8762
LEU_167@OXT      LYS_73@HZ3     LYS_73@NZ       14       0.0697       2.7338     157.9193
ALA_165@O        LYS_92@HZ1     LYS_92@NZ       14       0.0697       2.7924     150.8945
ALA_165@O        LYS_92@HZ2     LYS_92@NZ       14       0.0697       2.8217     154.0571
LEU_167@O        LYS_73@HZ1     LYS_73@NZ       13       0.0647       2.7855     162.9769
ALA_165@O         SER_36@HG     SER_36@OG       12       0.0597       2.7714     156.8357
LYS_166@O        LYS_73@HZ1     LYS_73@NZ       12       0.0597       2.7809     147.7422
LYS_166@O        LYS_73@HZ2     LYS_73@NZ        9       0.0448       2.8109     151.3837
PHE_163@O        LYS_73@HZ1     LYS_73@NZ        9       0.0448       2.8286     159.9665
PHE_163@O        LYS_73@HZ3     LYS_73@NZ        9       0.0448       2.8448     153.9051
LEU_167@OXT      LYS_73@HZ1     LYS_73@NZ        7       0.0348       2.7654     159.8259
LYS_166@HE2       VAL_89@HA     VAL_89@CA        7       0.0348       2.9129     142.7076
PHE_163@O        LYS_73@HZ2     LYS_73@NZ        5       0.0249       2.7938     159.0654
PHE_163@HZ        MET_74@HA     MET_74@CA        3       0.0149       2.9053     141.4071
ALA_165@HB2      LYS_92@HE2     LYS_92@CE        3       0.0149       2.9077     147.4109
VAL_161@HG11    LEU_16@HD12    LEU_16@CD1        3       0.0149       2.9383     139.2654
VAL_161@HG12   ASN_109@HD22   ASN_109@ND2        2       0.0100       2.8961     139.6205
LYS_166@HE3       VAL_89@HA     VAL_89@CA        2       0.0100       2.9213     138.4592
PHE_163@HD1      MET_70@HE1     MET_70@CE        2       0.0100       2.9275     144.3914
PHE_163@HA       PHE_90@HE1    PHE_90@CE1        2       0.0100       2.9305     141.3589
PHE_157@HB3        GLU_9@HA      GLU_9@CA        2       0.0100       2.9352     164.1095
PHE_157@HE1       ALA_8@HB3      ALA_8@CB        2       0.0100       2.9441     135.8870
LYS_162@HB3    VAL_106@HG11   VAL_106@CG1        2       0.0100       2.9639     140.4887
SER_164@HB2      PHE_17@HE2    PHE_17@CE2        2       0.0100       2.9809     138.6078
LYS_166@H       VAL_89@HG11    VAL_89@CG1        1       0.0050       2.5741     136.5196
VAL_161@HG11   ASN_109@HD22   ASN_109@ND2        1       0.0050       2.6531     144.8887
ALA_165@HB3      LYS_92@HE2     LYS_92@CE        1       0.0050       2.8204     166.5873
SER_164@HG     ASN_109@HD21   ASN_109@ND2        1       0.0050       2.8325     160.8232
SER_164@HB3      PHE_17@HE2    PHE_17@CE2        1       0.0050       2.8472     144.2147
LEU_167@HB2     LEU_37@HD11    LEU_37@CD1        1       0.0050       2.8553     138.6022
LEU_167@HA       LYS_73@HZ2     LYS_73@NZ        1       0.0050       2.8670     135.3063
LEU_167@HD12     MET_69@HE1     MET_69@CE        1       0.0050       2.8952     135.6109
ALA_165@HB3      LYS_92@HE3     LYS_92@CE        1       0.0050       2.8963     158.3756
LEU_167@HD11     SER_36@HB3     SER_36@CB        1       0.0050       2.9065     136.7293
LEU_167@HB3     LEU_37@HD21    LEU_37@CD2        1       0.0050       2.9068     148.0997
LEU_167@HB2       LEU_37@HA     LEU_37@CA        1       0.0050       2.9083     135.2325
SER_164@HB3      MET_70@HE3     MET_70@CE        1       0.0050       2.9122     136.5718
LEU_167@HD13     PHE_66@HE1    PHE_66@CE1        1       0.0050       2.9132     135.3183
VAL_161@HG13   ASN_109@HD22   ASN_109@ND2        1       0.0050       2.9190     141.7896
LYS_162@HG3      PHE_90@HE1    PHE_90@CE1        1       0.0050       2.9268     140.9046
PHE_163@HA      VAL_89@HG13    VAL_89@CG1        1       0.0050       2.9334     153.5015
LYS_162@HE2       PHE_90@HZ     PHE_90@CZ        1       0.0050       2.9399     147.3161
SER_164@HB3       PHE_66@HZ     PHE_66@CZ        1       0.0050       2.9426     135.8532
PHE_157@HB2      GLU_12@HG2     GLU_12@CG        1       0.0050       2.9438     135.8475
ALA_165@HB3       PHE_90@HA     PHE_90@CA        1       0.0050       2.9443     143.3177
VAL_161@HG12    LEU_16@HD11    LEU_16@CD1        1       0.0050       2.9478     158.5918
LYS_162@HD3    VAL_106@HG13   VAL_106@CG1        1       0.0050       2.9480     136.0299
PHE_163@HD1      MET_70@HE2     MET_70@CE        1       0.0050       2.9545     141.1736
SER_164@HB2       PHE_66@HZ     PHE_66@CZ        1       0.0050       2.9549     156.1765
PHE_163@HE1      MET_70@HE1     MET_70@CE        1       0.0050       2.9581     145.8010
LEU_167@HD23     LYS_73@HD2     LYS_73@CD        1       0.0050       2.9583     136.6318
LYS_166@HB3       VAL_89@HA     VAL_89@CA        1       0.0050       2.9651     144.5148
ALA_165@HB3    ASN_109@HD21   ASN_109@ND2        1       0.0050       2.9696     144.9834
VAL_161@HG12    LEU_16@HD23    LEU_16@CD2        1       0.0050       2.9734     139.3425
PHE_163@O        LYS_73@HE2     LYS_73@CE        1       0.0050       2.9769     143.2132
VAL_161@HG22      ALA_13@HA     ALA_13@CA        1       0.0050       2.9777     144.8755
PHE_163@HD1      PHE_10@HE1    PHE_10@CE1        1       0.0050       2.9785     136.1746
PHE_157@HE2       GLU_5@HG2      GLU_5@CG        1       0.0050       2.9819     136.7142
LYS_166@HB2      LYS_92@HZ3     LYS_92@NZ        1       0.0050       2.9823     136.0275
VAL_161@HG11    LEU_16@HD21    LEU_16@CD2        1       0.0050       2.9827     136.6774
LEU_167@HA       LYS_73@HD2     LYS_73@CD        1       0.0050       2.9896     142.7308
LYS_162@HB3    VAL_106@HG13   VAL_106@CG1        1       0.0050       2.9901     137.7883
VAL_161@HG11      ALA_13@HA     ALA_13@CA        1       0.0050       2.9909     136.3858
LEU_167@HD21     LYS_73@HE2     LYS_73@CE        1       0.0050       2.9912     141.3166
PHE_157@HE1       ALA_8@HB2      ALA_8@CB        1       0.0050       2.9923     142.9088
LYS_155@HZ3      ALA_126@HA    ALA_126@CA        1       0.0050       2.9933     135.6772
LYS_155@HZ2     MET_122@HG3    MET_122@CG        1       0.0050       2.9944     145.5168
LYS_166@HZ3       VAL_89@HA     VAL_89@CA        1       0.0050       2.9947     135.2771
PHE_157@HD2       GLU_9@HG2      GLU_9@CG        1       0.0050       2.9948     136.9303
LEU_167@HD23     PHE_17@HE1    PHE_17@CE1        1       0.0050       2.9953     143.8648
LYS_155@HE3      ALA_126@HA    ALA_126@CA        1       0.0050       2.9954     135.0351
