# Supplementary material for: Polarized benzene rings can promote the interaction between CaM and the CaMBD region of nNOS
Source: Front Mol Neurosci. 2024 Sep 3;17:1461272. doi: 10.3389/fnmol.2024.1461272 (PMC11405375; doi:10.3389/fnmol.2024.1461272)
Supplement: Supplementary file 1 [file Data_Sheet_1.ZIP › Original dataset/Model 2/hbond/hbond-details-2.out]

#Acceptor            DonorH         Donor   Frames         Frac      AvgDist       AvgAng
SER_36@O          LEU_167@H     LEU_167@N       27       0.1343       2.8983     162.0395
ASP_91@O        LYS_166@HZ1    LYS_166@NZ       20       0.0995       2.7698     148.5598
ARG_88@O        LYS_166@HZ2    LYS_166@NZ       20       0.0995       2.8109     156.6365
ASP_91@O        LYS_166@HZ3    LYS_166@NZ       19       0.0945       2.7924     158.3189
GLU_12@OE2       PHE_154@H2     PHE_154@N       14       0.0697       2.7599     156.0245
GLU_12@OE2       PHE_154@H3     PHE_154@N       14       0.0697       2.7789     154.1202
GLU_12@OE1       PHE_154@H1     PHE_154@N       14       0.0697       2.8057     156.0667
GLU_125@OE1     LYS_155@HZ3    LYS_155@NZ       13       0.0647       2.7812     159.3560
GLU_125@OE2     LYS_155@HZ3    LYS_155@NZ       13       0.0647       2.8205     161.8613
GLU_12@OE1       PHE_154@H3     PHE_154@N       12       0.0597       2.8274     161.5826
ARG_88@O        LYS_166@HZ1    LYS_166@NZ       11       0.0547       2.7878     149.3608
GLU_125@OE1     LYS_155@HZ2    LYS_155@NZ        9       0.0448       2.8129     158.1773
GLU_125@OE1     LYS_155@HZ1    LYS_155@NZ        9       0.0448       2.8319     154.1648
ARG_88@O        LYS_166@HZ3    LYS_166@NZ        9       0.0448       2.8396     159.1694
GLU_12@OE2       PHE_154@H1     PHE_154@N        9       0.0448       2.8540     160.1568
ASP_91@O        LYS_166@HZ2    LYS_166@NZ        8       0.0398       2.7504     150.5147
GLU_125@OE2     LYS_155@HZ1    LYS_155@NZ        8       0.0398       2.8055     151.1538
GLU_125@OE2     LYS_155@HZ2    LYS_155@NZ        8       0.0398       2.8154     155.4361
VAL_89@O        LYS_166@HZ3    LYS_166@NZ        8       0.0398       2.8216     148.2926
VAL_89@O        LYS_166@HZ1    LYS_166@NZ        7       0.0348       2.8524     146.0360
VAL_89@HA       LYS_166@HE2    LYS_166@CE        7       0.0348       2.8925     140.4557
GLU_12@OE1       PHE_154@H2     PHE_154@N        6       0.0299       2.7882     155.4030
GLU_9@OE2       LYS_156@HZ2    LYS_156@NZ        4       0.0199       2.6795     165.4672
GLU_5@OE1       LYS_156@HZ2    LYS_156@NZ        4       0.0199       2.7683     152.4298
GLU_5@OE1       LYS_156@HZ3    LYS_156@NZ        4       0.0199       2.7970     163.8857
GLU_5@OE1       LYS_156@HZ1    LYS_156@NZ        4       0.0199       2.8085     153.2289
VAL_89@O        LYS_166@HZ2    LYS_166@NZ        4       0.0199       2.8231     152.2811
GLU_5@OE2       LYS_156@HZ2    LYS_156@NZ        4       0.0199       2.8539     152.6005
MET_74@HA        PHE_163@HZ    PHE_163@CZ        4       0.0199       2.9108     156.4157
GLU_9@OE2       LYS_156@HZ3    LYS_156@NZ        3       0.0149       2.7840     168.0320
GLU_9@OE2       LYS_156@HZ1    LYS_156@NZ        3       0.0149       2.8275     156.6787
GLU_9@HA        PHE_157@HB3    PHE_157@CB        3       0.0149       2.8570     142.5352
GLU_125@O       LYS_155@HZ2    LYS_155@NZ        2       0.0100       2.7726     155.7523
VAL_89@HG12       LYS_166@H     LYS_166@N        2       0.0100       2.8258     140.7459
GLU_5@OE2       LYS_156@HZ3    LYS_156@NZ        2       0.0100       2.8512     164.9185
MET_70@HE3      SER_164@HB3    SER_164@CB        2       0.0100       2.8719     138.6983
PHE_66@HZ       SER_164@HB3    SER_164@CB        2       0.0100       2.9123     137.6791
PHE_66@HZ       SER_164@HB2    SER_164@CB        2       0.0100       2.9181     137.5526
LYS_73@HD2       LEU_167@HA    LEU_167@CA        2       0.0100       2.9452     138.0978
VAL_89@HG11       LYS_166@H     LYS_166@N        1       0.0050       2.6074     152.1209
LEU_37@HD21       LEU_167@H     LEU_167@N        1       0.0050       2.6864     140.5489
GLU_5@OE2       LYS_156@HZ1    LYS_156@NZ        1       0.0050       2.6989     139.0163
ALA_145@O       LYS_156@HZ3    LYS_156@NZ        1       0.0050       2.7055     140.8191
GLU_112@OE2     LYS_155@HZ1    LYS_155@NZ        1       0.0050       2.7665     167.6301
LEU_37@HD21     LEU_167@HB3    LEU_167@CB        1       0.0050       2.8158     136.4507
PHE_17@HE2      SER_164@HB3    SER_164@CB        1       0.0050       2.8258     140.2901
GLU_85@OE1      LYS_166@HZ1    LYS_166@NZ        1       0.0050       2.8453     168.4380
MET_49@HG2     LEU_167@HD12   LEU_167@CD1        1       0.0050       2.8511     146.9057
LEU_16@HD11    VAL_161@HG12   VAL_161@CG1        1       0.0050       2.8521     142.8828
VAL_89@HG13       LYS_166@H     LYS_166@N        1       0.0050       2.8544     140.6986
LEU_16@HD11    VAL_161@HG21   VAL_161@CG2        1       0.0050       2.8658     135.1485
GLU_112@OE1     LYS_155@HZ1    LYS_155@NZ        1       0.0050       2.8756     166.0549
PHE_17@HZ       SER_164@HB3    SER_164@CB        1       0.0050       2.8778     137.3219
LYS_92@HD3       LYS_166@HA    LYS_166@CA        1       0.0050       2.8905     135.0707
SER_36@HB3     LEU_167@HD11   LEU_167@CD1        1       0.0050       2.8933     135.3006
PHE_90@HA       ALA_165@HB3    ALA_165@CB        1       0.0050       2.8980     137.7163
PHE_90@HE1      LYS_162@HG3    LYS_162@CG        1       0.0050       2.9063     140.9766
LEU_16@HD12    VAL_161@HG11   VAL_161@CG1        1       0.0050       2.9080     135.3757
LEU_16@HD22    VAL_161@HG23   VAL_161@CG2        1       0.0050       2.9088     137.6095
VAL_89@O        LYS_166@HE2    LYS_166@CE        1       0.0050       2.9133     139.2893
ASN_109@HD22   VAL_161@HG13   VAL_161@CG1        1       0.0050       2.9191     148.5394
MET_70@HE1      PHE_163@HD1   PHE_163@CD1        1       0.0050       2.9210     143.4686
VAL_89@HG11      PHE_163@HA    PHE_163@CA        1       0.0050       2.9269     138.8924
GLU_12@HB2      PHE_157@HB3    PHE_157@CB        1       0.0050       2.9291     144.2142
VAL_89@HG12     LYS_166@HB2    LYS_166@CB        1       0.0050       2.9306     137.4290
LEU_37@HD23       LEU_167@H     LEU_167@N        1       0.0050       2.9315     136.2835
GLU_5@HB2        PHE_157@HZ    PHE_157@CZ        1       0.0050       2.9343     137.6555
PHE_90@HE2      LYS_162@HD2    LYS_162@CD        1       0.0050       2.9361     138.4548
LEU_37@HD11     LEU_167@HB2    LEU_167@CB        1       0.0050       2.9368     149.4921
MET_70@HE1       SER_164@HA    SER_164@CA        1       0.0050       2.9407     141.0374
GLU_12@HB2      PHE_157@HD1   PHE_157@CD1        1       0.0050       2.9416     147.9223
PHE_90@HE1       PHE_163@HA    PHE_163@CA        1       0.0050       2.9449     142.7079
LYS_73@HE2       SER_164@HA    SER_164@CA        1       0.0050       2.9597     136.4194
PHE_17@HZ        ALA_165@HA    ALA_165@CA        1       0.0050       2.9607     160.3190
VAL_106@HG11    LYS_162@HB3    LYS_162@CB        1       0.0050       2.9635     138.1665
LEU_110@HD21   VAL_161@HG13   VAL_161@CG1        1       0.0050       2.9652     139.6155
GLU_9@HG3       PHE_157@HB3    PHE_157@CB        1       0.0050       2.9657     141.3515
GLU_9@HA         PHE_157@HA    PHE_157@CA        1       0.0050       2.9700     135.7698
LEU_37@HD13       LEU_167@H     LEU_167@N        1       0.0050       2.9750     143.1441
LEU_37@HD22     ALA_165@HB1    ALA_165@CB        1       0.0050       2.9784     138.8720
LEU_37@HD21    LEU_167@HD13   LEU_167@CD1        1       0.0050       2.9818     154.6203
ALA_13@HA      VAL_161@HG21   VAL_161@CG2        1       0.0050       2.9820     141.4994
MET_70@HE2      PHE_163@HD1   PHE_163@CD1        1       0.0050       2.9870     140.5121
GLU_9@HG2       PHE_157@HD2   PHE_157@CD2        1       0.0050       2.9901     137.3781
PHE_90@HE1      PHE_163@HB2    PHE_163@CB        1       0.0050       2.9904     137.0328
GLU_12@HB3      PHE_157@HB3    PHE_157@CB        1       0.0050       2.9913     137.6915
VAL_89@HG13     ALA_165@HB1    ALA_165@CB        1       0.0050       2.9914     150.2214
VAL_89@HA       LYS_166@HE3    LYS_166@CE        1       0.0050       2.9918     142.8578
MET_70@HE3      PHE_163@HD1   PHE_163@CD1        1       0.0050       2.9920     136.7565
GLU_5@CD        LYS_156@HZ1    LYS_156@NZ        1       0.0050       2.9921     159.8746
GLU_9@HG3        PHE_157@HA    PHE_157@CA        1       0.0050       2.9931     142.8911
GLU_9@HG3       PHE_157@HD2   PHE_157@CD2        1       0.0050       2.9932     137.0282
GLU_125@HG3     LYS_155@HZ3    LYS_155@NZ        1       0.0050       2.9953     139.5155
GLU_5@HG2       PHE_157@HE2   PHE_157@CE2        1       0.0050       2.9994     139.6993
