# Supplementary material for: Polarized benzene rings can promote the interaction between CaM and the CaMBD region of nNOS
Source: Front Mol Neurosci. 2024 Sep 3;17:1461272. doi: 10.3389/fnmol.2024.1461272 (PMC11405375; doi:10.3389/fnmol.2024.1461272)
Supplement: Supplementary file 1 [file Data_Sheet_1.ZIP › Original dataset/Model 2/MMGBSA/FINAL_DECOMP_MMPBSA.dat]

| Run on Sat Jul  6 09:57:27 2024
|| GB non-polar solvation energies calculated with gbsa=2
idecomp = 2: Per-residue decomp adding 1-4 interactions to EEL and VDW.
Energy Decomposition Analysis (All units kcal/mol): Generalized Born solvent


Complex:
Total Energy Decomposition:
Residue |       Internal      |    van der Waals    |    Electrostatic    |   Polar Solvation   |   Non-Polar Solv.   |       TOTAL
-------------------------------------------------------------------------------------------------------------------------------------------
GLN   1 |   25.597 +/-  3.124 |    0.170 +/-  1.261 | -190.124 +/-  7.903 |   22.043 +/-  7.711 |    1.696 +/-  0.104 | -140.618 +/-  3.404
LEU   2 |   16.624 +/-  2.741 |   -2.189 +/-  1.393 |  -26.217 +/-  1.835 |   -1.336 +/-  1.595 |    0.325 +/-  0.102 |  -12.792 +/-  2.962
THR   3 |   16.157 +/-  2.501 |   -1.156 +/-  1.430 |  -37.681 +/-  5.526 |   -5.499 +/-  4.211 |    0.636 +/-  0.064 |  -27.543 +/-  2.630
GLU   4 |   18.316 +/-  2.904 |   -1.787 +/-  1.222 |   60.099 +/-  5.476 | -134.867 +/-  5.349 |    1.050 +/-  0.062 |  -57.189 +/-  2.931
GLU   5 |   17.924 +/-  2.892 |   -2.290 +/-  1.503 |   64.516 +/-  9.098 | -136.400 +/-  8.749 |    0.751 +/-  0.088 |  -55.499 +/-  2.939
GLN   6 |   24.157 +/-  2.850 |   -6.226 +/-  1.331 |  -72.930 +/-  2.594 |   -9.220 +/-  1.793 |    0.259 +/-  0.056 |  -63.960 +/-  2.854
ILE   7 |   17.505 +/-  3.038 |   -3.943 +/-  1.341 |  -13.526 +/-  1.347 |   -0.647 +/-  0.724 |    0.324 +/-  0.081 |   -0.286 +/-  2.997
ALA   8 |    7.633 +/-  1.833 |   -4.090 +/-  0.745 |   -8.554 +/-  1.197 |   -1.040 +/-  1.037 |    0.241 +/-  0.047 |   -5.811 +/-  1.992
GLU   9 |   17.880 +/-  2.606 |   -6.952 +/-  1.103 |   81.301 +/-  9.986 | -149.496 +/- 10.019 |    0.249 +/-  0.068 |  -57.018 +/-  2.589
PHE  10 |   16.876 +/-  2.802 |   -7.734 +/-  1.228 |   -2.314 +/-  1.297 |   -2.380 +/-  0.622 |    0.032 +/-  0.019 |    4.480 +/-  3.231
LYS  11 |   17.751 +/-  3.196 |   -4.300 +/-  1.410 |  -96.535 +/-  9.712 |   59.439 +/-  9.826 |    0.791 +/-  0.123 |  -22.854 +/-  3.282
GLU  12 |   16.814 +/-  3.335 |   -5.480 +/-  1.280 |   61.659 +/- 19.397 | -138.648 +/- 18.826 |    0.389 +/-  0.121 |  -65.266 +/-  3.241
ALA  13 |    7.266 +/-  1.753 |   -5.258 +/-  0.725 |   -3.761 +/-  1.233 |   -1.470 +/-  0.640 |    0.012 +/-  0.009 |   -3.211 +/-  1.987
PHE  14 |   16.860 +/-  2.981 |   -8.490 +/-  1.323 |   -7.488 +/-  1.326 |   -3.841 +/-  0.707 |    0.007 +/-  0.009 |   -2.952 +/-  2.927
SER  15 |   12.011 +/-  2.256 |   -3.427 +/-  1.060 |   -9.921 +/-  2.753 |   -4.934 +/-  2.358 |    0.325 +/-  0.057 |   -5.945 +/-  2.219
LEU  16 |   17.281 +/-  2.737 |   -2.954 +/-  1.392 |  -34.350 +/-  2.775 |    1.592 +/-  1.776 |    0.364 +/-  0.081 |  -18.068 +/-  2.808
PHE  17 |   17.563 +/-  3.409 |   -6.033 +/-  1.104 |  -11.552 +/-  1.497 |    0.082 +/-  1.095 |    0.101 +/-  0.051 |    0.160 +/-  3.648
ASP  18 |   44.122 +/-  2.910 |   -5.207 +/-  1.575 |  -44.801 +/-  7.406 | -127.983 +/-  5.579 |    0.041 +/-  0.022 | -133.827 +/-  3.773
LYS  19 |   19.505 +/-  3.356 |   -2.622 +/-  1.553 | -108.308 +/- 12.970 |   78.561 +/- 14.157 |    0.947 +/-  0.117 |  -11.917 +/-  4.735
ASP  20 |   39.533 +/-  3.302 |    2.335 +/-  1.756 |  -68.729 +/-  8.091 | -129.102 +/-  5.971 |    0.655 +/-  0.030 | -155.308 +/-  3.537
GLY  21 |    5.550 +/-  1.571 |    0.061 +/-  0.779 |  -15.302 +/-  1.143 |   -1.099 +/-  0.532 |    0.571 +/-  0.026 |  -10.219 +/-  1.467
ASP  22 |   40.929 +/-  3.881 |    0.173 +/-  1.796 |  -65.863 +/-  7.678 | -130.215 +/-  5.442 |    0.567 +/-  0.028 | -154.410 +/-  4.360
GLY  23 |    5.421 +/-  1.719 |   -1.872 +/-  0.849 |  -14.030 +/-  2.260 |    1.251 +/-  1.415 |    0.158 +/-  0.065 |   -9.072 +/-  1.880
THR  24 |   28.173 +/-  2.885 |   -0.181 +/-  1.849 | -133.613 +/-  3.440 |   -0.494 +/-  1.113 |    0.256 +/-  0.047 | -105.858 +/-  3.611
ILE  25 |   21.195 +/-  3.578 |   -5.714 +/-  1.579 |   -0.888 +/-  1.278 |   -2.261 +/-  0.745 |    0.044 +/-  0.022 |   12.377 +/-  3.471
THR  26 |   17.080 +/-  2.641 |   -2.046 +/-  1.265 |  -29.887 +/-  2.525 |  -10.967 +/-  2.452 |    0.540 +/-  0.043 |  -25.280 +/-  2.870
THR  27 |   16.906 +/-  2.708 |   -3.443 +/-  1.137 |  -21.208 +/-  4.678 |   -9.319 +/-  3.061 |    0.313 +/-  0.073 |  -16.751 +/-  2.982
LYS  28 |   18.444 +/-  3.144 |   -1.093 +/-  1.245 |  -65.738 +/- 12.100 |   31.218 +/- 11.601 |    1.355 +/-  0.170 |  -15.814 +/-  3.896
GLU  29 |   47.351 +/-  3.765 |   -3.151 +/-  2.051 |  -75.869 +/-  9.910 | -119.384 +/-  6.460 |    0.086 +/-  0.031 | -150.965 +/-  5.095
LEU  30 |   18.762 +/-  2.950 |   -6.216 +/-  1.511 |  -33.159 +/-  1.439 |    0.790 +/-  0.782 |    0.006 +/-  0.014 |  -19.818 +/-  3.415
GLY  31 |    5.755 +/-  1.626 |   -3.062 +/-  0.906 |  -10.995 +/-  1.557 |   -2.296 +/-  1.302 |    0.098 +/-  0.070 |  -10.500 +/-  1.919
THR  32 |   15.850 +/-  2.481 |   -3.168 +/-  1.320 |  -34.848 +/-  2.751 |   -2.273 +/-  1.787 |    0.297 +/-  0.098 |  -24.141 +/-  3.052
VAL  33 |   14.755 +/-  2.681 |   -5.285 +/-  1.374 |  -28.076 +/-  1.649 |    1.455 +/-  1.038 |    0.023 +/-  0.034 |  -17.129 +/-  2.782
MET  34 |   16.339 +/-  2.342 |   -9.130 +/-  1.657 |   -2.478 +/-  1.558 |   -1.797 +/-  0.983 |    0.109 +/-  0.107 |    3.042 +/-  3.100
ARG  35 |   22.698 +/-  4.089 |   -5.140 +/-  1.570 | -233.464 +/-  6.087 |   38.648 +/-  6.134 |    1.097 +/-  0.140 | -176.160 +/-  3.597
SER  36 |   11.557 +/-  2.229 |   -3.486 +/-  1.564 |  -14.623 +/-  3.949 |   -5.400 +/-  3.299 |    0.265 +/-  0.172 |  -11.687 +/-  2.651
LEU  37 |   16.652 +/-  3.211 |   -2.958 +/-  1.612 |  -28.627 +/-  2.381 |   -2.581 +/-  1.881 |    0.353 +/-  0.145 |  -17.161 +/-  3.571
GLY  38 |    5.656 +/-  1.459 |   -1.180 +/-  0.744 |   -8.671 +/-  1.741 |   -4.393 +/-  1.010 |    0.402 +/-  0.088 |   -8.187 +/-  1.601
GLN  39 |   24.914 +/-  3.384 |   -2.441 +/-  1.690 |  -69.426 +/-  4.354 |  -10.295 +/-  4.709 |    0.803 +/-  0.305 |  -56.444 +/-  3.355
ASN  40 |   22.957 +/-  2.910 |   -1.251 +/-  1.207 |  -71.704 +/-  4.386 |  -13.819 +/-  3.307 |    0.887 +/-  0.141 |  -62.929 +/-  2.555
PRO  41 |   21.065 +/-  2.441 |   -4.730 +/-  0.979 |   -8.454 +/-  2.103 |   -0.814 +/-  1.816 |    0.192 +/-  0.089 |    7.260 +/-  2.604
THR  42 |   15.693 +/-  2.436 |   -1.821 +/-  1.289 |  -32.727 +/-  3.846 |   -8.204 +/-  3.036 |    0.584 +/-  0.062 |  -26.476 +/-  2.674
GLU  43 |   19.192 +/-  2.914 |   -1.777 +/-  1.098 |   49.461 +/- 10.755 | -122.210 +/- 10.173 |    0.994 +/-  0.133 |  -54.341 +/-  2.857
ALA  44 |    7.928 +/-  2.178 |   -1.422 +/-  0.923 |   -1.594 +/-  1.841 |   -6.837 +/-  1.443 |    0.601 +/-  0.086 |   -1.324 +/-  2.109
GLU  45 |   18.446 +/-  3.057 |   -2.778 +/-  1.395 |   79.389 +/- 12.020 | -150.684 +/- 11.909 |    0.640 +/-  0.068 |  -54.988 +/-  3.230
LEU  46 |   16.330 +/-  3.236 |   -6.149 +/-  1.457 |  -29.301 +/-  1.238 |   -2.445 +/-  0.898 |    0.104 +/-  0.060 |  -21.462 +/-  3.436
GLN  47 |   24.568 +/-  2.915 |   -2.624 +/-  1.519 |  -77.866 +/-  6.107 |   -8.947 +/-  5.227 |    0.864 +/-  0.145 |  -64.004 +/-  3.112
ASP  48 |   14.610 +/-  2.850 |   -2.866 +/-  0.938 |   86.661 +/-  7.574 | -160.558 +/-  7.934 |    0.684 +/-  0.066 |  -61.469 +/-  2.344
MET  49 |   15.883 +/-  2.533 |   -6.823 +/-  1.355 |   -7.579 +/-  2.035 |   -1.660 +/-  1.407 |    0.289 +/-  0.077 |    0.111 +/-  2.762
ILE  50 |   19.099 +/-  2.936 |   -6.787 +/-  1.325 |  -11.763 +/-  1.167 |   -1.722 +/-  0.854 |    0.065 +/-  0.039 |   -1.107 +/-  3.085
ASN  51 |   22.199 +/-  3.037 |   -3.894 +/-  1.064 |  -87.227 +/-  4.599 |  -10.685 +/-  3.567 |    0.634 +/-  0.059 |  -78.973 +/-  2.634
GLU  52 |   17.045 +/-  2.961 |   -2.375 +/-  1.266 |   97.930 +/-  6.573 | -169.846 +/-  6.282 |    0.996 +/-  0.092 |  -56.251 +/-  2.941
VAL  53 |   16.464 +/-  2.595 |   -2.877 +/-  1.580 |  -29.890 +/-  1.448 |   -0.157 +/-  0.884 |    0.172 +/-  0.127 |  -16.289 +/-  2.679
ASP  54 |   35.972 +/-  2.802 |   -4.007 +/-  1.562 |  -48.428 +/-  5.736 | -129.797 +/-  4.343 |    0.147 +/-  0.032 | -146.113 +/-  3.435
ALA  55 |    7.565 +/-  1.821 |   -1.036 +/-  1.112 |   -5.578 +/-  1.440 |   -1.077 +/-  0.644 |    0.497 +/-  0.125 |    0.371 +/-  2.022
ASP  56 |   46.040 +/-  3.332 |    0.640 +/-  1.675 |  -69.694 +/-  5.201 | -124.668 +/-  4.123 |    0.498 +/-  0.077 | -147.184 +/-  3.294
GLY  57 |    5.357 +/-  1.414 |   -0.311 +/-  0.585 |  -10.533 +/-  1.161 |   -2.898 +/-  0.703 |    0.643 +/-  0.032 |   -7.741 +/-  1.553
ASN  58 |   35.807 +/-  2.837 |    0.834 +/-  1.640 | -178.357 +/-  2.855 |   -5.255 +/-  1.073 |    0.593 +/-  0.031 | -146.378 +/-  2.625
GLY  59 |    5.849 +/-  1.957 |   -1.421 +/-  0.990 |  -13.541 +/-  1.736 |    0.469 +/-  0.909 |    0.186 +/-  0.043 |   -8.459 +/-  2.251
THR  60 |   26.830 +/-  3.270 |   -1.902 +/-  1.263 | -123.392 +/-  2.897 |   -4.205 +/-  1.394 |    0.363 +/-  0.056 | -102.307 +/-  2.951
ILE  61 |   20.708 +/-  3.198 |   -7.252 +/-  1.571 |   -1.286 +/-  1.569 |   -1.505 +/-  0.848 |    0.025 +/-  0.029 |   10.691 +/-  3.504
ASP  62 |   17.434 +/-  2.434 |   -2.536 +/-  1.659 |   49.679 +/-  4.407 | -131.587 +/-  4.571 |    0.355 +/-  0.054 |  -66.655 +/-  2.663
PHE  63 |   19.310 +/-  3.071 |   -4.136 +/-  1.561 |   -2.511 +/-  1.357 |   -0.577 +/-  0.766 |    0.243 +/-  0.065 |   12.330 +/-  3.387
PRO  64 |   21.432 +/-  2.489 |   -3.950 +/-  0.879 |  -13.906 +/-  1.899 |    0.450 +/-  1.016 |    0.527 +/-  0.084 |    4.553 +/-  2.700
GLU  65 |   51.979 +/-  3.591 |   -3.603 +/-  1.596 |  -80.579 +/-  6.414 | -119.206 +/-  4.547 |    0.032 +/-  0.024 | -151.376 +/-  4.754
PHE  66 |   16.164 +/-  2.920 |   -8.531 +/-  1.156 |   -8.084 +/-  0.988 |   -0.920 +/-  0.550 |    0.006 +/-  0.011 |   -1.365 +/-  3.088
LEU  67 |   16.746 +/-  2.710 |   -4.689 +/-  1.465 |  -33.335 +/-  1.302 |   -0.380 +/-  0.615 |    0.249 +/-  0.064 |  -21.409 +/-  2.816
THR  68 |   15.392 +/-  2.663 |   -2.974 +/-  1.117 |  -39.444 +/-  2.168 |   -0.081 +/-  1.963 |    0.452 +/-  0.125 |  -26.655 +/-  2.770
MET  69 |   15.649 +/-  2.529 |   -7.107 +/-  1.222 |  -10.177 +/-  1.996 |    0.742 +/-  1.457 |    0.268 +/-  0.125 |   -0.626 +/-  2.795
MET  70 |   15.847 +/-  2.895 |   -9.194 +/-  1.165 |  -11.679 +/-  1.392 |   -0.677 +/-  0.852 |    0.010 +/-  0.011 |   -5.693 +/-  2.845
ALA  71 |    7.139 +/-  2.059 |   -3.295 +/-  0.815 |    5.274 +/-  1.258 |   -5.102 +/-  0.948 |    0.292 +/-  0.057 |    4.307 +/-  2.155
ARG  72 |   21.954 +/-  3.957 |   -2.500 +/-  1.446 | -236.807 +/-  7.043 |   49.221 +/-  7.351 |    1.456 +/-  0.138 | -166.677 +/-  3.601
LYS  73 |   18.152 +/-  2.958 |   -4.092 +/-  1.374 | -120.261 +/- 12.386 |   86.798 +/- 11.369 |    0.447 +/-  0.153 |  -18.956 +/-  4.109
MET  74 |   15.310 +/-  2.937 |   -4.313 +/-  1.089 |   -3.834 +/-  2.201 |   -3.573 +/-  1.938 |    0.570 +/-  0.080 |    4.160 +/-  3.259
LYS  75 |   17.457 +/-  3.147 |   -1.053 +/-  1.284 | -114.450 +/- 14.247 |   79.800 +/- 13.833 |    1.101 +/-  0.151 |  -17.144 +/-  3.761
ASP  76 |   13.644 +/-  2.451 |   -0.478 +/-  0.971 |   83.769 +/-  7.512 | -162.451 +/-  7.039 |    0.969 +/-  0.111 |  -64.547 +/-  2.476
THR  77 |   15.696 +/-  2.587 |   -2.252 +/-  1.258 |  -30.908 +/-  2.674 |   -6.603 +/-  2.826 |    0.300 +/-  0.133 |  -23.766 +/-  2.643
ASP  78 |   15.898 +/-  2.661 |   -0.911 +/-  1.154 |   99.173 +/-  9.822 | -173.840 +/-  9.506 |    0.953 +/-  0.086 |  -58.727 +/-  2.632
SER  79 |   11.274 +/-  1.902 |   -2.108 +/-  0.951 |  -11.159 +/-  2.992 |   -8.270 +/-  2.393 |    0.430 +/-  0.069 |   -9.833 +/-  2.397
GLU  80 |   18.831 +/-  2.740 |   -2.257 +/-  1.450 |   74.223 +/- 10.976 | -149.361 +/- 10.595 |    0.752 +/-  0.105 |  -57.810 +/-  2.913
GLU  81 |   17.683 +/-  2.582 |   -2.525 +/-  1.145 |   61.886 +/- 10.033 | -137.020 +/-  9.437 |    0.809 +/-  0.071 |  -59.168 +/-  2.694
GLU  82 |   17.531 +/-  3.258 |   -4.343 +/-  1.406 |   82.541 +/- 11.282 | -152.450 +/- 10.902 |    0.529 +/-  0.130 |  -56.191 +/-  3.165
ILE  83 |   17.315 +/-  3.062 |   -5.514 +/-  1.514 |   -7.733 +/-  1.320 |    0.971 +/-  0.825 |    0.078 +/-  0.063 |    5.117 +/-  3.108
ARG  84 |   22.154 +/-  3.506 |   -5.923 +/-  1.444 | -291.852 +/- 10.909 |   89.107 +/-  9.213 |    0.719 +/-  0.129 | -185.795 +/-  4.276
GLU  85 |   16.924 +/-  2.890 |   -3.593 +/-  1.242 |   50.093 +/-  8.604 | -130.008 +/-  8.044 |    0.656 +/-  0.099 |  -65.928 +/-  2.845
ALA  86 |    7.348 +/-  1.798 |   -4.012 +/-  0.829 |   -6.918 +/-  1.412 |    0.681 +/-  0.818 |    0.173 +/-  0.060 |   -2.728 +/-  2.100
PHE  87 |   16.278 +/-  2.910 |   -7.393 +/-  1.278 |   -1.560 +/-  1.269 |   -0.762 +/-  0.797 |    0.052 +/-  0.049 |    6.615 +/-  2.763
ARG  88 |   22.369 +/-  3.686 |   -5.019 +/-  1.588 | -277.479 +/- 10.667 |   80.875 +/-  9.614 |    0.775 +/-  0.110 | -178.479 +/-  3.586
VAL  89 |   14.652 +/-  2.555 |   -2.921 +/-  2.000 |  -34.494 +/-  2.925 |    1.504 +/-  1.745 |    0.239 +/-  0.173 |  -21.020 +/-  2.907
PHE  90 |   17.520 +/-  2.954 |   -5.417 +/-  1.250 |  -10.693 +/-  1.648 |   -2.115 +/-  1.217 |    0.084 +/-  0.048 |   -0.621 +/-  3.254
ASP  91 |   34.234 +/-  2.890 |   -3.932 +/-  1.768 |  -78.605 +/-  9.468 |  -92.012 +/-  7.728 |    0.038 +/-  0.037 | -140.277 +/-  4.185
LYS  92 |   18.691 +/-  3.126 |   -2.254 +/-  1.520 |  -96.924 +/- 15.313 |   62.107 +/- 16.801 |    0.676 +/-  0.261 |  -17.703 +/-  4.028
ASP  93 |   41.936 +/-  4.440 |   -0.298 +/-  1.415 |  -90.657 +/-  7.331 |  -96.924 +/-  4.890 |    0.645 +/-  0.028 | -145.298 +/-  3.291
GLY  94 |    5.553 +/-  1.635 |   -0.053 +/-  0.803 |  -10.803 +/-  1.372 |   -4.611 +/-  0.652 |    0.562 +/-  0.031 |   -9.353 +/-  1.746
ASN  95 |   33.912 +/-  3.312 |   -0.544 +/-  1.297 | -175.349 +/-  3.029 |   -9.128 +/-  1.207 |    0.666 +/-  0.044 | -150.443 +/-  2.888
GLY  96 |    5.637 +/-  1.824 |   -2.406 +/-  0.686 |  -11.052 +/-  1.463 |   -1.640 +/-  0.897 |    0.136 +/-  0.039 |   -9.326 +/-  2.130
TYR  97 |   28.267 +/-  3.410 |   -1.136 +/-  1.564 | -116.389 +/-  2.911 |   -8.976 +/-  1.254 |    0.797 +/-  0.114 |  -97.437 +/-  3.607
ILE  98 |   22.571 +/-  3.569 |   -5.322 +/-  1.495 |   -4.324 +/-  1.842 |    1.632 +/-  1.700 |    0.121 +/-  0.044 |   14.678 +/-  3.873
SER  99 |   12.353 +/-  2.211 |   -1.410 +/-  1.336 |   -9.069 +/-  1.514 |  -11.664 +/-  1.206 |    0.413 +/-  0.032 |   -9.378 +/-  2.828
ALA 100 |    7.246 +/-  1.879 |   -2.323 +/-  0.866 |   -0.292 +/-  1.161 |   -5.527 +/-  0.769 |    0.369 +/-  0.102 |   -0.526 +/-  1.807
ALA 101 |    7.504 +/-  2.012 |   -2.494 +/-  0.778 |   -1.860 +/-  0.981 |   -5.734 +/-  0.750 |    0.499 +/-  0.055 |   -2.086 +/-  2.137
GLU 102 |   36.831 +/-  3.380 |   -3.690 +/-  1.771 |  -77.427 +/-  7.386 |  -93.502 +/-  6.118 |    0.053 +/-  0.020 | -137.735 +/-  3.569
LEU 103 |   17.003 +/-  3.124 |   -6.100 +/-  1.494 |  -24.465 +/-  1.303 |   -1.178 +/-  0.700 |    0.047 +/-  0.034 |  -14.694 +/-  3.292
ARG 104 |   22.528 +/-  4.563 |   -4.313 +/-  1.722 | -298.782 +/- 10.808 |   93.687 +/-  9.180 |    0.686 +/-  0.126 | -186.195 +/-  4.101
HIE 105 |   35.633 +/-  3.152 |   -6.806 +/-  1.096 |  -21.809 +/-  4.132 |   -8.393 +/-  3.470 |    0.493 +/-  0.200 |   -0.881 +/-  3.133
VAL 106 |   15.029 +/-  2.872 |   -4.175 +/-  1.238 |  -28.289 +/-  1.210 |   -0.360 +/-  0.873 |    0.091 +/-  0.048 |  -17.704 +/-  2.953
MET 107 |   16.753 +/-  2.924 |   -8.688 +/-  1.059 |  -10.072 +/-  1.310 |   -1.040 +/-  1.129 |    0.097 +/-  0.047 |   -2.949 +/-  3.018
THR 108 |   16.075 +/-  2.546 |   -1.974 +/-  1.330 |  -35.075 +/-  1.845 |   -3.659 +/-  1.425 |    0.415 +/-  0.115 |  -24.218 +/-  2.429
ASN 109 |   22.417 +/-  3.183 |   -3.985 +/-  1.250 |  -83.076 +/-  2.691 |   -7.305 +/-  2.333 |    0.373 +/-  0.149 |  -71.576 +/-  2.805
LEU 110 |   17.128 +/-  2.932 |   -3.758 +/-  1.278 |  -26.125 +/-  1.434 |   -4.013 +/-  1.248 |    0.209 +/-  0.071 |  -16.558 +/-  3.336
GLY 111 |    6.092 +/-  1.502 |   -1.386 +/-  0.627 |  -10.948 +/-  1.605 |   -4.628 +/-  1.386 |    0.374 +/-  0.076 |  -10.496 +/-  1.483
GLU 112 |   17.837 +/-  2.554 |   -1.518 +/-  1.130 |   84.423 +/- 10.747 | -150.077 +/- 10.764 |    0.884 +/-  0.106 |  -48.451 +/-  2.851
LYS 113 |   18.200 +/-  3.398 |   -3.877 +/-  1.463 | -104.297 +/- 10.241 |   78.311 +/- 10.247 |    0.689 +/-  0.103 |  -10.974 +/-  3.912
LEU 114 |   17.293 +/-  3.103 |    0.160 +/-  1.409 |  -28.407 +/-  2.609 |   -7.649 +/-  1.927 |    1.037 +/-  0.167 |  -17.566 +/-  3.173
THR 115 |   16.050 +/-  2.617 |   -1.167 +/-  1.196 |  -34.119 +/-  2.264 |   -7.784 +/-  1.804 |    0.612 +/-  0.050 |  -26.407 +/-  2.934
ASP 116 |   14.324 +/-  2.508 |   -2.900 +/-  1.326 |   73.408 +/-  6.247 | -148.360 +/-  6.021 |    0.665 +/-  0.134 |  -62.863 +/-  2.373
GLU 117 |   17.816 +/-  2.750 |   -2.287 +/-  1.109 |   90.602 +/-  8.876 | -165.166 +/-  8.793 |    0.957 +/-  0.065 |  -58.078 +/-  2.729
GLU 118 |   17.725 +/-  2.891 |   -3.852 +/-  1.350 |   81.713 +/-  9.478 | -151.622 +/-  9.226 |    0.582 +/-  0.065 |  -55.454 +/-  2.730
VAL 119 |   14.697 +/-  3.003 |   -5.514 +/-  1.302 |  -31.714 +/-  1.154 |   -0.606 +/-  0.683 |    0.027 +/-  0.029 |  -23.109 +/-  2.982
ASP 120 |   14.507 +/-  2.622 |   -3.721 +/-  1.509 |   61.339 +/-  9.375 | -139.933 +/-  9.269 |    0.317 +/-  0.109 |  -67.490 +/-  2.789
GLU 121 |   17.008 +/-  2.669 |   -3.513 +/-  1.386 |   79.821 +/-  7.034 | -152.981 +/-  6.389 |    0.629 +/-  0.062 |  -59.037 +/-  2.709
MET 122 |   15.904 +/-  2.967 |   -7.600 +/-  1.065 |   -6.407 +/-  1.506 |   -1.957 +/-  1.127 |    0.247 +/-  0.064 |    0.186 +/-  2.868
ILE 123 |   17.729 +/-  2.561 |   -6.050 +/-  1.568 |   -4.031 +/-  1.493 |   -2.413 +/-  0.756 |    0.033 +/-  0.025 |    5.268 +/-  2.832
ARG 124 |   23.039 +/-  3.269 |   -4.483 +/-  1.645 | -315.876 +/- 14.420 |  110.516 +/- 12.206 |    0.971 +/-  0.122 | -185.833 +/-  3.572
GLU 125 |   17.999 +/-  3.021 |   -2.553 +/-  1.285 |   78.067 +/- 12.560 | -158.352 +/- 12.327 |    0.837 +/-  0.111 |  -64.003 +/-  3.444
ALA 126 |    7.737 +/-  1.854 |   -2.976 +/-  0.856 |   -4.585 +/-  1.153 |   -3.967 +/-  1.012 |    0.171 +/-  0.084 |   -3.621 +/-  2.031
ASP 127 |   28.675 +/-  2.929 |   -2.482 +/-  1.417 |  -27.470 +/-  6.053 | -149.915 +/-  5.308 |    0.124 +/-  0.018 | -151.067 +/-  3.257
ILE 128 |   20.164 +/-  2.640 |   -1.545 +/-  1.438 |  -15.627 +/-  1.659 |   -0.774 +/-  1.049 |    0.606 +/-  0.083 |    2.824 +/-  2.739
ASP 129 |   46.825 +/-  3.324 |    1.137 +/-  1.742 |  -51.124 +/-  7.095 | -146.749 +/-  5.810 |    0.469 +/-  0.050 | -149.443 +/-  3.430
GLY 130 |    5.245 +/-  1.502 |    0.162 +/-  0.737 |  -14.746 +/-  1.185 |   -2.083 +/-  0.601 |    0.635 +/-  0.028 |  -10.789 +/-  1.587
ASP 131 |   43.277 +/-  3.851 |    1.486 +/-  1.893 |  -50.173 +/-  6.987 | -140.909 +/-  5.612 |    0.547 +/-  0.031 | -145.773 +/-  3.310
GLY 132 |    5.425 +/-  1.780 |   -2.319 +/-  0.716 |  -12.580 +/-  1.485 |    0.506 +/-  1.003 |    0.157 +/-  0.036 |   -8.812 +/-  1.764
GLN 133 |   35.090 +/-  4.049 |   -0.929 +/-  1.586 | -166.996 +/-  4.497 |   -7.977 +/-  2.596 |    0.550 +/-  0.101 | -140.262 +/-  3.882
VAL 134 |   16.577 +/-  2.428 |   -4.428 +/-  1.223 |  -19.362 +/-  1.250 |    1.111 +/-  0.753 |    0.169 +/-  0.052 |   -5.933 +/-  2.498
ASN 135 |   22.354 +/-  2.894 |   -4.564 +/-  1.358 |  -82.160 +/-  2.304 |  -12.774 +/-  1.582 |    0.400 +/-  0.067 |  -76.745 +/-  3.211
TYR 136 |   17.316 +/-  3.135 |   -5.898 +/-  1.300 |  -25.880 +/-  2.821 |   -8.625 +/-  2.304 |    0.289 +/-  0.115 |  -22.798 +/-  3.509
GLU 137 |   18.242 +/-  3.431 |   -3.451 +/-  1.296 |   85.045 +/-  9.484 | -158.930 +/- 10.285 |    0.857 +/-  0.069 |  -58.237 +/-  3.289
GLU 138 |   41.805 +/-  3.472 |   -4.314 +/-  1.684 |  -36.985 +/-  6.694 | -144.384 +/-  5.305 |    0.024 +/-  0.014 | -143.854 +/-  2.977
PHE 139 |   16.282 +/-  2.905 |   -6.702 +/-  1.203 |   -5.538 +/-  1.124 |   -3.964 +/-  0.601 |    0.148 +/-  0.072 |    0.226 +/-  2.939
VAL 140 |   14.639 +/-  2.792 |   -2.616 +/-  1.398 |  -31.145 +/-  1.482 |   -1.740 +/-  0.655 |    0.289 +/-  0.056 |  -20.573 +/-  2.893
GLN 141 |   23.593 +/-  2.734 |   -4.224 +/-  1.133 |  -70.167 +/-  2.964 |  -12.372 +/-  2.323 |    0.693 +/-  0.104 |  -62.477 +/-  2.494
MET 142 |   15.408 +/-  2.937 |   -5.034 +/-  1.218 |   -4.923 +/-  2.273 |   -5.811 +/-  1.982 |    0.659 +/-  0.141 |    0.300 +/-  3.004
MET 143 |   16.387 +/-  2.815 |   -5.383 +/-  1.346 |   -6.142 +/-  2.255 |   -5.615 +/-  2.028 |    0.486 +/-  0.105 |   -0.267 +/-  2.903
THR 144 |   17.515 +/-  2.798 |   -0.011 +/-  1.345 |  -30.458 +/-  2.720 |   -5.951 +/-  1.805 |    0.658 +/-  0.110 |  -18.246 +/-  2.711
ALA 145 |   11.195 +/-  2.442 |   -0.699 +/-  0.691 |  119.421 +/-  5.767 | -185.203 +/-  5.566 |    1.050 +/-  0.112 |  -54.235 +/-  2.309
 CA 146 |   77.825 +/-  3.161 |    1.574 +/-  1.046 | -423.101 +/- 14.051 |  240.949 +/-  9.874 |    0.000 +/-  0.000 | -102.753 +/-  7.076
 CW 147 |   23.778 +/-  2.260 |    3.815 +/-  1.582 | -127.365 +/-  4.783 |    0.869 +/-  0.560 |    0.007 +/-  0.007 |  -98.896 +/-  2.787
 CA 148 |   77.405 +/-  3.421 |    1.090 +/-  0.859 | -408.431 +/- 10.883 |  244.796 +/-  7.072 |    0.000 +/-  0.000 |  -85.141 +/-  6.872
 CW 149 |   19.984 +/-  2.788 |    2.455 +/-  1.351 | -126.261 +/-  3.692 |    0.108 +/-  0.502 |    0.039 +/-  0.021 | -103.675 +/-  1.640
 CA 150 |   69.074 +/-  3.704 |   -0.821 +/-  0.068 | -310.391 +/- 11.744 |  169.271 +/- 10.278 |    0.000 +/-  0.000 |  -72.867 +/-  7.270
 CW 151 |   22.432 +/-  2.362 |    1.719 +/-  1.244 | -138.103 +/-  3.190 |   -1.898 +/-  1.026 |    0.086 +/-  0.022 | -115.764 +/-  1.702
 CA 152 |   83.687 +/-  2.965 |   -0.718 +/-  0.223 | -447.849 +/- 12.926 |  275.526 +/- 10.438 |    0.000 +/-  0.000 |  -89.354 +/-  5.169
 CW 153 |   28.386 +/-  2.268 |    2.673 +/-  1.270 | -144.559 +/-  3.792 |   -0.359 +/-  0.537 |    0.005 +/-  0.008 | -113.854 +/-  2.070
PHE 154 |   17.488 +/-  3.199 |    0.317 +/-  1.426 | -122.426 +/- 15.334 |   41.267 +/- 15.685 |    1.503 +/-  0.221 |  -61.852 +/-  3.675
LYS 155 |   18.261 +/-  2.919 |   -1.099 +/-  1.374 |  -87.474 +/- 29.601 |   65.222 +/- 29.187 |    1.074 +/-  0.329 |   -4.017 +/-  3.660
LYS 156 |   17.632 +/-  2.820 |   -2.572 +/-  1.271 |  -91.534 +/- 19.356 |   57.297 +/- 19.442 |    1.044 +/-  0.174 |  -18.133 +/-  3.361
PHE 157 |   16.495 +/-  3.131 |   -5.046 +/-  1.328 |   -9.749 +/-  1.368 |   -3.997 +/-  0.967 |    0.296 +/-  0.115 |   -2.000 +/-  3.394
ALA 158 |    7.542 +/-  2.202 |   -3.596 +/-  0.747 |   -4.492 +/-  1.363 |   -2.446 +/-  1.021 |    0.164 +/-  0.066 |   -2.829 +/-  2.380
GLU 159 |   18.155 +/-  2.905 |   -2.168 +/-  1.517 |   69.348 +/- 13.607 | -142.742 +/- 12.599 |    0.502 +/-  0.202 |  -56.905 +/-  3.637
ALA 160 |    8.381 +/-  1.946 |   -3.029 +/-  0.899 |   -5.896 +/-  1.509 |    1.695 +/-  0.981 |    0.184 +/-  0.044 |    1.334 +/-  2.030
VAL 161 |   15.138 +/-  2.653 |   -3.097 +/-  1.310 |  -24.892 +/-  2.304 |    2.885 +/-  0.784 |    0.046 +/-  0.045 |   -9.921 +/-  2.908
LYS 162 |   18.448 +/-  3.478 |   -4.244 +/-  1.549 | -130.446 +/-  9.474 |  101.665 +/-  9.133 |    0.288 +/-  0.108 |  -14.289 +/-  3.898
PHE 163 |   16.449 +/-  2.865 |   -3.937 +/-  1.288 |  -12.767 +/-  2.236 |   -1.360 +/-  1.376 |    0.438 +/-  0.135 |   -1.177 +/-  3.381
SER 164 |   12.235 +/-  2.530 |   -3.805 +/-  1.065 |  -11.356 +/-  1.954 |   -3.805 +/-  1.595 |    0.016 +/-  0.020 |   -6.715 +/-  2.606
ALA 165 |    8.287 +/-  2.316 |   -2.946 +/-  0.863 |    0.231 +/-  3.160 |    0.364 +/-  2.079 |    0.132 +/-  0.100 |    6.068 +/-  2.569
LYS 166 |   19.165 +/-  2.824 |   -3.238 +/-  1.358 |  -88.052 +/- 13.033 |   67.279 +/- 12.808 |    0.686 +/-  0.179 |   -4.161 +/-  3.583
LEU 167 |   20.604 +/-  2.840 |   -4.083 +/-  1.848 |   31.113 +/- 12.863 | -131.098 +/- 11.787 |    0.443 +/-  0.153 |  -83.021 +/-  3.879

Sidechain Energy Decomposition:
Residue |       Internal      |    van der Waals    |    Electrostatic    |   Polar Solvation   |   Non-Polar Solv.   |       TOTAL
-------------------------------------------------------------------------------------------------------------------------------------------
GLN   1 |   20.943 +/-  2.685 |   -0.140 +/-  0.830 |  -84.998 +/-  3.415 |   -2.295 +/-  3.070 |    1.029 +/-  0.121 |  -65.461 +/-  2.432
LEU   2 |   12.563 +/-  2.306 |   -1.837 +/-  1.121 |  -24.235 +/-  0.449 |    2.211 +/-  0.268 |    0.223 +/-  0.089 |  -11.076 +/-  2.447
THR   3 |   11.589 +/-  1.970 |   -0.839 +/-  1.015 |  -23.538 +/-  4.728 |   -2.606 +/-  3.633 |    0.564 +/-  0.055 |  -14.830 +/-  1.889
GLU   4 |   14.181 +/-  2.342 |   -0.859 +/-  0.922 |   55.727 +/-  4.696 | -117.537 +/-  4.928 |    0.992 +/-  0.054 |  -47.497 +/-  2.330
GLU   5 |   13.894 +/-  2.405 |   -1.247 +/-  0.963 |   55.876 +/-  8.605 | -116.967 +/-  8.480 |    0.724 +/-  0.083 |  -47.720 +/-  2.484
GLN   6 |   20.191 +/-  2.455 |   -4.463 +/-  0.912 |  -69.102 +/-  2.258 |   -5.011 +/-  1.708 |    0.253 +/-  0.054 |  -58.132 +/-  2.370
ILE   7 |   13.464 +/-  2.543 |   -3.063 +/-  0.976 |   -4.279 +/-  0.351 |    2.226 +/-  0.255 |    0.324 +/-  0.081 |    8.673 +/-  2.520
ALA   8 |    3.931 +/-  1.235 |   -2.026 +/-  0.385 |   -1.249 +/-  0.286 |    3.126 +/-  0.239 |    0.197 +/-  0.040 |    3.977 +/-  1.323
GLU   9 |   14.078 +/-  2.218 |   -4.700 +/-  0.792 |   72.602 +/- 10.247 | -130.947 +/- 10.270 |    0.244 +/-  0.068 |  -48.723 +/-  2.214
PHE  10 |   12.947 +/-  2.553 |   -5.578 +/-  0.918 |   -0.144 +/-  0.567 |   -0.309 +/-  0.390 |    0.031 +/-  0.019 |    6.947 +/-  2.771
LYS  11 |   14.230 +/-  2.939 |   -3.574 +/-  0.901 |  -59.840 +/-  8.269 |   37.457 +/-  8.772 |    0.789 +/-  0.121 |  -10.938 +/-  3.045
GLU  12 |   13.041 +/-  2.745 |   -3.679 +/-  0.860 |   58.274 +/- 18.742 | -118.736 +/- 18.220 |    0.368 +/-  0.124 |  -50.732 +/-  2.731
ALA  13 |    3.713 +/-  1.175 |   -2.928 +/-  0.319 |   -1.493 +/-  0.203 |    3.416 +/-  0.142 |    0.010 +/-  0.008 |    2.716 +/-  1.229
PHE  14 |   12.857 +/-  2.580 |   -6.460 +/-  0.971 |   -0.376 +/-  0.524 |   -0.116 +/-  0.397 |    0.007 +/-  0.008 |    5.913 +/-  2.695
SER  15 |    7.367 +/-  1.550 |   -2.149 +/-  0.626 |   -7.748 +/-  2.177 |    2.144 +/-  2.198 |    0.238 +/-  0.051 |   -0.147 +/-  1.636
LEU  16 |   12.858 +/-  2.258 |   -2.625 +/-  1.066 |  -25.109 +/-  0.450 |    2.243 +/-  0.214 |    0.305 +/-  0.081 |  -12.330 +/-  2.442
PHE  17 |   13.224 +/-  3.007 |   -4.311 +/-  0.901 |    0.195 +/-  0.582 |    0.164 +/-  0.461 |    0.095 +/-  0.049 |    9.367 +/-  3.131
ASP  18 |   38.619 +/-  2.435 |   -3.518 +/-  1.247 |  -63.449 +/-  5.862 | -104.532 +/-  4.581 |    0.008 +/-  0.009 | -132.873 +/-  3.204
LYS  19 |   15.467 +/-  2.956 |   -2.711 +/-  1.175 |  -73.280 +/- 13.171 |   53.599 +/- 14.189 |    0.686 +/-  0.123 |   -6.239 +/-  3.903
ASP  20 |   34.770 +/-  3.120 |    1.711 +/-  1.496 |  -73.779 +/-  6.995 | -106.390 +/-  4.852 |    0.328 +/-  0.022 | -143.360 +/-  3.121
GLY  21 |    1.495 +/-  0.483 |   -0.303 +/-  0.180 |    3.114 +/-  0.192 |   -2.998 +/-  0.171 |    0.022 +/-  0.008 |    1.330 +/-  0.517
ASP  22 |   35.906 +/-  3.684 |   -0.112 +/-  1.549 |  -75.824 +/-  6.971 | -107.047 +/-  4.454 |    0.301 +/-  0.022 | -146.776 +/-  4.257
GLY  23 |    1.382 +/-  0.557 |   -0.775 +/-  0.192 |    3.187 +/-  0.177 |   -3.033 +/-  0.158 |    0.014 +/-  0.007 |    0.775 +/-  0.622
THR  24 |   12.112 +/-  2.024 |   -1.909 +/-  1.133 |  -29.372 +/-  1.733 |    0.881 +/-  1.001 |    0.256 +/-  0.047 |  -18.033 +/-  2.084
ILE  25 |   15.123 +/-  2.999 |   -5.254 +/-  1.222 |   -5.156 +/-  0.287 |    2.797 +/-  0.149 |    0.004 +/-  0.008 |    7.514 +/-  3.021
THR  26 |   12.159 +/-  1.940 |   -1.937 +/-  0.678 |  -21.488 +/-  2.143 |   -6.348 +/-  2.266 |    0.514 +/-  0.040 |  -17.100 +/-  2.155
THR  27 |   11.791 +/-  2.161 |   -2.393 +/-  0.768 |  -20.532 +/-  3.420 |   -4.636 +/-  2.568 |    0.295 +/-  0.075 |  -15.476 +/-  2.246
LYS  28 |   14.415 +/-  2.693 |   -0.567 +/-  0.807 |  -41.684 +/- 11.519 |   16.613 +/- 10.982 |    1.197 +/-  0.138 |  -10.026 +/-  3.395
GLU  29 |   42.934 +/-  3.458 |   -2.308 +/-  1.866 |  -74.930 +/-  7.209 | -105.537 +/-  5.310 |    0.048 +/-  0.018 | -139.793 +/-  3.554
LEU  30 |   14.091 +/-  2.295 |   -5.125 +/-  1.094 |  -25.385 +/-  0.431 |    2.685 +/-  0.235 |    0.005 +/-  0.014 |  -13.729 +/-  2.481
GLY  31 |    1.627 +/-  0.572 |   -0.892 +/-  0.202 |    1.943 +/-  0.237 |   -1.944 +/-  0.231 |    0.003 +/-  0.004 |    0.738 +/-  0.623
THR  32 |   11.355 +/-  1.976 |   -2.052 +/-  0.796 |  -23.791 +/-  1.893 |   -1.421 +/-  1.258 |    0.264 +/-  0.091 |  -15.645 +/-  2.475
VAL  33 |   10.411 +/-  2.195 |   -4.032 +/-  0.730 |  -18.037 +/-  0.276 |    2.450 +/-  0.138 |    0.017 +/-  0.027 |   -9.192 +/-  2.201
MET  34 |   12.051 +/-  1.986 |   -7.031 +/-  1.150 |   -1.394 +/-  0.888 |    1.937 +/-  0.754 |    0.107 +/-  0.105 |    5.671 +/-  2.505
ARG  35 |   18.715 +/-  3.691 |   -3.970 +/-  1.244 | -205.485 +/-  5.292 |   22.394 +/-  5.403 |    0.991 +/-  0.142 | -167.355 +/-  3.237
SER  36 |    7.219 +/-  1.657 |   -2.379 +/-  0.962 |   -4.475 +/-  2.364 |   -0.649 +/-  2.290 |    0.151 +/-  0.112 |   -0.133 +/-  1.950
LEU  37 |   12.461 +/-  2.664 |   -2.758 +/-  1.181 |  -24.583 +/-  0.453 |    2.271 +/-  0.238 |    0.204 +/-  0.109 |  -12.405 +/-  2.683
GLY  38 |    1.552 +/-  0.474 |   -0.426 +/-  0.173 |    2.553 +/-  0.223 |   -2.323 +/-  0.213 |    0.013 +/-  0.009 |    1.370 +/-  0.494
GLN  39 |   20.595 +/-  2.944 |   -2.044 +/-  1.414 |  -66.542 +/-  2.253 |   -5.841 +/-  2.414 |    0.717 +/-  0.265 |  -53.115 +/-  2.632
ASN  40 |   17.342 +/-  2.324 |   -0.921 +/-  0.830 |  -78.272 +/-  3.399 |   -8.057 +/-  2.814 |    0.749 +/-  0.152 |  -69.160 +/-  1.901
PRO  41 |   15.079 +/-  1.933 |   -3.619 +/-  0.749 |  -13.526 +/-  2.333 |   14.203 +/-  2.256 |    0.091 +/-  0.067 |   12.228 +/-  2.058
THR  42 |   11.100 +/-  1.921 |   -1.135 +/-  0.760 |  -23.127 +/-  2.820 |   -2.804 +/-  2.634 |    0.530 +/-  0.055 |  -15.436 +/-  2.078
GLU  43 |   14.587 +/-  2.471 |   -0.915 +/-  0.798 |   40.094 +/- 10.101 | -102.237 +/-  9.701 |    0.911 +/-  0.124 |  -47.560 +/-  2.154
ALA  44 |    3.962 +/-  1.373 |   -0.871 +/-  0.299 |   -1.175 +/-  0.233 |    3.023 +/-  0.197 |    0.430 +/-  0.034 |    5.370 +/-  1.389
GLU  45 |   14.162 +/-  2.612 |   -2.223 +/-  0.998 |   68.343 +/- 11.887 | -129.495 +/- 11.470 |    0.624 +/-  0.064 |  -48.590 +/-  2.545
LEU  46 |   12.131 +/-  2.553 |   -4.283 +/-  1.193 |  -24.146 +/-  0.496 |    1.543 +/-  0.265 |    0.104 +/-  0.060 |  -14.651 +/-  2.658
GLN  47 |   20.300 +/-  2.731 |   -1.930 +/-  1.071 |  -71.187 +/-  6.214 |   -2.788 +/-  5.211 |    0.796 +/-  0.150 |  -54.809 +/-  2.685
ASP  48 |   10.256 +/-  2.373 |   -1.805 +/-  0.610 |   71.537 +/-  6.660 | -135.340 +/-  6.862 |    0.641 +/-  0.063 |  -54.711 +/-  1.878
MET  49 |   11.856 +/-  2.093 |   -5.767 +/-  0.920 |   -3.085 +/-  1.239 |    2.965 +/-  0.933 |    0.270 +/-  0.074 |    6.239 +/-  2.378
ILE  50 |   14.463 +/-  2.510 |   -4.875 +/-  0.972 |   -4.811 +/-  0.200 |    2.706 +/-  0.178 |    0.065 +/-  0.039 |    7.548 +/-  2.626
ASN  51 |   17.891 +/-  2.573 |   -2.660 +/-  0.645 |  -79.861 +/-  3.798 |   -6.622 +/-  2.895 |    0.574 +/-  0.060 |  -70.678 +/-  2.137
GLU  52 |   13.064 +/-  2.334 |   -1.673 +/-  0.741 |   81.884 +/-  5.423 | -143.604 +/-  5.306 |    0.835 +/-  0.093 |  -49.494 +/-  2.105
VAL  53 |   11.287 +/-  2.070 |   -2.542 +/-  1.080 |  -18.152 +/-  0.519 |    1.814 +/-  0.183 |    0.101 +/-  0.116 |   -7.491 +/-  2.093
ASP  54 |   30.399 +/-  2.353 |   -2.709 +/-  1.399 |  -65.764 +/-  4.453 | -100.623 +/-  3.288 |    0.041 +/-  0.017 | -138.656 +/-  2.894
ALA  55 |    3.765 +/-  1.349 |   -1.191 +/-  0.530 |   -1.320 +/-  0.285 |    3.295 +/-  0.226 |    0.212 +/-  0.105 |    4.762 +/-  1.474
ASP  56 |   41.375 +/-  2.826 |    0.150 +/-  1.428 |  -79.504 +/-  4.692 | -102.210 +/-  3.622 |    0.222 +/-  0.077 | -139.967 +/-  2.770
GLY  57 |    1.397 +/-  0.460 |   -0.215 +/-  0.174 |    2.913 +/-  0.118 |   -2.657 +/-  0.106 |    0.022 +/-  0.008 |    1.460 +/-  0.475
ASN  58 |   30.952 +/-  2.545 |   -0.790 +/-  1.282 | -168.232 +/-  2.634 |   -4.341 +/-  0.947 |    0.294 +/-  0.020 | -142.117 +/-  2.167
GLY  59 |    1.611 +/-  0.666 |   -0.753 +/-  0.193 |    3.173 +/-  0.149 |   -3.014 +/-  0.133 |    0.011 +/-  0.006 |    1.028 +/-  0.652
THR  60 |   13.034 +/-  1.976 |   -2.473 +/-  0.979 |  -24.759 +/-  1.340 |   -3.329 +/-  1.343 |    0.363 +/-  0.056 |  -17.165 +/-  2.330
ILE  61 |   15.387 +/-  2.607 |   -5.076 +/-  1.211 |   -5.521 +/-  0.281 |    2.944 +/-  0.167 |    0.016 +/-  0.030 |    7.750 +/-  2.795
ASP  62 |   11.863 +/-  1.923 |   -1.643 +/-  1.075 |   42.668 +/-  3.764 | -110.581 +/-  3.927 |    0.355 +/-  0.054 |  -57.338 +/-  1.972
PHE  63 |   13.047 +/-  2.622 |   -4.084 +/-  1.010 |   -0.703 +/-  0.514 |    0.434 +/-  0.350 |    0.243 +/-  0.064 |    8.937 +/-  2.994
PRO  64 |   14.923 +/-  1.813 |   -2.456 +/-  0.642 |  -16.745 +/-  0.975 |   17.342 +/-  1.114 |    0.492 +/-  0.083 |   13.556 +/-  1.863
GLU  65 |   47.779 +/-  3.126 |   -1.958 +/-  1.405 |  -82.974 +/-  5.170 | -104.446 +/-  3.611 |    0.020 +/-  0.018 | -141.578 +/-  4.117
PHE  66 |   12.275 +/-  2.509 |   -6.518 +/-  0.832 |   -0.238 +/-  0.363 |    0.221 +/-  0.353 |    0.005 +/-  0.011 |    5.744 +/-  2.773
LEU  67 |   12.845 +/-  2.334 |   -3.467 +/-  1.137 |  -24.298 +/-  0.452 |    1.653 +/-  0.235 |    0.244 +/-  0.067 |  -13.023 +/-  2.361
THR  68 |   10.875 +/-  2.106 |   -1.851 +/-  0.831 |  -24.492 +/-  1.977 |   -0.465 +/-  1.906 |    0.407 +/-  0.121 |  -15.526 +/-  2.069
MET  69 |   11.780 +/-  2.045 |   -5.449 +/-  0.919 |   -1.491 +/-  1.123 |    1.967 +/-  0.812 |    0.235 +/-  0.115 |    7.041 +/-  2.250
MET  70 |   11.744 +/-  2.263 |   -7.640 +/-  0.770 |   -2.595 +/-  0.835 |    2.487 +/-  0.439 |    0.010 +/-  0.011 |    4.006 +/-  2.328
ALA  71 |    3.515 +/-  1.376 |   -1.950 +/-  0.328 |   -0.783 +/-  0.193 |    2.648 +/-  0.161 |    0.185 +/-  0.045 |    3.615 +/-  1.414
ARG  72 |   18.031 +/-  3.629 |   -1.982 +/-  1.196 | -215.115 +/-  6.008 |   32.254 +/-  6.719 |    1.248 +/-  0.148 | -165.564 +/-  3.131
LYS  73 |   14.307 +/-  2.641 |   -3.451 +/-  1.093 |  -85.264 +/- 11.680 |   67.138 +/- 10.442 |    0.324 +/-  0.142 |   -6.946 +/-  4.074
MET  74 |   11.293 +/-  2.514 |   -3.970 +/-  0.693 |   -1.700 +/-  1.771 |    1.989 +/-  1.599 |    0.467 +/-  0.075 |    8.079 +/-  2.566
LYS  75 |   13.894 +/-  2.859 |   -0.912 +/-  0.988 |  -81.413 +/- 14.062 |   58.324 +/- 13.371 |    0.891 +/-  0.147 |   -9.215 +/-  3.670
ASP  76 |    9.460 +/-  2.020 |   -0.425 +/-  0.481 |   72.011 +/-  6.376 | -136.957 +/-  6.115 |    0.822 +/-  0.074 |  -55.090 +/-  1.909
THR  77 |   11.016 +/-  1.990 |   -2.114 +/-  0.821 |  -23.961 +/-  1.959 |   -0.772 +/-  1.925 |    0.166 +/-  0.105 |  -15.666 +/-  2.082
ASP  78 |   10.890 +/-  2.142 |   -0.752 +/-  0.644 |   79.100 +/-  8.635 | -143.794 +/-  8.306 |    0.729 +/-  0.091 |  -53.827 +/-  1.995
SER  79 |    7.050 +/-  1.449 |   -1.530 +/-  0.479 |   -4.851 +/-  2.145 |   -1.606 +/-  1.918 |    0.358 +/-  0.076 |   -0.580 +/-  1.692
GLU  80 |   14.594 +/-  2.439 |   -1.406 +/-  1.093 |   67.867 +/- 11.439 | -129.825 +/- 10.884 |    0.709 +/-  0.114 |  -48.061 +/-  2.484
GLU  81 |   13.677 +/-  2.136 |   -1.224 +/-  0.913 |   54.607 +/- 10.000 | -116.420 +/-  9.240 |    0.779 +/-  0.067 |  -48.580 +/-  2.350
GLU  82 |   13.494 +/-  2.615 |   -2.901 +/-  0.987 |   71.818 +/- 10.742 | -132.258 +/- 10.493 |    0.512 +/-  0.129 |  -49.335 +/-  2.500
ILE  83 |   13.259 +/-  2.639 |   -4.273 +/-  1.276 |   -5.578 +/-  0.277 |    3.429 +/-  0.195 |    0.078 +/-  0.063 |    6.915 +/-  2.677
ARG  84 |   18.309 +/-  3.144 |   -4.273 +/-  1.229 | -250.797 +/- 10.375 |   62.366 +/-  8.784 |    0.707 +/-  0.124 | -173.688 +/-  3.703
GLU  85 |   12.900 +/-  2.295 |   -2.058 +/-  0.923 |   50.596 +/-  8.142 | -113.024 +/-  7.663 |    0.646 +/-  0.096 |  -50.941 +/-  2.357
ALA  86 |    3.735 +/-  1.232 |   -2.159 +/-  0.371 |   -1.922 +/-  0.270 |    3.739 +/-  0.214 |    0.113 +/-  0.044 |    3.508 +/-  1.321
PHE  87 |   12.370 +/-  2.403 |   -5.371 +/-  0.907 |    0.088 +/-  0.410 |    0.621 +/-  0.401 |    0.051 +/-  0.050 |    7.758 +/-  2.561
ARG  88 |   18.237 +/-  3.337 |   -3.714 +/-  1.344 | -243.112 +/-  9.819 |   56.748 +/-  8.754 |    0.758 +/-  0.104 | -171.083 +/-  3.007
VAL  89 |   10.069 +/-  1.943 |   -2.600 +/-  1.290 |  -17.792 +/-  0.328 |    1.932 +/-  0.291 |    0.207 +/-  0.149 |   -8.185 +/-  2.260
PHE  90 |   13.211 +/-  2.466 |   -4.030 +/-  0.970 |   -0.565 +/-  0.537 |    0.504 +/-  0.358 |    0.065 +/-  0.038 |    9.184 +/-  2.838
ASP  91 |   28.804 +/-  2.423 |   -2.454 +/-  1.619 |  -90.641 +/-  6.691 |  -73.441 +/-  5.306 |    0.008 +/-  0.008 | -137.724 +/-  3.719
LYS  92 |   14.905 +/-  2.716 |   -2.872 +/-  1.261 |  -64.247 +/- 13.822 |   46.289 +/- 15.695 |    0.489 +/-  0.269 |   -5.436 +/-  3.864
ASP  93 |   37.004 +/-  4.296 |   -0.858 +/-  1.093 |  -94.720 +/-  6.554 |  -75.059 +/-  3.842 |    0.318 +/-  0.025 | -133.314 +/-  3.077
GLY  94 |    1.517 +/-  0.557 |   -0.430 +/-  0.152 |    2.598 +/-  0.195 |   -2.239 +/-  0.186 |    0.017 +/-  0.008 |    1.463 +/-  0.547
ASN  95 |   29.161 +/-  2.867 |   -0.915 +/-  1.084 | -166.382 +/-  2.845 |   -5.593 +/-  0.885 |    0.386 +/-  0.030 | -143.344 +/-  2.317
GLY  96 |    1.547 +/-  0.586 |   -0.711 +/-  0.186 |    2.547 +/-  0.214 |   -2.185 +/-  0.179 |    0.013 +/-  0.006 |    1.210 +/-  0.636
TYR  97 |   15.576 +/-  2.936 |   -1.489 +/-  0.961 |  -18.750 +/-  1.425 |   -4.952 +/-  1.113 |    0.796 +/-  0.113 |   -8.819 +/-  3.038
ILE  98 |   16.562 +/-  2.846 |   -4.334 +/-  1.089 |   -4.756 +/-  0.272 |    2.831 +/-  0.172 |    0.066 +/-  0.035 |   10.369 +/-  3.155
SER  99 |    7.673 +/-  1.506 |   -1.796 +/-  0.544 |   -2.694 +/-  0.633 |   -5.806 +/-  0.694 |    0.307 +/-  0.033 |   -2.316 +/-  1.995
ALA 100 |    3.719 +/-  1.240 |   -1.182 +/-  0.343 |   -0.743 +/-  0.280 |    2.623 +/-  0.216 |    0.299 +/-  0.085 |    4.716 +/-  1.296
ALA 101 |    3.807 +/-  1.177 |   -1.204 +/-  0.276 |   -0.357 +/-  0.196 |    2.250 +/-  0.151 |    0.416 +/-  0.035 |    4.912 +/-  1.201
GLU 102 |   32.972 +/-  2.836 |   -2.192 +/-  1.539 |  -85.333 +/-  6.417 |  -76.579 +/-  5.066 |    0.033 +/-  0.015 | -131.099 +/-  3.041
LEU 103 |   12.926 +/-  2.514 |   -4.321 +/-  1.148 |  -24.826 +/-  0.486 |    2.638 +/-  0.214 |    0.047 +/-  0.034 |  -13.537 +/-  2.789
ARG 104 |   18.501 +/-  4.042 |   -3.651 +/-  1.278 | -262.267 +/-  9.998 |   71.021 +/-  8.467 |    0.683 +/-  0.125 | -175.713 +/-  3.740
HIE 105 |   31.360 +/-  2.578 |   -5.268 +/-  1.022 |   -3.974 +/-  3.862 |   -8.654 +/-  3.600 |    0.445 +/-  0.208 |   13.910 +/-  2.581
VAL 106 |   10.669 +/-  2.636 |   -2.935 +/-  0.936 |  -17.923 +/-  0.337 |    2.090 +/-  0.190 |    0.072 +/-  0.041 |   -8.027 +/-  2.787
MET 107 |   12.687 +/-  2.405 |   -6.716 +/-  0.779 |   -2.343 +/-  0.890 |    2.857 +/-  0.811 |    0.096 +/-  0.047 |    6.582 +/-  2.427
THR 108 |   11.275 +/-  2.137 |   -1.591 +/-  0.791 |  -23.949 +/-  0.934 |   -0.935 +/-  0.705 |    0.374 +/-  0.100 |  -14.826 +/-  2.054
ASN 109 |   17.768 +/-  2.562 |   -3.260 +/-  0.775 |  -79.941 +/-  2.229 |   -3.785 +/-  1.780 |    0.244 +/-  0.120 |  -68.974 +/-  2.028
LEU 110 |   12.921 +/-  2.675 |   -3.166 +/-  0.892 |  -24.774 +/-  0.426 |    2.536 +/-  0.230 |    0.132 +/-  0.054 |  -12.353 +/-  2.912
GLY 111 |    1.689 +/-  0.549 |   -0.448 +/-  0.194 |    3.033 +/-  0.146 |   -2.960 +/-  0.140 |    0.012 +/-  0.008 |    1.326 +/-  0.583
GLU 112 |   13.434 +/-  2.343 |   -1.465 +/-  0.819 |   67.894 +/-  9.429 | -129.189 +/-  9.535 |    0.701 +/-  0.107 |  -48.626 +/-  2.295
LYS 113 |   14.373 +/-  2.837 |   -3.240 +/-  1.140 |  -81.690 +/-  9.301 |   59.175 +/-  9.561 |    0.636 +/-  0.120 |  -10.747 +/-  3.280
LEU 114 |   12.896 +/-  2.493 |    0.321 +/-  1.043 |  -23.791 +/-  0.478 |    1.342 +/-  0.260 |    0.860 +/-  0.147 |   -8.371 +/-  2.623
THR 115 |   11.497 +/-  2.067 |   -1.212 +/-  0.683 |  -22.057 +/-  1.760 |   -3.524 +/-  1.631 |    0.552 +/-  0.056 |  -14.743 +/-  2.214
ASP 116 |    9.619 +/-  2.099 |   -1.598 +/-  0.804 |   59.151 +/-  5.334 | -122.571 +/-  5.414 |    0.630 +/-  0.120 |  -54.770 +/-  1.907
GLU 117 |   13.741 +/-  2.325 |   -1.111 +/-  0.766 |   78.371 +/-  6.969 | -139.558 +/-  6.985 |    0.911 +/-  0.058 |  -47.647 +/-  2.144
GLU 118 |   13.681 +/-  2.554 |   -2.506 +/-  1.014 |   68.348 +/-  9.369 | -129.487 +/-  9.075 |    0.569 +/-  0.067 |  -49.395 +/-  2.471
VAL 119 |   10.255 +/-  2.348 |   -4.430 +/-  0.931 |  -18.568 +/-  0.326 |    1.869 +/-  0.144 |    0.027 +/-  0.029 |  -10.847 +/-  2.317
ASP 120 |   10.015 +/-  2.043 |   -2.273 +/-  1.119 |   51.569 +/-  8.477 | -115.455 +/-  8.133 |    0.295 +/-  0.101 |  -55.849 +/-  2.162
GLU 121 |   13.023 +/-  2.353 |   -2.072 +/-  1.011 |   67.524 +/-  6.566 | -129.624 +/-  5.908 |    0.618 +/-  0.063 |  -50.531 +/-  2.178
MET 122 |   11.885 +/-  2.382 |   -5.728 +/-  0.771 |   -2.941 +/-  0.920 |    3.041 +/-  0.781 |    0.214 +/-  0.060 |    6.470 +/-  2.372
ILE 123 |   13.449 +/-  2.036 |   -4.681 +/-  1.133 |   -5.251 +/-  0.280 |    3.152 +/-  0.230 |    0.032 +/-  0.025 |    6.702 +/-  2.132
ARG 124 |   19.180 +/-  3.144 |   -3.198 +/-  1.257 | -272.027 +/- 13.334 |   80.852 +/- 10.915 |    0.915 +/-  0.108 | -174.279 +/-  3.255
GLU 125 |   13.817 +/-  2.504 |   -1.874 +/-  0.855 |   68.665 +/- 11.338 | -131.091 +/- 11.062 |    0.696 +/-  0.110 |  -49.787 +/-  2.490
ALA 126 |    3.958 +/-  1.188 |   -1.964 +/-  0.450 |   -2.496 +/-  0.314 |    4.277 +/-  0.268 |    0.061 +/-  0.038 |    3.837 +/-  1.317
ASP 127 |   23.481 +/-  2.472 |   -1.634 +/-  1.322 |  -49.346 +/-  4.964 | -116.771 +/-  4.118 |    0.020 +/-  0.009 | -144.249 +/-  2.956
ILE 128 |   15.110 +/-  2.152 |   -2.186 +/-  1.047 |   -6.535 +/-  0.285 |    3.539 +/-  0.208 |    0.424 +/-  0.075 |   10.352 +/-  2.291
ASP 129 |   41.624 +/-  3.069 |    1.321 +/-  1.618 |  -65.473 +/-  6.314 | -118.314 +/-  4.986 |    0.209 +/-  0.039 | -140.634 +/-  2.987
GLY 130 |    1.343 +/-  0.447 |   -0.213 +/-  0.180 |    3.542 +/-  0.112 |   -3.293 +/-  0.112 |    0.023 +/-  0.008 |    1.402 +/-  0.465
ASP 131 |   37.904 +/-  3.379 |    0.689 +/-  1.484 |  -63.681 +/-  6.154 | -114.962 +/-  4.742 |    0.272 +/-  0.023 | -139.779 +/-  3.071
GLY 132 |    1.399 +/-  0.588 |   -0.745 +/-  0.230 |    3.649 +/-  0.153 |   -3.432 +/-  0.152 |    0.009 +/-  0.006 |    0.880 +/-  0.624
GLN 133 |   21.309 +/-  3.113 |   -2.904 +/-  0.846 |  -68.999 +/-  3.205 |   -3.000 +/-  2.547 |    0.550 +/-  0.101 |  -53.044 +/-  2.730
VAL 134 |   10.439 +/-  1.863 |   -3.732 +/-  0.750 |  -18.489 +/-  0.401 |    2.113 +/-  0.182 |    0.133 +/-  0.051 |   -9.536 +/-  1.860
ASN 135 |   17.986 +/-  2.300 |   -3.296 +/-  0.766 |  -79.480 +/-  1.906 |   -7.338 +/-  1.195 |    0.387 +/-  0.057 |  -71.741 +/-  2.419
TYR 136 |   13.620 +/-  2.729 |   -4.334 +/-  1.023 |  -21.200 +/-  2.734 |   -0.862 +/-  2.275 |    0.278 +/-  0.110 |  -12.498 +/-  3.046
GLU 137 |   14.058 +/-  2.784 |   -1.769 +/-  0.931 |   74.477 +/-  8.509 | -135.418 +/-  9.222 |    0.824 +/-  0.065 |  -47.828 +/-  2.714
GLU 138 |   37.723 +/-  3.300 |   -2.504 +/-  1.528 |  -48.759 +/-  6.182 | -121.182 +/-  4.752 |    0.015 +/-  0.010 | -134.706 +/-  2.648
PHE 139 |   12.292 +/-  2.551 |   -4.814 +/-  0.994 |   -0.311 +/-  0.417 |    0.710 +/-  0.317 |    0.130 +/-  0.064 |    8.009 +/-  2.594
VAL 140 |   10.169 +/-  2.297 |   -2.487 +/-  0.866 |  -18.444 +/-  0.367 |    1.908 +/-  0.151 |    0.288 +/-  0.055 |   -8.566 +/-  2.227
GLN 141 |   19.734 +/-  2.385 |   -2.817 +/-  0.878 |  -67.606 +/-  2.668 |   -4.939 +/-  2.131 |    0.627 +/-  0.115 |  -55.000 +/-  2.212
MET 142 |   11.558 +/-  2.593 |   -3.843 +/-  0.937 |   -2.587 +/-  1.701 |    2.502 +/-  1.416 |    0.547 +/-  0.179 |    8.178 +/-  2.773
MET 143 |   12.134 +/-  2.374 |   -4.957 +/-  0.899 |   -2.031 +/-  1.225 |    2.319 +/-  1.111 |    0.308 +/-  0.084 |    7.772 +/-  2.375
THR 144 |   11.615 +/-  1.951 |   -0.901 +/-  0.869 |  -25.290 +/-  1.126 |   -0.124 +/-  0.770 |    0.424 +/-  0.086 |  -14.276 +/-  1.956
ALA 145 |    5.918 +/-  1.447 |   -0.569 +/-  0.415 |   26.048 +/-  0.770 |  -25.728 +/-  0.722 |    0.353 +/-  0.085 |    6.022 +/-  1.497
 CA 146 |   77.825 +/-  3.161 |    1.574 +/-  1.046 | -423.101 +/- 14.051 |  240.949 +/-  9.874 |    0.000 +/-  0.000 | -102.753 +/-  7.076
 CW 147 |   23.778 +/-  2.260 |    3.815 +/-  1.582 | -127.365 +/-  4.783 |    0.869 +/-  0.560 |    0.007 +/-  0.007 |  -98.896 +/-  2.787
 CA 148 |   77.405 +/-  3.421 |    1.090 +/-  0.859 | -408.431 +/- 10.883 |  244.796 +/-  7.072 |    0.000 +/-  0.000 |  -85.141 +/-  6.872
 CW 149 |   19.984 +/-  2.788 |    2.455 +/-  1.351 | -126.261 +/-  3.692 |    0.108 +/-  0.502 |    0.039 +/-  0.021 | -103.675 +/-  1.640
 CA 150 |   69.074 +/-  3.704 |   -0.821 +/-  0.068 | -310.391 +/- 11.744 |  169.271 +/- 10.278 |    0.000 +/-  0.000 |  -72.867 +/-  7.270
 CW 151 |   22.432 +/-  2.362 |    1.719 +/-  1.244 | -138.103 +/-  3.190 |   -1.898 +/-  1.026 |    0.086 +/-  0.022 | -115.764 +/-  1.702
 CA 152 |   83.687 +/-  2.965 |   -0.718 +/-  0.223 | -447.849 +/- 12.926 |  275.526 +/- 10.438 |    0.000 +/-  0.000 |  -89.354 +/-  5.169
 CW 153 |   28.386 +/-  2.268 |    2.673 +/-  1.270 | -144.559 +/-  3.792 |   -0.359 +/-  0.537 |    0.005 +/-  0.008 | -113.854 +/-  2.070
PHE 154 |   13.014 +/-  2.672 |    0.751 +/-  1.023 |   -9.074 +/-  1.116 |    4.678 +/-  1.122 |    1.027 +/-  0.182 |   10.395 +/-  2.662
LYS 155 |   13.809 +/-  2.476 |   -0.707 +/-  1.059 |  -79.399 +/- 28.225 |   56.033 +/- 27.534 |    0.988 +/-  0.314 |   -9.277 +/-  3.343
LYS 156 |   13.653 +/-  2.377 |   -1.661 +/-  0.908 |  -66.809 +/- 17.961 |   45.494 +/- 17.316 |    0.934 +/-  0.148 |   -8.388 +/-  2.760
PHE 157 |   12.402 +/-  2.726 |   -3.450 +/-  1.111 |   -1.402 +/-  0.667 |    1.307 +/-  0.581 |    0.290 +/-  0.114 |    9.147 +/-  2.983
ALA 158 |    3.670 +/-  1.283 |   -2.025 +/-  0.386 |   -1.508 +/-  0.362 |    3.440 +/-  0.307 |    0.146 +/-  0.059 |    3.723 +/-  1.403
GLU 159 |   14.116 +/-  2.503 |   -2.134 +/-  1.122 |   66.239 +/- 13.743 | -125.443 +/- 12.631 |    0.458 +/-  0.193 |  -46.764 +/-  3.003
ALA 160 |    4.146 +/-  1.397 |   -2.042 +/-  0.431 |   -2.172 +/-  0.269 |    4.025 +/-  0.224 |    0.116 +/-  0.034 |    4.073 +/-  1.389
VAL 161 |   10.356 +/-  2.176 |   -3.039 +/-  0.847 |  -18.156 +/-  0.271 |    2.459 +/-  0.147 |    0.040 +/-  0.042 |   -8.340 +/-  2.084
LYS 162 |   14.003 +/-  3.048 |   -3.252 +/-  1.252 | -100.088 +/-  8.607 |   79.191 +/-  8.111 |    0.259 +/-  0.106 |   -9.888 +/-  3.548
PHE 163 |   12.495 +/-  2.574 |   -2.560 +/-  0.893 |   -0.040 +/-  0.549 |    0.179 +/-  0.302 |    0.416 +/-  0.113 |   10.490 +/-  2.721
SER 164 |    7.532 +/-  1.719 |   -2.967 +/-  0.612 |   -4.163 +/-  1.334 |    0.043 +/-  1.183 |    0.010 +/-  0.009 |    0.455 +/-  1.851
ALA 165 |    4.181 +/-  1.553 |   -2.056 +/-  0.443 |   -0.980 +/-  0.321 |    2.914 +/-  0.280 |    0.055 +/-  0.060 |    4.114 +/-  1.618
LYS 166 |   14.149 +/-  2.607 |   -2.602 +/-  1.062 |  -67.334 +/- 11.657 |   46.664 +/- 11.810 |    0.670 +/-  0.179 |   -8.454 +/-  2.829
LEU 167 |   14.851 +/-  2.408 |   -2.996 +/-  1.485 |   -6.886 +/-  2.044 |  -23.835 +/-  1.764 |    0.075 +/-  0.108 |  -18.791 +/-  2.967

Backbone Energy Decomposition:
Residue |       Internal      |    van der Waals    |    Electrostatic    |   Polar Solvation   |   Non-Polar Solv.   |       TOTAL
-------------------------------------------------------------------------------------------------------------------------------------------
GLN   1 |    4.654 +/-  1.279 |    0.310 +/-  0.748 | -105.126 +/-  6.040 |   24.338 +/-  6.155 |    0.668 +/-  0.063 |  -75.157 +/-  1.878
LEU   2 |    4.061 +/-  1.075 |   -0.352 +/-  0.597 |   -1.981 +/-  1.796 |   -3.546 +/-  1.572 |    0.103 +/-  0.040 |   -1.716 +/-  1.462
THR   3 |    4.568 +/-  1.165 |   -0.317 +/-  0.768 |  -14.143 +/-  1.817 |   -2.893 +/-  1.362 |    0.072 +/-  0.024 |  -12.713 +/-  1.439
GLU   4 |    4.135 +/-  1.172 |   -0.928 +/-  0.682 |    4.373 +/-  1.848 |  -17.329 +/-  1.473 |    0.058 +/-  0.023 |   -9.692 +/-  1.304
GLU   5 |    4.030 +/-  1.086 |   -1.044 +/-  0.861 |    8.640 +/-  1.901 |  -19.433 +/-  1.391 |    0.028 +/-  0.016 |   -7.779 +/-  1.295
GLN   6 |    3.965 +/-  1.056 |   -1.763 +/-  0.741 |   -3.829 +/-  1.252 |   -4.209 +/-  0.757 |    0.007 +/-  0.005 |   -5.829 +/-  1.518
ILE   7 |    4.041 +/-  1.054 |   -0.880 +/-  0.824 |   -9.248 +/-  1.226 |   -2.872 +/-  0.587 |    0.000 +/-  0.000 |   -8.959 +/-  1.412
ALA   8 |    3.702 +/-  1.095 |   -2.064 +/-  0.627 |   -7.304 +/-  1.267 |   -4.166 +/-  1.126 |    0.044 +/-  0.024 |   -9.788 +/-  1.206
GLU   9 |    3.802 +/-  1.106 |   -2.252 +/-  0.647 |    8.698 +/-  1.501 |  -18.549 +/-  1.179 |    0.005 +/-  0.004 |   -8.295 +/-  1.186
PHE  10 |    3.929 +/-  1.095 |   -2.156 +/-  0.590 |   -2.170 +/-  1.087 |   -2.071 +/-  0.554 |    0.001 +/-  0.002 |   -2.467 +/-  1.392
LYS  11 |    3.521 +/-  1.123 |   -0.726 +/-  0.972 |  -36.695 +/-  2.308 |   21.981 +/-  1.421 |    0.003 +/-  0.005 |  -11.916 +/-  1.727
GLU  12 |    3.773 +/-  1.333 |   -1.801 +/-  0.734 |    3.385 +/-  1.601 |  -19.913 +/-  1.168 |    0.021 +/-  0.016 |  -14.535 +/-  1.356
ALA  13 |    3.554 +/-  0.949 |   -2.330 +/-  0.623 |   -2.268 +/-  1.206 |   -4.886 +/-  0.631 |    0.003 +/-  0.004 |   -5.927 +/-  1.264
PHE  14 |    4.003 +/-  0.976 |   -2.030 +/-  0.780 |   -7.112 +/-  1.277 |   -3.726 +/-  0.613 |    0.000 +/-  0.001 |   -8.864 +/-  1.229
SER  15 |    4.644 +/-  1.150 |   -1.278 +/-  0.725 |   -2.173 +/-  1.202 |   -7.077 +/-  0.820 |    0.086 +/-  0.025 |   -5.798 +/-  1.336
LEU  16 |    4.423 +/-  1.115 |   -0.329 +/-  0.862 |   -9.241 +/-  2.812 |   -0.651 +/-  1.791 |    0.059 +/-  0.042 |   -5.738 +/-  1.528
PHE  17 |    4.339 +/-  1.068 |   -1.722 +/-  0.654 |  -11.747 +/-  1.506 |   -0.083 +/-  1.019 |    0.006 +/-  0.012 |   -9.207 +/-  1.353
ASP  18 |    5.503 +/-  1.284 |   -1.688 +/-  0.820 |   18.649 +/-  2.975 |  -23.451 +/-  2.013 |    0.033 +/-  0.018 |   -0.955 +/-  1.663
LYS  19 |    4.038 +/-  1.189 |    0.090 +/-  0.736 |  -35.028 +/-  2.152 |   24.961 +/-  1.206 |    0.261 +/-  0.039 |   -5.678 +/-  1.843
ASP  20 |    4.763 +/-  1.065 |    0.624 +/-  0.643 |    5.050 +/-  1.538 |  -22.712 +/-  1.299 |    0.327 +/-  0.020 |  -11.949 +/-  1.462
GLY  21 |    4.055 +/-  1.159 |    0.364 +/-  0.716 |  -18.417 +/-  1.214 |    1.899 +/-  0.574 |    0.550 +/-  0.027 |  -11.549 +/-  1.110
ASP  22 |    5.023 +/-  1.281 |    0.285 +/-  0.682 |    9.961 +/-  1.276 |  -23.168 +/-  1.285 |    0.266 +/-  0.020 |   -7.634 +/-  1.287
GLY  23 |    4.039 +/-  1.277 |   -1.097 +/-  0.819 |  -17.217 +/-  2.238 |    4.284 +/-  1.398 |    0.144 +/-  0.063 |   -9.848 +/-  1.527
THR  24 |   16.062 +/-  1.865 |    1.729 +/-  1.336 | -104.240 +/-  3.147 |   -1.375 +/-  0.470 |    0.000 +/-  0.000 |  -87.825 +/-  2.466
ILE  25 |    6.072 +/-  1.160 |   -0.459 +/-  0.877 |    4.268 +/-  1.168 |   -5.058 +/-  0.718 |    0.040 +/-  0.020 |    4.863 +/-  1.378
THR  26 |    4.921 +/-  1.218 |   -0.109 +/-  0.972 |   -8.398 +/-  1.385 |   -4.619 +/-  0.967 |    0.026 +/-  0.020 |   -8.180 +/-  1.569
THR  27 |    5.115 +/-  1.246 |   -1.050 +/-  0.637 |   -0.676 +/-  1.647 |   -4.683 +/-  1.097 |    0.018 +/-  0.013 |   -1.275 +/-  1.681
LYS  28 |    4.028 +/-  1.256 |   -0.526 +/-  0.800 |  -24.054 +/-  2.038 |   14.606 +/-  2.031 |    0.159 +/-  0.081 |   -5.788 +/-  1.522
GLU  29 |    4.417 +/-  1.051 |   -0.843 +/-  0.745 |   -0.939 +/-  3.700 |  -13.847 +/-  1.617 |    0.039 +/-  0.021 |  -11.173 +/-  2.818
LEU  30 |    4.671 +/-  1.326 |   -1.091 +/-  0.805 |   -7.774 +/-  1.327 |   -1.895 +/-  0.707 |    0.000 +/-  0.001 |   -6.089 +/-  1.708
GLY  31 |    4.128 +/-  1.142 |   -2.170 +/-  0.823 |  -12.938 +/-  1.688 |   -0.351 +/-  1.450 |    0.095 +/-  0.067 |  -11.237 +/-  1.571
THR  32 |    4.495 +/-  1.065 |   -1.116 +/-  0.843 |  -11.057 +/-  2.269 |   -0.852 +/-  1.295 |    0.034 +/-  0.029 |   -8.496 +/-  1.596
VAL  33 |    4.343 +/-  1.132 |   -1.252 +/-  0.974 |  -10.039 +/-  1.556 |   -0.995 +/-  1.039 |    0.006 +/-  0.011 |   -7.937 +/-  1.467
MET  34 |    4.287 +/-  1.050 |   -2.100 +/-  0.773 |   -1.084 +/-  1.608 |   -3.735 +/-  0.884 |    0.002 +/-  0.005 |   -2.629 +/-  1.607
ARG  35 |    3.983 +/-  1.129 |   -1.170 +/-  0.799 |  -27.979 +/-  1.788 |   16.254 +/-  1.649 |    0.106 +/-  0.037 |   -8.806 +/-  1.555
SER  36 |    4.338 +/-  1.015 |   -1.107 +/-  0.843 |  -10.148 +/-  2.709 |   -4.751 +/-  1.986 |    0.114 +/-  0.080 |  -11.554 +/-  1.546
LEU  37 |    4.192 +/-  1.083 |   -0.201 +/-  0.742 |   -4.045 +/-  2.389 |   -4.852 +/-  1.898 |    0.149 +/-  0.060 |   -4.756 +/-  1.603
GLY  38 |    4.104 +/-  1.083 |   -0.755 +/-  0.725 |  -11.225 +/-  1.759 |   -2.070 +/-  1.069 |    0.388 +/-  0.082 |   -9.557 +/-  1.355
GLN  39 |    4.319 +/-  1.394 |   -0.397 +/-  0.807 |   -2.883 +/-  3.411 |   -4.454 +/-  3.365 |    0.086 +/-  0.063 |   -3.329 +/-  1.683
ASN  40 |    5.615 +/-  1.098 |   -0.330 +/-  0.660 |    6.569 +/-  1.931 |   -5.762 +/-  1.343 |    0.139 +/-  0.066 |    6.230 +/-  1.520
PRO  41 |    5.986 +/-  1.106 |   -1.111 +/-  0.613 |    5.072 +/-  2.219 |  -15.016 +/-  2.092 |    0.102 +/-  0.039 |   -4.968 +/-  1.518
THR  42 |    4.593 +/-  1.117 |   -0.686 +/-  0.828 |   -9.600 +/-  1.738 |   -5.400 +/-  1.110 |    0.054 +/-  0.019 |  -11.040 +/-  1.578
GLU  43 |    4.604 +/-  1.314 |   -0.862 +/-  0.625 |    9.367 +/-  2.429 |  -19.972 +/-  1.993 |    0.082 +/-  0.034 |   -6.781 +/-  1.559
ALA  44 |    3.966 +/-  1.280 |   -0.552 +/-  0.751 |   -0.419 +/-  1.821 |   -9.859 +/-  1.449 |    0.170 +/-  0.087 |   -6.693 +/-  1.399
GLU  45 |    4.284 +/-  1.254 |   -0.556 +/-  1.059 |   11.047 +/-  2.004 |  -21.190 +/-  1.269 |    0.017 +/-  0.021 |   -6.398 +/-  1.472
LEU  46 |    4.198 +/-  1.271 |   -1.866 +/-  0.750 |   -5.155 +/-  1.074 |   -3.989 +/-  0.797 |    0.000 +/-  0.001 |   -6.811 +/-  1.511
GLN  47 |    4.268 +/-  1.088 |   -0.693 +/-  0.904 |   -6.679 +/-  1.551 |   -6.159 +/-  1.287 |    0.068 +/-  0.035 |   -9.195 +/-  1.638
ASP  48 |    4.354 +/-  1.056 |   -1.061 +/-  0.719 |   15.124 +/-  1.832 |  -25.218 +/-  1.526 |    0.042 +/-  0.023 |   -6.759 +/-  1.433
MET  49 |    4.027 +/-  1.075 |   -1.056 +/-  0.746 |   -4.494 +/-  1.406 |   -4.625 +/-  0.798 |    0.019 +/-  0.015 |   -6.129 +/-  1.369
ILE  50 |    4.636 +/-  1.231 |   -1.912 +/-  0.766 |   -6.951 +/-  1.104 |   -4.428 +/-  0.841 |    0.000 +/-  0.000 |   -8.655 +/-  1.494
ASN  51 |    4.309 +/-  1.161 |   -1.234 +/-  0.699 |   -7.367 +/-  1.499 |   -4.063 +/-  1.299 |    0.060 +/-  0.024 |   -8.295 +/-  1.470
GLU  52 |    3.981 +/-  1.279 |   -0.703 +/-  0.756 |   16.046 +/-  2.215 |  -26.242 +/-  1.833 |    0.161 +/-  0.035 |   -6.757 +/-  1.348
VAL  53 |    5.177 +/-  1.159 |   -0.336 +/-  0.815 |  -11.738 +/-  1.273 |   -1.970 +/-  0.861 |    0.070 +/-  0.029 |   -8.797 +/-  1.514
ASP  54 |    5.573 +/-  1.080 |   -1.297 +/-  0.632 |   17.336 +/-  2.237 |  -29.174 +/-  1.648 |    0.106 +/-  0.023 |   -7.456 +/-  1.455
ALA  55 |    3.800 +/-  0.949 |    0.155 +/-  0.755 |   -4.258 +/-  1.452 |   -4.372 +/-  0.746 |    0.285 +/-  0.035 |   -4.390 +/-  1.415
ASP  56 |    4.665 +/-  1.330 |    0.489 +/-  0.735 |    9.810 +/-  1.028 |  -22.458 +/-  0.709 |    0.277 +/-  0.022 |   -7.216 +/-  1.505
GLY  57 |    3.960 +/-  1.061 |   -0.095 +/-  0.531 |  -13.446 +/-  1.244 |   -0.241 +/-  0.782 |    0.621 +/-  0.032 |   -9.201 +/-  1.284
ASN  58 |    4.855 +/-  1.026 |    1.625 +/-  0.811 |  -10.126 +/-  1.088 |   -0.914 +/-  0.588 |    0.299 +/-  0.019 |   -4.261 +/-  1.386
GLY  59 |    4.237 +/-  1.353 |   -0.668 +/-  0.985 |  -16.714 +/-  1.706 |    3.483 +/-  0.937 |    0.175 +/-  0.041 |   -9.487 +/-  1.838
THR  60 |   13.797 +/-  1.875 |    0.570 +/-  0.994 |  -98.633 +/-  2.540 |   -0.876 +/-  0.584 |    0.000 +/-  0.000 |  -85.142 +/-  1.792
ILE  61 |    5.321 +/-  1.333 |   -2.177 +/-  0.704 |    4.236 +/-  1.468 |   -4.449 +/-  0.806 |    0.009 +/-  0.010 |    2.941 +/-  1.745
ASP  62 |    5.570 +/-  1.212 |   -0.893 +/-  1.182 |    7.011 +/-  1.400 |  -21.006 +/-  1.004 |    0.000 +/-  0.000 |   -9.317 +/-  1.824
PHE  63 |    6.263 +/-  1.026 |   -0.051 +/-  1.100 |   -1.808 +/-  1.254 |   -1.011 +/-  0.662 |    0.000 +/-  0.002 |    3.393 +/-  1.192
PRO  64 |    6.509 +/-  1.320 |   -1.494 +/-  0.667 |    2.839 +/-  2.180 |  -16.892 +/-  1.063 |    0.035 +/-  0.023 |   -9.003 +/-  1.730
GLU  65 |    4.200 +/-  1.224 |   -1.645 +/-  0.803 |    2.395 +/-  1.831 |  -14.760 +/-  1.219 |    0.012 +/-  0.012 |   -9.798 +/-  1.539
PHE  66 |    3.889 +/-  1.131 |   -2.012 +/-  0.726 |   -7.845 +/-  0.873 |   -1.141 +/-  0.482 |    0.001 +/-  0.003 |   -7.109 +/-  1.272
LEU  67 |    3.900 +/-  1.109 |   -1.222 +/-  0.794 |   -9.036 +/-  1.071 |   -2.033 +/-  0.511 |    0.006 +/-  0.008 |   -8.385 +/-  1.391
THR  68 |    4.517 +/-  1.082 |   -1.123 +/-  0.691 |  -14.952 +/-  0.949 |    0.384 +/-  0.654 |    0.044 +/-  0.023 |  -11.129 +/-  1.414
MET  69 |    3.869 +/-  1.018 |   -1.658 +/-  0.746 |   -8.686 +/-  1.500 |   -1.225 +/-  1.067 |    0.033 +/-  0.026 |   -7.667 +/-  1.284
MET  70 |    4.103 +/-  1.340 |   -1.554 +/-  0.793 |   -9.084 +/-  1.156 |   -3.164 +/-  0.667 |    0.000 +/-  0.000 |   -9.699 +/-  1.369
ALA  71 |    3.625 +/-  1.139 |   -1.345 +/-  0.649 |    6.057 +/-  1.236 |   -7.750 +/-  0.947 |    0.107 +/-  0.026 |    0.692 +/-  1.276
ARG  72 |    3.923 +/-  1.107 |   -0.518 +/-  0.608 |  -21.692 +/-  2.250 |   16.967 +/-  1.792 |    0.208 +/-  0.052 |   -1.113 +/-  1.476
LYS  73 |    3.845 +/-  1.116 |   -0.641 +/-  0.674 |  -34.997 +/-  1.718 |   19.660 +/-  1.377 |    0.124 +/-  0.043 |  -12.009 +/-  1.579
MET  74 |    4.017 +/-  1.028 |   -0.343 +/-  0.682 |   -2.135 +/-  1.363 |   -5.562 +/-  1.233 |    0.103 +/-  0.028 |   -3.919 +/-  1.403
LYS  75 |    3.563 +/-  1.001 |   -0.141 +/-  0.614 |  -33.037 +/-  1.724 |   21.476 +/-  1.530 |    0.210 +/-  0.043 |   -7.928 +/-  1.236
ASP  76 |    4.184 +/-  0.970 |   -0.053 +/-  0.670 |   11.758 +/-  3.411 |  -25.495 +/-  2.635 |    0.148 +/-  0.052 |   -9.458 +/-  1.638
THR  77 |    4.680 +/-  1.105 |   -0.137 +/-  0.710 |   -6.947 +/-  1.842 |   -5.831 +/-  1.484 |    0.134 +/-  0.064 |   -8.101 +/-  1.516
ASP  78 |    5.009 +/-  1.121 |   -0.159 +/-  0.666 |   20.073 +/-  2.589 |  -30.046 +/-  2.039 |    0.224 +/-  0.068 |   -4.900 +/-  1.485
SER  79 |    4.224 +/-  1.112 |   -0.578 +/-  0.807 |   -6.308 +/-  2.137 |   -6.664 +/-  1.310 |    0.072 +/-  0.032 |   -9.253 +/-  1.513
GLU  80 |    4.237 +/-  1.209 |   -0.851 +/-  0.778 |    6.356 +/-  2.210 |  -19.535 +/-  1.354 |    0.043 +/-  0.035 |   -9.749 +/-  1.519
GLU  81 |    4.006 +/-  1.087 |   -1.301 +/-  0.526 |    7.279 +/-  1.650 |  -20.601 +/-  1.605 |    0.030 +/-  0.017 |  -10.587 +/-  1.058
GLU  82 |    4.037 +/-  1.131 |   -1.442 +/-  0.792 |   10.723 +/-  1.609 |  -20.193 +/-  1.335 |    0.017 +/-  0.013 |   -6.857 +/-  1.242
ILE  83 |    4.056 +/-  1.139 |   -1.241 +/-  0.825 |   -2.154 +/-  1.196 |   -2.459 +/-  0.727 |    0.000 +/-  0.002 |   -1.798 +/-  1.348
ARG  84 |    3.844 +/-  1.051 |   -1.649 +/-  0.780 |  -41.055 +/-  1.960 |   26.741 +/-  1.342 |    0.012 +/-  0.011 |  -12.107 +/-  1.579
GLU  85 |    4.024 +/-  1.154 |   -1.535 +/-  0.698 |   -0.503 +/-  1.960 |  -16.984 +/-  1.399 |    0.011 +/-  0.012 |  -14.987 +/-  1.410
ALA  86 |    3.613 +/-  0.941 |   -1.854 +/-  0.620 |   -4.997 +/-  1.415 |   -3.058 +/-  0.848 |    0.059 +/-  0.033 |   -6.236 +/-  1.312
PHE  87 |    3.908 +/-  1.125 |   -2.021 +/-  0.759 |   -1.649 +/-  1.125 |   -1.383 +/-  0.651 |    0.002 +/-  0.002 |   -1.143 +/-  1.305
ARG  88 |    4.132 +/-  1.157 |   -1.305 +/-  0.788 |  -34.367 +/-  2.569 |   24.127 +/-  1.809 |    0.017 +/-  0.018 |   -7.396 +/-  1.943
VAL  89 |    4.584 +/-  1.199 |   -0.321 +/-  1.028 |  -16.702 +/-  2.923 |   -0.428 +/-  1.673 |    0.032 +/-  0.036 |  -12.835 +/-  1.979
PHE  90 |    4.309 +/-  1.085 |   -1.387 +/-  0.622 |  -10.127 +/-  1.647 |   -2.619 +/-  1.207 |    0.018 +/-  0.024 |   -9.805 +/-  1.300
ASP  91 |    5.429 +/-  1.169 |   -1.478 +/-  0.901 |   12.036 +/-  3.736 |  -18.571 +/-  2.984 |    0.030 +/-  0.033 |   -2.553 +/-  1.640
LYS  92 |    3.786 +/-  1.107 |    0.618 +/-  0.779 |  -32.676 +/-  2.175 |   15.818 +/-  1.770 |    0.187 +/-  0.056 |  -12.267 +/-  1.472
ASP  93 |    4.932 +/-  1.086 |    0.559 +/-  0.685 |    4.063 +/-  1.508 |  -21.866 +/-  1.309 |    0.327 +/-  0.023 |  -11.985 +/-  1.361
GLY  94 |    4.037 +/-  1.177 |    0.377 +/-  0.785 |  -13.401 +/-  1.476 |   -2.372 +/-  0.770 |    0.545 +/-  0.031 |  -10.816 +/-  1.389
ASN  95 |    4.751 +/-  1.289 |    0.372 +/-  0.691 |   -8.967 +/-  1.073 |   -3.535 +/-  0.868 |    0.280 +/-  0.029 |   -7.099 +/-  1.598
GLY  96 |    4.090 +/-  1.304 |   -1.696 +/-  0.632 |  -13.598 +/-  1.566 |    0.545 +/-  0.954 |    0.123 +/-  0.038 |  -10.536 +/-  1.761
TYR  97 |   12.692 +/-  1.841 |    0.353 +/-  1.088 |  -97.640 +/-  2.584 |   -4.025 +/-  0.614 |    0.001 +/-  0.002 |  -88.618 +/-  1.890
ILE  98 |    6.008 +/-  1.294 |   -0.988 +/-  0.882 |    0.432 +/-  1.988 |   -1.199 +/-  1.707 |    0.056 +/-  0.026 |    4.309 +/-  1.691
SER  99 |    4.680 +/-  1.197 |    0.385 +/-  1.159 |   -6.374 +/-  1.388 |   -5.858 +/-  0.786 |    0.106 +/-  0.025 |   -7.062 +/-  1.715
ALA 100 |    3.527 +/-  0.977 |   -1.141 +/-  0.718 |    0.451 +/-  1.118 |   -8.150 +/-  0.768 |    0.070 +/-  0.027 |   -5.243 +/-  1.060
ALA 101 |    3.697 +/-  1.239 |   -1.291 +/-  0.662 |   -1.503 +/-  0.953 |   -7.984 +/-  0.755 |    0.082 +/-  0.034 |   -6.998 +/-  1.411
GLU 102 |    3.859 +/-  1.133 |   -1.498 +/-  0.839 |    7.906 +/-  1.610 |  -16.923 +/-  1.379 |    0.020 +/-  0.010 |   -6.636 +/-  1.459
LEU 103 |    4.078 +/-  1.068 |   -1.779 +/-  0.787 |    0.361 +/-  1.181 |   -3.817 +/-  0.624 |    0.000 +/-  0.001 |   -1.157 +/-  1.258
ARG 104 |    4.027 +/-  1.108 |   -0.662 +/-  0.997 |  -36.515 +/-  1.919 |   22.665 +/-  1.592 |    0.003 +/-  0.004 |  -10.482 +/-  1.362
HIE 105 |    4.273 +/-  1.145 |   -1.537 +/-  0.732 |  -17.835 +/-  1.202 |    0.261 +/-  0.745 |    0.047 +/-  0.021 |  -14.791 +/-  1.445
VAL 106 |    4.360 +/-  1.109 |   -1.240 +/-  0.698 |  -10.366 +/-  1.077 |   -2.450 +/-  0.797 |    0.020 +/-  0.015 |   -9.677 +/-  1.488
MET 107 |    4.066 +/-  1.184 |   -1.972 +/-  0.622 |   -7.729 +/-  0.974 |   -3.897 +/-  0.655 |    0.002 +/-  0.004 |   -9.531 +/-  1.430
THR 108 |    4.800 +/-  1.081 |   -0.383 +/-  0.854 |  -11.126 +/-  1.371 |   -2.723 +/-  0.971 |    0.041 +/-  0.023 |   -9.392 +/-  1.184
ASN 109 |    4.649 +/-  1.259 |   -0.725 +/-  0.747 |   -3.135 +/-  1.203 |   -3.520 +/-  1.023 |    0.130 +/-  0.041 |   -2.602 +/-  1.643
LEU 110 |    4.207 +/-  1.139 |   -0.591 +/-  0.692 |   -1.350 +/-  1.281 |   -6.549 +/-  1.208 |    0.078 +/-  0.042 |   -4.205 +/-  1.347
GLY 111 |    4.403 +/-  1.063 |   -0.938 +/-  0.575 |  -13.981 +/-  1.588 |   -1.668 +/-  1.380 |    0.362 +/-  0.074 |  -11.823 +/-  1.211
GLU 112 |    4.403 +/-  1.208 |   -0.052 +/-  0.611 |   16.529 +/-  2.326 |  -20.888 +/-  2.180 |    0.183 +/-  0.044 |    0.175 +/-  1.357
LYS 113 |    3.826 +/-  1.310 |   -0.637 +/-  0.739 |  -22.607 +/-  2.145 |   19.136 +/-  1.880 |    0.054 +/-  0.039 |   -0.228 +/-  1.775
LEU 114 |    4.397 +/-  1.289 |   -0.161 +/-  0.660 |   -4.616 +/-  2.376 |   -8.991 +/-  1.815 |    0.177 +/-  0.070 |   -9.195 +/-  1.325
THR 115 |    4.554 +/-  1.071 |    0.045 +/-  0.876 |  -12.062 +/-  1.362 |   -4.261 +/-  1.098 |    0.061 +/-  0.021 |  -11.663 +/-  1.519
ASP 116 |    4.705 +/-  1.116 |   -1.302 +/-  0.798 |   14.257 +/-  2.013 |  -25.789 +/-  1.383 |    0.035 +/-  0.021 |   -8.093 +/-  1.356
GLU 117 |    4.075 +/-  1.162 |   -1.176 +/-  0.645 |   12.231 +/-  2.414 |  -25.608 +/-  2.137 |    0.046 +/-  0.026 |  -10.432 +/-  1.331
GLU 118 |    4.044 +/-  1.075 |   -1.345 +/-  0.742 |   13.365 +/-  2.030 |  -22.135 +/-  1.492 |    0.013 +/-  0.014 |   -6.059 +/-  1.318
VAL 119 |    4.443 +/-  1.127 |   -1.083 +/-  0.845 |  -13.146 +/-  1.054 |   -2.476 +/-  0.644 |    0.000 +/-  0.000 |  -12.262 +/-  1.502
ASP 120 |    4.491 +/-  1.188 |   -1.448 +/-  0.788 |    9.770 +/-  1.602 |  -24.477 +/-  1.606 |    0.022 +/-  0.015 |  -11.642 +/-  1.385
GLU 121 |    3.985 +/-  1.088 |   -1.442 +/-  0.808 |   12.298 +/-  1.563 |  -23.357 +/-  1.272 |    0.011 +/-  0.010 |   -8.505 +/-  1.284
MET 122 |    4.019 +/-  1.035 |   -1.872 +/-  0.736 |   -3.466 +/-  1.352 |   -4.998 +/-  0.980 |    0.033 +/-  0.020 |   -6.283 +/-  1.212
ILE 123 |    4.280 +/-  1.278 |   -1.369 +/-  0.948 |    1.220 +/-  1.354 |   -5.565 +/-  0.685 |    0.000 +/-  0.001 |   -1.434 +/-  1.570
ARG 124 |    3.860 +/-  0.996 |   -1.285 +/-  0.770 |  -43.848 +/-  2.258 |   29.663 +/-  1.962 |    0.056 +/-  0.034 |  -11.554 +/-  1.589
GLU 125 |    4.182 +/-  1.287 |   -0.679 +/-  0.766 |    9.402 +/-  2.668 |  -27.261 +/-  2.442 |    0.140 +/-  0.039 |  -14.216 +/-  1.750
ALA 126 |    3.779 +/-  1.006 |   -1.013 +/-  0.600 |   -2.089 +/-  1.132 |   -8.244 +/-  1.036 |    0.110 +/-  0.054 |   -7.458 +/-  1.123
ASP 127 |    5.194 +/-  1.083 |   -0.848 +/-  0.736 |   21.876 +/-  1.951 |  -33.144 +/-  1.690 |    0.104 +/-  0.015 |   -6.818 +/-  1.359
ILE 128 |    5.054 +/-  1.365 |    0.641 +/-  0.817 |   -9.092 +/-  1.697 |   -4.313 +/-  1.056 |    0.181 +/-  0.033 |   -7.529 +/-  1.487
ASP 129 |    5.201 +/-  1.273 |   -0.184 +/-  0.739 |   14.349 +/-  1.266 |  -28.435 +/-  0.975 |    0.260 +/-  0.023 |   -8.809 +/-  1.388
GLY 130 |    3.901 +/-  1.177 |    0.374 +/-  0.722 |  -18.288 +/-  1.236 |    1.210 +/-  0.659 |    0.612 +/-  0.028 |  -12.191 +/-  1.337
ASP 131 |    5.373 +/-  1.292 |    0.798 +/-  0.906 |   13.508 +/-  1.368 |  -25.947 +/-  1.061 |    0.275 +/-  0.023 |   -5.993 +/-  1.316
GLY 132 |    4.027 +/-  1.284 |   -1.574 +/-  0.652 |  -16.229 +/-  1.495 |    3.937 +/-  0.984 |    0.147 +/-  0.034 |   -9.692 +/-  1.457
GLN 133 |   13.781 +/-  2.234 |    1.975 +/-  1.334 |  -97.997 +/-  2.542 |   -4.977 +/-  0.566 |    0.000 +/-  0.000 |  -87.218 +/-  2.158
VAL 134 |    6.138 +/-  1.267 |   -0.696 +/-  0.758 |   -0.873 +/-  1.137 |   -1.002 +/-  0.726 |    0.036 +/-  0.021 |    3.603 +/-  1.526
ASN 135 |    4.368 +/-  1.184 |   -1.268 +/-  0.854 |   -2.680 +/-  1.060 |   -5.436 +/-  0.715 |    0.012 +/-  0.016 |   -5.004 +/-  1.522
TYR 136 |    3.696 +/-  1.097 |   -1.564 +/-  0.818 |   -4.680 +/-  1.379 |   -7.764 +/-  0.983 |    0.011 +/-  0.012 |  -10.300 +/-  1.322
GLU 137 |    4.184 +/-  1.166 |   -1.681 +/-  0.651 |   10.567 +/-  1.511 |  -23.512 +/-  1.447 |    0.033 +/-  0.018 |  -10.408 +/-  1.287
GLU 138 |    4.081 +/-  1.134 |   -1.810 +/-  0.611 |   11.774 +/-  1.160 |  -23.202 +/-  0.847 |    0.009 +/-  0.008 |   -9.149 +/-  1.337
PHE 139 |    3.989 +/-  1.060 |   -1.888 +/-  0.717 |   -5.227 +/-  0.971 |   -4.674 +/-  0.514 |    0.018 +/-  0.013 |   -7.783 +/-  1.208
VAL 140 |    4.470 +/-  1.230 |   -0.128 +/-  1.032 |  -12.702 +/-  1.363 |   -3.648 +/-  0.630 |    0.000 +/-  0.003 |  -12.007 +/-  1.505
GLN 141 |    3.859 +/-  1.024 |   -1.407 +/-  0.651 |   -2.560 +/-  1.262 |   -7.434 +/-  1.004 |    0.066 +/-  0.038 |   -7.477 +/-  1.122
MET 142 |    3.850 +/-  1.104 |   -1.191 +/-  0.645 |   -2.336 +/-  1.078 |   -8.313 +/-  0.894 |    0.112 +/-  0.071 |   -7.878 +/-  1.423
MET 143 |    4.253 +/-  1.265 |   -0.427 +/-  0.633 |   -4.111 +/-  1.548 |   -7.933 +/-  1.469 |    0.179 +/-  0.056 |   -8.039 +/-  1.391
THR 144 |    5.900 +/-  1.381 |    0.890 +/-  0.644 |   -5.167 +/-  2.198 |   -5.827 +/-  1.355 |    0.234 +/-  0.046 |   -3.970 +/-  1.505
ALA 145 |    5.276 +/-  1.513 |   -0.129 +/-  0.500 |   93.373 +/-  5.203 | -159.475 +/-  4.950 |    0.697 +/-  0.039 |  -60.258 +/-  1.438
 CA 146 |    0.000 +/-  0.000 |    0.000 +/-  0.000 |    0.000 +/-  0.000 |    0.000 +/-  0.000 |    0.000 +/-  0.000 |    0.000 +/-  0.000
 CW 147 |    0.000 +/-  0.000 |    0.000 +/-  0.000 |    0.000 +/-  0.000 |    0.000 +/-  0.000 |    0.000 +/-  0.000 |    0.000 +/-  0.000
 CA 148 |    0.000 +/-  0.000 |    0.000 +/-  0.000 |    0.000 +/-  0.000 |    0.000 +/-  0.000 |    0.000 +/-  0.000 |    0.000 +/-  0.000
 CW 149 |    0.000 +/-  0.000 |    0.000 +/-  0.000 |    0.000 +/-  0.000 |    0.000 +/-  0.000 |    0.000 +/-  0.000 |    0.000 +/-  0.000
 CA 150 |    0.000 +/-  0.000 |    0.000 +/-  0.000 |    0.000 +/-  0.000 |    0.000 +/-  0.000 |    0.000 +/-  0.000 |    0.000 +/-  0.000
 CW 151 |    0.000 +/-  0.000 |    0.000 +/-  0.000 |    0.000 +/-  0.000 |    0.000 +/-  0.000 |    0.000 +/-  0.000 |    0.000 +/-  0.000
 CA 152 |    0.000 +/-  0.000 |    0.000 +/-  0.000 |    0.000 +/-  0.000 |    0.000 +/-  0.000 |    0.000 +/-  0.000 |    0.000 +/-  0.000
 CW 153 |    0.000 +/-  0.000 |    0.000 +/-  0.000 |    0.000 +/-  0.000 |    0.000 +/-  0.000 |    0.000 +/-  0.000 |    0.000 +/-  0.000
PHE 154 |    4.474 +/-  1.284 |   -0.434 +/-  0.895 | -113.352 +/- 14.656 |   36.589 +/- 14.859 |    0.476 +/-  0.178 |  -72.247 +/-  2.118
LYS 155 |    4.452 +/-  1.149 |   -0.393 +/-  0.808 |   -8.075 +/-  2.308 |    9.189 +/-  2.200 |    0.086 +/-  0.037 |    5.260 +/-  1.643
LYS 156 |    3.979 +/-  1.181 |   -0.911 +/-  0.858 |  -24.726 +/-  2.174 |   11.803 +/-  2.616 |    0.110 +/-  0.089 |   -9.745 +/-  1.706
PHE 157 |    4.093 +/-  1.354 |   -1.596 +/-  0.760 |   -8.347 +/-  1.289 |   -5.304 +/-  0.765 |    0.006 +/-  0.010 |  -11.148 +/-  1.424
ALA 158 |    3.872 +/-  1.384 |   -1.571 +/-  0.577 |   -2.985 +/-  1.242 |   -5.886 +/-  0.913 |    0.018 +/-  0.015 |   -6.552 +/-  1.482
GLU 159 |    4.039 +/-  1.204 |   -0.034 +/-  0.903 |    3.109 +/-  2.217 |  -17.299 +/-  1.532 |    0.043 +/-  0.024 |  -10.141 +/-  1.606
ALA 160 |    4.235 +/-  1.034 |   -0.987 +/-  0.659 |   -3.724 +/-  1.522 |   -2.330 +/-  1.040 |    0.067 +/-  0.026 |   -2.739 +/-  1.319
VAL 161 |    4.782 +/-  1.067 |   -0.058 +/-  1.014 |   -6.736 +/-  2.267 |    0.426 +/-  0.733 |    0.006 +/-  0.007 |   -1.582 +/-  1.852
LYS 162 |    4.445 +/-  1.212 |   -0.992 +/-  0.685 |  -30.358 +/-  1.495 |   22.474 +/-  1.493 |    0.029 +/-  0.025 |   -4.401 +/-  1.597
PHE 163 |    3.954 +/-  1.063 |   -1.376 +/-  0.743 |  -12.727 +/-  1.940 |   -1.539 +/-  1.263 |    0.022 +/-  0.032 |  -11.667 +/-  1.592
SER 164 |    4.704 +/-  1.281 |   -0.838 +/-  0.722 |   -7.193 +/-  1.650 |   -3.848 +/-  1.042 |    0.006 +/-  0.013 |   -7.169 +/-  1.591
ALA 165 |    4.106 +/-  1.199 |   -0.891 +/-  0.745 |    1.211 +/-  3.119 |   -2.550 +/-  2.063 |    0.077 +/-  0.066 |    1.954 +/-  1.612
LYS 166 |    5.015 +/-  0.966 |   -0.636 +/-  0.831 |  -20.718 +/-  2.896 |   20.615 +/-  2.107 |    0.016 +/-  0.016 |    4.292 +/-  1.947
LEU 167 |    5.753 +/-  1.352 |   -1.088 +/-  0.861 |   37.998 +/- 11.067 | -107.262 +/- 10.175 |    0.368 +/-  0.085 |  -64.230 +/-  1.922

Receptor:
Total Energy Decomposition:
Residue |       Internal      |    van der Waals    |    Electrostatic    |   Polar Solvation   |   Non-Polar Solv.   |       TOTAL
-------------------------------------------------------------------------------------------------------------------------------------------
GLN   1 |   25.597 +/-  3.124 |    0.177 +/-  1.261 | -210.218 +/-  8.274 |   41.872 +/-  8.036 |    1.696 +/-  0.105 | -140.876 +/-  3.393
LEU   2 |   16.624 +/-  2.741 |   -2.156 +/-  1.390 |  -26.763 +/-  1.784 |   -0.896 +/-  1.545 |    0.326 +/-  0.101 |  -12.865 +/-  2.960
THR   3 |   16.157 +/-  2.501 |   -1.120 +/-  1.428 |  -37.292 +/-  6.016 |   -5.879 +/-  4.727 |    0.636 +/-  0.064 |  -27.498 +/-  2.627
GLU   4 |   18.316 +/-  2.904 |   -1.703 +/-  1.225 |   90.609 +/-  6.908 | -165.379 +/-  6.913 |    1.050 +/-  0.063 |  -57.106 +/-  2.916
GLU   5 |   17.924 +/-  2.892 |   -1.387 +/-  1.430 |  112.181 +/- 13.493 | -185.033 +/- 13.573 |    0.967 +/-  0.079 |  -55.348 +/-  2.869
GLN   6 |   24.157 +/-  2.850 |   -5.877 +/-  1.328 |  -71.439 +/-  3.037 |  -10.979 +/-  2.071 |    0.263 +/-  0.054 |  -63.875 +/-  2.820
ILE   7 |   17.505 +/-  3.038 |   -3.817 +/-  1.343 |  -13.380 +/-  1.347 |   -0.705 +/-  0.740 |    0.325 +/-  0.081 |   -0.072 +/-  2.988
ALA   8 |    7.633 +/-  1.832 |   -3.010 +/-  0.714 |   -8.504 +/-  1.059 |   -1.108 +/-  0.744 |    0.415 +/-  0.041 |   -4.573 +/-  1.982
GLU   9 |   17.880 +/-  2.606 |   -3.468 +/-  1.017 |  130.870 +/-  5.518 | -202.167 +/-  5.281 |    0.799 +/-  0.037 |  -56.087 +/-  2.546
PHE  10 |   16.876 +/-  2.802 |   -6.800 +/-  1.324 |   -2.522 +/-  1.336 |   -2.103 +/-  0.729 |    0.131 +/-  0.059 |    5.582 +/-  3.262
LYS  11 |   17.751 +/-  3.196 |   -4.069 +/-  1.409 | -127.081 +/-  8.476 |   89.429 +/-  8.611 |    0.793 +/-  0.122 |  -23.177 +/-  3.259
GLU  12 |   16.814 +/-  3.335 |   -2.845 +/-  1.153 |  121.490 +/-  5.240 | -199.749 +/-  5.000 |    0.891 +/-  0.066 |  -63.399 +/-  3.022
ALA  13 |    7.266 +/-  1.753 |   -3.705 +/-  0.725 |   -4.216 +/-  1.259 |   -1.552 +/-  0.743 |    0.266 +/-  0.042 |   -1.941 +/-  1.942
PHE  14 |   16.860 +/-  2.981 |   -8.248 +/-  1.323 |   -8.174 +/-  1.299 |   -3.143 +/-  0.721 |    0.009 +/-  0.010 |   -2.697 +/-  2.927
SER  15 |   12.011 +/-  2.256 |   -3.333 +/-  1.060 |  -11.359 +/-  2.681 |   -3.869 +/-  2.255 |    0.325 +/-  0.057 |   -6.224 +/-  2.199
LEU  16 |   17.281 +/-  2.737 |   -2.278 +/-  1.335 |  -35.057 +/-  2.727 |    1.840 +/-  1.761 |    0.441 +/-  0.091 |  -17.774 +/-  2.798
PHE  17 |   17.563 +/-  3.409 |   -4.448 +/-  1.250 |  -11.446 +/-  1.509 |   -0.045 +/-  1.113 |    0.363 +/-  0.095 |    1.986 +/-  3.632
ASP  18 |   44.122 +/-  2.910 |   -5.179 +/-  1.575 |  -21.785 +/-  6.672 | -150.628 +/-  4.965 |    0.041 +/-  0.021 | -133.429 +/-  3.735
LYS  19 |   19.505 +/-  3.356 |   -2.596 +/-  1.550 | -130.579 +/- 13.660 |  100.332 +/- 14.649 |    0.947 +/-  0.117 |  -12.392 +/-  4.678
ASP  20 |   39.533 +/-  3.302 |    2.340 +/-  1.756 |  -49.101 +/-  7.542 | -148.556 +/-  5.214 |    0.655 +/-  0.030 | -155.129 +/-  3.532
GLY  21 |    5.550 +/-  1.571 |    0.065 +/-  0.779 |  -15.309 +/-  1.090 |   -1.136 +/-  0.534 |    0.571 +/-  0.027 |  -10.258 +/-  1.470
ASP  22 |   40.929 +/-  3.881 |    0.180 +/-  1.796 |  -45.993 +/-  7.223 | -149.872 +/-  4.715 |    0.567 +/-  0.028 | -154.190 +/-  4.352
GLY  23 |    5.421 +/-  1.719 |   -1.862 +/-  0.848 |  -14.104 +/-  2.225 |    1.232 +/-  1.397 |    0.158 +/-  0.065 |   -9.156 +/-  1.878
THR  24 |   28.173 +/-  2.885 |   -0.169 +/-  1.848 | -133.452 +/-  3.442 |   -0.588 +/-  1.105 |    0.256 +/-  0.047 | -105.780 +/-  3.610
ILE  25 |   21.195 +/-  3.578 |   -5.659 +/-  1.571 |   -0.909 +/-  1.331 |   -2.275 +/-  0.790 |    0.049 +/-  0.023 |   12.401 +/-  3.490
THR  26 |   17.080 +/-  2.641 |   -2.041 +/-  1.264 |  -29.572 +/-  2.582 |  -11.267 +/-  2.518 |    0.540 +/-  0.043 |  -25.259 +/-  2.868
THR  27 |   16.906 +/-  2.708 |   -3.439 +/-  1.136 |  -21.165 +/-  4.569 |   -9.375 +/-  2.963 |    0.313 +/-  0.073 |  -16.761 +/-  2.980
LYS  28 |   18.444 +/-  3.144 |   -1.090 +/-  1.244 |  -79.689 +/- 11.501 |   45.124 +/- 11.074 |    1.355 +/-  0.170 |  -15.856 +/-  3.891
GLU  29 |   47.351 +/-  3.765 |   -3.137 +/-  2.050 |  -56.663 +/-  9.269 | -138.306 +/-  5.920 |    0.087 +/-  0.031 | -150.668 +/-  5.058
LEU  30 |   18.762 +/-  2.950 |   -6.092 +/-  1.507 |  -32.979 +/-  1.412 |    0.592 +/-  0.730 |    0.024 +/-  0.033 |  -19.693 +/-  3.357
GLY  31 |    5.755 +/-  1.626 |   -3.049 +/-  0.905 |  -11.062 +/-  1.547 |   -2.228 +/-  1.251 |    0.098 +/-  0.070 |  -10.486 +/-  1.915
THR  32 |   15.850 +/-  2.481 |   -3.100 +/-  1.315 |  -34.794 +/-  2.670 |   -2.498 +/-  1.922 |    0.298 +/-  0.098 |  -24.245 +/-  3.015
VAL  33 |   14.755 +/-  2.681 |   -4.854 +/-  1.350 |  -28.183 +/-  1.476 |    1.426 +/-  0.942 |    0.055 +/-  0.052 |  -16.802 +/-  2.728
MET  34 |   16.339 +/-  2.342 |   -8.912 +/-  1.768 |   -2.491 +/-  1.607 |   -1.796 +/-  1.053 |    0.131 +/-  0.137 |    3.271 +/-  3.205
ARG  35 |   22.698 +/-  4.089 |   -5.026 +/-  1.567 | -249.179 +/-  6.144 |   54.055 +/-  6.322 |    1.101 +/-  0.140 | -176.351 +/-  3.594
SER  36 |   11.557 +/-  2.229 |   -2.302 +/-  1.099 |  -13.233 +/-  3.881 |   -7.771 +/-  3.381 |    0.487 +/-  0.124 |  -11.262 +/-  2.506
LEU  37 |   16.652 +/-  3.211 |   -1.635 +/-  1.418 |  -28.533 +/-  2.257 |   -2.996 +/-  1.677 |    0.562 +/-  0.138 |  -15.949 +/-  3.464
GLY  38 |    5.656 +/-  1.459 |   -1.077 +/-  0.765 |   -8.838 +/-  1.781 |   -4.332 +/-  1.000 |    0.420 +/-  0.090 |   -8.171 +/-  1.597
GLN  39 |   24.914 +/-  3.384 |   -2.405 +/-  1.685 |  -69.042 +/-  4.108 |  -10.784 +/-  4.374 |    0.803 +/-  0.305 |  -56.514 +/-  3.353
ASN  40 |   22.957 +/-  2.910 |   -1.243 +/-  1.207 |  -71.692 +/-  4.304 |  -13.878 +/-  3.206 |    0.887 +/-  0.141 |  -62.969 +/-  2.551
PRO  41 |   21.065 +/-  2.441 |   -4.720 +/-  0.978 |   -8.362 +/-  2.025 |   -0.917 +/-  1.727 |    0.192 +/-  0.090 |    7.258 +/-  2.604
THR  42 |   15.693 +/-  2.436 |   -1.819 +/-  1.289 |  -32.777 +/-  3.832 |   -8.154 +/-  3.024 |    0.584 +/-  0.062 |  -26.473 +/-  2.673
GLU  43 |   19.192 +/-  2.914 |   -1.776 +/-  1.098 |   61.961 +/- 10.615 | -134.708 +/- 10.025 |    0.994 +/-  0.133 |  -54.338 +/-  2.856
ALA  44 |    7.928 +/-  2.178 |   -1.421 +/-  0.923 |   -1.638 +/-  1.854 |   -6.796 +/-  1.447 |    0.601 +/-  0.086 |   -1.326 +/-  2.109
GLU  45 |   18.446 +/-  3.057 |   -2.774 +/-  1.394 |   90.327 +/- 11.792 | -161.644 +/- 11.681 |    0.640 +/-  0.068 |  -55.005 +/-  3.228
LEU  46 |   16.330 +/-  3.236 |   -6.139 +/-  1.455 |  -29.377 +/-  1.247 |   -2.385 +/-  0.867 |    0.104 +/-  0.060 |  -21.467 +/-  3.433
GLN  47 |   24.568 +/-  2.915 |   -2.621 +/-  1.518 |  -77.742 +/-  6.044 |   -9.079 +/-  5.162 |    0.864 +/-  0.145 |  -64.010 +/-  3.113
ASP  48 |   14.610 +/-  2.850 |   -2.862 +/-  0.937 |   97.210 +/-  7.354 | -171.120 +/-  7.662 |    0.683 +/-  0.066 |  -61.480 +/-  2.345
MET  49 |   15.883 +/-  2.533 |   -6.675 +/-  1.419 |   -7.695 +/-  1.871 |   -1.576 +/-  1.268 |    0.319 +/-  0.094 |    0.257 +/-  2.771
ILE  50 |   19.099 +/-  2.936 |   -6.770 +/-  1.324 |  -11.796 +/-  1.131 |   -1.697 +/-  0.802 |    0.065 +/-  0.039 |   -1.098 +/-  3.082
ASN  51 |   22.199 +/-  3.037 |   -3.888 +/-  1.064 |  -87.123 +/-  4.562 |  -10.811 +/-  3.536 |    0.634 +/-  0.059 |  -78.989 +/-  2.632
GLU  52 |   17.045 +/-  2.961 |   -2.348 +/-  1.259 |  107.663 +/-  5.705 | -179.661 +/-  5.450 |    0.997 +/-  0.091 |  -56.304 +/-  2.941
VAL  53 |   16.464 +/-  2.594 |   -2.689 +/-  1.540 |  -29.844 +/-  1.356 |   -0.267 +/-  0.806 |    0.212 +/-  0.143 |  -16.124 +/-  2.652
ASP  54 |   35.972 +/-  2.802 |   -3.995 +/-  1.561 |  -36.047 +/-  5.543 | -142.041 +/-  4.270 |    0.147 +/-  0.032 | -145.965 +/-  3.426
ALA  55 |    7.565 +/-  1.821 |   -1.030 +/-  1.112 |   -5.649 +/-  1.445 |   -1.054 +/-  0.640 |    0.497 +/-  0.125 |    0.330 +/-  2.022
ASP  56 |   46.040 +/-  3.332 |    0.643 +/-  1.676 |  -55.632 +/-  5.248 | -138.604 +/-  4.115 |    0.498 +/-  0.078 | -147.053 +/-  3.290
GLY  57 |    5.357 +/-  1.414 |   -0.310 +/-  0.585 |  -10.536 +/-  1.177 |   -2.899 +/-  0.714 |    0.644 +/-  0.032 |   -7.744 +/-  1.552
ASN  58 |   35.807 +/-  2.837 |    0.836 +/-  1.640 | -178.379 +/-  2.843 |   -5.177 +/-  1.062 |    0.593 +/-  0.030 | -146.320 +/-  2.624
GLY  59 |    5.849 +/-  1.957 |   -1.419 +/-  0.990 |  -13.573 +/-  1.739 |    0.485 +/-  0.903 |    0.186 +/-  0.043 |   -8.474 +/-  2.249
THR  60 |   26.830 +/-  3.270 |   -1.897 +/-  1.263 | -123.447 +/-  2.886 |   -4.112 +/-  1.406 |    0.363 +/-  0.056 | -102.263 +/-  2.944
ILE  61 |   20.708 +/-  3.198 |   -7.139 +/-  1.563 |   -1.174 +/-  1.565 |   -1.689 +/-  0.841 |    0.041 +/-  0.044 |   10.748 +/-  3.497
ASP  62 |   17.434 +/-  2.434 |   -2.521 +/-  1.659 |   67.302 +/-  4.271 | -149.204 +/-  4.397 |    0.355 +/-  0.054 |  -66.634 +/-  2.663
PHE  63 |   19.310 +/-  3.071 |   -4.082 +/-  1.561 |   -2.771 +/-  1.383 |   -0.265 +/-  0.756 |    0.243 +/-  0.065 |   12.434 +/-  3.378
PRO  64 |   21.432 +/-  2.489 |   -3.938 +/-  0.880 |  -13.812 +/-  1.910 |    0.383 +/-  1.019 |    0.527 +/-  0.084 |    4.592 +/-  2.696
GLU  65 |   51.979 +/-  3.591 |   -3.566 +/-  1.598 |  -66.311 +/-  6.286 | -133.274 +/-  4.497 |    0.032 +/-  0.024 | -151.141 +/-  4.722
PHE  66 |   16.164 +/-  2.920 |   -7.533 +/-  1.152 |   -8.589 +/-  1.001 |   -0.285 +/-  0.527 |    0.082 +/-  0.043 |   -0.161 +/-  3.078
LEU  67 |   16.746 +/-  2.710 |   -4.629 +/-  1.464 |  -33.499 +/-  1.300 |   -0.248 +/-  0.593 |    0.250 +/-  0.064 |  -21.380 +/-  2.816
THR  68 |   15.392 +/-  2.663 |   -2.940 +/-  1.117 |  -39.254 +/-  2.215 |   -0.343 +/-  2.004 |    0.452 +/-  0.125 |  -26.693 +/-  2.767
MET  69 |   15.649 +/-  2.529 |   -6.168 +/-  1.173 |  -11.044 +/-  1.650 |    1.284 +/-  1.168 |    0.408 +/-  0.148 |    0.130 +/-  2.739
MET  70 |   15.847 +/-  2.895 |   -7.109 +/-  1.092 |  -12.523 +/-  2.039 |    0.049 +/-  1.646 |    0.278 +/-  0.055 |   -3.459 +/-  2.778
ALA  71 |    7.139 +/-  2.059 |   -3.226 +/-  0.814 |    5.524 +/-  1.300 |   -5.368 +/-  0.959 |    0.292 +/-  0.057 |    4.361 +/-  2.154
ARG  72 |   21.954 +/-  3.957 |   -2.402 +/-  1.447 | -247.677 +/-  7.012 |   59.852 +/-  7.080 |    1.459 +/-  0.132 | -166.814 +/-  3.600
LYS  73 |   18.152 +/-  2.958 |   -2.243 +/-  1.271 | -110.385 +/-  6.377 |   76.156 +/-  7.038 |    1.016 +/-  0.135 |  -17.304 +/-  3.146
MET  74 |   15.310 +/-  2.937 |   -3.658 +/-  1.083 |   -4.749 +/-  2.458 |   -2.878 +/-  2.239 |    0.680 +/-  0.081 |    4.706 +/-  3.225
LYS  75 |   17.457 +/-  3.147 |   -0.902 +/-  1.284 | -130.912 +/- 15.324 |   95.932 +/- 14.953 |    1.116 +/-  0.145 |  -17.308 +/-  3.729
ASP  76 |   13.644 +/-  2.451 |   -0.456 +/-  0.971 |  104.929 +/-  7.862 | -183.673 +/-  7.442 |    0.970 +/-  0.112 |  -64.586 +/-  2.474
THR  77 |   15.696 +/-  2.587 |   -2.216 +/-  1.258 |  -30.453 +/-  2.656 |   -7.152 +/-  2.704 |    0.301 +/-  0.133 |  -23.824 +/-  2.639
ASP  78 |   15.898 +/-  2.661 |   -0.905 +/-  1.154 |  118.635 +/- 11.025 | -193.310 +/- 10.650 |    0.953 +/-  0.086 |  -58.729 +/-  2.631
SER  79 |   11.274 +/-  1.902 |   -2.104 +/-  0.951 |  -10.686 +/-  3.040 |   -8.745 +/-  2.467 |    0.430 +/-  0.069 |   -9.832 +/-  2.396
GLU  80 |   18.831 +/-  2.740 |   -2.252 +/-  1.450 |   93.091 +/- 10.873 | -168.206 +/- 10.438 |    0.753 +/-  0.106 |  -57.784 +/-  2.910
GLU  81 |   17.683 +/-  2.581 |   -2.519 +/-  1.145 |   79.762 +/-  9.960 | -154.882 +/-  9.354 |    0.808 +/-  0.071 |  -59.148 +/-  2.694
GLU  82 |   17.531 +/-  3.258 |   -4.323 +/-  1.405 |  100.967 +/- 11.320 | -170.926 +/- 10.912 |    0.529 +/-  0.130 |  -56.222 +/-  3.169
ILE  83 |   17.315 +/-  3.062 |   -5.485 +/-  1.513 |   -7.077 +/-  1.306 |    0.264 +/-  0.814 |    0.078 +/-  0.064 |    5.096 +/-  3.114
ARG  84 |   22.154 +/-  3.506 |   -5.903 +/-  1.443 | -310.466 +/- 10.898 |  107.651 +/-  9.269 |    0.719 +/-  0.129 | -185.846 +/-  4.274
GLU  85 |   16.924 +/-  2.890 |   -3.512 +/-  1.236 |   72.151 +/-  8.397 | -152.147 +/-  7.765 |    0.660 +/-  0.098 |  -65.924 +/-  2.842
ALA  86 |    7.348 +/-  1.798 |   -3.754 +/-  0.772 |   -6.273 +/-  1.502 |   -0.239 +/-  0.887 |    0.217 +/-  0.042 |   -2.701 +/-  2.112
PHE  87 |   16.278 +/-  2.910 |   -7.221 +/-  1.252 |   -0.782 +/-  1.150 |   -1.598 +/-  0.615 |    0.054 +/-  0.049 |    6.731 +/-  2.765
ARG  88 |   22.369 +/-  3.686 |   -4.877 +/-  1.528 | -296.461 +/- 10.669 |  100.098 +/-  9.748 |    0.812 +/-  0.101 | -178.059 +/-  3.272
VAL  89 |   14.652 +/-  2.555 |   -0.434 +/-  1.450 |  -32.634 +/-  3.600 |   -1.543 +/-  2.461 |    0.654 +/-  0.093 |  -19.305 +/-  2.841
PHE  90 |   17.520 +/-  2.954 |   -2.878 +/-  1.161 |  -10.153 +/-  1.669 |   -2.271 +/-  1.308 |    0.463 +/-  0.113 |    2.680 +/-  2.840
ASP  91 |   34.234 +/-  2.890 |   -3.868 +/-  1.751 |  -44.469 +/-  7.527 | -123.846 +/-  6.052 |    0.102 +/-  0.024 | -137.847 +/-  3.636
LYS  92 |   18.691 +/-  3.126 |   -1.285 +/-  1.545 | -118.793 +/- 15.407 |   81.600 +/- 15.729 |    0.944 +/-  0.247 |  -18.844 +/-  3.438
ASP  93 |   41.936 +/-  4.440 |   -0.254 +/-  1.413 |  -67.688 +/-  7.141 | -118.845 +/-  4.389 |    0.645 +/-  0.028 | -144.207 +/-  3.233
GLY  94 |    5.553 +/-  1.635 |   -0.013 +/-  0.796 |  -11.917 +/-  1.140 |   -3.694 +/-  0.492 |    0.571 +/-  0.024 |   -9.501 +/-  1.744
ASN  95 |   33.912 +/-  3.312 |   -0.512 +/-  1.295 | -175.058 +/-  3.057 |   -9.015 +/-  1.276 |    0.666 +/-  0.044 | -150.008 +/-  2.893
GLY  96 |    5.637 +/-  1.824 |   -2.334 +/-  0.690 |  -12.119 +/-  1.398 |   -1.023 +/-  0.929 |    0.150 +/-  0.037 |   -9.689 +/-  2.103
TYR  97 |   28.267 +/-  3.410 |   -1.100 +/-  1.560 | -116.170 +/-  2.880 |   -8.791 +/-  1.252 |    0.798 +/-  0.113 |  -96.995 +/-  3.527
ILE  98 |   22.571 +/-  3.569 |   -5.242 +/-  1.494 |   -5.116 +/-  1.928 |    2.306 +/-  1.816 |    0.122 +/-  0.044 |   14.641 +/-  3.863
SER  99 |   12.353 +/-  2.211 |   -1.399 +/-  1.336 |   -7.923 +/-  1.477 |  -12.709 +/-  1.198 |    0.413 +/-  0.032 |   -9.266 +/-  2.819
ALA 100 |    7.246 +/-  1.879 |   -2.315 +/-  0.866 |    0.399 +/-  1.160 |   -6.215 +/-  0.773 |    0.368 +/-  0.102 |   -0.516 +/-  1.804
ALA 101 |    7.504 +/-  2.012 |   -2.485 +/-  0.778 |   -1.436 +/-  0.979 |   -6.211 +/-  0.770 |    0.498 +/-  0.055 |   -2.130 +/-  2.135
GLU 102 |   36.831 +/-  3.380 |   -3.624 +/-  1.770 |  -49.714 +/-  5.941 | -119.763 +/-  4.908 |    0.053 +/-  0.020 | -136.217 +/-  3.436
LEU 103 |   17.003 +/-  3.124 |   -5.987 +/-  1.498 |  -23.734 +/-  1.308 |   -2.053 +/-  0.730 |    0.048 +/-  0.034 |  -14.722 +/-  3.299
ARG 104 |   22.528 +/-  4.563 |   -4.283 +/-  1.722 | -320.854 +/- 10.802 |  115.703 +/-  9.251 |    0.686 +/-  0.127 | -186.220 +/-  4.092
HIE 105 |   35.633 +/-  3.152 |   -6.506 +/-  1.014 |  -21.771 +/-  4.434 |   -8.859 +/-  3.725 |    0.537 +/-  0.157 |   -0.967 +/-  3.121
VAL 106 |   15.029 +/-  2.872 |   -3.107 +/-  1.212 |  -28.240 +/-  1.245 |   -1.477 +/-  0.833 |    0.352 +/-  0.063 |  -17.443 +/-  2.952
MET 107 |   16.753 +/-  2.924 |   -8.264 +/-  1.070 |   -9.018 +/-  1.372 |   -2.034 +/-  1.183 |    0.175 +/-  0.055 |   -2.389 +/-  3.015
THR 108 |   16.075 +/-  2.546 |   -1.915 +/-  1.329 |  -35.100 +/-  1.768 |   -3.916 +/-  1.311 |    0.415 +/-  0.115 |  -24.441 +/-  2.433
ASN 109 |   22.417 +/-  3.183 |   -3.170 +/-  1.140 |  -84.847 +/-  2.935 |   -7.719 +/-  2.334 |    0.559 +/-  0.142 |  -72.760 +/-  2.800
LEU 110 |   17.128 +/-  2.932 |   -1.978 +/-  1.243 |  -25.982 +/-  1.366 |   -4.754 +/-  1.078 |    0.618 +/-  0.079 |  -14.968 +/-  3.326
GLY 111 |    6.092 +/-  1.502 |   -1.348 +/-  0.626 |  -11.039 +/-  1.719 |   -4.607 +/-  1.540 |    0.374 +/-  0.076 |  -10.527 +/-  1.477
GLU 112 |   17.837 +/-  2.554 |   -1.326 +/-  1.092 |  129.585 +/-  7.178 | -195.684 +/-  6.818 |    0.919 +/-  0.082 |  -48.669 +/-  2.841
LYS 113 |   18.200 +/-  3.398 |   -3.835 +/-  1.463 | -139.586 +/- 11.135 |  113.152 +/- 11.253 |    0.693 +/-  0.101 |  -11.376 +/-  3.795
LEU 114 |   17.293 +/-  3.103 |    0.171 +/-  1.408 |  -28.559 +/-  2.734 |   -7.507 +/-  2.053 |    1.037 +/-  0.167 |  -17.566 +/-  3.172
THR 115 |   16.050 +/-  2.617 |   -1.162 +/-  1.196 |  -33.572 +/-  2.329 |   -8.333 +/-  1.831 |    0.612 +/-  0.051 |  -26.404 +/-  2.935
ASP 116 |   14.324 +/-  2.508 |   -2.896 +/-  1.326 |   95.375 +/-  6.425 | -170.300 +/-  6.124 |    0.665 +/-  0.134 |  -62.832 +/-  2.371
GLU 117 |   17.816 +/-  2.750 |   -2.284 +/-  1.109 |  112.257 +/-  9.199 | -186.790 +/-  9.107 |    0.957 +/-  0.064 |  -58.044 +/-  2.729
GLU 118 |   17.725 +/-  2.891 |   -3.842 +/-  1.349 |  109.373 +/-  9.315 | -179.270 +/-  8.990 |    0.582 +/-  0.065 |  -55.432 +/-  2.728
VAL 119 |   14.697 +/-  3.003 |   -5.492 +/-  1.302 |  -30.725 +/-  1.208 |   -1.645 +/-  0.637 |    0.027 +/-  0.029 |  -23.137 +/-  2.980
ASP 120 |   14.507 +/-  2.622 |   -3.711 +/-  1.509 |   86.231 +/-  9.618 | -164.723 +/-  9.429 |    0.317 +/-  0.109 |  -67.380 +/-  2.787
GLU 121 |   17.008 +/-  2.669 |   -3.493 +/-  1.385 |  110.432 +/-  7.475 | -183.552 +/-  6.698 |    0.629 +/-  0.062 |  -58.976 +/-  2.703
MET 122 |   15.904 +/-  2.967 |   -7.410 +/-  1.079 |   -5.969 +/-  1.312 |   -2.645 +/-  0.901 |    0.263 +/-  0.064 |    0.143 +/-  2.854
ILE 123 |   17.729 +/-  2.561 |   -5.988 +/-  1.568 |   -3.131 +/-  1.563 |   -3.342 +/-  0.847 |    0.033 +/-  0.026 |    5.300 +/-  2.826
ARG 124 |   23.039 +/-  3.269 |   -4.454 +/-  1.645 | -343.787 +/- 15.078 |  138.224 +/- 12.815 |    0.972 +/-  0.121 | -186.007 +/-  3.572
GLU 125 |   17.999 +/-  3.021 |   -2.316 +/-  1.258 |  133.485 +/- 12.192 | -213.638 +/- 11.048 |    0.989 +/-  0.104 |  -63.480 +/-  3.548
ALA 126 |    7.737 +/-  1.854 |   -2.551 +/-  0.803 |   -4.056 +/-  1.069 |   -4.703 +/-  0.817 |    0.300 +/-  0.039 |   -3.273 +/-  1.962
ASP 127 |   28.675 +/-  2.929 |   -2.419 +/-  1.416 |    3.313 +/-  6.137 | -180.081 +/-  4.912 |    0.125 +/-  0.018 | -150.388 +/-  3.232
ILE 128 |   20.164 +/-  2.640 |   -1.449 +/-  1.441 |  -15.826 +/-  1.663 |   -0.613 +/-  1.037 |    0.617 +/-  0.090 |    2.893 +/-  2.741
ASP 129 |   46.825 +/-  3.325 |    1.147 +/-  1.742 |  -25.588 +/-  7.095 | -171.740 +/-  5.689 |    0.469 +/-  0.050 | -148.887 +/-  3.404
GLY 130 |    5.245 +/-  1.502 |    0.165 +/-  0.737 |  -15.560 +/-  1.134 |   -1.302 +/-  0.580 |    0.635 +/-  0.028 |  -10.818 +/-  1.588
ASP 131 |   43.277 +/-  3.851 |    1.493 +/-  1.893 |  -24.897 +/-  6.804 | -165.574 +/-  5.165 |    0.547 +/-  0.031 | -145.156 +/-  3.318
GLY 132 |    5.425 +/-  1.780 |   -2.314 +/-  0.715 |  -12.878 +/-  1.593 |    0.742 +/-  1.151 |    0.157 +/-  0.036 |   -8.867 +/-  1.764
GLN 133 |   35.090 +/-  4.049 |   -0.912 +/-  1.586 | -167.024 +/-  4.599 |   -7.739 +/-  2.704 |    0.550 +/-  0.101 | -140.034 +/-  3.907
VAL 134 |   16.577 +/-  2.428 |   -4.301 +/-  1.222 |  -20.041 +/-  1.222 |    1.561 +/-  0.693 |    0.202 +/-  0.051 |   -6.002 +/-  2.501
ASN 135 |   22.354 +/-  2.894 |   -4.539 +/-  1.357 |  -80.452 +/-  2.319 |  -14.512 +/-  1.579 |    0.400 +/-  0.067 |  -76.750 +/-  3.210
TYR 136 |   17.316 +/-  3.134 |   -5.875 +/-  1.300 |  -25.168 +/-  2.818 |   -9.358 +/-  2.308 |    0.289 +/-  0.114 |  -22.796 +/-  3.509
GLU 137 |   18.242 +/-  3.431 |   -3.441 +/-  1.296 |  107.140 +/-  9.532 | -180.997 +/- 10.327 |    0.857 +/-  0.068 |  -58.200 +/-  3.291
GLU 138 |   41.805 +/-  3.472 |   -4.263 +/-  1.682 |   -6.223 +/-  6.232 | -174.426 +/-  4.599 |    0.024 +/-  0.014 | -143.084 +/-  3.014
PHE 139 |   16.282 +/-  2.905 |   -6.369 +/-  1.166 |   -5.247 +/-  1.053 |   -4.168 +/-  0.594 |    0.201 +/-  0.075 |    0.698 +/-  2.968
VAL 140 |   14.639 +/-  2.792 |   -2.599 +/-  1.399 |  -30.658 +/-  1.507 |   -2.181 +/-  0.664 |    0.289 +/-  0.056 |  -20.509 +/-  2.892
GLN 141 |   23.593 +/-  2.734 |   -4.202 +/-  1.134 |  -70.631 +/-  3.154 |  -12.004 +/-  2.551 |    0.693 +/-  0.105 |  -62.552 +/-  2.500
MET 142 |   15.408 +/-  2.936 |   -4.576 +/-  1.214 |   -4.320 +/-  1.666 |   -6.497 +/-  1.532 |    0.809 +/-  0.096 |    0.825 +/-  2.887
MET 143 |   16.387 +/-  2.815 |   -5.269 +/-  1.343 |   -6.179 +/-  2.228 |   -5.619 +/-  2.037 |    0.499 +/-  0.108 |   -0.181 +/-  2.897
THR 144 |   17.515 +/-  2.798 |    0.000 +/-  1.344 |  -30.860 +/-  3.133 |   -5.596 +/-  2.215 |    0.658 +/-  0.110 |  -18.282 +/-  2.710
ALA 145 |   11.195 +/-  2.442 |   -0.686 +/-  0.688 |  148.776 +/-  7.104 | -214.557 +/-  6.708 |    1.054 +/-  0.105 |  -54.218 +/-  2.301
 CA 146 |   77.825 +/-  3.161 |    1.575 +/-  1.046 | -461.721 +/- 12.848 |  278.196 +/-  8.618 |    0.000 +/-  0.000 | -104.124 +/-  7.065
 CW 147 |   23.778 +/-  2.260 |    3.816 +/-  1.582 | -127.433 +/-  4.785 |    0.945 +/-  0.589 |    0.007 +/-  0.007 |  -98.888 +/-  2.784
 CA 148 |   77.405 +/-  3.421 |    1.090 +/-  0.859 | -436.772 +/- 10.958 |  272.311 +/-  7.203 |    0.000 +/-  0.000 |  -85.966 +/-  6.826
 CW 149 |   19.984 +/-  2.788 |    2.456 +/-  1.351 | -126.474 +/-  3.699 |    0.315 +/-  0.514 |    0.039 +/-  0.021 | -103.680 +/-  1.637
 CA 150 |   69.074 +/-  3.704 |   -0.819 +/-  0.068 | -359.839 +/- 10.489 |  215.925 +/-  8.921 |    0.000 +/-  0.000 |  -75.659 +/-  6.905
 CW 151 |   22.432 +/-  2.362 |    1.722 +/-  1.244 | -137.838 +/-  3.195 |   -2.103 +/-  1.045 |    0.086 +/-  0.022 | -115.701 +/-  1.688
 CA 152 |   83.687 +/-  2.965 |   -0.717 +/-  0.223 | -502.388 +/- 12.570 |  327.714 +/-  9.613 |    0.000 +/-  0.000 |  -91.703 +/-  5.260
 CW 153 |   28.386 +/-  2.268 |    2.675 +/-  1.270 | -144.035 +/-  3.761 |   -0.853 +/-  0.558 |    0.005 +/-  0.008 | -113.821 +/-  2.062

Sidechain Energy Decomposition:
Residue |       Internal      |    van der Waals    |    Electrostatic    |   Polar Solvation   |   Non-Polar Solv.   |       TOTAL
-------------------------------------------------------------------------------------------------------------------------------------------
GLN   1 |   20.943 +/-  2.685 |   -0.136 +/-  0.830 |  -87.550 +/-  3.575 |    0.206 +/-  3.224 |    1.029 +/-  0.121 |  -65.508 +/-  2.432
LEU   2 |   12.563 +/-  2.306 |   -1.809 +/-  1.118 |  -24.782 +/-  0.451 |    2.725 +/-  0.290 |    0.223 +/-  0.089 |  -11.081 +/-  2.447
THR   3 |   11.589 +/-  1.970 |   -0.819 +/-  1.013 |  -23.810 +/-  5.227 |   -2.359 +/-  4.133 |    0.564 +/-  0.055 |  -14.835 +/-  1.892
GLU   4 |   14.181 +/-  2.342 |   -0.826 +/-  0.922 |   80.404 +/-  6.340 | -142.259 +/-  6.566 |    0.992 +/-  0.054 |  -47.508 +/-  2.321
GLU   5 |   13.894 +/-  2.405 |   -0.759 +/-  0.870 |   95.924 +/- 12.516 | -157.415 +/- 13.174 |    0.908 +/-  0.079 |  -47.448 +/-  2.463
GLN   6 |   20.191 +/-  2.455 |   -4.237 +/-  0.912 |  -69.329 +/-  2.639 |   -5.079 +/-  1.977 |    0.256 +/-  0.052 |  -58.197 +/-  2.340
ILE   7 |   13.464 +/-  2.543 |   -3.015 +/-  0.976 |   -4.993 +/-  0.345 |    2.944 +/-  0.248 |    0.325 +/-  0.081 |    8.724 +/-  2.520
ALA   8 |    3.931 +/-  1.235 |   -1.595 +/-  0.317 |   -2.723 +/-  0.229 |    4.589 +/-  0.191 |    0.343 +/-  0.033 |    4.545 +/-  1.322
GLU   9 |   14.078 +/-  2.218 |   -2.133 +/-  0.663 |  115.734 +/-  5.122 | -176.604 +/-  4.909 |    0.713 +/-  0.034 |  -48.213 +/-  2.117
PHE  10 |   12.947 +/-  2.553 |   -4.874 +/-  1.018 |   -0.531 +/-  0.588 |    0.297 +/-  0.446 |    0.130 +/-  0.059 |    7.970 +/-  2.800
LYS  11 |   14.230 +/-  2.939 |   -3.459 +/-  0.900 |  -81.838 +/-  7.269 |   59.490 +/-  7.745 |    0.790 +/-  0.120 |  -10.788 +/-  3.053
GLU  12 |   13.041 +/-  2.745 |   -1.460 +/-  0.775 |  113.223 +/-  4.407 | -174.764 +/-  4.346 |    0.868 +/-  0.059 |  -49.093 +/-  2.456
ALA  13 |    3.713 +/-  1.175 |   -1.918 +/-  0.294 |   -2.469 +/-  0.208 |    4.336 +/-  0.162 |    0.221 +/-  0.040 |    3.883 +/-  1.225
PHE  14 |   12.857 +/-  2.580 |   -6.327 +/-  0.967 |   -0.677 +/-  0.510 |    0.320 +/-  0.393 |    0.009 +/-  0.010 |    6.182 +/-  2.703
SER  15 |    7.367 +/-  1.550 |   -2.100 +/-  0.624 |   -9.300 +/-  2.134 |    3.543 +/-  2.119 |    0.239 +/-  0.050 |   -0.252 +/-  1.631
LEU  16 |   12.858 +/-  2.258 |   -2.021 +/-  1.037 |  -26.050 +/-  0.524 |    2.990 +/-  0.297 |    0.381 +/-  0.092 |  -11.842 +/-  2.453
PHE  17 |   13.224 +/-  3.007 |   -2.772 +/-  1.038 |    0.357 +/-  0.596 |    0.108 +/-  0.510 |    0.357 +/-  0.090 |   11.273 +/-  3.146
ASP  18 |   38.619 +/-  2.435 |   -3.505 +/-  1.247 |  -45.069 +/-  5.080 | -122.562 +/-  3.829 |    0.008 +/-  0.009 | -132.510 +/-  3.178
LYS  19 |   15.467 +/-  2.956 |   -2.690 +/-  1.173 |  -90.860 +/- 13.952 |   70.769 +/- 14.761 |    0.686 +/-  0.123 |   -6.627 +/-  3.855
ASP  20 |   34.770 +/-  3.120 |    1.714 +/-  1.496 |  -57.770 +/-  6.601 | -122.206 +/-  4.286 |    0.328 +/-  0.022 | -143.163 +/-  3.111
GLY  21 |    1.495 +/-  0.483 |   -0.302 +/-  0.180 |    3.722 +/-  0.162 |   -3.602 +/-  0.142 |    0.022 +/-  0.008 |    1.334 +/-  0.517
ASP  22 |   35.906 +/-  3.684 |   -0.108 +/-  1.550 |  -60.001 +/-  6.655 | -122.617 +/-  3.933 |    0.300 +/-  0.022 | -146.520 +/-  4.251
GLY  23 |    1.382 +/-  0.557 |   -0.773 +/-  0.192 |    3.820 +/-  0.162 |   -3.658 +/-  0.141 |    0.014 +/-  0.007 |    0.786 +/-  0.621
THR  24 |   12.112 +/-  2.024 |   -1.903 +/-  1.132 |  -29.906 +/-  1.727 |    1.418 +/-  0.985 |    0.256 +/-  0.047 |  -18.023 +/-  2.083
ILE  25 |   15.123 +/-  2.999 |   -5.205 +/-  1.217 |   -5.612 +/-  0.306 |    3.244 +/-  0.175 |    0.008 +/-  0.013 |    7.558 +/-  3.043
THR  26 |   12.159 +/-  1.940 |   -1.935 +/-  0.678 |  -21.579 +/-  2.220 |   -6.251 +/-  2.347 |    0.514 +/-  0.040 |  -17.091 +/-  2.154
THR  27 |   11.791 +/-  2.161 |   -2.391 +/-  0.768 |  -20.747 +/-  3.308 |   -4.423 +/-  2.467 |    0.295 +/-  0.076 |  -15.476 +/-  2.246
LYS  28 |   14.415 +/-  2.693 |   -0.565 +/-  0.807 |  -52.492 +/- 10.977 |   27.429 +/- 10.462 |    1.197 +/-  0.138 |  -10.017 +/-  3.392
GLU  29 |   42.934 +/-  3.458 |   -2.300 +/-  1.865 |  -58.459 +/-  6.743 | -121.726 +/-  4.764 |    0.048 +/-  0.018 | -139.502 +/-  3.550
LEU  30 |   14.091 +/-  2.295 |   -5.017 +/-  1.115 |  -25.619 +/-  0.426 |    2.896 +/-  0.215 |    0.024 +/-  0.033 |  -13.626 +/-  2.455
GLY  31 |    1.627 +/-  0.572 |   -0.890 +/-  0.201 |    2.326 +/-  0.239 |   -2.318 +/-  0.233 |    0.003 +/-  0.004 |    0.748 +/-  0.622
THR  32 |   11.355 +/-  1.976 |   -2.019 +/-  0.795 |  -23.806 +/-  1.859 |   -1.448 +/-  1.260 |    0.264 +/-  0.091 |  -15.655 +/-  2.448
VAL  33 |   10.411 +/-  2.195 |   -3.723 +/-  0.730 |  -18.316 +/-  0.272 |    2.644 +/-  0.159 |    0.048 +/-  0.044 |   -8.934 +/-  2.191
MET  34 |   12.051 +/-  1.986 |   -6.864 +/-  1.268 |   -1.769 +/-  0.823 |    2.303 +/-  0.693 |    0.129 +/-  0.135 |    5.850 +/-  2.584
ARG  35 |   18.715 +/-  3.691 |   -3.930 +/-  1.245 | -217.893 +/-  5.243 |   34.865 +/-  5.379 |    0.991 +/-  0.141 | -167.253 +/-  3.222
SER  36 |    7.219 +/-  1.657 |   -1.759 +/-  0.671 |   -4.025 +/-  2.560 |   -1.516 +/-  2.407 |    0.259 +/-  0.070 |    0.178 +/-  1.849
LEU  37 |   12.461 +/-  2.664 |   -1.715 +/-  1.076 |  -24.825 +/-  0.423 |    2.318 +/-  0.225 |    0.387 +/-  0.132 |  -11.375 +/-  2.619
GLY  38 |    1.552 +/-  0.474 |   -0.398 +/-  0.164 |    2.964 +/-  0.209 |   -2.717 +/-  0.206 |    0.016 +/-  0.009 |    1.417 +/-  0.487
GLN  39 |   20.595 +/-  2.944 |   -2.022 +/-  1.406 |  -66.835 +/-  2.196 |   -5.621 +/-  2.332 |    0.717 +/-  0.265 |  -53.165 +/-  2.636
ASN  40 |   17.342 +/-  2.324 |   -0.916 +/-  0.830 |  -78.226 +/-  3.308 |   -8.123 +/-  2.719 |    0.749 +/-  0.152 |  -69.175 +/-  1.899
PRO  41 |   15.079 +/-  1.933 |   -3.611 +/-  0.749 |  -15.956 +/-  2.282 |   16.600 +/-  2.199 |    0.091 +/-  0.067 |   12.203 +/-  2.062
THR  42 |   11.100 +/-  1.921 |   -1.134 +/-  0.760 |  -23.342 +/-  2.822 |   -2.593 +/-  2.635 |    0.530 +/-  0.055 |  -15.439 +/-  2.078
GLU  43 |   14.587 +/-  2.471 |   -0.914 +/-  0.798 |   50.690 +/- 10.016 | -112.836 +/-  9.594 |    0.911 +/-  0.124 |  -47.562 +/-  2.154
ALA  44 |    3.962 +/-  1.373 |   -0.870 +/-  0.299 |   -1.527 +/-  0.234 |    3.375 +/-  0.199 |    0.431 +/-  0.034 |    5.370 +/-  1.389
GLU  45 |   14.162 +/-  2.612 |   -2.220 +/-  0.998 |   77.594 +/- 11.623 | -138.766 +/- 11.202 |    0.624 +/-  0.064 |  -48.607 +/-  2.541
LEU  46 |   12.131 +/-  2.553 |   -4.276 +/-  1.191 |  -24.466 +/-  0.494 |    1.855 +/-  0.268 |    0.103 +/-  0.060 |  -14.652 +/-  2.657
GLN  47 |   20.300 +/-  2.731 |   -1.929 +/-  1.071 |  -71.428 +/-  6.154 |   -2.551 +/-  5.148 |    0.796 +/-  0.150 |  -54.813 +/-  2.685
ASP  48 |   10.256 +/-  2.373 |   -1.803 +/-  0.610 |   80.111 +/-  6.502 | -143.930 +/-  6.690 |    0.641 +/-  0.063 |  -54.725 +/-  1.873
MET  49 |   11.856 +/-  2.093 |   -5.630 +/-  0.982 |   -3.341 +/-  1.179 |    3.203 +/-  0.894 |    0.300 +/-  0.092 |    6.388 +/-  2.391
ILE  50 |   14.463 +/-  2.510 |   -4.865 +/-  0.972 |   -5.189 +/-  0.205 |    3.080 +/-  0.182 |    0.065 +/-  0.039 |    7.554 +/-  2.627
ASN  51 |   17.891 +/-  2.573 |   -2.658 +/-  0.645 |  -79.912 +/-  3.744 |   -6.580 +/-  2.844 |    0.574 +/-  0.060 |  -70.685 +/-  2.136
GLU  52 |   13.064 +/-  2.334 |   -1.653 +/-  0.735 |   90.031 +/-  4.621 | -151.820 +/-  4.554 |    0.837 +/-  0.092 |  -49.542 +/-  2.108
VAL  53 |   11.287 +/-  2.070 |   -2.373 +/-  1.097 |  -18.328 +/-  0.488 |    1.976 +/-  0.198 |    0.142 +/-  0.137 |   -7.296 +/-  2.114
ASP  54 |   30.399 +/-  2.353 |   -2.704 +/-  1.399 |  -55.155 +/-  4.327 | -111.064 +/-  3.237 |    0.041 +/-  0.017 | -138.483 +/-  2.886
ALA  55 |    3.765 +/-  1.349 |   -1.188 +/-  0.530 |   -1.708 +/-  0.282 |    3.682 +/-  0.221 |    0.213 +/-  0.105 |    4.765 +/-  1.474
ASP  56 |   41.375 +/-  2.826 |    0.153 +/-  1.428 |  -67.824 +/-  4.725 | -113.760 +/-  3.598 |    0.221 +/-  0.078 | -139.835 +/-  2.767
GLY  57 |    1.397 +/-  0.460 |   -0.215 +/-  0.174 |    3.221 +/-  0.117 |   -2.964 +/-  0.105 |    0.022 +/-  0.008 |    1.461 +/-  0.475
ASN  58 |   30.952 +/-  2.545 |   -0.789 +/-  1.282 | -168.316 +/-  2.642 |   -4.183 +/-  0.957 |    0.293 +/-  0.020 | -142.043 +/-  2.166
GLY  59 |    1.611 +/-  0.666 |   -0.752 +/-  0.193 |    3.479 +/-  0.147 |   -3.319 +/-  0.130 |    0.011 +/-  0.005 |    1.030 +/-  0.652
THR  60 |   13.034 +/-  1.976 |   -2.470 +/-  0.979 |  -24.997 +/-  1.349 |   -3.097 +/-  1.361 |    0.363 +/-  0.056 |  -17.167 +/-  2.329
ILE  61 |   15.387 +/-  2.607 |   -4.969 +/-  1.221 |   -5.880 +/-  0.269 |    3.299 +/-  0.161 |    0.032 +/-  0.045 |    7.870 +/-  2.797
ASP  62 |   11.863 +/-  1.923 |   -1.637 +/-  1.075 |   57.769 +/-  3.578 | -125.684 +/-  3.696 |    0.355 +/-  0.054 |  -57.334 +/-  1.970
PHE  63 |   13.047 +/-  2.622 |   -4.041 +/-  1.009 |   -1.159 +/-  0.510 |    0.985 +/-  0.348 |    0.242 +/-  0.064 |    9.074 +/-  2.984
PRO  64 |   14.923 +/-  1.813 |   -2.450 +/-  0.643 |  -19.881 +/-  0.963 |   20.460 +/-  1.096 |    0.492 +/-  0.083 |   13.544 +/-  1.863
GLU  65 |   47.780 +/-  3.126 |   -1.941 +/-  1.406 |  -70.813 +/-  5.074 | -116.386 +/-  3.612 |    0.020 +/-  0.018 | -141.341 +/-  4.087
PHE  66 |   12.275 +/-  2.509 |   -5.583 +/-  0.826 |   -0.530 +/-  0.307 |    0.787 +/-  0.242 |    0.081 +/-  0.042 |    7.030 +/-  2.756
LEU  67 |   12.845 +/-  2.334 |   -3.433 +/-  1.135 |  -24.856 +/-  0.440 |    2.176 +/-  0.238 |    0.244 +/-  0.067 |  -13.024 +/-  2.366
THR  68 |   10.875 +/-  2.106 |   -1.837 +/-  0.831 |  -24.611 +/-  2.001 |   -0.379 +/-  1.935 |    0.407 +/-  0.120 |  -15.545 +/-  2.070
MET  69 |   11.780 +/-  2.045 |   -4.627 +/-  0.873 |   -2.190 +/-  1.133 |    2.512 +/-  0.900 |    0.372 +/-  0.141 |    7.847 +/-  2.179
MET  70 |   11.744 +/-  2.263 |   -5.785 +/-  0.723 |   -3.819 +/-  1.576 |    3.700 +/-  1.314 |    0.275 +/-  0.055 |    6.113 +/-  2.227
ALA  71 |    3.515 +/-  1.376 |   -1.927 +/-  0.327 |   -1.385 +/-  0.202 |    3.242 +/-  0.171 |    0.185 +/-  0.046 |    3.629 +/-  1.414
ARG  72 |   18.031 +/-  3.629 |   -1.926 +/-  1.198 | -223.149 +/-  5.826 |   40.273 +/-  6.375 |    1.251 +/-  0.143 | -165.521 +/-  3.129
LYS  73 |   14.307 +/-  2.641 |   -1.893 +/-  0.954 |  -72.791 +/-  5.373 |   54.633 +/-  6.200 |    0.863 +/-  0.117 |   -4.881 +/-  2.872
MET  74 |   11.293 +/-  2.514 |   -3.513 +/-  0.697 |   -2.124 +/-  2.143 |    2.327 +/-  1.981 |    0.520 +/-  0.078 |    8.504 +/-  2.556
LYS  75 |   13.894 +/-  2.859 |   -0.835 +/-  0.985 |  -93.796 +/- 15.142 |   70.562 +/- 14.497 |    0.897 +/-  0.144 |   -9.279 +/-  3.629
ASP  76 |    9.460 +/-  2.020 |   -0.415 +/-  0.481 |   89.762 +/-  6.754 | -154.760 +/-  6.566 |    0.822 +/-  0.074 |  -55.131 +/-  1.908
THR  77 |   11.016 +/-  1.990 |   -2.085 +/-  0.825 |  -24.144 +/-  2.091 |   -0.646 +/-  2.039 |    0.166 +/-  0.104 |  -15.693 +/-  2.080
ASP  78 |   10.890 +/-  2.142 |   -0.749 +/-  0.643 |   94.890 +/-  9.612 | -159.592 +/-  9.270 |    0.729 +/-  0.091 |  -53.832 +/-  1.996
SER  79 |    7.050 +/-  1.449 |   -1.529 +/-  0.479 |   -5.354 +/-  2.148 |   -1.109 +/-  1.939 |    0.358 +/-  0.076 |   -0.585 +/-  1.691
GLU  80 |   14.594 +/-  2.439 |   -1.404 +/-  1.093 |   83.166 +/- 11.251 | -145.118 +/- 10.639 |    0.709 +/-  0.115 |  -48.052 +/-  2.484
GLU  81 |   13.677 +/-  2.136 |   -1.221 +/-  0.913 |   69.109 +/-  9.873 | -130.921 +/-  9.089 |    0.778 +/-  0.067 |  -48.578 +/-  2.349
GLU  82 |   13.494 +/-  2.615 |   -2.890 +/-  0.988 |   86.628 +/- 10.739 | -147.118 +/- 10.472 |    0.512 +/-  0.129 |  -49.374 +/-  2.500
ILE  83 |   13.259 +/-  2.639 |   -4.256 +/-  1.274 |   -6.241 +/-  0.284 |    4.085 +/-  0.214 |    0.078 +/-  0.063 |    6.925 +/-  2.677
ARG  84 |   18.309 +/-  3.144 |   -4.265 +/-  1.229 | -264.850 +/- 10.371 |   76.450 +/-  8.824 |    0.707 +/-  0.124 | -173.648 +/-  3.702
GLU  85 |   12.900 +/-  2.295 |   -2.013 +/-  0.920 |   68.282 +/-  7.879 | -130.832 +/-  7.388 |    0.649 +/-  0.095 |  -51.014 +/-  2.354
ALA  86 |    3.735 +/-  1.232 |   -2.044 +/-  0.362 |   -2.776 +/-  0.287 |    4.580 +/-  0.230 |    0.143 +/-  0.043 |    3.638 +/-  1.319
PHE  87 |   12.370 +/-  2.403 |   -5.271 +/-  0.897 |   -0.376 +/-  0.390 |    1.197 +/-  0.408 |    0.052 +/-  0.050 |    7.972 +/-  2.572
ARG  88 |   18.237 +/-  3.337 |   -3.609 +/-  1.339 | -258.143 +/-  9.963 |   72.104 +/-  8.926 |    0.771 +/-  0.102 | -170.641 +/-  2.935
VAL  89 |   10.069 +/-  1.943 |   -0.742 +/-  0.834 |  -17.892 +/-  0.365 |    1.898 +/-  0.209 |    0.513 +/-  0.120 |   -6.154 +/-  2.024
PHE  90 |   13.211 +/-  2.466 |   -1.874 +/-  0.806 |   -0.331 +/-  0.435 |    0.976 +/-  0.408 |    0.420 +/-  0.108 |   12.402 +/-  2.455
ASP  91 |   28.805 +/-  2.423 |   -2.278 +/-  1.582 |  -67.257 +/-  5.545 |  -95.251 +/-  4.246 |    0.012 +/-  0.007 | -135.969 +/-  3.432
LYS  92 |   14.905 +/-  2.716 |   -2.030 +/-  1.330 |  -79.298 +/- 14.591 |   59.255 +/- 15.252 |    0.741 +/-  0.232 |   -6.427 +/-  3.098
ASP  93 |   37.004 +/-  4.296 |   -0.838 +/-  1.092 |  -75.416 +/-  6.531 |  -93.317 +/-  3.484 |    0.318 +/-  0.024 | -132.249 +/-  2.997
GLY  94 |    1.517 +/-  0.557 |   -0.419 +/-  0.151 |    3.233 +/-  0.172 |   -2.864 +/-  0.163 |    0.017 +/-  0.008 |    1.483 +/-  0.546
ASN  95 |   29.161 +/-  2.867 |   -0.901 +/-  1.083 | -165.532 +/-  2.842 |   -5.807 +/-  0.917 |    0.386 +/-  0.030 | -142.694 +/-  2.329
GLY  96 |    1.547 +/-  0.586 |   -0.688 +/-  0.185 |    3.292 +/-  0.162 |   -2.896 +/-  0.144 |    0.014 +/-  0.006 |    1.269 +/-  0.633
TYR  97 |   15.576 +/-  2.935 |   -1.471 +/-  0.959 |  -19.214 +/-  1.371 |   -4.479 +/-  1.121 |    0.797 +/-  0.113 |   -8.791 +/-  3.029
ILE  98 |   16.562 +/-  2.846 |   -4.264 +/-  1.089 |   -5.615 +/-  0.293 |    3.649 +/-  0.177 |    0.066 +/-  0.035 |   10.399 +/-  3.148
SER  99 |    7.673 +/-  1.506 |   -1.791 +/-  0.544 |   -2.938 +/-  0.646 |   -5.503 +/-  0.731 |    0.307 +/-  0.033 |   -2.253 +/-  1.991
ALA 100 |    3.719 +/-  1.240 |   -1.179 +/-  0.343 |   -1.471 +/-  0.287 |    3.346 +/-  0.222 |    0.298 +/-  0.085 |    4.713 +/-  1.296
ALA 101 |    3.807 +/-  1.177 |   -1.201 +/-  0.276 |   -1.057 +/-  0.196 |    2.945 +/-  0.154 |    0.416 +/-  0.035 |    4.910 +/-  1.201
GLU 102 |   32.972 +/-  2.836 |   -2.151 +/-  1.540 |  -62.305 +/-  5.102 |  -98.126 +/-  3.881 |    0.033 +/-  0.015 | -129.577 +/-  2.891
LEU 103 |   12.926 +/-  2.514 |   -4.239 +/-  1.151 |  -25.465 +/-  0.479 |    3.183 +/-  0.197 |    0.048 +/-  0.034 |  -13.548 +/-  2.782
ARG 104 |   18.501 +/-  4.042 |   -3.637 +/-  1.278 | -278.529 +/-  9.961 |   87.406 +/-  8.504 |    0.682 +/-  0.126 | -175.577 +/-  3.726
HIE 105 |   31.360 +/-  2.578 |   -5.015 +/-  0.880 |   -3.491 +/-  4.215 |   -9.292 +/-  3.936 |    0.490 +/-  0.163 |   14.052 +/-  2.560
VAL 106 |   10.669 +/-  2.636 |   -2.067 +/-  0.917 |  -18.675 +/-  0.320 |    2.445 +/-  0.132 |    0.324 +/-  0.059 |   -7.303 +/-  2.809
MET 107 |   12.687 +/-  2.405 |   -6.372 +/-  0.807 |   -2.877 +/-  0.933 |    3.412 +/-  0.904 |    0.173 +/-  0.055 |    7.023 +/-  2.429
THR 108 |   11.275 +/-  2.137 |   -1.567 +/-  0.790 |  -24.529 +/-  0.979 |   -0.449 +/-  0.746 |    0.374 +/-  0.100 |  -14.895 +/-  2.057
ASN 109 |   17.768 +/-  2.562 |   -2.575 +/-  0.684 |  -81.687 +/-  2.485 |   -3.641 +/-  1.913 |    0.428 +/-  0.116 |  -69.707 +/-  1.978
LEU 110 |   12.921 +/-  2.675 |   -1.531 +/-  0.870 |  -25.877 +/-  0.399 |    3.335 +/-  0.221 |    0.539 +/-  0.060 |  -10.613 +/-  2.915
GLY 111 |    1.689 +/-  0.549 |   -0.440 +/-  0.194 |    3.845 +/-  0.137 |   -3.754 +/-  0.134 |    0.012 +/-  0.008 |    1.353 +/-  0.583
GLU 112 |   13.434 +/-  2.343 |   -1.294 +/-  0.782 |  108.276 +/-  6.613 | -169.982 +/-  6.308 |    0.735 +/-  0.075 |  -48.830 +/-  2.274
LYS 113 |   14.373 +/-  2.837 |   -3.208 +/-  1.137 | -110.862 +/- 10.173 |   88.054 +/- 10.688 |    0.639 +/-  0.118 |  -11.003 +/-  3.157
LEU 114 |   12.896 +/-  2.493 |    0.329 +/-  1.042 |  -24.287 +/-  0.482 |    1.830 +/-  0.282 |    0.859 +/-  0.146 |   -8.372 +/-  2.623
THR 115 |   11.497 +/-  2.067 |   -1.210 +/-  0.683 |  -22.557 +/-  1.850 |   -3.040 +/-  1.690 |    0.552 +/-  0.056 |  -14.758 +/-  2.216
ASP 116 |    9.619 +/-  2.099 |   -1.596 +/-  0.804 |   76.236 +/-  5.418 | -139.653 +/-  5.420 |    0.630 +/-  0.121 |  -54.765 +/-  1.907
GLU 117 |   13.741 +/-  2.324 |   -1.110 +/-  0.766 |   95.721 +/-  7.278 | -156.890 +/-  7.288 |    0.911 +/-  0.057 |  -47.627 +/-  2.143
GLU 118 |   13.681 +/-  2.554 |   -2.501 +/-  1.014 |   90.736 +/-  9.172 | -151.856 +/-  8.841 |    0.569 +/-  0.067 |  -49.371 +/-  2.471
VAL 119 |   10.255 +/-  2.348 |   -4.417 +/-  0.931 |  -18.983 +/-  0.329 |    2.254 +/-  0.149 |    0.027 +/-  0.029 |  -10.864 +/-  2.315
ASP 120 |   10.015 +/-  2.043 |   -2.269 +/-  1.119 |   70.845 +/-  8.692 | -134.698 +/-  8.309 |    0.295 +/-  0.101 |  -55.811 +/-  2.160
GLU 121 |   13.023 +/-  2.353 |   -2.061 +/-  1.010 |   92.484 +/-  6.919 | -154.553 +/-  6.147 |    0.618 +/-  0.064 |  -50.489 +/-  2.177
MET 122 |   11.885 +/-  2.382 |   -5.580 +/-  0.785 |   -4.503 +/-  0.845 |    4.545 +/-  0.625 |    0.229 +/-  0.061 |    6.576 +/-  2.368
ILE 123 |   13.449 +/-  2.036 |   -4.644 +/-  1.133 |   -5.970 +/-  0.291 |    3.859 +/-  0.238 |    0.032 +/-  0.026 |    6.726 +/-  2.130
ARG 124 |   19.180 +/-  3.144 |   -3.184 +/-  1.257 | -292.564 +/- 14.512 |  101.365 +/- 12.011 |    0.915 +/-  0.108 | -174.288 +/-  3.275
GLU 125 |   13.818 +/-  2.504 |   -1.727 +/-  0.832 |  116.288 +/- 10.449 | -178.533 +/-  9.676 |    0.836 +/-  0.098 |  -49.319 +/-  2.595
ALA 126 |    3.958 +/-  1.188 |   -1.721 +/-  0.407 |   -3.682 +/-  0.218 |    5.458 +/-  0.166 |    0.125 +/-  0.038 |    4.138 +/-  1.276
ASP 127 |   23.481 +/-  2.472 |   -1.611 +/-  1.320 |  -26.183 +/-  5.100 | -139.293 +/-  3.875 |    0.020 +/-  0.009 | -143.585 +/-  2.942
ILE 128 |   15.110 +/-  2.152 |   -2.104 +/-  1.050 |   -7.566 +/-  0.243 |    4.562 +/-  0.168 |    0.436 +/-  0.078 |   10.438 +/-  2.293
ASP 129 |   41.624 +/-  3.069 |    1.327 +/-  1.618 |  -44.304 +/-  6.332 | -138.931 +/-  4.861 |    0.209 +/-  0.039 | -140.076 +/-  2.961
GLY 130 |    1.343 +/-  0.447 |   -0.212 +/-  0.180 |    4.195 +/-  0.124 |   -3.944 +/-  0.120 |    0.023 +/-  0.007 |    1.407 +/-  0.465
ASP 131 |   37.904 +/-  3.379 |    0.693 +/-  1.484 |  -42.359 +/-  6.068 | -135.652 +/-  4.388 |    0.272 +/-  0.024 | -139.143 +/-  3.082
GLY 132 |    1.399 +/-  0.588 |   -0.744 +/-  0.230 |    4.342 +/-  0.139 |   -4.118 +/-  0.139 |    0.009 +/-  0.006 |    0.888 +/-  0.624
GLN 133 |   21.309 +/-  3.112 |   -2.895 +/-  0.845 |  -69.735 +/-  3.282 |   -2.310 +/-  2.611 |    0.550 +/-  0.101 |  -53.080 +/-  2.730
VAL 134 |   10.439 +/-  1.863 |   -3.620 +/-  0.743 |  -19.197 +/-  0.385 |    2.697 +/-  0.159 |    0.167 +/-  0.052 |   -9.514 +/-  1.852
ASN 135 |   17.986 +/-  2.300 |   -3.286 +/-  0.766 |  -78.868 +/-  1.914 |   -7.940 +/-  1.234 |    0.387 +/-  0.058 |  -71.722 +/-  2.418
TYR 136 |   13.620 +/-  2.729 |   -4.319 +/-  1.022 |  -21.717 +/-  2.746 |   -0.352 +/-  2.301 |    0.278 +/-  0.110 |  -12.491 +/-  3.046
GLU 137 |   14.058 +/-  2.784 |   -1.765 +/-  0.931 |   92.253 +/-  8.593 | -153.183 +/-  9.290 |    0.823 +/-  0.065 |  -47.814 +/-  2.715
GLU 138 |   37.723 +/-  3.300 |   -2.471 +/-  1.526 |  -23.018 +/-  5.741 | -146.132 +/-  4.165 |    0.015 +/-  0.010 | -133.883 +/-  2.679
PHE 139 |   12.292 +/-  2.551 |   -4.509 +/-  0.960 |   -0.982 +/-  0.372 |    1.557 +/-  0.313 |    0.183 +/-  0.068 |    8.541 +/-  2.593
VAL 140 |   10.169 +/-  2.297 |   -2.479 +/-  0.866 |  -18.763 +/-  0.370 |    2.231 +/-  0.154 |    0.288 +/-  0.055 |   -8.554 +/-  2.227
GLN 141 |   19.734 +/-  2.385 |   -2.805 +/-  0.878 |  -68.900 +/-  2.868 |   -3.696 +/-  2.342 |    0.628 +/-  0.115 |  -55.038 +/-  2.216
MET 142 |   11.558 +/-  2.593 |   -3.413 +/-  0.876 |   -3.028 +/-  0.962 |    2.988 +/-  0.970 |    0.697 +/-  0.132 |    8.803 +/-  2.568
MET 143 |   12.134 +/-  2.374 |   -4.859 +/-  0.902 |   -2.771 +/-  1.122 |    3.005 +/-  1.035 |    0.321 +/-  0.091 |    7.830 +/-  2.370
THR 144 |   11.615 +/-  1.951 |   -0.895 +/-  0.869 |  -25.749 +/-  1.205 |    0.310 +/-  0.870 |    0.425 +/-  0.086 |  -14.294 +/-  1.957
ALA 145 |    5.918 +/-  1.447 |   -0.557 +/-  0.403 |   30.550 +/-  0.978 |  -30.219 +/-  0.897 |    0.355 +/-  0.083 |    6.047 +/-  1.489
 CA 146 |   77.825 +/-  3.161 |    1.575 +/-  1.046 | -461.721 +/- 12.848 |  278.196 +/-  8.618 |    0.000 +/-  0.000 | -104.124 +/-  7.065
 CW 147 |   23.778 +/-  2.260 |    3.816 +/-  1.582 | -127.433 +/-  4.785 |    0.945 +/-  0.589 |    0.007 +/-  0.007 |  -98.888 +/-  2.784
 CA 148 |   77.405 +/-  3.421 |    1.090 +/-  0.859 | -436.772 +/- 10.958 |  272.311 +/-  7.203 |    0.000 +/-  0.000 |  -85.966 +/-  6.826
 CW 149 |   19.984 +/-  2.788 |    2.456 +/-  1.351 | -126.474 +/-  3.699 |    0.315 +/-  0.514 |    0.039 +/-  0.021 | -103.680 +/-  1.637
 CA 150 |   69.074 +/-  3.704 |   -0.819 +/-  0.068 | -359.839 +/- 10.489 |  215.925 +/-  8.921 |    0.000 +/-  0.000 |  -75.659 +/-  6.905
 CW 151 |   22.432 +/-  2.362 |    1.722 +/-  1.244 | -137.838 +/-  3.195 |   -2.103 +/-  1.045 |    0.086 +/-  0.022 | -115.701 +/-  1.688
 CA 152 |   83.687 +/-  2.965 |   -0.717 +/-  0.223 | -502.388 +/- 12.570 |  327.714 +/-  9.613 |    0.000 +/-  0.000 |  -91.703 +/-  5.260
 CW 153 |   28.386 +/-  2.268 |    2.675 +/-  1.270 | -144.035 +/-  3.761 |   -0.853 +/-  0.558 |    0.005 +/-  0.008 | -113.821 +/-  2.062

Backbone Energy Decomposition:
Residue |       Internal      |    van der Waals    |    Electrostatic    |   Polar Solvation   |   Non-Polar Solv.   |       TOTAL
-------------------------------------------------------------------------------------------------------------------------------------------
GLN   1 |    4.654 +/-  1.279 |    0.312 +/-  0.748 | -122.668 +/-  6.398 |   41.666 +/-  6.481 |    0.668 +/-  0.063 |  -75.368 +/-  1.866
LEU   2 |    4.061 +/-  1.075 |   -0.347 +/-  0.597 |   -1.981 +/-  1.760 |   -3.620 +/-  1.532 |    0.103 +/-  0.039 |   -1.784 +/-  1.462
THR   3 |    4.568 +/-  1.165 |   -0.302 +/-  0.768 |  -13.481 +/-  1.822 |   -3.519 +/-  1.415 |    0.072 +/-  0.024 |  -12.663 +/-  1.433
GLU   4 |    4.135 +/-  1.172 |   -0.877 +/-  0.683 |   10.205 +/-  1.861 |  -23.120 +/-  1.501 |    0.058 +/-  0.024 |   -9.599 +/-  1.294
GLU   5 |    4.030 +/-  1.086 |   -0.628 +/-  0.844 |   16.256 +/-  1.931 |  -27.618 +/-  1.461 |    0.059 +/-  0.027 |   -7.901 +/-  1.261
GLN   6 |    3.965 +/-  1.056 |   -1.639 +/-  0.736 |   -2.111 +/-  1.288 |   -5.901 +/-  0.833 |    0.007 +/-  0.006 |   -5.678 +/-  1.515
ILE   7 |    4.041 +/-  1.054 |   -0.802 +/-  0.827 |   -8.387 +/-  1.206 |   -3.649 +/-  0.604 |    0.000 +/-  0.000 |   -8.797 +/-  1.402
ALA   8 |    3.702 +/-  1.095 |   -1.415 +/-  0.610 |   -5.781 +/-  1.028 |   -5.697 +/-  0.731 |    0.072 +/-  0.026 |   -9.118 +/-  1.167
GLU   9 |    3.802 +/-  1.106 |   -1.335 +/-  0.623 |   15.136 +/-  1.240 |  -25.563 +/-  0.931 |    0.086 +/-  0.020 |   -7.874 +/-  1.113
PHE  10 |    3.929 +/-  1.095 |   -1.927 +/-  0.593 |   -1.991 +/-  1.138 |   -2.401 +/-  0.668 |    0.001 +/-  0.003 |   -2.388 +/-  1.377
LYS  11 |    3.521 +/-  1.123 |   -0.610 +/-  0.973 |  -45.243 +/-  2.208 |   29.940 +/-  1.228 |    0.003 +/-  0.005 |  -12.389 +/-  1.673
GLU  12 |    3.773 +/-  1.333 |   -1.385 +/-  0.721 |    8.267 +/-  1.703 |  -24.984 +/-  1.346 |    0.023 +/-  0.017 |  -14.306 +/-  1.351
ALA  13 |    3.554 +/-  0.949 |   -1.787 +/-  0.619 |   -1.748 +/-  1.244 |   -5.887 +/-  0.759 |    0.045 +/-  0.023 |   -5.824 +/-  1.207
PHE  14 |    4.003 +/-  0.976 |   -1.921 +/-  0.783 |   -7.497 +/-  1.258 |   -3.463 +/-  0.626 |    0.000 +/-  0.001 |   -8.879 +/-  1.201
SER  15 |    4.644 +/-  1.150 |   -1.232 +/-  0.726 |   -2.059 +/-  1.138 |   -7.411 +/-  0.847 |    0.087 +/-  0.025 |   -5.972 +/-  1.320
LEU  16 |    4.423 +/-  1.115 |   -0.257 +/-  0.861 |   -9.007 +/-  2.828 |   -1.151 +/-  1.840 |    0.059 +/-  0.041 |   -5.932 +/-  1.507
PHE  17 |    4.339 +/-  1.068 |   -1.677 +/-  0.654 |  -11.802 +/-  1.486 |   -0.153 +/-  0.981 |    0.006 +/-  0.012 |   -9.288 +/-  1.342
ASP  18 |    5.503 +/-  1.284 |   -1.673 +/-  0.820 |   23.284 +/-  3.004 |  -28.066 +/-  2.120 |    0.033 +/-  0.018 |   -0.919 +/-  1.651
LYS  19 |    4.038 +/-  1.189 |    0.094 +/-  0.736 |  -39.720 +/-  2.109 |   29.563 +/-  1.217 |    0.261 +/-  0.039 |   -5.764 +/-  1.840
ASP  20 |    4.763 +/-  1.065 |    0.626 +/-  0.644 |    8.669 +/-  1.439 |  -26.350 +/-  1.158 |    0.327 +/-  0.020 |  -11.965 +/-  1.466
GLY  21 |    4.055 +/-  1.159 |    0.367 +/-  0.716 |  -19.030 +/-  1.160 |    2.466 +/-  0.578 |    0.550 +/-  0.027 |  -11.592 +/-  1.112
ASP  22 |    5.023 +/-  1.281 |    0.288 +/-  0.682 |   14.009 +/-  1.197 |  -27.256 +/-  1.113 |    0.266 +/-  0.020 |   -7.670 +/-  1.289
GLY  23 |    4.039 +/-  1.277 |   -1.090 +/-  0.819 |  -17.924 +/-  2.190 |    4.890 +/-  1.371 |    0.144 +/-  0.062 |   -9.942 +/-  1.524
THR  24 |   16.062 +/-  1.865 |    1.734 +/-  1.336 | -103.546 +/-  3.122 |   -2.006 +/-  0.401 |    0.000 +/-  0.000 |  -87.757 +/-  2.465
ILE  25 |    6.072 +/-  1.160 |   -0.455 +/-  0.876 |    4.704 +/-  1.209 |   -5.518 +/-  0.756 |    0.040 +/-  0.020 |    4.843 +/-  1.380
THR  26 |    4.921 +/-  1.218 |   -0.106 +/-  0.972 |   -7.993 +/-  1.388 |   -5.016 +/-  0.984 |    0.026 +/-  0.020 |   -8.168 +/-  1.568
THR  27 |    5.115 +/-  1.246 |   -1.048 +/-  0.636 |   -0.418 +/-  1.650 |   -4.952 +/-  1.100 |    0.018 +/-  0.013 |   -1.284 +/-  1.678
LYS  28 |    4.028 +/-  1.256 |   -0.524 +/-  0.800 |  -27.197 +/-  2.022 |   17.695 +/-  2.042 |    0.159 +/-  0.081 |   -5.839 +/-  1.520
GLU  29 |    4.417 +/-  1.051 |   -0.838 +/-  0.744 |    1.796 +/-  3.635 |  -16.580 +/-  1.604 |    0.039 +/-  0.021 |  -11.166 +/-  2.794
LEU  30 |    4.671 +/-  1.326 |   -1.075 +/-  0.801 |   -7.360 +/-  1.313 |   -2.304 +/-  0.679 |    0.000 +/-  0.000 |   -6.067 +/-  1.703
GLY  31 |    4.128 +/-  1.142 |   -2.160 +/-  0.822 |  -13.388 +/-  1.669 |    0.090 +/-  1.394 |    0.095 +/-  0.067 |  -11.235 +/-  1.566
THR  32 |    4.495 +/-  1.065 |   -1.081 +/-  0.840 |  -10.988 +/-  2.255 |   -1.050 +/-  1.354 |    0.034 +/-  0.029 |   -8.590 +/-  1.574
VAL  33 |    4.343 +/-  1.132 |   -1.131 +/-  0.940 |   -9.868 +/-  1.390 |   -1.218 +/-  0.930 |    0.006 +/-  0.011 |   -7.867 +/-  1.435
MET  34 |    4.287 +/-  1.050 |   -2.048 +/-  0.773 |   -0.722 +/-  1.621 |   -4.099 +/-  0.913 |    0.002 +/-  0.005 |   -2.579 +/-  1.593
ARG  35 |    3.983 +/-  1.129 |   -1.096 +/-  0.797 |  -31.286 +/-  1.900 |   19.190 +/-  1.813 |    0.110 +/-  0.035 |   -9.098 +/-  1.538
SER  36 |    4.338 +/-  1.015 |   -0.543 +/-  0.693 |   -9.208 +/-  2.298 |   -6.254 +/-  1.763 |    0.228 +/-  0.088 |  -11.439 +/-  1.374
LEU  37 |    4.192 +/-  1.083 |    0.080 +/-  0.714 |   -3.708 +/-  2.242 |   -5.313 +/-  1.719 |    0.176 +/-  0.067 |   -4.575 +/-  1.548
GLY  38 |    4.104 +/-  1.083 |   -0.680 +/-  0.745 |  -11.801 +/-  1.756 |   -1.615 +/-  1.029 |    0.404 +/-  0.085 |   -9.588 +/-  1.355
GLN  39 |    4.319 +/-  1.394 |   -0.383 +/-  0.809 |   -2.207 +/-  3.285 |   -5.163 +/-  3.221 |    0.086 +/-  0.063 |   -3.348 +/-  1.679
ASN  40 |    5.615 +/-  1.098 |   -0.327 +/-  0.660 |    6.534 +/-  1.901 |   -5.755 +/-  1.307 |    0.139 +/-  0.067 |    6.206 +/-  1.518
PRO  41 |    5.986 +/-  1.106 |   -1.109 +/-  0.613 |    7.594 +/-  2.251 |  -17.518 +/-  2.133 |    0.102 +/-  0.039 |   -4.945 +/-  1.517
THR  42 |    4.593 +/-  1.117 |   -0.685 +/-  0.828 |   -9.435 +/-  1.723 |   -5.561 +/-  1.100 |    0.054 +/-  0.019 |  -11.035 +/-  1.577
GLU  43 |    4.604 +/-  1.314 |   -0.861 +/-  0.625 |   11.271 +/-  2.399 |  -21.872 +/-  1.958 |    0.082 +/-  0.034 |   -6.775 +/-  1.558
ALA  44 |    3.966 +/-  1.280 |   -0.551 +/-  0.751 |   -0.111 +/-  1.833 |  -10.170 +/-  1.453 |    0.170 +/-  0.087 |   -6.695 +/-  1.399
GLU  45 |    4.284 +/-  1.254 |   -0.554 +/-  1.059 |   12.734 +/-  1.898 |  -22.878 +/-  1.191 |    0.017 +/-  0.021 |   -6.398 +/-  1.471
LEU  46 |    4.198 +/-  1.271 |   -1.863 +/-  0.750 |   -4.910 +/-  1.083 |   -4.240 +/-  0.761 |    0.000 +/-  0.001 |   -6.814 +/-  1.509
GLN  47 |    4.268 +/-  1.088 |   -0.692 +/-  0.903 |   -6.314 +/-  1.554 |   -6.527 +/-  1.289 |    0.068 +/-  0.035 |   -9.197 +/-  1.639
ASP  48 |    4.354 +/-  1.056 |   -1.059 +/-  0.718 |   17.098 +/-  1.788 |  -27.190 +/-  1.430 |    0.042 +/-  0.023 |   -6.755 +/-  1.430
MET  49 |    4.027 +/-  1.075 |   -1.044 +/-  0.748 |   -4.354 +/-  1.347 |   -4.778 +/-  0.691 |    0.019 +/-  0.015 |   -6.131 +/-  1.363
ILE  50 |    4.636 +/-  1.231 |   -1.905 +/-  0.765 |   -6.607 +/-  1.069 |   -4.777 +/-  0.791 |    0.000 +/-  0.000 |   -8.653 +/-  1.490
ASN  51 |    4.309 +/-  1.161 |   -1.231 +/-  0.699 |   -7.211 +/-  1.495 |   -4.230 +/-  1.290 |    0.060 +/-  0.024 |   -8.304 +/-  1.468
GLU  52 |    3.981 +/-  1.279 |   -0.695 +/-  0.755 |   17.632 +/-  2.173 |  -27.842 +/-  1.779 |    0.160 +/-  0.035 |   -6.762 +/-  1.347
VAL  53 |    5.177 +/-  1.159 |   -0.316 +/-  0.807 |  -11.515 +/-  1.218 |   -2.244 +/-  0.798 |    0.070 +/-  0.028 |   -8.828 +/-  1.511
ASP  54 |    5.573 +/-  1.080 |   -1.291 +/-  0.631 |   19.108 +/-  2.182 |  -30.977 +/-  1.631 |    0.106 +/-  0.023 |   -7.481 +/-  1.454
ALA  55 |    3.800 +/-  0.949 |    0.158 +/-  0.755 |   -3.940 +/-  1.458 |   -4.737 +/-  0.733 |    0.284 +/-  0.034 |   -4.435 +/-  1.414
ASP  56 |    4.665 +/-  1.330 |    0.491 +/-  0.735 |   12.192 +/-  1.039 |  -24.844 +/-  0.725 |    0.277 +/-  0.022 |   -7.219 +/-  1.505
GLY  57 |    3.960 +/-  1.061 |   -0.095 +/-  0.531 |  -13.757 +/-  1.259 |    0.065 +/-  0.791 |    0.622 +/-  0.032 |   -9.205 +/-  1.284
ASN  58 |    4.855 +/-  1.026 |    1.625 +/-  0.811 |  -10.063 +/-  1.065 |   -0.993 +/-  0.567 |    0.299 +/-  0.019 |   -4.277 +/-  1.386
GLY  59 |    4.237 +/-  1.353 |   -0.667 +/-  0.985 |  -17.053 +/-  1.709 |    3.804 +/-  0.926 |    0.175 +/-  0.040 |   -9.504 +/-  1.835
THR  60 |   13.797 +/-  1.875 |    0.573 +/-  0.994 |  -98.451 +/-  2.534 |   -1.016 +/-  0.578 |    0.000 +/-  0.000 |  -85.097 +/-  1.787
ILE  61 |    5.321 +/-  1.333 |   -2.170 +/-  0.703 |    4.706 +/-  1.484 |   -4.988 +/-  0.805 |    0.009 +/-  0.010 |    2.878 +/-  1.747
ASP  62 |    5.570 +/-  1.212 |   -0.883 +/-  1.182 |    9.533 +/-  1.420 |  -23.520 +/-  0.980 |    0.000 +/-  0.000 |   -9.299 +/-  1.824
PHE  63 |    6.263 +/-  1.026 |   -0.041 +/-  1.100 |   -1.612 +/-  1.275 |   -1.249 +/-  0.649 |    0.000 +/-  0.002 |    3.360 +/-  1.195
PRO  64 |    6.509 +/-  1.320 |   -1.488 +/-  0.667 |    6.068 +/-  2.196 |  -20.077 +/-  1.056 |    0.035 +/-  0.023 |   -8.952 +/-  1.724
GLU  65 |    4.200 +/-  1.224 |   -1.625 +/-  0.804 |    4.502 +/-  1.783 |  -16.888 +/-  1.162 |    0.012 +/-  0.012 |   -9.800 +/-  1.540
PHE  66 |    3.889 +/-  1.131 |   -1.950 +/-  0.725 |   -8.059 +/-  0.903 |   -1.071 +/-  0.479 |    0.001 +/-  0.004 |   -7.190 +/-  1.271
LEU  67 |    3.900 +/-  1.109 |   -1.195 +/-  0.794 |   -8.643 +/-  1.089 |   -2.424 +/-  0.498 |    0.006 +/-  0.008 |   -8.356 +/-  1.385
THR  68 |    4.517 +/-  1.082 |   -1.103 +/-  0.690 |  -14.643 +/-  0.972 |    0.036 +/-  0.655 |    0.044 +/-  0.023 |  -11.148 +/-  1.410
MET  69 |    3.869 +/-  1.018 |   -1.541 +/-  0.739 |   -8.854 +/-  1.203 |   -1.228 +/-  0.723 |    0.036 +/-  0.027 |   -7.718 +/-  1.274
MET  70 |    4.103 +/-  1.340 |   -1.324 +/-  0.769 |   -8.703 +/-  1.190 |   -3.651 +/-  0.688 |    0.003 +/-  0.005 |   -9.572 +/-  1.363
ALA  71 |    3.625 +/-  1.139 |   -1.298 +/-  0.650 |    6.909 +/-  1.280 |   -8.610 +/-  0.955 |    0.107 +/-  0.026 |    0.732 +/-  1.276
ARG  72 |    3.923 +/-  1.107 |   -0.476 +/-  0.609 |  -24.528 +/-  2.331 |   19.580 +/-  1.823 |    0.208 +/-  0.053 |   -1.294 +/-  1.455
LYS  73 |    3.845 +/-  1.116 |   -0.350 +/-  0.658 |  -37.594 +/-  1.800 |   21.522 +/-  1.303 |    0.154 +/-  0.046 |  -12.423 +/-  1.482
MET  74 |    4.017 +/-  1.028 |   -0.145 +/-  0.677 |   -2.625 +/-  1.343 |   -5.205 +/-  1.275 |    0.160 +/-  0.024 |   -3.798 +/-  1.382
LYS  75 |    3.563 +/-  1.001 |   -0.067 +/-  0.614 |  -37.117 +/-  1.729 |   25.371 +/-  1.580 |    0.220 +/-  0.040 |   -8.029 +/-  1.234
ASP  76 |    4.184 +/-  0.970 |   -0.041 +/-  0.670 |   15.168 +/-  3.473 |  -28.913 +/-  2.683 |    0.148 +/-  0.052 |   -9.454 +/-  1.631
THR  77 |    4.680 +/-  1.105 |   -0.130 +/-  0.710 |   -6.309 +/-  1.961 |   -6.506 +/-  1.472 |    0.134 +/-  0.064 |   -8.131 +/-  1.511
ASP  78 |    5.009 +/-  1.121 |   -0.156 +/-  0.666 |   23.744 +/-  2.806 |  -33.718 +/-  2.254 |    0.224 +/-  0.068 |   -4.897 +/-  1.484
SER  79 |    4.224 +/-  1.112 |   -0.575 +/-  0.807 |   -5.332 +/-  2.118 |   -7.636 +/-  1.320 |    0.072 +/-  0.032 |   -9.247 +/-  1.512
GLU  80 |    4.237 +/-  1.209 |   -0.849 +/-  0.778 |    9.925 +/-  2.201 |  -23.088 +/-  1.375 |    0.043 +/-  0.035 |   -9.732 +/-  1.518
GLU  81 |    4.006 +/-  1.087 |   -1.298 +/-  0.526 |   10.653 +/-  1.632 |  -23.961 +/-  1.599 |    0.030 +/-  0.018 |  -10.571 +/-  1.055
GLU  82 |    4.037 +/-  1.131 |   -1.432 +/-  0.791 |   14.338 +/-  1.686 |  -23.808 +/-  1.393 |    0.017 +/-  0.013 |   -6.847 +/-  1.244
ILE  83 |    4.056 +/-  1.139 |   -1.228 +/-  0.825 |   -0.836 +/-  1.182 |   -3.821 +/-  0.711 |    0.000 +/-  0.002 |   -1.829 +/-  1.347
ARG  84 |    3.844 +/-  1.051 |   -1.639 +/-  0.781 |  -45.615 +/-  2.012 |   31.200 +/-  1.435 |    0.012 +/-  0.011 |  -12.198 +/-  1.564
GLU  85 |    4.024 +/-  1.154 |   -1.499 +/-  0.697 |    3.869 +/-  2.130 |  -21.315 +/-  1.516 |    0.011 +/-  0.012 |  -14.910 +/-  1.408
ALA  86 |    3.613 +/-  0.941 |   -1.710 +/-  0.584 |   -3.497 +/-  1.550 |   -4.819 +/-  0.949 |    0.074 +/-  0.028 |   -6.339 +/-  1.308
PHE  87 |    3.908 +/-  1.125 |   -1.950 +/-  0.750 |   -0.406 +/-  1.035 |   -2.795 +/-  0.546 |    0.002 +/-  0.002 |   -1.241 +/-  1.294
ARG  88 |    4.132 +/-  1.157 |   -1.268 +/-  0.723 |  -38.318 +/-  1.697 |   27.994 +/-  1.454 |    0.042 +/-  0.020 |   -7.418 +/-  1.633
VAL  89 |    4.584 +/-  1.199 |    0.308 +/-  0.937 |  -14.742 +/-  3.521 |   -3.441 +/-  2.455 |    0.140 +/-  0.053 |  -13.151 +/-  1.744
PHE  90 |    4.309 +/-  1.085 |   -1.004 +/-  0.636 |   -9.823 +/-  1.637 |   -3.247 +/-  1.240 |    0.043 +/-  0.030 |   -9.722 +/-  1.321
ASP  91 |    5.429 +/-  1.169 |   -1.589 +/-  0.668 |   22.788 +/-  3.127 |  -28.595 +/-  2.714 |    0.091 +/-  0.024 |   -1.877 +/-  1.473
LYS  92 |    3.786 +/-  1.107 |    0.745 +/-  0.775 |  -39.495 +/-  1.863 |   22.344 +/-  1.505 |    0.203 +/-  0.049 |  -12.417 +/-  1.398
ASP  93 |    4.932 +/-  1.086 |    0.584 +/-  0.684 |    7.728 +/-  1.376 |  -25.528 +/-  1.214 |    0.326 +/-  0.023 |  -11.957 +/-  1.331
GLY  94 |    4.037 +/-  1.177 |    0.406 +/-  0.780 |  -15.150 +/-  1.217 |   -0.830 +/-  0.561 |    0.554 +/-  0.024 |  -10.984 +/-  1.389
ASN  95 |    4.751 +/-  1.289 |    0.389 +/-  0.691 |   -9.526 +/-  1.036 |   -3.208 +/-  0.849 |    0.280 +/-  0.029 |   -7.314 +/-  1.580
GLY  96 |    4.090 +/-  1.304 |   -1.647 +/-  0.635 |  -15.410 +/-  1.451 |    1.873 +/-  0.951 |    0.136 +/-  0.036 |  -10.958 +/-  1.713
TYR  97 |   12.692 +/-  1.841 |    0.371 +/-  1.086 |  -96.956 +/-  2.659 |   -4.312 +/-  0.642 |    0.001 +/-  0.002 |  -88.204 +/-  1.858
ILE  98 |    6.008 +/-  1.294 |   -0.978 +/-  0.882 |    0.499 +/-  2.101 |   -1.343 +/-  1.847 |    0.056 +/-  0.026 |    4.242 +/-  1.688
SER  99 |    4.680 +/-  1.197 |    0.392 +/-  1.159 |   -4.985 +/-  1.345 |   -7.206 +/-  0.764 |    0.106 +/-  0.025 |   -7.013 +/-  1.707
ALA 100 |    3.527 +/-  0.977 |   -1.136 +/-  0.718 |    1.871 +/-  1.111 |   -9.561 +/-  0.764 |    0.070 +/-  0.027 |   -5.230 +/-  1.057
ALA 101 |    3.697 +/-  1.239 |   -1.284 +/-  0.662 |   -0.379 +/-  0.951 |   -9.156 +/-  0.774 |    0.082 +/-  0.034 |   -7.040 +/-  1.408
GLU 102 |    3.859 +/-  1.133 |   -1.474 +/-  0.838 |   12.591 +/-  1.600 |  -21.636 +/-  1.362 |    0.020 +/-  0.010 |   -6.640 +/-  1.453
LEU 103 |    4.078 +/-  1.068 |   -1.748 +/-  0.787 |    1.732 +/-  1.195 |   -5.236 +/-  0.661 |    0.000 +/-  0.001 |   -1.174 +/-  1.264
ARG 104 |    4.027 +/-  1.108 |   -0.646 +/-  0.997 |  -42.325 +/-  1.927 |   28.297 +/-  1.574 |    0.003 +/-  0.004 |  -10.643 +/-  1.360
HIE 105 |    4.273 +/-  1.145 |   -1.491 +/-  0.735 |  -18.281 +/-  1.173 |    0.433 +/-  0.747 |    0.047 +/-  0.021 |  -15.019 +/-  1.415
VAL 106 |    4.360 +/-  1.109 |   -1.040 +/-  0.699 |   -9.565 +/-  1.119 |   -3.922 +/-  0.798 |    0.027 +/-  0.016 |  -10.140 +/-  1.432
MET 107 |    4.066 +/-  1.184 |   -1.892 +/-  0.621 |   -6.141 +/-  1.016 |   -5.446 +/-  0.609 |    0.002 +/-  0.004 |   -9.412 +/-  1.424
THR 108 |    4.800 +/-  1.081 |   -0.348 +/-  0.854 |  -10.572 +/-  1.285 |   -3.466 +/-  0.885 |    0.041 +/-  0.023 |   -9.546 +/-  1.185
ASN 109 |    4.649 +/-  1.259 |   -0.595 +/-  0.742 |   -3.160 +/-  1.200 |   -4.077 +/-  0.982 |    0.131 +/-  0.041 |   -3.053 +/-  1.646
LEU 110 |    4.207 +/-  1.139 |   -0.446 +/-  0.683 |   -0.105 +/-  1.261 |   -8.089 +/-  1.035 |    0.079 +/-  0.041 |   -4.355 +/-  1.333
GLY 111 |    4.403 +/-  1.063 |   -0.908 +/-  0.575 |  -14.884 +/-  1.729 |   -0.853 +/-  1.558 |    0.362 +/-  0.074 |  -11.880 +/-  1.203
GLU 112 |    4.403 +/-  1.208 |   -0.031 +/-  0.610 |   21.308 +/-  2.178 |  -25.702 +/-  2.018 |    0.183 +/-  0.044 |    0.162 +/-  1.353
LYS 113 |    3.826 +/-  1.310 |   -0.626 +/-  0.738 |  -28.724 +/-  2.191 |   25.097 +/-  1.839 |    0.054 +/-  0.039 |   -0.373 +/-  1.764
LEU 114 |    4.397 +/-  1.289 |   -0.158 +/-  0.659 |   -4.272 +/-  2.510 |   -9.338 +/-  1.940 |    0.177 +/-  0.069 |   -9.194 +/-  1.324
THR 115 |    4.554 +/-  1.071 |    0.047 +/-  0.876 |  -11.015 +/-  1.439 |   -5.293 +/-  1.180 |    0.060 +/-  0.021 |  -11.646 +/-  1.519
ASP 116 |    4.705 +/-  1.116 |   -1.300 +/-  0.798 |   19.139 +/-  2.066 |  -30.647 +/-  1.454 |    0.035 +/-  0.021 |   -8.067 +/-  1.355
GLU 117 |    4.075 +/-  1.162 |   -1.174 +/-  0.645 |   16.536 +/-  2.412 |  -29.899 +/-  2.125 |    0.046 +/-  0.026 |  -10.417 +/-  1.331
GLU 118 |    4.044 +/-  1.075 |   -1.341 +/-  0.742 |   18.637 +/-  1.963 |  -27.414 +/-  1.376 |    0.013 +/-  0.014 |   -6.061 +/-  1.314
VAL 119 |    4.443 +/-  1.127 |   -1.075 +/-  0.845 |  -11.742 +/-  1.110 |   -3.898 +/-  0.596 |    0.000 +/-  0.000 |  -12.273 +/-  1.500
ASP 120 |    4.491 +/-  1.188 |   -1.443 +/-  0.788 |   15.385 +/-  1.569 |  -30.026 +/-  1.520 |    0.022 +/-  0.015 |  -11.569 +/-  1.384
GLU 121 |    3.985 +/-  1.088 |   -1.432 +/-  0.808 |   17.948 +/-  1.612 |  -28.999 +/-  1.219 |    0.011 +/-  0.010 |   -8.487 +/-  1.278
MET 122 |    4.019 +/-  1.035 |   -1.830 +/-  0.735 |   -1.467 +/-  1.171 |   -7.189 +/-  0.824 |    0.034 +/-  0.020 |   -6.433 +/-  1.199
ILE 123 |    4.280 +/-  1.278 |   -1.344 +/-  0.948 |    2.839 +/-  1.384 |   -7.201 +/-  0.711 |    0.000 +/-  0.000 |   -1.426 +/-  1.560
ARG 124 |    3.860 +/-  0.996 |   -1.270 +/-  0.771 |  -51.224 +/-  2.074 |   36.859 +/-  1.670 |    0.056 +/-  0.035 |  -11.719 +/-  1.575
GLU 125 |    4.182 +/-  1.287 |   -0.589 +/-  0.751 |   17.197 +/-  2.381 |  -35.104 +/-  1.849 |    0.153 +/-  0.039 |  -14.161 +/-  1.701
ALA 126 |    3.779 +/-  1.006 |   -0.830 +/-  0.589 |   -0.374 +/-  1.025 |  -10.161 +/-  0.798 |    0.176 +/-  0.025 |   -7.411 +/-  1.085
ASP 127 |    5.194 +/-  1.083 |   -0.808 +/-  0.740 |   29.496 +/-  1.935 |  -40.788 +/-  1.673 |    0.104 +/-  0.015 |   -6.803 +/-  1.355
ILE 128 |    5.054 +/-  1.365 |    0.655 +/-  0.818 |   -8.260 +/-  1.710 |   -5.175 +/-  1.077 |    0.181 +/-  0.033 |   -7.545 +/-  1.485
ASP 129 |    5.201 +/-  1.273 |   -0.180 +/-  0.740 |   18.716 +/-  1.234 |  -32.808 +/-  0.981 |    0.260 +/-  0.023 |   -8.811 +/-  1.388
GLY 130 |    3.901 +/-  1.177 |    0.377 +/-  0.722 |  -19.756 +/-  1.193 |    2.641 +/-  0.649 |    0.612 +/-  0.028 |  -12.225 +/-  1.336
ASP 131 |    5.373 +/-  1.292 |    0.800 +/-  0.906 |   17.461 +/-  1.320 |  -29.922 +/-  0.998 |    0.275 +/-  0.023 |   -6.013 +/-  1.317
GLY 132 |    4.027 +/-  1.284 |   -1.569 +/-  0.652 |  -17.220 +/-  1.609 |    4.860 +/-  1.151 |    0.147 +/-  0.034 |   -9.755 +/-  1.457
GLN 133 |   13.781 +/-  2.233 |    1.983 +/-  1.334 |  -97.289 +/-  2.503 |   -5.429 +/-  0.596 |    0.000 +/-  0.000 |  -86.954 +/-  2.172
VAL 134 |    6.138 +/-  1.267 |   -0.681 +/-  0.758 |   -0.845 +/-  1.124 |   -1.136 +/-  0.676 |    0.036 +/-  0.021 |    3.512 +/-  1.520
ASN 135 |    4.368 +/-  1.184 |   -1.253 +/-  0.853 |   -1.584 +/-  1.073 |   -6.572 +/-  0.682 |    0.012 +/-  0.016 |   -5.029 +/-  1.518
TYR 136 |    3.696 +/-  1.097 |   -1.556 +/-  0.819 |   -3.452 +/-  1.354 |   -9.006 +/-  0.960 |    0.011 +/-  0.012 |  -10.305 +/-  1.321
GLU 137 |    4.184 +/-  1.166 |   -1.676 +/-  0.652 |   14.887 +/-  1.446 |  -27.814 +/-  1.372 |    0.033 +/-  0.018 |  -10.386 +/-  1.288
GLU 138 |    4.081 +/-  1.134 |   -1.792 +/-  0.610 |   16.795 +/-  1.172 |  -28.294 +/-  0.710 |    0.009 +/-  0.008 |   -9.201 +/-  1.326
PHE 139 |    3.989 +/-  1.060 |   -1.860 +/-  0.716 |   -4.264 +/-  0.903 |   -5.726 +/-  0.487 |    0.018 +/-  0.014 |   -7.843 +/-  1.201
VAL 140 |    4.470 +/-  1.230 |   -0.119 +/-  1.032 |  -11.895 +/-  1.379 |   -4.412 +/-  0.639 |    0.000 +/-  0.002 |  -11.955 +/-  1.505
GLN 141 |    3.859 +/-  1.024 |   -1.398 +/-  0.652 |   -1.732 +/-  1.244 |   -8.309 +/-  1.013 |    0.066 +/-  0.038 |   -7.514 +/-  1.123
MET 142 |    3.850 +/-  1.104 |   -1.163 +/-  0.649 |   -1.292 +/-  1.089 |   -9.485 +/-  0.882 |    0.113 +/-  0.071 |   -7.978 +/-  1.412
MET 143 |    4.253 +/-  1.265 |   -0.410 +/-  0.632 |   -3.408 +/-  1.706 |   -8.623 +/-  1.641 |    0.178 +/-  0.056 |   -8.010 +/-  1.387
THR 144 |    5.900 +/-  1.381 |    0.895 +/-  0.643 |   -5.111 +/-  2.601 |   -5.906 +/-  1.740 |    0.234 +/-  0.047 |   -3.987 +/-  1.502
ALA 145 |    5.276 +/-  1.513 |   -0.129 +/-  0.492 |  118.226 +/-  6.274 | -184.338 +/-  5.896 |    0.699 +/-  0.036 |  -60.265 +/-  1.431
 CA 146 |    0.000 +/-  0.000 |    0.000 +/-  0.000 |    0.000 +/-  0.000 |    0.000 +/-  0.000 |    0.000 +/-  0.000 |    0.000 +/-  0.000
 CW 147 |    0.000 +/-  0.000 |    0.000 +/-  0.000 |    0.000 +/-  0.000 |    0.000 +/-  0.000 |    0.000 +/-  0.000 |    0.000 +/-  0.000
 CA 148 |    0.000 +/-  0.000 |    0.000 +/-  0.000 |    0.000 +/-  0.000 |    0.000 +/-  0.000 |    0.000 +/-  0.000 |    0.000 +/-  0.000
 CW 149 |    0.000 +/-  0.000 |    0.000 +/-  0.000 |    0.000 +/-  0.000 |    0.000 +/-  0.000 |    0.000 +/-  0.000 |    0.000 +/-  0.000
 CA 150 |    0.000 +/-  0.000 |    0.000 +/-  0.000 |    0.000 +/-  0.000 |    0.000 +/-  0.000 |    0.000 +/-  0.000 |    0.000 +/-  0.000
 CW 151 |    0.000 +/-  0.000 |    0.000 +/-  0.000 |    0.000 +/-  0.000 |    0.000 +/-  0.000 |    0.000 +/-  0.000 |    0.000 +/-  0.000
 CA 152 |    0.000 +/-  0.000 |    0.000 +/-  0.000 |    0.000 +/-  0.000 |    0.000 +/-  0.000 |    0.000 +/-  0.000 |    0.000 +/-  0.000
 CW 153 |    0.000 +/-  0.000 |    0.000 +/-  0.000 |    0.000 +/-  0.000 |    0.000 +/-  0.000 |    0.000 +/-  0.000 |    0.000 +/-  0.000

Ligand:
Total Energy Decomposition:
Residue |       Internal      |    van der Waals    |    Electrostatic    |   Polar Solvation   |   Non-Polar Solv.   |       TOTAL
-------------------------------------------------------------------------------------------------------------------------------------------
PHE   1 |   17.488 +/-  3.199 |    0.835 +/-  1.294 |   32.641 +/-  4.221 | -115.605 +/-  3.414 |    1.604 +/-  0.177 |  -63.036 +/-  3.644
LYS   2 |   18.261 +/-  2.919 |   -0.266 +/-  1.262 |   78.610 +/-  9.102 | -101.528 +/-  8.587 |    1.345 +/-  0.171 |   -3.578 +/-  3.252
LYS   3 |   17.632 +/-  2.820 |   -1.743 +/-  1.171 |   67.689 +/-  6.576 | -102.943 +/-  6.402 |    1.183 +/-  0.103 |  -18.182 +/-  3.130
PHE   4 |   16.495 +/-  3.130 |    0.555 +/-  1.242 |   -7.847 +/-  1.338 |   -7.351 +/-  0.888 |    1.136 +/-  0.143 |    2.989 +/-  3.279
ALA   5 |    7.542 +/-  2.202 |   -1.886 +/-  0.684 |   -2.534 +/-  1.342 |   -5.620 +/-  1.042 |    0.482 +/-  0.064 |   -2.016 +/-  2.386
GLU   6 |   18.155 +/-  2.905 |   -0.586 +/-  1.387 |  -93.559 +/- 14.090 |   16.127 +/- 13.427 |    0.769 +/-  0.164 |  -59.093 +/-  3.430
ALA   7 |    8.381 +/-  1.946 |   -1.721 +/-  0.872 |   -2.552 +/-  1.173 |   -2.710 +/-  0.757 |    0.413 +/-  0.055 |    1.811 +/-  2.022
VAL   8 |   15.138 +/-  2.653 |    0.691 +/-  1.311 |  -21.430 +/-  2.438 |   -2.826 +/-  0.954 |    0.715 +/-  0.061 |   -7.713 +/-  2.679
LYS   9 |   18.448 +/-  3.478 |   -0.078 +/-  1.165 |   25.829 +/-  7.937 |  -61.065 +/-  7.111 |    1.142 +/-  0.075 |  -15.723 +/-  3.650
PHE  10 |   16.448 +/-  2.865 |    1.390 +/-  1.036 |   -5.204 +/-  1.338 |  -10.964 +/-  1.080 |    1.449 +/-  0.041 |    3.120 +/-  2.987
SER  11 |   12.235 +/-  2.531 |   -0.698 +/-  1.037 |   -7.332 +/-  1.796 |  -11.704 +/-  1.986 |    0.507 +/-  0.092 |   -6.992 +/-  2.311
ALA  12 |    8.287 +/-  2.316 |   -0.620 +/-  0.703 |    4.348 +/-  1.190 |   -5.081 +/-  1.072 |    0.612 +/-  0.072 |    7.546 +/-  2.237
LYS  13 |   19.165 +/-  2.824 |    0.269 +/-  0.975 |   37.528 +/-  5.818 |  -61.148 +/-  5.797 |    1.480 +/-  0.049 |   -2.707 +/-  2.877
LEU  14 |   20.604 +/-  2.840 |    1.339 +/-  1.309 |  -57.876 +/-  5.317 |  -44.529 +/-  5.554 |    1.684 +/-  0.110 |  -78.778 +/-  3.164

Sidechain Energy Decomposition:
Residue |       Internal      |    van der Waals    |    Electrostatic    |   Polar Solvation   |   Non-Polar Solv.   |       TOTAL
-------------------------------------------------------------------------------------------------------------------------------------------
PHE   1 |   13.014 +/-  2.672 |    1.241 +/-  0.989 |    6.860 +/-  0.711 |  -11.460 +/-  0.527 |    1.053 +/-  0.187 |   10.708 +/-  2.700
LYS   2 |   13.809 +/-  2.476 |   -0.066 +/-  0.889 |   53.527 +/-  8.304 |  -76.719 +/-  7.719 |    1.255 +/-  0.154 |   -8.195 +/-  2.766
LYS   3 |   13.653 +/-  2.377 |   -1.132 +/-  0.827 |   59.006 +/-  5.720 |  -80.023 +/-  5.439 |    1.068 +/-  0.099 |   -7.428 +/-  2.437
PHE   4 |   12.402 +/-  2.726 |    1.186 +/-  1.007 |    2.186 +/-  0.420 |   -2.596 +/-  0.370 |    1.083 +/-  0.128 |   14.261 +/-  2.917
ALA   5 |    3.670 +/-  1.283 |   -1.213 +/-  0.303 |    3.866 +/-  0.268 |   -1.972 +/-  0.226 |    0.359 +/-  0.057 |    4.709 +/-  1.397
GLU   6 |   14.116 +/-  2.503 |   -0.983 +/-  1.061 |  -73.076 +/- 14.491 |    9.488 +/- 13.811 |    0.700 +/-  0.161 |  -49.755 +/-  2.822
ALA   7 |    4.146 +/-  1.397 |   -1.263 +/-  0.392 |    3.350 +/-  0.221 |   -1.513 +/-  0.166 |    0.336 +/-  0.040 |    5.055 +/-  1.401
VAL   8 |   10.356 +/-  2.175 |   -0.043 +/-  0.790 |  -15.511 +/-  0.264 |   -0.832 +/-  0.109 |    0.675 +/-  0.046 |   -5.353 +/-  2.064
LYS   9 |   14.003 +/-  3.048 |   -0.182 +/-  0.995 |   24.466 +/-  7.389 |  -48.072 +/-  6.463 |    0.997 +/-  0.065 |   -8.789 +/-  3.350
PHE  10 |   12.495 +/-  2.574 |    1.740 +/-  0.613 |    3.175 +/-  0.286 |   -3.817 +/-  0.248 |    1.300 +/-  0.039 |   14.893 +/-  2.550
SER  11 |    7.531 +/-  1.719 |   -1.060 +/-  0.566 |    0.683 +/-  1.405 |   -6.794 +/-  1.644 |    0.379 +/-  0.048 |    0.739 +/-  1.704
ALA  12 |    4.181 +/-  1.553 |   -0.822 +/-  0.360 |    2.665 +/-  0.214 |   -0.862 +/-  0.142 |    0.305 +/-  0.047 |    5.467 +/-  1.597
LYS  13 |   14.149 +/-  2.608 |    0.046 +/-  0.764 |   31.455 +/-  5.946 |  -53.921 +/-  5.984 |    1.322 +/-  0.043 |   -6.949 +/-  2.586
LEU  14 |   14.851 +/-  2.408 |    1.533 +/-  1.061 |  -26.264 +/-  0.973 |   -4.320 +/-  0.883 |    1.046 +/-  0.109 |  -13.154 +/-  2.621

Backbone Energy Decomposition:
Residue |       Internal      |    van der Waals    |    Electrostatic    |   Polar Solvation   |   Non-Polar Solv.   |       TOTAL
-------------------------------------------------------------------------------------------------------------------------------------------
PHE   1 |    4.474 +/-  1.284 |   -0.406 +/-  0.836 |   25.781 +/-  3.966 | -104.145 +/-  3.239 |    0.552 +/-  0.106 |  -73.744 +/-  1.960
LYS   2 |    4.452 +/-  1.149 |   -0.199 +/-  0.803 |   25.084 +/-  1.790 |  -24.809 +/-  1.212 |    0.090 +/-  0.040 |    4.617 +/-  1.614
LYS   3 |    3.979 +/-  1.181 |   -0.610 +/-  0.819 |    8.683 +/-  1.599 |  -22.920 +/-  1.499 |    0.115 +/-  0.089 |  -10.754 +/-  1.610
PHE   4 |    4.093 +/-  1.354 |   -0.631 +/-  0.690 |  -10.033 +/-  1.290 |   -4.755 +/-  0.876 |    0.054 +/-  0.029 |  -11.272 +/-  1.373
ALA   5 |    3.872 +/-  1.384 |   -0.673 +/-  0.554 |   -6.399 +/-  1.301 |   -3.649 +/-  1.006 |    0.124 +/-  0.025 |   -6.725 +/-  1.461
GLU   6 |    4.039 +/-  1.204 |    0.397 +/-  0.868 |  -20.483 +/-  2.087 |    6.639 +/-  1.339 |    0.070 +/-  0.027 |   -9.338 +/-  1.499
ALA   7 |    4.235 +/-  1.034 |   -0.457 +/-  0.660 |   -5.903 +/-  1.169 |   -1.196 +/-  0.798 |    0.077 +/-  0.027 |   -3.244 +/-  1.245
VAL   8 |    4.782 +/-  1.067 |    0.734 +/-  1.015 |   -5.919 +/-  2.383 |   -1.995 +/-  0.947 |    0.040 +/-  0.021 |   -2.359 +/-  1.608
LYS   9 |    4.445 +/-  1.212 |    0.104 +/-  0.619 |    1.364 +/-  1.202 |  -12.993 +/-  1.279 |    0.145 +/-  0.048 |   -6.934 +/-  1.426
PHE  10 |    3.954 +/-  1.063 |   -0.350 +/-  0.680 |   -8.378 +/-  1.198 |   -7.147 +/-  0.933 |    0.149 +/-  0.038 |  -11.773 +/-  1.263
SER  11 |    4.704 +/-  1.281 |    0.362 +/-  0.670 |   -8.015 +/-  1.154 |   -4.910 +/-  0.895 |    0.128 +/-  0.056 |   -7.731 +/-  1.381
ALA  12 |    4.106 +/-  1.199 |    0.202 +/-  0.584 |    1.683 +/-  1.135 |   -4.219 +/-  1.032 |    0.307 +/-  0.038 |    2.078 +/-  1.181
LYS  13 |    5.015 +/-  0.966 |    0.223 +/-  0.598 |    6.073 +/-  1.899 |   -7.227 +/-  1.365 |    0.157 +/-  0.039 |    4.243 +/-  1.409
LEU  14 |    5.753 +/-  1.352 |   -0.194 +/-  0.539 |  -31.612 +/-  4.614 |  -40.209 +/-  4.792 |    0.639 +/-  0.058 |  -65.624 +/-  1.546

DELTAS:
Total Energy Decomposition:
Residue |  Location |       Internal      |    van der Waals    |    Electrostatic    |   Polar Solvation   |    Non-Polar Solv.  |       TOTAL
-------------------------------------------------------------------------------------------------------------------------------------------------------
GLN   1 | R GLN   1 |    0.000 +/-  4.418 |   -0.007 +/-  1.783 |   20.093 +/- 11.442 |  -19.829 +/- 11.137 |    0.000 +/-  0.148 |    0.258 +/-  4.806
LEU   2 | R LEU   2 |    0.000 +/-  3.877 |   -0.033 +/-  1.968 |    0.547 +/-  2.559 |   -0.440 +/-  2.221 |   -0.000 +/-  0.143 |    0.073 +/-  4.188
THR   3 | R THR   3 |   -0.000 +/-  3.536 |   -0.035 +/-  2.021 |   -0.389 +/-  8.169 |    0.379 +/-  6.330 |    0.000 +/-  0.090 |   -0.045 +/-  3.717
GLU   4 | R GLU   4 |    0.000 +/-  4.107 |   -0.085 +/-  1.730 |  -30.510 +/-  8.815 |   30.513 +/-  8.741 |   -0.000 +/-  0.088 |   -0.082 +/-  4.135
GLU   5 | R GLU   5 |    0.000 +/-  4.090 |   -0.904 +/-  2.074 |  -47.665 +/- 16.274 |   48.633 +/- 16.149 |   -0.216 +/-  0.118 |   -0.151 +/-  4.107
GLN   6 | R GLN   6 |    0.000 +/-  4.030 |   -0.349 +/-  1.881 |   -1.491 +/-  3.994 |    1.760 +/-  2.739 |   -0.004 +/-  0.078 |   -0.085 +/-  4.012
ILE   7 | R ILE   7 |   -0.000 +/-  4.297 |   -0.126 +/-  1.898 |   -0.146 +/-  1.905 |    0.058 +/-  1.035 |   -0.000 +/-  0.115 |   -0.214 +/-  4.232
ALA   8 | R ALA   8 |   -0.000 +/-  2.592 |   -1.081 +/-  1.032 |   -0.050 +/-  1.598 |    0.068 +/-  1.276 |   -0.175 +/-  0.062 |   -1.237 +/-  2.810
GLU   9 | R GLU   9 |   -0.000 +/-  3.686 |   -3.484 +/-  1.500 |  -49.569 +/- 11.409 |   52.672 +/- 11.326 |   -0.550 +/-  0.078 |   -0.932 +/-  3.631
PHE  10 | R PHE  10 |   -0.000 +/-  3.963 |   -0.933 +/-  1.806 |    0.208 +/-  1.862 |   -0.277 +/-  0.958 |   -0.099 +/-  0.062 |   -1.101 +/-  4.592
LYS  11 | R LYS  11 |    0.000 +/-  4.520 |   -0.230 +/-  1.993 |   30.546 +/- 12.891 |  -29.990 +/- 13.065 |   -0.002 +/-  0.173 |    0.323 +/-  4.626
GLU  12 | R GLU  12 |   -0.000 +/-  4.716 |   -2.635 +/-  1.723 |  -59.831 +/- 20.093 |   61.100 +/- 19.479 |   -0.501 +/-  0.138 |   -1.868 +/-  4.432
ALA  13 | R ALA  13 |    0.000 +/-  2.479 |   -1.553 +/-  1.025 |    0.455 +/-  1.762 |    0.082 +/-  0.981 |   -0.253 +/-  0.043 |   -1.270 +/-  2.778
PHE  14 | R PHE  14 |    0.000 +/-  4.215 |   -0.241 +/-  1.871 |    0.687 +/-  1.856 |   -0.698 +/-  1.009 |   -0.002 +/-  0.013 |   -0.254 +/-  4.139
SER  15 | R SER  15 |    0.000 +/-  3.191 |   -0.094 +/-  1.499 |    1.438 +/-  3.843 |   -1.065 +/-  3.262 |   -0.001 +/-  0.080 |    0.278 +/-  3.123
LEU  16 | R LEU  16 |   -0.000 +/-  3.871 |   -0.676 +/-  1.928 |    0.707 +/-  3.891 |   -0.248 +/-  2.501 |   -0.077 +/-  0.122 |   -0.294 +/-  3.964
PHE  17 | R PHE  17 |    0.000 +/-  4.821 |   -1.585 +/-  1.667 |   -0.107 +/-  2.125 |    0.127 +/-  1.561 |   -0.262 +/-  0.108 |   -1.826 +/-  5.148
ASP  18 | R ASP  18 |    0.000 +/-  4.115 |   -0.028 +/-  2.227 |  -23.016 +/-  9.968 |   22.645 +/-  7.469 |   -0.000 +/-  0.030 |   -0.398 +/-  5.309
LYS  19 | R LYS  19 |    0.000 +/-  4.746 |   -0.026 +/-  2.194 |   22.271 +/- 18.837 |  -21.771 +/- 20.372 |    0.000 +/-  0.166 |    0.474 +/-  6.656
ASP  20 | R ASP  20 |    0.000 +/-  4.670 |   -0.005 +/-  2.483 |  -19.628 +/- 11.061 |   19.454 +/-  7.927 |   -0.000 +/-  0.042 |   -0.180 +/-  4.999
GLY  21 | R GLY  21 |    0.000 +/-  2.222 |   -0.004 +/-  1.102 |    0.006 +/-  1.580 |    0.038 +/-  0.753 |   -0.000 +/-  0.037 |    0.039 +/-  2.077
ASP  22 | R ASP  22 |    0.000 +/-  5.489 |   -0.007 +/-  2.540 |  -19.870 +/- 10.542 |   19.657 +/-  7.200 |    0.000 +/-  0.039 |   -0.220 +/-  6.160
GLY  23 | R GLY  23 |    0.000 +/-  2.431 |   -0.010 +/-  1.200 |    0.074 +/-  3.172 |    0.020 +/-  1.988 |    0.000 +/-  0.092 |    0.083 +/-  2.657
THR  24 | R THR  24 |    0.000 +/-  4.080 |   -0.012 +/-  2.614 |   -0.161 +/-  4.866 |    0.094 +/-  1.569 |    0.000 +/-  0.066 |   -0.078 +/-  5.106
ILE  25 | R ILE  25 |    0.000 +/-  5.060 |   -0.054 +/-  2.228 |    0.020 +/-  1.845 |    0.014 +/-  1.085 |   -0.004 +/-  0.032 |   -0.024 +/-  4.922
THR  26 | R THR  26 |    0.000 +/-  3.734 |   -0.005 +/-  1.788 |   -0.314 +/-  3.612 |    0.299 +/-  3.515 |   -0.000 +/-  0.061 |   -0.020 +/-  4.057
THR  27 | R THR  27 |   -0.000 +/-  3.829 |   -0.004 +/-  1.607 |   -0.042 +/-  6.539 |    0.056 +/-  4.260 |   -0.000 +/-  0.103 |    0.010 +/-  4.216
LYS  28 | R LYS  28 |    0.000 +/-  4.447 |   -0.004 +/-  1.760 |   13.951 +/- 16.693 |  -13.905 +/- 16.038 |   -0.000 +/-  0.241 |    0.042 +/-  5.506
GLU  29 | R GLU  29 |   -0.000 +/-  5.324 |   -0.013 +/-  2.899 |  -19.206 +/- 13.569 |   18.922 +/-  8.762 |   -0.000 +/-  0.043 |   -0.297 +/-  7.179
LEU  30 | R LEU  30 |    0.000 +/-  4.172 |   -0.125 +/-  2.135 |   -0.180 +/-  2.016 |    0.198 +/-  1.070 |   -0.018 +/-  0.036 |   -0.125 +/-  4.789
GLY  31 | R GLY  31 |   -0.000 +/-  2.300 |   -0.013 +/-  1.280 |    0.068 +/-  2.195 |   -0.068 +/-  1.806 |   -0.000 +/-  0.098 |   -0.013 +/-  2.711
THR  32 | R THR  32 |   -0.000 +/-  3.509 |   -0.068 +/-  1.863 |   -0.053 +/-  3.833 |    0.225 +/-  2.625 |   -0.000 +/-  0.139 |    0.104 +/-  4.290
VAL  33 | R VAL  33 |   -0.000 +/-  3.792 |   -0.431 +/-  1.926 |    0.107 +/-  2.213 |    0.028 +/-  1.402 |   -0.032 +/-  0.062 |   -0.328 +/-  3.896
MET  34 | R MET  34 |    0.000 +/-  3.312 |   -0.219 +/-  2.423 |    0.013 +/-  2.238 |   -0.001 +/-  1.441 |   -0.022 +/-  0.174 |   -0.229 +/-  4.459
ARG  35 | R ARG  35 |   -0.000 +/-  5.783 |   -0.114 +/-  2.219 |   15.715 +/-  8.649 |  -15.407 +/-  8.809 |   -0.004 +/-  0.198 |    0.190 +/-  5.085
SER  36 | R SER  36 |    0.000 +/-  3.153 |   -1.184 +/-  1.911 |   -1.390 +/-  5.537 |    2.371 +/-  4.724 |   -0.222 +/-  0.212 |   -0.425 +/-  3.648
LEU  37 | R LEU  37 |    0.000 +/-  4.540 |   -1.323 +/-  2.146 |   -0.094 +/-  3.281 |    0.415 +/-  2.520 |   -0.209 +/-  0.200 |   -1.212 +/-  4.976
GLY  38 | R GLY  38 |   -0.000 +/-  2.063 |   -0.103 +/-  1.067 |    0.166 +/-  2.490 |   -0.061 +/-  1.421 |   -0.018 +/-  0.126 |   -0.016 +/-  2.261
GLN  39 | R GLN  39 |    0.000 +/-  4.786 |   -0.035 +/-  2.387 |   -0.384 +/-  5.986 |    0.489 +/-  6.427 |   -0.000 +/-  0.431 |    0.069 +/-  4.744
ASN  40 | R ASN  40 |   -0.000 +/-  4.116 |   -0.008 +/-  1.707 |   -0.011 +/-  6.145 |    0.059 +/-  4.606 |    0.000 +/-  0.200 |    0.040 +/-  3.610
PRO  41 | R PRO  41 |   -0.000 +/-  3.452 |   -0.010 +/-  1.384 |   -0.092 +/-  2.919 |    0.104 +/-  2.506 |   -0.000 +/-  0.126 |    0.002 +/-  3.683
THR  42 | R THR  42 |    0.000 +/-  3.445 |   -0.002 +/-  1.823 |    0.050 +/-  5.430 |   -0.050 +/-  4.285 |   -0.000 +/-  0.088 |   -0.002 +/-  3.781
GLU  43 | R GLU  43 |    0.000 +/-  4.121 |   -0.002 +/-  1.553 |  -12.501 +/- 15.111 |   12.499 +/- 14.282 |   -0.000 +/-  0.188 |   -0.003 +/-  4.040
ALA  44 | R ALA  44 |   -0.000 +/-  3.080 |   -0.001 +/-  1.305 |    0.044 +/-  2.613 |   -0.041 +/-  2.044 |   -0.000 +/-  0.121 |    0.002 +/-  2.983
GLU  45 | R GLU  45 |    0.000 +/-  4.323 |   -0.005 +/-  1.972 |  -10.938 +/- 16.838 |   10.960 +/- 16.682 |   -0.000 +/-  0.095 |    0.017 +/-  4.567
LEU  46 | R LEU  46 |    0.000 +/-  4.577 |   -0.010 +/-  2.059 |    0.076 +/-  1.757 |   -0.061 +/-  1.248 |    0.000 +/-  0.085 |    0.005 +/-  4.857
GLN  47 | R GLN  47 |    0.000 +/-  4.123 |   -0.002 +/-  2.148 |   -0.123 +/-  8.592 |    0.132 +/-  7.347 |    0.000 +/-  0.205 |    0.006 +/-  4.402
ASP  48 | R ASP  48 |    0.000 +/-  4.030 |   -0.004 +/-  1.326 |  -10.548 +/- 10.556 |   10.562 +/- 11.030 |    0.000 +/-  0.093 |    0.010 +/-  3.316
MET  49 | R MET  49 |    0.000 +/-  3.582 |   -0.148 +/-  1.962 |    0.116 +/-  2.764 |   -0.085 +/-  1.894 |   -0.030 +/-  0.121 |   -0.146 +/-  3.912
ILE  50 | R ILE  50 |    0.000 +/-  4.152 |   -0.017 +/-  1.873 |    0.033 +/-  1.625 |   -0.025 +/-  1.172 |    0.000 +/-  0.055 |   -0.009 +/-  4.361
ASN  51 | R ASN  51 |    0.000 +/-  4.295 |   -0.005 +/-  1.505 |   -0.104 +/-  6.478 |    0.125 +/-  5.023 |    0.000 +/-  0.083 |    0.016 +/-  3.724
GLU  52 | R GLU  52 |   -0.000 +/-  4.187 |   -0.027 +/-  1.786 |   -9.733 +/-  8.704 |    9.815 +/-  8.316 |   -0.001 +/-  0.130 |    0.054 +/-  4.159
VAL  53 | R VAL  53 |   -0.000 +/-  3.669 |   -0.188 +/-  2.206 |   -0.047 +/-  1.984 |    0.111 +/-  1.197 |   -0.040 +/-  0.192 |   -0.165 +/-  3.770
ASP  54 | R ASP  54 |    0.000 +/-  3.963 |   -0.011 +/-  2.208 |  -12.381 +/-  7.976 |   12.244 +/-  6.091 |    0.000 +/-  0.046 |   -0.148 +/-  4.852
ALA  55 | R ALA  55 |   -0.000 +/-  2.575 |   -0.007 +/-  1.573 |    0.071 +/-  2.040 |   -0.022 +/-  0.908 |    0.000 +/-  0.177 |    0.042 +/-  2.860
ASP  56 | R ASP  56 |   -0.000 +/-  4.712 |   -0.004 +/-  2.370 |  -14.062 +/-  7.388 |   13.936 +/-  5.825 |   -0.000 +/-  0.110 |   -0.130 +/-  4.656
GLY  57 | R GLY  57 |    0.000 +/-  2.000 |   -0.001 +/-  0.827 |    0.003 +/-  1.653 |    0.001 +/-  1.002 |   -0.001 +/-  0.045 |    0.003 +/-  2.196
ASN  58 | R ASN  58 |   -0.000 +/-  4.012 |   -0.002 +/-  2.319 |    0.022 +/-  4.029 |   -0.078 +/-  1.510 |    0.000 +/-  0.043 |   -0.058 +/-  3.712
GLY  59 | R GLY  59 |    0.000 +/-  2.768 |   -0.001 +/-  1.400 |    0.032 +/-  2.457 |   -0.016 +/-  1.281 |    0.000 +/-  0.061 |    0.015 +/-  3.182
THR  60 | R THR  60 |   -0.000 +/-  4.624 |   -0.005 +/-  1.786 |    0.055 +/-  4.089 |   -0.093 +/-  1.980 |   -0.000 +/-  0.079 |   -0.043 +/-  4.168
ILE  61 | R ILE  61 |   -0.000 +/-  4.522 |   -0.113 +/-  2.216 |   -0.112 +/-  2.216 |    0.184 +/-  1.194 |   -0.016 +/-  0.053 |   -0.057 +/-  4.950
ASP  62 | R ASP  62 |   -0.000 +/-  3.443 |   -0.015 +/-  2.346 |  -17.623 +/-  6.137 |   17.617 +/-  6.343 |    0.000 +/-  0.076 |   -0.022 +/-  3.766
PHE  63 | R PHE  63 |   -0.000 +/-  4.343 |   -0.053 +/-  2.207 |    0.260 +/-  1.937 |   -0.312 +/-  1.077 |    0.000 +/-  0.092 |   -0.105 +/-  4.784
PRO  64 | R PRO  64 |   -0.000 +/-  3.519 |   -0.012 +/-  1.243 |   -0.093 +/-  2.694 |    0.067 +/-  1.439 |   -0.000 +/-  0.119 |   -0.039 +/-  3.816
GLU  65 | R GLU  65 |    0.000 +/-  5.079 |   -0.036 +/-  2.259 |  -14.267 +/-  8.981 |   14.068 +/-  6.395 |    0.000 +/-  0.034 |   -0.236 +/-  6.700
PHE  66 | R PHE  66 |    0.000 +/-  4.129 |   -0.997 +/-  1.632 |    0.505 +/-  1.407 |   -0.636 +/-  0.761 |   -0.076 +/-  0.044 |   -1.204 +/-  4.360
LEU  67 | R LEU  67 |   -0.000 +/-  3.832 |   -0.060 +/-  2.071 |    0.164 +/-  1.839 |   -0.133 +/-  0.855 |   -0.000 +/-  0.091 |   -0.029 +/-  3.982
THR  68 | R THR  68 |    0.000 +/-  3.765 |   -0.035 +/-  1.579 |   -0.190 +/-  3.099 |    0.262 +/-  2.806 |    0.000 +/-  0.176 |    0.038 +/-  3.916
MET  69 | R MET  69 |    0.000 +/-  3.576 |   -0.940 +/-  1.694 |    0.866 +/-  2.590 |   -0.542 +/-  1.867 |   -0.141 +/-  0.193 |   -0.755 +/-  3.913
MET  70 | R MET  70 |   -0.000 +/-  4.094 |   -2.085 +/-  1.597 |    0.843 +/-  2.468 |   -0.726 +/-  1.854 |   -0.267 +/-  0.056 |   -2.235 +/-  3.977
ALA  71 | R ALA  71 |   -0.000 +/-  2.912 |   -0.070 +/-  1.152 |   -0.250 +/-  1.809 |    0.266 +/-  1.349 |    0.000 +/-  0.081 |   -0.054 +/-  3.047
ARG  72 | R ARG  72 |    0.000 +/-  5.595 |   -0.098 +/-  2.046 |   10.870 +/-  9.938 |  -10.631 +/- 10.205 |   -0.003 +/-  0.191 |    0.137 +/-  5.092
LYS  73 | R LYS  73 |    0.000 +/-  4.184 |   -1.849 +/-  1.871 |   -9.876 +/- 13.931 |   10.642 +/- 13.371 |   -0.569 +/-  0.204 |   -1.651 +/-  5.175
MET  74 | R MET  74 |    0.000 +/-  4.154 |   -0.655 +/-  1.536 |    0.914 +/-  3.299 |   -0.695 +/-  2.962 |   -0.110 +/-  0.114 |   -0.546 +/-  4.585
LYS  75 | R LYS  75 |   -0.000 +/-  4.450 |   -0.151 +/-  1.816 |   16.463 +/- 20.924 |  -16.132 +/- 20.370 |   -0.015 +/-  0.209 |    0.165 +/-  5.297
ASP  76 | R ASP  76 |   -0.000 +/-  3.466 |   -0.023 +/-  1.373 |  -21.160 +/- 10.874 |   21.222 +/- 10.244 |   -0.001 +/-  0.158 |    0.038 +/-  3.500
THR  77 | R THR  77 |   -0.000 +/-  3.658 |   -0.036 +/-  1.779 |   -0.455 +/-  3.769 |    0.549 +/-  3.911 |   -0.000 +/-  0.188 |    0.057 +/-  3.735
ASP  78 | R ASP  78 |    0.000 +/-  3.764 |   -0.005 +/-  1.632 |  -19.462 +/- 14.766 |   19.470 +/- 14.275 |   -0.000 +/-  0.121 |    0.003 +/-  3.722
SER  79 | R SER  79 |   -0.000 +/-  2.690 |   -0.004 +/-  1.345 |   -0.473 +/-  4.265 |    0.476 +/-  3.436 |    0.000 +/-  0.097 |   -0.001 +/-  3.389
GLU  80 | R GLU  80 |    0.000 +/-  3.875 |   -0.004 +/-  2.051 |  -18.867 +/- 15.450 |   18.845 +/- 14.873 |   -0.000 +/-  0.149 |   -0.027 +/-  4.118
GLU  81 | R GLU  81 |    0.000 +/-  3.651 |   -0.006 +/-  1.619 |  -17.876 +/- 14.137 |   17.862 +/- 13.287 |    0.000 +/-  0.100 |   -0.020 +/-  3.810
GLU  82 | R GLU  82 |    0.000 +/-  4.607 |   -0.020 +/-  1.987 |  -18.426 +/- 15.982 |   18.476 +/- 15.425 |    0.001 +/-  0.184 |    0.030 +/-  4.478
ILE  83 | R ILE  83 |    0.000 +/-  4.330 |   -0.030 +/-  2.140 |   -0.656 +/-  1.857 |    0.706 +/-  1.159 |   -0.000 +/-  0.090 |    0.021 +/-  4.399
ARG  84 | R ARG  84 |   -0.000 +/-  4.958 |   -0.020 +/-  2.041 |   18.614 +/- 15.420 |  -18.544 +/- 13.069 |    0.000 +/-  0.183 |    0.051 +/-  6.046
GLU  85 | R GLU  85 |   -0.000 +/-  4.087 |   -0.081 +/-  1.752 |  -22.058 +/- 12.022 |   22.139 +/- 11.180 |   -0.004 +/-  0.139 |   -0.004 +/-  4.021
ALA  86 | R ALA  86 |    0.000 +/-  2.543 |   -0.259 +/-  1.133 |   -0.645 +/-  2.062 |    0.921 +/-  1.207 |   -0.044 +/-  0.074 |   -0.027 +/-  2.979
PHE  87 | R PHE  87 |   -0.000 +/-  4.116 |   -0.171 +/-  1.789 |   -0.778 +/-  1.712 |    0.836 +/-  1.007 |   -0.002 +/-  0.070 |   -0.116 +/-  3.909
ARG  88 | R ARG  88 |   -0.000 +/-  5.213 |   -0.142 +/-  2.204 |   18.982 +/- 15.086 |  -19.223 +/- 13.692 |   -0.037 +/-  0.149 |   -0.420 +/-  4.854
VAL  89 | R VAL  89 |   -0.000 +/-  3.613 |   -2.487 +/-  2.471 |   -1.860 +/-  4.639 |    3.047 +/-  3.016 |   -0.415 +/-  0.196 |   -1.715 +/-  4.065
PHE  90 | R PHE  90 |   -0.000 +/-  4.178 |   -2.538 +/-  1.706 |   -0.539 +/-  2.346 |    0.156 +/-  1.787 |   -0.380 +/-  0.122 |   -3.302 +/-  4.319
ASP  91 | R ASP  91 |   -0.000 +/-  4.087 |   -0.064 +/-  2.489 |  -34.136 +/- 12.095 |   31.834 +/-  9.816 |   -0.064 +/-  0.045 |   -2.430 +/-  5.544
LYS  92 | R LYS  92 |    0.000 +/-  4.421 |   -0.969 +/-  2.168 |   21.870 +/- 21.722 |  -19.493 +/- 23.014 |   -0.267 +/-  0.359 |    1.140 +/-  5.296
ASP  93 | R ASP  93 |   -0.000 +/-  6.280 |   -0.044 +/-  2.000 |  -22.969 +/- 10.234 |   21.920 +/-  6.570 |    0.000 +/-  0.040 |   -1.092 +/-  4.614
GLY  94 | R GLY  94 |    0.000 +/-  2.312 |   -0.040 +/-  1.131 |    1.115 +/-  1.784 |   -0.918 +/-  0.817 |   -0.009 +/-  0.039 |    0.148 +/-  2.467
ASN  95 | R ASN  95 |    0.000 +/-  4.684 |   -0.031 +/-  1.833 |   -0.291 +/-  4.304 |   -0.113 +/-  1.757 |   -0.000 +/-  0.062 |   -0.435 +/-  4.088
GLY  96 | R GLY  96 |   -0.000 +/-  2.580 |   -0.072 +/-  0.973 |    1.067 +/-  2.023 |   -0.617 +/-  1.291 |   -0.014 +/-  0.054 |    0.364 +/-  2.993
TYR  97 | R TYR  97 |    0.000 +/-  4.822 |   -0.036 +/-  2.209 |   -0.220 +/-  4.095 |   -0.185 +/-  1.772 |   -0.001 +/-  0.161 |   -0.442 +/-  5.045
ILE  98 | R ILE  98 |    0.000 +/-  5.048 |   -0.079 +/-  2.113 |    0.792 +/-  2.667 |   -0.675 +/-  2.488 |   -0.001 +/-  0.063 |    0.037 +/-  5.470
SER  99 | R SER  99 |    0.000 +/-  3.127 |   -0.011 +/-  1.890 |   -1.146 +/-  2.115 |    1.045 +/-  1.700 |    0.000 +/-  0.046 |   -0.112 +/-  3.993
ALA 100 | R ALA 100 |    0.000 +/-  2.658 |   -0.007 +/-  1.225 |   -0.691 +/-  1.641 |    0.688 +/-  1.090 |    0.000 +/-  0.144 |   -0.010 +/-  2.554
ALA 101 | R ALA 101 |   -0.000 +/-  2.845 |   -0.009 +/-  1.101 |   -0.424 +/-  1.387 |    0.477 +/-  1.075 |    0.000 +/-  0.078 |    0.044 +/-  3.020
GLU 102 | R GLU 102 |   -0.000 +/-  4.781 |   -0.066 +/-  2.504 |  -27.713 +/-  9.479 |   26.260 +/-  7.843 |   -0.000 +/-  0.028 |   -1.518 +/-  4.954
LEU 103 | R LEU 103 |    0.000 +/-  4.418 |   -0.114 +/-  2.116 |   -0.731 +/-  1.846 |    0.875 +/-  1.011 |   -0.001 +/-  0.048 |    0.028 +/-  4.661
ARG 104 | R ARG 104 |    0.000 +/-  6.453 |   -0.030 +/-  2.435 |   22.072 +/- 15.280 |  -22.016 +/- 13.033 |    0.000 +/-  0.179 |    0.025 +/-  5.793
HIE 105 | R HIE 105 |   -0.000 +/-  4.457 |   -0.299 +/-  1.493 |   -0.037 +/-  6.061 |    0.466 +/-  5.091 |   -0.044 +/-  0.254 |    0.085 +/-  4.422
VAL 106 | R VAL 106 |    0.000 +/-  4.062 |   -1.069 +/-  1.733 |   -0.049 +/-  1.736 |    1.117 +/-  1.207 |   -0.261 +/-  0.079 |   -0.261 +/-  4.175
MET 107 | R MET 107 |   -0.000 +/-  4.135 |   -0.424 +/-  1.505 |   -1.054 +/-  1.897 |    0.994 +/-  1.636 |   -0.077 +/-  0.073 |   -0.561 +/-  4.266
THR 108 | R THR 108 |   -0.000 +/-  3.601 |   -0.059 +/-  1.881 |    0.025 +/-  2.555 |    0.257 +/-  1.937 |   -0.000 +/-  0.163 |    0.223 +/-  3.438
ASN 109 | R ASN 109 |   -0.000 +/-  4.501 |   -0.815 +/-  1.692 |    1.771 +/-  3.982 |    0.413 +/-  3.300 |   -0.186 +/-  0.206 |    1.184 +/-  3.963
LEU 110 | R LEU 110 |   -0.000 +/-  4.147 |   -1.780 +/-  1.783 |   -0.143 +/-  1.981 |    0.741 +/-  1.649 |   -0.408 +/-  0.106 |   -1.590 +/-  4.711
GLY 111 | R GLY 111 |    0.000 +/-  2.125 |   -0.038 +/-  0.886 |    0.091 +/-  2.352 |   -0.021 +/-  2.072 |   -0.000 +/-  0.108 |    0.031 +/-  2.093
GLU 112 | R GLU 112 |    0.000 +/-  3.612 |   -0.192 +/-  1.572 |  -45.162 +/- 12.923 |   45.607 +/- 12.742 |   -0.035 +/-  0.134 |    0.218 +/-  4.025
LYS 113 | R LYS 113 |   -0.000 +/-  4.805 |   -0.043 +/-  2.069 |   35.288 +/- 15.129 |  -34.840 +/- 15.219 |   -0.004 +/-  0.144 |    0.401 +/-  5.450
LEU 114 | R LEU 114 |    0.000 +/-  4.389 |   -0.011 +/-  1.991 |    0.152 +/-  3.779 |   -0.142 +/-  2.816 |    0.001 +/-  0.236 |   -0.000 +/-  4.486
THR 115 | R THR 115 |    0.000 +/-  3.701 |   -0.004 +/-  1.691 |   -0.547 +/-  3.248 |    0.549 +/-  2.571 |    0.000 +/-  0.072 |   -0.002 +/-  4.150
ASP 116 | R ASP 116 |   -0.000 +/-  3.548 |   -0.004 +/-  1.876 |  -21.967 +/-  8.961 |   21.940 +/-  8.588 |    0.000 +/-  0.190 |   -0.031 +/-  3.354
GLU 117 | R GLU 117 |    0.000 +/-  3.889 |   -0.003 +/-  1.568 |  -21.655 +/- 12.783 |   21.624 +/- 12.659 |   -0.000 +/-  0.091 |   -0.035 +/-  3.859
GLU 118 | R GLU 118 |   -0.000 +/-  4.089 |   -0.010 +/-  1.909 |  -27.660 +/- 13.289 |   27.648 +/- 12.881 |    0.000 +/-  0.092 |   -0.022 +/-  3.860
VAL 119 | R VAL 119 |   -0.000 +/-  4.247 |   -0.022 +/-  1.841 |   -0.989 +/-  1.671 |    1.038 +/-  0.934 |    0.000 +/-  0.042 |    0.028 +/-  4.216
ASP 120 | R ASP 120 |   -0.000 +/-  3.708 |   -0.010 +/-  2.134 |  -24.892 +/- 13.431 |   24.791 +/- 13.222 |   -0.000 +/-  0.154 |   -0.111 +/-  3.942
GLU 121 | R GLU 121 |   -0.000 +/-  3.774 |   -0.020 +/-  1.959 |  -30.611 +/- 10.264 |   30.571 +/-  9.256 |    0.000 +/-  0.088 |   -0.060 +/-  3.826
MET 122 | R MET 122 |    0.000 +/-  4.196 |   -0.190 +/-  1.516 |   -0.438 +/-  1.997 |    0.687 +/-  1.444 |   -0.016 +/-  0.091 |    0.043 +/-  4.046
ILE 123 | R ILE 123 |    0.000 +/-  3.622 |   -0.061 +/-  2.217 |   -0.899 +/-  2.161 |    0.929 +/-  1.135 |    0.000 +/-  0.036 |   -0.032 +/-  4.001
ARG 124 | R ARG 124 |    0.000 +/-  4.623 |   -0.029 +/-  2.327 |   27.911 +/- 20.864 |  -27.708 +/- 17.698 |   -0.001 +/-  0.172 |    0.174 +/-  5.051
GLU 125 | R GLU 125 |    0.000 +/-  4.272 |   -0.238 +/-  1.798 |  -55.419 +/- 17.504 |   55.286 +/- 16.553 |   -0.152 +/-  0.153 |   -0.523 +/-  4.945
ALA 126 | R ALA 126 |    0.000 +/-  2.621 |   -0.425 +/-  1.174 |   -0.529 +/-  1.572 |    0.736 +/-  1.301 |   -0.129 +/-  0.092 |   -0.348 +/-  2.824
ASP 127 | R ASP 127 |   -0.000 +/-  4.142 |   -0.062 +/-  2.003 |  -30.782 +/-  8.619 |   30.166 +/-  7.232 |   -0.000 +/-  0.026 |   -0.679 +/-  4.588
ILE 128 | R ILE 128 |   -0.000 +/-  3.734 |   -0.096 +/-  2.036 |    0.199 +/-  2.349 |   -0.161 +/-  1.475 |   -0.011 +/-  0.123 |   -0.069 +/-  3.875
ASP 129 | R ASP 129 |   -0.000 +/-  4.702 |   -0.010 +/-  2.464 |  -25.536 +/- 10.034 |   24.990 +/-  8.131 |    0.000 +/-  0.071 |   -0.556 +/-  4.833
GLY 130 | R GLY 130 |   -0.000 +/-  2.124 |   -0.003 +/-  1.042 |    0.814 +/-  1.640 |   -0.781 +/-  0.836 |   -0.000 +/-  0.040 |    0.030 +/-  2.245
ASP 131 | R ASP 131 |    0.000 +/-  5.446 |   -0.007 +/-  2.677 |  -25.275 +/-  9.753 |   24.665 +/-  7.627 |   -0.000 +/-  0.044 |   -0.617 +/-  4.687
GLY 132 | R GLY 132 |    0.000 +/-  2.517 |   -0.006 +/-  1.012 |    0.298 +/-  2.178 |   -0.236 +/-  1.527 |   -0.000 +/-  0.051 |    0.055 +/-  2.494
GLN 133 | R GLN 133 |   -0.000 +/-  5.727 |   -0.017 +/-  2.243 |    0.028 +/-  6.432 |   -0.238 +/-  3.748 |   -0.000 +/-  0.143 |   -0.228 +/-  5.508
VAL 134 | R VAL 134 |    0.000 +/-  3.433 |   -0.127 +/-  1.728 |    0.679 +/-  1.748 |   -0.450 +/-  1.023 |   -0.034 +/-  0.073 |    0.069 +/-  3.535
ASN 135 | R ASN 135 |    0.000 +/-  4.092 |   -0.025 +/-  1.920 |   -1.708 +/-  3.269 |    1.738 +/-  2.235 |    0.000 +/-  0.094 |    0.006 +/-  4.541
TYR 136 | R TYR 136 |    0.000 +/-  4.433 |   -0.023 +/-  1.838 |   -0.711 +/-  3.988 |    0.733 +/-  3.262 |    0.000 +/-  0.162 |   -0.002 +/-  4.962
GLU 137 | R GLU 137 |   -0.000 +/-  4.853 |   -0.009 +/-  1.833 |  -22.095 +/- 13.447 |   22.068 +/- 14.575 |    0.000 +/-  0.097 |   -0.037 +/-  4.652
GLU 138 | R GLU 138 |   -0.000 +/-  4.910 |   -0.051 +/-  2.380 |  -30.762 +/-  9.145 |   30.042 +/-  7.021 |   -0.000 +/-  0.019 |   -0.771 +/-  4.236
PHE 139 | R PHE 139 |   -0.000 +/-  4.108 |   -0.332 +/-  1.675 |   -0.291 +/-  1.540 |    0.204 +/-  0.845 |   -0.053 +/-  0.103 |   -0.473 +/-  4.177
VAL 140 | R VAL 140 |    0.000 +/-  3.949 |   -0.017 +/-  1.978 |   -0.488 +/-  2.114 |    0.441 +/-  0.933 |   -0.000 +/-  0.079 |   -0.064 +/-  4.090
GLN 141 | R GLN 141 |    0.000 +/-  3.866 |   -0.022 +/-  1.603 |    0.465 +/-  4.328 |   -0.368 +/-  3.450 |   -0.000 +/-  0.148 |    0.075 +/-  3.532
MET 142 | R MET 142 |    0.000 +/-  4.153 |   -0.458 +/-  1.720 |   -0.603 +/-  2.818 |    0.686 +/-  2.505 |   -0.150 +/-  0.171 |   -0.525 +/-  4.167
MET 143 | R MET 143 |    0.000 +/-  3.982 |   -0.114 +/-  1.902 |    0.037 +/-  3.170 |    0.004 +/-  2.874 |   -0.013 +/-  0.150 |   -0.086 +/-  4.101
THR 144 | R THR 144 |    0.000 +/-  3.957 |   -0.012 +/-  1.901 |    0.402 +/-  4.149 |   -0.355 +/-  2.858 |   -0.000 +/-  0.156 |    0.035 +/-  3.833
ALA 145 | R ALA 145 |    0.000 +/-  3.454 |   -0.013 +/-  0.975 |  -29.355 +/-  9.150 |   29.355 +/-  8.716 |   -0.003 +/-  0.153 |   -0.017 +/-  3.260
 CA 146 | R  CA 146 |    0.000 +/-  4.470 |   -0.001 +/-  1.480 |   38.619 +/- 19.040 |  -37.247 +/- 13.106 |    0.000 +/-  0.000 |    1.371 +/-  9.999
 CW 147 | R  CW 147 |   -0.000 +/-  3.196 |   -0.001 +/-  2.237 |    0.069 +/-  6.766 |   -0.076 +/-  0.812 |   -0.000 +/-  0.010 |   -0.008 +/-  3.939
 CA 148 | R  CA 148 |    0.000 +/-  4.838 |   -0.001 +/-  1.214 |   28.341 +/- 15.444 |  -27.515 +/- 10.094 |    0.000 +/-  0.000 |    0.825 +/-  9.686
 CW 149 | R  CW 149 |   -0.000 +/-  3.943 |   -0.001 +/-  1.910 |    0.213 +/-  5.226 |   -0.207 +/-  0.719 |    0.000 +/-  0.030 |    0.005 +/-  2.317
 CA 150 | R  CA 150 |   -0.000 +/-  5.238 |   -0.002 +/-  0.097 |   49.448 +/- 15.746 |  -46.654 +/- 13.609 |    0.000 +/-  0.000 |    2.792 +/- 10.027
 CW 151 | R  CW 151 |    0.000 +/-  3.340 |   -0.003 +/-  1.759 |   -0.265 +/-  4.515 |    0.205 +/-  1.465 |    0.000 +/-  0.031 |   -0.063 +/-  2.397
 CA 152 | R  CA 152 |   -0.000 +/-  4.194 |   -0.001 +/-  0.315 |   54.538 +/- 18.030 |  -52.188 +/- 14.190 |    0.000 +/-  0.000 |    2.349 +/-  7.374
 CW 153 | R  CW 153 |   -0.000 +/-  3.208 |   -0.002 +/-  1.796 |   -0.524 +/-  5.341 |    0.493 +/-  0.774 |    0.000 +/-  0.012 |   -0.033 +/-  2.922
PHE 154 | L PHE   1 |   -0.000 +/-  4.524 |   -0.519 +/-  1.926 | -155.067 +/- 15.904 |  156.872 +/- 16.052 |   -0.101 +/-  0.283 |    1.184 +/-  5.175
LYS 155 | L LYS   2 |   -0.000 +/-  4.127 |   -0.833 +/-  1.865 | -166.084 +/- 30.968 |  166.750 +/- 30.424 |   -0.271 +/-  0.371 |   -0.439 +/-  4.896
LYS 156 | L LYS   3 |   -0.000 +/-  3.988 |   -0.829 +/-  1.728 | -159.223 +/- 20.442 |  160.240 +/- 20.469 |   -0.139 +/-  0.202 |    0.048 +/-  4.593
PHE 157 | L PHE   4 |   -0.000 +/-  4.427 |   -5.601 +/-  1.818 |   -1.902 +/-  1.914 |    3.354 +/-  1.313 |   -0.841 +/-  0.183 |   -4.989 +/-  4.719
ALA 158 | L ALA   5 |    0.000 +/-  3.115 |   -1.710 +/-  1.013 |   -1.959 +/-  1.912 |    3.175 +/-  1.459 |   -0.318 +/-  0.092 |   -0.813 +/-  3.370
GLU 159 | L GLU   6 |   -0.000 +/-  4.108 |   -1.582 +/-  2.056 |  162.907 +/- 19.588 | -158.869 +/- 18.412 |   -0.268 +/-  0.260 |    2.188 +/-  5.000
ALA 160 | L ALA   7 |   -0.000 +/-  2.752 |   -1.309 +/-  1.253 |   -3.344 +/-  1.912 |    4.404 +/-  1.240 |   -0.229 +/-  0.070 |   -0.477 +/-  2.865
VAL 161 | L VAL   8 |    0.000 +/-  3.752 |   -3.788 +/-  1.853 |   -3.462 +/-  3.355 |    5.711 +/-  1.235 |   -0.669 +/-  0.076 |   -2.209 +/-  3.954
LYS 162 | L LYS   9 |    0.000 +/-  4.918 |   -4.166 +/-  1.939 | -156.275 +/- 12.359 |  162.730 +/- 11.575 |   -0.854 +/-  0.131 |    1.434 +/-  5.340
PHE 163 | L PHE  10 |    0.000 +/-  4.051 |   -5.326 +/-  1.654 |   -7.564 +/-  2.606 |    9.604 +/-  1.749 |   -1.011 +/-  0.141 |   -4.297 +/-  4.511
SER 164 | L SER  11 |    0.000 +/-  3.579 |   -3.107 +/-  1.487 |   -4.024 +/-  2.653 |    7.899 +/-  2.547 |   -0.491 +/-  0.094 |    0.277 +/-  3.483
ALA 165 | L ALA  12 |    0.000 +/-  3.276 |   -2.326 +/-  1.113 |   -4.117 +/-  3.377 |    5.445 +/-  2.339 |   -0.480 +/-  0.123 |   -1.478 +/-  3.407
LYS 166 | L LYS  13 |    0.000 +/-  3.993 |   -3.507 +/-  1.672 | -125.580 +/- 14.272 |  128.427 +/- 14.059 |   -0.794 +/-  0.185 |   -1.454 +/-  4.595
LEU 167 | L LEU  14 |   -0.000 +/-  4.017 |   -5.422 +/-  2.264 |   88.989 +/- 13.918 |  -86.568 +/- 13.030 |   -1.241 +/-  0.189 |   -4.243 +/-  5.005

Sidechain Energy Decomposition:
Residue |  Location |       Internal      |    van der Waals    |    Electrostatic    |   Polar Solvation   |    Non-Polar Solv.  |       TOTAL
-------------------------------------------------------------------------------------------------------------------------------------------------------
GLN   1 | R GLN   1 |    0.000 +/-  3.797 |   -0.004 +/-  1.173 |    2.552 +/-  4.944 |   -2.501 +/-  4.452 |    0.000 +/-  0.171 |    0.047 +/-  3.439
LEU   2 | R LEU   2 |   -0.000 +/-  3.261 |   -0.027 +/-  1.583 |    0.547 +/-  0.636 |   -0.514 +/-  0.395 |   -0.000 +/-  0.126 |    0.005 +/-  3.460
THR   3 | R THR   3 |   -0.000 +/-  2.786 |   -0.020 +/-  1.434 |    0.272 +/-  7.048 |   -0.247 +/-  5.503 |   -0.000 +/-  0.078 |    0.005 +/-  2.673
GLU   4 | R GLU   4 |   -0.000 +/-  3.311 |   -0.033 +/-  1.304 |  -24.677 +/-  7.890 |   24.722 +/-  8.210 |    0.000 +/-  0.076 |    0.011 +/-  3.289
GLU   5 | R GLU   5 |    0.000 +/-  3.401 |   -0.488 +/-  1.298 |  -40.048 +/- 15.189 |   40.448 +/- 15.667 |   -0.185 +/-  0.115 |   -0.273 +/-  3.498
GLN   6 | R GLN   6 |    0.000 +/-  3.472 |   -0.225 +/-  1.290 |    0.227 +/-  3.473 |    0.067 +/-  2.613 |   -0.004 +/-  0.075 |    0.065 +/-  3.331
ILE   7 | R ILE   7 |   -0.000 +/-  3.596 |   -0.047 +/-  1.380 |    0.715 +/-  0.493 |   -0.718 +/-  0.356 |   -0.000 +/-  0.115 |   -0.051 +/-  3.564
ALA   8 | R ALA   8 |    0.000 +/-  1.746 |   -0.431 +/-  0.498 |    1.473 +/-  0.366 |   -1.463 +/-  0.306 |   -0.146 +/-  0.052 |   -0.567 +/-  1.870
GLU   9 | R GLU   9 |    0.000 +/-  3.136 |   -2.567 +/-  1.033 |  -43.132 +/- 11.456 |   45.657 +/- 11.383 |   -0.469 +/-  0.076 |   -0.510 +/-  3.063
PHE  10 | R PHE  10 |   -0.000 +/-  3.610 |   -0.704 +/-  1.371 |    0.387 +/-  0.817 |   -0.606 +/-  0.592 |   -0.099 +/-  0.062 |   -1.023 +/-  3.939
LYS  11 | R LYS  11 |   -0.000 +/-  4.157 |   -0.114 +/-  1.273 |   21.999 +/- 11.010 |  -22.032 +/- 11.702 |   -0.002 +/-  0.170 |   -0.150 +/-  4.312
GLU  12 | R GLU  12 |   -0.000 +/-  3.882 |   -2.219 +/-  1.158 |  -54.949 +/- 19.253 |   56.029 +/- 18.731 |   -0.500 +/-  0.137 |   -1.639 +/-  3.673
ALA  13 | R ALA  13 |    0.000 +/-  1.662 |   -1.010 +/-  0.434 |    0.975 +/-  0.290 |   -0.920 +/-  0.215 |   -0.211 +/-  0.041 |   -1.166 +/-  1.735
PHE  14 | R PHE  14 |   -0.000 +/-  3.649 |   -0.133 +/-  1.370 |    0.302 +/-  0.731 |   -0.436 +/-  0.559 |   -0.002 +/-  0.013 |   -0.269 +/-  3.817
SER  15 | R SER  15 |    0.000 +/-  2.192 |   -0.048 +/-  0.884 |    1.552 +/-  3.049 |   -1.399 +/-  3.053 |   -0.000 +/-  0.071 |    0.104 +/-  2.309
LEU  16 | R LEU  16 |   -0.000 +/-  3.193 |   -0.604 +/-  1.487 |    0.940 +/-  0.690 |   -0.748 +/-  0.366 |   -0.077 +/-  0.123 |   -0.488 +/-  3.461
PHE  17 | R PHE  17 |   -0.000 +/-  4.252 |   -1.539 +/-  1.374 |   -0.162 +/-  0.833 |    0.056 +/-  0.687 |   -0.262 +/-  0.102 |   -1.906 +/-  4.439
ASP  18 | R ASP  18 |    0.000 +/-  3.444 |   -0.013 +/-  1.764 |  -18.380 +/-  7.757 |   18.030 +/-  5.971 |   -0.000 +/-  0.013 |   -0.363 +/-  4.513
LYS  19 | R LYS  19 |    0.000 +/-  4.180 |   -0.022 +/-  1.661 |   17.580 +/- 19.187 |  -17.170 +/- 20.475 |    0.000 +/-  0.175 |    0.388 +/-  5.485
ASP  20 | R ASP  20 |   -0.000 +/-  4.413 |   -0.003 +/-  2.115 |  -16.009 +/-  9.618 |   15.816 +/-  6.474 |    0.000 +/-  0.031 |   -0.196 +/-  4.406
GLY  21 | R GLY  21 |    0.000 +/-  0.684 |   -0.001 +/-  0.255 |   -0.608 +/-  0.252 |    0.604 +/-  0.222 |    0.000 +/-  0.011 |   -0.004 +/-  0.731
ASP  22 | R ASP  22 |    0.000 +/-  5.210 |   -0.004 +/-  2.191 |  -15.823 +/-  9.638 |   15.570 +/-  5.942 |    0.000 +/-  0.031 |   -0.256 +/-  6.016
GLY  23 | R GLY  23 |    0.000 +/-  0.788 |   -0.002 +/-  0.272 |   -0.634 +/-  0.240 |    0.625 +/-  0.212 |   -0.000 +/-  0.010 |   -0.011 +/-  0.879
THR  24 | R THR  24 |    0.000 +/-  2.862 |   -0.006 +/-  1.601 |    0.534 +/-  2.447 |   -0.537 +/-  1.405 |    0.000 +/-  0.066 |   -0.010 +/-  2.947
ILE  25 | R ILE  25 |   -0.000 +/-  4.242 |   -0.050 +/-  1.725 |    0.456 +/-  0.419 |   -0.447 +/-  0.230 |   -0.004 +/-  0.015 |   -0.044 +/-  4.288
THR  26 | R THR  26 |   -0.000 +/-  2.744 |   -0.002 +/-  0.959 |    0.091 +/-  3.086 |   -0.097 +/-  3.262 |   -0.000 +/-  0.057 |   -0.009 +/-  3.047
THR  27 | R THR  27 |   -0.000 +/-  3.056 |   -0.002 +/-  1.086 |    0.216 +/-  4.758 |   -0.213 +/-  3.562 |   -0.000 +/-  0.107 |    0.001 +/-  3.176
LYS  28 | R LYS  28 |   -0.000 +/-  3.809 |   -0.002 +/-  1.141 |   10.808 +/- 15.912 |  -10.816 +/- 15.168 |    0.000 +/-  0.195 |   -0.009 +/-  4.799
GLU  29 | R GLU  29 |   -0.000 +/-  4.891 |   -0.008 +/-  2.639 |  -16.471 +/-  9.871 |   16.189 +/-  7.134 |   -0.000 +/-  0.026 |   -0.290 +/-  5.024
LEU  30 | R LEU  30 |   -0.000 +/-  3.245 |   -0.108 +/-  1.563 |    0.234 +/-  0.606 |   -0.211 +/-  0.318 |   -0.018 +/-  0.036 |   -0.103 +/-  3.490
GLY  31 | R GLY  31 |    0.000 +/-  0.809 |   -0.002 +/-  0.285 |   -0.382 +/-  0.337 |    0.374 +/-  0.328 |    0.000 +/-  0.006 |   -0.010 +/-  0.880
THR  32 | R THR  32 |   -0.000 +/-  2.794 |   -0.033 +/-  1.125 |    0.016 +/-  2.654 |    0.027 +/-  1.781 |    0.000 +/-  0.129 |    0.010 +/-  3.482
VAL  33 | R VAL  33 |    0.000 +/-  3.104 |   -0.310 +/-  1.032 |    0.278 +/-  0.387 |   -0.194 +/-  0.210 |   -0.032 +/-  0.051 |   -0.258 +/-  3.105
MET  34 | R MET  34 |   -0.000 +/-  2.808 |   -0.167 +/-  1.712 |    0.374 +/-  1.210 |   -0.365 +/-  1.024 |   -0.022 +/-  0.171 |   -0.179 +/-  3.599
ARG  35 | R ARG  35 |    0.000 +/-  5.219 |   -0.039 +/-  1.760 |   12.408 +/-  7.450 |  -12.471 +/-  7.624 |    0.000 +/-  0.200 |   -0.102 +/-  4.567
SER  36 | R SER  36 |   -0.000 +/-  2.343 |   -0.620 +/-  1.173 |   -0.450 +/-  3.484 |    0.867 +/-  3.323 |   -0.108 +/-  0.132 |   -0.311 +/-  2.687
LEU  37 | R LEU  37 |    0.000 +/-  3.768 |   -1.043 +/-  1.598 |    0.242 +/-  0.620 |   -0.047 +/-  0.327 |   -0.183 +/-  0.171 |   -1.030 +/-  3.750
GLY  38 | R GLY  38 |   -0.000 +/-  0.670 |   -0.028 +/-  0.238 |   -0.410 +/-  0.305 |    0.394 +/-  0.296 |   -0.002 +/-  0.013 |   -0.046 +/-  0.694
GLN  39 | R GLN  39 |   -0.000 +/-  4.163 |   -0.022 +/-  1.994 |    0.292 +/-  3.146 |   -0.220 +/-  3.357 |   -0.000 +/-  0.374 |    0.050 +/-  3.725
ASN  40 | R ASN  40 |    0.000 +/-  3.286 |   -0.005 +/-  1.174 |   -0.046 +/-  4.743 |    0.066 +/-  3.913 |    0.000 +/-  0.215 |    0.016 +/-  2.687
PRO  41 | R PRO  41 |   -0.000 +/-  2.733 |   -0.008 +/-  1.059 |    2.430 +/-  3.264 |   -2.398 +/-  3.151 |   -0.000 +/-  0.094 |    0.025 +/-  2.913
THR  42 | R THR  42 |   -0.000 +/-  2.717 |   -0.001 +/-  1.074 |    0.215 +/-  3.990 |   -0.211 +/-  3.726 |   -0.000 +/-  0.077 |    0.003 +/-  2.939
GLU  43 | R GLU  43 |    0.000 +/-  3.494 |   -0.001 +/-  1.128 |  -10.596 +/- 14.225 |   10.599 +/- 13.644 |   -0.000 +/-  0.175 |    0.002 +/-  3.046
ALA  44 | R ALA  44 |   -0.000 +/-  1.942 |   -0.000 +/-  0.422 |    0.352 +/-  0.330 |   -0.352 +/-  0.280 |   -0.000 +/-  0.048 |   -0.000 +/-  1.964
GLU  45 | R GLU  45 |    0.000 +/-  3.694 |   -0.003 +/-  1.412 |   -9.251 +/- 16.625 |    9.271 +/- 16.032 |   -0.000 +/-  0.090 |    0.017 +/-  3.596
LEU  46 | R LEU  46 |    0.000 +/-  3.610 |   -0.007 +/-  1.685 |    0.321 +/-  0.700 |   -0.312 +/-  0.377 |    0.000 +/-  0.085 |    0.001 +/-  3.758
GLN  47 | R GLN  47 |   -0.000 +/-  3.862 |   -0.001 +/-  1.515 |    0.241 +/-  8.746 |   -0.236 +/-  7.325 |   -0.000 +/-  0.212 |    0.004 +/-  3.797
ASP  48 | R ASP  48 |   -0.000 +/-  3.357 |   -0.002 +/-  0.863 |   -8.574 +/-  9.308 |    8.590 +/-  9.583 |    0.000 +/-  0.089 |    0.014 +/-  2.653
MET  49 | R MET  49 |   -0.000 +/-  2.960 |   -0.137 +/-  1.345 |    0.256 +/-  1.710 |   -0.238 +/-  1.292 |   -0.030 +/-  0.118 |   -0.149 +/-  3.372
ILE  50 | R ILE  50 |    0.000 +/-  3.550 |   -0.010 +/-  1.375 |    0.378 +/-  0.286 |   -0.374 +/-  0.255 |    0.000 +/-  0.055 |   -0.006 +/-  3.714
ASN  51 | R ASN  51 |    0.000 +/-  3.638 |   -0.002 +/-  0.912 |    0.051 +/-  5.333 |   -0.042 +/-  4.058 |    0.000 +/-  0.085 |    0.007 +/-  3.022
GLU  52 | R GLU  52 |   -0.000 +/-  3.301 |   -0.019 +/-  1.043 |   -8.147 +/-  7.125 |    8.215 +/-  6.992 |   -0.001 +/-  0.131 |    0.048 +/-  2.979
VAL  53 | R VAL  53 |    0.000 +/-  2.928 |   -0.169 +/-  1.540 |    0.177 +/-  0.712 |   -0.162 +/-  0.269 |   -0.040 +/-  0.179 |   -0.195 +/-  2.975
ASP  54 | R ASP  54 |    0.000 +/-  3.328 |   -0.005 +/-  1.978 |  -10.609 +/-  6.209 |   10.441 +/-  4.614 |   -0.000 +/-  0.024 |   -0.173 +/-  4.088
ALA  55 | R ALA  55 |    0.000 +/-  1.908 |   -0.004 +/-  0.749 |    0.388 +/-  0.401 |   -0.387 +/-  0.316 |   -0.000 +/-  0.148 |   -0.003 +/-  2.084
ASP  56 | R ASP  56 |    0.000 +/-  3.996 |   -0.003 +/-  2.019 |  -11.680 +/-  6.659 |   11.550 +/-  5.105 |    0.000 +/-  0.110 |   -0.132 +/-  3.915
GLY  57 | R GLY  57 |    0.000 +/-  0.651 |   -0.000 +/-  0.245 |   -0.308 +/-  0.166 |    0.307 +/-  0.149 |   -0.000 +/-  0.012 |   -0.001 +/-  0.672
ASN  58 | R ASN  58 |    0.000 +/-  3.599 |   -0.001 +/-  1.813 |    0.084 +/-  3.731 |   -0.157 +/-  1.346 |    0.000 +/-  0.028 |   -0.074 +/-  3.064
GLY  59 | R GLY  59 |   -0.000 +/-  0.942 |   -0.000 +/-  0.273 |   -0.306 +/-  0.209 |    0.305 +/-  0.185 |    0.000 +/-  0.008 |   -0.002 +/-  0.922
THR  60 | R THR  60 |    0.000 +/-  2.794 |   -0.003 +/-  1.385 |    0.237 +/-  1.901 |   -0.233 +/-  1.912 |   -0.000 +/-  0.079 |    0.001 +/-  3.295
ILE  61 | R ILE  61 |   -0.000 +/-  3.687 |   -0.107 +/-  1.720 |    0.359 +/-  0.389 |   -0.355 +/-  0.232 |   -0.016 +/-  0.054 |   -0.120 +/-  3.954
ASP  62 | R ASP  62 |    0.000 +/-  2.720 |   -0.006 +/-  1.520 |  -15.101 +/-  5.194 |   15.103 +/-  5.393 |    0.000 +/-  0.076 |   -0.004 +/-  2.787
PHE  63 | R PHE  63 |   -0.000 +/-  3.709 |   -0.043 +/-  1.428 |    0.456 +/-  0.724 |   -0.551 +/-  0.493 |    0.000 +/-  0.091 |   -0.138 +/-  4.227
PRO  64 | R PRO  64 |   -0.000 +/-  2.564 |   -0.006 +/-  0.909 |    3.136 +/-  1.371 |   -3.118 +/-  1.563 |   -0.000 +/-  0.117 |    0.012 +/-  2.635
GLU  65 | R GLU  65 |   -0.000 +/-  4.420 |   -0.017 +/-  1.988 |  -12.161 +/-  7.243 |   11.940 +/-  5.107 |    0.000 +/-  0.025 |   -0.237 +/-  5.802
PHE  66 | R PHE  66 |    0.000 +/-  3.548 |   -0.935 +/-  1.172 |    0.292 +/-  0.475 |   -0.566 +/-  0.429 |   -0.076 +/-  0.043 |   -1.285 +/-  3.909
LEU  67 | R LEU  67 |    0.000 +/-  3.301 |   -0.034 +/-  1.607 |    0.558 +/-  0.631 |   -0.523 +/-  0.335 |   -0.000 +/-  0.094 |    0.001 +/-  3.343
THR  68 | R THR  68 |    0.000 +/-  2.979 |   -0.014 +/-  1.176 |    0.119 +/-  2.813 |   -0.086 +/-  2.716 |    0.000 +/-  0.170 |    0.019 +/-  2.927
MET  69 | R MET  69 |    0.000 +/-  2.892 |   -0.822 +/-  1.268 |    0.699 +/-  1.595 |   -0.545 +/-  1.212 |   -0.137 +/-  0.182 |   -0.806 +/-  3.132
MET  70 | R MET  70 |   -0.000 +/-  3.200 |   -1.854 +/-  1.056 |    1.224 +/-  1.783 |   -1.212 +/-  1.385 |   -0.265 +/-  0.056 |   -2.107 +/-  3.222
ALA  71 | R ALA  71 |    0.000 +/-  1.946 |   -0.022 +/-  0.463 |    0.602 +/-  0.279 |   -0.594 +/-  0.235 |    0.000 +/-  0.064 |   -0.014 +/-  1.999
ARG  72 | R ARG  72 |    0.000 +/-  5.133 |   -0.056 +/-  1.693 |    8.034 +/-  8.369 |   -8.019 +/-  9.262 |   -0.003 +/-  0.206 |   -0.044 +/-  4.426
LYS  73 | R LYS  73 |    0.000 +/-  3.736 |   -1.557 +/-  1.451 |  -12.473 +/- 12.857 |   12.504 +/- 12.144 |   -0.539 +/-  0.185 |   -2.065 +/-  4.984
MET  74 | R MET  74 |    0.000 +/-  3.556 |   -0.458 +/-  0.983 |    0.424 +/-  2.780 |   -0.338 +/-  2.546 |   -0.053 +/-  0.108 |   -0.425 +/-  3.622
LYS  75 | R LYS  75 |   -0.000 +/-  4.044 |   -0.077 +/-  1.395 |   12.383 +/- 20.664 |  -12.237 +/- 19.722 |   -0.005 +/-  0.206 |    0.064 +/-  5.161
ASP  76 | R ASP  76 |    0.000 +/-  2.857 |   -0.011 +/-  0.680 |  -17.751 +/-  9.288 |   17.804 +/-  8.972 |   -0.000 +/-  0.105 |    0.041 +/-  2.699
THR  77 | R THR  77 |   -0.000 +/-  2.814 |   -0.029 +/-  1.164 |    0.183 +/-  2.866 |   -0.126 +/-  2.804 |   -0.000 +/-  0.148 |    0.028 +/-  2.943
ASP  78 | R ASP  78 |    0.000 +/-  3.030 |   -0.003 +/-  0.910 |  -15.790 +/- 12.921 |   15.799 +/- 12.447 |    0.000 +/-  0.129 |    0.005 +/-  2.822
SER  79 | R SER  79 |    0.000 +/-  2.049 |   -0.001 +/-  0.677 |    0.503 +/-  3.035 |   -0.497 +/-  2.727 |    0.000 +/-  0.108 |    0.005 +/-  2.392
GLU  80 | R GLU  80 |   -0.000 +/-  3.449 |   -0.002 +/-  1.546 |  -15.299 +/- 16.045 |   15.292 +/- 15.220 |   -0.000 +/-  0.162 |   -0.009 +/-  3.513
GLU  81 | R GLU  81 |    0.000 +/-  3.021 |   -0.003 +/-  1.292 |  -14.502 +/- 14.052 |   14.501 +/- 12.961 |    0.000 +/-  0.094 |   -0.003 +/-  3.322
GLU  82 | R GLU  82 |    0.000 +/-  3.699 |   -0.011 +/-  1.397 |  -14.811 +/- 15.189 |   14.861 +/- 14.824 |    0.001 +/-  0.183 |    0.040 +/-  3.535
ILE  83 | R ILE  83 |   -0.000 +/-  3.732 |   -0.017 +/-  1.803 |    0.663 +/-  0.397 |   -0.656 +/-  0.289 |   -0.000 +/-  0.090 |   -0.010 +/-  3.786
ARG  84 | R ARG  84 |   -0.000 +/-  4.447 |   -0.009 +/-  1.738 |   14.053 +/- 14.670 |  -14.085 +/- 12.451 |    0.000 +/-  0.176 |   -0.040 +/-  5.236
GLU  85 | R GLU  85 |    0.000 +/-  3.245 |   -0.046 +/-  1.303 |  -17.686 +/- 11.330 |   17.808 +/- 10.645 |   -0.004 +/-  0.135 |    0.072 +/-  3.331
ALA  86 | R ALA  86 |   -0.000 +/-  1.742 |   -0.115 +/-  0.518 |    0.854 +/-  0.394 |   -0.840 +/-  0.314 |   -0.029 +/-  0.061 |   -0.130 +/-  1.867
PHE  87 | R PHE  87 |    0.000 +/-  3.399 |   -0.100 +/-  1.276 |    0.465 +/-  0.566 |   -0.577 +/-  0.572 |   -0.002 +/-  0.070 |   -0.214 +/-  3.629
ARG  88 | R ARG  88 |    0.000 +/-  4.719 |   -0.105 +/-  1.897 |   15.031 +/- 13.989 |  -15.356 +/- 12.502 |   -0.013 +/-  0.146 |   -0.442 +/-  4.202
VAL  89 | R VAL  89 |    0.000 +/-  2.748 |   -1.859 +/-  1.536 |    0.100 +/-  0.490 |    0.034 +/-  0.358 |   -0.307 +/-  0.191 |   -2.031 +/-  3.034
PHE  90 | R PHE  90 |   -0.000 +/-  3.487 |   -2.156 +/-  1.261 |   -0.235 +/-  0.691 |   -0.472 +/-  0.543 |   -0.355 +/-  0.115 |   -3.218 +/-  3.752
ASP  91 | R ASP  91 |   -0.000 +/-  3.427 |   -0.175 +/-  2.263 |  -23.385 +/-  8.690 |   21.809 +/-  6.796 |   -0.004 +/-  0.011 |   -1.754 +/-  5.060
LYS  92 | R LYS  92 |    0.000 +/-  3.842 |   -0.842 +/-  1.833 |   15.051 +/- 20.099 |  -12.966 +/- 21.885 |   -0.252 +/-  0.355 |    0.991 +/-  4.953
ASP  93 | R ASP  93 |   -0.000 +/-  6.076 |   -0.019 +/-  1.545 |  -19.303 +/-  9.252 |   18.258 +/-  5.187 |    0.000 +/-  0.034 |   -1.064 +/-  4.296
GLY  94 | R GLY  94 |    0.000 +/-  0.788 |   -0.011 +/-  0.214 |   -0.635 +/-  0.260 |    0.625 +/-  0.247 |    0.000 +/-  0.012 |   -0.020 +/-  0.773
ASN  95 | R ASN  95 |   -0.000 +/-  4.055 |   -0.014 +/-  1.533 |   -0.850 +/-  4.021 |    0.214 +/-  1.274 |   -0.000 +/-  0.042 |   -0.650 +/-  3.285
GLY  96 | R GLY  96 |    0.000 +/-  0.829 |   -0.023 +/-  0.263 |   -0.745 +/-  0.269 |    0.710 +/-  0.230 |   -0.001 +/-  0.008 |   -0.059 +/-  0.897
TYR  97 | R TYR  97 |   -0.000 +/-  4.151 |   -0.018 +/-  1.358 |    0.464 +/-  1.977 |   -0.473 +/-  1.579 |   -0.001 +/-  0.160 |   -0.028 +/-  4.290
ILE  98 | R ILE  98 |    0.000 +/-  4.025 |   -0.070 +/-  1.540 |    0.859 +/-  0.400 |   -0.818 +/-  0.247 |   -0.001 +/-  0.049 |   -0.030 +/-  4.456
SER  99 | R SER  99 |    0.000 +/-  2.129 |   -0.004 +/-  0.769 |    0.244 +/-  0.905 |   -0.303 +/-  1.008 |    0.000 +/-  0.047 |   -0.063 +/-  2.818
ALA 100 | R ALA 100 |    0.000 +/-  1.753 |   -0.003 +/-  0.485 |    0.729 +/-  0.401 |   -0.723 +/-  0.310 |    0.000 +/-  0.120 |    0.003 +/-  1.833
ALA 101 | R ALA 101 |   -0.000 +/-  1.665 |   -0.003 +/-  0.390 |    0.700 +/-  0.277 |   -0.695 +/-  0.216 |    0.000 +/-  0.049 |    0.002 +/-  1.699
GLU 102 | R GLU 102 |    0.000 +/-  4.011 |   -0.041 +/-  2.177 |  -23.028 +/-  8.198 |   21.547 +/-  6.382 |   -0.000 +/-  0.021 |   -1.522 +/-  4.196
LEU 103 | R LEU 103 |   -0.000 +/-  3.555 |   -0.082 +/-  1.625 |    0.640 +/-  0.682 |   -0.545 +/-  0.290 |   -0.001 +/-  0.048 |    0.011 +/-  3.939
ARG 104 | R ARG 104 |   -0.000 +/-  5.716 |   -0.013 +/-  1.808 |   16.261 +/- 14.113 |  -16.384 +/- 12.000 |    0.000 +/-  0.177 |   -0.136 +/-  5.279
HIE 105 | R HIE 105 |    0.000 +/-  3.646 |   -0.253 +/-  1.348 |   -0.483 +/-  5.717 |    0.638 +/-  5.334 |   -0.044 +/-  0.264 |   -0.142 +/-  3.635
VAL 106 | R VAL 106 |    0.000 +/-  3.727 |   -0.868 +/-  1.311 |    0.752 +/-  0.464 |   -0.355 +/-  0.232 |   -0.253 +/-  0.072 |   -0.724 +/-  3.956
MET 107 | R MET 107 |   -0.000 +/-  3.401 |   -0.344 +/-  1.122 |    0.534 +/-  1.290 |   -0.555 +/-  1.215 |   -0.077 +/-  0.072 |   -0.441 +/-  3.434
THR 108 | R THR 108 |   -0.000 +/-  3.022 |   -0.024 +/-  1.118 |    0.579 +/-  1.354 |   -0.486 +/-  1.026 |   -0.000 +/-  0.142 |    0.069 +/-  2.907
ASN 109 | R ASN 109 |   -0.000 +/-  3.623 |   -0.685 +/-  1.034 |    1.746 +/-  3.338 |   -0.144 +/-  2.613 |   -0.184 +/-  0.167 |    0.733 +/-  2.833
LEU 110 | R LEU 110 |    0.000 +/-  3.783 |   -1.635 +/-  1.246 |    1.102 +/-  0.584 |   -0.799 +/-  0.319 |   -0.407 +/-  0.081 |   -1.739 +/-  4.121
GLY 111 | R GLY 111 |    0.000 +/-  0.776 |   -0.008 +/-  0.274 |   -0.812 +/-  0.201 |    0.794 +/-  0.194 |   -0.000 +/-  0.011 |   -0.027 +/-  0.825
GLU 112 | R GLU 112 |    0.000 +/-  3.314 |   -0.171 +/-  1.132 |  -40.382 +/- 11.517 |   40.793 +/- 11.433 |   -0.035 +/-  0.131 |    0.205 +/-  3.231
LYS 113 | R LYS 113 |   -0.000 +/-  4.012 |   -0.032 +/-  1.610 |   29.172 +/- 13.784 |  -28.880 +/- 14.340 |   -0.003 +/-  0.168 |    0.256 +/-  4.552
LEU 114 | R LEU 114 |    0.000 +/-  3.526 |   -0.008 +/-  1.474 |    0.496 +/-  0.679 |   -0.488 +/-  0.383 |    0.000 +/-  0.207 |    0.001 +/-  3.710
THR 115 | R THR 115 |   -0.000 +/-  2.924 |   -0.002 +/-  0.966 |    0.500 +/-  2.554 |   -0.484 +/-  2.349 |   -0.000 +/-  0.079 |    0.015 +/-  3.133
ASP 116 | R ASP 116 |   -0.000 +/-  2.968 |   -0.002 +/-  1.137 |  -17.085 +/-  7.603 |   17.082 +/-  7.661 |    0.000 +/-  0.170 |   -0.005 +/-  2.698
GLU 117 | R GLU 117 |   -0.000 +/-  3.287 |   -0.002 +/-  1.083 |  -17.350 +/- 10.077 |   17.332 +/- 10.095 |   -0.000 +/-  0.082 |   -0.020 +/-  3.031
GLU 118 | R GLU 118 |   -0.000 +/-  3.611 |   -0.005 +/-  1.434 |  -22.388 +/- 13.112 |   22.369 +/- 12.670 |    0.000 +/-  0.095 |   -0.024 +/-  3.494
VAL 119 | R VAL 119 |    0.000 +/-  3.320 |   -0.014 +/-  1.317 |    0.416 +/-  0.463 |   -0.384 +/-  0.207 |    0.000 +/-  0.042 |    0.017 +/-  3.276
ASP 120 | R ASP 120 |   -0.000 +/-  2.889 |   -0.004 +/-  1.582 |  -19.276 +/- 12.141 |   19.243 +/- 11.627 |   -0.000 +/-  0.143 |   -0.038 +/-  3.056
GLU 121 | R GLU 121 |   -0.000 +/-  3.328 |   -0.011 +/-  1.428 |  -24.960 +/-  9.539 |   24.929 +/-  8.526 |   -0.000 +/-  0.090 |   -0.042 +/-  3.079
MET 122 | R MET 122 |    0.000 +/-  3.369 |   -0.148 +/-  1.100 |    1.561 +/-  1.250 |   -1.504 +/-  1.000 |   -0.015 +/-  0.085 |   -0.106 +/-  3.352
ILE 123 | R ILE 123 |    0.000 +/-  2.880 |   -0.036 +/-  1.602 |    0.719 +/-  0.404 |   -0.707 +/-  0.331 |   -0.000 +/-  0.036 |   -0.024 +/-  3.014
ARG 124 | R ARG 124 |    0.000 +/-  4.447 |   -0.014 +/-  1.777 |   20.536 +/- 19.708 |  -20.513 +/- 16.230 |   -0.001 +/-  0.152 |    0.009 +/-  4.617
GLU 125 | R GLU 125 |   -0.000 +/-  3.541 |   -0.147 +/-  1.193 |  -47.624 +/- 15.418 |   47.442 +/- 14.697 |   -0.139 +/-  0.148 |   -0.468 +/-  3.596
ALA 126 | R ALA 126 |    0.000 +/-  1.680 |   -0.243 +/-  0.607 |    1.186 +/-  0.383 |   -1.181 +/-  0.315 |   -0.063 +/-  0.054 |   -0.301 +/-  1.834
ASP 127 | R ASP 127 |    0.000 +/-  3.496 |   -0.023 +/-  1.868 |  -23.163 +/-  7.117 |   22.522 +/-  5.654 |   -0.000 +/-  0.012 |   -0.664 +/-  4.171
ILE 128 | R ILE 128 |   -0.000 +/-  3.044 |   -0.082 +/-  1.483 |    1.031 +/-  0.375 |   -1.023 +/-  0.267 |   -0.011 +/-  0.109 |   -0.086 +/-  3.241
ASP 129 | R ASP 129 |    0.000 +/-  4.340 |   -0.006 +/-  2.288 |  -21.169 +/-  8.942 |   20.617 +/-  6.963 |   -0.000 +/-  0.055 |   -0.558 +/-  4.206
GLY 130 | R GLY 130 |    0.000 +/-  0.632 |   -0.001 +/-  0.255 |   -0.654 +/-  0.167 |    0.650 +/-  0.164 |   -0.000 +/-  0.011 |   -0.004 +/-  0.658
ASP 131 | R ASP 131 |    0.000 +/-  4.778 |   -0.004 +/-  2.099 |  -21.322 +/-  8.643 |   20.690 +/-  6.461 |   -0.000 +/-  0.033 |   -0.636 +/-  4.351
GLY 132 | R GLY 132 |    0.000 +/-  0.831 |   -0.001 +/-  0.325 |   -0.693 +/-  0.207 |    0.686 +/-  0.206 |    0.000 +/-  0.008 |   -0.008 +/-  0.883
GLN 133 | R GLN 133 |   -0.000 +/-  4.402 |   -0.009 +/-  1.195 |    0.736 +/-  4.587 |   -0.690 +/-  3.648 |   -0.000 +/-  0.143 |    0.036 +/-  3.861
VAL 134 | R VAL 134 |    0.000 +/-  2.635 |   -0.112 +/-  1.056 |    0.707 +/-  0.556 |   -0.584 +/-  0.241 |   -0.034 +/-  0.073 |   -0.022 +/-  2.625
ASN 135 | R ASN 135 |   -0.000 +/-  3.252 |   -0.010 +/-  1.083 |   -0.612 +/-  2.701 |    0.602 +/-  1.718 |    0.000 +/-  0.082 |   -0.019 +/-  3.420
TYR 136 | R TYR 136 |    0.000 +/-  3.860 |   -0.015 +/-  1.446 |    0.517 +/-  3.875 |   -0.509 +/-  3.236 |    0.000 +/-  0.156 |   -0.008 +/-  4.307
GLU 137 | R GLU 137 |    0.000 +/-  3.937 |   -0.004 +/-  1.316 |  -17.776 +/- 12.093 |   17.765 +/- 13.090 |    0.000 +/-  0.091 |   -0.015 +/-  3.839
GLU 138 | R GLU 138 |    0.000 +/-  4.667 |   -0.033 +/-  2.160 |  -25.740 +/-  8.436 |   24.951 +/-  6.319 |   -0.000 +/-  0.014 |   -0.823 +/-  3.767
PHE 139 | R PHE 139 |    0.000 +/-  3.607 |   -0.305 +/-  1.382 |    0.672 +/-  0.559 |   -0.847 +/-  0.446 |   -0.053 +/-  0.093 |   -0.532 +/-  3.668
VAL 140 | R VAL 140 |   -0.000 +/-  3.248 |   -0.008 +/-  1.225 |    0.319 +/-  0.521 |   -0.323 +/-  0.215 |   -0.000 +/-  0.078 |   -0.012 +/-  3.150
GLN 141 | R GLN 141 |   -0.000 +/-  3.372 |   -0.012 +/-  1.242 |    1.293 +/-  3.918 |   -1.243 +/-  3.166 |   -0.000 +/-  0.163 |    0.037 +/-  3.131
MET 142 | R MET 142 |   -0.000 +/-  3.666 |   -0.431 +/-  1.283 |    0.441 +/-  1.954 |   -0.486 +/-  1.717 |   -0.150 +/-  0.223 |   -0.625 +/-  3.779
MET 143 | R MET 143 |   -0.000 +/-  3.358 |   -0.098 +/-  1.273 |    0.740 +/-  1.661 |   -0.686 +/-  1.518 |   -0.013 +/-  0.124 |   -0.058 +/-  3.356
THR 144 | R THR 144 |    0.000 +/-  2.759 |   -0.006 +/-  1.229 |    0.458 +/-  1.649 |   -0.434 +/-  1.162 |   -0.000 +/-  0.122 |    0.018 +/-  2.767
ALA 145 | R ALA 145 |    0.000 +/-  2.047 |   -0.013 +/-  0.578 |   -4.502 +/-  1.245 |    4.492 +/-  1.152 |   -0.002 +/-  0.119 |   -0.025 +/-  2.112
 CA 146 | R  CA 146 |    0.000 +/-  4.470 |   -0.001 +/-  1.480 |   38.619 +/- 19.040 |  -37.247 +/- 13.106 |    0.000 +/-  0.000 |    1.371 +/-  9.999
 CW 147 | R  CW 147 |   -0.000 +/-  3.196 |   -0.001 +/-  2.237 |    0.069 +/-  6.766 |   -0.076 +/-  0.812 |   -0.000 +/-  0.010 |   -0.008 +/-  3.939
 CA 148 | R  CA 148 |    0.000 +/-  4.838 |   -0.001 +/-  1.214 |   28.341 +/- 15.444 |  -27.515 +/- 10.094 |    0.000 +/-  0.000 |    0.825 +/-  9.686
 CW 149 | R  CW 149 |   -0.000 +/-  3.943 |   -0.001 +/-  1.910 |    0.213 +/-  5.226 |   -0.207 +/-  0.719 |    0.000 +/-  0.030 |    0.005 +/-  2.317
 CA 150 | R  CA 150 |   -0.000 +/-  5.238 |   -0.002 +/-  0.097 |   49.448 +/- 15.746 |  -46.654 +/- 13.609 |    0.000 +/-  0.000 |    2.792 +/- 10.027
 CW 151 | R  CW 151 |    0.000 +/-  3.340 |   -0.003 +/-  1.759 |   -0.265 +/-  4.515 |    0.205 +/-  1.465 |    0.000 +/-  0.031 |   -0.063 +/-  2.397
 CA 152 | R  CA 152 |   -0.000 +/-  4.194 |   -0.001 +/-  0.315 |   54.538 +/- 18.030 |  -52.188 +/- 14.190 |    0.000 +/-  0.000 |    2.349 +/-  7.374
 CW 153 | R  CW 153 |   -0.000 +/-  3.208 |   -0.002 +/-  1.796 |   -0.524 +/-  5.341 |    0.493 +/-  0.774 |    0.000 +/-  0.012 |   -0.033 +/-  2.922
PHE 154 | L PHE   1 |    0.000 +/-  3.778 |   -0.490 +/-  1.423 |  -15.934 +/-  1.324 |   16.138 +/-  1.240 |   -0.026 +/-  0.261 |   -0.313 +/-  3.792
LYS 155 | L LYS   2 |    0.000 +/-  3.501 |   -0.640 +/-  1.383 | -132.926 +/- 29.421 |  132.751 +/- 28.595 |   -0.268 +/-  0.350 |   -1.082 +/-  4.339
LYS 156 | L LYS   3 |   -0.000 +/-  3.362 |   -0.529 +/-  1.229 | -125.814 +/- 18.850 |  125.517 +/- 18.150 |   -0.134 +/-  0.178 |   -0.960 +/-  3.682
PHE 157 | L PHE   4 |   -0.000 +/-  3.855 |   -4.635 +/-  1.499 |   -3.588 +/-  0.788 |    3.903 +/-  0.689 |   -0.793 +/-  0.171 |   -5.113 +/-  4.172
ALA 158 | L ALA   5 |   -0.000 +/-  1.814 |   -0.812 +/-  0.491 |   -5.373 +/-  0.450 |    5.412 +/-  0.381 |   -0.213 +/-  0.082 |   -0.986 +/-  1.980
GLU 159 | L GLU   6 |   -0.000 +/-  3.540 |   -1.151 +/-  1.544 |  139.315 +/- 19.971 | -134.931 +/- 18.716 |   -0.241 +/-  0.252 |    2.991 +/-  4.121
ALA 160 | L ALA   7 |   -0.000 +/-  1.976 |   -0.779 +/-  0.582 |   -5.522 +/-  0.348 |    5.538 +/-  0.279 |   -0.220 +/-  0.053 |   -0.982 +/-  1.973
VAL 161 | L VAL   8 |   -0.000 +/-  3.077 |   -2.996 +/-  1.158 |   -2.645 +/-  0.379 |    3.290 +/-  0.183 |   -0.635 +/-  0.062 |   -2.986 +/-  2.933
LYS 162 | L LYS   9 |    0.000 +/-  4.311 |   -3.070 +/-  1.599 | -124.554 +/- 11.344 |  127.263 +/- 10.372 |   -0.738 +/-  0.124 |   -1.099 +/-  4.880
PHE 163 | L PHE  10 |    0.000 +/-  3.640 |   -4.300 +/-  1.083 |   -3.215 +/-  0.619 |    3.996 +/-  0.391 |   -0.884 +/-  0.119 |   -4.403 +/-  3.729
SER 164 | L SER  11 |    0.000 +/-  2.431 |   -1.908 +/-  0.834 |   -4.846 +/-  1.938 |    6.837 +/-  2.025 |   -0.369 +/-  0.049 |   -0.285 +/-  2.516
ALA 165 | L ALA  12 |   -0.000 +/-  2.197 |   -1.233 +/-  0.571 |   -3.646 +/-  0.386 |    3.776 +/-  0.314 |   -0.250 +/-  0.076 |   -1.353 +/-  2.274
LYS 166 | L LYS  13 |    0.000 +/-  3.688 |   -2.648 +/-  1.308 |  -98.789 +/- 13.086 |  100.585 +/- 13.240 |   -0.653 +/-  0.185 |   -1.504 +/-  3.833
LEU 167 | L LEU  14 |    0.000 +/-  3.406 |   -4.529 +/-  1.825 |   19.378 +/-  2.264 |  -19.515 +/-  1.973 |   -0.971 +/-  0.153 |   -5.636 +/-  3.959

Backbone Energy Decomposition:
Residue |  Location |       Internal      |    van der Waals    |    Electrostatic    |   Polar Solvation   |    Non-Polar Solv.  |       TOTAL
-------------------------------------------------------------------------------------------------------------------------------------------------------
GLN   1 | R GLN   1 |   -0.000 +/-  1.809 |   -0.003 +/-  1.058 |   17.542 +/-  8.799 |  -17.328 +/-  8.937 |   -0.000 +/-  0.089 |    0.211 +/-  2.647
LEU   2 | R LEU   2 |    0.000 +/-  1.520 |   -0.006 +/-  0.844 |   -0.000 +/-  2.514 |    0.074 +/-  2.195 |   -0.000 +/-  0.056 |    0.068 +/-  2.068
THR   3 | R THR   3 |    0.000 +/-  1.647 |   -0.015 +/-  1.086 |   -0.661 +/-  2.573 |    0.626 +/-  1.964 |    0.000 +/-  0.034 |   -0.050 +/-  2.031
GLU   4 | R GLU   4 |    0.000 +/-  1.657 |   -0.051 +/-  0.965 |   -5.833 +/-  2.623 |    5.791 +/-  2.103 |   -0.000 +/-  0.033 |   -0.094 +/-  1.837
GLU   5 | R GLU   5 |   -0.000 +/-  1.536 |   -0.416 +/-  1.206 |   -7.616 +/-  2.710 |    8.185 +/-  2.017 |   -0.031 +/-  0.031 |    0.122 +/-  1.807
GLN   6 | R GLN   6 |    0.000 +/-  1.493 |   -0.124 +/-  1.044 |   -1.718 +/-  1.796 |    1.692 +/-  1.126 |   -0.000 +/-  0.008 |   -0.150 +/-  2.145
ILE   7 | R ILE   7 |   -0.000 +/-  1.490 |   -0.078 +/-  1.168 |   -0.860 +/-  1.720 |    0.776 +/-  0.842 |    0.000 +/-  0.000 |   -0.163 +/-  1.990
ALA   8 | R ALA   8 |   -0.000 +/-  1.548 |   -0.649 +/-  0.874 |   -1.523 +/-  1.632 |    1.531 +/-  1.342 |   -0.029 +/-  0.035 |   -0.670 +/-  1.679
GLU   9 | R GLU   9 |    0.000 +/-  1.565 |   -0.917 +/-  0.899 |   -6.437 +/-  1.948 |    7.014 +/-  1.502 |   -0.081 +/-  0.020 |   -0.421 +/-  1.627
PHE  10 | R PHE  10 |   -0.000 +/-  1.549 |   -0.229 +/-  0.836 |   -0.179 +/-  1.573 |    0.330 +/-  0.868 |   -0.000 +/-  0.003 |   -0.079 +/-  1.958
LYS  11 | R LYS  11 |   -0.000 +/-  1.587 |   -0.116 +/-  1.376 |    8.548 +/-  3.193 |   -7.958 +/-  1.879 |   -0.000 +/-  0.007 |    0.473 +/-  2.404
GLU  12 | R GLU  12 |   -0.000 +/-  1.885 |   -0.416 +/-  1.029 |   -4.882 +/-  2.337 |    5.071 +/-  1.782 |   -0.002 +/-  0.023 |   -0.229 +/-  1.914
ALA  13 | R ALA  13 |    0.000 +/-  1.342 |   -0.543 +/-  0.878 |   -0.520 +/-  1.733 |    1.002 +/-  0.987 |   -0.042 +/-  0.023 |   -0.103 +/-  1.748
PHE  14 | R PHE  14 |   -0.000 +/-  1.381 |   -0.108 +/-  1.105 |    0.385 +/-  1.793 |   -0.262 +/-  0.876 |   -0.000 +/-  0.001 |    0.015 +/-  1.718
SER  15 | R SER  15 |   -0.000 +/-  1.627 |   -0.046 +/-  1.026 |   -0.114 +/-  1.656 |    0.334 +/-  1.179 |   -0.000 +/-  0.035 |    0.174 +/-  1.879
LEU  16 | R LEU  16 |   -0.000 +/-  1.577 |   -0.072 +/-  1.219 |   -0.233 +/-  3.989 |    0.499 +/-  2.568 |    0.000 +/-  0.059 |    0.194 +/-  2.146
PHE  17 | R PHE  17 |    0.000 +/-  1.510 |   -0.046 +/-  0.925 |    0.056 +/-  2.116 |    0.071 +/-  1.415 |   -0.000 +/-  0.017 |    0.081 +/-  1.906
ASP  18 | R ASP  18 |    0.000 +/-  1.815 |   -0.015 +/-  1.159 |   -4.636 +/-  4.228 |    4.615 +/-  2.923 |   -0.000 +/-  0.025 |   -0.036 +/-  2.343
LYS  19 | R LYS  19 |    0.000 +/-  1.682 |   -0.004 +/-  1.040 |    4.692 +/-  3.013 |   -4.601 +/-  1.713 |   -0.000 +/-  0.055 |    0.086 +/-  2.604
ASP  20 | R ASP  20 |   -0.000 +/-  1.506 |   -0.002 +/-  0.910 |   -3.619 +/-  2.106 |    3.638 +/-  1.740 |   -0.000 +/-  0.028 |    0.017 +/-  2.071
GLY  21 | R GLY  21 |    0.000 +/-  1.640 |   -0.003 +/-  1.013 |    0.614 +/-  1.679 |   -0.567 +/-  0.814 |   -0.000 +/-  0.038 |    0.044 +/-  1.571
ASP  22 | R ASP  22 |    0.000 +/-  1.812 |   -0.003 +/-  0.965 |   -4.048 +/-  1.749 |    4.087 +/-  1.700 |   -0.000 +/-  0.028 |    0.036 +/-  1.821
GLY  23 | R GLY  23 |   -0.000 +/-  1.806 |   -0.008 +/-  1.158 |    0.707 +/-  3.131 |   -0.606 +/-  1.958 |    0.000 +/-  0.088 |    0.094 +/-  2.158
THR  24 | R THR  24 |    0.000 +/-  2.637 |   -0.005 +/-  1.889 |   -0.694 +/-  4.433 |    0.632 +/-  0.618 |    0.000 +/-  0.000 |   -0.068 +/-  3.487
ILE  25 | R ILE  25 |    0.000 +/-  1.641 |   -0.004 +/-  1.240 |   -0.436 +/-  1.681 |    0.461 +/-  1.043 |   -0.000 +/-  0.028 |    0.020 +/-  1.950
THR  26 | R THR  26 |   -0.000 +/-  1.722 |   -0.003 +/-  1.374 |   -0.405 +/-  1.961 |    0.397 +/-  1.380 |   -0.000 +/-  0.029 |   -0.011 +/-  2.218
THR  27 | R THR  27 |    0.000 +/-  1.762 |   -0.002 +/-  0.900 |   -0.258 +/-  2.332 |    0.269 +/-  1.553 |    0.000 +/-  0.019 |    0.009 +/-  2.376
LYS  28 | R LYS  28 |    0.000 +/-  1.776 |   -0.002 +/-  1.132 |    3.143 +/-  2.871 |   -3.089 +/-  2.880 |   -0.000 +/-  0.115 |    0.052 +/-  2.151
GLU  29 | R GLU  29 |    0.000 +/-  1.487 |   -0.005 +/-  1.053 |   -2.735 +/-  5.187 |    2.733 +/-  2.277 |   -0.000 +/-  0.030 |   -0.007 +/-  3.969
LEU  30 | R LEU  30 |    0.000 +/-  1.875 |   -0.016 +/-  1.136 |   -0.414 +/-  1.867 |    0.409 +/-  0.980 |    0.000 +/-  0.001 |   -0.022 +/-  2.412
GLY  31 | R GLY  31 |    0.000 +/-  1.616 |   -0.010 +/-  1.164 |    0.450 +/-  2.374 |   -0.442 +/-  2.011 |   -0.000 +/-  0.095 |   -0.003 +/-  2.218
THR  32 | R THR  32 |    0.000 +/-  1.506 |   -0.035 +/-  1.190 |   -0.069 +/-  3.199 |    0.198 +/-  1.873 |   -0.000 +/-  0.041 |    0.094 +/-  2.242
VAL  33 | R VAL  33 |    0.000 +/-  1.601 |   -0.121 +/-  1.354 |   -0.171 +/-  2.087 |    0.223 +/-  1.394 |   -0.000 +/-  0.016 |   -0.070 +/-  2.052
MET  34 | R MET  34 |    0.000 +/-  1.485 |   -0.052 +/-  1.093 |   -0.362 +/-  2.283 |    0.364 +/-  1.271 |    0.000 +/-  0.006 |   -0.050 +/-  2.263
ARG  35 | R ARG  35 |    0.000 +/-  1.597 |   -0.075 +/-  1.128 |    3.307 +/-  2.609 |   -2.936 +/-  2.450 |   -0.005 +/-  0.051 |    0.292 +/-  2.188
SER  36 | R SER  36 |   -0.000 +/-  1.436 |   -0.564 +/-  1.091 |   -0.940 +/-  3.552 |    1.503 +/-  2.655 |   -0.114 +/-  0.119 |   -0.115 +/-  2.068
LEU  37 | R LEU  37 |   -0.000 +/-  1.531 |   -0.280 +/-  1.029 |   -0.336 +/-  3.277 |    0.461 +/-  2.561 |   -0.026 +/-  0.090 |   -0.182 +/-  2.228
GLY  38 | R GLY  38 |   -0.000 +/-  1.532 |   -0.075 +/-  1.039 |    0.577 +/-  2.485 |   -0.455 +/-  1.484 |   -0.016 +/-  0.118 |    0.031 +/-  1.917
GLN  39 | R GLN  39 |    0.000 +/-  1.972 |   -0.013 +/-  1.142 |   -0.676 +/-  4.735 |    0.708 +/-  4.658 |    0.000 +/-  0.089 |    0.019 +/-  2.378
ASN  40 | R ASN  40 |    0.000 +/-  1.553 |   -0.003 +/-  0.933 |    0.035 +/-  2.710 |   -0.008 +/-  1.874 |    0.000 +/-  0.094 |    0.024 +/-  2.148
PRO  41 | R PRO  41 |   -0.000 +/-  1.565 |   -0.002 +/-  0.867 |   -2.522 +/-  3.161 |    2.501 +/-  2.988 |    0.000 +/-  0.056 |   -0.023 +/-  2.146
THR  42 | R THR  42 |   -0.000 +/-  1.579 |   -0.001 +/-  1.171 |   -0.165 +/-  2.447 |    0.161 +/-  1.563 |   -0.000 +/-  0.026 |   -0.005 +/-  2.231
GLU  43 | R GLU  43 |    0.000 +/-  1.858 |   -0.001 +/-  0.883 |   -1.905 +/-  3.414 |    1.900 +/-  2.794 |    0.000 +/-  0.048 |   -0.006 +/-  2.204
ALA  44 | R ALA  44 |   -0.000 +/-  1.811 |   -0.001 +/-  1.062 |   -0.308 +/-  2.584 |    0.311 +/-  2.052 |    0.000 +/-  0.123 |    0.002 +/-  1.978
GLU  45 | R GLU  45 |    0.000 +/-  1.773 |   -0.002 +/-  1.498 |   -1.687 +/-  2.760 |    1.688 +/-  1.740 |   -0.000 +/-  0.030 |   -0.000 +/-  2.081
LEU  46 | R LEU  46 |   -0.000 +/-  1.797 |   -0.003 +/-  1.060 |   -0.245 +/-  1.525 |    0.251 +/-  1.102 |    0.000 +/-  0.002 |    0.004 +/-  2.135
GLN  47 | R GLN  47 |    0.000 +/-  1.539 |   -0.001 +/-  1.278 |   -0.365 +/-  2.195 |    0.368 +/-  1.821 |    0.000 +/-  0.050 |    0.003 +/-  2.317
ASP  48 | R ASP  48 |    0.000 +/-  1.494 |   -0.002 +/-  1.016 |   -1.974 +/-  2.561 |    1.972 +/-  2.091 |   -0.000 +/-  0.033 |   -0.004 +/-  2.025
MET  49 | R MET  49 |   -0.000 +/-  1.520 |   -0.011 +/-  1.057 |   -0.140 +/-  1.947 |    0.153 +/-  1.055 |    0.000 +/-  0.021 |    0.002 +/-  1.932
ILE  50 | R ILE  50 |    0.000 +/-  1.741 |   -0.007 +/-  1.083 |   -0.344 +/-  1.537 |    0.349 +/-  1.155 |   -0.000 +/-  0.000 |   -0.003 +/-  2.110
ASN  51 | R ASN  51 |    0.000 +/-  1.642 |   -0.003 +/-  0.989 |   -0.155 +/-  2.117 |    0.167 +/-  1.831 |    0.000 +/-  0.034 |    0.009 +/-  2.078
GLU  52 | R GLU  52 |    0.000 +/-  1.809 |   -0.008 +/-  1.068 |   -1.587 +/-  3.103 |    1.600 +/-  2.554 |    0.000 +/-  0.050 |    0.006 +/-  1.906
VAL  53 | R VAL  53 |    0.000 +/-  1.639 |   -0.020 +/-  1.147 |   -0.223 +/-  1.762 |    0.273 +/-  1.174 |    0.000 +/-  0.040 |    0.031 +/-  2.139
ASP  54 | R ASP  54 |   -0.000 +/-  1.528 |   -0.006 +/-  0.893 |   -1.772 +/-  3.125 |    1.803 +/-  2.319 |    0.000 +/-  0.033 |    0.025 +/-  2.057
ALA  55 | R ALA  55 |    0.000 +/-  1.342 |   -0.003 +/-  1.068 |   -0.318 +/-  2.057 |    0.365 +/-  1.046 |    0.000 +/-  0.049 |    0.044 +/-  2.000
ASP  56 | R ASP  56 |    0.000 +/-  1.881 |   -0.001 +/-  1.039 |   -2.382 +/-  1.461 |    2.386 +/-  1.015 |   -0.000 +/-  0.031 |    0.002 +/-  2.128
GLY  57 | R GLY  57 |    0.000 +/-  1.501 |   -0.001 +/-  0.750 |    0.311 +/-  1.770 |   -0.306 +/-  1.113 |   -0.000 +/-  0.046 |    0.004 +/-  1.816
ASN  58 | R ASN  58 |   -0.000 +/-  1.451 |   -0.001 +/-  1.147 |   -0.062 +/-  1.522 |    0.079 +/-  0.817 |    0.000 +/-  0.027 |    0.016 +/-  1.960
GLY  59 | R GLY  59 |   -0.000 +/-  1.913 |   -0.001 +/-  1.393 |    0.338 +/-  2.415 |   -0.321 +/-  1.317 |    0.000 +/-  0.057 |    0.017 +/-  2.597
THR  60 | R THR  60 |    0.000 +/-  2.651 |   -0.003 +/-  1.405 |   -0.182 +/-  3.588 |    0.140 +/-  0.821 |    0.000 +/-  0.000 |   -0.045 +/-  2.530
ILE  61 | R ILE  61 |    0.000 +/-  1.886 |   -0.006 +/-  0.994 |   -0.470 +/-  2.088 |    0.539 +/-  1.139 |    0.000 +/-  0.014 |    0.063 +/-  2.469
ASP  62 | R ASP  62 |   -0.000 +/-  1.714 |   -0.009 +/-  1.672 |   -2.522 +/-  1.995 |    2.514 +/-  1.403 |    0.000 +/-  0.000 |   -0.018 +/-  2.580
PHE  63 | R PHE  63 |    0.000 +/-  1.451 |   -0.010 +/-  1.555 |   -0.196 +/-  1.788 |    0.239 +/-  0.927 |   -0.000 +/-  0.003 |    0.033 +/-  1.687
PRO  64 | R PRO  64 |   -0.000 +/-  1.867 |   -0.006 +/-  0.943 |   -3.229 +/-  3.094 |    3.185 +/-  1.499 |    0.000 +/-  0.033 |   -0.051 +/-  2.443
GLU  65 | R GLU  65 |    0.000 +/-  1.732 |   -0.020 +/-  1.136 |   -2.107 +/-  2.555 |    2.128 +/-  1.685 |   -0.000 +/-  0.017 |    0.001 +/-  2.177
PHE  66 | R PHE  66 |    0.000 +/-  1.599 |   -0.062 +/-  1.026 |    0.214 +/-  1.256 |   -0.070 +/-  0.679 |   -0.000 +/-  0.005 |    0.081 +/-  1.798
LEU  67 | R LEU  67 |   -0.000 +/-  1.568 |   -0.026 +/-  1.123 |   -0.394 +/-  1.527 |    0.390 +/-  0.713 |   -0.000 +/-  0.011 |   -0.030 +/-  1.963
THR  68 | R THR  68 |    0.000 +/-  1.530 |   -0.021 +/-  0.977 |   -0.308 +/-  1.358 |    0.348 +/-  0.926 |   -0.000 +/-  0.032 |    0.019 +/-  1.997
MET  69 | R MET  69 |    0.000 +/-  1.440 |   -0.117 +/-  1.050 |    0.168 +/-  1.923 |    0.003 +/-  1.289 |   -0.003 +/-  0.037 |    0.051 +/-  1.809
MET  70 | R MET  70 |    0.000 +/-  1.896 |   -0.230 +/-  1.105 |   -0.381 +/-  1.658 |    0.487 +/-  0.958 |   -0.003 +/-  0.005 |   -0.127 +/-  1.932
ALA  71 | R ALA  71 |   -0.000 +/-  1.611 |   -0.047 +/-  0.919 |   -0.852 +/-  1.779 |    0.860 +/-  1.345 |   -0.000 +/-  0.037 |   -0.040 +/-  1.805
ARG  72 | R ARG  72 |    0.000 +/-  1.565 |   -0.043 +/-  0.861 |    2.836 +/-  3.240 |   -2.613 +/-  2.557 |   -0.000 +/-  0.074 |    0.181 +/-  2.073
LYS  73 | R LYS  73 |    0.000 +/-  1.578 |   -0.291 +/-  0.942 |    2.597 +/-  2.489 |   -1.862 +/-  1.896 |   -0.030 +/-  0.063 |    0.414 +/-  2.166
MET  74 | R MET  74 |    0.000 +/-  1.454 |   -0.197 +/-  0.961 |    0.490 +/-  1.914 |   -0.357 +/-  1.774 |   -0.057 +/-  0.037 |   -0.121 +/-  1.969
LYS  75 | R LYS  75 |    0.000 +/-  1.416 |   -0.074 +/-  0.868 |    4.080 +/-  2.441 |   -3.895 +/-  2.200 |   -0.010 +/-  0.059 |    0.101 +/-  1.747
ASP  76 | R ASP  76 |   -0.000 +/-  1.372 |   -0.012 +/-  0.948 |   -3.409 +/-  4.868 |    3.418 +/-  3.760 |   -0.000 +/-  0.074 |   -0.003 +/-  2.312
THR  77 | R THR  77 |    0.000 +/-  1.563 |   -0.007 +/-  1.004 |   -0.638 +/-  2.690 |    0.675 +/-  2.090 |   -0.000 +/-  0.090 |    0.030 +/-  2.140
ASP  78 | R ASP  78 |    0.000 +/-  1.586 |   -0.002 +/-  0.941 |   -3.672 +/-  3.817 |    3.671 +/-  3.039 |   -0.000 +/-  0.096 |   -0.003 +/-  2.099
SER  79 | R SER  79 |   -0.000 +/-  1.572 |   -0.002 +/-  1.142 |   -0.976 +/-  3.009 |    0.972 +/-  1.860 |    0.000 +/-  0.046 |   -0.006 +/-  2.139
GLU  80 | R GLU  80 |   -0.000 +/-  1.710 |   -0.002 +/-  1.100 |   -3.568 +/-  3.118 |    3.553 +/-  1.930 |    0.000 +/-  0.049 |   -0.018 +/-  2.147
GLU  81 | R GLU  81 |   -0.000 +/-  1.537 |   -0.003 +/-  0.743 |   -3.374 +/-  2.321 |    3.360 +/-  2.266 |   -0.000 +/-  0.025 |   -0.017 +/-  1.494
GLU  82 | R GLU  82 |    0.000 +/-  1.600 |   -0.009 +/-  1.119 |   -3.615 +/-  2.330 |    3.615 +/-  1.929 |   -0.000 +/-  0.018 |   -0.009 +/-  1.758
ILE  83 | R ILE  83 |    0.000 +/-  1.610 |   -0.013 +/-  1.167 |   -1.318 +/-  1.681 |    1.362 +/-  1.017 |    0.000 +/-  0.002 |    0.031 +/-  1.906
ARG  84 | R ARG  84 |    0.000 +/-  1.487 |   -0.011 +/-  1.104 |    4.561 +/-  2.809 |   -4.460 +/-  1.964 |   -0.000 +/-  0.015 |    0.091 +/-  2.222
GLU  85 | R GLU  85 |    0.000 +/-  1.632 |   -0.036 +/-  0.986 |   -4.372 +/-  2.894 |    4.331 +/-  2.063 |   -0.000 +/-  0.017 |   -0.077 +/-  1.993
ALA  86 | R ALA  86 |   -0.000 +/-  1.331 |   -0.144 +/-  0.852 |   -1.500 +/-  2.098 |    1.761 +/-  1.273 |   -0.015 +/-  0.043 |    0.103 +/-  1.853
PHE  87 | R PHE  87 |   -0.000 +/-  1.590 |   -0.071 +/-  1.067 |   -1.243 +/-  1.529 |    1.412 +/-  0.850 |   -0.000 +/-  0.003 |    0.098 +/-  1.838
ARG  88 | R ARG  88 |    0.000 +/-  1.636 |   -0.037 +/-  1.069 |    3.950 +/-  3.079 |   -3.867 +/-  2.321 |   -0.025 +/-  0.027 |    0.022 +/-  2.538
VAL  89 | R VAL  89 |   -0.000 +/-  1.696 |   -0.628 +/-  1.391 |   -1.960 +/-  4.576 |    3.013 +/-  2.971 |   -0.108 +/-  0.064 |    0.316 +/-  2.638
PHE  90 | R PHE  90 |   -0.000 +/-  1.535 |   -0.382 +/-  0.890 |   -0.305 +/-  2.322 |    0.628 +/-  1.730 |   -0.025 +/-  0.038 |   -0.084 +/-  1.854
ASP  91 | R ASP  91 |    0.000 +/-  1.654 |    0.111 +/-  1.121 |  -10.751 +/-  4.872 |   10.025 +/-  4.033 |   -0.060 +/-  0.041 |   -0.676 +/-  2.204
LYS  92 | R LYS  92 |    0.000 +/-  1.566 |   -0.128 +/-  1.099 |    6.819 +/-  2.864 |   -6.526 +/-  2.323 |   -0.016 +/-  0.074 |    0.149 +/-  2.030
ASP  93 | R ASP  93 |    0.000 +/-  1.536 |   -0.024 +/-  0.968 |   -3.665 +/-  2.042 |    3.662 +/-  1.785 |    0.000 +/-  0.032 |   -0.027 +/-  1.904
GLY  94 | R GLY  94 |    0.000 +/-  1.664 |   -0.029 +/-  1.107 |    1.749 +/-  1.914 |   -1.543 +/-  0.953 |   -0.009 +/-  0.039 |    0.168 +/-  1.965
ASN  95 | R ASN  95 |    0.000 +/-  1.823 |   -0.017 +/-  0.978 |    0.559 +/-  1.492 |   -0.327 +/-  1.214 |   -0.000 +/-  0.041 |    0.215 +/-  2.247
GLY  96 | R GLY  96 |   -0.000 +/-  1.844 |   -0.049 +/-  0.896 |    1.812 +/-  2.135 |   -1.328 +/-  1.347 |   -0.014 +/-  0.052 |    0.422 +/-  2.457
TYR  97 | R TYR  97 |    0.000 +/-  2.603 |   -0.018 +/-  1.537 |   -0.684 +/-  3.707 |    0.287 +/-  0.889 |   -0.000 +/-  0.003 |   -0.414 +/-  2.651
ILE  98 | R ILE  98 |   -0.000 +/-  1.831 |   -0.010 +/-  1.247 |   -0.067 +/-  2.892 |    0.143 +/-  2.515 |   -0.000 +/-  0.036 |    0.067 +/-  2.389
SER  99 | R SER  99 |   -0.000 +/-  1.692 |   -0.007 +/-  1.639 |   -1.390 +/-  1.933 |    1.347 +/-  1.096 |   -0.000 +/-  0.035 |   -0.049 +/-  2.420
ALA 100 | R ALA 100 |    0.000 +/-  1.382 |   -0.005 +/-  1.015 |   -1.419 +/-  1.576 |    1.411 +/-  1.083 |   -0.000 +/-  0.038 |   -0.013 +/-  1.497
ALA 101 | R ALA 101 |    0.000 +/-  1.752 |   -0.006 +/-  0.936 |   -1.125 +/-  1.347 |    1.173 +/-  1.081 |    0.000 +/-  0.048 |    0.042 +/-  1.993
GLU 102 | R GLU 102 |    0.000 +/-  1.603 |   -0.025 +/-  1.186 |   -4.685 +/-  2.270 |    4.713 +/-  1.938 |   -0.000 +/-  0.015 |    0.004 +/-  2.060
LEU 103 | R LEU 103 |    0.000 +/-  1.511 |   -0.031 +/-  1.113 |   -1.371 +/-  1.680 |    1.419 +/-  0.909 |    0.000 +/-  0.002 |    0.017 +/-  1.783
ARG 104 | R ARG 104 |   -0.000 +/-  1.567 |   -0.017 +/-  1.409 |    5.810 +/-  2.720 |   -5.632 +/-  2.239 |   -0.000 +/-  0.005 |    0.161 +/-  1.925
HIE 105 | R HIE 105 |    0.000 +/-  1.619 |   -0.046 +/-  1.038 |    0.445 +/-  1.680 |   -0.172 +/-  1.055 |   -0.000 +/-  0.030 |    0.228 +/-  2.023
VAL 106 | R VAL 106 |    0.000 +/-  1.568 |   -0.200 +/-  0.988 |   -0.801 +/-  1.553 |    1.472 +/-  1.128 |   -0.008 +/-  0.022 |    0.463 +/-  2.065
MET 107 | R MET 107 |   -0.000 +/-  1.674 |   -0.080 +/-  0.879 |   -1.588 +/-  1.407 |    1.549 +/-  0.895 |    0.000 +/-  0.005 |   -0.119 +/-  2.018
THR 108 | R THR 108 |    0.000 +/-  1.528 |   -0.035 +/-  1.208 |   -0.554 +/-  1.878 |    0.743 +/-  1.314 |   -0.000 +/-  0.033 |    0.154 +/-  1.675
ASN 109 | R ASN 109 |   -0.000 +/-  1.781 |   -0.130 +/-  1.053 |    0.025 +/-  1.699 |    0.557 +/-  1.418 |   -0.001 +/-  0.058 |    0.451 +/-  2.325
LEU 110 | R LEU 110 |   -0.000 +/-  1.610 |   -0.145 +/-  0.973 |   -1.245 +/-  1.798 |    1.540 +/-  1.591 |   -0.001 +/-  0.059 |    0.149 +/-  1.895
GLY 111 | R GLY 111 |   -0.000 +/-  1.503 |   -0.030 +/-  0.813 |    0.902 +/-  2.347 |   -0.815 +/-  2.081 |   -0.000 +/-  0.105 |    0.058 +/-  1.707
GLU 112 | R GLU 112 |    0.000 +/-  1.709 |   -0.021 +/-  0.863 |   -4.780 +/-  3.187 |    4.814 +/-  2.971 |   -0.000 +/-  0.062 |    0.014 +/-  1.916
LYS 113 | R LYS 113 |   -0.000 +/-  1.853 |   -0.010 +/-  1.044 |    6.116 +/-  3.066 |   -5.961 +/-  2.630 |   -0.000 +/-  0.055 |    0.145 +/-  2.503
LEU 114 | R LEU 114 |    0.000 +/-  1.822 |   -0.003 +/-  0.933 |   -0.344 +/-  3.456 |    0.346 +/-  2.657 |    0.000 +/-  0.098 |   -0.001 +/-  1.873
THR 115 | R THR 115 |    0.000 +/-  1.515 |   -0.002 +/-  1.238 |   -1.047 +/-  1.982 |    1.032 +/-  1.612 |    0.000 +/-  0.030 |   -0.017 +/-  2.148
ASP 116 | R ASP 116 |    0.000 +/-  1.579 |   -0.002 +/-  1.129 |   -4.881 +/-  2.884 |    4.857 +/-  2.006 |    0.000 +/-  0.030 |   -0.026 +/-  1.918
GLU 117 | R GLU 117 |    0.000 +/-  1.644 |   -0.002 +/-  0.912 |   -4.305 +/-  3.412 |    4.291 +/-  3.013 |    0.000 +/-  0.037 |   -0.015 +/-  1.882
GLU 118 | R GLU 118 |    0.000 +/-  1.521 |   -0.005 +/-  1.049 |   -5.272 +/-  2.824 |    5.279 +/-  2.030 |   -0.000 +/-  0.019 |    0.002 +/-  1.861
VAL 119 | R VAL 119 |   -0.000 +/-  1.593 |   -0.008 +/-  1.196 |   -1.404 +/-  1.531 |    1.423 +/-  0.877 |    0.000 +/-  0.000 |    0.010 +/-  2.123
ASP 120 | R ASP 120 |   -0.000 +/-  1.680 |   -0.005 +/-  1.114 |   -5.616 +/-  2.242 |    5.548 +/-  2.211 |   -0.000 +/-  0.021 |   -0.073 +/-  1.958
GLU 121 | R GLU 121 |   -0.000 +/-  1.538 |   -0.010 +/-  1.143 |   -5.650 +/-  2.246 |    5.642 +/-  1.762 |    0.000 +/-  0.014 |   -0.018 +/-  1.812
MET 122 | R MET 122 |    0.000 +/-  1.463 |   -0.042 +/-  1.040 |   -1.999 +/-  1.789 |    2.191 +/-  1.280 |   -0.001 +/-  0.029 |    0.150 +/-  1.704
ILE 123 | R ILE 123 |    0.000 +/-  1.807 |   -0.025 +/-  1.340 |   -1.619 +/-  1.936 |    1.636 +/-  0.987 |    0.000 +/-  0.001 |   -0.008 +/-  2.213
ARG 124 | R ARG 124 |    0.000 +/-  1.409 |   -0.015 +/-  1.090 |    7.375 +/-  3.066 |   -7.195 +/-  2.576 |    0.000 +/-  0.049 |    0.165 +/-  2.237
GLU 125 | R GLU 125 |   -0.000 +/-  1.820 |   -0.090 +/-  1.073 |   -7.795 +/-  3.576 |    7.844 +/-  3.063 |   -0.013 +/-  0.056 |   -0.055 +/-  2.441
ALA 126 | R ALA 126 |    0.000 +/-  1.423 |   -0.182 +/-  0.840 |   -1.715 +/-  1.527 |    1.917 +/-  1.308 |   -0.066 +/-  0.060 |   -0.046 +/-  1.562
ASP 127 | R ASP 127 |   -0.000 +/-  1.531 |   -0.040 +/-  1.044 |   -7.620 +/-  2.748 |    7.644 +/-  2.378 |   -0.000 +/-  0.021 |   -0.015 +/-  1.919
ILE 128 | R ILE 128 |    0.000 +/-  1.930 |   -0.014 +/-  1.156 |   -0.832 +/-  2.409 |    0.862 +/-  1.508 |    0.000 +/-  0.047 |    0.017 +/-  2.102
ASP 129 | R ASP 129 |    0.000 +/-  1.800 |   -0.004 +/-  1.046 |   -4.367 +/-  1.768 |    4.373 +/-  1.383 |    0.000 +/-  0.033 |    0.002 +/-  1.962
GLY 130 | R GLY 130 |    0.000 +/-  1.665 |   -0.002 +/-  1.021 |    1.467 +/-  1.718 |   -1.431 +/-  0.925 |   -0.000 +/-  0.040 |    0.034 +/-  1.890
ASP 131 | R ASP 131 |   -0.000 +/-  1.827 |   -0.002 +/-  1.281 |   -3.953 +/-  1.901 |    3.975 +/-  1.457 |   -0.000 +/-  0.033 |    0.019 +/-  1.862
GLY 132 | R GLY 132 |   -0.000 +/-  1.815 |   -0.005 +/-  0.922 |    0.991 +/-  2.197 |   -0.922 +/-  1.515 |   -0.000 +/-  0.048 |    0.064 +/-  2.060
GLN 133 | R GLN 133 |    0.000 +/-  3.159 |   -0.008 +/-  1.887 |   -0.708 +/-  3.568 |    0.452 +/-  0.822 |    0.000 +/-  0.000 |   -0.265 +/-  3.062
VAL 134 | R VAL 134 |   -0.000 +/-  1.792 |   -0.014 +/-  1.072 |   -0.028 +/-  1.599 |    0.134 +/-  0.991 |    0.000 +/-  0.030 |    0.091 +/-  2.154
ASN 135 | R ASN 135 |    0.000 +/-  1.674 |   -0.015 +/-  1.207 |   -1.096 +/-  1.508 |    1.136 +/-  0.989 |    0.000 +/-  0.023 |    0.025 +/-  2.150
TYR 136 | R TYR 136 |   -0.000 +/-  1.552 |   -0.008 +/-  1.158 |   -1.228 +/-  1.933 |    1.242 +/-  1.374 |    0.000 +/-  0.017 |    0.005 +/-  1.869
GLU 137 | R GLU 137 |    0.000 +/-  1.649 |   -0.005 +/-  0.921 |   -4.320 +/-  2.091 |    4.303 +/-  1.994 |   -0.000 +/-  0.025 |   -0.022 +/-  1.821
GLU 138 | R GLU 138 |   -0.000 +/-  1.604 |   -0.018 +/-  0.863 |   -5.021 +/-  1.649 |    5.092 +/-  1.106 |    0.000 +/-  0.011 |    0.053 +/-  1.883
PHE 139 | R PHE 139 |   -0.000 +/-  1.499 |   -0.028 +/-  1.013 |   -0.963 +/-  1.325 |    1.051 +/-  0.708 |   -0.000 +/-  0.019 |    0.060 +/-  1.703
VAL 140 | R VAL 140 |    0.000 +/-  1.739 |   -0.009 +/-  1.460 |   -0.807 +/-  1.939 |    0.764 +/-  0.898 |    0.000 +/-  0.004 |   -0.052 +/-  2.128
GLN 141 | R GLN 141 |    0.000 +/-  1.448 |   -0.009 +/-  0.922 |   -0.828 +/-  1.772 |    0.875 +/-  1.426 |   -0.000 +/-  0.054 |    0.038 +/-  1.587
MET 142 | R MET 142 |    0.000 +/-  1.561 |   -0.027 +/-  0.915 |   -1.044 +/-  1.532 |    1.172 +/-  1.256 |   -0.000 +/-  0.100 |    0.101 +/-  2.005
MET 143 | R MET 143 |   -0.000 +/-  1.789 |   -0.016 +/-  0.895 |   -0.703 +/-  2.303 |    0.690 +/-  2.203 |    0.000 +/-  0.080 |   -0.029 +/-  1.964
THR 144 | R THR 144 |    0.000 +/-  1.953 |   -0.006 +/-  0.910 |   -0.056 +/-  3.405 |    0.079 +/-  2.205 |   -0.000 +/-  0.066 |    0.017 +/-  2.126
ALA 145 | R ALA 145 |   -0.000 +/-  2.140 |   -0.000 +/-  0.701 |  -24.853 +/-  8.151 |   24.863 +/-  7.699 |   -0.002 +/-  0.053 |    0.008 +/-  2.029
 CA 146 | R  CA 146 |    0.000 +/-  0.000 |    0.000 +/-  0.000 |    0.000 +/-  0.000 |    0.000 +/-  0.000 |    0.000 +/-  0.000 |    0.000 +/-  0.000
 CW 147 | R  CW 147 |    0.000 +/-  0.000 |    0.000 +/-  0.000 |    0.000 +/-  0.000 |    0.000 +/-  0.000 |    0.000 +/-  0.000 |    0.000 +/-  0.000
 CA 148 | R  CA 148 |    0.000 +/-  0.000 |    0.000 +/-  0.000 |    0.000 +/-  0.000 |    0.000 +/-  0.000 |    0.000 +/-  0.000 |    0.000 +/-  0.000
 CW 149 | R  CW 149 |    0.000 +/-  0.000 |    0.000 +/-  0.000 |    0.000 +/-  0.000 |    0.000 +/-  0.000 |    0.000 +/-  0.000 |    0.000 +/-  0.000
 CA 150 | R  CA 150 |    0.000 +/-  0.000 |    0.000 +/-  0.000 |    0.000 +/-  0.000 |    0.000 +/-  0.000 |    0.000 +/-  0.000 |    0.000 +/-  0.000
 CW 151 | R  CW 151 |    0.000 +/-  0.000 |    0.000 +/-  0.000 |    0.000 +/-  0.000 |    0.000 +/-  0.000 |    0.000 +/-  0.000 |    0.000 +/-  0.000
 CA 152 | R  CA 152 |    0.000 +/-  0.000 |    0.000 +/-  0.000 |    0.000 +/-  0.000 |    0.000 +/-  0.000 |    0.000 +/-  0.000 |    0.000 +/-  0.000
 CW 153 | R  CW 153 |    0.000 +/-  0.000 |    0.000 +/-  0.000 |    0.000 +/-  0.000 |    0.000 +/-  0.000 |    0.000 +/-  0.000 |    0.000 +/-  0.000
PHE 154 | L PHE   1 |    0.000 +/-  1.816 |   -0.028 +/-  1.225 | -139.133 +/- 15.183 |  140.734 +/- 15.208 |   -0.075 +/-  0.207 |    1.497 +/-  2.885
LYS 155 | L LYS   2 |    0.000 +/-  1.625 |   -0.193 +/-  1.139 |  -33.158 +/-  2.920 |   33.998 +/-  2.512 |   -0.004 +/-  0.054 |    0.643 +/-  2.303
LYS 156 | L LYS   3 |    0.000 +/-  1.671 |   -0.300 +/-  1.187 |  -33.409 +/-  2.699 |   34.723 +/-  3.015 |   -0.005 +/-  0.126 |    1.009 +/-  2.346
PHE 157 | L PHE   4 |   -0.000 +/-  1.914 |   -0.965 +/-  1.026 |    1.686 +/-  1.824 |   -0.549 +/-  1.163 |   -0.048 +/-  0.031 |    0.124 +/-  1.978
ALA 158 | L ALA   5 |    0.000 +/-  1.958 |   -0.898 +/-  0.800 |    3.415 +/-  1.799 |   -2.238 +/-  1.358 |   -0.106 +/-  0.029 |    0.173 +/-  2.081
GLU 159 | L GLU   6 |    0.000 +/-  1.702 |   -0.431 +/-  1.252 |   23.592 +/-  3.045 |  -23.938 +/-  2.035 |   -0.027 +/-  0.036 |   -0.803 +/-  2.197
ALA 160 | L ALA   7 |    0.000 +/-  1.462 |   -0.530 +/-  0.933 |    2.178 +/-  1.919 |   -1.134 +/-  1.311 |   -0.010 +/-  0.037 |    0.505 +/-  1.813
VAL 161 | L VAL   8 |    0.000 +/-  1.509 |   -0.792 +/-  1.435 |   -0.817 +/-  3.289 |    2.421 +/-  1.197 |   -0.034 +/-  0.022 |    0.778 +/-  2.453
LYS 162 | L LYS   9 |   -0.000 +/-  1.713 |   -1.096 +/-  0.923 |  -31.722 +/-  1.918 |   35.467 +/-  1.966 |   -0.116 +/-  0.054 |    2.533 +/-  2.141
PHE 163 | L PHE  10 |    0.000 +/-  1.503 |   -1.026 +/-  1.007 |   -4.349 +/-  2.280 |    5.608 +/-  1.570 |   -0.127 +/-  0.050 |    0.106 +/-  2.033
SER 164 | L SER  11 |    0.000 +/-  1.811 |   -1.200 +/-  0.985 |    0.822 +/-  2.013 |    1.062 +/-  1.373 |   -0.122 +/-  0.057 |    0.562 +/-  2.107
ALA 165 | L ALA  12 |    0.000 +/-  1.695 |   -1.093 +/-  0.947 |   -0.471 +/-  3.319 |    1.669 +/-  2.307 |   -0.230 +/-  0.076 |   -0.125 +/-  1.999
LYS 166 | L LYS  13 |    0.000 +/-  1.366 |   -0.860 +/-  1.024 |  -26.791 +/-  3.463 |   27.842 +/-  2.510 |   -0.141 +/-  0.042 |    0.050 +/-  2.404
LEU 167 | L LEU  14 |    0.000 +/-  1.911 |   -0.893 +/-  1.015 |   69.610 +/- 11.991 |  -67.053 +/- 11.246 |   -0.271 +/-  0.102 |    1.393 +/-  2.466
