# Supplementary material for: Polarized benzene rings can promote the interaction between CaM and the CaMBD region of nNOS
Source: Front Mol Neurosci. 2024 Sep 3;17:1461272. doi: 10.3389/fnmol.2024.1461272 (PMC11405375; doi:10.3389/fnmol.2024.1461272)
Supplement: Supplementary file 1 [file Data_Sheet_1.ZIP › Original dataset/Model 2/MMGBSA/N1-Bond-mmgbsa.out]

| Run on Sat Jul  6 09:57:27 2024
|
|Input file:
|--------------------------------------------------------------
|&general
|	startframe=1, 
|	endframe=192, 
|	interval=2,
|	verbose=2,
|	keep_files=0,
|	netcdf=1,
|/
|&gb
|	igb=5,
|	saltcon=0.100,
|/
|&decomp
|	idecomp=2,
|	dec_verbose=3,
|	csv_format=0,
|/
|--------------------------------------------------------------
|MMPBSA.py Version=14.0
|Complex topology file:           complex.prmtop
|Receptor topology file:          receptor.prmtop
|Ligand topology file:            ligand.prmtop
|Initial mdcrd(s):                complex.nc
|Initial Receptor mdcrd(s):       receptor.nc
|Initial Ligand mdcrd(s):         ligand.nc
|
|Receptor mask:                  ":1-153"
|Ligand mask:                    ":154-167"
|
|Calculations performed using 96.5 complex frames.
|
|Generalized Born ESURF calculated using 'LCPO' surface areas
|
|All units are reported in kcal/mole.
-------------------------------------------------------------------------------
-------------------------------------------------------------------------------

GENERALIZED BORN:

Complex:
Energy Component            Average              Std. Dev.   Std. Err. of Mean
-------------------------------------------------------------------------------
BOND                       784.3275               22.9572              2.3431
ANGLE                     1706.7993               30.9189              3.1556
DIHED                      905.0431               17.7218              1.8087
VDWAALS                  -1168.2067               16.6733              1.7017
EEL                      -5557.2062               85.6332              8.7399
1-4 VDW                    650.5043               13.4393              1.3716
1-4 EEL                  -1388.3813               67.8629              6.9262
EGB                      -3752.5032               80.5892              8.2251
ESURF                       86.5273                1.4550              0.1485

G gas                    -4067.1200               90.8051              9.2678
G solv                   -3665.9759               80.3232              8.1980

TOTAL                    -7733.0959               39.6022              4.0419


Receptor:
Energy Component            Average              Std. Dev.   Std. Err. of Mean
-------------------------------------------------------------------------------
BOND                       741.3559               22.3120              2.2772
ANGLE                     1591.2769               30.5725              3.1203
DIHED                      849.2580               15.9455              1.6274
VDWAALS                  -1030.8483               13.6392              1.3920
EEL                      -3458.8076               96.7952              9.8791
1-4 VDW                    595.7178               12.8242              1.3089
1-4 EEL                  -2461.6794               65.5497              6.6901
EGB                      -4362.6723               71.8628              7.3345
ESURF                       87.3179                1.2567              0.1283

G gas                    -3173.7267               83.0904              8.4804
G solv                   -4275.3544               71.7929              7.3273

TOTAL                    -7449.0811               37.3948              3.8166


Ligand:
Energy Component            Average              Std. Dev.   Std. Err. of Mean
-------------------------------------------------------------------------------
BOND                        42.9715                5.6541              0.5771
ANGLE                      115.5223                8.0923              0.8259
DIHED                       55.7851                4.4933              0.4586
VDWAALS                    -57.3042                4.0129              0.4096
EEL                      -1024.9859               30.3767              3.1003
1-4 VDW                     54.7865                2.9573              0.3018
1-4 EEL                   1073.2982                9.0626              0.9250
EGB                       -516.9476               29.2197              2.9822
ESURF                       10.9818                0.4263              0.0435

G gas                      260.0736               33.9556              3.4656
G solv                    -505.9658               28.8896              2.9485

TOTAL                     -245.8922               11.1784              1.1409


Differences (Complex - Receptor - Ligand):
Energy Component            Average              Std. Dev.   Std. Err. of Mean
-------------------------------------------------------------------------------
BOND                         0.0001               32.5089              3.3179
ANGLE                        0.0001               44.2283              4.5140
DIHED                       -0.0000               24.2592              2.4759
VDWAALS                    -80.0542               21.9119              2.2364
EEL                      -1073.4127              132.7595             13.5497
1-4 VDW                     -0.0000               18.8101              1.9198
1-4 EEL                     -0.0000               94.7853              9.6740
EGB                       1127.1167              111.8600             11.4167
ESURF                      -11.7724                1.9692              0.2010

DELTA G gas              -1153.4669              127.6815             13.0314
DELTA G solv              1115.3443              111.5377             11.3838

DELTA TOTAL                -38.1226               55.6027              5.6749


-------------------------------------------------------------------------------
-------------------------------------------------------------------------------
