# Supplementary material for: Polarized benzene rings can promote the interaction between CaM and the CaMBD region of nNOS
Source: Front Mol Neurosci. 2024 Sep 3;17:1461272. doi: 10.3389/fnmol.2024.1461272 (PMC11405375; doi:10.3389/fnmol.2024.1461272)
Supplement: Supplementary file 1 [file Data_Sheet_1.ZIP › Original dataset/Model 2/relevance/correl.out]

  0.738  0.390  0.360  0.275  0.232  0.313  0.311  0.158  0.141  0.186  0.038  0.011 -0.026 -0.008 -0.064 -0.023 -0.055 -0.152 -0.142 -0.172 -0.138 -0.130 -0.097 -0.102 -0.060 -0.088  0.006 -0.160 -0.199 -0.058 -0.200 -0.209 -0.064 -0.036 -0.138 -0.102 -0.022 -0.064  0.002 -0.139 -0.041 -0.088 -0.108 -0.030  0.028  0.015  0.023  0.104  0.036  0.068  0.147  0.126  0.085  0.126  0.073  0.046  0.097  0.066  0.096  0.093  0.093  0.047  0.081  0.098  0.074  0.104  0.135  0.169  0.128  0.167  0.219  0.116  0.060  0.154  0.072  0.070 -0.056 -0.165 -0.200 -0.166 -0.146 -0.169 -0.282 -0.141 -0.174 -0.252 -0.229 -0.141 -0.194 -0.097 -0.051  0.060  0.107  0.031  0.007 -0.084 -0.118 -0.033  0.085  0.139  0.136  0.084  0.043  0.142  0.062  0.051  0.041  0.088  0.009  0.033  0.053  0.090  0.080  0.215  0.258  0.288  0.225  0.213  0.204  0.227  0.130  0.062  0.084 -0.005 -0.039 -0.151 -0.107 -0.199 -0.098 -0.021  0.021  0.039  0.025 -0.151 -0.133 -0.212 -0.141 -0.218 -0.298 -0.253 -0.210 -0.211 -0.282 -0.242 -0.155 -0.180 -0.165  0.075  0.046  0.063  0.069 -0.088 -0.077  0.124 -0.006  0.042  0.116  0.018  0.011  0.035  0.012  0.016  0.063 -0.038 -0.126 -0.134 -0.086
  0.390  0.643  0.511  0.372  0.358  0.533  0.466  0.326  0.352  0.412  0.175  0.165  0.128  0.081  0.045  0.028 -0.041 -0.143 -0.142 -0.202 -0.107 -0.139 -0.054 -0.107 -0.136 -0.221 -0.189 -0.277 -0.308 -0.207 -0.208 -0.098 -0.027 -0.089 -0.099 -0.022 -0.013 -0.040  0.017 -0.132 -0.120 -0.217 -0.280 -0.243 -0.151 -0.196 -0.159 -0.080 -0.141 -0.128 -0.028 -0.055 -0.069 -0.037 -0.004  0.060  0.023  0.019 -0.050 -0.030 -0.018  0.059  0.256  0.154  0.095  0.168  0.269  0.266  0.183  0.244  0.315  0.201  0.134  0.281  0.084  0.093 -0.123 -0.237 -0.237 -0.183 -0.159 -0.179 -0.276 -0.151 -0.159 -0.217 -0.231 -0.102 -0.159 -0.052  0.027  0.090  0.227  0.138  0.097 -0.018 -0.081  0.028  0.184  0.219  0.251  0.212  0.134  0.179  0.238  0.187  0.144  0.226  0.157  0.134  0.206  0.178  0.134  0.294  0.325  0.357  0.256  0.254  0.271  0.255  0.140  0.100  0.145 -0.037 -0.087 -0.162 -0.141 -0.247 -0.138 -0.078 -0.004  0.019  0.057 -0.119 -0.088 -0.183 -0.136 -0.241 -0.301 -0.289 -0.247 -0.236 -0.285 -0.281 -0.258 -0.235 -0.252  0.061  0.068  0.163  0.168 -0.091 -0.062  0.059 -0.072 -0.019  0.252  0.138  0.114  0.177  0.100  0.106  0.130 -0.026 -0.023 -0.059  0.058
  0.360  0.511  0.710  0.565  0.578  0.665  0.555  0.516  0.501  0.458  0.238  0.289  0.191  0.137  0.105  0.077 -0.034 -0.089 -0.190 -0.151 -0.043 -0.030  0.066  0.010 -0.069 -0.125 -0.076 -0.217 -0.272 -0.153 -0.364 -0.312 -0.159 -0.166 -0.296 -0.221 -0.129 -0.210 -0.104 -0.307 -0.190 -0.272 -0.223 -0.119 -0.058 -0.074 -0.047  0.044 -0.035 -0.020  0.090  0.042  0.021  0.057  0.037  0.069  0.090  0.074  0.053  0.041  0.031  0.096  0.266  0.207  0.081  0.181  0.261  0.215  0.127  0.293  0.348  0.167  0.104  0.300  0.094  0.107 -0.135 -0.218 -0.225 -0.200 -0.169 -0.123 -0.266 -0.177 -0.093 -0.166 -0.170 -0.030 -0.103  0.006  0.113  0.097  0.324  0.264  0.219  0.101 -0.026  0.053  0.252  0.261  0.317  0.286  0.159  0.255  0.310  0.256  0.206  0.332  0.250  0.203  0.271  0.183  0.103  0.314  0.322  0.386  0.232  0.188  0.286  0.233  0.047  0.039  0.110 -0.076 -0.219 -0.269 -0.285 -0.387 -0.275 -0.216 -0.106 -0.097 -0.008 -0.169 -0.130 -0.185 -0.200 -0.358 -0.293 -0.324 -0.375 -0.307 -0.311 -0.347 -0.287 -0.144 -0.150  0.081  0.063  0.263  0.263 -0.202 -0.154  0.077 -0.110  0.030  0.412  0.206  0.150  0.285  0.212  0.193  0.248  0.041 -0.106 -0.163 -0.127
  0.275  0.372  0.565  0.677  0.569  0.563  0.569  0.590  0.469  0.391  0.303  0.351  0.235  0.196  0.193  0.129  0.044  0.020 -0.114 -0.076  0.020  0.030  0.142  0.075 -0.016 -0.105 -0.029 -0.158 -0.181 -0.075 -0.324 -0.290 -0.159 -0.146 -0.264 -0.228 -0.130 -0.214 -0.149 -0.294 -0.194 -0.237 -0.170 -0.057 -0.011 -0.014 -0.017  0.066  0.044  0.021  0.100  0.090  0.085  0.098  0.101  0.042  0.042 -0.003  0.027  0.022  0.106  0.154  0.315  0.270  0.137  0.215  0.252  0.184  0.096  0.254  0.304  0.153  0.060  0.232  0.080  0.092 -0.090 -0.222 -0.175 -0.161 -0.115 -0.042 -0.197 -0.115 -0.003 -0.093 -0.117  0.027 -0.080  0.014  0.116  0.098  0.283  0.265  0.240  0.146  0.006  0.039  0.198  0.178  0.232  0.217  0.104  0.178  0.234  0.207  0.141  0.245  0.202  0.155  0.181  0.097 -0.016  0.214  0.201  0.268  0.123  0.039  0.162  0.106 -0.080 -0.064  0.033 -0.105 -0.255 -0.299 -0.308 -0.380 -0.274 -0.222 -0.122 -0.125 -0.031 -0.179 -0.123 -0.137 -0.196 -0.346 -0.235 -0.275 -0.359 -0.289 -0.270 -0.316 -0.255 -0.056 -0.073  0.050  0.018  0.241  0.240 -0.211 -0.160  0.004 -0.112  0.014  0.399  0.199  0.107  0.249  0.206  0.153  0.204  0.087 -0.067 -0.138 -0.191
  0.232  0.358  0.578  0.569  0.683  0.652  0.543  0.623  0.595  0.483  0.306  0.409  0.286  0.200  0.182  0.127  0.017 -0.031 -0.170 -0.134 -0.015  0.001  0.127  0.049 -0.055 -0.129 -0.066 -0.224 -0.251 -0.127 -0.384 -0.323 -0.169 -0.168 -0.304 -0.234 -0.133 -0.226 -0.141 -0.321 -0.237 -0.287 -0.217 -0.093 -0.039 -0.055 -0.048  0.052  0.002 -0.012  0.087  0.048  0.036  0.051  0.050  0.040  0.068  0.029  0.035  0.002  0.024  0.092  0.299  0.231  0.077  0.206  0.264  0.179  0.115  0.295  0.328  0.174  0.095  0.275  0.110  0.121 -0.113 -0.187 -0.173 -0.169 -0.139 -0.054 -0.212 -0.166 -0.018 -0.091 -0.129  0.015 -0.036  0.032  0.143  0.101  0.330  0.302  0.250  0.150  0.006  0.034  0.212  0.192  0.270  0.257  0.128  0.209  0.304  0.263  0.204  0.329  0.269  0.224  0.287  0.163  0.047  0.295  0.257  0.315  0.150  0.091  0.217  0.143 -0.048 -0.018  0.054 -0.113 -0.263 -0.303 -0.331 -0.407 -0.318 -0.263 -0.165 -0.156 -0.052 -0.193 -0.167 -0.185 -0.230 -0.385 -0.247 -0.312 -0.377 -0.295 -0.268 -0.340 -0.265 -0.113 -0.120  0.027 -0.000  0.264  0.258 -0.259 -0.206  0.044 -0.101  0.049  0.494  0.286  0.204  0.366  0.277  0.243  0.286  0.122 -0.068 -0.129 -0.158
  0.313  0.533  0.665  0.563  0.652  0.885  0.646  0.660  0.747  0.685  0.343  0.459  0.377  0.238  0.207  0.149  0.043 -0.067 -0.151 -0.204 -0.069 -0.098  0.045 -0.047 -0.123 -0.259 -0.212 -0.319 -0.329 -0.186 -0.371 -0.255 -0.092 -0.124 -0.226 -0.123 -0.054 -0.131 -0.044 -0.250 -0.214 -0.340 -0.338 -0.245 -0.130 -0.163 -0.177 -0.051 -0.082 -0.121 -0.008 -0.008 -0.007 -0.006  0.047  0.052  0.017 -0.026 -0.068 -0.074 -0.002  0.090  0.362  0.251  0.123  0.289  0.334  0.266  0.213  0.377  0.391  0.234  0.164  0.375  0.135  0.122 -0.209 -0.299 -0.301 -0.270 -0.232 -0.157 -0.335 -0.248 -0.106 -0.182 -0.234 -0.051 -0.049  0.009  0.097  0.129  0.312  0.259  0.177  0.068 -0.065  0.002  0.177  0.190  0.281  0.238  0.132  0.222  0.334  0.264  0.244  0.369  0.302  0.281  0.346  0.258  0.152  0.334  0.332  0.370  0.215  0.193  0.292  0.201  0.023  0.063  0.090 -0.104 -0.224 -0.284 -0.355 -0.439 -0.379 -0.310 -0.216 -0.183 -0.075 -0.236 -0.246 -0.294 -0.302 -0.459 -0.360 -0.412 -0.427 -0.334 -0.330 -0.400 -0.352 -0.221 -0.249  0.027  0.017  0.212  0.204 -0.324 -0.276  0.028 -0.071  0.100  0.558  0.349  0.289  0.470  0.321  0.311  0.372  0.157  0.003 -0.098 -0.059
  0.311  0.466  0.555  0.569  0.543  0.646  0.694  0.645  0.549  0.532  0.400  0.424  0.337  0.280  0.290  0.177  0.108  0.057 -0.067 -0.076  0.053  0.025  0.158  0.066 -0.043 -0.200 -0.134 -0.240 -0.202 -0.088 -0.320 -0.243 -0.117 -0.129 -0.217 -0.164 -0.087 -0.165 -0.125 -0.255 -0.219 -0.301 -0.243 -0.158 -0.076 -0.088 -0.138 -0.022  0.013 -0.051  0.020  0.060  0.089  0.066  0.147  0.055 -0.029 -0.104 -0.108 -0.080  0.127  0.204  0.447  0.379  0.236  0.321  0.349  0.274  0.200  0.308  0.350  0.200  0.080  0.273  0.101  0.102 -0.127 -0.236 -0.217 -0.196 -0.156 -0.069 -0.243 -0.165 -0.032 -0.118 -0.184 -0.025 -0.077 -0.002  0.080  0.108  0.273  0.244  0.190  0.089 -0.047 -0.001  0.140  0.130  0.215  0.186  0.091  0.152  0.249  0.202  0.144  0.260  0.221  0.175  0.205  0.118  0.000  0.225  0.218  0.270  0.128  0.062  0.175  0.129 -0.062 -0.048  0.041 -0.081 -0.245 -0.290 -0.300 -0.379 -0.273 -0.221 -0.122 -0.110 -0.016 -0.182 -0.151 -0.189 -0.212 -0.353 -0.280 -0.313 -0.347 -0.300 -0.291 -0.332 -0.272 -0.075 -0.107  0.039  0.009  0.195  0.191 -0.216 -0.168 -0.009 -0.132 -0.014  0.419  0.194  0.119  0.296  0.206  0.181  0.247  0.176  0.013 -0.085 -0.159
  0.158  0.326  0.516  0.590  0.623  0.660  0.645  0.804  0.697  0.569  0.481  0.593  0.460  0.350  0.388  0.243  0.157  0.138 -0.031 -0.017  0.114  0.093  0.237  0.124 -0.016 -0.164 -0.120 -0.194 -0.138 -0.058 -0.331 -0.259 -0.140 -0.150 -0.251 -0.203 -0.122 -0.213 -0.172 -0.295 -0.259 -0.339 -0.233 -0.137 -0.074 -0.070 -0.121 -0.030  0.024 -0.057 -0.001  0.043  0.077  0.018  0.102 -0.005 -0.079 -0.149 -0.137 -0.116  0.094  0.181  0.452  0.356  0.177  0.312  0.309  0.184  0.138  0.294  0.295  0.158  0.049  0.242  0.071  0.085 -0.153 -0.215 -0.169 -0.167 -0.112  0.018 -0.165 -0.127  0.083 -0.004 -0.075  0.084  0.053  0.064  0.153  0.119  0.301  0.321  0.258  0.184  0.016 -0.007  0.125  0.076  0.194  0.179  0.058  0.113  0.267  0.205  0.135  0.263  0.262  0.207  0.223  0.091 -0.049  0.178  0.130  0.184  0.026 -0.060  0.102  0.014 -0.191 -0.118 -0.042 -0.137 -0.339 -0.339 -0.385 -0.432 -0.360 -0.328 -0.220 -0.217 -0.082 -0.183 -0.162 -0.136 -0.231 -0.394 -0.204 -0.279 -0.376 -0.290 -0.234 -0.319 -0.288 -0.003 -0.041 -0.033 -0.053  0.227  0.214 -0.295 -0.234  0.014 -0.062  0.064  0.550  0.309  0.200  0.404  0.307  0.255  0.324  0.244  0.036 -0.092 -0.206
  0.141  0.352  0.501  0.469  0.595  0.747  0.549  0.697  0.833  0.673  0.399  0.598  0.502  0.323  0.322  0.209  0.114  0.038 -0.062 -0.118  0.018 -0.035  0.114 -0.005 -0.100 -0.254 -0.236 -0.277 -0.241 -0.160 -0.319 -0.195 -0.093 -0.130 -0.199 -0.114 -0.068 -0.139 -0.084 -0.232 -0.236 -0.356 -0.312 -0.252 -0.164 -0.175 -0.202 -0.114 -0.097 -0.157 -0.079 -0.058 -0.040 -0.083  0.012 -0.004 -0.071 -0.113 -0.159 -0.157 -0.036  0.085  0.368  0.235  0.097  0.297  0.286  0.180  0.168  0.327  0.302  0.190  0.133  0.299  0.091  0.078 -0.229 -0.244 -0.229 -0.218 -0.167 -0.051 -0.222 -0.189  0.034 -0.028 -0.105  0.060  0.109  0.090  0.152  0.125  0.291  0.289  0.205  0.135 -0.003 -0.009  0.123  0.101  0.211  0.190  0.080  0.142  0.301  0.222  0.199  0.329  0.300  0.276  0.308  0.192  0.084  0.247  0.202  0.221  0.064  0.050  0.171  0.056 -0.104 -0.014 -0.005 -0.138 -0.268 -0.283 -0.381 -0.408 -0.401 -0.358 -0.286 -0.264 -0.136 -0.223 -0.246 -0.229 -0.281 -0.425 -0.233 -0.326 -0.373 -0.243 -0.216 -0.315 -0.322 -0.139 -0.184 -0.048 -0.044  0.201  0.185 -0.360 -0.308  0.041  0.018  0.163  0.609  0.443  0.363  0.553  0.396  0.380  0.419  0.251  0.094 -0.038 -0.065
  0.186  0.412  0.458  0.391  0.483  0.685  0.532  0.569  0.673  0.775  0.384  0.500  0.474  0.335  0.320  0.208  0.135  0.012 -0.067 -0.164 -0.030 -0.092  0.065 -0.037 -0.124 -0.299 -0.266 -0.343 -0.272 -0.151 -0.280 -0.148  0.003 -0.045 -0.124 -0.007  0.039 -0.025  0.018 -0.146 -0.185 -0.330 -0.386 -0.322 -0.163 -0.202 -0.251 -0.126 -0.097 -0.167 -0.089 -0.051 -0.014 -0.043  0.076  0.055 -0.047 -0.112 -0.170 -0.147  0.012  0.125  0.422  0.308  0.191  0.378  0.377  0.299  0.282  0.392  0.368  0.275  0.184  0.318  0.121  0.105 -0.206 -0.263 -0.270 -0.246 -0.239 -0.157 -0.295 -0.255 -0.143 -0.175 -0.253 -0.110 -0.034  0.002  0.023  0.097  0.211  0.161  0.070 -0.027 -0.114 -0.036  0.077  0.100  0.181  0.139  0.084  0.120  0.259  0.188  0.183  0.294  0.225  0.224  0.269  0.202  0.128  0.272  0.258  0.242  0.137  0.150  0.197  0.120  0.000  0.037  0.032 -0.093 -0.153 -0.202 -0.259 -0.302 -0.278 -0.220 -0.176 -0.149 -0.072 -0.196 -0.230 -0.294 -0.252 -0.343 -0.307 -0.341 -0.290 -0.228 -0.244 -0.290 -0.284 -0.194 -0.237  0.009  0.002  0.107  0.098 -0.265 -0.237 -0.036 -0.064  0.061  0.474  0.337  0.277  0.464  0.312  0.303  0.363  0.207  0.070 -0.032 -0.011
  0.038  0.175  0.238  0.303  0.306  0.343  0.400  0.481  0.399  0.384  0.534  0.477  0.394  0.350  0.411  0.238  0.210  0.214  0.089  0.082  0.179  0.122  0.242  0.121 -0.003 -0.174 -0.165 -0.175 -0.032 -0.017 -0.151 -0.059 -0.030 -0.071 -0.068 -0.049 -0.036 -0.082 -0.120 -0.139 -0.198 -0.254 -0.197 -0.168 -0.110 -0.116 -0.192 -0.124  0.001 -0.110 -0.105 -0.006  0.068 -0.013  0.134  0.003 -0.148 -0.226 -0.236 -0.178  0.115  0.212  0.459  0.364  0.233  0.293  0.276  0.167  0.128  0.185  0.169  0.113 -0.001  0.089  0.008  0.040 -0.089 -0.132 -0.094 -0.071 -0.045  0.042 -0.072 -0.050  0.081  0.029 -0.052  0.058  0.036  0.028  0.089  0.080  0.169  0.203  0.157  0.121  0.015 -0.035  0.024 -0.023  0.083  0.074  0.017  0.014  0.152  0.110  0.063  0.138  0.143  0.093  0.088 -0.006 -0.081  0.062  0.040  0.064 -0.001 -0.077  0.020 -0.009 -0.135 -0.100 -0.038 -0.050 -0.211 -0.185 -0.218 -0.248 -0.197 -0.184 -0.121 -0.120 -0.043 -0.090 -0.077 -0.062 -0.134 -0.216 -0.111 -0.154 -0.203 -0.186 -0.133 -0.191 -0.193  0.069  0.013 -0.033 -0.046  0.114  0.105 -0.160 -0.116 -0.051 -0.053 -0.036  0.288  0.165  0.085  0.215  0.170  0.125  0.172  0.216  0.106 -0.006 -0.126
  0.011  0.165  0.289  0.351  0.409  0.459  0.424  0.593  0.598  0.500  0.477  0.806  0.626  0.449  0.551  0.346  0.250  0.273  0.112  0.125  0.253  0.172  0.296  0.148 -0.016 -0.196 -0.238 -0.183 -0.045 -0.120 -0.225 -0.095 -0.117 -0.160 -0.135 -0.119 -0.124 -0.163 -0.177 -0.217 -0.277 -0.355 -0.259 -0.253 -0.227 -0.222 -0.259 -0.232 -0.125 -0.222 -0.205 -0.137 -0.064 -0.163  0.003 -0.048 -0.207 -0.242 -0.302 -0.251 -0.018  0.138  0.418  0.252  0.133  0.303  0.228  0.093  0.102  0.232  0.160  0.095  0.072  0.160  0.038  0.045 -0.142 -0.125 -0.087 -0.094 -0.012  0.110 -0.040 -0.044  0.216  0.148  0.059  0.182  0.207  0.150  0.219  0.111  0.268  0.328  0.270  0.251  0.095  0.001  0.093  0.013  0.138  0.158  0.040  0.021  0.260  0.200  0.133  0.232  0.278  0.237  0.201  0.048 -0.082  0.094  0.017  0.037 -0.092 -0.153 -0.001 -0.114 -0.258 -0.136 -0.118 -0.143 -0.313 -0.269 -0.358 -0.334 -0.343 -0.351 -0.284 -0.290 -0.142 -0.138 -0.143 -0.067 -0.198 -0.300 -0.038 -0.150 -0.261 -0.130 -0.054 -0.166 -0.212  0.097  0.023 -0.104 -0.084  0.213  0.194 -0.297 -0.241  0.018  0.050  0.120  0.532  0.467  0.322  0.476  0.422  0.353  0.347  0.331  0.229  0.059 -0.087
 -0.026  0.128  0.191  0.235  0.286  0.377  0.337  0.460  0.502  0.474  0.394  0.626  0.731  0.492  0.531  0.376  0.320  0.299  0.175  0.144  0.256  0.142  0.273  0.112 -0.036 -0.244 -0.313 -0.200 -0.034 -0.159 -0.160  0.002 -0.093 -0.154 -0.054 -0.059 -0.110 -0.116 -0.171 -0.160 -0.270 -0.356 -0.279 -0.328 -0.312 -0.302 -0.351 -0.331 -0.193 -0.298 -0.289 -0.211 -0.088 -0.187  0.047  0.026 -0.216 -0.253 -0.379 -0.280  0.009  0.174  0.399  0.246  0.233  0.402  0.222  0.183  0.182  0.299  0.222  0.177  0.191  0.188  0.086  0.059 -0.125 -0.101 -0.106 -0.098 -0.029  0.069 -0.045 -0.070  0.162  0.136  0.037  0.132  0.210  0.135  0.173  0.122  0.186  0.234  0.167  0.165  0.052  0.007  0.028 -0.037  0.076  0.104  0.032 -0.021  0.211  0.178  0.142  0.202  0.253  0.221  0.186  0.069 -0.023  0.077  0.021  0.013 -0.077 -0.106  0.004 -0.094 -0.193 -0.077 -0.082 -0.088 -0.187 -0.140 -0.231 -0.181 -0.237 -0.254 -0.238 -0.231 -0.135 -0.094 -0.126 -0.077 -0.154 -0.193 -0.023 -0.109 -0.141 -0.050 -0.014 -0.102 -0.150  0.090  0.010 -0.035 -0.006  0.130  0.109 -0.229 -0.210 -0.061  0.001  0.033  0.398  0.410  0.268  0.439  0.426  0.379  0.379  0.394  0.354  0.178  0.034
 -0.008  0.081  0.137  0.196  0.200  0.238  0.280  0.350  0.323  0.335  0.350  0.449  0.492  0.682  0.546  0.303  0.292  0.369  0.139  0.235  0.333  0.309  0.421  0.332  0.116 -0.058 -0.128 -0.115  0.063 -0.080 -0.206 -0.127 -0.197 -0.216 -0.180 -0.210 -0.216 -0.254 -0.286 -0.276 -0.279 -0.336 -0.164 -0.178 -0.218 -0.169 -0.220 -0.204 -0.091 -0.143 -0.161 -0.100  0.030 -0.010  0.177  0.149 -0.100 -0.134 -0.254 -0.107  0.196  0.385  0.462  0.361  0.369  0.462  0.242  0.256  0.213  0.297  0.237  0.188  0.158  0.144  0.076  0.079 -0.031 -0.015 -0.023 -0.035  0.022  0.103  0.009 -0.002  0.154  0.111  0.022  0.102  0.098  0.114  0.137  0.079  0.168  0.208  0.185  0.163  0.056  0.041  0.066  0.015  0.076  0.108  0.038 -0.031  0.126  0.133  0.071  0.093  0.120  0.102  0.048 -0.026 -0.095  0.058 -0.002  0.004 -0.055 -0.101 -0.037 -0.070 -0.153 -0.109 -0.071 -0.046 -0.157 -0.114 -0.123 -0.101 -0.087 -0.101 -0.069 -0.091 -0.048 -0.058 -0.012  0.020 -0.037 -0.065  0.017 -0.025 -0.069 -0.016 -0.007 -0.042 -0.052  0.263  0.208  0.158  0.165  0.153  0.146 -0.067 -0.050 -0.122 -0.136 -0.098  0.236  0.236  0.100  0.239  0.278  0.222  0.240  0.347  0.232  0.110 -0.079
 -0.064  0.045  0.105  0.193  0.182  0.207  0.290  0.388  0.322  0.320  0.411  0.551  0.531  0.546  0.827  0.483  0.370  0.563  0.333  0.444  0.544  0.443  0.523  0.356  0.111 -0.086 -0.194 -0.058  0.206 -0.066 -0.128 -0.011 -0.157 -0.218 -0.101 -0.146 -0.195 -0.216 -0.296 -0.217 -0.300 -0.367 -0.164 -0.238 -0.288 -0.236 -0.310 -0.320 -0.130 -0.232 -0.294 -0.180 -0.027 -0.179  0.092 -0.013 -0.305 -0.352 -0.458 -0.309  0.106  0.299  0.452  0.356  0.308  0.388  0.219  0.187  0.163  0.216  0.148  0.142  0.102  0.076  0.015  0.025 -0.040  0.048  0.088  0.064  0.146  0.234  0.112  0.079  0.294  0.233  0.145  0.196  0.214  0.191  0.227  0.111  0.213  0.281  0.261  0.276  0.152  0.041  0.049 -0.057  0.055  0.108  0.010 -0.091  0.142  0.110  0.020  0.067  0.161  0.105  0.035 -0.076 -0.208 -0.043 -0.152 -0.125 -0.202 -0.289 -0.149 -0.213 -0.329 -0.216 -0.161 -0.094 -0.258 -0.173 -0.205 -0.144 -0.132 -0.175 -0.129 -0.185 -0.076 -0.041  0.007  0.102 -0.028 -0.079  0.117  0.039 -0.070 -0.003  0.061 -0.002 -0.061  0.410  0.314 -0.056 -0.022  0.197  0.177 -0.103 -0.067 -0.097 -0.071 -0.056  0.238  0.214  0.088  0.231  0.249  0.184  0.216  0.387  0.319  0.176 -0.084
 -0.023  0.028  0.077  0.129  0.127  0.149  0.177  0.243  0.209  0.208  0.238  0.346  0.376  0.303  0.483  0.490  0.343  0.417  0.266  0.284  0.344  0.243  0.328  0.209  0.097 -0.058 -0.122 -0.037  0.183  0.030 -0.009  0.046 -0.011 -0.044  0.009 -0.008 -0.044 -0.049 -0.108 -0.055 -0.115 -0.169 -0.090 -0.132 -0.132 -0.102 -0.198 -0.178 -0.028 -0.128 -0.183 -0.078  0.023 -0.117  0.052 -0.084 -0.254 -0.295 -0.320 -0.229  0.063  0.134  0.262  0.206  0.165  0.230  0.124  0.085  0.085  0.108  0.070  0.068  0.048  0.055  0.030  0.037 -0.041  0.009  0.027  0.013  0.060  0.110  0.034  0.006  0.134  0.099  0.038  0.077  0.103  0.070  0.073  0.047  0.060  0.111  0.085  0.109  0.027 -0.029 -0.057 -0.127 -0.051 -0.018 -0.054 -0.134  0.058  0.044 -0.001  0.029  0.131  0.104  0.077 -0.008 -0.127 -0.055 -0.133 -0.142 -0.214 -0.235 -0.134 -0.226 -0.279 -0.153 -0.174 -0.119 -0.188 -0.142 -0.196 -0.120 -0.155 -0.178 -0.177 -0.208 -0.144 -0.094 -0.098 -0.011 -0.096 -0.126  0.025 -0.014 -0.064 -0.014  0.029 -0.008 -0.042  0.251  0.175 -0.115 -0.097  0.034  0.017 -0.168 -0.150 -0.081 -0.045 -0.005  0.171  0.153  0.080  0.198  0.185  0.142  0.175  0.260  0.231  0.126 -0.026
 -0.055 -0.041 -0.034  0.044  0.017  0.043  0.108  0.157  0.114  0.135  0.210  0.250  0.320  0.292  0.370  0.343  0.554  0.478  0.353  0.257  0.272  0.167  0.270  0.181  0.160 -0.058 -0.079  0.029  0.303  0.210  0.203  0.195  0.152  0.130  0.149  0.142  0.099  0.112 -0.010  0.110  0.056 -0.019 -0.031 -0.060 -0.009  0.011 -0.157 -0.105  0.122 -0.057 -0.142  0.062  0.163 -0.010  0.159 -0.123 -0.285 -0.384 -0.320 -0.237  0.174  0.140  0.227  0.258  0.228  0.236  0.107  0.094  0.083  0.078  0.014  0.021 -0.016 -0.011 -0.005 -0.019 -0.054  0.003 -0.033 -0.047 -0.018  0.040 -0.019 -0.037  0.050  0.032 -0.052 -0.019  0.055 -0.026 -0.123 -0.019 -0.163 -0.096 -0.126 -0.080 -0.113 -0.140 -0.246 -0.282 -0.229 -0.244 -0.182 -0.255 -0.136 -0.137 -0.138 -0.169 -0.066 -0.047 -0.106 -0.091 -0.149 -0.162 -0.193 -0.226 -0.208 -0.228 -0.223 -0.245 -0.233 -0.154 -0.208 -0.071 -0.095 -0.092 -0.139 -0.073 -0.118 -0.117 -0.154 -0.161 -0.147 -0.115 -0.143 -0.084 -0.120 -0.119 -0.039 -0.059 -0.044 -0.019 -0.005 -0.042 -0.030  0.251  0.183 -0.160 -0.172 -0.198 -0.209 -0.160 -0.157 -0.107 -0.030 -0.057  0.040  0.029 -0.019  0.077  0.054  0.040  0.090  0.269  0.254  0.167  0.009
 -0.152 -0.143 -0.089  0.020 -0.031 -0.067  0.057  0.138  0.038  0.012  0.214  0.273  0.299  0.369  0.563  0.417  0.478  0.876  0.554  0.758  0.768  0.681  0.713  0.585  0.343  0.206  0.024  0.216  0.603  0.178  0.113  0.114 -0.054 -0.097 -0.001 -0.082 -0.141 -0.155 -0.253 -0.079 -0.130 -0.160  0.069 -0.024 -0.120 -0.017 -0.125 -0.202  0.026 -0.076 -0.220 -0.082  0.056 -0.145  0.021 -0.154 -0.391 -0.375 -0.395 -0.207  0.168  0.270  0.278  0.253  0.194  0.194  0.038 -0.029  0.006 -0.029 -0.110 -0.054 -0.091 -0.114 -0.079 -0.048  0.011  0.173  0.231  0.212  0.294  0.345  0.265  0.211  0.362  0.300  0.220  0.228  0.204  0.134  0.122 -0.005  0.013  0.126  0.152  0.226  0.154 -0.004 -0.108 -0.234 -0.165 -0.088 -0.130 -0.309 -0.067 -0.075 -0.166 -0.216 -0.028 -0.051 -0.183 -0.210 -0.341 -0.319 -0.397 -0.371 -0.387 -0.471 -0.380 -0.400 -0.433 -0.333 -0.307 -0.098 -0.269 -0.168 -0.182 -0.070 -0.086 -0.142 -0.132 -0.206 -0.136 -0.046  0.035  0.216  0.044 -0.004  0.217  0.177  0.032  0.054  0.168  0.114  0.040  0.771  0.662 -0.115 -0.066  0.045  0.029 -0.082 -0.050 -0.155 -0.071 -0.065  0.008  0.036 -0.026  0.065  0.087  0.040  0.050  0.316  0.307  0.203 -0.120
 -0.142 -0.142 -0.190 -0.114 -0.170 -0.151 -0.067 -0.031 -0.062 -0.067  0.089  0.112  0.175  0.139  0.333  0.266  0.353  0.554  0.608  0.523  0.467  0.320  0.293  0.200  0.159  0.048 -0.102  0.171  0.483  0.167  0.339  0.376  0.164  0.098  0.305  0.222  0.086  0.154 -0.006  0.227  0.038  0.022  0.065 -0.098 -0.122 -0.064 -0.182 -0.255 -0.024 -0.154 -0.303 -0.125 -0.006 -0.219 -0.056 -0.234 -0.427 -0.421 -0.418 -0.278  0.056  0.087  0.114  0.089  0.078  0.054 -0.036 -0.072 -0.034 -0.133 -0.193 -0.093 -0.106 -0.156 -0.108 -0.063  0.013  0.130  0.173  0.178  0.222  0.217  0.212  0.186  0.245  0.216  0.173  0.152  0.173  0.057 -0.012 -0.026 -0.163 -0.063 -0.054  0.055  0.052 -0.085 -0.254 -0.329 -0.285 -0.243 -0.206 -0.335 -0.198 -0.204 -0.240 -0.294 -0.138 -0.128 -0.234 -0.202 -0.242 -0.369 -0.389 -0.416 -0.348 -0.387 -0.390 -0.389 -0.332 -0.259 -0.298 -0.086 -0.139 -0.086 -0.109  0.016 -0.046 -0.098 -0.138 -0.190 -0.149 -0.038 -0.006  0.151  0.022  0.021  0.164  0.150  0.096  0.064  0.152  0.108  0.003  0.449  0.366 -0.236 -0.174 -0.152 -0.166 -0.078 -0.066 -0.069  0.100  0.026 -0.093 -0.055 -0.041 -0.040 -0.062 -0.087 -0.055  0.172  0.298  0.218  0.061
 -0.172 -0.202 -0.151 -0.076 -0.134 -0.204 -0.076 -0.017 -0.118 -0.164  0.082  0.125  0.144  0.235  0.444  0.284  0.257  0.758  0.523  0.945  0.886  0.822  0.686  0.587  0.317  0.327  0.088  0.336  0.631  0.057  0.074  0.085 -0.237 -0.285 -0.080 -0.249 -0.345 -0.333 -0.430 -0.195 -0.220 -0.185  0.192  0.035 -0.211 -0.069 -0.090 -0.273 -0.096 -0.109 -0.272 -0.211 -0.054 -0.206 -0.066 -0.074 -0.342 -0.244 -0.356 -0.127  0.139  0.306  0.169  0.140  0.172  0.121 -0.059 -0.077 -0.053 -0.076 -0.154 -0.073 -0.038 -0.153 -0.088 -0.030  0.107  0.282  0.351  0.337  0.442  0.446  0.411  0.341  0.492  0.429  0.406  0.373  0.275  0.226  0.270  0.030  0.125  0.232  0.292  0.373  0.301  0.111  0.015 -0.126 -0.062  0.051 -0.051 -0.226 -0.016 -0.023 -0.134 -0.170 -0.007 -0.066 -0.187 -0.243 -0.344 -0.363 -0.415 -0.359 -0.367 -0.472 -0.362 -0.362 -0.404 -0.315 -0.249 -0.047 -0.256 -0.109 -0.085  0.029  0.039 -0.065 -0.029 -0.127 -0.056  0.076  0.218  0.416  0.194  0.166  0.387  0.337  0.133  0.108  0.264  0.213  0.104  0.905  0.817  0.010  0.095  0.196  0.182  0.071  0.107 -0.096 -0.056 -0.076 -0.112 -0.028 -0.074 -0.037  0.046  0.018 -0.000  0.275  0.323  0.230 -0.117
 -0.138 -0.107 -0.043  0.020 -0.015 -0.069  0.053  0.114  0.018 -0.030  0.179  0.253  0.256  0.333  0.544  0.344  0.272  0.768  0.467  0.886  0.960  0.860  0.793  0.611  0.254  0.200 -0.019  0.197  0.487 -0.053 -0.074  0.011 -0.290 -0.366 -0.149 -0.294 -0.386 -0.392 -0.482 -0.293 -0.346 -0.326  0.070 -0.074 -0.302 -0.180 -0.180 -0.342 -0.170 -0.182 -0.312 -0.268 -0.104 -0.250 -0.070 -0.053 -0.350 -0.261 -0.411 -0.184  0.105  0.327  0.274  0.206  0.206  0.200  0.028 -0.001  0.007  0.013 -0.054  0.006  0.018 -0.070 -0.032  0.015  0.099  0.232  0.313  0.302  0.427  0.445  0.367  0.327  0.518  0.437  0.395  0.396  0.293  0.266  0.358  0.094  0.260  0.352  0.398  0.450  0.335  0.144  0.121 -0.031  0.058  0.173  0.029 -0.152  0.106  0.096 -0.040 -0.051  0.101  0.016 -0.091 -0.196 -0.321 -0.251 -0.319 -0.250 -0.308 -0.421 -0.261 -0.286 -0.376 -0.279 -0.184 -0.049 -0.289 -0.130 -0.113 -0.030  0.004 -0.093 -0.026 -0.118 -0.027  0.076  0.211  0.383  0.161  0.118  0.353  0.266  0.059  0.069  0.217  0.144  0.051  0.837  0.722  0.009  0.094  0.312  0.295  0.059  0.101 -0.102 -0.091 -0.093  0.000  0.069 -0.007  0.058  0.132  0.095  0.071  0.324  0.349  0.233 -0.119
 -0.130 -0.139 -0.030  0.030  0.001 -0.098  0.025  0.093 -0.035 -0.092  0.122  0.172  0.142  0.309  0.443  0.243  0.167  0.681  0.320  0.822  0.860  0.942  0.832  0.744  0.339  0.369  0.163  0.263  0.473 -0.002 -0.171 -0.163 -0.361 -0.385 -0.298 -0.428 -0.434 -0.487 -0.514 -0.391 -0.329 -0.286  0.130  0.075 -0.158 -0.037 -0.008 -0.154 -0.054 -0.017 -0.127 -0.127 -0.015 -0.083  0.003  0.032 -0.179 -0.093 -0.198 -0.009  0.175  0.362  0.230  0.222  0.205  0.171  0.008 -0.017 -0.010  0.014 -0.049 -0.014 -0.016 -0.091 -0.040 -0.010  0.087  0.229  0.301  0.276  0.387  0.414  0.331  0.296  0.456  0.371  0.338  0.349  0.221  0.230  0.331  0.065  0.261  0.342  0.407  0.433  0.327  0.160  0.166  0.025  0.078  0.193  0.053 -0.094  0.089  0.103 -0.035 -0.055  0.073  0.001 -0.114 -0.213 -0.322 -0.229 -0.289 -0.197 -0.253 -0.378 -0.221 -0.216 -0.328 -0.265 -0.143 -0.021 -0.262 -0.124 -0.076 -0.018  0.043 -0.039  0.030 -0.061  0.005  0.070  0.220  0.366  0.185  0.137  0.324  0.277  0.064  0.070  0.197  0.160  0.121  0.889  0.827  0.125  0.173  0.333  0.328  0.097  0.135 -0.141 -0.166 -0.120 -0.023  0.021 -0.047  0.009  0.102  0.080  0.036  0.260  0.219  0.158 -0.233
 -0.097 -0.054  0.066  0.142  0.127  0.045  0.158  0.237  0.114  0.065  0.242  0.296  0.273  0.421  0.523  0.328  0.270  0.713  0.293  0.686  0.793  0.832  0.936  0.739  0.301  0.216  0.057  0.121  0.365 -0.013 -0.217 -0.172 -0.300 -0.336 -0.284 -0.368 -0.361 -0.428 -0.462 -0.387 -0.344 -0.342  0.013 -0.014 -0.171 -0.079 -0.078 -0.162 -0.047 -0.051 -0.125 -0.096  0.019 -0.063  0.060  0.024 -0.185 -0.154 -0.241 -0.072  0.179  0.363  0.341  0.308  0.248  0.257  0.101  0.062  0.052  0.098  0.039  0.053  0.003 -0.026 -0.014  0.003  0.023  0.133  0.195  0.176  0.302  0.346  0.233  0.218  0.400  0.308  0.246  0.305  0.193  0.202  0.301  0.089  0.277  0.349  0.389  0.400  0.269  0.119  0.155  0.025  0.090  0.188  0.051 -0.083  0.127  0.138  0.004  0.006  0.121  0.056 -0.029 -0.149 -0.286 -0.134 -0.218 -0.133 -0.216 -0.331 -0.168 -0.186 -0.311 -0.249 -0.132 -0.048 -0.279 -0.164 -0.131 -0.099 -0.032 -0.080 -0.011 -0.085 -0.011  0.005  0.130  0.257  0.098  0.026  0.212  0.158 -0.027  0.002  0.108  0.060  0.044  0.751  0.662  0.082  0.111  0.317  0.308  0.021  0.059 -0.158 -0.193 -0.132  0.080  0.091  0.002  0.099  0.169  0.129  0.111  0.293  0.226  0.147 -0.212
 -0.102 -0.107  0.010  0.075  0.049 -0.047  0.066  0.124 -0.005 -0.037  0.121  0.148  0.112  0.332  0.356  0.209  0.181  0.585  0.200  0.587  0.611  0.744  0.739  0.776  0.393  0.404  0.240  0.225  0.422  0.122 -0.152 -0.219 -0.250 -0.235 -0.293 -0.358 -0.293 -0.376 -0.357 -0.320 -0.193 -0.173  0.125  0.153  0.015  0.111  0.104  0.038  0.096  0.126  0.049  0.051  0.111  0.088  0.100  0.057 -0.051 -0.016 -0.033  0.096  0.228  0.336  0.217  0.259  0.199  0.168  0.043  0.011  0.010  0.037 -0.019 -0.033 -0.073 -0.076 -0.051 -0.036  0.023  0.148  0.191  0.168  0.232  0.265  0.187  0.162  0.252  0.181  0.139  0.167  0.055  0.097  0.156 -0.015  0.143  0.202  0.259  0.256  0.183  0.081  0.090 -0.009  0.010  0.090  0.005 -0.117  0.017  0.049 -0.054 -0.100  0.002 -0.024 -0.123 -0.161 -0.269 -0.180 -0.226 -0.161 -0.198 -0.292 -0.190 -0.173 -0.255 -0.228 -0.135 -0.019 -0.206 -0.130 -0.078 -0.047  0.020 -0.017  0.032 -0.040 -0.005 -0.005  0.114  0.217  0.118  0.060  0.164  0.177  0.022  0.027  0.099  0.098  0.111  0.739  0.709  0.154  0.157  0.200  0.206  0.052  0.075 -0.181 -0.215 -0.123  0.012  0.002 -0.061  0.011  0.076  0.048  0.019  0.179  0.073  0.049 -0.258
 -0.060 -0.136 -0.069 -0.016 -0.055 -0.123 -0.043 -0.016 -0.100 -0.124 -0.003 -0.016 -0.036  0.116  0.111  0.097  0.160  0.343  0.159  0.317  0.254  0.339  0.301  0.393  0.371  0.364  0.300  0.270  0.405  0.285  0.079 -0.074 -0.025  0.029 -0.095 -0.120 -0.052 -0.101 -0.090 -0.058  0.073  0.091  0.190  0.247  0.202  0.267  0.204  0.192  0.236  0.236  0.163  0.198  0.201  0.172  0.111 -0.022 -0.008 -0.010  0.081  0.133  0.208  0.158  0.019  0.112  0.085  0.018 -0.042 -0.052 -0.039 -0.054 -0.090 -0.107 -0.124 -0.119 -0.062 -0.074  0.003  0.109  0.100  0.072  0.072  0.095  0.077  0.039  0.041  0.018  0.001 -0.019 -0.045 -0.032 -0.097 -0.107 -0.135 -0.088 -0.045 -0.021 -0.013 -0.052 -0.125 -0.155 -0.176 -0.154 -0.122 -0.186 -0.172 -0.127 -0.142 -0.208 -0.121 -0.092 -0.197 -0.155 -0.206 -0.203 -0.218 -0.202 -0.191 -0.232 -0.229 -0.204 -0.209 -0.197 -0.184 -0.057 -0.116 -0.107 -0.076 -0.018 -0.008 -0.014 -0.028 -0.072 -0.076 -0.078 -0.031  0.048  0.029 -0.004  0.042  0.094  0.041  0.036  0.059  0.089  0.145  0.442  0.449  0.055  0.031 -0.097 -0.089 -0.034 -0.029 -0.106 -0.098 -0.043 -0.071 -0.086 -0.094 -0.067 -0.039 -0.047 -0.051  0.067 -0.023 -0.003 -0.173
 -0.088 -0.221 -0.125 -0.105 -0.129 -0.259 -0.200 -0.164 -0.254 -0.299 -0.174 -0.196 -0.244 -0.058 -0.086 -0.058 -0.058  0.206  0.048  0.327  0.200  0.369  0.216  0.404  0.364  0.737  0.578  0.446  0.454  0.292  0.059 -0.179 -0.083  0.010 -0.189 -0.211 -0.095 -0.156 -0.056 -0.089  0.128  0.215  0.331  0.427  0.330  0.416  0.442  0.370  0.266  0.383  0.319  0.218  0.136  0.178 -0.058 -0.062  0.107  0.207  0.325  0.330  0.129  0.045 -0.186 -0.107 -0.144 -0.199 -0.197 -0.248 -0.180 -0.190 -0.231 -0.217 -0.193 -0.201 -0.129 -0.103  0.023  0.181  0.168  0.135  0.099  0.092  0.127  0.059 -0.008 -0.001  0.030 -0.029 -0.102 -0.050 -0.114 -0.191 -0.154 -0.118 -0.045 -0.033  0.033 -0.018 -0.080 -0.097 -0.171 -0.131 -0.104 -0.175 -0.176 -0.123 -0.152 -0.224 -0.144 -0.109 -0.226 -0.164 -0.221 -0.221 -0.257 -0.228 -0.216 -0.243 -0.243 -0.211 -0.172 -0.199 -0.184 -0.024 -0.083 -0.069  0.009  0.072  0.091  0.075  0.053 -0.009 -0.043 -0.034  0.052  0.135  0.130  0.107  0.118  0.207  0.127  0.096  0.123  0.197  0.257  0.491  0.558  0.086  0.084 -0.085 -0.066  0.052  0.053 -0.069 -0.080  0.035 -0.127 -0.139 -0.098 -0.137 -0.086 -0.077 -0.127 -0.112 -0.202 -0.117 -0.228
  0.006 -0.189 -0.076 -0.029 -0.066 -0.212 -0.134 -0.120 -0.236 -0.266 -0.165 -0.238 -0.313 -0.128 -0.194 -0.122 -0.079  0.024 -0.102  0.088 -0.019  0.163  0.057  0.240  0.300  0.578  0.789  0.460  0.323  0.444  0.023 -0.332 -0.061  0.106 -0.275 -0.263 -0.040 -0.150 -0.023 -0.118  0.227  0.364  0.441  0.685  0.625  0.672  0.682  0.691  0.551  0.641  0.600  0.522  0.371  0.419  0.095 -0.084  0.204  0.221  0.499  0.434  0.261  0.024 -0.223 -0.049 -0.115 -0.196 -0.155 -0.201 -0.152 -0.124 -0.147 -0.216 -0.233 -0.175 -0.074 -0.090  0.012  0.119  0.069  0.003 -0.066 -0.033 -0.036 -0.086 -0.169 -0.168 -0.140 -0.190 -0.234 -0.146 -0.280 -0.217 -0.270 -0.260 -0.188 -0.199 -0.109 -0.112 -0.162 -0.125 -0.237 -0.253 -0.157 -0.152 -0.274 -0.180 -0.170 -0.237 -0.197 -0.137 -0.242 -0.171 -0.223 -0.137 -0.188 -0.167 -0.165 -0.192 -0.202 -0.140 -0.135 -0.184 -0.170 -0.018 -0.062 -0.106 -0.034  0.007  0.034  0.064  0.028 -0.012 -0.072 -0.133 -0.093 -0.051  0.011 -0.013 -0.049  0.070  0.043  0.024  0.006  0.104  0.295  0.253  0.335  0.056 -0.025 -0.220 -0.194 -0.027 -0.038 -0.058 -0.101  0.042 -0.126 -0.231 -0.176 -0.178 -0.142 -0.130 -0.111 -0.129 -0.359 -0.251 -0.392
 -0.160 -0.277 -0.217 -0.158 -0.224 -0.319 -0.240 -0.194 -0.277 -0.343 -0.175 -0.183 -0.200 -0.115 -0.058 -0.037  0.029  0.216  0.171  0.336  0.197  0.263  0.121  0.225  0.270  0.446  0.460  0.689  0.493  0.327  0.205 -0.016 -0.031  0.054 -0.042 -0.115 -0.067 -0.077 -0.071  0.022  0.162  0.286  0.434  0.450  0.299  0.399  0.398  0.272  0.269  0.300  0.185  0.176  0.149  0.084 -0.060 -0.164 -0.064 -0.002  0.138  0.164  0.123  0.002 -0.234 -0.151 -0.124 -0.201 -0.236 -0.258 -0.205 -0.234 -0.252 -0.223 -0.187 -0.218 -0.135 -0.117  0.071  0.243  0.209  0.150  0.152  0.154  0.196  0.110  0.117  0.129  0.162  0.061  0.046  0.030 -0.113 -0.169 -0.257 -0.175 -0.106 -0.022  0.047 -0.061 -0.217 -0.253 -0.303 -0.263 -0.205 -0.265 -0.291 -0.234 -0.239 -0.320 -0.194 -0.170 -0.303 -0.243 -0.277 -0.358 -0.388 -0.369 -0.317 -0.362 -0.366 -0.317 -0.255 -0.263 -0.264 -0.040 -0.102 -0.064 -0.020  0.088  0.063  0.023 -0.017 -0.080 -0.094 -0.034  0.048  0.174  0.110  0.111  0.191  0.221  0.133  0.112  0.167  0.202  0.235  0.404  0.434 -0.074 -0.064 -0.188 -0.180  0.013  0.015 -0.025  0.039  0.064 -0.173 -0.178 -0.124 -0.159 -0.109 -0.119 -0.114 -0.026 -0.085 -0.044 -0.193
 -0.199 -0.308 -0.272 -0.181 -0.251 -0.329 -0.202 -0.138 -0.241 -0.272 -0.032 -0.045 -0.034  0.063  0.206  0.183  0.303  0.603  0.483  0.631  0.487  0.473  0.365  0.422  0.405  0.454  0.323  0.493  0.801  0.453  0.409  0.220  0.123  0.147  0.133  0.056  0.032  0.038 -0.037  0.159  0.217  0.238  0.349  0.290  0.206  0.318  0.176  0.089  0.257  0.176 -0.016  0.119  0.184  0.000 -0.002 -0.250 -0.306 -0.283 -0.151 -0.039  0.184  0.107 -0.037  0.045  0.008 -0.082 -0.166 -0.214 -0.155 -0.242 -0.319 -0.245 -0.253 -0.283 -0.179 -0.132  0.032  0.221  0.240  0.202  0.212  0.220  0.240  0.163  0.172  0.161  0.142  0.082  0.070 -0.010 -0.139 -0.160 -0.297 -0.185 -0.131 -0.021  0.014 -0.119 -0.332 -0.402 -0.398 -0.356 -0.286 -0.414 -0.348 -0.318 -0.337 -0.441 -0.256 -0.226 -0.378 -0.299 -0.351 -0.478 -0.506 -0.514 -0.427 -0.487 -0.500 -0.461 -0.388 -0.340 -0.379 -0.080 -0.159 -0.108 -0.090  0.042  0.002 -0.046 -0.083 -0.157 -0.152 -0.053  0.011  0.186  0.082  0.065  0.188  0.231  0.138  0.102  0.183  0.194  0.151  0.695  0.667 -0.174 -0.146 -0.247 -0.248 -0.043 -0.032 -0.063  0.054  0.013 -0.198 -0.195 -0.165 -0.160 -0.147 -0.173 -0.141  0.082  0.080  0.051 -0.161
 -0.058 -0.207 -0.153 -0.075 -0.127 -0.186 -0.088 -0.058 -0.160 -0.151 -0.017 -0.120 -0.159 -0.080 -0.066  0.030  0.210  0.178  0.167  0.057 -0.053 -0.002 -0.013  0.122  0.285  0.292  0.444  0.327  0.453  0.750  0.358  0.028  0.378  0.513  0.151  0.231  0.402  0.317  0.305  0.327  0.450  0.460  0.284  0.472  0.659  0.658  0.412  0.560  0.692  0.534  0.412  0.617  0.534  0.406  0.229 -0.272 -0.073 -0.199  0.202  0.147  0.327 -0.013 -0.075  0.151 -0.011 -0.131 -0.068 -0.152 -0.087 -0.196 -0.225 -0.253 -0.394 -0.236 -0.152 -0.146 -0.071  0.028  0.002 -0.072 -0.156 -0.093 -0.105 -0.169 -0.260 -0.237 -0.286 -0.331 -0.229 -0.291 -0.518 -0.253 -0.556 -0.496 -0.486 -0.433 -0.329 -0.352 -0.529 -0.472 -0.523 -0.603 -0.376 -0.369 -0.482 -0.419 -0.348 -0.431 -0.339 -0.244 -0.353 -0.222 -0.245 -0.350 -0.312 -0.366 -0.267 -0.288 -0.362 -0.299 -0.238 -0.236 -0.329 -0.080 -0.049 -0.125 -0.124 -0.038 -0.094 -0.041 -0.135 -0.150 -0.200 -0.238 -0.298 -0.231 -0.164 -0.159 -0.170 -0.046  0.018 -0.020 -0.033  0.032  0.171  0.171  0.205 -0.215 -0.316 -0.576 -0.566 -0.206 -0.224 -0.132  0.017  0.058 -0.147 -0.300 -0.211 -0.173 -0.252 -0.260 -0.152 -0.040 -0.230 -0.201 -0.327
 -0.200 -0.208 -0.364 -0.324 -0.384 -0.371 -0.320 -0.331 -0.319 -0.280 -0.151 -0.225 -0.160 -0.206 -0.128 -0.009  0.203  0.113  0.339  0.074 -0.074 -0.171 -0.217 -0.152  0.079  0.059  0.023  0.205  0.409  0.358  0.898  0.741  0.530  0.478  0.641  0.601  0.409  0.567  0.410  0.644  0.602  0.577  0.285  0.123  0.170  0.153 -0.000 -0.013  0.133  0.016 -0.128  0.042  0.080 -0.073 -0.053 -0.266 -0.240 -0.292 -0.144 -0.169 -0.029 -0.200 -0.222 -0.176 -0.149 -0.242 -0.205 -0.212 -0.197 -0.306 -0.359 -0.287 -0.223 -0.275 -0.197 -0.168 -0.027 -0.033 -0.072 -0.037 -0.067 -0.179 -0.038  0.032 -0.152 -0.117 -0.057 -0.115 -0.057 -0.181 -0.387 -0.142 -0.517 -0.482 -0.475 -0.356 -0.236 -0.219 -0.455 -0.427 -0.456 -0.514 -0.332 -0.355 -0.471 -0.443 -0.382 -0.465 -0.373 -0.293 -0.329 -0.166 -0.084 -0.347 -0.299 -0.408 -0.210 -0.175 -0.355 -0.313 -0.126 -0.123 -0.267 -0.078  0.046 -0.008  0.001  0.068  0.019  0.025 -0.045 -0.059 -0.101 -0.049 -0.045 -0.016 -0.005  0.002 -0.081 -0.002  0.083 -0.009 -0.040 -0.009 -0.045  0.039  0.037 -0.316 -0.300 -0.520 -0.517 -0.043 -0.051  0.144  0.294  0.118 -0.306 -0.292 -0.190 -0.292 -0.336 -0.328 -0.292 -0.170  0.091  0.080  0.288
 -0.209 -0.098 -0.312 -0.290 -0.323 -0.255 -0.243 -0.259 -0.195 -0.148 -0.059 -0.095  0.002 -0.127 -0.011  0.046  0.195  0.114  0.376  0.085  0.011 -0.163 -0.172 -0.219 -0.074 -0.179 -0.332 -0.016  0.220  0.028  0.741  0.854  0.489  0.320  0.714  0.665  0.361  0.559  0.351  0.616  0.356  0.297  0.025 -0.256 -0.214 -0.247 -0.340 -0.400 -0.226 -0.339 -0.447 -0.295 -0.190 -0.337 -0.158 -0.197 -0.326 -0.343 -0.391 -0.363 -0.193 -0.191 -0.088 -0.174 -0.104 -0.143 -0.122 -0.121 -0.123 -0.248 -0.282 -0.152 -0.073 -0.179 -0.155 -0.106 -0.015 -0.057 -0.052  0.032  0.033 -0.101  0.038  0.125 -0.000  0.027  0.066  0.035  0.074 -0.064 -0.160 -0.035 -0.293 -0.267 -0.273 -0.158 -0.095 -0.098 -0.285 -0.296 -0.273 -0.294 -0.193 -0.258 -0.257 -0.278 -0.246 -0.298 -0.224 -0.192 -0.193 -0.084  0.007 -0.255 -0.202 -0.288 -0.128 -0.093 -0.240 -0.224 -0.054 -0.031 -0.147 -0.056  0.070  0.060  0.048  0.092  0.040  0.020 -0.022 -0.023 -0.030  0.055  0.067  0.082  0.049  0.063  0.009  0.024  0.095 -0.002 -0.001 -0.020 -0.173 -0.035 -0.083 -0.298 -0.220 -0.300 -0.307  0.021  0.021  0.127  0.286  0.065 -0.230 -0.135 -0.064 -0.178 -0.227 -0.219 -0.235 -0.112  0.281  0.236  0.485
 -0.064 -0.027 -0.159 -0.159 -0.169 -0.092 -0.117 -0.140 -0.093  0.003 -0.030 -0.117 -0.093 -0.197 -0.157 -0.011  0.152 -0.054  0.164 -0.237 -0.290 -0.361 -0.300 -0.250 -0.025 -0.083 -0.061 -0.031  0.123  0.378  0.530  0.489  0.790  0.716  0.600  0.809  0.808  0.825  0.761  0.734  0.528  0.415 -0.153 -0.120  0.298  0.175 -0.011  0.151  0.228  0.076  0.027  0.198  0.123  0.011 -0.067 -0.328 -0.158 -0.242 -0.007 -0.111 -0.081 -0.300 -0.112 -0.084 -0.235 -0.242 -0.054 -0.172 -0.086 -0.273 -0.289 -0.194 -0.320 -0.188 -0.160 -0.130 -0.129 -0.132 -0.115 -0.105 -0.210 -0.273 -0.188 -0.165 -0.403 -0.343 -0.364 -0.387 -0.260 -0.367 -0.537 -0.228 -0.566 -0.561 -0.577 -0.524 -0.379 -0.340 -0.484 -0.401 -0.442 -0.550 -0.292 -0.320 -0.382 -0.369 -0.270 -0.361 -0.317 -0.199 -0.259 -0.071  0.007 -0.230 -0.141 -0.230 -0.100 -0.040 -0.209 -0.166 -0.019 -0.036 -0.177 -0.103  0.107 -0.005 -0.012  0.014 -0.041  0.027 -0.064 -0.036 -0.095 -0.144 -0.231 -0.264 -0.133 -0.133 -0.280 -0.125  0.034 -0.078 -0.115 -0.057 -0.099 -0.248 -0.252 -0.378 -0.391 -0.605 -0.593 -0.133 -0.157 -0.080  0.132  0.106 -0.112 -0.171 -0.049 -0.113 -0.272 -0.268 -0.225 -0.316 -0.178 -0.125  0.166
 -0.036 -0.089 -0.166 -0.146 -0.168 -0.124 -0.129 -0.150 -0.130 -0.045 -0.071 -0.160 -0.154 -0.216 -0.218 -0.044  0.130 -0.097  0.098 -0.285 -0.366 -0.385 -0.336 -0.235  0.029  0.010  0.106  0.054  0.147  0.513  0.478  0.320  0.716  0.789  0.512  0.709  0.800  0.793  0.751  0.706  0.579  0.510 -0.046  0.072  0.496  0.375  0.152  0.354  0.435  0.256  0.211  0.393  0.284  0.192  0.042 -0.313 -0.067 -0.181  0.145  0.006  0.025 -0.277 -0.163 -0.057 -0.214 -0.248 -0.074 -0.196 -0.084 -0.266 -0.275 -0.218 -0.358 -0.197 -0.138 -0.131 -0.121 -0.118 -0.123 -0.152 -0.273 -0.293 -0.232 -0.230 -0.464 -0.393 -0.425 -0.464 -0.312 -0.409 -0.637 -0.287 -0.668 -0.652 -0.663 -0.606 -0.441 -0.398 -0.565 -0.458 -0.536 -0.654 -0.346 -0.347 -0.476 -0.433 -0.307 -0.401 -0.364 -0.219 -0.292 -0.097 -0.044 -0.248 -0.163 -0.266 -0.131 -0.069 -0.241 -0.194 -0.048 -0.070 -0.222 -0.106  0.114 -0.026 -0.032  0.016 -0.061  0.019 -0.098 -0.065 -0.145 -0.197 -0.320 -0.342 -0.176 -0.160 -0.300 -0.126  0.038 -0.056 -0.098 -0.013  0.019 -0.252 -0.227 -0.342 -0.403 -0.705 -0.691 -0.180 -0.216 -0.116  0.103  0.125 -0.113 -0.207 -0.079 -0.126 -0.286 -0.273 -0.199 -0.276 -0.265 -0.193  0.014
 -0.138 -0.099 -0.296 -0.264 -0.304 -0.226 -0.217 -0.251 -0.199 -0.124 -0.068 -0.135 -0.054 -0.180 -0.101  0.009  0.149 -0.001  0.305 -0.080 -0.149 -0.298 -0.284 -0.293 -0.095 -0.189 -0.275 -0.042  0.133  0.151  0.641  0.714  0.600  0.512  0.811  0.781  0.575  0.739  0.550  0.754  0.410  0.379 -0.015 -0.196 -0.011 -0.083 -0.243 -0.215 -0.041 -0.203 -0.289 -0.106 -0.074 -0.205 -0.114 -0.257 -0.277 -0.325 -0.262 -0.283 -0.152 -0.251 -0.111 -0.149 -0.146 -0.176 -0.095 -0.150 -0.093 -0.277 -0.289 -0.162 -0.155 -0.173 -0.147 -0.077 -0.005 -0.060 -0.041  0.019 -0.035 -0.143 -0.023  0.030 -0.145 -0.097 -0.107 -0.145 -0.079 -0.200 -0.328 -0.125 -0.455 -0.425 -0.433 -0.318 -0.213 -0.224 -0.432 -0.406 -0.417 -0.452 -0.272 -0.336 -0.354 -0.347 -0.285 -0.353 -0.281 -0.217 -0.244 -0.097 -0.014 -0.296 -0.210 -0.315 -0.155 -0.104 -0.268 -0.243 -0.055 -0.048 -0.191 -0.078  0.106  0.043  0.026  0.086  0.003  0.009 -0.073 -0.054 -0.089 -0.037 -0.082 -0.062 -0.036 -0.008 -0.077 -0.013  0.098 -0.014 -0.014  0.000 -0.104 -0.178 -0.207 -0.345 -0.301 -0.471 -0.474 -0.060 -0.077  0.012  0.228  0.073 -0.226 -0.175 -0.071 -0.187 -0.278 -0.272 -0.240 -0.164  0.143  0.141  0.380
 -0.102 -0.022 -0.221 -0.228 -0.234 -0.123 -0.164 -0.203 -0.114 -0.007 -0.049 -0.119 -0.059 -0.210 -0.146 -0.008  0.142 -0.082  0.222 -0.249 -0.294 -0.428 -0.368 -0.358 -0.120 -0.211 -0.263 -0.115  0.056  0.231  0.601  0.665  0.809  0.709  0.781  0.961  0.842  0.936  0.806  0.858  0.489  0.383 -0.217 -0.295  0.107 -0.024 -0.202 -0.079  0.042 -0.130 -0.181  0.002 -0.033 -0.159 -0.145 -0.328 -0.238 -0.302 -0.160 -0.243 -0.197 -0.343 -0.115 -0.151 -0.252 -0.242 -0.060 -0.176 -0.082 -0.300 -0.309 -0.172 -0.254 -0.171 -0.154 -0.107 -0.088 -0.130 -0.100 -0.063 -0.158 -0.257 -0.140 -0.092 -0.333 -0.262 -0.283 -0.318 -0.182 -0.316 -0.471 -0.196 -0.548 -0.537 -0.564 -0.480 -0.331 -0.306 -0.490 -0.423 -0.445 -0.529 -0.284 -0.329 -0.353 -0.362 -0.271 -0.347 -0.298 -0.192 -0.227 -0.044  0.040 -0.233 -0.138 -0.253 -0.101 -0.022 -0.215 -0.193 -0.002 -0.011 -0.172 -0.108  0.131  0.031  0.017  0.055 -0.023  0.024 -0.070 -0.036 -0.083 -0.088 -0.177 -0.204 -0.096 -0.082 -0.214 -0.092  0.074 -0.052 -0.072 -0.037 -0.144 -0.322 -0.345 -0.417 -0.388 -0.588 -0.585 -0.105 -0.129 -0.057  0.193  0.115 -0.143 -0.135 -0.005 -0.108 -0.276 -0.272 -0.247 -0.302 -0.048 -0.006  0.348
 -0.022 -0.013 -0.129 -0.130 -0.133 -0.054 -0.087 -0.122 -0.068  0.039 -0.036 -0.124 -0.110 -0.216 -0.195 -0.044  0.099 -0.141  0.086 -0.345 -0.386 -0.434 -0.361 -0.293 -0.052 -0.095 -0.040 -0.067  0.032  0.402  0.409  0.361  0.808  0.800  0.575  0.842  0.936  0.909  0.859  0.767  0.508  0.404 -0.242 -0.136  0.384  0.229  0.026  0.244  0.307  0.134  0.116  0.291  0.173  0.084 -0.036 -0.334 -0.103 -0.202  0.076 -0.064 -0.071 -0.321 -0.118 -0.063 -0.249 -0.252 -0.029 -0.173 -0.052 -0.265 -0.267 -0.172 -0.350 -0.168 -0.134 -0.110 -0.126 -0.123 -0.099 -0.117 -0.256 -0.291 -0.219 -0.231 -0.481 -0.404 -0.461 -0.490 -0.332 -0.431 -0.613 -0.283 -0.626 -0.624 -0.646 -0.602 -0.424 -0.395 -0.537 -0.428 -0.487 -0.605 -0.301 -0.315 -0.394 -0.377 -0.252 -0.346 -0.327 -0.185 -0.252 -0.057  0.008 -0.217 -0.108 -0.201 -0.080 -0.010 -0.180 -0.133  0.007 -0.027 -0.164 -0.100  0.136 -0.000 -0.004  0.026 -0.044  0.040 -0.069 -0.028 -0.104 -0.179 -0.309 -0.354 -0.172 -0.154 -0.314 -0.137  0.051 -0.070 -0.099 -0.024 -0.036 -0.339 -0.330 -0.379 -0.413 -0.673 -0.660 -0.156 -0.192 -0.159  0.076  0.109 -0.073 -0.153 -0.019 -0.076 -0.266 -0.256 -0.206 -0.341 -0.270 -0.185  0.096
 -0.064 -0.040 -0.210 -0.214 -0.226 -0.131 -0.165 -0.213 -0.139 -0.025 -0.082 -0.163 -0.116 -0.254 -0.216 -0.049  0.112 -0.155  0.154 -0.333 -0.392 -0.487 -0.428 -0.376 -0.101 -0.156 -0.150 -0.077  0.038  0.317  0.567  0.559  0.825  0.793  0.739  0.936  0.909  0.987  0.870  0.873  0.546  0.464 -0.193 -0.197  0.257  0.109 -0.083  0.081  0.173  0.000 -0.035  0.139  0.064 -0.039 -0.095 -0.333 -0.164 -0.246 -0.032 -0.155 -0.147 -0.362 -0.165 -0.151 -0.268 -0.278 -0.073 -0.191 -0.086 -0.298 -0.303 -0.187 -0.291 -0.177 -0.142 -0.106 -0.098 -0.127 -0.118 -0.107 -0.225 -0.305 -0.198 -0.163 -0.431 -0.355 -0.384 -0.423 -0.273 -0.393 -0.584 -0.255 -0.639 -0.633 -0.654 -0.580 -0.401 -0.369 -0.547 -0.450 -0.506 -0.613 -0.316 -0.338 -0.426 -0.406 -0.283 -0.376 -0.344 -0.208 -0.250 -0.052  0.029 -0.230 -0.125 -0.243 -0.092 -0.006 -0.207 -0.173  0.012 -0.013 -0.174 -0.104  0.162  0.033  0.031  0.070 -0.010  0.056 -0.061 -0.018 -0.097 -0.133 -0.249 -0.290 -0.126 -0.098 -0.270 -0.111  0.082 -0.052 -0.085 -0.019 -0.064 -0.372 -0.368 -0.407 -0.413 -0.679 -0.670 -0.117 -0.155 -0.081  0.162  0.126 -0.141 -0.170 -0.029 -0.136 -0.308 -0.293 -0.256 -0.344 -0.155 -0.082  0.262
  0.002  0.017 -0.104 -0.149 -0.141 -0.044 -0.125 -0.172 -0.084  0.018 -0.120 -0.177 -0.171 -0.286 -0.296 -0.108 -0.010 -0.253 -0.006 -0.430 -0.482 -0.514 -0.462 -0.357 -0.090 -0.056 -0.023 -0.071 -0.037  0.305  0.410  0.351  0.761  0.751  0.550  0.806  0.859  0.870  0.936  0.761  0.570  0.461 -0.196 -0.120  0.359  0.208  0.078  0.257  0.209  0.120  0.140  0.216  0.061  0.031 -0.156 -0.312 -0.015 -0.062  0.179  0.001 -0.199 -0.426 -0.230 -0.230 -0.405 -0.353 -0.096 -0.250 -0.118 -0.309 -0.308 -0.219 -0.332 -0.160 -0.151 -0.114 -0.161 -0.173 -0.160 -0.146 -0.283 -0.359 -0.249 -0.224 -0.518 -0.430 -0.433 -0.466 -0.326 -0.392 -0.564 -0.269 -0.567 -0.591 -0.611 -0.577 -0.400 -0.331 -0.440 -0.326 -0.399 -0.508 -0.245 -0.258 -0.316 -0.311 -0.206 -0.286 -0.276 -0.124 -0.189  0.018  0.083 -0.123 -0.046 -0.144 -0.035  0.066 -0.122 -0.096  0.064  0.017 -0.137 -0.123  0.128 -0.005 -0.016 -0.009 -0.066  0.012 -0.072 -0.029 -0.087 -0.154 -0.258 -0.311 -0.139 -0.163 -0.331 -0.144  0.011 -0.074 -0.132 -0.050 -0.095 -0.426 -0.406 -0.354 -0.370 -0.605 -0.589 -0.153 -0.177 -0.062  0.144  0.203 -0.035 -0.093  0.046 -0.046 -0.230 -0.221 -0.209 -0.454 -0.341 -0.243  0.179
 -0.139 -0.132 -0.307 -0.294 -0.321 -0.250 -0.255 -0.295 -0.232 -0.146 -0.139 -0.217 -0.160 -0.276 -0.217 -0.055  0.110 -0.079  0.227 -0.195 -0.293 -0.391 -0.387 -0.320 -0.058 -0.089 -0.118  0.022  0.159  0.327  0.644  0.616  0.734  0.706  0.754  0.858  0.767  0.873  0.761  0.916  0.590  0.534 -0.004 -0.080  0.240  0.136 -0.053  0.040  0.162 -0.014 -0.086  0.101  0.054 -0.070 -0.111 -0.343 -0.218 -0.275 -0.076 -0.167 -0.134 -0.341 -0.207 -0.181 -0.264 -0.303 -0.146 -0.249 -0.140 -0.376 -0.395 -0.272 -0.319 -0.250 -0.209 -0.159 -0.063 -0.049 -0.031 -0.027 -0.121 -0.204 -0.068 -0.064 -0.290 -0.210 -0.228 -0.300 -0.174 -0.302 -0.495 -0.233 -0.615 -0.587 -0.593 -0.478 -0.311 -0.312 -0.550 -0.485 -0.533 -0.596 -0.339 -0.393 -0.457 -0.437 -0.338 -0.443 -0.370 -0.253 -0.322 -0.119 -0.029 -0.336 -0.234 -0.350 -0.183 -0.109 -0.304 -0.264 -0.058 -0.070 -0.239 -0.099  0.124  0.026  0.007  0.079 -0.027  0.006 -0.103 -0.076 -0.127 -0.094 -0.190 -0.163 -0.090 -0.058 -0.135 -0.029  0.107  0.004 -0.008  0.031 -0.044 -0.245 -0.246 -0.407 -0.400 -0.633 -0.629 -0.124 -0.149 -0.044  0.214  0.141 -0.218 -0.223 -0.075 -0.195 -0.332 -0.335 -0.304 -0.282 -0.064 -0.017  0.264
 -0.041 -0.120 -0.190 -0.194 -0.237 -0.214 -0.219 -0.259 -0.236 -0.185 -0.198 -0.277 -0.270 -0.279 -0.300 -0.115  0.056 -0.130  0.038 -0.220 -0.346 -0.329 -0.344 -0.193  0.073  0.128  0.227  0.162  0.217  0.450  0.602  0.356  0.528  0.579  0.410  0.489  0.508  0.546  0.570  0.590  0.794  0.689  0.283  0.311  0.504  0.450  0.266  0.375  0.381  0.284  0.229  0.347  0.254  0.188  0.011 -0.259 -0.014 -0.097  0.194  0.062  0.019 -0.269 -0.290 -0.175 -0.240 -0.296 -0.174 -0.202 -0.157 -0.250 -0.290 -0.272 -0.296 -0.221 -0.175 -0.167 -0.107 -0.111 -0.166 -0.162 -0.234 -0.314 -0.213 -0.152 -0.387 -0.348 -0.301 -0.318 -0.255 -0.298 -0.520 -0.190 -0.556 -0.566 -0.556 -0.495 -0.363 -0.280 -0.427 -0.336 -0.415 -0.521 -0.304 -0.259 -0.463 -0.409 -0.304 -0.394 -0.373 -0.236 -0.292 -0.091 -0.013 -0.201 -0.137 -0.233 -0.084 -0.032 -0.209 -0.156 -0.012 -0.055 -0.204 -0.101  0.073 -0.061 -0.054 -0.041 -0.064  0.002 -0.064 -0.051 -0.116 -0.174 -0.206 -0.220 -0.124 -0.160 -0.287 -0.149 -0.044 -0.088 -0.179 -0.109 -0.059 -0.174 -0.131 -0.273 -0.329 -0.568 -0.551 -0.142 -0.157  0.104  0.184  0.151 -0.201 -0.294 -0.181 -0.245 -0.328 -0.325 -0.250 -0.317 -0.258 -0.192  0.076
 -0.088 -0.217 -0.272 -0.237 -0.287 -0.340 -0.301 -0.339 -0.356 -0.330 -0.254 -0.355 -0.356 -0.336 -0.367 -0.169 -0.019 -0.160  0.022 -0.185 -0.326 -0.286 -0.342 -0.173  0.091  0.215  0.364  0.286  0.238  0.460  0.577  0.297  0.415  0.510  0.379  0.383  0.404  0.464  0.461  0.534  0.689  0.824  0.492  0.535  0.603  0.543  0.426  0.478  0.449  0.371  0.315  0.377  0.270  0.220  0.002 -0.265  0.018 -0.045  0.265  0.121  0.034 -0.284 -0.378 -0.243 -0.274 -0.351 -0.236 -0.273 -0.218 -0.301 -0.333 -0.332 -0.304 -0.266 -0.165 -0.151 -0.039 -0.020 -0.091 -0.090 -0.189 -0.265 -0.149 -0.114 -0.339 -0.291 -0.243 -0.290 -0.262 -0.288 -0.520 -0.235 -0.587 -0.584 -0.542 -0.471 -0.311 -0.267 -0.451 -0.361 -0.476 -0.544 -0.322 -0.299 -0.511 -0.416 -0.325 -0.408 -0.366 -0.263 -0.331 -0.155 -0.102 -0.259 -0.212 -0.298 -0.153 -0.122 -0.275 -0.206 -0.060 -0.111 -0.230 -0.072  0.073 -0.040 -0.016  0.031 -0.014  0.042 -0.051 -0.048 -0.120 -0.158 -0.193 -0.184 -0.087 -0.089 -0.193 -0.067  0.030 -0.033 -0.093 -0.012  0.109 -0.129 -0.071 -0.265 -0.326 -0.570 -0.550 -0.110 -0.134  0.079  0.190  0.171 -0.262 -0.339 -0.215 -0.309 -0.345 -0.335 -0.279 -0.289 -0.242 -0.164 -0.005
 -0.108 -0.280 -0.223 -0.170 -0.217 -0.338 -0.243 -0.233 -0.312 -0.386 -0.197 -0.259 -0.279 -0.164 -0.164 -0.090 -0.031  0.069  0.065  0.192  0.070  0.130  0.013  0.125  0.190  0.331  0.441  0.434  0.349  0.284  0.285  0.025 -0.153 -0.046 -0.015 -0.217 -0.242 -0.193 -0.196 -0.004  0.283  0.492  0.819  0.720  0.361  0.481  0.446  0.317  0.313  0.328  0.226  0.233  0.225  0.174  0.053 -0.117 -0.025 -0.023  0.139  0.137  0.164 -0.003 -0.260 -0.126 -0.059 -0.166 -0.223 -0.181 -0.187 -0.161 -0.200 -0.249 -0.143 -0.199 -0.105 -0.085  0.107  0.151  0.085  0.100  0.101  0.068  0.121  0.121  0.126  0.104  0.159  0.122  0.023  0.032 -0.066 -0.057 -0.181 -0.130 -0.063  0.010  0.036 -0.026 -0.159 -0.175 -0.240 -0.200 -0.184 -0.173 -0.295 -0.231 -0.234 -0.253 -0.181 -0.188 -0.245 -0.191 -0.217 -0.247 -0.281 -0.280 -0.223 -0.270 -0.277 -0.234 -0.184 -0.199 -0.227 -0.031 -0.112 -0.112 -0.105 -0.028 -0.042 -0.066 -0.078 -0.126 -0.116 -0.067  0.003  0.138  0.038 -0.005  0.101  0.101  0.008  0.013  0.042  0.060  0.160  0.245  0.286 -0.062 -0.092 -0.120 -0.117 -0.062 -0.049  0.160  0.135  0.092 -0.243 -0.301 -0.243 -0.269 -0.193 -0.200 -0.140  0.036 -0.030 -0.034 -0.189
 -0.030 -0.243 -0.119 -0.057 -0.093 -0.245 -0.158 -0.137 -0.252 -0.322 -0.168 -0.253 -0.328 -0.178 -0.238 -0.132 -0.060 -0.024 -0.098  0.035 -0.074  0.075 -0.014  0.153  0.247  0.427  0.685  0.450  0.290  0.472  0.123 -0.256 -0.120  0.072 -0.196 -0.295 -0.136 -0.197 -0.120 -0.080  0.311  0.535  0.720  0.939  0.715  0.749  0.717  0.710  0.642  0.623  0.569  0.577  0.467  0.456  0.189 -0.116  0.145  0.093  0.418  0.327  0.291 -0.008 -0.260 -0.027 -0.062 -0.172 -0.154 -0.161 -0.156 -0.114 -0.133 -0.238 -0.223 -0.178 -0.073 -0.094  0.033  0.111  0.024 -0.038 -0.082 -0.035 -0.035 -0.088 -0.104 -0.100 -0.084 -0.117 -0.176 -0.112 -0.263 -0.158 -0.290 -0.260 -0.197 -0.177 -0.113 -0.132 -0.233 -0.195 -0.284 -0.293 -0.208 -0.150 -0.326 -0.227 -0.203 -0.236 -0.189 -0.164 -0.231 -0.180 -0.225 -0.199 -0.223 -0.210 -0.183 -0.226 -0.226 -0.161 -0.154 -0.180 -0.195 -0.015 -0.085 -0.128 -0.115 -0.067 -0.071 -0.038 -0.073 -0.099 -0.138 -0.168 -0.153 -0.083 -0.070 -0.102 -0.055 -0.013 -0.055 -0.035 -0.038  0.005  0.242  0.174  0.251 -0.033 -0.142 -0.247 -0.230 -0.126 -0.129  0.050  0.023  0.078 -0.168 -0.303 -0.248 -0.233 -0.177 -0.186 -0.097 -0.003 -0.248 -0.201 -0.414
  0.028 -0.151 -0.058 -0.011 -0.039 -0.130 -0.076 -0.074 -0.164 -0.163 -0.110 -0.227 -0.312 -0.218 -0.288 -0.132 -0.009 -0.120 -0.122 -0.211 -0.302 -0.158 -0.171  0.015  0.202  0.330  0.625  0.299  0.206  0.659  0.170 -0.214  0.298  0.496 -0.011  0.107  0.384  0.257  0.359  0.240  0.504  0.603  0.361  0.715  0.922  0.836  0.685  0.873  0.822  0.710  0.689  0.776  0.582  0.561  0.219 -0.229  0.160  0.045  0.512  0.340  0.285 -0.124 -0.214  0.044 -0.140 -0.224 -0.080 -0.174 -0.107 -0.166 -0.173 -0.249 -0.388 -0.191 -0.097 -0.114 -0.087 -0.017 -0.071 -0.165 -0.285 -0.220 -0.231 -0.288 -0.429 -0.388 -0.424 -0.444 -0.391 -0.365 -0.594 -0.296 -0.564 -0.553 -0.519 -0.515 -0.378 -0.349 -0.454 -0.340 -0.451 -0.551 -0.306 -0.241 -0.445 -0.340 -0.251 -0.324 -0.296 -0.187 -0.278 -0.148 -0.175 -0.193 -0.171 -0.205 -0.147 -0.146 -0.214 -0.136 -0.098 -0.146 -0.206 -0.058  0.005 -0.120 -0.106 -0.079 -0.098 -0.003 -0.088 -0.078 -0.162 -0.270 -0.347 -0.351 -0.206 -0.218 -0.287 -0.137 -0.066 -0.085 -0.129 -0.037  0.207 -0.055  0.025 -0.158 -0.305 -0.566 -0.541 -0.208 -0.235 -0.106 -0.034  0.089 -0.103 -0.303 -0.205 -0.181 -0.253 -0.247 -0.136 -0.195 -0.471 -0.371 -0.432
  0.015 -0.196 -0.074 -0.014 -0.055 -0.163 -0.088 -0.070 -0.175 -0.202 -0.116 -0.222 -0.302 -0.169 -0.236 -0.102  0.011 -0.017 -0.064 -0.069 -0.180 -0.037 -0.079  0.111  0.267  0.416  0.672  0.399  0.318  0.658  0.153 -0.247  0.175  0.375 -0.083 -0.024  0.229  0.109  0.208  0.136  0.450  0.543  0.481  0.749  0.836  0.874  0.701  0.807  0.774  0.712  0.642  0.708  0.553  0.517  0.193 -0.221  0.106  0.032  0.458  0.349  0.325 -0.040 -0.199  0.045 -0.100 -0.199 -0.112 -0.180 -0.118 -0.160 -0.171 -0.245 -0.357 -0.195 -0.102 -0.103 -0.027  0.053  0.006 -0.077 -0.166 -0.110 -0.125 -0.190 -0.280 -0.265 -0.291 -0.315 -0.295 -0.268 -0.482 -0.265 -0.489 -0.453 -0.411 -0.392 -0.287 -0.292 -0.415 -0.339 -0.439 -0.505 -0.313 -0.259 -0.436 -0.339 -0.267 -0.342 -0.291 -0.197 -0.302 -0.184 -0.232 -0.232 -0.234 -0.263 -0.213 -0.228 -0.278 -0.209 -0.170 -0.207 -0.264 -0.071 -0.065 -0.157 -0.137 -0.082 -0.097 -0.033 -0.102 -0.120 -0.180 -0.255 -0.289 -0.232 -0.154 -0.180 -0.187 -0.066 -0.046 -0.051 -0.072  0.011  0.219  0.090  0.165 -0.113 -0.235 -0.476 -0.457 -0.194 -0.209 -0.075 -0.037  0.073 -0.127 -0.316 -0.225 -0.193 -0.236 -0.238 -0.124 -0.136 -0.432 -0.349 -0.465
  0.023 -0.159 -0.047 -0.017 -0.048 -0.177 -0.138 -0.121 -0.202 -0.251 -0.192 -0.259 -0.351 -0.220 -0.310 -0.198 -0.157 -0.125 -0.182 -0.090 -0.180 -0.008 -0.078  0.104  0.204  0.442  0.682  0.398  0.176  0.412 -0.000 -0.340 -0.011  0.152 -0.243 -0.202  0.026 -0.083  0.078 -0.053  0.266  0.426  0.446  0.717  0.685  0.701  0.794  0.760  0.563  0.652  0.637  0.541  0.358  0.401  0.034 -0.149  0.210  0.223  0.538  0.416  0.176 -0.099 -0.293 -0.141 -0.231 -0.276 -0.169 -0.233 -0.183 -0.168 -0.166 -0.235 -0.267 -0.170 -0.082 -0.099 -0.010  0.071  0.030 -0.028 -0.109 -0.078 -0.064 -0.115 -0.212 -0.198 -0.169 -0.219 -0.252 -0.158 -0.304 -0.232 -0.287 -0.288 -0.219 -0.236 -0.130 -0.123 -0.164 -0.106 -0.225 -0.251 -0.154 -0.114 -0.245 -0.164 -0.138 -0.187 -0.160 -0.109 -0.184 -0.118 -0.164 -0.114 -0.143 -0.127 -0.125 -0.141 -0.155 -0.094 -0.079 -0.139 -0.143 -0.030 -0.048 -0.092 -0.056 -0.027 -0.015  0.029 -0.010 -0.034 -0.089 -0.147 -0.137 -0.101 -0.026 -0.064 -0.090  0.021 -0.011 -0.008 -0.027  0.057  0.248  0.059  0.142 -0.033 -0.119 -0.237 -0.210 -0.075 -0.087 -0.030 -0.018  0.100 -0.087 -0.200 -0.138 -0.148 -0.133 -0.135 -0.110 -0.205 -0.429 -0.321 -0.385
  0.104 -0.080  0.044  0.066  0.052 -0.051 -0.022 -0.030 -0.114 -0.126 -0.124 -0.232 -0.331 -0.204 -0.320 -0.178 -0.105 -0.202 -0.255 -0.273 -0.342 -0.154 -0.162  0.038  0.192  0.370  0.691  0.272  0.089  0.560 -0.013 -0.400  0.151  0.354 -0.215 -0.079  0.244  0.081  0.257  0.040  0.375  0.478  0.317  0.710  0.873  0.807  0.760  0.958  0.783  0.789  0.825  0.800  0.564  0.616  0.205 -0.144  0.292  0.221  0.660  0.479  0.291 -0.091 -0.215  0.016 -0.160 -0.210 -0.067 -0.142 -0.090 -0.101 -0.088 -0.207 -0.332 -0.123 -0.060 -0.097 -0.098 -0.037 -0.099 -0.192 -0.308 -0.237 -0.260 -0.314 -0.441 -0.409 -0.425 -0.432 -0.404 -0.329 -0.519 -0.279 -0.430 -0.451 -0.411 -0.459 -0.330 -0.278 -0.297 -0.173 -0.300 -0.399 -0.201 -0.120 -0.322 -0.222 -0.155 -0.209 -0.213 -0.127 -0.198 -0.094 -0.124 -0.036 -0.047 -0.046 -0.047 -0.051 -0.088 -0.018 -0.031 -0.102 -0.122 -0.044 -0.006 -0.127 -0.102 -0.102 -0.091  0.008 -0.053 -0.048 -0.123 -0.262 -0.319 -0.349 -0.185 -0.218 -0.301 -0.146 -0.087 -0.078 -0.151 -0.043  0.228 -0.096 -0.002 -0.036 -0.188 -0.427 -0.396 -0.182 -0.207 -0.088 -0.092  0.094 -0.032 -0.240 -0.161 -0.126 -0.171 -0.158 -0.083 -0.212 -0.532 -0.406 -0.460
  0.036 -0.141 -0.035  0.044  0.002 -0.082  0.013  0.024 -0.097 -0.097  0.001 -0.125 -0.193 -0.091 -0.130 -0.028  0.122  0.026 -0.024 -0.096 -0.170 -0.054 -0.047  0.096  0.236  0.266  0.551  0.269  0.257  0.692  0.133 -0.226  0.228  0.435 -0.041  0.042  0.307  0.173  0.209  0.162  0.381  0.449  0.313  0.642  0.822  0.774  0.563  0.783  0.878  0.700  0.649  0.822  0.686  0.625  0.379 -0.175  0.101 -0.067  0.396  0.286  0.438  0.044 -0.044  0.250  0.070 -0.054  0.019 -0.053 -0.009 -0.076 -0.078 -0.177 -0.346 -0.144 -0.065 -0.099 -0.097 -0.022 -0.086 -0.190 -0.281 -0.166 -0.222 -0.289 -0.341 -0.314 -0.386 -0.398 -0.302 -0.315 -0.547 -0.242 -0.521 -0.484 -0.478 -0.466 -0.366 -0.360 -0.481 -0.390 -0.461 -0.559 -0.320 -0.260 -0.430 -0.340 -0.268 -0.317 -0.267 -0.192 -0.278 -0.183 -0.238 -0.216 -0.196 -0.223 -0.175 -0.213 -0.245 -0.172 -0.175 -0.192 -0.234 -0.044 -0.039 -0.146 -0.148 -0.103 -0.128 -0.045 -0.129 -0.127 -0.188 -0.290 -0.371 -0.355 -0.238 -0.240 -0.256 -0.145 -0.074 -0.077 -0.113 -0.042  0.210  0.048  0.111 -0.106 -0.271 -0.549 -0.535 -0.241 -0.265 -0.164 -0.082  0.026 -0.093 -0.311 -0.230 -0.146 -0.220 -0.209 -0.077  0.007 -0.313 -0.266 -0.486
  0.068 -0.128 -0.020  0.021 -0.012 -0.121 -0.051 -0.057 -0.157 -0.167 -0.110 -0.222 -0.298 -0.143 -0.232 -0.128 -0.057 -0.076 -0.154 -0.109 -0.182 -0.017 -0.051  0.126  0.236  0.383  0.641  0.300  0.176  0.534  0.016 -0.339  0.076  0.256 -0.203 -0.130  0.134  0.000  0.120 -0.014  0.284  0.371  0.328  0.623  0.710  0.712  0.652  0.789  0.700  0.775  0.730  0.705  0.527  0.575  0.225 -0.080  0.246  0.205  0.570  0.478  0.361  0.041 -0.149  0.079 -0.040 -0.138 -0.064 -0.099 -0.063 -0.078 -0.072 -0.171 -0.276 -0.124 -0.054 -0.095 -0.057  0.013 -0.056 -0.131 -0.217 -0.162 -0.181 -0.222 -0.318 -0.309 -0.306 -0.334 -0.302 -0.250 -0.426 -0.227 -0.377 -0.385 -0.348 -0.371 -0.255 -0.230 -0.265 -0.176 -0.284 -0.365 -0.199 -0.146 -0.323 -0.232 -0.182 -0.233 -0.216 -0.144 -0.212 -0.129 -0.171 -0.084 -0.107 -0.105 -0.096 -0.117 -0.140 -0.072 -0.089 -0.142 -0.145 -0.030 -0.029 -0.112 -0.066 -0.046 -0.026  0.045 -0.014 -0.028 -0.095 -0.213 -0.233 -0.238 -0.117 -0.132 -0.205 -0.069 -0.025 -0.031 -0.097  0.005  0.241  0.053  0.134  0.064 -0.064 -0.369 -0.345 -0.110 -0.131 -0.087 -0.100  0.034 -0.104 -0.274 -0.192 -0.163 -0.179 -0.153 -0.092 -0.126 -0.404 -0.295 -0.425
  0.147 -0.028  0.090  0.100  0.087 -0.008  0.020 -0.001 -0.079 -0.089 -0.105 -0.205 -0.289 -0.161 -0.294 -0.183 -0.142 -0.220 -0.303 -0.272 -0.312 -0.127 -0.125  0.049  0.163  0.319  0.600  0.185 -0.016  0.412 -0.128 -0.447  0.027  0.211 -0.289 -0.181  0.116 -0.035  0.140 -0.086  0.229  0.315  0.226  0.569  0.689  0.642  0.637  0.825  0.649  0.730  0.843  0.725  0.488  0.624  0.243  0.025  0.414  0.356  0.693  0.527  0.287 -0.011 -0.161  0.051 -0.077 -0.130 -0.029 -0.076 -0.039 -0.025 -0.002 -0.144 -0.232 -0.051 -0.011 -0.055 -0.098 -0.061 -0.125 -0.207 -0.292 -0.231 -0.262 -0.278 -0.381 -0.362 -0.371 -0.366 -0.347 -0.253 -0.403 -0.222 -0.291 -0.331 -0.292 -0.363 -0.257 -0.195 -0.154 -0.042 -0.162 -0.254 -0.101 -0.030 -0.203 -0.110 -0.071 -0.102 -0.129 -0.069 -0.113 -0.048 -0.091  0.084  0.054  0.073  0.034  0.020  0.012  0.074  0.013 -0.067 -0.039 -0.021 -0.010 -0.116 -0.077 -0.094 -0.065  0.027 -0.017 -0.013 -0.076 -0.232 -0.267 -0.309 -0.161 -0.189 -0.270 -0.137 -0.088 -0.049 -0.146 -0.042  0.226 -0.107 -0.014  0.136 -0.014 -0.283 -0.252 -0.139 -0.159 -0.085 -0.155  0.040 -0.005 -0.184 -0.126 -0.089 -0.101 -0.071 -0.050 -0.161 -0.446 -0.343 -0.406
  0.126 -0.055  0.042  0.090  0.048 -0.008  0.060  0.043 -0.058 -0.051 -0.006 -0.137 -0.211 -0.100 -0.180 -0.078  0.062 -0.082 -0.125 -0.211 -0.268 -0.127 -0.096  0.051  0.198  0.218  0.522  0.176  0.119  0.617  0.042 -0.295  0.198  0.393 -0.106  0.002  0.291  0.139  0.216  0.101  0.347  0.377  0.233  0.577  0.776  0.708  0.541  0.800  0.822  0.705  0.725  0.913  0.718  0.719  0.437 -0.104  0.210  0.021  0.491  0.356  0.465  0.062 -0.033  0.267  0.101 -0.015  0.051  0.006  0.031 -0.025 -0.018 -0.147 -0.315 -0.097 -0.044 -0.093 -0.119 -0.091 -0.163 -0.249 -0.334 -0.245 -0.304 -0.329 -0.411 -0.399 -0.451 -0.441 -0.354 -0.346 -0.535 -0.202 -0.453 -0.459 -0.460 -0.487 -0.386 -0.337 -0.384 -0.268 -0.352 -0.471 -0.241 -0.161 -0.363 -0.267 -0.200 -0.250 -0.238 -0.156 -0.230 -0.131 -0.153 -0.118 -0.066 -0.070 -0.040 -0.079 -0.116 -0.033 -0.068 -0.118 -0.140 -0.024  0.000 -0.134 -0.129 -0.131 -0.130 -0.024 -0.092 -0.073 -0.139 -0.290 -0.376 -0.411 -0.259 -0.274 -0.350 -0.218 -0.111 -0.120 -0.199 -0.111  0.177 -0.060  0.007 -0.024 -0.211 -0.491 -0.472 -0.226 -0.253 -0.159 -0.108  0.015 -0.048 -0.275 -0.201 -0.131 -0.199 -0.174 -0.071 -0.025 -0.340 -0.274 -0.441
  0.085 -0.069  0.021  0.085  0.036 -0.007  0.089  0.077 -0.040 -0.014  0.068 -0.064 -0.088  0.030 -0.027  0.023  0.163  0.056 -0.006 -0.054 -0.104 -0.015  0.019  0.111  0.201  0.136  0.371  0.149  0.184  0.534  0.080 -0.190  0.123  0.284 -0.074 -0.033  0.173  0.064  0.061  0.054  0.254  0.270  0.225  0.467  0.582  0.553  0.358  0.564  0.686  0.527  0.488  0.718  0.721  0.658  0.532 -0.011  0.109 -0.098  0.268  0.233  0.547  0.225  0.115  0.395  0.307  0.155  0.117  0.132  0.113  0.069  0.059 -0.061 -0.201 -0.065 -0.016 -0.063 -0.078 -0.056 -0.136 -0.217 -0.255 -0.157 -0.229 -0.271 -0.283 -0.286 -0.342 -0.332 -0.269 -0.276 -0.449 -0.148 -0.388 -0.373 -0.381 -0.391 -0.338 -0.293 -0.361 -0.276 -0.323 -0.428 -0.226 -0.159 -0.340 -0.262 -0.192 -0.229 -0.217 -0.166 -0.225 -0.150 -0.170 -0.158 -0.103 -0.095 -0.064 -0.125 -0.135 -0.059 -0.110 -0.124 -0.135 -0.005 -0.013 -0.105 -0.094 -0.094 -0.076  0.003 -0.052 -0.050 -0.103 -0.225 -0.289 -0.322 -0.200 -0.201 -0.267 -0.180 -0.084 -0.120 -0.166 -0.104  0.138  0.059  0.098  0.051 -0.121 -0.428 -0.416 -0.158 -0.181 -0.152 -0.114 -0.065 -0.087 -0.291 -0.252 -0.137 -0.179 -0.156 -0.028  0.101 -0.162 -0.149 -0.371
  0.126 -0.037  0.057  0.098  0.051 -0.006  0.066  0.018 -0.083 -0.043 -0.013 -0.163 -0.187 -0.010 -0.179 -0.117 -0.010 -0.145 -0.219 -0.206 -0.250 -0.083 -0.063  0.088  0.172  0.178  0.419  0.084  0.000  0.406 -0.073 -0.337  0.011  0.192 -0.205 -0.159  0.084 -0.039  0.031 -0.070  0.188  0.220  0.174  0.456  0.561  0.517  0.401  0.616  0.625  0.575  0.624  0.719  0.658  0.873  0.669  0.354  0.545  0.334  0.610  0.512  0.540  0.282  0.073  0.387  0.371  0.164  0.125  0.186  0.128  0.130  0.147 -0.018 -0.114  0.001  0.025 -0.020 -0.081 -0.110 -0.219 -0.280 -0.356 -0.275 -0.312 -0.335 -0.409 -0.395 -0.408 -0.397 -0.375 -0.296 -0.439 -0.148 -0.314 -0.351 -0.345 -0.411 -0.340 -0.216 -0.213 -0.093 -0.182 -0.296 -0.107 -0.021 -0.253 -0.166 -0.093 -0.126 -0.188 -0.125 -0.171 -0.075 -0.058 -0.014  0.057  0.068  0.100  0.064  0.023  0.119  0.067  0.011  0.023  0.064  0.081 -0.030  0.031 -0.031  0.038  0.131  0.087  0.102  0.021 -0.168 -0.208 -0.313 -0.126 -0.122 -0.305 -0.177 -0.062 -0.108 -0.201 -0.099  0.174 -0.052  0.028  0.440  0.212 -0.335 -0.311 -0.030 -0.063 -0.185 -0.231 -0.126 -0.096 -0.271 -0.242 -0.156 -0.165 -0.107 -0.039  0.004 -0.267 -0.198 -0.343
  0.073 -0.004  0.037  0.101  0.050  0.047  0.147  0.102  0.012  0.076  0.134  0.003  0.047  0.177  0.092  0.052  0.159  0.021 -0.056 -0.066 -0.070  0.003  0.060  0.100  0.111 -0.058  0.095 -0.060 -0.002  0.229 -0.053 -0.158 -0.067  0.042 -0.114 -0.145 -0.036 -0.095 -0.156 -0.111  0.011  0.002  0.053  0.189  0.219  0.193  0.034  0.205  0.379  0.225  0.243  0.437  0.532  0.669  0.837  0.503  0.390  0.067  0.159  0.136  0.509  0.411  0.290  0.581  0.659  0.424  0.261  0.392  0.262  0.282  0.287  0.149  0.077  0.093  0.082  0.025 -0.061 -0.124 -0.227 -0.258 -0.273 -0.182 -0.248 -0.247 -0.228 -0.232 -0.274 -0.241 -0.197 -0.152 -0.262 -0.008 -0.170 -0.188 -0.212 -0.252 -0.258 -0.140 -0.167 -0.096 -0.111 -0.197 -0.064  0.015 -0.155 -0.112 -0.037 -0.044 -0.089 -0.074 -0.072 -0.045 -0.028  0.007  0.068  0.071  0.118  0.061  0.052  0.123  0.061  0.045  0.068  0.114  0.090  0.021  0.059 -0.005  0.060  0.122  0.095  0.110  0.047 -0.088 -0.131 -0.245 -0.110 -0.072 -0.223 -0.185 -0.052 -0.111 -0.175 -0.133  0.074  0.019  0.049  0.437  0.224 -0.211 -0.205  0.017 -0.011 -0.187 -0.232 -0.242 -0.095 -0.209 -0.224 -0.101 -0.098 -0.043  0.049  0.229  0.041  0.020 -0.205
  0.046  0.060  0.069  0.042  0.040  0.052  0.055 -0.005 -0.004  0.055  0.003 -0.048  0.026  0.149 -0.013 -0.084 -0.123 -0.154 -0.234 -0.074 -0.053  0.032  0.024  0.057 -0.022 -0.062 -0.084 -0.164 -0.250 -0.272 -0.266 -0.197 -0.328 -0.313 -0.257 -0.328 -0.334 -0.333 -0.312 -0.343 -0.259 -0.265 -0.117 -0.116 -0.229 -0.221 -0.149 -0.144 -0.175 -0.080  0.025 -0.104 -0.011  0.354  0.503  0.880  0.691  0.585  0.275  0.293  0.176  0.391  0.181  0.280  0.513  0.339  0.171  0.355  0.204  0.322  0.338  0.236  0.344  0.217  0.156  0.125  0.018 -0.085 -0.170 -0.134 -0.140 -0.136 -0.121 -0.109 -0.110 -0.099 -0.041 -0.037 -0.091  0.064  0.089  0.093  0.201  0.121  0.123  0.035 -0.004  0.172  0.266  0.300  0.277  0.266  0.219  0.259  0.172  0.177  0.203  0.230  0.095  0.085  0.145  0.130  0.179  0.253  0.272  0.289  0.291  0.305  0.283  0.313  0.269  0.234  0.294  0.165  0.158  0.156  0.240  0.131  0.234  0.243  0.265  0.279  0.221  0.131  0.177  0.022  0.128  0.166 -0.040 -0.033  0.032 -0.014 -0.080 -0.047  0.009 -0.036  0.006  0.836  0.728  0.212  0.225  0.263  0.240 -0.091 -0.269 -0.261 -0.045  0.009 -0.047  0.007  0.088  0.163  0.120  0.105  0.082  0.098  0.068
  0.097  0.023  0.090  0.042  0.068  0.017 -0.029 -0.079 -0.071 -0.047 -0.148 -0.207 -0.216 -0.100 -0.305 -0.254 -0.285 -0.391 -0.427 -0.342 -0.350 -0.179 -0.185 -0.051 -0.008  0.107  0.204 -0.064 -0.306 -0.073 -0.240 -0.326 -0.158 -0.067 -0.277 -0.238 -0.103 -0.164 -0.015 -0.218 -0.014  0.018 -0.025  0.145  0.160  0.106  0.210  0.292  0.101  0.246  0.414  0.210  0.109  0.545  0.390  0.691  0.939  0.791  0.715  0.527  0.070  0.073 -0.117  0.028  0.125  0.012  0.020  0.101  0.043  0.134  0.175  0.051  0.118  0.118  0.099  0.060 -0.034 -0.115 -0.213 -0.207 -0.283 -0.285 -0.240 -0.231 -0.344 -0.302 -0.232 -0.239 -0.269 -0.114 -0.131 -0.045  0.016 -0.092 -0.071 -0.178 -0.133  0.057  0.172  0.264  0.177  0.126  0.151  0.231  0.066  0.105  0.140  0.148  0.005  0.049  0.084  0.138  0.188  0.285  0.298  0.303  0.305  0.345  0.279  0.321  0.300  0.224  0.241  0.095  0.160  0.090  0.173  0.060  0.147  0.209  0.203  0.237  0.162  0.012  0.025 -0.129  0.042  0.042 -0.184 -0.091 -0.021 -0.042 -0.143 -0.058  0.091 -0.240 -0.146  0.663  0.503  0.030  0.057  0.140  0.112 -0.069 -0.218 -0.095 -0.014 -0.026 -0.024 -0.031  0.014  0.084  0.019 -0.144 -0.247 -0.134 -0.031
  0.066  0.019  0.074 -0.003  0.029 -0.026 -0.104 -0.149 -0.113 -0.112 -0.226 -0.242 -0.253 -0.134 -0.352 -0.295 -0.384 -0.375 -0.421 -0.244 -0.261 -0.093 -0.154 -0.016 -0.010  0.207  0.221 -0.002 -0.283 -0.199 -0.292 -0.343 -0.242 -0.181 -0.325 -0.302 -0.202 -0.246 -0.062 -0.275 -0.097 -0.045 -0.023  0.093  0.045  0.032  0.223  0.221 -0.067  0.205  0.356  0.021 -0.098  0.334  0.067  0.585  0.791  0.921  0.746  0.652 -0.023  0.068 -0.188 -0.160 -0.042 -0.105 -0.081 -0.015 -0.039  0.055  0.087  0.007  0.138  0.103  0.078  0.074  0.026 -0.016 -0.083 -0.078 -0.148 -0.181 -0.107 -0.120 -0.231 -0.192 -0.085 -0.119 -0.205 -0.029  0.007 -0.054  0.119  0.019  0.063 -0.041  0.015  0.156  0.290  0.354  0.253  0.250  0.217  0.241  0.138  0.170  0.170  0.177  0.042  0.071  0.094  0.136  0.179  0.272  0.248  0.275  0.249  0.306  0.257  0.285  0.280  0.207  0.246  0.077  0.136  0.110  0.207  0.121  0.208  0.224  0.236  0.244  0.180  0.093  0.155  0.036  0.166  0.163 -0.036  0.046  0.055  0.047 -0.033  0.052  0.115 -0.157 -0.068  0.706  0.652  0.167  0.196  0.229  0.206 -0.011 -0.198 -0.063 -0.008  0.035  0.030 -0.008  0.064  0.123  0.008 -0.225 -0.266 -0.132  0.015
  0.096 -0.050  0.053  0.027  0.035 -0.068 -0.108 -0.137 -0.159 -0.170 -0.236 -0.302 -0.379 -0.254 -0.458 -0.320 -0.320 -0.395 -0.418 -0.356 -0.411 -0.198 -0.241 -0.033  0.081  0.325  0.499  0.138 -0.151  0.202 -0.144 -0.391 -0.007  0.145 -0.262 -0.160  0.076 -0.032  0.179 -0.076  0.194  0.265  0.139  0.418  0.512  0.458  0.538  0.660  0.396  0.570  0.693  0.491  0.268  0.610  0.159  0.275  0.715  0.746  0.956  0.733  0.133 -0.061 -0.287 -0.135 -0.168 -0.240 -0.124 -0.137 -0.106 -0.076 -0.041 -0.161 -0.144 -0.037 -0.017 -0.030 -0.047 -0.045 -0.117 -0.168 -0.278 -0.274 -0.216 -0.247 -0.408 -0.361 -0.292 -0.327 -0.353 -0.237 -0.304 -0.188 -0.192 -0.265 -0.222 -0.306 -0.185 -0.079 -0.001  0.109 -0.031 -0.092  0.014  0.074 -0.118 -0.034 -0.005 -0.040 -0.120 -0.046 -0.081  0.023  0.051  0.116  0.120  0.129  0.129  0.169  0.099  0.155  0.161  0.078  0.077  0.006  0.090 -0.003  0.077  0.019  0.078  0.147  0.118  0.129  0.059 -0.086 -0.080 -0.171  0.003 -0.022 -0.194 -0.047 -0.008 -0.010 -0.105  0.010  0.185 -0.206 -0.094  0.414  0.280 -0.166 -0.130  0.039  0.013 -0.057 -0.142  0.040 -0.025 -0.105 -0.062 -0.100 -0.083 -0.038 -0.099 -0.304 -0.472 -0.307 -0.204
  0.093 -0.030  0.041  0.022  0.002 -0.074 -0.080 -0.116 -0.157 -0.147 -0.178 -0.251 -0.280 -0.107 -0.309 -0.229 -0.237 -0.207 -0.278 -0.127 -0.184 -0.009 -0.072  0.096  0.133  0.330  0.434  0.164 -0.039  0.147 -0.169 -0.363 -0.111  0.006 -0.283 -0.243 -0.064 -0.155  0.001 -0.167  0.062  0.121  0.137  0.327  0.340  0.349  0.416  0.479  0.286  0.478  0.527  0.356  0.233  0.512  0.136  0.293  0.527  0.652  0.733  0.755  0.290  0.193 -0.113 -0.006  0.024 -0.078 -0.064 -0.032 -0.034 -0.000  0.016 -0.071 -0.054 -0.012 -0.002  0.006  0.007  0.015 -0.049 -0.084 -0.165 -0.166 -0.130 -0.170 -0.283 -0.260 -0.196 -0.228 -0.303 -0.168 -0.214 -0.158 -0.122 -0.177 -0.127 -0.202 -0.112 -0.023  0.026  0.107 -0.011 -0.045  0.026  0.033 -0.102 -0.029 -0.012 -0.046 -0.117 -0.058 -0.102 -0.009  0.006  0.051  0.068  0.088  0.081  0.105  0.054  0.114  0.110  0.042  0.061  0.042  0.068  0.021  0.113  0.072  0.141  0.179  0.160  0.153  0.079 -0.025  0.021 -0.048  0.080  0.072 -0.096  0.032  0.046  0.021 -0.051  0.055  0.186 -0.001  0.083  0.545  0.479 -0.085 -0.052  0.121  0.094 -0.086 -0.191 -0.045 -0.076 -0.131 -0.110 -0.108 -0.062 -0.025 -0.064 -0.192 -0.339 -0.208 -0.195
  0.093 -0.018  0.031  0.106  0.024 -0.002  0.127  0.094 -0.036  0.012  0.115 -0.018  0.009  0.196  0.106  0.063  0.174  0.168  0.056  0.139  0.105  0.175  0.179  0.228  0.208  0.129  0.261  0.123  0.184  0.327 -0.029 -0.193 -0.081  0.025 -0.152 -0.197 -0.071 -0.147 -0.199 -0.134  0.019  0.034  0.164  0.291  0.285  0.325  0.176  0.291  0.438  0.361  0.287  0.465  0.547  0.540  0.509  0.176  0.070 -0.023  0.133  0.290  0.690  0.526  0.289  0.495  0.543  0.352  0.180  0.284  0.203  0.200  0.180  0.084 -0.013  0.013  0.038  0.002  0.001  0.003 -0.070 -0.115 -0.116 -0.044 -0.127 -0.154 -0.118 -0.160 -0.201 -0.173 -0.185 -0.146 -0.264 -0.061 -0.204 -0.194 -0.191 -0.215 -0.200 -0.160 -0.204 -0.161 -0.195 -0.253 -0.134 -0.122 -0.246 -0.171 -0.135 -0.161 -0.163 -0.141 -0.197 -0.152 -0.173 -0.119 -0.082 -0.067 -0.048 -0.111 -0.110 -0.037 -0.094 -0.109 -0.074  0.050 -0.003 -0.055  0.005 -0.008  0.048  0.091  0.062  0.047 -0.010 -0.119 -0.112 -0.152 -0.072 -0.048 -0.140 -0.092 -0.021 -0.072 -0.110 -0.063  0.130  0.227  0.246  0.335  0.231 -0.226 -0.215  0.005 -0.017 -0.165 -0.213 -0.181 -0.115 -0.245 -0.252 -0.133 -0.116 -0.093  0.014  0.202 -0.006 -0.009 -0.299
  0.047  0.059  0.096  0.154  0.092  0.090  0.204  0.181  0.085  0.125  0.212  0.138  0.174  0.385  0.299  0.134  0.140  0.270  0.087  0.306  0.327  0.362  0.363  0.336  0.158  0.045  0.024  0.002  0.107 -0.013 -0.200 -0.191 -0.300 -0.277 -0.251 -0.343 -0.321 -0.362 -0.426 -0.341 -0.269 -0.284 -0.003 -0.008 -0.124 -0.040 -0.099 -0.091  0.044  0.041 -0.011  0.062  0.225  0.282  0.411  0.391  0.073  0.068 -0.061  0.193  0.526  0.736  0.489  0.562  0.646  0.491  0.266  0.380  0.243  0.301  0.292  0.216  0.173  0.114  0.075  0.096  0.045  0.015 -0.007 -0.004  0.031  0.082 -0.001 -0.001  0.090  0.023  0.009  0.054 -0.039  0.054  0.052  0.053  0.118  0.121  0.134  0.087  0.032  0.057  0.081  0.065  0.075  0.078  0.056  0.021  0.007  0.034  0.012  0.030 -0.004 -0.031 -0.060 -0.079 -0.116 -0.015  0.001  0.042  0.029 -0.050 -0.004  0.036 -0.049 -0.056  0.049  0.091 -0.051 -0.016  0.062  0.022  0.131  0.122  0.153  0.117  0.101  0.030  0.109  0.066  0.077  0.084  0.006 -0.008 -0.003 -0.049 -0.052 -0.046  0.024  0.352  0.333  0.543  0.512  0.121  0.126  0.156  0.151 -0.149 -0.269 -0.273 -0.028 -0.089 -0.155 -0.018  0.030  0.041  0.094  0.271  0.140  0.090 -0.183
  0.081  0.256  0.266  0.315  0.299  0.362  0.447  0.452  0.368  0.422  0.459  0.418  0.399  0.462  0.452  0.262  0.227  0.278  0.114  0.169  0.274  0.230  0.341  0.217  0.019 -0.186 -0.223 -0.234 -0.037 -0.075 -0.222 -0.088 -0.112 -0.163 -0.111 -0.115 -0.118 -0.165 -0.230 -0.207 -0.290 -0.378 -0.260 -0.260 -0.214 -0.199 -0.293 -0.215 -0.044 -0.149 -0.161 -0.033  0.115  0.073  0.290  0.181 -0.117 -0.188 -0.287 -0.113  0.289  0.489  0.776  0.628  0.504  0.515  0.433  0.375  0.270  0.306  0.313  0.244  0.101  0.168  0.056  0.083 -0.063 -0.120 -0.089 -0.060 -0.023  0.054 -0.068 -0.041  0.076  0.015 -0.065  0.037 -0.015  0.037  0.090  0.090  0.205  0.216  0.170  0.113  0.012  0.004  0.069  0.042  0.137  0.124  0.072  0.037  0.174  0.136  0.083  0.152  0.133  0.073  0.083 -0.011 -0.089  0.069  0.075  0.111  0.043 -0.044  0.047  0.041 -0.097 -0.083  0.024 -0.001 -0.176 -0.152 -0.146 -0.197 -0.104 -0.098 -0.025 -0.039  0.023 -0.064 -0.008 -0.034 -0.076 -0.144 -0.108 -0.152 -0.165 -0.189 -0.143 -0.190 -0.191  0.163  0.103  0.201  0.187  0.155  0.145 -0.056 -0.027 -0.129 -0.183 -0.185  0.202  0.090  0.003  0.178  0.131  0.106  0.160  0.276  0.180  0.044 -0.124
  0.098  0.154  0.207  0.270  0.231  0.251  0.379  0.356  0.235  0.308  0.364  0.252  0.246  0.361  0.356  0.206  0.258  0.253  0.089  0.140  0.206  0.222  0.308  0.259  0.112 -0.107 -0.049 -0.151  0.045  0.151 -0.176 -0.174 -0.084 -0.057 -0.149 -0.151 -0.063 -0.151 -0.230 -0.181 -0.175 -0.243 -0.126 -0.027  0.044  0.045 -0.141  0.016  0.250  0.079  0.051  0.267  0.395  0.387  0.581  0.280  0.028 -0.160 -0.135 -0.006  0.495  0.562  0.628  0.867  0.692  0.524  0.444  0.485  0.325  0.343  0.377  0.247  0.058  0.153  0.061  0.079 -0.084 -0.135 -0.147 -0.150 -0.155 -0.035 -0.167 -0.161 -0.078 -0.134 -0.217 -0.131 -0.150 -0.071 -0.091  0.055  0.054  0.055  0.016 -0.051 -0.121 -0.089 -0.058 -0.047  0.018 -0.037 -0.010  0.017  0.007  0.008  0.008  0.043  0.007 -0.029 -0.025 -0.052 -0.119 -0.015  0.046  0.087  0.073 -0.035  0.034  0.088 -0.047 -0.050  0.047  0.082 -0.071 -0.094 -0.068 -0.143 -0.026  0.016  0.050  0.050  0.055 -0.095 -0.083 -0.160 -0.113 -0.141 -0.200 -0.206 -0.158 -0.199 -0.198 -0.214 -0.091  0.194  0.170  0.298  0.189 -0.006 -0.010 -0.015 -0.009 -0.198 -0.273 -0.283  0.050 -0.122 -0.167  0.013 -0.027 -0.020  0.116  0.297  0.089  0.005 -0.281
  0.074  0.095  0.081  0.137  0.077  0.123  0.236  0.177  0.097  0.191  0.233  0.133  0.233  0.369  0.308  0.165  0.228  0.194  0.078  0.172  0.206  0.205  0.248  0.199  0.085 -0.144 -0.115 -0.124  0.008 -0.011 -0.149 -0.104 -0.235 -0.214 -0.146 -0.252 -0.249 -0.268 -0.405 -0.264 -0.240 -0.274 -0.059 -0.062 -0.140 -0.100 -0.231 -0.160  0.070 -0.040 -0.077  0.101  0.307  0.371  0.659  0.513  0.125 -0.042 -0.168  0.024  0.543  0.646  0.504  0.692  0.867  0.653  0.374  0.601  0.402  0.452  0.453  0.345  0.297  0.206  0.155  0.116  0.007 -0.058 -0.142 -0.132 -0.097 -0.037 -0.130 -0.110 -0.019 -0.069 -0.107 -0.051 -0.062  0.010 -0.027  0.114  0.055  0.039  0.012 -0.031 -0.094 -0.003 -0.009  0.007  0.034  0.002  0.029  0.049 -0.020  0.003  0.026  0.045 -0.012 -0.039 -0.018 -0.046 -0.037  0.020  0.075  0.091  0.114  0.044  0.063  0.122  0.035  0.037  0.108  0.138  0.055  0.041  0.097  0.042  0.130  0.147  0.148  0.147  0.101 -0.002  0.016 -0.083 -0.014  0.036 -0.100 -0.119 -0.014 -0.085 -0.118 -0.111  0.004  0.193  0.176  0.537  0.434  0.018  0.016  0.125  0.104 -0.178 -0.285 -0.344 -0.076 -0.136 -0.199 -0.047 -0.006  0.034  0.145  0.379  0.264  0.190 -0.094
  0.104  0.168  0.181  0.215  0.206  0.289  0.321  0.312  0.297  0.378  0.293  0.303  0.402  0.462  0.388  0.230  0.236  0.194  0.054  0.121  0.200  0.171  0.257  0.168  0.018 -0.199 -0.196 -0.201 -0.082 -0.131 -0.242 -0.143 -0.242 -0.248 -0.176 -0.242 -0.252 -0.278 -0.353 -0.303 -0.296 -0.351 -0.166 -0.172 -0.224 -0.199 -0.276 -0.210 -0.054 -0.138 -0.130 -0.015  0.155  0.164  0.424  0.339  0.012 -0.105 -0.240 -0.078  0.352  0.491  0.515  0.524  0.653  0.800  0.399  0.523  0.434  0.544  0.492  0.383  0.356  0.276  0.202  0.126 -0.027 -0.089 -0.174 -0.147 -0.099 -0.048 -0.161 -0.108  0.018 -0.034 -0.090  0.000  0.045  0.092  0.081  0.180  0.156  0.136  0.078  0.032 -0.055  0.017  0.047  0.047  0.099  0.095  0.056  0.061  0.106  0.131  0.096  0.144  0.100  0.079  0.094  0.019  0.011  0.128  0.125  0.124  0.087  0.046  0.088  0.081 -0.021 -0.006  0.036  0.035 -0.054 -0.070 -0.070 -0.094 -0.055 -0.031 -0.020 -0.016 -0.011 -0.092 -0.075 -0.131 -0.111 -0.112 -0.136 -0.178 -0.112 -0.102 -0.128 -0.160 -0.077  0.114  0.071  0.334  0.283  0.096  0.086 -0.056 -0.060 -0.126 -0.190 -0.181  0.137  0.081 -0.013  0.164  0.189  0.204  0.315  0.436  0.304  0.186 -0.026
  0.135  0.269  0.261  0.252  0.264  0.334  0.349  0.309  0.286  0.377  0.276  0.228  0.222  0.242  0.219  0.124  0.107  0.038 -0.036 -0.059  0.028  0.008  0.101  0.043 -0.042 -0.197 -0.155 -0.236 -0.166 -0.068 -0.205 -0.122 -0.054 -0.074 -0.095 -0.060 -0.029 -0.073 -0.096 -0.146 -0.174 -0.236 -0.223 -0.154 -0.080 -0.112 -0.169 -0.067  0.019 -0.064 -0.029  0.051  0.117  0.125  0.261  0.171  0.020 -0.081 -0.124 -0.064  0.180  0.266  0.433  0.444  0.374  0.399  0.427  0.421  0.286  0.344  0.392  0.286  0.162  0.220  0.107  0.101 -0.086 -0.160 -0.178 -0.160 -0.169 -0.111 -0.208 -0.158 -0.121 -0.150 -0.205 -0.123 -0.114 -0.028 -0.015  0.074  0.130  0.085  0.036 -0.041 -0.095 -0.016  0.052  0.074  0.122  0.090  0.072  0.097  0.141  0.120  0.101  0.167  0.103  0.072  0.122  0.074  0.030  0.158  0.179  0.189  0.146  0.113  0.142  0.146  0.056  0.039  0.094  0.027 -0.049 -0.084 -0.074 -0.142 -0.061 -0.019  0.008  0.024  0.037 -0.087 -0.085 -0.174 -0.113 -0.151 -0.214 -0.220 -0.158 -0.179 -0.198 -0.204 -0.142 -0.058 -0.078  0.151  0.103  0.066  0.064 -0.053 -0.044 -0.102 -0.180 -0.155  0.144  0.036 -0.001  0.130  0.070  0.073  0.148  0.163  0.057 -0.001 -0.062
  0.169  0.266  0.215  0.184  0.179  0.266  0.274  0.184  0.180  0.299  0.167  0.093  0.183  0.256  0.187  0.085  0.094 -0.029 -0.072 -0.077 -0.001 -0.017  0.062  0.011 -0.052 -0.248 -0.201 -0.258 -0.214 -0.152 -0.212 -0.121 -0.172 -0.196 -0.150 -0.176 -0.173 -0.191 -0.250 -0.249 -0.202 -0.273 -0.181 -0.161 -0.174 -0.180 -0.233 -0.142 -0.053 -0.099 -0.076  0.006  0.132  0.186  0.392  0.355  0.101 -0.015 -0.137 -0.032  0.284  0.380  0.375  0.485  0.601  0.523  0.421  0.781  0.459  0.522  0.635  0.498  0.402  0.333  0.224  0.165 -0.030 -0.154 -0.251 -0.206 -0.195 -0.189 -0.264 -0.174 -0.166 -0.214 -0.211 -0.141 -0.124 -0.003  0.004  0.168  0.153  0.059  0.019 -0.069 -0.118  0.039  0.124  0.178  0.182  0.138  0.134  0.176  0.091  0.114  0.117  0.152  0.040  0.038  0.116  0.106  0.130  0.214  0.275  0.276  0.277  0.256  0.239  0.278  0.202  0.155  0.203  0.098  0.094  0.020  0.073 -0.030  0.091  0.135  0.150  0.169  0.121 -0.033 -0.024 -0.181 -0.055 -0.051 -0.250 -0.242 -0.106 -0.156 -0.243 -0.215 -0.121 -0.081 -0.093  0.341  0.276  0.092  0.095  0.092  0.075 -0.056 -0.235 -0.299  0.009 -0.052 -0.116 -0.003  0.015  0.050  0.166  0.216  0.121  0.106  0.052
  0.128  0.183  0.127  0.096  0.115  0.213  0.200  0.138  0.168  0.282  0.128  0.102  0.182  0.213  0.163  0.085  0.083  0.006 -0.034 -0.053  0.007 -0.010  0.052  0.010 -0.039 -0.180 -0.152 -0.205 -0.155 -0.087 -0.197 -0.123 -0.086 -0.084 -0.093 -0.082 -0.052 -0.086 -0.118 -0.140 -0.157 -0.218 -0.187 -0.156 -0.107 -0.118 -0.183 -0.090 -0.009 -0.063 -0.039  0.031  0.113  0.128  0.262  0.204  0.043 -0.039 -0.106 -0.034  0.203  0.243  0.270  0.325  0.402  0.434  0.286  0.459  0.459  0.392  0.408  0.363  0.282  0.234  0.178  0.082 -0.055 -0.078 -0.162 -0.144 -0.147 -0.128 -0.185 -0.154 -0.133 -0.147 -0.187 -0.134 -0.050 -0.010 -0.026  0.111  0.052 -0.000 -0.051 -0.097 -0.099 -0.021  0.012  0.051  0.060  0.034  0.054  0.065  0.052  0.068  0.080  0.094  0.028  0.047  0.062  0.052  0.072  0.125  0.157  0.139  0.135  0.135  0.117  0.139  0.084  0.061  0.081  0.037  0.048 -0.013  0.004 -0.027  0.007  0.042  0.030  0.044  0.025 -0.078 -0.111 -0.190 -0.098 -0.077 -0.179 -0.161 -0.041 -0.055 -0.105 -0.085 -0.031 -0.063 -0.080  0.202  0.157 -0.005 -0.010 -0.013 -0.030 -0.127 -0.167 -0.135  0.044  0.013 -0.010  0.089  0.067  0.109  0.186  0.238  0.155  0.126  0.020
  0.167  0.244  0.293  0.254  0.295  0.377  0.308  0.294  0.327  0.392  0.185  0.232  0.299  0.297  0.216  0.108  0.078 -0.029 -0.133 -0.076  0.013  0.014  0.098  0.037 -0.054 -0.190 -0.124 -0.234 -0.242 -0.196 -0.306 -0.248 -0.273 -0.266 -0.277 -0.300 -0.265 -0.298 -0.309 -0.376 -0.250 -0.301 -0.161 -0.114 -0.166 -0.160 -0.168 -0.101 -0.076 -0.078 -0.025 -0.025  0.069  0.130  0.282  0.322  0.134  0.055 -0.076 -0.000  0.200  0.301  0.306  0.343  0.452  0.544  0.344  0.522  0.392  0.697  0.621  0.416  0.462  0.406  0.293  0.184 -0.027 -0.132 -0.271 -0.241 -0.210 -0.175 -0.276 -0.193 -0.104 -0.149 -0.163 -0.063 -0.033  0.070  0.078  0.187  0.214  0.146  0.088  0.002 -0.078  0.046  0.159  0.192  0.221  0.191  0.138  0.211  0.169  0.197  0.209  0.273  0.165  0.161  0.231  0.170  0.142  0.307  0.283  0.279  0.217  0.214  0.257  0.228  0.112  0.123  0.157  0.028 -0.011 -0.066 -0.064 -0.135 -0.063 -0.008  0.014  0.036  0.030 -0.104 -0.110 -0.224 -0.146 -0.167 -0.244 -0.277 -0.203 -0.151 -0.217 -0.239 -0.103 -0.075 -0.083  0.310  0.259  0.153  0.149 -0.063 -0.068 -0.013 -0.177 -0.152  0.179  0.136  0.049  0.199  0.237  0.265  0.396  0.323  0.151  0.080  0.013
  0.219  0.315  0.348  0.304  0.328  0.391  0.350  0.295  0.302  0.368  0.169  0.160  0.222  0.237  0.148  0.070  0.014 -0.110 -0.193 -0.154 -0.054 -0.049  0.039 -0.019 -0.090 -0.231 -0.147 -0.252 -0.319 -0.225 -0.359 -0.282 -0.289 -0.275 -0.289 -0.309 -0.267 -0.303 -0.308 -0.395 -0.290 -0.333 -0.200 -0.133 -0.173 -0.171 -0.166 -0.088 -0.078 -0.072 -0.002 -0.018  0.059  0.147  0.287  0.338  0.175  0.087 -0.041  0.016  0.180  0.292  0.313  0.377  0.453  0.492  0.392  0.635  0.408  0.621  0.808  0.541  0.486  0.488  0.325  0.259 -0.015 -0.195 -0.300 -0.250 -0.242 -0.215 -0.320 -0.211 -0.162 -0.206 -0.213 -0.114 -0.109  0.037  0.089  0.193  0.277  0.178  0.123  0.001 -0.091  0.078  0.223  0.260  0.280  0.260  0.194  0.275  0.219  0.253  0.245  0.304  0.174  0.153  0.240  0.181  0.162  0.334  0.364  0.388  0.323  0.305  0.342  0.334  0.211  0.179  0.230  0.062  0.034 -0.038 -0.014 -0.110 -0.007  0.053  0.077  0.102  0.081 -0.087 -0.094 -0.236 -0.118 -0.141 -0.277 -0.293 -0.188 -0.172 -0.261 -0.249 -0.117 -0.152 -0.154  0.322  0.269  0.207  0.208 -0.007 -0.018 -0.031 -0.228 -0.239  0.158  0.089  0.007  0.137  0.173  0.209  0.318  0.254  0.089  0.052  0.015
  0.116  0.201  0.167  0.153  0.174  0.234  0.200  0.158  0.190  0.275  0.113  0.095  0.177  0.188  0.142  0.068  0.021 -0.054 -0.093 -0.073  0.006 -0.014  0.053 -0.033 -0.107 -0.217 -0.216 -0.223 -0.245 -0.253 -0.287 -0.152 -0.194 -0.218 -0.162 -0.172 -0.172 -0.187 -0.219 -0.272 -0.272 -0.332 -0.249 -0.238 -0.249 -0.245 -0.235 -0.207 -0.177 -0.171 -0.144 -0.147 -0.061 -0.018  0.149  0.236  0.051  0.007 -0.161 -0.071  0.084  0.216  0.244  0.247  0.345  0.383  0.286  0.498  0.363  0.416  0.541  0.660  0.427  0.319  0.255  0.203  0.009 -0.114 -0.181 -0.130 -0.116 -0.121 -0.200 -0.129 -0.100 -0.131 -0.129 -0.044 -0.038  0.074  0.114  0.169  0.227  0.150  0.115  0.034 -0.029  0.087  0.184  0.211  0.221  0.215  0.166  0.188  0.180  0.196  0.185  0.206  0.106  0.106  0.160  0.125  0.154  0.214  0.247  0.247  0.235  0.242  0.235  0.244  0.212  0.169  0.210  0.112  0.115  0.070  0.106  0.022  0.101  0.128  0.138  0.162  0.111  0.019  0.014 -0.107 -0.022  0.006 -0.158 -0.165 -0.056 -0.086 -0.156 -0.144 -0.102 -0.101 -0.120  0.222  0.213  0.179  0.178  0.113  0.096 -0.078 -0.204 -0.235  0.056  0.060  0.016  0.089  0.095  0.138  0.242  0.171  0.111  0.110  0.075
  0.060  0.134  0.104  0.060  0.095  0.164  0.080  0.049  0.133  0.184 -0.001  0.072  0.191  0.158  0.102  0.048 -0.016 -0.091 -0.106 -0.038  0.018 -0.016  0.003 -0.073 -0.124 -0.193 -0.233 -0.187 -0.253 -0.394 -0.223 -0.073 -0.320 -0.358 -0.155 -0.254 -0.350 -0.291 -0.332 -0.319 -0.296 -0.304 -0.143 -0.223 -0.388 -0.357 -0.267 -0.332 -0.346 -0.276 -0.232 -0.315 -0.201 -0.114  0.077  0.344  0.118  0.138 -0.144 -0.054 -0.013  0.173  0.101  0.058  0.297  0.356  0.162  0.402  0.282  0.462  0.486  0.427  0.649  0.389  0.311  0.224  0.063 -0.052 -0.176 -0.140 -0.093 -0.114 -0.129 -0.074  0.003 -0.002  0.023  0.059  0.090  0.175  0.220  0.202  0.276  0.205  0.173  0.117  0.055  0.179  0.258  0.249  0.254  0.295  0.199  0.207  0.204  0.244  0.242  0.266  0.179  0.168  0.248  0.193  0.215  0.270  0.248  0.234  0.209  0.253  0.246  0.197  0.183  0.194  0.191  0.065  0.105  0.095  0.110  0.078  0.099  0.102  0.096  0.108  0.068  0.035  0.047 -0.050  0.020  0.061 -0.046 -0.101 -0.010  0.010 -0.061 -0.068 -0.041 -0.092 -0.104  0.318  0.343  0.251  0.246  0.100  0.075  0.007 -0.111 -0.167  0.056  0.180  0.106  0.153  0.239  0.296  0.319  0.260  0.287  0.265  0.268
  0.154  0.281  0.300  0.232  0.275  0.375  0.273  0.242  0.299  0.318  0.089  0.160  0.188  0.144  0.076  0.055 -0.011 -0.114 -0.156 -0.153 -0.070 -0.091 -0.026 -0.076 -0.119 -0.201 -0.175 -0.218 -0.283 -0.236 -0.275 -0.179 -0.188 -0.197 -0.173 -0.171 -0.168 -0.177 -0.160 -0.250 -0.221 -0.266 -0.199 -0.178 -0.191 -0.195 -0.170 -0.123 -0.144 -0.124 -0.051 -0.097 -0.065  0.001  0.093  0.217  0.118  0.103 -0.037 -0.012  0.013  0.114  0.168  0.153  0.206  0.276  0.220  0.333  0.234  0.406  0.488  0.319  0.389  0.521  0.306  0.292  0.011 -0.150 -0.221 -0.198 -0.176 -0.138 -0.222 -0.156 -0.080 -0.100 -0.125 -0.047 -0.019  0.061  0.104  0.130  0.231  0.166  0.116  0.033 -0.051  0.072  0.181  0.198  0.226  0.217  0.151  0.214  0.224  0.220  0.213  0.283  0.202  0.175  0.256  0.195  0.152  0.289  0.280  0.305  0.220  0.214  0.265  0.223  0.132  0.138  0.158 -0.005 -0.021 -0.058 -0.081 -0.141 -0.099 -0.057 -0.028 -0.001  0.010 -0.095 -0.096 -0.186 -0.124 -0.172 -0.202 -0.251 -0.200 -0.143 -0.187 -0.220 -0.157 -0.178 -0.187  0.195  0.187  0.176  0.170 -0.082 -0.081  0.025 -0.115 -0.091  0.210  0.176  0.123  0.220  0.216  0.264  0.320  0.176  0.097  0.053  0.073
  0.072  0.084  0.094  0.080  0.110  0.135  0.101  0.071  0.091  0.121  0.008  0.038  0.086  0.076  0.015  0.030 -0.005 -0.079 -0.108 -0.088 -0.032 -0.040 -0.014 -0.051 -0.062 -0.129 -0.074 -0.135 -0.179 -0.152 -0.197 -0.155 -0.160 -0.138 -0.147 -0.154 -0.134 -0.142 -0.151 -0.209 -0.175 -0.165 -0.105 -0.073 -0.097 -0.102 -0.082 -0.060 -0.065 -0.054 -0.011 -0.044 -0.016  0.025  0.082  0.156  0.099  0.078 -0.017 -0.002  0.038  0.075  0.056  0.061  0.155  0.202  0.107  0.224  0.178  0.293  0.325  0.255  0.311  0.306  0.556  0.395  0.201  0.031 -0.045 -0.048 -0.037 -0.044 -0.108 -0.064 -0.057 -0.082 -0.116 -0.057 -0.052 -0.018  0.020  0.101  0.085  0.049  0.010 -0.038 -0.082  0.004  0.074  0.094  0.089  0.081  0.083  0.120  0.098  0.125  0.129  0.158  0.094  0.113  0.165  0.126  0.092  0.201  0.178  0.181  0.135  0.147  0.164  0.130  0.075  0.087  0.101  0.001  0.055  0.016  0.028 -0.005  0.026  0.056  0.048  0.063  0.023 -0.034 -0.069 -0.141 -0.053 -0.036 -0.127 -0.127 -0.053 -0.068 -0.095 -0.085  0.005 -0.103 -0.104  0.141  0.126  0.044  0.042  0.006 -0.015 -0.036 -0.137 -0.128  0.034  0.058  0.017  0.066  0.107  0.162  0.195  0.145  0.077  0.072  0.028
  0.070  0.093  0.107  0.092  0.121  0.122  0.102  0.085  0.078  0.105  0.040  0.045  0.059  0.079  0.025  0.037 -0.019 -0.048 -0.063 -0.030  0.015 -0.010  0.003 -0.036 -0.074 -0.103 -0.090 -0.117 -0.132 -0.146 -0.168 -0.106 -0.130 -0.131 -0.077 -0.107 -0.110 -0.106 -0.114 -0.159 -0.167 -0.151 -0.085 -0.094 -0.114 -0.103 -0.099 -0.097 -0.099 -0.095 -0.055 -0.093 -0.063 -0.020  0.025  0.125  0.060  0.074 -0.030  0.006  0.002  0.096  0.083  0.079  0.116  0.126  0.101  0.165  0.082  0.184  0.259  0.203  0.224  0.292  0.395  0.813  0.362  0.032  0.026  0.048 -0.009  0.025 -0.008 -0.044 -0.038 -0.032 -0.087 -0.063 -0.120 -0.000  0.040  0.048  0.141  0.100  0.085  0.018 -0.051  0.057  0.102  0.102  0.104  0.117  0.079  0.117  0.128  0.113  0.127  0.161  0.065  0.072  0.146  0.109  0.068  0.144  0.159  0.172  0.111  0.115  0.142  0.122  0.065  0.077  0.088 -0.011  0.012  0.016  0.010 -0.015  0.016  0.022  0.031  0.040  0.008 -0.023  0.000 -0.038 -0.007 -0.010 -0.049 -0.075 -0.055 -0.077 -0.068 -0.087 -0.066 -0.056 -0.066  0.131  0.140  0.109  0.110  0.025  0.014 -0.040 -0.155 -0.174  0.024  0.043 -0.015  0.042  0.053  0.092  0.107  0.044  0.011 -0.015 -0.012
 -0.056 -0.123 -0.135 -0.090 -0.113 -0.209 -0.127 -0.153 -0.229 -0.206 -0.089 -0.142 -0.125 -0.031 -0.040 -0.041 -0.054  0.011  0.013  0.107  0.099  0.087  0.023  0.023  0.003  0.023  0.012  0.071  0.032 -0.071 -0.027 -0.015 -0.129 -0.121 -0.005 -0.088 -0.126 -0.098 -0.161 -0.063 -0.107 -0.039  0.107  0.033 -0.087 -0.027 -0.010 -0.098 -0.097 -0.057 -0.098 -0.119 -0.078 -0.081 -0.061  0.018 -0.034  0.026 -0.047  0.007  0.001  0.045 -0.063 -0.084  0.007 -0.027 -0.086 -0.030 -0.055 -0.027 -0.015  0.009  0.063  0.011  0.201  0.362  0.698  0.356  0.375  0.328  0.316  0.268  0.314  0.254  0.202  0.189  0.177  0.100 -0.045  0.037  0.114  0.055  0.060  0.063  0.092  0.105  0.072  0.080  0.054  0.007 -0.003  0.056  0.002  0.014 -0.008  0.017 -0.021 -0.030 -0.068 -0.071 -0.054 -0.111 -0.070 -0.026 -0.036 -0.021 -0.030 -0.051 -0.056 -0.062 -0.061 -0.055 -0.036 -0.062 -0.021  0.007  0.050  0.076  0.101  0.063  0.071  0.041  0.022  0.063  0.134  0.215  0.127  0.143  0.192  0.161  0.089  0.042  0.126  0.115  0.103  0.081  0.070  0.041  0.079  0.093  0.093  0.117  0.102 -0.032 -0.151 -0.200 -0.204 -0.117 -0.175 -0.225 -0.100 -0.120 -0.124  0.007 -0.010  0.020  0.018
 -0.165 -0.237 -0.218 -0.222 -0.187 -0.299 -0.236 -0.215 -0.244 -0.263 -0.132 -0.125 -0.101 -0.015  0.048  0.009  0.003  0.173  0.130  0.282  0.232  0.229  0.133  0.148  0.109  0.181  0.119  0.243  0.221  0.028 -0.033 -0.057 -0.132 -0.118 -0.060 -0.130 -0.123 -0.127 -0.173 -0.049 -0.111 -0.020  0.151  0.111 -0.017  0.053  0.071 -0.037 -0.022  0.013 -0.061 -0.091 -0.056 -0.110 -0.124 -0.085 -0.115 -0.016 -0.045  0.015  0.003  0.015 -0.120 -0.135 -0.058 -0.089 -0.160 -0.154 -0.078 -0.132 -0.195 -0.114 -0.052 -0.150  0.031  0.032  0.356  0.825  0.652  0.473  0.460  0.473  0.502  0.224  0.324  0.347  0.278  0.141  0.137  0.073  0.091 -0.081 -0.050  0.007  0.024  0.100  0.163  0.013 -0.084 -0.136 -0.131 -0.057 -0.078 -0.178 -0.064 -0.086 -0.114 -0.124 -0.074 -0.100 -0.128 -0.200 -0.199 -0.167 -0.278 -0.279 -0.289 -0.278 -0.261 -0.266 -0.242 -0.189 -0.179 -0.052 -0.058  0.029  0.022  0.168  0.072 -0.003 -0.056 -0.099 -0.076  0.064  0.047  0.200  0.094  0.197  0.395  0.315  0.238  0.245  0.377  0.318  0.299  0.274  0.272 -0.040  0.008 -0.014 -0.023  0.036  0.019 -0.083 -0.116 -0.110 -0.200 -0.084 -0.097 -0.140 -0.039 -0.065 -0.123  0.078  0.059  0.139 -0.059
 -0.200 -0.237 -0.225 -0.175 -0.173 -0.301 -0.217 -0.169 -0.229 -0.270 -0.094 -0.087 -0.106 -0.023  0.088  0.027 -0.033  0.231  0.173  0.351  0.313  0.301  0.195  0.191  0.100  0.168  0.069  0.209  0.240  0.002 -0.072 -0.052 -0.115 -0.123 -0.041 -0.100 -0.099 -0.118 -0.160 -0.031 -0.166 -0.091  0.085  0.024 -0.071  0.006  0.030 -0.099 -0.086 -0.056 -0.125 -0.163 -0.136 -0.219 -0.227 -0.170 -0.213 -0.083 -0.117 -0.049 -0.070 -0.007 -0.089 -0.147 -0.142 -0.174 -0.178 -0.251 -0.162 -0.271 -0.300 -0.181 -0.176 -0.221 -0.045  0.026  0.375  0.652  0.864  0.664  0.676  0.682  0.672  0.400  0.475  0.463  0.344  0.246  0.137  0.075  0.168 -0.094  0.025  0.114  0.163  0.227  0.243  0.043 -0.032 -0.121 -0.109 -0.003 -0.057 -0.179 -0.015 -0.042 -0.103 -0.133 -0.042 -0.077 -0.128 -0.205 -0.232 -0.231 -0.309 -0.279 -0.313 -0.324 -0.274 -0.294 -0.284 -0.214 -0.175 -0.063 -0.087  0.035  0.016  0.158  0.055 -0.038 -0.060 -0.101 -0.063  0.117  0.103  0.324  0.134  0.228  0.486  0.420  0.263  0.270  0.447  0.384  0.259  0.333  0.309 -0.125 -0.041  0.094  0.084  0.054  0.054 -0.123 -0.120 -0.113 -0.191 -0.065 -0.085 -0.146 -0.060 -0.126 -0.210  0.014  0.016  0.069 -0.134
 -0.166 -0.183 -0.200 -0.161 -0.169 -0.270 -0.196 -0.167 -0.218 -0.246 -0.071 -0.094 -0.098 -0.035  0.064  0.013 -0.047  0.212  0.178  0.337  0.302  0.276  0.176  0.168  0.072  0.135  0.003  0.150  0.202 -0.072 -0.037  0.032 -0.105 -0.152  0.019 -0.063 -0.117 -0.107 -0.146 -0.027 -0.162 -0.090  0.100 -0.038 -0.165 -0.077 -0.028 -0.192 -0.190 -0.131 -0.207 -0.249 -0.217 -0.280 -0.258 -0.134 -0.207 -0.078 -0.168 -0.084 -0.115 -0.004 -0.060 -0.150 -0.132 -0.147 -0.160 -0.206 -0.144 -0.241 -0.250 -0.130 -0.140 -0.198 -0.048  0.048  0.328  0.473  0.664  0.746  0.666  0.545  0.604  0.456  0.417  0.374  0.331  0.257  0.087  0.080  0.214 -0.019  0.104  0.164  0.208  0.253  0.237  0.097  0.042 -0.050 -0.039  0.071 -0.020 -0.139  0.030 -0.020 -0.088 -0.113 -0.045 -0.078 -0.116 -0.166 -0.185 -0.243 -0.260 -0.228 -0.231 -0.263 -0.233 -0.239 -0.206 -0.168 -0.131 -0.047 -0.081  0.025  0.043  0.141  0.113  0.013  0.024 -0.036  0.003  0.157  0.218  0.410  0.218  0.254  0.397  0.395  0.242  0.157  0.328  0.297  0.133  0.304  0.270 -0.100  0.002  0.163  0.158  0.139  0.152 -0.063 -0.084 -0.122 -0.195 -0.067 -0.086 -0.168 -0.099 -0.147 -0.222 -0.034  0.050  0.081 -0.040
 -0.146 -0.159 -0.169 -0.115 -0.139 -0.232 -0.156 -0.112 -0.167 -0.239 -0.045 -0.012 -0.029  0.022  0.146  0.060 -0.018  0.294  0.222  0.442  0.427  0.387  0.302  0.232  0.072  0.099 -0.066  0.152  0.212 -0.156 -0.067  0.033 -0.210 -0.273 -0.035 -0.158 -0.256 -0.225 -0.283 -0.121 -0.234 -0.189  0.101 -0.082 -0.285 -0.166 -0.109 -0.308 -0.281 -0.217 -0.292 -0.334 -0.255 -0.356 -0.273 -0.140 -0.283 -0.148 -0.278 -0.165 -0.116  0.031 -0.023 -0.155 -0.097 -0.099 -0.169 -0.195 -0.147 -0.210 -0.242 -0.116 -0.093 -0.176 -0.037 -0.009  0.316  0.460  0.676  0.666  0.862  0.683  0.627  0.579  0.643  0.531  0.482  0.454  0.271  0.210  0.372  0.085  0.205  0.295  0.343  0.419  0.349  0.146  0.129 -0.001  0.028  0.148  0.014 -0.111  0.051  0.019 -0.074 -0.087  0.007 -0.033 -0.075 -0.157 -0.208 -0.217 -0.276 -0.220 -0.253 -0.299 -0.237 -0.262 -0.263 -0.210 -0.139 -0.075 -0.160 -0.047 -0.029  0.045  0.047 -0.050  0.002 -0.067  0.008  0.138  0.228  0.449  0.191  0.191  0.429  0.365  0.143  0.126  0.297  0.229  0.056  0.386  0.340 -0.121 -0.006  0.278  0.261  0.101  0.135  0.006 -0.023 -0.077 -0.135  0.011 -0.033 -0.129 -0.027 -0.089 -0.177  0.038  0.136  0.126 -0.027
 -0.169 -0.179 -0.123 -0.042 -0.054 -0.157 -0.069  0.018 -0.051 -0.157  0.042  0.110  0.069  0.103  0.234  0.110  0.040  0.345  0.217  0.446  0.445  0.414  0.346  0.265  0.095  0.092 -0.033  0.154  0.220 -0.093 -0.179 -0.101 -0.273 -0.293 -0.143 -0.257 -0.291 -0.305 -0.359 -0.204 -0.314 -0.265  0.068 -0.035 -0.220 -0.110 -0.078 -0.237 -0.166 -0.162 -0.231 -0.245 -0.157 -0.275 -0.182 -0.136 -0.285 -0.181 -0.274 -0.166 -0.044  0.082  0.054 -0.035 -0.037 -0.048 -0.111 -0.189 -0.128 -0.175 -0.215 -0.121 -0.114 -0.138 -0.044  0.025  0.268  0.473  0.682  0.545  0.683  0.793  0.669  0.437  0.688  0.646  0.488  0.450  0.335  0.256  0.362  0.004  0.212  0.338  0.375  0.443  0.355  0.128  0.088 -0.052  0.007  0.133 -0.005 -0.113  0.122  0.058 -0.034 -0.020  0.103  0.018 -0.019 -0.157 -0.263 -0.188 -0.296 -0.218 -0.315 -0.373 -0.233 -0.281 -0.339 -0.238 -0.157 -0.061 -0.200 -0.032 -0.093  0.030 -0.054 -0.166 -0.133 -0.187 -0.091  0.108  0.140  0.388  0.121  0.154  0.527  0.374  0.127  0.217  0.413  0.286  0.138  0.409  0.363 -0.119 -0.035  0.277  0.252 -0.009  0.026 -0.067 -0.077 -0.079 -0.038  0.086  0.016  0.005  0.086  0.017 -0.061  0.175  0.169  0.115 -0.173
 -0.282 -0.276 -0.266 -0.197 -0.212 -0.335 -0.243 -0.165 -0.222 -0.295 -0.072 -0.040 -0.045  0.009  0.112  0.034 -0.019  0.265  0.212  0.411  0.367  0.331  0.233  0.187  0.077  0.127 -0.036  0.196  0.240 -0.105 -0.038  0.038 -0.188 -0.232 -0.023 -0.140 -0.219 -0.198 -0.249 -0.068 -0.213 -0.149  0.121 -0.035 -0.231 -0.125 -0.064 -0.260 -0.222 -0.181 -0.262 -0.304 -0.229 -0.312 -0.248 -0.121 -0.240 -0.107 -0.216 -0.130 -0.127 -0.001 -0.068 -0.167 -0.130 -0.161 -0.208 -0.264 -0.185 -0.276 -0.320 -0.200 -0.129 -0.222 -0.108 -0.008  0.314  0.502  0.672  0.604  0.627  0.669  0.804  0.478  0.605  0.657  0.568  0.422  0.307  0.250  0.324 -0.052  0.126  0.249  0.309  0.404  0.355  0.161  0.061 -0.068 -0.038  0.102 -0.019 -0.133  0.078  0.013 -0.077 -0.094  0.020 -0.069 -0.103 -0.212 -0.229 -0.257 -0.319 -0.276 -0.318 -0.359 -0.269 -0.312 -0.305 -0.225 -0.176 -0.063 -0.154  0.032 -0.000  0.153  0.056 -0.094 -0.076 -0.151 -0.066  0.191  0.255  0.521  0.240  0.296  0.650  0.515  0.271  0.307  0.520  0.408  0.181  0.362  0.325 -0.108 -0.002  0.225  0.211  0.093  0.117 -0.056 -0.051 -0.104 -0.176  0.002 -0.043 -0.112  0.000 -0.071 -0.171  0.042  0.140  0.118 -0.059
 -0.141 -0.151 -0.177 -0.115 -0.166 -0.248 -0.165 -0.127 -0.189 -0.255 -0.050 -0.044 -0.070 -0.002  0.079  0.006 -0.037  0.211  0.186  0.341  0.327  0.296  0.218  0.162  0.039  0.059 -0.086  0.110  0.163 -0.169  0.032  0.125 -0.165 -0.230  0.030 -0.092 -0.231 -0.163 -0.224 -0.064 -0.152 -0.114  0.121 -0.088 -0.288 -0.190 -0.115 -0.314 -0.289 -0.222 -0.278 -0.329 -0.271 -0.335 -0.247 -0.109 -0.231 -0.120 -0.247 -0.170 -0.154 -0.001 -0.041 -0.161 -0.110 -0.108 -0.158 -0.174 -0.154 -0.193 -0.211 -0.129 -0.074 -0.156 -0.064 -0.044  0.254  0.224  0.400  0.456  0.579  0.437  0.478  0.642  0.548  0.456  0.498  0.448  0.296  0.249  0.382  0.137  0.202  0.282  0.337  0.421  0.347  0.194  0.162  0.037  0.059  0.170  0.034 -0.042  0.042  0.030 -0.091 -0.098 -0.018 -0.070 -0.106 -0.178 -0.178 -0.165 -0.210 -0.178 -0.168 -0.240 -0.189 -0.204 -0.189 -0.176 -0.097 -0.074 -0.156 -0.052 -0.022  0.022  0.053 -0.046  0.020 -0.044  0.029  0.165  0.292  0.492  0.222  0.184  0.371  0.318  0.096  0.089  0.229  0.176 -0.021  0.288  0.245 -0.112 -0.009  0.286  0.273  0.128  0.165  0.061  0.047 -0.042 -0.149 -0.017 -0.058 -0.176 -0.075 -0.146 -0.212 -0.016  0.107  0.070  0.043
 -0.174 -0.159 -0.093 -0.003 -0.018 -0.106 -0.032  0.083  0.034 -0.143  0.081  0.216  0.162  0.154  0.294  0.134  0.050  0.362  0.245  0.492  0.518  0.456  0.400  0.252  0.041 -0.008 -0.169  0.117  0.172 -0.260 -0.152 -0.000 -0.403 -0.464 -0.145 -0.333 -0.481 -0.431 -0.518 -0.290 -0.387 -0.339  0.126 -0.104 -0.429 -0.280 -0.212 -0.441 -0.341 -0.318 -0.381 -0.411 -0.283 -0.409 -0.228 -0.110 -0.344 -0.231 -0.408 -0.283 -0.118  0.090  0.076 -0.078 -0.019  0.018 -0.121 -0.166 -0.133 -0.104 -0.162 -0.100  0.003 -0.080 -0.057 -0.038  0.202  0.324  0.475  0.417  0.643  0.688  0.605  0.548  0.919  0.813  0.734  0.724  0.631  0.491  0.637  0.193  0.406  0.558  0.585  0.704  0.529  0.251  0.232  0.038  0.153  0.305  0.055 -0.018  0.207  0.141 -0.006  0.054  0.180  0.063  0.039 -0.143 -0.248 -0.136 -0.256 -0.182 -0.286 -0.371 -0.197 -0.278 -0.345 -0.246 -0.158 -0.084 -0.312 -0.135 -0.222 -0.119 -0.175 -0.305 -0.210 -0.274 -0.093  0.125  0.214  0.493  0.090  0.055  0.556  0.288 -0.029  0.140  0.336  0.132 -0.043  0.412  0.346 -0.128 -0.020  0.478  0.438 -0.070 -0.001  0.106  0.098  0.026  0.048  0.189  0.103  0.076  0.177  0.107  0.022  0.280  0.330  0.204 -0.059
 -0.252 -0.217 -0.166 -0.093 -0.091 -0.182 -0.118 -0.004 -0.028 -0.175  0.029  0.148  0.136  0.111  0.233  0.099  0.032  0.300  0.216  0.429  0.437  0.371  0.308  0.181  0.018 -0.001 -0.168  0.129  0.161 -0.237 -0.117  0.027 -0.343 -0.393 -0.097 -0.262 -0.404 -0.355 -0.430 -0.210 -0.348 -0.291  0.104 -0.100 -0.388 -0.265 -0.198 -0.409 -0.314 -0.309 -0.362 -0.399 -0.286 -0.395 -0.232 -0.099 -0.302 -0.192 -0.361 -0.260 -0.160  0.023  0.015 -0.134 -0.069 -0.034 -0.150 -0.214 -0.147 -0.149 -0.206 -0.131 -0.002 -0.100 -0.082 -0.032  0.189  0.347  0.463  0.374  0.531  0.646  0.657  0.456  0.813  0.868  0.739  0.644  0.634  0.485  0.557  0.091  0.305  0.467  0.494  0.625  0.489  0.234  0.151 -0.023  0.081  0.239  0.034 -0.039  0.207  0.123  0.004  0.045  0.181  0.042  0.019 -0.151 -0.233 -0.145 -0.256 -0.197 -0.290 -0.358 -0.201 -0.273 -0.317 -0.226 -0.151 -0.045 -0.242 -0.043 -0.155 -0.007 -0.134 -0.282 -0.229 -0.282 -0.130  0.156  0.197  0.474  0.103  0.137  0.669  0.362  0.076  0.274  0.465  0.252  0.053  0.347  0.291 -0.128 -0.023  0.383  0.347 -0.063 -0.012  0.028  0.065 -0.002 -0.004  0.169  0.109  0.092  0.187  0.138  0.031  0.248  0.325  0.207 -0.038
 -0.229 -0.231 -0.170 -0.117 -0.129 -0.234 -0.184 -0.075 -0.105 -0.253 -0.052  0.059  0.037  0.022  0.145  0.038 -0.052  0.220  0.173  0.406  0.395  0.338  0.246  0.139  0.001  0.030 -0.140  0.162  0.142 -0.286 -0.057  0.066 -0.364 -0.425 -0.107 -0.283 -0.461 -0.384 -0.433 -0.228 -0.301 -0.243  0.159 -0.084 -0.424 -0.291 -0.169 -0.425 -0.386 -0.306 -0.371 -0.451 -0.342 -0.408 -0.274 -0.041 -0.232 -0.085 -0.292 -0.196 -0.201  0.009 -0.065 -0.217 -0.107 -0.090 -0.205 -0.211 -0.187 -0.163 -0.213 -0.129  0.023 -0.125 -0.116 -0.087  0.177  0.278  0.344  0.331  0.482  0.488  0.568  0.498  0.734  0.739  0.866  0.680  0.632  0.536  0.639  0.194  0.367  0.495  0.536  0.672  0.549  0.342  0.288  0.109  0.198  0.345  0.096  0.050  0.214  0.126 -0.005  0.052  0.156  0.007  0.013 -0.151 -0.170 -0.129 -0.230 -0.173 -0.212 -0.292 -0.160 -0.219 -0.229 -0.172 -0.095 -0.041 -0.229 -0.050 -0.098 -0.020 -0.049 -0.198 -0.100 -0.173 -0.010  0.247  0.375  0.605  0.210  0.188  0.607  0.335  0.040  0.168  0.336  0.141 -0.061  0.318  0.271 -0.057  0.057  0.467  0.434  0.067  0.131  0.155  0.126  0.027 -0.040  0.113  0.060 -0.001  0.112  0.067 -0.019  0.126  0.237  0.167  0.046
 -0.141 -0.102 -0.030  0.027  0.015 -0.051 -0.025  0.084  0.060 -0.110  0.058  0.182  0.132  0.102  0.196  0.077 -0.019  0.228  0.152  0.373  0.396  0.349  0.305  0.167 -0.019 -0.029 -0.190  0.061  0.082 -0.331 -0.115  0.035 -0.387 -0.464 -0.145 -0.318 -0.490 -0.423 -0.466 -0.300 -0.318 -0.290  0.122 -0.117 -0.444 -0.315 -0.219 -0.432 -0.398 -0.334 -0.366 -0.441 -0.332 -0.397 -0.241 -0.037 -0.239 -0.119 -0.327 -0.228 -0.173  0.054  0.037 -0.131 -0.051  0.000 -0.123 -0.141 -0.134 -0.063 -0.114 -0.044  0.059 -0.047 -0.057 -0.063  0.100  0.141  0.246  0.257  0.454  0.450  0.422  0.448  0.724  0.644  0.680  0.760  0.583  0.476  0.628  0.226  0.436  0.559  0.585  0.680  0.501  0.285  0.309  0.143  0.252  0.372  0.119  0.096  0.254  0.178  0.052  0.125  0.212  0.079  0.084 -0.069 -0.121 -0.038 -0.140 -0.069 -0.143 -0.224 -0.071 -0.146 -0.201 -0.136 -0.049 -0.040 -0.268 -0.113 -0.172 -0.136 -0.132 -0.250 -0.127 -0.180 -0.017  0.161  0.277  0.475  0.122  0.051  0.431  0.189 -0.086  0.054  0.197  0.018 -0.155  0.292  0.237 -0.058  0.047  0.505  0.470 -0.002  0.067  0.207  0.135  0.057  0.079  0.176  0.107  0.070  0.165  0.106  0.054  0.173  0.265  0.142  0.024
 -0.194 -0.159 -0.103 -0.080 -0.036 -0.049 -0.077  0.053  0.109 -0.034  0.036  0.207  0.210  0.098  0.214  0.103  0.055  0.204  0.173  0.275  0.293  0.221  0.193  0.055 -0.045 -0.102 -0.234  0.046  0.070 -0.229 -0.057  0.074 -0.260 -0.312 -0.079 -0.182 -0.332 -0.273 -0.326 -0.174 -0.255 -0.262  0.023 -0.176 -0.391 -0.295 -0.252 -0.404 -0.302 -0.302 -0.347 -0.354 -0.269 -0.375 -0.197 -0.091 -0.269 -0.205 -0.353 -0.303 -0.185 -0.039 -0.015 -0.150 -0.062  0.045 -0.114 -0.124 -0.050 -0.033 -0.109 -0.038  0.090 -0.019 -0.052 -0.120 -0.045  0.137  0.137  0.087  0.271  0.335  0.307  0.296  0.631  0.634  0.632  0.583  0.831  0.553  0.583  0.279  0.303  0.437  0.383  0.541  0.428  0.203  0.133 -0.017  0.114  0.218  0.023  0.017  0.176  0.085 -0.004  0.071  0.197  0.098  0.059 -0.089 -0.133 -0.054 -0.203 -0.201 -0.221 -0.259 -0.151 -0.220 -0.225 -0.144 -0.121 -0.041 -0.190 -0.079 -0.204 -0.114 -0.220 -0.312 -0.265 -0.286 -0.127  0.082  0.090  0.277 -0.032 -0.036  0.401  0.119 -0.061  0.156  0.255  0.041 -0.106  0.180  0.125 -0.158 -0.082  0.306  0.252 -0.156 -0.102  0.120  0.239  0.191  0.125  0.251  0.222  0.234  0.240  0.241  0.191  0.306  0.354  0.246  0.062
 -0.097 -0.052  0.006  0.014  0.032  0.009 -0.002  0.064  0.090  0.002  0.028  0.150  0.135  0.114  0.191  0.070 -0.026  0.134  0.057  0.226  0.266  0.230  0.202  0.097 -0.032 -0.050 -0.146  0.030 -0.010 -0.291 -0.181 -0.064 -0.367 -0.409 -0.200 -0.316 -0.431 -0.393 -0.392 -0.302 -0.298 -0.288  0.032 -0.112 -0.365 -0.268 -0.158 -0.329 -0.315 -0.250 -0.253 -0.346 -0.276 -0.296 -0.152  0.064 -0.114 -0.029 -0.237 -0.168 -0.146  0.054  0.037 -0.071  0.010  0.092 -0.028 -0.003 -0.010  0.070  0.037  0.074  0.175  0.061 -0.018 -0.000  0.037  0.073  0.075  0.080  0.210  0.256  0.250  0.249  0.491  0.485  0.536  0.476  0.553  0.591  0.595  0.258  0.436  0.502  0.491  0.563  0.410  0.332  0.320  0.170  0.257  0.386  0.126  0.128  0.276  0.208  0.094  0.172  0.227  0.126  0.139 -0.004 -0.067  0.059 -0.060 -0.040 -0.100 -0.141 -0.031 -0.090 -0.127 -0.094 -0.036 -0.027 -0.203 -0.095 -0.163 -0.118 -0.138 -0.215 -0.148 -0.195 -0.068  0.068  0.163  0.305  0.044 -0.006  0.329  0.074 -0.119  0.071  0.139 -0.032 -0.132  0.165  0.123  0.026  0.095  0.466  0.432 -0.063 -0.010  0.110  0.067  0.037  0.094  0.208  0.161  0.173  0.218  0.207  0.184  0.207  0.232  0.138  0.039
 -0.051  0.027  0.113  0.116  0.143  0.097  0.080  0.153  0.152  0.023  0.089  0.219  0.173  0.137  0.227  0.073 -0.123  0.122 -0.012  0.270  0.358  0.331  0.301  0.156 -0.097 -0.114 -0.280 -0.113 -0.139 -0.518 -0.387 -0.160 -0.537 -0.637 -0.328 -0.471 -0.613 -0.584 -0.564 -0.495 -0.520 -0.520 -0.066 -0.263 -0.594 -0.482 -0.304 -0.519 -0.547 -0.426 -0.403 -0.535 -0.449 -0.439 -0.262  0.089 -0.131  0.007 -0.304 -0.214 -0.264  0.052  0.090 -0.091 -0.027  0.081 -0.015  0.004 -0.026  0.078  0.089  0.114  0.220  0.104  0.020  0.040  0.114  0.091  0.168  0.214  0.372  0.362  0.324  0.382  0.637  0.557  0.639  0.628  0.583  0.595  0.941  0.463  0.818  0.871  0.850  0.888  0.637  0.505  0.628  0.407  0.557  0.749  0.321  0.303  0.509  0.426  0.241  0.329  0.372  0.212  0.249  0.037  0.005  0.129  0.035  0.112  0.009 -0.051  0.127  0.042 -0.047  0.001  0.109 -0.006 -0.203 -0.074 -0.138 -0.153 -0.123 -0.217 -0.084 -0.122  0.049  0.188  0.301  0.438  0.114  0.034  0.368  0.113 -0.137  0.026  0.135 -0.050 -0.209  0.188  0.133  0.053  0.162  0.853  0.809  0.027  0.094  0.143  0.035 -0.008  0.164  0.294  0.176  0.169  0.280  0.226  0.143  0.206  0.275  0.191  0.077
  0.060  0.090  0.097  0.098  0.101  0.129  0.108  0.119  0.125  0.097  0.080  0.111  0.122  0.079  0.111  0.047 -0.019 -0.005 -0.026  0.030  0.094  0.065  0.089 -0.015 -0.107 -0.191 -0.217 -0.169 -0.160 -0.253 -0.142 -0.035 -0.228 -0.287 -0.125 -0.196 -0.283 -0.255 -0.269 -0.233 -0.190 -0.235 -0.057 -0.158 -0.296 -0.265 -0.232 -0.279 -0.242 -0.227 -0.222 -0.202 -0.148 -0.148 -0.008  0.093 -0.045 -0.054 -0.188 -0.158 -0.061  0.053  0.090  0.055  0.114  0.180  0.074  0.168  0.111  0.187  0.193  0.169  0.202  0.130  0.101  0.048  0.055 -0.081 -0.094 -0.019  0.085  0.004 -0.052  0.137  0.193  0.091  0.194  0.226  0.279  0.258  0.463  0.538  0.440  0.413  0.319  0.330  0.189  0.200  0.289  0.197  0.306  0.368  0.151  0.219  0.221  0.223  0.115  0.186  0.177  0.125  0.153  0.045  0.072  0.124  0.090  0.105  0.103  0.077  0.114  0.099  0.053  0.057  0.079 -0.019 -0.058 -0.090 -0.084 -0.163 -0.074 -0.069  0.010  0.004  0.069  0.035  0.099  0.095 -0.015 -0.095 -0.059 -0.129 -0.180 -0.160 -0.154 -0.221 -0.232 -0.027 -0.060  0.035  0.050  0.366  0.328  0.002  0.035  0.117  0.058  0.013  0.081  0.104  0.048  0.051  0.095  0.098  0.112  0.177  0.181  0.146  0.091
  0.107  0.227  0.324  0.283  0.330  0.312  0.273  0.301  0.291  0.211  0.169  0.268  0.186  0.168  0.213  0.060 -0.163  0.013 -0.163  0.125  0.260  0.261  0.277  0.143 -0.135 -0.154 -0.270 -0.257 -0.297 -0.556 -0.517 -0.293 -0.566 -0.668 -0.455 -0.548 -0.626 -0.639 -0.567 -0.615 -0.556 -0.587 -0.181 -0.290 -0.564 -0.489 -0.287 -0.430 -0.521 -0.377 -0.291 -0.453 -0.388 -0.314 -0.170  0.201  0.016  0.119 -0.192 -0.122 -0.204  0.118  0.205  0.054  0.055  0.156  0.130  0.153  0.052  0.214  0.277  0.227  0.276  0.231  0.085  0.141  0.060 -0.050  0.025  0.104  0.205  0.212  0.126  0.202  0.406  0.305  0.367  0.436  0.303  0.436  0.818  0.440  0.958  0.911  0.863  0.754  0.488  0.480  0.745  0.583  0.733  0.866  0.416  0.441  0.627  0.534  0.364  0.488  0.441  0.285  0.391  0.190  0.130  0.319  0.262  0.363  0.215  0.160  0.341  0.261  0.105  0.124  0.254  0.041 -0.160 -0.066 -0.090 -0.197 -0.087 -0.134  0.027  0.010  0.145  0.156  0.275  0.274  0.082 -0.016  0.154 -0.039 -0.223 -0.101 -0.048 -0.175 -0.258  0.073  0.030  0.171  0.249  0.928  0.905  0.080  0.141  0.159 -0.075 -0.077  0.268  0.306  0.174  0.209  0.301  0.263  0.184  0.158  0.179  0.103  0.036
  0.031  0.138  0.264  0.265  0.302  0.259  0.244  0.321  0.289  0.161  0.203  0.328  0.234  0.208  0.281  0.111 -0.096  0.126 -0.063  0.232  0.352  0.342  0.349  0.202 -0.088 -0.118 -0.260 -0.175 -0.185 -0.496 -0.482 -0.267 -0.561 -0.652 -0.425 -0.537 -0.624 -0.633 -0.591 -0.587 -0.566 -0.584 -0.130 -0.260 -0.553 -0.453 -0.288 -0.451 -0.484 -0.385 -0.331 -0.459 -0.373 -0.351 -0.188  0.121 -0.092  0.019 -0.265 -0.177 -0.194  0.121  0.216  0.055  0.039  0.136  0.085  0.059 -0.000  0.146  0.178  0.150  0.205  0.166  0.049  0.100  0.063  0.007  0.114  0.164  0.295  0.338  0.249  0.282  0.558  0.467  0.495  0.559  0.437  0.502  0.871  0.413  0.911  0.977  0.913  0.863  0.557  0.449  0.642  0.433  0.620  0.777  0.330  0.345  0.589  0.482  0.304  0.423  0.442  0.260  0.332  0.111  0.026  0.201  0.128  0.231  0.081 -0.000  0.217  0.121 -0.028  0.019  0.152  0.020 -0.238 -0.110 -0.171 -0.226 -0.159 -0.229 -0.072 -0.097  0.067  0.143  0.256  0.347  0.060 -0.037  0.268  0.025 -0.220 -0.057  0.048 -0.123 -0.237  0.177  0.127  0.091  0.179  0.897  0.860  0.006  0.079  0.132 -0.033 -0.040  0.278  0.332  0.195  0.237  0.326  0.277  0.191  0.213  0.228  0.117 -0.019
  0.007  0.097  0.219  0.240  0.250  0.177  0.190  0.258  0.205  0.070  0.157  0.270  0.167  0.185  0.261  0.085 -0.126  0.152 -0.054  0.292  0.398  0.407  0.389  0.259 -0.045 -0.045 -0.188 -0.106 -0.131 -0.486 -0.475 -0.273 -0.577 -0.663 -0.433 -0.564 -0.646 -0.654 -0.611 -0.593 -0.556 -0.542 -0.063 -0.197 -0.519 -0.411 -0.219 -0.411 -0.478 -0.348 -0.292 -0.460 -0.381 -0.345 -0.212  0.123 -0.071  0.063 -0.222 -0.127 -0.191  0.134  0.170  0.016  0.012  0.078  0.036  0.019 -0.051  0.088  0.123  0.115  0.173  0.116  0.010  0.085  0.092  0.024  0.163  0.208  0.343  0.375  0.309  0.337  0.585  0.494  0.536  0.585  0.383  0.491  0.850  0.319  0.863  0.913  0.965  0.907  0.625  0.496  0.688  0.480  0.611  0.782  0.349  0.324  0.538  0.461  0.279  0.354  0.385  0.210  0.270  0.065 -0.020  0.156  0.096  0.215  0.061 -0.032  0.194  0.106 -0.043 -0.002  0.151  0.017 -0.233 -0.082 -0.120 -0.165 -0.092 -0.177 -0.022 -0.063  0.085  0.182  0.322  0.431  0.143  0.047  0.343  0.114 -0.157 -0.004  0.104 -0.050 -0.177  0.252  0.201  0.119  0.213  0.936  0.918  0.076  0.143  0.114 -0.069 -0.079  0.210  0.276  0.134  0.150  0.273  0.206  0.118  0.143  0.183  0.078 -0.045
 -0.084 -0.018  0.101  0.146  0.150  0.068  0.089  0.184  0.135 -0.027  0.121  0.251  0.165  0.163  0.276  0.109 -0.080  0.226  0.055  0.373  0.450  0.433  0.400  0.256 -0.021 -0.033 -0.199 -0.022 -0.021 -0.433 -0.356 -0.158 -0.524 -0.606 -0.318 -0.480 -0.602 -0.580 -0.577 -0.478 -0.495 -0.471  0.010 -0.177 -0.515 -0.392 -0.236 -0.459 -0.466 -0.371 -0.363 -0.487 -0.391 -0.411 -0.252  0.035 -0.178 -0.041 -0.306 -0.202 -0.215  0.087  0.113 -0.051 -0.031  0.032 -0.041 -0.069 -0.097  0.002  0.001  0.034  0.117  0.033 -0.038  0.018  0.105  0.100  0.227  0.253  0.419  0.443  0.404  0.421  0.704  0.625  0.672  0.680  0.541  0.563  0.888  0.330  0.754  0.863  0.907  0.975  0.683  0.470  0.570  0.334  0.476  0.666  0.262  0.218  0.446  0.368  0.186  0.249  0.338  0.166  0.184 -0.019 -0.094  0.037 -0.048  0.052 -0.070 -0.169  0.050 -0.042 -0.146 -0.085  0.045 -0.017 -0.267 -0.106 -0.171 -0.163 -0.136 -0.243 -0.105 -0.158  0.018  0.180  0.310  0.500  0.134  0.040  0.439  0.172 -0.134  0.043  0.184 -0.011 -0.172  0.313  0.255  0.016  0.124  0.839  0.806  0.016  0.090  0.115  0.010 -0.027  0.158  0.265  0.138  0.130  0.251  0.175  0.093  0.175  0.243  0.130 -0.017
 -0.118 -0.081 -0.026  0.006  0.006 -0.065 -0.047  0.016 -0.003 -0.114  0.015  0.095  0.052  0.056  0.152  0.027 -0.113  0.154  0.052  0.301  0.335  0.327  0.269  0.183 -0.013  0.033 -0.109  0.047  0.014 -0.329 -0.236 -0.095 -0.379 -0.441 -0.213 -0.331 -0.424 -0.401 -0.400 -0.311 -0.363 -0.311  0.036 -0.113 -0.378 -0.287 -0.130 -0.330 -0.366 -0.255 -0.257 -0.386 -0.338 -0.340 -0.258 -0.004 -0.133  0.015 -0.185 -0.112 -0.200  0.032  0.012 -0.121 -0.094 -0.055 -0.095 -0.118 -0.099 -0.078 -0.091 -0.029  0.055 -0.051 -0.082 -0.051  0.072  0.163  0.243  0.237  0.349  0.355  0.355  0.347  0.529  0.489  0.549  0.501  0.428  0.410  0.637  0.189  0.488  0.557  0.625  0.683  0.635  0.386  0.420  0.259  0.324  0.476  0.201  0.121  0.281  0.222  0.093  0.124  0.196  0.078  0.068 -0.066 -0.107 -0.041 -0.106 -0.044 -0.102 -0.160 -0.020 -0.066 -0.107 -0.078  0.035  0.016 -0.146 -0.015 -0.051 -0.019 -0.026 -0.120 -0.043 -0.083  0.042  0.192  0.272  0.413  0.161  0.130  0.412  0.221  0.014  0.138  0.244  0.098 -0.036  0.255  0.217  0.009  0.104  0.594  0.577  0.075  0.120  0.054  0.032  0.024  0.044  0.152  0.079  0.050  0.152  0.086  0.003  0.092  0.178  0.132  0.009
 -0.033  0.028  0.053  0.039  0.034  0.002 -0.001 -0.007 -0.009 -0.036 -0.035  0.001  0.007  0.041  0.041 -0.029 -0.140 -0.004 -0.085  0.111  0.144  0.160  0.119  0.081 -0.052 -0.018 -0.112 -0.061 -0.119 -0.352 -0.219 -0.098 -0.340 -0.398 -0.224 -0.306 -0.395 -0.369 -0.331 -0.312 -0.280 -0.267 -0.026 -0.132 -0.349 -0.292 -0.123 -0.278 -0.360 -0.230 -0.195 -0.337 -0.293 -0.216 -0.140  0.172  0.057  0.156 -0.079 -0.023 -0.160  0.057  0.004 -0.089 -0.003  0.017 -0.016  0.039 -0.021  0.046  0.078  0.087  0.179  0.072  0.004  0.057  0.080  0.013  0.043  0.097  0.146  0.128  0.161  0.194  0.251  0.234  0.342  0.285  0.203  0.332  0.505  0.200  0.480  0.449  0.496  0.470  0.386  0.470  0.504  0.398  0.403  0.539  0.296  0.251  0.319  0.294  0.181  0.213  0.186  0.085  0.149  0.041  0.063  0.128  0.105  0.149  0.092  0.073  0.148  0.106  0.062  0.066  0.145  0.013 -0.050  0.032  0.036  0.013  0.056 -0.005  0.065  0.026  0.100  0.175  0.286  0.309  0.186  0.148  0.221  0.115 -0.006  0.054  0.072  0.007 -0.087  0.083  0.068  0.170  0.231  0.559  0.558  0.147  0.175  0.061 -0.063 -0.085  0.004  0.097  0.022  0.011  0.110  0.085  0.014  0.013  0.096  0.085  0.104
  0.085  0.184  0.252  0.198  0.212  0.177  0.140  0.125  0.123  0.077  0.024  0.093  0.028  0.066  0.049 -0.057 -0.246 -0.108 -0.254  0.015  0.121  0.166  0.155  0.090 -0.125 -0.080 -0.162 -0.217 -0.332 -0.529 -0.455 -0.285 -0.484 -0.565 -0.432 -0.490 -0.537 -0.547 -0.440 -0.550 -0.427 -0.451 -0.159 -0.233 -0.454 -0.415 -0.164 -0.297 -0.481 -0.265 -0.154 -0.384 -0.361 -0.213 -0.167  0.266  0.172  0.290 -0.001  0.026 -0.204  0.081  0.069 -0.058 -0.009  0.047  0.052  0.124  0.012  0.159  0.223  0.184  0.258  0.181  0.074  0.102  0.054 -0.084 -0.032  0.042  0.129  0.088  0.061  0.162  0.232  0.151  0.288  0.309  0.133  0.320  0.628  0.289  0.745  0.642  0.688  0.570  0.420  0.504  0.897  0.783  0.771  0.826  0.496  0.488  0.514  0.488  0.358  0.414  0.311  0.211  0.316  0.168  0.177  0.337  0.317  0.430  0.286  0.274  0.406  0.355  0.214  0.195  0.336  0.041 -0.045  0.013  0.043 -0.078  0.058  0.019  0.155  0.129  0.210  0.191  0.323  0.261  0.180  0.091  0.100  0.008 -0.125 -0.067 -0.067 -0.108 -0.186 -0.003 -0.017  0.267  0.326  0.813  0.822  0.199  0.239  0.160 -0.099 -0.092  0.162  0.216  0.105  0.083  0.207  0.186  0.089 -0.034  0.037  0.028  0.087
  0.139  0.219  0.261  0.178  0.192  0.190  0.130  0.076  0.101  0.100 -0.023  0.013 -0.037  0.015 -0.057 -0.127 -0.282 -0.234 -0.329 -0.126 -0.031  0.025  0.025 -0.009 -0.155 -0.097 -0.125 -0.253 -0.402 -0.472 -0.427 -0.296 -0.401 -0.458 -0.406 -0.423 -0.428 -0.450 -0.326 -0.485 -0.336 -0.361 -0.175 -0.195 -0.340 -0.339 -0.106 -0.173 -0.390 -0.176 -0.042 -0.268 -0.276 -0.093 -0.096  0.300  0.264  0.354  0.109  0.107 -0.161  0.065  0.042 -0.047  0.007  0.047  0.074  0.178  0.051  0.192  0.260  0.211  0.249  0.198  0.094  0.102  0.007 -0.136 -0.121 -0.050 -0.001 -0.052 -0.068  0.037  0.038 -0.023  0.109  0.143 -0.017  0.170  0.407  0.197  0.583  0.433  0.480  0.334  0.259  0.398  0.783  0.846  0.753  0.710  0.506  0.538  0.441  0.429  0.363  0.410  0.237  0.165  0.289  0.194  0.251  0.379  0.412  0.519  0.393  0.400  0.490  0.464  0.323  0.274  0.413  0.087  0.047  0.073  0.122 -0.033  0.115  0.100  0.222  0.219  0.254  0.183  0.270  0.118  0.143  0.092 -0.022 -0.061 -0.109 -0.086 -0.139 -0.134 -0.149 -0.130 -0.122  0.312  0.340  0.638  0.659  0.235  0.254  0.171 -0.092 -0.074  0.131  0.133  0.055  0.044  0.140  0.144  0.089 -0.096 -0.062 -0.051  0.066
  0.136  0.251  0.317  0.232  0.270  0.281  0.215  0.194  0.211  0.181  0.083  0.138  0.076  0.076  0.055 -0.051 -0.229 -0.165 -0.285 -0.062  0.058  0.078  0.090  0.010 -0.176 -0.171 -0.237 -0.303 -0.398 -0.523 -0.456 -0.273 -0.442 -0.536 -0.417 -0.445 -0.487 -0.506 -0.399 -0.533 -0.415 -0.476 -0.240 -0.284 -0.451 -0.439 -0.225 -0.300 -0.461 -0.284 -0.162 -0.352 -0.323 -0.182 -0.111  0.277  0.177  0.253 -0.031 -0.011 -0.195  0.075  0.137  0.018  0.034  0.099  0.122  0.182  0.060  0.221  0.280  0.221  0.254  0.226  0.089  0.104 -0.003 -0.131 -0.109 -0.039  0.028  0.007 -0.038  0.059  0.153  0.081  0.198  0.252  0.114  0.257  0.557  0.306  0.733  0.620  0.611  0.476  0.324  0.403  0.771  0.753  0.853  0.805  0.483  0.573  0.571  0.483  0.404  0.514  0.360  0.230  0.381  0.238  0.251  0.397  0.409  0.529  0.377  0.363  0.508  0.458  0.287  0.263  0.413  0.087 -0.036  0.026  0.025 -0.143  0.003 -0.020  0.142  0.150  0.241  0.194  0.276  0.148  0.087  0.008  0.003 -0.116 -0.213 -0.146 -0.162 -0.226 -0.257 -0.096 -0.107  0.255  0.295  0.742  0.741  0.163  0.204  0.216 -0.058 -0.062  0.212  0.202  0.109  0.133  0.217  0.204  0.158  0.003  0.029 -0.004  0.074
  0.084  0.212  0.286  0.217  0.257  0.238  0.186  0.179  0.190  0.139  0.074  0.158  0.104  0.108  0.108 -0.018 -0.244 -0.088 -0.243  0.051  0.173  0.193  0.188  0.090 -0.154 -0.131 -0.253 -0.263 -0.356 -0.603 -0.514 -0.294 -0.550 -0.654 -0.452 -0.529 -0.605 -0.613 -0.508 -0.596 -0.521 -0.544 -0.200 -0.293 -0.551 -0.505 -0.251 -0.399 -0.559 -0.365 -0.254 -0.471 -0.428 -0.296 -0.197  0.266  0.126  0.250 -0.092 -0.045 -0.253  0.078  0.124 -0.037  0.002  0.095  0.090  0.138  0.034  0.191  0.260  0.215  0.295  0.217  0.081  0.117  0.056 -0.057 -0.003  0.071  0.148  0.133  0.102  0.170  0.305  0.239  0.345  0.372  0.218  0.386  0.749  0.368  0.866  0.777  0.782  0.666  0.476  0.539  0.826  0.710  0.805  0.931  0.529  0.533  0.652  0.595  0.436  0.531  0.433  0.274  0.390  0.204  0.200  0.353  0.335  0.454  0.291  0.269  0.434  0.364  0.205  0.205  0.355  0.058 -0.080  0.022  0.008 -0.109 -0.000 -0.054  0.098  0.087  0.203  0.221  0.330  0.282  0.146  0.069  0.157  0.001 -0.156 -0.054 -0.034 -0.126 -0.206  0.007 -0.018  0.247  0.323  0.901  0.894  0.162  0.209  0.146 -0.095 -0.100  0.197  0.267  0.138  0.155  0.283  0.241  0.148  0.064  0.118  0.075  0.099
  0.043  0.134  0.159  0.104  0.128  0.132  0.091  0.058  0.080  0.084  0.017  0.040  0.032  0.038  0.010 -0.054 -0.182 -0.130 -0.206 -0.051  0.029  0.053  0.051  0.005 -0.122 -0.104 -0.157 -0.205 -0.286 -0.376 -0.332 -0.193 -0.292 -0.346 -0.272 -0.284 -0.301 -0.316 -0.245 -0.339 -0.304 -0.322 -0.184 -0.208 -0.306 -0.313 -0.154 -0.201 -0.320 -0.199 -0.101 -0.241 -0.226 -0.107 -0.064  0.219  0.151  0.217  0.014  0.026 -0.134  0.056  0.072 -0.010  0.029  0.056  0.072  0.134  0.054  0.138  0.194  0.166  0.199  0.151  0.083  0.079  0.002 -0.078 -0.057 -0.020  0.014 -0.005 -0.019  0.034  0.055  0.034  0.096  0.119  0.023  0.126  0.321  0.151  0.416  0.330  0.349  0.262  0.201  0.296  0.496  0.506  0.483  0.529  0.460  0.399  0.394  0.412  0.353  0.368  0.265  0.170  0.225  0.130  0.168  0.244  0.275  0.373  0.272  0.262  0.369  0.354  0.236  0.219  0.358  0.094  0.069  0.124  0.135  0.028  0.102  0.083  0.162  0.172  0.204  0.188  0.211  0.101  0.115  0.111  0.038 -0.003 -0.038 -0.024 -0.043 -0.053 -0.078 -0.065 -0.069  0.216  0.243  0.448  0.455  0.190  0.197  0.018 -0.113 -0.120  0.083  0.128  0.055  0.072  0.148  0.139  0.088 -0.015  0.011 -0.002  0.072
  0.142  0.179  0.255  0.178  0.209  0.222  0.152  0.113  0.142  0.120  0.014  0.021 -0.021 -0.031 -0.091 -0.134 -0.255 -0.309 -0.335 -0.226 -0.152 -0.094 -0.083 -0.117 -0.186 -0.175 -0.152 -0.265 -0.414 -0.369 -0.355 -0.258 -0.320 -0.347 -0.336 -0.329 -0.315 -0.338 -0.258 -0.393 -0.259 -0.299 -0.173 -0.150 -0.241 -0.259 -0.114 -0.120 -0.260 -0.146 -0.030 -0.161 -0.159 -0.021  0.015  0.259  0.231  0.241  0.074  0.033 -0.122  0.021  0.037  0.017  0.049  0.061  0.097  0.176  0.065  0.211  0.275  0.188  0.207  0.214  0.120  0.117  0.014 -0.178 -0.179 -0.139 -0.111 -0.113 -0.133 -0.042 -0.018 -0.039  0.050  0.096  0.017  0.128  0.303  0.219  0.441  0.345  0.324  0.218  0.121  0.251  0.488  0.538  0.573  0.533  0.399  0.678  0.417  0.378  0.371  0.477  0.271  0.149  0.306  0.174  0.283  0.370  0.447  0.564  0.457  0.423  0.539  0.540  0.347  0.291  0.441  0.126  0.044  0.069  0.056 -0.099  0.010  0.020  0.129  0.166  0.194  0.121  0.151  0.009  0.018 -0.021 -0.092 -0.164 -0.181 -0.149 -0.181 -0.209 -0.185 -0.239 -0.217  0.222  0.210  0.439  0.440  0.117  0.132  0.184 -0.022 -0.048  0.112  0.069  0.026  0.038  0.092  0.100  0.114 -0.055 -0.103 -0.111  0.014
  0.062  0.238  0.310  0.234  0.304  0.334  0.249  0.267  0.301  0.259  0.152  0.260  0.211  0.126  0.142  0.058 -0.136 -0.067 -0.198 -0.016  0.106  0.089  0.127  0.017 -0.172 -0.176 -0.274 -0.291 -0.348 -0.482 -0.471 -0.257 -0.382 -0.476 -0.354 -0.353 -0.394 -0.426 -0.316 -0.457 -0.463 -0.511 -0.295 -0.326 -0.445 -0.436 -0.245 -0.322 -0.430 -0.323 -0.203 -0.363 -0.340 -0.253 -0.155  0.172  0.066  0.138 -0.118 -0.102 -0.246  0.007  0.174  0.007 -0.020  0.106  0.141  0.091  0.052  0.169  0.219  0.180  0.204  0.224  0.098  0.128 -0.008 -0.064 -0.015  0.030  0.051  0.122  0.078  0.042  0.207  0.207  0.214  0.254  0.176  0.276  0.509  0.221  0.627  0.589  0.538  0.446  0.281  0.319  0.514  0.441  0.571  0.652  0.394  0.417  0.743  0.585  0.428  0.618  0.550  0.364  0.485  0.242  0.158  0.343  0.295  0.387  0.204  0.187  0.363  0.271  0.115  0.142  0.249  0.046 -0.133 -0.007 -0.080 -0.147 -0.107 -0.150 -0.033 -0.025  0.096  0.128  0.166  0.157  0.026 -0.031  0.121 -0.029 -0.164 -0.054  0.004 -0.108 -0.180 -0.070 -0.104  0.126  0.180  0.604  0.587  0.005  0.054  0.037 -0.105 -0.055  0.290  0.336  0.246  0.307  0.344  0.331  0.226  0.091  0.113  0.028  0.040
  0.051  0.187  0.256  0.207  0.263  0.264  0.202  0.205  0.222  0.188  0.110  0.200  0.178  0.133  0.110  0.044 -0.137 -0.075 -0.204 -0.023  0.096  0.103  0.138  0.049 -0.127 -0.123 -0.180 -0.234 -0.318 -0.419 -0.443 -0.278 -0.369 -0.433 -0.347 -0.362 -0.377 -0.406 -0.311 -0.437 -0.409 -0.416 -0.231 -0.227 -0.340 -0.339 -0.164 -0.222 -0.340 -0.232 -0.110 -0.267 -0.262 -0.166 -0.112  0.177  0.105  0.170 -0.034 -0.029 -0.171  0.034  0.136  0.008  0.003  0.131  0.120  0.114  0.068  0.197  0.253  0.196  0.244  0.220  0.125  0.113  0.017 -0.086 -0.042 -0.020  0.019  0.058  0.013  0.030  0.141  0.123  0.126  0.178  0.085  0.208  0.426  0.223  0.534  0.482  0.461  0.368  0.222  0.294  0.488  0.429  0.483  0.595  0.412  0.378  0.585  0.684  0.480  0.526  0.493  0.353  0.413  0.198  0.149  0.306  0.288  0.386  0.198  0.188  0.349  0.264  0.109  0.134  0.242  0.010 -0.087  0.003 -0.042 -0.100 -0.070 -0.092 -0.007 -0.001  0.081  0.086  0.117  0.100  0.025 -0.019  0.060 -0.018 -0.122 -0.042 -0.018 -0.069 -0.082 -0.049 -0.072  0.153  0.190  0.531  0.525  0.015  0.041 -0.039 -0.144 -0.097  0.227  0.312  0.197  0.239  0.332  0.311  0.202  0.101  0.105  0.029  0.036
  0.041  0.144  0.206  0.141  0.204  0.244  0.144  0.135  0.199  0.183  0.063  0.133  0.142  0.071  0.020 -0.001 -0.138 -0.166 -0.240 -0.134 -0.040 -0.035  0.004 -0.054 -0.142 -0.152 -0.170 -0.239 -0.337 -0.348 -0.382 -0.246 -0.270 -0.307 -0.285 -0.271 -0.252 -0.283 -0.206 -0.338 -0.304 -0.325 -0.234 -0.203 -0.251 -0.267 -0.138 -0.155 -0.268 -0.182 -0.071 -0.200 -0.192 -0.093 -0.037  0.203  0.140  0.170 -0.005 -0.012 -0.135  0.012  0.083  0.008  0.026  0.096  0.101  0.117  0.080  0.209  0.245  0.185  0.242  0.213  0.129  0.127 -0.021 -0.114 -0.103 -0.088 -0.074 -0.034 -0.077 -0.091 -0.006  0.004 -0.005  0.052 -0.004  0.094  0.241  0.115  0.364  0.304  0.279  0.186  0.093  0.181  0.358  0.363  0.404  0.436  0.353  0.371  0.428  0.480  0.584  0.536  0.409  0.345  0.420  0.282  0.245  0.304  0.308  0.392  0.234  0.268  0.423  0.345  0.222  0.274  0.369  0.093  0.086  0.162  0.084  0.003 -0.004  0.002  0.042  0.097  0.107  0.105  0.042 -0.047 -0.021  0.007 -0.013 -0.077 -0.085 -0.021 -0.045 -0.065 -0.050 -0.154 -0.155  0.171  0.187  0.352  0.352  0.049  0.042 -0.039 -0.128 -0.109  0.175  0.249  0.161  0.221  0.276  0.279  0.220  0.063  0.040 -0.021  0.042
  0.088  0.226  0.332  0.245  0.329  0.369  0.260  0.263  0.329  0.294  0.138  0.232  0.202  0.093  0.067  0.029 -0.169 -0.216 -0.294 -0.170 -0.051 -0.055  0.006 -0.100 -0.208 -0.224 -0.237 -0.320 -0.441 -0.431 -0.465 -0.298 -0.361 -0.401 -0.353 -0.347 -0.346 -0.376 -0.286 -0.443 -0.394 -0.408 -0.253 -0.236 -0.324 -0.342 -0.187 -0.209 -0.317 -0.233 -0.102 -0.250 -0.229 -0.126 -0.044  0.230  0.148  0.177 -0.040 -0.046 -0.161  0.030  0.152  0.043  0.045  0.144  0.167  0.152  0.094  0.273  0.304  0.206  0.266  0.283  0.158  0.161 -0.030 -0.124 -0.133 -0.113 -0.087 -0.020 -0.094 -0.098  0.054  0.045  0.052  0.125  0.071  0.172  0.329  0.186  0.488  0.423  0.354  0.249  0.124  0.213  0.414  0.410  0.514  0.531  0.368  0.477  0.618  0.526  0.536  0.841  0.628  0.461  0.658  0.386  0.258  0.452  0.375  0.447  0.249  0.266  0.457  0.328  0.157  0.220  0.307  0.049 -0.068  0.026 -0.060 -0.136 -0.118 -0.117 -0.040  0.000  0.077  0.048  0.033 -0.041 -0.062 -0.101 -0.030 -0.148 -0.203 -0.107 -0.097 -0.164 -0.130 -0.214 -0.223  0.176  0.195  0.437  0.422 -0.045 -0.021  0.073 -0.072 -0.044  0.283  0.310  0.224  0.324  0.349  0.353  0.310  0.133  0.073 -0.013  0.008
  0.009  0.157  0.250  0.202  0.269  0.302  0.221  0.262  0.300  0.225  0.143  0.278  0.253  0.120  0.161  0.131 -0.066 -0.028 -0.138 -0.007  0.101  0.073  0.121  0.002 -0.121 -0.144 -0.197 -0.194 -0.256 -0.339 -0.373 -0.224 -0.317 -0.364 -0.281 -0.298 -0.327 -0.344 -0.276 -0.370 -0.373 -0.366 -0.181 -0.189 -0.296 -0.291 -0.160 -0.213 -0.267 -0.216 -0.129 -0.238 -0.217 -0.188 -0.089  0.095  0.005  0.042 -0.120 -0.117 -0.163 -0.004  0.133  0.007 -0.012  0.100  0.103  0.040  0.028  0.165  0.174  0.106  0.179  0.202  0.094  0.065 -0.068 -0.074 -0.042 -0.045  0.007  0.103  0.020 -0.018  0.180  0.181  0.156  0.212  0.197  0.227  0.372  0.177  0.441  0.442  0.385  0.338  0.196  0.186  0.311  0.237  0.360  0.433  0.265  0.271  0.550  0.493  0.409  0.628  0.705  0.474  0.573  0.281  0.084  0.290  0.143  0.216  0.028  0.019  0.241  0.097 -0.033  0.072  0.155 -0.003 -0.147 -0.020 -0.124 -0.139 -0.157 -0.181 -0.118 -0.112 -0.006  0.045  0.035  0.043 -0.046 -0.095  0.076 -0.058 -0.159 -0.042 -0.005 -0.091 -0.081 -0.046 -0.072  0.036  0.070  0.401  0.376 -0.095 -0.062 -0.004 -0.065 -0.018  0.288  0.358  0.267  0.361  0.388  0.376  0.304  0.188  0.168  0.053 -0.005
  0.033  0.134  0.203  0.155  0.224  0.281  0.175  0.207  0.276  0.224  0.093  0.237  0.221  0.102  0.105  0.104 -0.047 -0.051 -0.128 -0.066  0.016  0.001  0.056 -0.024 -0.092 -0.109 -0.137 -0.170 -0.226 -0.244 -0.293 -0.192 -0.199 -0.219 -0.217 -0.192 -0.185 -0.208 -0.124 -0.253 -0.236 -0.263 -0.188 -0.164 -0.187 -0.197 -0.109 -0.127 -0.192 -0.144 -0.069 -0.156 -0.166 -0.125 -0.074  0.085  0.049  0.071 -0.046 -0.058 -0.141 -0.031  0.073 -0.029 -0.039  0.079  0.072  0.038  0.047  0.161  0.153  0.106  0.168  0.175  0.113  0.072 -0.071 -0.100 -0.077 -0.078 -0.033  0.018 -0.069 -0.070  0.063  0.042  0.007  0.079  0.098  0.126  0.212  0.125  0.285  0.260  0.210  0.166  0.078  0.085  0.211  0.165  0.230  0.274  0.170  0.149  0.364  0.353  0.345  0.461  0.474  0.528  0.528  0.373  0.157  0.241  0.128  0.145  0.020  0.079  0.195  0.060  0.009  0.114  0.097 -0.029 -0.074 -0.028 -0.113 -0.131 -0.161 -0.148 -0.114 -0.085 -0.031 -0.039 -0.081 -0.085 -0.109 -0.146 -0.047 -0.108 -0.161 -0.058 -0.049 -0.093 -0.073 -0.088 -0.101  0.038  0.056  0.237  0.222 -0.131 -0.113 -0.025 -0.032  0.047  0.286  0.380  0.305  0.360  0.367  0.354  0.278  0.148  0.117  0.047  0.021
  0.053  0.206  0.271  0.181  0.287  0.346  0.205  0.223  0.308  0.269  0.088  0.201  0.186  0.048  0.035  0.077 -0.106 -0.183 -0.234 -0.187 -0.091 -0.114 -0.029 -0.123 -0.197 -0.226 -0.242 -0.303 -0.378 -0.353 -0.329 -0.193 -0.259 -0.292 -0.244 -0.227 -0.252 -0.250 -0.189 -0.322 -0.292 -0.331 -0.245 -0.231 -0.278 -0.302 -0.184 -0.198 -0.278 -0.212 -0.113 -0.230 -0.225 -0.171 -0.072  0.145  0.084  0.094 -0.081 -0.102 -0.197 -0.060  0.083 -0.025 -0.018  0.094  0.122  0.116  0.062  0.231  0.240  0.160  0.248  0.256  0.165  0.146 -0.054 -0.128 -0.128 -0.116 -0.075 -0.019 -0.103 -0.106  0.039  0.019  0.013  0.084  0.059  0.139  0.249  0.153  0.391  0.332  0.270  0.184  0.068  0.149  0.316  0.289  0.381  0.390  0.225  0.306  0.485  0.413  0.420  0.658  0.573  0.528  0.935  0.598  0.368  0.488  0.368  0.336  0.171  0.289  0.401  0.199  0.135  0.235  0.190 -0.001 -0.050  0.008 -0.095 -0.149 -0.160 -0.144 -0.099 -0.054 -0.007 -0.016 -0.043 -0.085 -0.110 -0.148 -0.067 -0.182 -0.220 -0.122 -0.128 -0.183 -0.149 -0.232 -0.236  0.058  0.080  0.331  0.315 -0.116 -0.089  0.097 -0.038 -0.021  0.275  0.321  0.261  0.327  0.318  0.317  0.281  0.110  0.085  0.013  0.064
  0.090  0.178  0.183  0.097  0.163  0.258  0.118  0.091  0.192  0.202 -0.006  0.048  0.069 -0.026 -0.076 -0.008 -0.091 -0.210 -0.202 -0.243 -0.196 -0.213 -0.149 -0.161 -0.155 -0.164 -0.171 -0.243 -0.299 -0.222 -0.166 -0.084 -0.071 -0.097 -0.097 -0.044 -0.057 -0.052  0.018 -0.119 -0.091 -0.155 -0.191 -0.180 -0.148 -0.184 -0.118 -0.094 -0.183 -0.129 -0.048 -0.131 -0.150 -0.075 -0.045  0.130  0.138  0.136  0.023 -0.009 -0.152 -0.079 -0.011 -0.052 -0.046  0.019  0.074  0.106  0.052  0.170  0.181  0.125  0.193  0.195  0.126  0.109 -0.111 -0.200 -0.205 -0.166 -0.157 -0.157 -0.212 -0.178 -0.143 -0.151 -0.151 -0.069 -0.089 -0.004  0.037  0.045  0.190  0.111  0.065 -0.019 -0.066  0.041  0.168  0.194  0.238  0.204  0.130  0.174  0.242  0.198  0.282  0.386  0.281  0.373  0.598  0.694  0.427  0.357  0.326  0.266  0.208  0.366  0.346  0.207  0.252  0.301  0.185  0.041  0.093  0.068 -0.005 -0.091 -0.095 -0.052 -0.027  0.044  0.036 -0.028 -0.082 -0.187 -0.116 -0.139 -0.188 -0.234 -0.198 -0.136 -0.194 -0.203 -0.167 -0.269 -0.256  0.079  0.089  0.132  0.133 -0.067 -0.065  0.102  0.003  0.003  0.166  0.196  0.188  0.212  0.177  0.178  0.187 -0.014 -0.007 -0.014  0.137
  0.080  0.134  0.103 -0.016  0.047  0.152  0.000 -0.049  0.084  0.128 -0.081 -0.082 -0.023 -0.095 -0.208 -0.127 -0.149 -0.341 -0.242 -0.344 -0.321 -0.322 -0.286 -0.269 -0.206 -0.221 -0.223 -0.277 -0.351 -0.245 -0.084  0.007  0.007 -0.044 -0.014  0.040  0.008  0.029  0.083 -0.029 -0.013 -0.102 -0.217 -0.225 -0.175 -0.232 -0.164 -0.124 -0.238 -0.171 -0.091 -0.153 -0.170 -0.058 -0.028  0.179  0.188  0.179  0.051  0.006 -0.173 -0.116 -0.089 -0.119 -0.037  0.011  0.030  0.130  0.072  0.142  0.162  0.154  0.215  0.152  0.092  0.068 -0.070 -0.199 -0.232 -0.185 -0.208 -0.263 -0.229 -0.178 -0.248 -0.233 -0.170 -0.121 -0.133 -0.067  0.005  0.072  0.130  0.026 -0.020 -0.094 -0.107  0.063  0.177  0.251  0.251  0.200  0.168  0.283  0.158  0.149  0.245  0.258  0.084  0.157  0.368  0.427  0.599  0.356  0.444  0.381  0.398  0.553  0.438  0.371  0.425  0.418  0.294  0.105  0.231  0.186  0.121  0.023  0.007  0.047  0.050  0.136  0.077  0.037 -0.038 -0.181 -0.057 -0.041 -0.211 -0.203 -0.082 -0.084 -0.181 -0.160 -0.171 -0.374 -0.346  0.128  0.127  0.087  0.095  0.021  0.003  0.108  0.029 -0.021  0.055  0.089  0.102  0.069  0.048  0.066  0.080 -0.112 -0.061 -0.006  0.242
  0.215  0.294  0.314  0.214  0.295  0.334  0.225  0.178  0.247  0.272  0.062  0.094  0.077  0.058 -0.043 -0.055 -0.162 -0.319 -0.369 -0.363 -0.251 -0.229 -0.134 -0.180 -0.203 -0.221 -0.137 -0.358 -0.478 -0.350 -0.347 -0.255 -0.230 -0.248 -0.296 -0.233 -0.217 -0.230 -0.123 -0.336 -0.201 -0.259 -0.247 -0.199 -0.193 -0.232 -0.114 -0.036 -0.216 -0.084  0.084 -0.118 -0.158 -0.014  0.007  0.253  0.285  0.272  0.116  0.051 -0.119 -0.015  0.069 -0.015  0.020  0.128  0.158  0.214  0.125  0.307  0.334  0.214  0.270  0.289  0.201  0.144 -0.026 -0.167 -0.231 -0.243 -0.217 -0.188 -0.257 -0.165 -0.136 -0.145 -0.129 -0.038 -0.054  0.059  0.129  0.124  0.319  0.201  0.156  0.037 -0.041  0.128  0.337  0.379  0.397  0.353  0.244  0.370  0.343  0.306  0.304  0.452  0.290  0.241  0.488  0.357  0.356  0.845  0.605  0.543  0.390  0.480  0.498  0.376  0.288  0.270  0.278 -0.016  0.010 -0.010 -0.040 -0.138 -0.091 -0.046 -0.009  0.037  0.049 -0.058 -0.069 -0.189 -0.113 -0.149 -0.205 -0.260 -0.216 -0.097 -0.212 -0.219 -0.134 -0.376 -0.355  0.198  0.180  0.270  0.271 -0.065 -0.055  0.172 -0.110 -0.068  0.213  0.190  0.132  0.188  0.189  0.202  0.198 -0.025 -0.124 -0.092  0.086
  0.258  0.325  0.322  0.201  0.257  0.332  0.218  0.130  0.202  0.258  0.040  0.017  0.021 -0.002 -0.152 -0.133 -0.193 -0.397 -0.389 -0.415 -0.319 -0.289 -0.218 -0.226 -0.218 -0.257 -0.188 -0.388 -0.506 -0.312 -0.299 -0.202 -0.141 -0.163 -0.210 -0.138 -0.108 -0.125 -0.046 -0.234 -0.137 -0.212 -0.281 -0.223 -0.171 -0.234 -0.143 -0.047 -0.196 -0.107  0.054 -0.066 -0.103  0.057  0.068  0.272  0.298  0.248  0.120  0.068 -0.082  0.001  0.075  0.046  0.075  0.125  0.179  0.275  0.157  0.283  0.364  0.247  0.248  0.280  0.178  0.159 -0.036 -0.278 -0.309 -0.260 -0.276 -0.296 -0.319 -0.210 -0.256 -0.256 -0.230 -0.140 -0.203 -0.060  0.035  0.090  0.262  0.128  0.096 -0.048 -0.106  0.105  0.317  0.412  0.409  0.335  0.275  0.447  0.295  0.288  0.308  0.375  0.143  0.128  0.368  0.326  0.444  0.605  0.780  0.739  0.630  0.684  0.630  0.582  0.455  0.355  0.371  0.084  0.079  0.021 -0.000 -0.124 -0.068 -0.014  0.030  0.105  0.088 -0.051 -0.068 -0.238 -0.122 -0.154 -0.290 -0.301 -0.211 -0.165 -0.283 -0.269 -0.186 -0.427 -0.393  0.230  0.194  0.227  0.239 -0.034 -0.038  0.107 -0.097 -0.078  0.155  0.081  0.062  0.091  0.091  0.117  0.135 -0.085 -0.132 -0.112  0.119
  0.288  0.357  0.386  0.268  0.315  0.370  0.270  0.184  0.221  0.242  0.064  0.037  0.013  0.004 -0.125 -0.142 -0.226 -0.371 -0.416 -0.359 -0.250 -0.197 -0.133 -0.161 -0.202 -0.228 -0.167 -0.369 -0.514 -0.366 -0.408 -0.288 -0.230 -0.266 -0.315 -0.253 -0.201 -0.243 -0.144 -0.350 -0.233 -0.298 -0.280 -0.210 -0.205 -0.263 -0.127 -0.046 -0.223 -0.105  0.073 -0.070 -0.095  0.068  0.071  0.289  0.303  0.275  0.129  0.088 -0.067  0.042  0.111  0.087  0.091  0.124  0.189  0.276  0.139  0.279  0.388  0.247  0.234  0.305  0.181  0.172 -0.021 -0.279 -0.279 -0.228 -0.220 -0.218 -0.276 -0.178 -0.182 -0.197 -0.173 -0.069 -0.201 -0.040  0.112  0.105  0.363  0.231  0.215  0.052 -0.044  0.149  0.430  0.519  0.529  0.454  0.373  0.564  0.387  0.386  0.392  0.447  0.216  0.145  0.336  0.266  0.381  0.543  0.739  0.917  0.707  0.647  0.719  0.717  0.452  0.338  0.474  0.109  0.027 -0.005 -0.005 -0.166 -0.058 -0.014  0.094  0.155  0.162  0.003  0.017 -0.166 -0.070 -0.139 -0.261 -0.279 -0.246 -0.221 -0.295 -0.284 -0.204 -0.361 -0.326  0.263  0.228  0.342  0.357  0.028  0.038  0.130 -0.141 -0.117  0.175  0.069  0.028  0.076  0.114  0.137  0.128 -0.094 -0.140 -0.142  0.059
  0.225  0.256  0.232  0.123  0.150  0.215  0.128  0.026  0.064  0.137 -0.001 -0.092 -0.077 -0.055 -0.202 -0.214 -0.208 -0.387 -0.348 -0.367 -0.308 -0.253 -0.216 -0.198 -0.191 -0.216 -0.165 -0.317 -0.427 -0.267 -0.210 -0.128 -0.100 -0.131 -0.155 -0.101 -0.080 -0.092 -0.035 -0.183 -0.084 -0.153 -0.223 -0.183 -0.147 -0.213 -0.125 -0.047 -0.175 -0.096  0.034 -0.040 -0.064  0.100  0.118  0.291  0.305  0.249  0.129  0.081 -0.048  0.029  0.043  0.073  0.114  0.087  0.146  0.277  0.135  0.217  0.323  0.235  0.209  0.220  0.135  0.111 -0.030 -0.289 -0.313 -0.231 -0.253 -0.315 -0.318 -0.168 -0.286 -0.290 -0.212 -0.143 -0.221 -0.100  0.009  0.103  0.215  0.081  0.061 -0.070 -0.102  0.092  0.286  0.393  0.377  0.291  0.272  0.457  0.204  0.198  0.234  0.249  0.028  0.020  0.171  0.208  0.398  0.390  0.630  0.707  0.764  0.686  0.595  0.694  0.585  0.394  0.467  0.227  0.208  0.125  0.160 -0.028  0.080  0.143  0.209  0.297  0.227  0.063  0.060 -0.169 -0.030 -0.029 -0.296 -0.269 -0.143 -0.194 -0.304 -0.271 -0.194 -0.365 -0.322  0.255  0.216  0.187  0.204  0.148  0.134  0.095 -0.104 -0.150  0.022 -0.060 -0.055 -0.065 -0.048 -0.002  0.023 -0.162 -0.171 -0.126  0.130
  0.213  0.254  0.188  0.039  0.091  0.193  0.062 -0.060  0.050  0.150 -0.077 -0.153 -0.106 -0.101 -0.289 -0.235 -0.228 -0.471 -0.387 -0.472 -0.421 -0.378 -0.331 -0.292 -0.232 -0.243 -0.192 -0.362 -0.487 -0.288 -0.175 -0.093 -0.040 -0.069 -0.104 -0.022 -0.010 -0.006  0.066 -0.109 -0.032 -0.122 -0.270 -0.226 -0.146 -0.228 -0.141 -0.051 -0.213 -0.117  0.020 -0.079 -0.125  0.064  0.061  0.305  0.345  0.306  0.169  0.105 -0.111 -0.050 -0.044 -0.035  0.044  0.046  0.113  0.256  0.135  0.214  0.305  0.242  0.253  0.214  0.147  0.115 -0.051 -0.278 -0.324 -0.263 -0.299 -0.373 -0.359 -0.240 -0.371 -0.358 -0.292 -0.224 -0.259 -0.141 -0.051  0.077  0.160 -0.000 -0.032 -0.169 -0.160  0.073  0.274  0.400  0.363  0.269  0.262  0.423  0.187  0.188  0.268  0.266  0.019  0.079  0.289  0.366  0.553  0.480  0.684  0.647  0.686  0.832  0.633  0.662  0.669  0.515  0.468  0.211  0.329  0.220  0.209  0.033  0.076  0.151  0.170  0.290  0.191  0.055 -0.017 -0.260 -0.069 -0.029 -0.326 -0.291 -0.110 -0.142 -0.290 -0.238 -0.170 -0.476 -0.423  0.266  0.237  0.123  0.144  0.114  0.082  0.095 -0.092 -0.126  0.008 -0.010  0.011 -0.020 -0.023  0.028  0.046 -0.187 -0.169 -0.081  0.228
  0.204  0.271  0.286  0.162  0.217  0.292  0.175  0.102  0.171  0.197  0.020 -0.001  0.004 -0.037 -0.149 -0.134 -0.223 -0.380 -0.390 -0.362 -0.261 -0.221 -0.168 -0.190 -0.229 -0.243 -0.202 -0.366 -0.500 -0.362 -0.355 -0.240 -0.209 -0.241 -0.268 -0.215 -0.180 -0.207 -0.122 -0.304 -0.209 -0.275 -0.277 -0.226 -0.214 -0.278 -0.155 -0.088 -0.245 -0.140  0.012 -0.116 -0.135  0.023  0.052  0.283  0.279  0.257  0.099  0.054 -0.110 -0.004  0.047  0.034  0.063  0.088  0.142  0.239  0.117  0.257  0.342  0.235  0.246  0.265  0.164  0.142 -0.056 -0.261 -0.274 -0.233 -0.237 -0.233 -0.269 -0.189 -0.197 -0.201 -0.160 -0.071 -0.151 -0.031  0.127  0.114  0.341  0.217  0.194  0.050 -0.020  0.148  0.406  0.490  0.508  0.434  0.369  0.539  0.363  0.349  0.423  0.457  0.241  0.195  0.401  0.346  0.438  0.498  0.630  0.719  0.595  0.633  0.728  0.679  0.515  0.452  0.533  0.180  0.184  0.164  0.119 -0.057  0.002  0.048  0.122  0.216  0.189  0.088  0.017 -0.184 -0.067 -0.066 -0.220 -0.257 -0.182 -0.153 -0.240 -0.234 -0.170 -0.371 -0.337  0.242  0.219  0.317  0.330  0.080  0.068  0.106 -0.111 -0.117  0.134  0.083  0.046  0.080  0.106  0.138  0.152 -0.082 -0.112 -0.108  0.095
  0.227  0.255  0.233  0.106  0.143  0.201  0.129  0.014  0.056  0.120 -0.009 -0.114 -0.094 -0.070 -0.213 -0.226 -0.245 -0.400 -0.389 -0.362 -0.286 -0.216 -0.186 -0.173 -0.204 -0.211 -0.140 -0.317 -0.461 -0.299 -0.313 -0.224 -0.166 -0.194 -0.243 -0.193 -0.133 -0.173 -0.096 -0.264 -0.156 -0.206 -0.234 -0.161 -0.136 -0.209 -0.094 -0.018 -0.172 -0.072  0.074 -0.033 -0.059  0.119  0.123  0.313  0.321  0.285  0.155  0.114 -0.037  0.036  0.041  0.088  0.122  0.081  0.146  0.278  0.139  0.228  0.334  0.244  0.197  0.223  0.130  0.122 -0.062 -0.266 -0.294 -0.239 -0.262 -0.281 -0.312 -0.204 -0.278 -0.273 -0.219 -0.146 -0.220 -0.090  0.042  0.099  0.261  0.121  0.106 -0.042 -0.066  0.106  0.355  0.464  0.458  0.364  0.354  0.540  0.271  0.264  0.345  0.328  0.097  0.060  0.199  0.207  0.371  0.376  0.582  0.717  0.694  0.662  0.679  0.847  0.667  0.470  0.630  0.326  0.316  0.248  0.273  0.041  0.151  0.220  0.295  0.400  0.312  0.149  0.094 -0.188 -0.011  0.036 -0.253 -0.250 -0.115 -0.167 -0.276 -0.230 -0.140 -0.349 -0.303  0.289  0.248  0.241  0.260  0.236  0.206  0.069 -0.160 -0.204  0.011 -0.061 -0.070 -0.053 -0.026  0.037  0.049 -0.161 -0.177 -0.144  0.060
  0.130  0.140  0.047 -0.080 -0.048  0.023 -0.062 -0.191 -0.104  0.000 -0.135 -0.258 -0.193 -0.153 -0.329 -0.279 -0.233 -0.433 -0.332 -0.404 -0.376 -0.328 -0.311 -0.255 -0.209 -0.172 -0.135 -0.255 -0.388 -0.238 -0.126 -0.054 -0.019 -0.048 -0.055 -0.002  0.007  0.012  0.064 -0.058 -0.012 -0.060 -0.184 -0.154 -0.098 -0.170 -0.079 -0.031 -0.175 -0.089  0.013 -0.068 -0.110  0.067  0.061  0.269  0.300  0.280  0.161  0.110 -0.094 -0.049 -0.097 -0.047  0.035 -0.021  0.056  0.202  0.084  0.112  0.211  0.212  0.183  0.132  0.075  0.065 -0.061 -0.242 -0.284 -0.206 -0.263 -0.339 -0.305 -0.189 -0.345 -0.317 -0.229 -0.201 -0.225 -0.127 -0.047  0.053  0.105 -0.028 -0.043 -0.146 -0.107  0.062  0.214  0.323  0.287  0.205  0.236  0.347  0.115  0.109  0.222  0.157 -0.033  0.009  0.135  0.252  0.425  0.288  0.455  0.452  0.585  0.669  0.515  0.667  0.803  0.552  0.543  0.398  0.521  0.408  0.424  0.202  0.249  0.329  0.330  0.467  0.310  0.199  0.100 -0.180  0.020  0.137 -0.232 -0.209 -0.006 -0.073 -0.225 -0.165 -0.104 -0.398 -0.343  0.246  0.226  0.082  0.103  0.296  0.239  0.037 -0.113 -0.209 -0.122 -0.104 -0.062 -0.124 -0.124 -0.053 -0.028 -0.241 -0.195 -0.099  0.190
  0.062  0.100  0.039 -0.064 -0.018  0.063 -0.048 -0.118 -0.014  0.037 -0.100 -0.136 -0.077 -0.109 -0.216 -0.153 -0.154 -0.333 -0.259 -0.315 -0.279 -0.265 -0.249 -0.228 -0.197 -0.199 -0.184 -0.263 -0.340 -0.236 -0.123 -0.031 -0.036 -0.070 -0.048 -0.011 -0.027 -0.013  0.017 -0.070 -0.055 -0.111 -0.199 -0.180 -0.146 -0.207 -0.139 -0.102 -0.192 -0.142 -0.067 -0.118 -0.124  0.011  0.045  0.234  0.224  0.207  0.078  0.042 -0.109 -0.056 -0.083 -0.050  0.037 -0.006  0.039  0.155  0.061  0.123  0.179  0.169  0.194  0.138  0.087  0.077 -0.055 -0.189 -0.214 -0.168 -0.210 -0.238 -0.225 -0.176 -0.246 -0.226 -0.172 -0.136 -0.144 -0.094  0.001  0.057  0.124  0.019 -0.002 -0.085 -0.078  0.066  0.195  0.274  0.263  0.205  0.219  0.291  0.142  0.134  0.274  0.220  0.072  0.114  0.235  0.301  0.418  0.270  0.355  0.338  0.394  0.515  0.452  0.470  0.552  0.559  0.474  0.261  0.437  0.395  0.335  0.182  0.161  0.208  0.192  0.316  0.202  0.178  0.044 -0.170  0.001  0.110 -0.150 -0.154  0.007 -0.012 -0.130 -0.100 -0.069 -0.330 -0.294  0.202  0.190  0.098  0.113  0.188  0.139  0.031 -0.058 -0.141 -0.045  0.009  0.014 -0.021 -0.022  0.022  0.039 -0.117 -0.073 -0.016  0.180
  0.084  0.145  0.110  0.033  0.054  0.090  0.041 -0.042 -0.005  0.032 -0.038 -0.118 -0.082 -0.071 -0.161 -0.174 -0.208 -0.307 -0.298 -0.249 -0.184 -0.143 -0.132 -0.135 -0.184 -0.184 -0.170 -0.264 -0.379 -0.329 -0.267 -0.147 -0.177 -0.222 -0.191 -0.172 -0.164 -0.174 -0.137 -0.239 -0.204 -0.230 -0.227 -0.195 -0.206 -0.264 -0.143 -0.122 -0.234 -0.145 -0.039 -0.140 -0.135  0.023  0.068  0.294  0.241  0.246  0.077  0.061 -0.074  0.049  0.024  0.047  0.108  0.036  0.094  0.203  0.081  0.157  0.230  0.210  0.191  0.158  0.101  0.088 -0.036 -0.179 -0.175 -0.131 -0.139 -0.157 -0.176 -0.097 -0.158 -0.151 -0.095 -0.049 -0.121 -0.036  0.109  0.079  0.254  0.152  0.151  0.045  0.035  0.145  0.336  0.413  0.413  0.355  0.358  0.441  0.249  0.242  0.369  0.307  0.155  0.097  0.190  0.185  0.294  0.278  0.371  0.474  0.467  0.468  0.533  0.630  0.543  0.474  0.699  0.337  0.383  0.405  0.407  0.181  0.270  0.302  0.360  0.463  0.368  0.294  0.202 -0.063  0.096  0.197 -0.094 -0.112 -0.009 -0.057 -0.141 -0.102 -0.068 -0.254 -0.223  0.277  0.266  0.254  0.271  0.360  0.322 -0.011 -0.173 -0.234 -0.045 -0.027 -0.062 -0.055 -0.010  0.025  0.027 -0.121 -0.096 -0.066  0.099
 -0.005 -0.037 -0.076 -0.105 -0.113 -0.104 -0.081 -0.137 -0.138 -0.093 -0.050 -0.143 -0.088 -0.046 -0.094 -0.119 -0.071 -0.098 -0.086 -0.047 -0.049 -0.021 -0.048 -0.019 -0.057 -0.024 -0.018 -0.040 -0.080 -0.080 -0.078 -0.056 -0.103 -0.106 -0.078 -0.108 -0.100 -0.104 -0.123 -0.099 -0.101 -0.072 -0.031 -0.015 -0.058 -0.071 -0.030 -0.044 -0.044 -0.030 -0.021 -0.024 -0.005  0.064  0.114  0.165  0.095  0.077  0.006  0.042  0.050  0.091 -0.001  0.082  0.138  0.035  0.027  0.098  0.037  0.028  0.062  0.112  0.065 -0.005  0.001 -0.011 -0.062 -0.052 -0.063 -0.047 -0.075 -0.061 -0.063 -0.074 -0.084 -0.045 -0.041 -0.040 -0.041 -0.027 -0.006 -0.019  0.041  0.020  0.017 -0.017  0.016  0.013  0.041  0.087  0.087  0.058  0.094  0.126  0.046  0.010  0.093  0.049 -0.003 -0.029 -0.001  0.041  0.105 -0.016  0.084  0.109  0.227  0.211  0.180  0.326  0.398  0.261  0.337  0.455  0.370  0.365  0.379  0.261  0.271  0.291  0.277  0.362  0.234  0.222  0.129 -0.026  0.077  0.230  0.041  0.003  0.111  0.065  0.013  0.024  0.067 -0.036 -0.011  0.172  0.160  0.036  0.043  0.291  0.244 -0.093 -0.105 -0.180 -0.157 -0.136 -0.097 -0.111 -0.090 -0.023 -0.026 -0.027 -0.007  0.001 -0.018
 -0.039 -0.087 -0.219 -0.255 -0.263 -0.224 -0.245 -0.339 -0.268 -0.153 -0.211 -0.313 -0.187 -0.157 -0.258 -0.188 -0.095 -0.269 -0.139 -0.256 -0.289 -0.262 -0.279 -0.206 -0.116 -0.083 -0.062 -0.102 -0.159 -0.049  0.046  0.070  0.107  0.114  0.106  0.131  0.136  0.162  0.128  0.124  0.073  0.073 -0.112 -0.085  0.005 -0.065 -0.048 -0.006 -0.039 -0.029 -0.010  0.000 -0.013  0.081  0.090  0.158  0.160  0.136  0.090  0.068 -0.003 -0.051 -0.176 -0.071  0.055 -0.054 -0.049  0.094  0.048 -0.011  0.034  0.115  0.105 -0.021  0.055  0.012 -0.021 -0.058 -0.087 -0.081 -0.160 -0.200 -0.154 -0.156 -0.312 -0.242 -0.229 -0.268 -0.190 -0.203 -0.203 -0.058 -0.160 -0.238 -0.233 -0.267 -0.146 -0.050 -0.045  0.047 -0.036 -0.080  0.069  0.044 -0.133 -0.087  0.086 -0.068 -0.147 -0.074 -0.050  0.093  0.231  0.010  0.079  0.027  0.208  0.329  0.184  0.316  0.521  0.437  0.383  0.370  0.760  0.646  0.630  0.514  0.422  0.470  0.345  0.482  0.241  0.283  0.081 -0.146  0.114  0.373 -0.036  0.042  0.309  0.192  0.044  0.156  0.198 -0.244 -0.200  0.151  0.134 -0.168 -0.144  0.375  0.265 -0.175 -0.132 -0.226 -0.289 -0.171 -0.144 -0.207 -0.191 -0.113 -0.111 -0.155 -0.075  0.042  0.161
 -0.151 -0.162 -0.269 -0.299 -0.303 -0.284 -0.290 -0.339 -0.283 -0.202 -0.185 -0.269 -0.140 -0.114 -0.173 -0.142 -0.092 -0.168 -0.086 -0.109 -0.130 -0.124 -0.164 -0.130 -0.107 -0.069 -0.106 -0.064 -0.108 -0.125 -0.008  0.060 -0.005 -0.026  0.043  0.031 -0.000  0.033 -0.005  0.026 -0.061 -0.040 -0.112 -0.128 -0.120 -0.157 -0.092 -0.127 -0.146 -0.112 -0.116 -0.134 -0.105 -0.030  0.021  0.156  0.090  0.110 -0.003  0.021 -0.055 -0.016 -0.152 -0.094  0.041 -0.070 -0.084  0.020 -0.013 -0.066 -0.038  0.070  0.095 -0.058  0.016  0.016  0.007  0.029  0.035  0.025 -0.047 -0.032  0.032 -0.052 -0.135 -0.043 -0.050 -0.113 -0.079 -0.095 -0.074 -0.090 -0.066 -0.110 -0.082 -0.106 -0.015  0.032  0.013  0.073  0.026  0.022  0.124  0.069 -0.007  0.003  0.162  0.026 -0.020 -0.028  0.008  0.068  0.186 -0.010  0.021 -0.005  0.125  0.220  0.164  0.248  0.408  0.395  0.405  0.365  0.646  0.769  0.695  0.613  0.482  0.467  0.351  0.463  0.254  0.416  0.229  0.049  0.241  0.532  0.193  0.218  0.401  0.312  0.212  0.293  0.262 -0.117 -0.097  0.156  0.172 -0.040 -0.019  0.458  0.360 -0.190 -0.142 -0.276 -0.302 -0.130 -0.127 -0.186 -0.128 -0.083 -0.113 -0.115 -0.010  0.057  0.138
 -0.107 -0.141 -0.285 -0.308 -0.331 -0.355 -0.300 -0.385 -0.381 -0.259 -0.218 -0.358 -0.231 -0.123 -0.205 -0.196 -0.139 -0.182 -0.109 -0.085 -0.113 -0.076 -0.131 -0.078 -0.076  0.009 -0.034 -0.020 -0.090 -0.124  0.001  0.048 -0.012 -0.032  0.026  0.017 -0.004  0.031 -0.016  0.007 -0.054 -0.016 -0.105 -0.115 -0.106 -0.137 -0.056 -0.102 -0.148 -0.066 -0.077 -0.129 -0.094  0.031  0.059  0.240  0.173  0.207  0.077  0.113  0.005  0.062 -0.146 -0.068  0.097 -0.070 -0.074  0.073  0.004 -0.064 -0.014  0.106  0.110 -0.081  0.028  0.010  0.050  0.022  0.016  0.043 -0.029 -0.093 -0.000 -0.022 -0.222 -0.155 -0.098 -0.172 -0.204 -0.163 -0.138 -0.084 -0.090 -0.171 -0.120 -0.171 -0.051  0.036  0.043  0.122  0.025  0.008  0.135  0.056 -0.080 -0.042  0.084 -0.060 -0.124 -0.113 -0.095 -0.005  0.121 -0.040 -0.000 -0.005  0.160  0.209  0.119  0.273  0.424  0.335  0.407  0.379  0.630  0.695  0.924  0.749  0.829  0.830  0.748  0.789  0.512  0.512  0.454  0.147  0.440  0.749  0.158  0.281  0.513  0.273  0.142  0.306  0.276 -0.072 -0.039  0.269  0.278 -0.057 -0.025  0.816  0.700 -0.177 -0.217 -0.357 -0.381 -0.224 -0.225 -0.325 -0.245 -0.203 -0.232 -0.227 -0.110  0.021  0.117
 -0.199 -0.247 -0.387 -0.380 -0.407 -0.439 -0.379 -0.432 -0.408 -0.302 -0.248 -0.334 -0.181 -0.101 -0.144 -0.120 -0.073 -0.070  0.016  0.029 -0.030 -0.018 -0.099 -0.047 -0.018  0.072  0.007  0.088  0.042 -0.038  0.068  0.092  0.014  0.016  0.086  0.055  0.026  0.070 -0.009  0.079 -0.041  0.031 -0.028 -0.067 -0.079 -0.082 -0.027 -0.102 -0.103 -0.046 -0.094 -0.131 -0.094 -0.031 -0.005  0.131  0.060  0.121  0.019  0.072 -0.008  0.022 -0.197 -0.143  0.042 -0.094 -0.142 -0.030 -0.027 -0.135 -0.110  0.022  0.078 -0.141 -0.005 -0.015  0.076  0.168  0.158  0.141  0.045  0.030  0.153  0.022 -0.119 -0.007 -0.020 -0.136 -0.114 -0.118 -0.153 -0.163 -0.197 -0.226 -0.165 -0.163 -0.019  0.013 -0.078 -0.033 -0.143 -0.109  0.028 -0.099 -0.147 -0.100  0.003 -0.136 -0.139 -0.131 -0.149 -0.091  0.023 -0.138 -0.124 -0.166 -0.028  0.033 -0.057  0.041  0.202  0.182  0.181  0.261  0.514  0.613  0.749  0.819  0.721  0.658  0.469  0.462  0.234  0.370  0.302  0.175  0.410  0.744  0.333  0.445  0.657  0.475  0.372  0.530  0.469  0.032  0.057  0.170  0.198 -0.142 -0.117  0.597  0.477 -0.257 -0.184 -0.290 -0.403 -0.196 -0.191 -0.279 -0.186 -0.149 -0.220 -0.122  0.008  0.114  0.101
 -0.098 -0.138 -0.275 -0.274 -0.318 -0.379 -0.273 -0.360 -0.401 -0.278 -0.197 -0.343 -0.237 -0.087 -0.132 -0.155 -0.118 -0.086 -0.046  0.039  0.004  0.043 -0.032  0.020 -0.008  0.091  0.034  0.063  0.002 -0.094  0.019  0.040 -0.041 -0.061  0.003 -0.023 -0.044 -0.010 -0.066 -0.027 -0.064 -0.014 -0.042 -0.071 -0.098 -0.097 -0.015 -0.091 -0.128 -0.026 -0.065 -0.130 -0.076  0.038  0.060  0.234  0.147  0.208  0.078  0.141  0.048  0.131 -0.104 -0.026  0.130 -0.055 -0.061  0.091  0.007 -0.063 -0.007  0.101  0.099 -0.099  0.026  0.016  0.101  0.072  0.055  0.113  0.047 -0.054  0.056  0.053 -0.175 -0.134 -0.049 -0.132 -0.220 -0.138 -0.123 -0.074 -0.087 -0.159 -0.092 -0.136 -0.026  0.056  0.058  0.115  0.003 -0.000  0.102  0.010 -0.107 -0.070 -0.004 -0.118 -0.157 -0.161 -0.160 -0.095  0.007 -0.091 -0.068 -0.058  0.080  0.076  0.002  0.151  0.249  0.161  0.270  0.271  0.422  0.482  0.829  0.721  0.943  0.898  0.827  0.754  0.507  0.433  0.533  0.266  0.558  0.794  0.186  0.366  0.548  0.244  0.139  0.347  0.289  0.058  0.084  0.293  0.305 -0.036 -0.006  0.885  0.788 -0.151 -0.232 -0.359 -0.392 -0.265 -0.276 -0.374 -0.276 -0.247 -0.272 -0.225 -0.121  0.014  0.060
 -0.021 -0.078 -0.216 -0.222 -0.263 -0.310 -0.221 -0.328 -0.358 -0.220 -0.184 -0.351 -0.254 -0.101 -0.175 -0.178 -0.117 -0.142 -0.098 -0.065 -0.093 -0.039 -0.080 -0.017 -0.014  0.075  0.064  0.023 -0.046 -0.041  0.025  0.020  0.027  0.019  0.009  0.024  0.040  0.056  0.012  0.006  0.002  0.042 -0.066 -0.038 -0.003 -0.033  0.029  0.008 -0.045  0.045  0.027 -0.024  0.003  0.131  0.122  0.243  0.209  0.224  0.147  0.179  0.091  0.122 -0.098  0.016  0.147 -0.031 -0.019  0.135  0.042 -0.008  0.053  0.128  0.102 -0.057  0.056  0.022  0.063 -0.003 -0.038  0.013 -0.050 -0.166 -0.094 -0.046 -0.305 -0.282 -0.198 -0.250 -0.312 -0.215 -0.217 -0.069 -0.134 -0.229 -0.177 -0.243 -0.120 -0.005  0.019  0.100 -0.020 -0.054  0.083  0.020 -0.150 -0.092  0.002 -0.117 -0.181 -0.148 -0.144 -0.052  0.047 -0.046 -0.014 -0.014  0.143  0.151  0.048  0.220  0.329  0.208  0.302  0.291  0.470  0.467  0.830  0.658  0.898  0.969  0.869  0.819  0.524  0.333  0.402  0.084  0.441  0.668  0.005  0.204  0.448  0.145  0.006  0.218  0.239 -0.026  0.011  0.291  0.275 -0.110 -0.076  0.824  0.715 -0.153 -0.239 -0.350 -0.358 -0.268 -0.265 -0.363 -0.289 -0.247 -0.248 -0.248 -0.177 -0.020  0.059
  0.021 -0.004 -0.106 -0.122 -0.165 -0.216 -0.122 -0.220 -0.286 -0.176 -0.121 -0.284 -0.238 -0.069 -0.129 -0.177 -0.154 -0.132 -0.138 -0.029 -0.026  0.030 -0.011  0.032 -0.028  0.053  0.028 -0.017 -0.083 -0.135 -0.045 -0.022 -0.064 -0.098 -0.073 -0.070 -0.069 -0.061 -0.072 -0.103 -0.064 -0.051 -0.078 -0.073 -0.088 -0.102 -0.010 -0.053 -0.129 -0.014 -0.017 -0.092 -0.052  0.087  0.095  0.265  0.203  0.236  0.118  0.160  0.062  0.153 -0.025  0.050  0.148 -0.020  0.008  0.150  0.030  0.014  0.077  0.138  0.096 -0.028  0.048  0.031  0.071 -0.056 -0.060  0.024  0.002 -0.133 -0.076  0.020 -0.210 -0.229 -0.100 -0.127 -0.265 -0.148 -0.084  0.010  0.027 -0.072 -0.022 -0.105 -0.043  0.065  0.155  0.222  0.142  0.098  0.162  0.129 -0.033 -0.007  0.042 -0.040 -0.118 -0.114 -0.099 -0.027  0.050 -0.009  0.030  0.094  0.209  0.170  0.122  0.295  0.330  0.192  0.360  0.277  0.345  0.351  0.748  0.469  0.827  0.869  0.948  0.879  0.658  0.431  0.559  0.202  0.481  0.615 -0.011  0.160  0.303 -0.005 -0.098  0.081  0.063  0.002  0.027  0.310  0.306  0.052  0.081  0.894  0.834 -0.035 -0.212 -0.322 -0.269 -0.229 -0.246 -0.336 -0.261 -0.237 -0.235 -0.266 -0.200 -0.075  0.040
  0.039  0.019 -0.097 -0.125 -0.156 -0.183 -0.110 -0.217 -0.264 -0.149 -0.120 -0.290 -0.231 -0.091 -0.185 -0.208 -0.161 -0.206 -0.190 -0.127 -0.118 -0.061 -0.085 -0.040 -0.072 -0.009 -0.012 -0.080 -0.157 -0.150 -0.059 -0.023 -0.036 -0.065 -0.054 -0.036 -0.028 -0.018 -0.029 -0.076 -0.051 -0.048 -0.126 -0.099 -0.078 -0.120 -0.034 -0.048 -0.127 -0.028 -0.013 -0.073 -0.050  0.102  0.110  0.279  0.237  0.244  0.129  0.153  0.047  0.117 -0.039  0.050  0.147 -0.016  0.024  0.169  0.044  0.036  0.102  0.162  0.108 -0.001  0.063  0.040  0.041 -0.099 -0.101 -0.036 -0.067 -0.187 -0.151 -0.044 -0.274 -0.282 -0.173 -0.180 -0.286 -0.195 -0.122  0.004  0.010 -0.097 -0.063 -0.158 -0.083  0.026  0.129  0.219  0.150  0.087  0.172  0.166 -0.025 -0.001  0.097  0.000 -0.112 -0.085 -0.054  0.044  0.136  0.037  0.105  0.155  0.297  0.290  0.216  0.400  0.467  0.316  0.463  0.362  0.482  0.463  0.789  0.462  0.754  0.819  0.879  0.950  0.669  0.452  0.473  0.084  0.383  0.547 -0.081  0.066  0.250 -0.025 -0.138  0.021  0.036 -0.100 -0.067  0.309  0.298  0.020  0.051  0.834  0.759 -0.050 -0.208 -0.312 -0.260 -0.223 -0.219 -0.306 -0.254 -0.215 -0.211 -0.265 -0.201 -0.071  0.074
  0.025  0.057 -0.008 -0.031 -0.052 -0.075 -0.016 -0.082 -0.136 -0.072 -0.043 -0.142 -0.135 -0.048 -0.076 -0.144 -0.147 -0.136 -0.149 -0.056 -0.027  0.005 -0.011 -0.005 -0.076 -0.043 -0.072 -0.094 -0.152 -0.200 -0.101 -0.030 -0.095 -0.145 -0.089 -0.083 -0.104 -0.097 -0.087 -0.127 -0.116 -0.120 -0.116 -0.138 -0.162 -0.180 -0.089 -0.123 -0.188 -0.095 -0.076 -0.139 -0.103  0.021  0.047  0.221  0.162  0.180  0.059  0.079 -0.010  0.101  0.023  0.055  0.101 -0.011  0.037  0.121  0.025  0.030  0.081  0.111  0.068  0.010  0.023  0.008  0.022 -0.076 -0.063  0.003  0.008 -0.091 -0.066  0.029 -0.093 -0.130 -0.010 -0.017 -0.127 -0.068  0.049  0.069  0.145  0.067  0.085  0.018  0.042  0.100  0.210  0.254  0.241  0.203  0.204  0.194  0.096  0.081  0.107  0.077 -0.006 -0.031 -0.007  0.036  0.077  0.049  0.088  0.162  0.227  0.191  0.189  0.312  0.310  0.202  0.368  0.234  0.241  0.254  0.512  0.234  0.507  0.524  0.658  0.669  0.630  0.413  0.466  0.175  0.314  0.387 -0.019  0.054  0.119 -0.078 -0.123 -0.043 -0.070 -0.052 -0.037  0.234  0.235  0.152  0.168  0.647  0.632  0.017 -0.128 -0.209 -0.126 -0.114 -0.134 -0.187 -0.152 -0.130 -0.154 -0.195 -0.132 -0.051  0.064
 -0.151 -0.119 -0.169 -0.179 -0.193 -0.236 -0.182 -0.183 -0.223 -0.196 -0.090 -0.138 -0.094 -0.058 -0.041 -0.094 -0.115 -0.046 -0.038  0.076  0.076  0.070  0.005 -0.005 -0.078 -0.034 -0.133 -0.034 -0.053 -0.238 -0.049  0.055 -0.144 -0.197 -0.037 -0.088 -0.179 -0.133 -0.154 -0.094 -0.174 -0.158 -0.067 -0.168 -0.270 -0.255 -0.147 -0.262 -0.290 -0.213 -0.232 -0.290 -0.225 -0.168 -0.088  0.131  0.012  0.093 -0.086 -0.025 -0.119  0.030 -0.064 -0.095 -0.002 -0.092 -0.087 -0.033 -0.078 -0.104 -0.087  0.019  0.035 -0.095 -0.034 -0.023  0.063  0.064  0.117  0.157  0.138  0.108  0.191  0.165  0.125  0.156  0.247  0.161  0.082  0.068  0.188  0.035  0.156  0.143  0.182  0.180  0.192  0.175  0.191  0.183  0.194  0.221  0.188  0.121  0.128  0.086  0.105  0.048  0.045 -0.039 -0.016 -0.028  0.037 -0.058 -0.051  0.003  0.063  0.055  0.088  0.149  0.199  0.178  0.294  0.222  0.283  0.416  0.512  0.370  0.433  0.333  0.431  0.452  0.413  0.648  0.580  0.406  0.396  0.549  0.318  0.299  0.287  0.151  0.164  0.182  0.049  0.042  0.036  0.138  0.191  0.209  0.217  0.591  0.581 -0.021 -0.065 -0.205 -0.193 -0.066 -0.106 -0.173 -0.098 -0.100 -0.167 -0.132 -0.005  0.023  0.096
 -0.133 -0.088 -0.130 -0.123 -0.167 -0.246 -0.151 -0.162 -0.246 -0.230 -0.077 -0.143 -0.126 -0.012  0.007 -0.098 -0.143  0.035 -0.006  0.218  0.211  0.220  0.130  0.114 -0.031  0.052 -0.093  0.048  0.011 -0.298 -0.045  0.067 -0.231 -0.320 -0.082 -0.177 -0.309 -0.249 -0.258 -0.190 -0.206 -0.193  0.003 -0.153 -0.347 -0.289 -0.137 -0.319 -0.371 -0.233 -0.267 -0.376 -0.289 -0.208 -0.131  0.177  0.025  0.155 -0.080  0.021 -0.112  0.109 -0.008 -0.083  0.016 -0.075 -0.085 -0.024 -0.111 -0.110 -0.094  0.014  0.047 -0.096 -0.069  0.000  0.134  0.047  0.103  0.218  0.228  0.140  0.255  0.292  0.214  0.197  0.375  0.277  0.090  0.163  0.301  0.099  0.275  0.256  0.322  0.310  0.272  0.286  0.323  0.270  0.276  0.330  0.211  0.151  0.166  0.117  0.042  0.033  0.035 -0.081 -0.043 -0.082 -0.038 -0.069 -0.068  0.017  0.060 -0.017  0.017  0.094  0.100  0.044  0.202  0.129  0.081  0.229  0.454  0.302  0.533  0.402  0.559  0.473  0.466  0.580  0.864  0.670  0.609  0.624  0.354  0.389  0.263  0.055  0.087  0.140 -0.070  0.188  0.173  0.213  0.290  0.357  0.367  0.717  0.740  0.095 -0.058 -0.215 -0.205 -0.097 -0.152 -0.240 -0.128 -0.161 -0.219 -0.178 -0.029 -0.013  0.087
 -0.212 -0.183 -0.185 -0.137 -0.185 -0.294 -0.189 -0.136 -0.229 -0.294 -0.062 -0.067 -0.077  0.020  0.102 -0.011 -0.084  0.216  0.151  0.416  0.383  0.366  0.257  0.217  0.048  0.135 -0.051  0.174  0.186 -0.231 -0.016  0.082 -0.264 -0.342 -0.062 -0.204 -0.354 -0.290 -0.311 -0.163 -0.220 -0.184  0.138 -0.083 -0.351 -0.232 -0.101 -0.349 -0.355 -0.238 -0.309 -0.411 -0.322 -0.313 -0.245  0.022 -0.129  0.036 -0.171 -0.048 -0.152  0.066 -0.034 -0.160 -0.083 -0.131 -0.174 -0.181 -0.190 -0.224 -0.236 -0.107 -0.050 -0.186 -0.141 -0.038  0.215  0.200  0.324  0.410  0.449  0.388  0.521  0.492  0.493  0.474  0.605  0.475  0.277  0.305  0.438  0.095  0.274  0.347  0.431  0.500  0.413  0.309  0.261  0.118  0.148  0.282  0.101  0.009  0.157  0.100 -0.047 -0.041  0.043 -0.085 -0.085 -0.187 -0.181 -0.189 -0.238 -0.166 -0.169 -0.260 -0.184 -0.188 -0.180 -0.170 -0.063 -0.026 -0.146  0.049  0.147  0.175  0.266  0.084  0.202  0.084  0.175  0.406  0.670  0.851  0.540  0.484  0.554  0.550  0.258  0.154  0.293  0.289  0.009  0.368  0.332  0.067  0.176  0.394  0.386  0.402  0.452  0.064 -0.017 -0.128 -0.189 -0.039 -0.108 -0.197 -0.068 -0.135 -0.218 -0.080  0.065  0.031  0.031
 -0.141 -0.136 -0.200 -0.196 -0.230 -0.302 -0.212 -0.231 -0.281 -0.252 -0.134 -0.198 -0.154 -0.037 -0.028 -0.096 -0.120  0.044  0.022  0.194  0.161  0.185  0.098  0.118  0.029  0.130  0.011  0.110  0.082 -0.164 -0.005  0.049 -0.133 -0.176 -0.036 -0.096 -0.172 -0.126 -0.139 -0.090 -0.124 -0.087  0.038 -0.070 -0.206 -0.154 -0.026 -0.185 -0.238 -0.117 -0.161 -0.259 -0.200 -0.126 -0.110  0.128  0.042  0.166  0.003  0.080 -0.072  0.077 -0.076 -0.113 -0.014 -0.111 -0.113 -0.055 -0.098 -0.146 -0.118 -0.022  0.020 -0.124 -0.053 -0.007  0.127  0.094  0.134  0.218  0.191  0.121  0.240  0.222  0.090  0.103  0.210  0.122 -0.032  0.044  0.114 -0.015  0.082  0.060  0.143  0.134  0.161  0.186  0.180  0.143  0.087  0.146  0.115  0.018  0.026  0.025 -0.021 -0.062 -0.046 -0.109 -0.110 -0.116 -0.057 -0.113 -0.122 -0.070 -0.030 -0.069 -0.067 -0.011  0.020  0.001  0.096  0.077  0.114  0.241  0.440  0.410  0.558  0.441  0.481  0.383  0.314  0.396  0.609  0.540  0.663  0.630  0.325  0.478  0.426  0.173  0.195  0.340  0.144  0.195  0.192  0.184  0.245  0.172  0.186  0.606  0.592 -0.026 -0.105 -0.194 -0.250 -0.128 -0.170 -0.257 -0.148 -0.179 -0.237 -0.171 -0.050 -0.001  0.061
 -0.218 -0.241 -0.358 -0.346 -0.385 -0.459 -0.353 -0.394 -0.425 -0.343 -0.216 -0.300 -0.193 -0.065 -0.079 -0.126 -0.119 -0.004  0.021  0.166  0.118  0.137  0.026  0.060 -0.004  0.107 -0.013  0.111  0.065 -0.159  0.002  0.063 -0.133 -0.160 -0.008 -0.082 -0.154 -0.098 -0.163 -0.058 -0.160 -0.089 -0.005 -0.102 -0.218 -0.180 -0.064 -0.218 -0.240 -0.132 -0.189 -0.274 -0.201 -0.122 -0.072  0.166  0.042  0.163 -0.022  0.072 -0.048  0.084 -0.144 -0.141  0.036 -0.112 -0.151 -0.051 -0.077 -0.167 -0.141  0.006  0.061 -0.172 -0.036 -0.010  0.143  0.197  0.228  0.254  0.191  0.154  0.296  0.184  0.055  0.137  0.188  0.051 -0.036 -0.006  0.034 -0.095 -0.016 -0.037  0.047  0.040  0.130  0.148  0.091  0.092  0.008  0.069  0.111 -0.021 -0.031 -0.019  0.007 -0.101 -0.095 -0.146 -0.148 -0.139 -0.041 -0.149 -0.154 -0.139 -0.029 -0.029 -0.066  0.036  0.137  0.110  0.197  0.230  0.373  0.532  0.749  0.744  0.794  0.668  0.615  0.547  0.387  0.549  0.624  0.484  0.630  0.899  0.485  0.594  0.666  0.431  0.386  0.547  0.387  0.161  0.170  0.225  0.286  0.072  0.094  0.792  0.721 -0.162 -0.186 -0.319 -0.398 -0.195 -0.221 -0.327 -0.198 -0.190 -0.276 -0.159 -0.011  0.080  0.071
 -0.298 -0.301 -0.293 -0.235 -0.247 -0.360 -0.280 -0.204 -0.233 -0.307 -0.111 -0.038 -0.023  0.017  0.117  0.025 -0.039  0.217  0.164  0.387  0.353  0.324  0.212  0.164  0.042  0.118 -0.049  0.191  0.188 -0.170 -0.081  0.009 -0.280 -0.300 -0.077 -0.214 -0.314 -0.270 -0.331 -0.135 -0.287 -0.193  0.101 -0.055 -0.287 -0.187 -0.090 -0.301 -0.256 -0.205 -0.270 -0.350 -0.267 -0.305 -0.223 -0.040 -0.184 -0.036 -0.194 -0.096 -0.140  0.006 -0.108 -0.200 -0.100 -0.136 -0.214 -0.250 -0.179 -0.244 -0.277 -0.158 -0.046 -0.202 -0.127 -0.049  0.192  0.395  0.486  0.397  0.429  0.527  0.650  0.371  0.556  0.669  0.607  0.431  0.401  0.329  0.368 -0.059  0.154  0.268  0.343  0.439  0.412  0.221  0.100 -0.022  0.003  0.157  0.038 -0.092  0.121  0.060 -0.013 -0.030  0.076 -0.047 -0.067 -0.188 -0.211 -0.205 -0.290 -0.261 -0.296 -0.326 -0.220 -0.253 -0.232 -0.150 -0.094  0.041 -0.036  0.193  0.158  0.333  0.186  0.005 -0.011 -0.081 -0.019  0.318  0.354  0.554  0.325  0.485  0.813  0.607  0.391  0.497  0.630  0.536  0.318  0.337  0.307 -0.018  0.082  0.266  0.253  0.208  0.215 -0.102 -0.053 -0.099 -0.187  0.025 -0.020 -0.072  0.052  0.011 -0.117  0.080  0.186  0.158 -0.046
 -0.253 -0.289 -0.324 -0.275 -0.312 -0.412 -0.313 -0.279 -0.326 -0.341 -0.154 -0.150 -0.109 -0.025  0.039 -0.014 -0.059  0.177  0.150  0.337  0.266  0.277  0.158  0.177  0.094  0.207  0.070  0.221  0.231 -0.046 -0.002  0.024 -0.125 -0.126 -0.013 -0.092 -0.137 -0.111 -0.144 -0.029 -0.149 -0.067  0.101 -0.013 -0.137 -0.066  0.021 -0.146 -0.145 -0.069 -0.137 -0.218 -0.180 -0.177 -0.185 -0.033 -0.091  0.046 -0.047  0.032 -0.092 -0.008 -0.152 -0.206 -0.119 -0.178 -0.220 -0.242 -0.161 -0.277 -0.293 -0.165 -0.101 -0.251 -0.127 -0.075  0.161  0.315  0.420  0.395  0.365  0.374  0.515  0.318  0.288  0.362  0.335  0.189  0.119  0.074  0.113 -0.129 -0.039  0.025  0.114  0.172  0.221  0.115  0.008 -0.061 -0.116  0.001 -0.003 -0.164 -0.029 -0.018 -0.077 -0.148 -0.058 -0.108 -0.182 -0.234 -0.203 -0.260 -0.301 -0.279 -0.269 -0.291 -0.257 -0.250 -0.209 -0.154 -0.112  0.003  0.042  0.218  0.281  0.445  0.366  0.204  0.160  0.066  0.054  0.299  0.389  0.550  0.478  0.594  0.607  0.754  0.576  0.460  0.561  0.683  0.426  0.332  0.321  0.025  0.101  0.073  0.078  0.344  0.327 -0.171 -0.096 -0.117 -0.265 -0.070 -0.106 -0.196 -0.067 -0.095 -0.228 -0.054  0.052  0.072 -0.052
 -0.210 -0.247 -0.375 -0.359 -0.377 -0.427 -0.347 -0.376 -0.373 -0.290 -0.203 -0.261 -0.141 -0.069 -0.070 -0.064 -0.044  0.032  0.096  0.133  0.059  0.064 -0.027  0.022  0.041  0.127  0.043  0.133  0.138  0.018  0.083  0.095  0.034  0.038  0.098  0.074  0.051  0.082  0.011  0.107 -0.044  0.030  0.008 -0.055 -0.066 -0.046 -0.011 -0.087 -0.074 -0.025 -0.088 -0.111 -0.084 -0.062 -0.052  0.032 -0.021  0.055 -0.008  0.046 -0.021 -0.003 -0.165 -0.158 -0.014 -0.112 -0.158 -0.106 -0.041 -0.203 -0.188 -0.056 -0.010 -0.200 -0.053 -0.055  0.089  0.238  0.263  0.242  0.143  0.127  0.271  0.096 -0.029  0.076  0.040 -0.086 -0.061 -0.119 -0.137 -0.180 -0.223 -0.220 -0.157 -0.134  0.014 -0.006 -0.125 -0.109 -0.213 -0.156 -0.038 -0.181 -0.164 -0.122 -0.085 -0.203 -0.159 -0.161 -0.220 -0.198 -0.082 -0.216 -0.211 -0.246 -0.143 -0.110 -0.182 -0.115 -0.006  0.007 -0.009  0.111  0.309  0.401  0.513  0.657  0.548  0.448  0.303  0.250  0.119  0.287  0.263  0.258  0.426  0.666  0.391  0.576  0.766  0.500  0.468  0.659  0.518  0.140  0.153  0.078  0.119 -0.158 -0.141  0.443  0.361 -0.253 -0.139 -0.186 -0.344 -0.157 -0.159 -0.238 -0.156 -0.146 -0.246 -0.078  0.039  0.136  0.057
 -0.211 -0.236 -0.307 -0.289 -0.295 -0.334 -0.300 -0.290 -0.243 -0.228 -0.186 -0.130 -0.050 -0.016 -0.003 -0.014 -0.019  0.054  0.064  0.108  0.069  0.070  0.002  0.027  0.036  0.096  0.024  0.112  0.102 -0.020 -0.009 -0.002 -0.078 -0.056 -0.014 -0.052 -0.070 -0.052 -0.074  0.004 -0.088 -0.033  0.013 -0.035 -0.085 -0.051 -0.008 -0.078 -0.077 -0.031 -0.049 -0.120 -0.120 -0.108 -0.111 -0.014 -0.042  0.047 -0.010  0.021 -0.072 -0.049 -0.189 -0.199 -0.085 -0.102 -0.179 -0.156 -0.055 -0.151 -0.172 -0.086  0.010 -0.143 -0.068 -0.077  0.042  0.245  0.270  0.157  0.126  0.217  0.307  0.089  0.140  0.274  0.168  0.054  0.156  0.071  0.026 -0.160 -0.101 -0.057 -0.004  0.043  0.138  0.054 -0.067 -0.086 -0.146 -0.054 -0.024 -0.149 -0.054 -0.042 -0.021 -0.107 -0.042 -0.058 -0.122 -0.136 -0.084 -0.097 -0.165 -0.221 -0.194 -0.142 -0.153 -0.167 -0.073 -0.012 -0.057  0.065  0.192  0.312  0.273  0.475  0.244  0.145 -0.005 -0.025 -0.078  0.151  0.055  0.154  0.173  0.431  0.497  0.460  0.500  0.659  0.567  0.603  0.510  0.111  0.117  0.021  0.063 -0.032 -0.028  0.138  0.079 -0.211 -0.075 -0.060 -0.197 -0.004 -0.018 -0.060  0.023  0.021 -0.091  0.040  0.109  0.148  0.012
 -0.282 -0.285 -0.311 -0.270 -0.268 -0.330 -0.291 -0.234 -0.216 -0.244 -0.133 -0.054 -0.014 -0.007  0.061  0.029 -0.005  0.168  0.152  0.264  0.217  0.197  0.108  0.099  0.059  0.123  0.006  0.167  0.183 -0.033 -0.040 -0.001 -0.115 -0.098 -0.014 -0.072 -0.099 -0.085 -0.132 -0.008 -0.179 -0.093  0.042 -0.038 -0.129 -0.072 -0.027 -0.151 -0.113 -0.097 -0.146 -0.199 -0.166 -0.201 -0.175 -0.080 -0.143 -0.033 -0.105 -0.051 -0.110 -0.052 -0.143 -0.198 -0.118 -0.128 -0.198 -0.243 -0.105 -0.217 -0.261 -0.156 -0.061 -0.187 -0.095 -0.068  0.126  0.377  0.447  0.328  0.297  0.413  0.520  0.229  0.336  0.465  0.336  0.197  0.255  0.139  0.135 -0.154 -0.048  0.048  0.104  0.184  0.244  0.072 -0.067 -0.139 -0.162 -0.034 -0.043 -0.181  0.004 -0.018 -0.045 -0.097 -0.005 -0.049 -0.128 -0.194 -0.181 -0.212 -0.283 -0.295 -0.304 -0.290 -0.240 -0.276 -0.225 -0.130 -0.141  0.013  0.044  0.212  0.142  0.372  0.139  0.006 -0.098 -0.138 -0.123  0.164  0.087  0.293  0.195  0.386  0.630  0.561  0.468  0.567  0.715  0.670  0.473  0.241  0.228 -0.053  0.015  0.034  0.027  0.073  0.045 -0.227 -0.065 -0.033 -0.168  0.040  0.013 -0.030  0.057  0.032 -0.098  0.078  0.156  0.156 -0.050
 -0.242 -0.281 -0.347 -0.316 -0.340 -0.400 -0.332 -0.319 -0.315 -0.290 -0.191 -0.166 -0.102 -0.042 -0.002 -0.008 -0.042  0.114  0.108  0.213  0.144  0.160  0.060  0.098  0.089  0.197  0.104  0.202  0.194  0.032 -0.009 -0.020 -0.057 -0.013  0.000 -0.037 -0.024 -0.019 -0.050  0.031 -0.109 -0.012  0.060  0.005 -0.037  0.011  0.057 -0.043 -0.042  0.005 -0.042 -0.111 -0.104 -0.099 -0.133 -0.047 -0.058  0.052  0.010  0.055 -0.063 -0.046 -0.190 -0.214 -0.111 -0.160 -0.204 -0.215 -0.085 -0.239 -0.249 -0.144 -0.068 -0.220 -0.085 -0.087  0.115  0.318  0.384  0.297  0.229  0.286  0.408  0.176  0.132  0.252  0.141  0.018  0.041 -0.032 -0.050 -0.221 -0.175 -0.123 -0.050 -0.011  0.098  0.007 -0.108 -0.134 -0.226 -0.126 -0.053 -0.209 -0.108 -0.069 -0.065 -0.164 -0.091 -0.093 -0.183 -0.203 -0.160 -0.219 -0.269 -0.284 -0.271 -0.238 -0.234 -0.230 -0.165 -0.100 -0.102  0.024  0.156  0.293  0.306  0.530  0.347  0.218  0.081  0.021 -0.043  0.182  0.140  0.289  0.340  0.547  0.536  0.683  0.659  0.603  0.670  0.898  0.667  0.225  0.234  0.010  0.059 -0.088 -0.080  0.239  0.182 -0.279 -0.126 -0.083 -0.259 -0.049 -0.068 -0.143 -0.034 -0.049 -0.178 -0.006  0.057  0.098 -0.063
 -0.155 -0.258 -0.287 -0.255 -0.265 -0.352 -0.272 -0.288 -0.322 -0.284 -0.193 -0.212 -0.150 -0.052 -0.061 -0.042 -0.030  0.040  0.003  0.104  0.051  0.121  0.044  0.111  0.145  0.257  0.295  0.235  0.151  0.171 -0.045 -0.173 -0.099  0.019 -0.104 -0.144 -0.036 -0.064 -0.095 -0.044 -0.059  0.109  0.160  0.242  0.207  0.219  0.248  0.228  0.210  0.241  0.226  0.177  0.138  0.174  0.074  0.009  0.091  0.115  0.185  0.186  0.130  0.024 -0.191 -0.091  0.004 -0.077 -0.142 -0.121 -0.031 -0.103 -0.117 -0.102 -0.041 -0.157  0.005 -0.066  0.103  0.299  0.259  0.133  0.056  0.138  0.181 -0.021 -0.043  0.053 -0.061 -0.155 -0.106 -0.132 -0.209 -0.232 -0.258 -0.237 -0.177 -0.172 -0.036 -0.087 -0.186 -0.149 -0.257 -0.206 -0.078 -0.185 -0.180 -0.082 -0.050 -0.130 -0.081 -0.073 -0.149 -0.167 -0.171 -0.134 -0.186 -0.204 -0.194 -0.170 -0.170 -0.140 -0.104 -0.069 -0.068  0.067  0.198  0.262  0.276  0.469  0.289  0.239  0.063  0.036 -0.070  0.049 -0.070  0.009  0.144  0.387  0.318  0.426  0.518  0.510  0.473  0.667  0.869  0.174  0.216  0.080  0.051 -0.202 -0.188  0.131  0.051 -0.308 -0.218 -0.127 -0.274 -0.153 -0.148 -0.166 -0.054 -0.026 -0.106  0.076  0.014  0.097 -0.157
 -0.180 -0.235 -0.144 -0.056 -0.113 -0.221 -0.075 -0.003 -0.139 -0.194  0.069  0.097  0.090  0.263  0.410  0.251  0.251  0.771  0.449  0.905  0.837  0.889  0.751  0.739  0.442  0.491  0.253  0.404  0.695  0.171  0.039 -0.035 -0.248 -0.252 -0.178 -0.322 -0.339 -0.372 -0.426 -0.245 -0.174 -0.129  0.245  0.174 -0.055  0.090  0.059 -0.096  0.048  0.053 -0.107 -0.060  0.059 -0.052  0.019 -0.036 -0.240 -0.157 -0.206 -0.001  0.227  0.352  0.163  0.194  0.193  0.114 -0.058 -0.081 -0.063 -0.075 -0.152 -0.101 -0.092 -0.178 -0.103 -0.056  0.081  0.274  0.333  0.304  0.386  0.409  0.362  0.288  0.412  0.347  0.318  0.292  0.180  0.165  0.188 -0.027  0.073  0.177  0.252  0.313  0.255  0.083 -0.003 -0.130 -0.096  0.007 -0.065 -0.239 -0.070 -0.049 -0.154 -0.214 -0.046 -0.088 -0.232 -0.269 -0.374 -0.376 -0.427 -0.361 -0.365 -0.476 -0.371 -0.349 -0.398 -0.330 -0.254 -0.036 -0.244 -0.117 -0.072  0.032  0.058 -0.026  0.002 -0.100 -0.052  0.042  0.188  0.368  0.195  0.161  0.337  0.332  0.140  0.111  0.241  0.225  0.174  1.000  0.944  0.077  0.127  0.153  0.150  0.076  0.107 -0.148 -0.127 -0.110 -0.111 -0.062 -0.109 -0.061  0.027  0.001 -0.024  0.236  0.213  0.156 -0.236
 -0.165 -0.252 -0.150 -0.073 -0.120 -0.249 -0.107 -0.041 -0.184 -0.237  0.013  0.023  0.010  0.208  0.314  0.175  0.183  0.662  0.366  0.817  0.722  0.827  0.662  0.709  0.449  0.558  0.335  0.434  0.667  0.205  0.037 -0.083 -0.252 -0.227 -0.207 -0.345 -0.330 -0.368 -0.406 -0.246 -0.131 -0.071  0.286  0.251  0.025  0.165  0.142 -0.002  0.111  0.134 -0.014  0.007  0.098  0.028  0.049  0.006 -0.146 -0.068 -0.094  0.083  0.246  0.333  0.103  0.170  0.176  0.071 -0.078 -0.093 -0.080 -0.083 -0.154 -0.120 -0.104 -0.187 -0.104 -0.066  0.070  0.272  0.309  0.270  0.340  0.363  0.325  0.245  0.346  0.291  0.271  0.237  0.125  0.123  0.133 -0.060  0.030  0.127  0.201  0.255  0.217  0.068 -0.017 -0.122 -0.107 -0.018 -0.069 -0.217 -0.104 -0.072 -0.155 -0.223 -0.072 -0.101 -0.236 -0.256 -0.346 -0.355 -0.393 -0.326 -0.322 -0.423 -0.337 -0.303 -0.343 -0.294 -0.223 -0.011 -0.200 -0.097 -0.039  0.057  0.084  0.011  0.027 -0.067 -0.037  0.036  0.173  0.332  0.192  0.170  0.307  0.321  0.153  0.117  0.228  0.234  0.216  0.944  0.962  0.126  0.158  0.113  0.114  0.086  0.110 -0.144 -0.136 -0.108 -0.141 -0.098 -0.134 -0.095 -0.004 -0.025 -0.056  0.183  0.136  0.116 -0.260
  0.075  0.061  0.081  0.050  0.027  0.027  0.039 -0.033 -0.048  0.009 -0.033 -0.104 -0.035  0.158 -0.056 -0.115 -0.160 -0.115 -0.236  0.010  0.009  0.125  0.082  0.154  0.055  0.086  0.056 -0.074 -0.174 -0.215 -0.316 -0.298 -0.378 -0.342 -0.345 -0.417 -0.379 -0.407 -0.354 -0.407 -0.273 -0.265 -0.062 -0.033 -0.158 -0.113 -0.033 -0.036 -0.106  0.064  0.136 -0.024  0.051  0.440  0.437  0.836  0.663  0.706  0.414  0.545  0.335  0.543  0.201  0.298  0.537  0.334  0.151  0.341  0.202  0.310  0.322  0.222  0.318  0.195  0.141  0.131  0.041 -0.040 -0.125 -0.100 -0.121 -0.119 -0.108 -0.112 -0.128 -0.128 -0.057 -0.058 -0.158  0.026  0.053  0.035  0.171  0.091  0.119  0.016  0.009  0.170  0.267  0.312  0.255  0.247  0.216  0.222  0.126  0.153  0.171  0.176  0.036  0.038  0.058  0.079  0.128  0.198  0.230  0.263  0.255  0.266  0.242  0.289  0.246  0.202  0.277  0.172  0.151  0.156  0.269  0.170  0.293  0.291  0.310  0.309  0.234  0.138  0.213  0.067  0.184  0.225 -0.018  0.025  0.078  0.021 -0.053  0.010  0.080  0.077  0.126  1.000  0.919  0.203  0.225  0.320  0.291 -0.126 -0.335 -0.285 -0.080 -0.049 -0.102 -0.031  0.063  0.136  0.089  0.062  0.002  0.049 -0.016
  0.046  0.068  0.063  0.018 -0.000  0.017  0.009 -0.053 -0.044  0.002 -0.046 -0.084 -0.006  0.165 -0.022 -0.097 -0.172 -0.066 -0.174  0.095  0.094  0.173  0.111  0.157  0.031  0.084 -0.025 -0.064 -0.146 -0.316 -0.300 -0.220 -0.391 -0.403 -0.301 -0.388 -0.413 -0.413 -0.370 -0.400 -0.329 -0.326 -0.092 -0.142 -0.305 -0.235 -0.119 -0.188 -0.271 -0.064 -0.014 -0.211 -0.121  0.212  0.224  0.728  0.503  0.652  0.280  0.479  0.231  0.512  0.187  0.189  0.434  0.283  0.103  0.276  0.157  0.259  0.269  0.213  0.343  0.187  0.126  0.140  0.079  0.008 -0.041  0.002 -0.006 -0.035 -0.002 -0.009 -0.020 -0.023  0.057  0.047 -0.082  0.095  0.162  0.050  0.249  0.179  0.213  0.124  0.104  0.231  0.326  0.340  0.295  0.323  0.243  0.210  0.180  0.190  0.187  0.195  0.070  0.056  0.080  0.089  0.127  0.180  0.194  0.228  0.216  0.237  0.219  0.248  0.226  0.190  0.266  0.160  0.134  0.172  0.278  0.198  0.305  0.275  0.306  0.298  0.235  0.191  0.290  0.176  0.245  0.286  0.082  0.101  0.119  0.063  0.015  0.059  0.051  0.127  0.158  0.919  0.944  0.293  0.312  0.353  0.332 -0.086 -0.297 -0.263 -0.072  0.008 -0.051  0.001  0.103  0.161  0.087  0.045  0.057  0.094  0.071
  0.063  0.163  0.263  0.241  0.264  0.212  0.195  0.227  0.201  0.107  0.114  0.213  0.130  0.153  0.197  0.034 -0.198  0.045 -0.152  0.196  0.312  0.333  0.317  0.200 -0.097 -0.085 -0.220 -0.188 -0.247 -0.576 -0.520 -0.300 -0.605 -0.705 -0.471 -0.588 -0.673 -0.679 -0.605 -0.633 -0.568 -0.570 -0.120 -0.247 -0.566 -0.476 -0.237 -0.427 -0.549 -0.369 -0.283 -0.491 -0.428 -0.335 -0.211  0.212  0.030  0.167 -0.166 -0.085 -0.226  0.121  0.155 -0.006  0.018  0.096  0.066  0.092 -0.005  0.153  0.207  0.179  0.251  0.176  0.044  0.109  0.093 -0.014  0.094  0.163  0.278  0.277  0.225  0.286  0.478  0.383  0.467  0.505  0.306  0.466  0.853  0.366  0.928  0.897  0.936  0.839  0.594  0.559  0.813  0.638  0.742  0.901  0.448  0.439  0.604  0.531  0.352  0.437  0.401  0.237  0.331  0.132  0.087  0.270  0.227  0.342  0.187  0.123  0.317  0.241  0.082  0.098  0.254  0.036 -0.168 -0.040 -0.057 -0.142 -0.036 -0.110  0.052  0.020  0.152  0.209  0.357  0.394  0.172  0.072  0.266  0.073 -0.158 -0.032  0.034 -0.088 -0.202  0.153  0.113  0.203  0.293  1.000  0.988  0.138  0.198  0.148 -0.090 -0.102  0.200  0.270  0.127  0.135  0.272  0.210  0.121  0.102  0.150  0.076  0.025
  0.069  0.168  0.263  0.240  0.258  0.204  0.191  0.214  0.185  0.098  0.105  0.194  0.109  0.146  0.177  0.017 -0.209  0.029 -0.166  0.182  0.295  0.328  0.308  0.206 -0.089 -0.066 -0.194 -0.180 -0.248 -0.566 -0.517 -0.307 -0.593 -0.691 -0.474 -0.585 -0.660 -0.670 -0.589 -0.629 -0.551 -0.550 -0.117 -0.230 -0.541 -0.457 -0.210 -0.396 -0.535 -0.345 -0.252 -0.472 -0.416 -0.311 -0.205  0.225  0.057  0.196 -0.130 -0.052 -0.215  0.126  0.145 -0.010  0.016  0.086  0.064  0.095 -0.010  0.149  0.208  0.178  0.246  0.170  0.042  0.110  0.093 -0.023  0.084  0.158  0.261  0.252  0.211  0.273  0.438  0.347  0.434  0.470  0.252  0.432  0.809  0.328  0.905  0.860  0.918  0.806  0.577  0.558  0.822  0.659  0.741  0.894  0.455  0.440  0.587  0.525  0.352  0.422  0.376  0.222  0.315  0.133  0.095  0.271  0.239  0.357  0.204  0.144  0.330  0.260  0.103  0.113  0.271  0.043 -0.144 -0.019 -0.025 -0.117 -0.006 -0.076  0.081  0.051  0.168  0.217  0.367  0.386  0.186  0.094  0.253  0.078 -0.141 -0.028  0.027 -0.080 -0.188  0.150  0.114  0.225  0.312  0.988  0.992  0.165  0.221  0.137 -0.109 -0.116  0.186  0.249  0.106  0.111  0.252  0.191  0.099  0.068  0.120  0.056  0.022
 -0.088 -0.091 -0.202 -0.211 -0.259 -0.324 -0.216 -0.295 -0.360 -0.265 -0.160 -0.297 -0.229 -0.067 -0.103 -0.168 -0.160 -0.082 -0.078  0.071  0.059  0.097  0.021  0.052 -0.034  0.052 -0.027  0.013 -0.043 -0.206 -0.043  0.021 -0.133 -0.180 -0.060 -0.105 -0.156 -0.117 -0.153 -0.124 -0.142 -0.110 -0.062 -0.126 -0.208 -0.194 -0.075 -0.182 -0.241 -0.110 -0.139 -0.226 -0.158 -0.030  0.017  0.263  0.140  0.229  0.039  0.121  0.005  0.156 -0.056 -0.015  0.125 -0.056 -0.053  0.092 -0.013 -0.063 -0.007  0.113  0.100 -0.082  0.006  0.025  0.117  0.036  0.054  0.139  0.101 -0.009  0.093  0.128 -0.070 -0.063  0.067 -0.002 -0.156 -0.063  0.027  0.002  0.080  0.006  0.076  0.016  0.075  0.147  0.199  0.235  0.163  0.162  0.190  0.117  0.005  0.015  0.049 -0.045 -0.095 -0.131 -0.116 -0.067  0.021 -0.065 -0.034  0.028  0.148  0.114  0.080  0.236  0.296  0.188  0.360  0.291  0.375  0.458  0.816  0.597  0.885  0.824  0.894  0.834  0.647  0.591  0.717  0.402  0.606  0.792  0.208  0.344  0.443  0.138  0.073  0.239  0.131  0.076  0.086  0.320  0.353  0.138  0.165  1.000  0.935 -0.057 -0.213 -0.361 -0.340 -0.225 -0.263 -0.366 -0.254 -0.246 -0.275 -0.249 -0.126 -0.014  0.068
 -0.077 -0.062 -0.154 -0.160 -0.206 -0.276 -0.168 -0.234 -0.308 -0.237 -0.116 -0.241 -0.210 -0.050 -0.067 -0.150 -0.157 -0.050 -0.066  0.107  0.101  0.135  0.059  0.075 -0.029  0.053 -0.038  0.015 -0.032 -0.224 -0.051  0.021 -0.157 -0.216 -0.077 -0.129 -0.192 -0.155 -0.177 -0.149 -0.157 -0.134 -0.049 -0.129 -0.235 -0.209 -0.087 -0.207 -0.265 -0.131 -0.159 -0.253 -0.181 -0.063 -0.011  0.240  0.112  0.206  0.013  0.094 -0.017  0.151 -0.027 -0.009  0.104 -0.060 -0.044  0.075 -0.030 -0.068 -0.018  0.096  0.075 -0.081 -0.015  0.014  0.102  0.019  0.054  0.152  0.135  0.026  0.117  0.165 -0.001 -0.012  0.131  0.067 -0.102 -0.010  0.094  0.035  0.141  0.079  0.143  0.090  0.120  0.175  0.239  0.254  0.204  0.209  0.197  0.132  0.054  0.041  0.042 -0.021 -0.062 -0.113 -0.089 -0.065  0.003 -0.055 -0.038  0.038  0.134  0.082  0.068  0.206  0.239  0.139  0.322  0.244  0.265  0.360  0.700  0.477  0.788  0.715  0.834  0.759  0.632  0.581  0.740  0.452  0.592  0.721  0.215  0.327  0.361  0.079  0.045  0.182  0.051  0.107  0.110  0.291  0.332  0.198  0.221  0.935  0.918 -0.002 -0.174 -0.315 -0.283 -0.191 -0.229 -0.327 -0.229 -0.229 -0.261 -0.241 -0.120 -0.030  0.055
  0.124  0.059  0.077  0.004  0.044  0.028 -0.009  0.014  0.041 -0.036 -0.051  0.018 -0.061 -0.122 -0.097 -0.081 -0.107 -0.155 -0.069 -0.096 -0.102 -0.141 -0.158 -0.181 -0.106 -0.069 -0.058 -0.025 -0.063 -0.132  0.144  0.127 -0.080 -0.116  0.012 -0.057 -0.159 -0.081 -0.062 -0.044  0.104  0.079  0.160  0.050 -0.106 -0.075 -0.030 -0.088 -0.164 -0.087 -0.085 -0.159 -0.152 -0.185 -0.187 -0.091 -0.069 -0.011 -0.057 -0.086 -0.165 -0.149 -0.129 -0.198 -0.178 -0.126 -0.102 -0.056 -0.127 -0.013 -0.031 -0.078  0.007  0.025 -0.036 -0.040 -0.032 -0.083 -0.123 -0.063  0.006 -0.067 -0.056  0.061  0.106  0.028  0.155  0.207  0.120  0.110  0.143  0.117  0.159  0.132  0.114  0.115  0.054  0.061  0.160  0.171  0.216  0.146  0.018  0.184  0.037 -0.039 -0.039  0.073 -0.004 -0.025  0.097  0.102  0.108  0.172  0.107  0.130  0.095  0.095  0.106  0.069  0.037  0.031 -0.011 -0.093 -0.175 -0.190 -0.177 -0.257 -0.151 -0.153 -0.035 -0.050  0.017 -0.021  0.095  0.064 -0.026 -0.162 -0.102 -0.171 -0.253 -0.211 -0.227 -0.279 -0.308 -0.148 -0.144 -0.126 -0.086  0.148  0.137 -0.057 -0.002  0.766  0.439  0.255  0.106  0.012  0.013 -0.075 -0.053 -0.083 -0.025 -0.129 -0.084 -0.109  0.072
 -0.006 -0.072 -0.110 -0.112 -0.101 -0.071 -0.132 -0.062  0.018 -0.064 -0.053  0.050  0.001 -0.136 -0.071 -0.045 -0.030 -0.071  0.100 -0.056 -0.091 -0.166 -0.193 -0.215 -0.098 -0.080 -0.101  0.039  0.054  0.017  0.294  0.286  0.132  0.103  0.228  0.193  0.076  0.162  0.144  0.214  0.184  0.190  0.135  0.023 -0.034 -0.037 -0.018 -0.092 -0.082 -0.100 -0.155 -0.108 -0.114 -0.231 -0.232 -0.269 -0.218 -0.198 -0.142 -0.191 -0.213 -0.269 -0.183 -0.273 -0.285 -0.190 -0.180 -0.235 -0.167 -0.177 -0.228 -0.204 -0.111 -0.115 -0.137 -0.155 -0.151 -0.116 -0.120 -0.084 -0.023 -0.077 -0.051  0.047  0.098  0.065  0.126  0.135  0.239  0.067  0.035  0.058 -0.075 -0.033 -0.069  0.010  0.032 -0.063 -0.099 -0.092 -0.058 -0.095 -0.113 -0.022 -0.105 -0.144 -0.128 -0.072 -0.065 -0.032 -0.038  0.003  0.029 -0.110 -0.097 -0.141 -0.104 -0.092 -0.111 -0.160 -0.113 -0.058 -0.173 -0.105 -0.132 -0.142 -0.217 -0.184 -0.232 -0.239 -0.212 -0.208 -0.128 -0.065 -0.058 -0.017 -0.105 -0.186 -0.053 -0.096 -0.139 -0.075 -0.065 -0.126 -0.218 -0.127 -0.136 -0.335 -0.297 -0.090 -0.109 -0.213 -0.174  0.439  0.755  0.511  0.120  0.134  0.180  0.069  0.020 -0.016  0.008 -0.023  0.076 -0.008  0.084
  0.042 -0.019  0.030  0.014  0.049  0.100 -0.014  0.064  0.163  0.061 -0.036  0.120  0.033 -0.098 -0.056 -0.005 -0.057 -0.065  0.026 -0.076 -0.093 -0.120 -0.132 -0.123 -0.043  0.035  0.042  0.064  0.013  0.058  0.118  0.065  0.106  0.125  0.073  0.115  0.109  0.126  0.203  0.141  0.151  0.171  0.092  0.078  0.089  0.073  0.100  0.094  0.026  0.034  0.040  0.015 -0.065 -0.126 -0.242 -0.261 -0.095 -0.063  0.040 -0.045 -0.181 -0.273 -0.185 -0.283 -0.344 -0.181 -0.155 -0.299 -0.135 -0.152 -0.239 -0.235 -0.167 -0.091 -0.128 -0.174 -0.200 -0.110 -0.113 -0.122 -0.077 -0.079 -0.104 -0.042  0.026 -0.002  0.027  0.057  0.191  0.037 -0.008  0.013 -0.077 -0.040 -0.079 -0.027  0.024 -0.085 -0.092 -0.074 -0.062 -0.100 -0.120 -0.048 -0.055 -0.097 -0.109 -0.044 -0.018  0.047 -0.021  0.003 -0.021 -0.068 -0.078 -0.117 -0.150 -0.126 -0.117 -0.204 -0.209 -0.141 -0.234 -0.180 -0.226 -0.276 -0.357 -0.290 -0.359 -0.350 -0.322 -0.312 -0.209 -0.205 -0.215 -0.128 -0.194 -0.319 -0.099 -0.117 -0.186 -0.060 -0.033 -0.083 -0.127 -0.110 -0.108 -0.285 -0.263 -0.102 -0.116 -0.361 -0.315  0.255  0.511  0.764  0.311  0.212  0.275  0.245  0.145  0.115  0.083  0.016  0.028 -0.037 -0.019
  0.116  0.252  0.412  0.399  0.494  0.558  0.419  0.550  0.609  0.474  0.288  0.532  0.398  0.236  0.238  0.171  0.040  0.008 -0.093 -0.112  0.000 -0.023  0.080  0.012 -0.071 -0.127 -0.126 -0.173 -0.198 -0.147 -0.306 -0.230 -0.112 -0.113 -0.226 -0.143 -0.073 -0.141 -0.035 -0.218 -0.201 -0.262 -0.243 -0.168 -0.103 -0.127 -0.087 -0.032 -0.093 -0.104 -0.005 -0.048 -0.087 -0.096 -0.095 -0.045 -0.014 -0.008 -0.025 -0.076 -0.115 -0.028  0.202  0.050 -0.076  0.137  0.144  0.009  0.044  0.179  0.158  0.056  0.056  0.210  0.034  0.024 -0.204 -0.200 -0.191 -0.195 -0.135 -0.038 -0.176 -0.149  0.048 -0.004 -0.040  0.079  0.125  0.094  0.164  0.081  0.268  0.278  0.210  0.158  0.044  0.004  0.162  0.131  0.212  0.197  0.083  0.112  0.290  0.227  0.175  0.283  0.288  0.286  0.275  0.166  0.055  0.213  0.155  0.175  0.022  0.008  0.134  0.011 -0.122 -0.045 -0.045 -0.157 -0.289 -0.302 -0.381 -0.403 -0.392 -0.358 -0.269 -0.260 -0.126 -0.193 -0.205 -0.189 -0.250 -0.398 -0.187 -0.265 -0.344 -0.197 -0.168 -0.259 -0.274 -0.111 -0.141 -0.080 -0.072  0.200  0.186 -0.340 -0.283  0.106  0.120  0.311  0.749  0.547  0.443  0.555  0.439  0.404  0.355  0.162  0.042 -0.065 -0.079
  0.018  0.138  0.206  0.199  0.286  0.349  0.194  0.309  0.443  0.337  0.165  0.467  0.410  0.236  0.214  0.153  0.029  0.036 -0.055 -0.028  0.069  0.021  0.091  0.002 -0.086 -0.139 -0.231 -0.178 -0.195 -0.300 -0.292 -0.135 -0.171 -0.207 -0.175 -0.135 -0.153 -0.170 -0.093 -0.223 -0.294 -0.339 -0.301 -0.303 -0.303 -0.316 -0.200 -0.240 -0.311 -0.274 -0.184 -0.275 -0.291 -0.271 -0.209  0.009 -0.026  0.035 -0.105 -0.131 -0.245 -0.089  0.090 -0.122 -0.136  0.081  0.036 -0.052  0.013  0.136  0.089  0.060  0.180  0.176  0.058  0.043 -0.117 -0.084 -0.065 -0.067  0.011  0.086  0.002 -0.017  0.189  0.169  0.113  0.176  0.251  0.208  0.294  0.104  0.306  0.332  0.276  0.265  0.152  0.097  0.216  0.133  0.202  0.267  0.128  0.069  0.336  0.312  0.249  0.310  0.358  0.380  0.321  0.196  0.089  0.190  0.081  0.069 -0.060 -0.010  0.083 -0.061 -0.104  0.009 -0.027 -0.136 -0.171 -0.130 -0.224 -0.196 -0.265 -0.268 -0.229 -0.223 -0.114 -0.066 -0.097 -0.039 -0.128 -0.195  0.025 -0.070 -0.157 -0.004  0.040 -0.049 -0.153 -0.062 -0.098 -0.049  0.008  0.270  0.249 -0.225 -0.191  0.012  0.134  0.212  0.547  0.806  0.600  0.605  0.578  0.517  0.346  0.184  0.203  0.121  0.123
  0.011  0.114  0.150  0.107  0.204  0.289  0.119  0.200  0.363  0.277  0.085  0.322  0.268  0.100  0.088  0.080 -0.019 -0.026 -0.041 -0.074 -0.007 -0.047  0.002 -0.061 -0.094 -0.098 -0.176 -0.124 -0.165 -0.211 -0.190 -0.064 -0.049 -0.079 -0.071 -0.005 -0.019 -0.029  0.046 -0.075 -0.181 -0.215 -0.243 -0.248 -0.205 -0.225 -0.138 -0.161 -0.230 -0.192 -0.126 -0.201 -0.252 -0.242 -0.224 -0.047 -0.024  0.030 -0.062 -0.110 -0.252 -0.155  0.003 -0.167 -0.199 -0.013 -0.001 -0.116 -0.010  0.049  0.007  0.016  0.106  0.123  0.017 -0.015 -0.175 -0.097 -0.085 -0.086 -0.033  0.016 -0.043 -0.058  0.103  0.109  0.060  0.107  0.222  0.161  0.176  0.048  0.174  0.195  0.134  0.138  0.079  0.022  0.105  0.055  0.109  0.138  0.055  0.026  0.246  0.197  0.161  0.224  0.267  0.305  0.261  0.188  0.102  0.132  0.062  0.028 -0.055  0.011  0.046 -0.070 -0.062  0.014 -0.062 -0.097 -0.144 -0.127 -0.225 -0.191 -0.276 -0.265 -0.246 -0.219 -0.134 -0.106 -0.152 -0.108 -0.170 -0.221 -0.020 -0.106 -0.159 -0.018  0.013 -0.068 -0.148 -0.109 -0.134 -0.102 -0.051  0.127  0.106 -0.263 -0.229  0.013  0.180  0.275  0.443  0.600  0.641  0.580  0.443  0.482  0.319  0.115  0.153  0.087  0.108
  0.035  0.177  0.285  0.249  0.366  0.470  0.296  0.404  0.553  0.464  0.215  0.476  0.439  0.239  0.231  0.198  0.077  0.065 -0.040 -0.037  0.058  0.009  0.099  0.011 -0.067 -0.137 -0.178 -0.159 -0.160 -0.173 -0.292 -0.178 -0.113 -0.126 -0.187 -0.108 -0.076 -0.136 -0.046 -0.195 -0.245 -0.309 -0.269 -0.233 -0.181 -0.193 -0.148 -0.126 -0.146 -0.163 -0.089 -0.131 -0.137 -0.156 -0.101  0.007 -0.031 -0.008 -0.100 -0.108 -0.133 -0.018  0.178  0.013 -0.047  0.164  0.130 -0.003  0.089  0.199  0.137  0.089  0.153  0.220  0.066  0.042 -0.225 -0.140 -0.146 -0.168 -0.129  0.005 -0.112 -0.176  0.076  0.092 -0.001  0.070  0.234  0.173  0.169  0.051  0.209  0.237  0.150  0.130  0.050  0.011  0.083  0.044  0.133  0.155  0.072  0.038  0.307  0.239  0.221  0.324  0.361  0.360  0.327  0.212  0.069  0.188  0.091  0.076 -0.065 -0.020  0.080 -0.053 -0.124 -0.021 -0.055 -0.111 -0.207 -0.186 -0.325 -0.279 -0.374 -0.363 -0.336 -0.306 -0.187 -0.173 -0.240 -0.197 -0.257 -0.327 -0.072 -0.196 -0.238 -0.060 -0.030 -0.143 -0.166 -0.061 -0.095 -0.031  0.001  0.135  0.111 -0.366 -0.327 -0.075  0.069  0.245  0.555  0.605  0.580  0.776  0.585  0.608  0.511  0.311  0.230  0.097  0.002
  0.012  0.100  0.212  0.206  0.277  0.321  0.206  0.307  0.396  0.312  0.170  0.422  0.426  0.278  0.249  0.185  0.054  0.087 -0.062  0.046  0.132  0.102  0.169  0.076 -0.039 -0.086 -0.142 -0.109 -0.147 -0.252 -0.336 -0.227 -0.272 -0.286 -0.278 -0.276 -0.266 -0.308 -0.230 -0.332 -0.328 -0.345 -0.193 -0.177 -0.253 -0.236 -0.133 -0.171 -0.220 -0.179 -0.101 -0.199 -0.179 -0.165 -0.098  0.088  0.014  0.064 -0.083 -0.062 -0.116  0.030  0.131 -0.027 -0.006  0.189  0.070  0.015  0.067  0.237  0.173  0.095  0.239  0.216  0.107  0.053 -0.100 -0.039 -0.060 -0.099 -0.027  0.086  0.000 -0.075  0.177  0.187  0.112  0.165  0.240  0.218  0.280  0.095  0.301  0.326  0.273  0.251  0.152  0.110  0.207  0.140  0.217  0.283  0.148  0.092  0.344  0.332  0.276  0.349  0.388  0.367  0.318  0.177  0.048  0.189  0.091  0.114 -0.048 -0.023  0.106 -0.026 -0.124 -0.022 -0.010 -0.090 -0.191 -0.128 -0.245 -0.186 -0.276 -0.289 -0.261 -0.254 -0.152 -0.098 -0.128 -0.068 -0.148 -0.198  0.052 -0.067 -0.156  0.023  0.057 -0.034 -0.054  0.027 -0.004  0.063  0.103  0.272  0.252 -0.254 -0.229 -0.053  0.020  0.145  0.439  0.578  0.443  0.585  0.653  0.578  0.464  0.352  0.288  0.146  0.020
  0.016  0.106  0.193  0.153  0.243  0.311  0.181  0.255  0.380  0.303  0.125  0.353  0.379  0.222  0.184  0.142  0.040  0.040 -0.087  0.018  0.095  0.080  0.129  0.048 -0.047 -0.077 -0.130 -0.119 -0.173 -0.260 -0.328 -0.219 -0.268 -0.273 -0.272 -0.272 -0.256 -0.293 -0.221 -0.335 -0.325 -0.335 -0.200 -0.186 -0.247 -0.238 -0.135 -0.158 -0.209 -0.153 -0.071 -0.174 -0.156 -0.107 -0.043  0.163  0.084  0.123 -0.038 -0.025 -0.093  0.041  0.106 -0.020  0.034  0.204  0.073  0.050  0.109  0.265  0.209  0.138  0.296  0.264  0.162  0.092 -0.120 -0.065 -0.126 -0.147 -0.089  0.017 -0.071 -0.146  0.107  0.138  0.067  0.106  0.241  0.207  0.226  0.098  0.263  0.277  0.206  0.175  0.086  0.085  0.186  0.144  0.204  0.241  0.139  0.100  0.331  0.311  0.279  0.353  0.376  0.354  0.317  0.178  0.066  0.202  0.117  0.137 -0.002  0.028  0.138  0.037 -0.053  0.022  0.025 -0.023 -0.113 -0.083 -0.203 -0.149 -0.247 -0.247 -0.237 -0.215 -0.130 -0.100 -0.161 -0.135 -0.179 -0.190  0.011 -0.095 -0.146  0.021  0.032 -0.049 -0.026  0.001 -0.025  0.136  0.161  0.210  0.191 -0.246 -0.229 -0.083 -0.016  0.115  0.404  0.517  0.482  0.608  0.578  0.769  0.538  0.362  0.334  0.212  0.059
  0.063  0.130  0.248  0.204  0.286  0.372  0.247  0.324  0.419  0.363  0.172  0.347  0.379  0.240  0.216  0.175  0.090  0.050 -0.055 -0.000  0.071  0.036  0.111  0.019 -0.051 -0.127 -0.111 -0.114 -0.141 -0.152 -0.292 -0.235 -0.225 -0.199 -0.240 -0.247 -0.206 -0.256 -0.209 -0.304 -0.250 -0.279 -0.140 -0.097 -0.136 -0.124 -0.110 -0.083 -0.077 -0.092 -0.050 -0.071 -0.028 -0.039  0.049  0.120  0.019  0.008 -0.099 -0.064  0.014  0.094  0.160  0.116  0.145  0.315  0.148  0.166  0.186  0.396  0.318  0.242  0.319  0.320  0.195  0.107 -0.124 -0.123 -0.210 -0.222 -0.177 -0.061 -0.171 -0.212  0.022  0.031 -0.019  0.054  0.191  0.184  0.143  0.112  0.184  0.191  0.118  0.093  0.003  0.014  0.089  0.089  0.158  0.148  0.088  0.114  0.226  0.202  0.220  0.310  0.304  0.278  0.281  0.187  0.080  0.198  0.135  0.128  0.023  0.046  0.152  0.049 -0.028  0.039  0.027 -0.026 -0.111 -0.113 -0.232 -0.220 -0.272 -0.248 -0.235 -0.211 -0.154 -0.167 -0.219 -0.218 -0.237 -0.276 -0.117 -0.228 -0.246 -0.091 -0.098 -0.178 -0.106 -0.024 -0.056  0.089  0.087  0.121  0.099 -0.275 -0.261 -0.025  0.008  0.083  0.355  0.346  0.319  0.511  0.464  0.538  0.749  0.435  0.227  0.089 -0.056
 -0.038 -0.026  0.041  0.087  0.122  0.157  0.176  0.244  0.251  0.207  0.216  0.331  0.394  0.347  0.387  0.260  0.269  0.316  0.172  0.275  0.324  0.260  0.293  0.179  0.067 -0.112 -0.129 -0.026  0.082 -0.040 -0.170 -0.112 -0.316 -0.276 -0.164 -0.302 -0.341 -0.344 -0.454 -0.282 -0.317 -0.289  0.036 -0.003 -0.195 -0.136 -0.205 -0.212  0.007 -0.126 -0.161 -0.025  0.101  0.004  0.229  0.105 -0.144 -0.225 -0.304 -0.192  0.202  0.271  0.276  0.297  0.379  0.436  0.163  0.216  0.238  0.323  0.254  0.171  0.260  0.176  0.145  0.044  0.007  0.078  0.014 -0.034  0.038  0.175  0.042 -0.016  0.280  0.248  0.126  0.173  0.306  0.207  0.206  0.177  0.158  0.213  0.143  0.175  0.092  0.013 -0.034 -0.096  0.003  0.064 -0.015 -0.055  0.091  0.101  0.063  0.133  0.188  0.148  0.110 -0.014 -0.112 -0.025 -0.085 -0.094 -0.162 -0.187 -0.082 -0.161 -0.241 -0.117 -0.121 -0.027 -0.155 -0.115 -0.227 -0.122 -0.225 -0.248 -0.266 -0.265 -0.195 -0.132 -0.178 -0.080 -0.171 -0.159  0.080 -0.054 -0.078  0.040  0.078 -0.006  0.076  0.236  0.183  0.062  0.045  0.102  0.068 -0.249 -0.241 -0.129 -0.023  0.016  0.162  0.184  0.115  0.311  0.352  0.362  0.435  0.785  0.587  0.393 -0.055
 -0.126 -0.023 -0.106 -0.067 -0.068  0.003  0.013  0.036  0.094  0.070  0.106  0.229  0.354  0.232  0.319  0.231  0.254  0.307  0.298  0.323  0.349  0.219  0.226  0.073 -0.023 -0.202 -0.359 -0.085  0.080 -0.230  0.091  0.281 -0.178 -0.265  0.143 -0.048 -0.270 -0.155 -0.341 -0.064 -0.258 -0.242 -0.030 -0.248 -0.471 -0.432 -0.429 -0.532 -0.313 -0.404 -0.446 -0.340 -0.162 -0.267  0.041  0.082 -0.247 -0.266 -0.472 -0.339 -0.006  0.140  0.180  0.089  0.264  0.304  0.057  0.121  0.155  0.151  0.089  0.111  0.287  0.097  0.077  0.011 -0.010  0.059  0.016  0.050  0.136  0.169  0.140  0.107  0.330  0.325  0.237  0.265  0.354  0.232  0.275  0.181  0.179  0.228  0.183  0.243  0.178  0.096  0.037 -0.062  0.029  0.118  0.011 -0.103  0.113  0.105  0.040  0.073  0.168  0.117  0.085 -0.007 -0.061 -0.124 -0.132 -0.140 -0.171 -0.169 -0.112 -0.177 -0.195 -0.073 -0.096 -0.007 -0.075 -0.010 -0.110  0.008 -0.121 -0.177 -0.200 -0.201 -0.132 -0.005 -0.029  0.065 -0.050 -0.011  0.186  0.052  0.039  0.109  0.156  0.057  0.014  0.213  0.136  0.002  0.057  0.150  0.120 -0.126 -0.120 -0.084  0.076  0.028  0.042  0.203  0.153  0.230  0.288  0.334  0.227  0.587  0.858  0.633  0.312
 -0.134 -0.059 -0.163 -0.138 -0.129 -0.098 -0.085 -0.092 -0.038 -0.032 -0.006  0.059  0.178  0.110  0.176  0.126  0.167  0.203  0.218  0.230  0.233  0.158  0.147  0.049 -0.003 -0.117 -0.251 -0.044  0.051 -0.201  0.080  0.236 -0.125 -0.193  0.141 -0.006 -0.185 -0.082 -0.243 -0.017 -0.192 -0.164 -0.034 -0.201 -0.371 -0.349 -0.321 -0.406 -0.266 -0.295 -0.343 -0.274 -0.149 -0.198  0.020  0.098 -0.134 -0.132 -0.307 -0.208 -0.009  0.090  0.044  0.005  0.190  0.186 -0.001  0.106  0.126  0.080  0.052  0.110  0.265  0.053  0.072 -0.015  0.020  0.139  0.069  0.081  0.126  0.115  0.118  0.070  0.204  0.207  0.167  0.142  0.246  0.138  0.191  0.146  0.103  0.117  0.078  0.130  0.132  0.085  0.028 -0.051 -0.004  0.075 -0.002 -0.111  0.028  0.029 -0.021 -0.013  0.053  0.047  0.013 -0.014 -0.006 -0.092 -0.112 -0.142 -0.126 -0.081 -0.108 -0.144 -0.099 -0.016 -0.066  0.001  0.042  0.057  0.021  0.114  0.014 -0.020 -0.075 -0.071 -0.051  0.023 -0.013  0.031 -0.001  0.080  0.158  0.072  0.136  0.148  0.156  0.098  0.097  0.156  0.116  0.049  0.094  0.076  0.056 -0.014 -0.030 -0.109 -0.008 -0.037 -0.065  0.121  0.087  0.097  0.146  0.212  0.089  0.393  0.633  0.696  0.383
 -0.086  0.058 -0.127 -0.191 -0.158 -0.059 -0.159 -0.206 -0.065 -0.011 -0.126 -0.087  0.034 -0.079 -0.084 -0.026  0.009 -0.120  0.061 -0.117 -0.119 -0.233 -0.212 -0.258 -0.173 -0.228 -0.392 -0.193 -0.161 -0.327  0.288  0.485  0.166  0.014  0.380  0.348  0.096  0.262  0.179  0.264  0.076 -0.005 -0.189 -0.414 -0.432 -0.465 -0.385 -0.460 -0.486 -0.425 -0.406 -0.441 -0.371 -0.343 -0.205  0.068 -0.031  0.015 -0.204 -0.195 -0.299 -0.183 -0.124 -0.281 -0.094 -0.026 -0.062  0.052  0.020  0.013  0.015  0.075  0.268  0.073  0.028 -0.012  0.018 -0.059 -0.134 -0.040 -0.027 -0.173 -0.059  0.043 -0.059 -0.038  0.046  0.024  0.062  0.039  0.077  0.091  0.036 -0.019 -0.045 -0.017  0.009  0.104  0.087  0.066  0.074  0.099  0.072  0.014  0.040  0.036  0.042  0.008 -0.005  0.021  0.064  0.137  0.242  0.086  0.119  0.059  0.130  0.228  0.095  0.060  0.190  0.180  0.099 -0.018  0.161  0.138  0.117  0.101  0.060  0.059  0.040  0.074  0.064  0.096  0.087  0.031  0.061  0.071 -0.046 -0.052  0.057  0.012 -0.050 -0.063 -0.157 -0.236 -0.260 -0.016  0.071  0.025  0.022  0.068  0.055  0.072  0.084 -0.019 -0.079  0.123  0.108  0.002  0.020  0.059 -0.056 -0.055  0.312  0.383  0.792
