# Supplementary material for: Polarized benzene rings can promote the interaction between CaM and the CaMBD region of nNOS
Source: Front Mol Neurosci. 2024 Sep 3;17:1461272. doi: 10.3389/fnmol.2024.1461272 (PMC11405375; doi:10.3389/fnmol.2024.1461272)
Supplement: Supplementary file 1 [file Data_Sheet_1.ZIP › Original dataset/Model 2/RMSD/overall.out]

#Frame     RMSD_00001
       1       0.0000
       2       1.3371
       3       1.7512
       4       2.0572
       5       2.1643
       6       2.1123
       7       2.5530
       8       2.4647
       9       3.3024
      10       3.4134
      11       3.0132
      12       3.0378
      13       3.0621
      14       3.3001
      15       3.5330
      16       3.6553
      17       3.6196
      18       3.4840
      19       3.3565
      20       3.3537
      21       3.0603
      22       2.9786
      23       3.0005
      24       3.1078
      25       3.3119
      26       3.2987
      27       3.3842
      28       3.5701
      29       3.9580
      30       3.4742
      31       3.2639
      32       3.7896
      33       4.0903
      34       3.4974
      35       3.9809
      36       3.9825
      37       4.1819
      38       4.0694
      39       3.7847
      40       3.6097
      41       3.7153
      42       3.9243
      43       4.1001
      44       3.9102
      45       3.6949
      46       3.8951
      47       3.5488
      48       3.6113
      49       3.4596
      50       3.5897
      51       3.7975
      52       4.0323
      53       3.8222
      54       3.6589
      55       3.3029
      56       3.2894
      57       3.3232
      58       3.7901
      59       3.2648
      60       3.4230
      61       3.5527
      62       3.1512
      63       2.9976
      64       2.9329
      65       3.0005
      66       3.1279
      67       2.9910
      68       2.9994
      69       3.2066
      70       3.3141
      71       3.1262
      72       3.0696
      73       3.0445
      74       3.3056
      75       3.2172
      76       3.5385
      77       3.2415
      78       3.4523
      79       3.3902
      80       3.4852
      81       3.3258
      82       3.7350
      83       3.4829
      84       4.2718
      85       3.6893
      86       3.5495
      87       3.5242
      88       3.4547
      89       3.2680
      90       3.3242
      91       3.5525
      92       3.5854
      93       3.5334
      94       3.7374
      95       3.5824
      96       3.3970
      97       3.2415
      98       3.7427
      99       3.7000
     100       3.7157
     101       3.4462
     102       3.7181
     103       3.7774
     104       3.5968
     105       3.5044
     106       3.5751
     107       3.5755
     108       3.8179
     109       3.4504
     110       3.3520
     111       3.4421
     112       3.7069
     113       3.4400
     114       3.4176
     115       3.7314
     116       3.7163
     117       3.8008
     118       3.7098
     119       3.6879
     120       3.6599
     121       3.7243
     122       3.9238
     123       3.4827
     124       3.4248
     125       3.8466
     126       3.8898
     127       4.1639
     128       4.2039
     129       4.4501
     130       4.0410
     131       3.8828
     132       3.7898
     133       4.3160
     134       4.3551
     135       4.5957
     136       4.4687
     137       4.6155
     138       4.9261
     139       5.2544
     140       5.1160
     141       4.7165
     142       4.8607
     143       5.0793
     144       4.7808
     145       4.5871
     146       4.5491
     147       4.4618
     148       4.8828
     149       4.6288
     150       4.5000
     151       4.5622
     152       4.5985
     153       4.6232
     154       4.9521
     155       4.7721
     156       4.4870
     157       4.6521
     158       4.1602
     159       4.4789
     160       4.4873
     161       4.7326
     162       4.2533
     163       4.5813
     164       4.6301
     165       4.6265
     166       4.2164
     167       4.4540
     168       4.5451
     169       4.7587
     170       4.8195
     171       4.8151
     172       4.5205
     173       4.9303
     174       4.9185
     175       4.9569
     176       5.2677
     177       4.5554
     178       5.0123
     179       5.0509
     180       5.2098
     181       5.0329
     182       4.6839
     183       4.5887
     184       4.5471
     185       4.5026
     186       4.4739
     187       4.9253
     188       4.7161
     189       5.0557
     190       4.7251
     191       4.8681
     192       4.9549
     193       4.9824
     194       4.9142
     195       5.2114
     196       4.9337
     197       5.1789
     198       5.0461
     199       4.8658
     200       4.8091
     201       5.0288
     202       5.0605
     203       5.0227
     204       5.0837
     205       4.7131
     206       4.7051
     207       4.6544
     208       4.8882
     209       4.6882
     210       5.0600
     211       4.5589
     212       4.9212
     213       4.6505
     214       4.6027
     215       4.8047
     216       4.7349
     217       4.8091
     218       5.2585
     219       4.9375
     220       4.7231
     221       5.2182
     222       4.8645
     223       4.7757
     224       4.4556
     225       5.0128
     226       4.7920
     227       4.9232
     228       4.4582
     229       4.7027
     230       4.4203
     231       4.4756
     232       4.4195
     233       4.5599
     234       4.9611
     235       4.8122
     236       4.4845
     237       4.1120
     238       4.6167
     239       4.5217
     240       4.5177
     241       5.0400
     242       4.8273
     243       4.5595
     244       4.7209
     245       4.8486
     246       5.1867
     247       4.7875
     248       5.0545
     249       4.7275
     250       4.6785
     251       4.8344
     252       4.7331
     253       4.7906
     254       5.3839
     255       4.9778
     256       4.8932
     257       5.0857
     258       4.9120
     259       5.0652
     260       4.9996
     261       5.1400
     262       5.0160
     263       4.8279
     264       5.0446
     265       5.0031
     266       4.6539
     267       4.8419
     268       5.0007
     269       5.1477
     270       4.9123
     271       4.8640
     272       5.0555
     273       4.7225
     274       4.8859
     275       4.9816
     276       4.5175
     277       4.8011
     278       4.4783
     279       4.6728
     280       4.9991
     281       4.5800
     282       4.6138
     283       4.7959
     284       5.0862
     285       4.5962
     286       4.8245
     287       4.7794
     288       4.9758
     289       5.4760
     290       5.4699
     291       5.1014
     292       5.0605
     293       5.1210
     294       5.2386
     295       5.3246
     296       5.7744
     297       5.4020
     298       5.2254
     299       5.6508
     300       5.4403
     301       5.9672
     302       6.5221
     303       6.7480
     304       6.7861
     305       6.3377
     306       6.4464
     307       5.8203
     308       5.7834
     309       6.0204
     310       5.8841
     311       5.7384
     312       5.6027
     313       5.5003
     314       5.4806
     315       5.4250
     316       5.3694
     317       5.3260
     318       5.4060
     319       5.4457
     320       5.6985
     321       5.4780
     322       5.3567
     323       5.1394
     324       5.3654
     325       5.4090
     326       5.5398
     327       5.9114
     328       6.0479
     329       6.1297
     330       6.0280
     331       5.8727
     332       5.5412
     333       5.9348
     334       6.2179
     335       5.6130
     336       5.7258
     337       5.2151
     338       5.1971
     339       5.1207
     340       5.3700
     341       5.3058
     342       5.8840
     343       5.7491
     344       5.7107
     345       5.9748
     346       6.1671
     347       6.0489
     348       5.9276
     349       5.8065
     350       6.0473
     351       5.9903
     352       5.7289
     353       5.7283
     354       5.3329
     355       5.2326
     356       5.8886
     357       5.6183
     358       5.4272
     359       5.7504
     360       5.5396
     361       5.6511
     362       5.7542
     363       5.8060
     364       5.9868
     365       5.7466
     366       5.6145
     367       5.5244
     368       5.6874
     369       6.3878
     370       6.4256
     371       5.6561
     372       6.0159
     373       6.2658
     374       5.8618
     375       5.8872
     376       5.6675
     377       5.5581
     378       5.3472
     379       5.8544
     380       5.9723
     381       5.4933
     382       5.5476
     383       5.6287
     384       5.8496
     385       6.2927
     386       6.2896
     387       5.8064
     388       6.2449
     389       6.1771
     390       5.8235
     391       5.5224
     392       5.8783
     393       5.3240
     394       5.8141
     395       5.7805
     396       5.2777
     397       5.3693
     398       6.1225
     399       5.6009
     400       5.7909
     401       5.8972
     402       5.9795
     403       5.8462
     404       5.7861
     405       6.1548
     406       5.7996
     407       5.9542
     408       5.7711
     409       5.8637
     410       6.0442
     411       5.9103
     412       6.1478
     413       5.8338
     414       6.2895
     415       5.9965
     416       5.5582
     417       6.0188
     418       6.0826
     419       5.8336
     420       5.9358
     421       5.3561
     422       5.5037
     423       5.3066
     424       5.5921
     425       5.9072
     426       5.9625
     427       5.9894
     428       5.8888
     429       5.5787
     430       5.0545
     431       5.4821
     432       5.4263
     433       5.0740
     434       5.9161
     435       5.3721
     436       5.4321
     437       5.4690
     438       5.3778
     439       5.5360
     440       5.8540
     441       5.3121
     442       5.6186
     443       5.1421
     444       5.3227
     445       5.6536
     446       5.2643
     447       5.3576
     448       5.5118
     449       5.6942
     450       5.4766
     451       5.2746
     452       5.4866
     453       5.5125
     454       5.9125
     455       5.4084
     456       5.1872
     457       5.0853
     458       5.1390
     459       5.2092
     460       5.4200
     461       5.3094
     462       5.5842
     463       5.9315
     464       5.9158
     465       5.6804
     466       5.6604
     467       5.5020
     468       5.8537
     469       5.4783
     470       5.7255
     471       5.4988
     472       5.4320
     473       4.9964
     474       5.2174
     475       4.9530
     476       5.4555
     477       5.7713
     478       5.7984
     479       5.8059
     480       5.6704
     481       5.3937
     482       5.4215
     483       5.6446
     484       5.6727
     485       6.0841
     486       6.0230
     487       6.1534
     488       6.1077
     489       6.0226
     490       5.8934
     491       5.5183
     492       5.5422
     493       5.7187
     494       5.9887
     495       5.9914
     496       5.8776
     497       6.0998
     498       6.0495
     499       6.2073
     500       5.7367
     501       5.8504
     502       6.1166
     503       6.2213
     504       6.0579
     505       5.9606
     506       5.7000
     507       5.9363
     508       6.0786
     509       5.7054
     510       5.5877
     511       5.4700
     512       5.8322
     513       5.0456
     514       5.4456
     515       5.9482
     516       6.0616
     517       5.5543
     518       5.5750
     519       5.6066
     520       5.5736
     521       5.9216
     522       5.7922
     523       5.6854
     524       5.8108
     525       5.9453
     526       5.5910
     527       6.0303
     528       5.8994
     529       5.7486
     530       6.0642
     531       5.7380
     532       5.6442
     533       5.8923
     534       5.9178
     535       5.9600
     536       5.7837
     537       5.8760
     538       5.4307
     539       5.9039
     540       5.0904
     541       5.6406
     542       5.1097
     543       5.5828
     544       5.7683
     545       5.6911
     546       5.5062
     547       5.0920
     548       5.3549
     549       5.2513
     550       5.3881
     551       5.4280
     552       5.4375
     553       5.1805
     554       5.4959
     555       5.3421
     556       5.4524
     557       5.2564
     558       5.8039
     559       5.6438
     560       5.5226
     561       5.3275
     562       5.2469
     563       5.2407
     564       5.3782
     565       5.6622
     566       5.5053
     567       5.5139
     568       5.4598
     569       5.4949
     570       5.5771
     571       5.5201
     572       5.5313
     573       5.2259
     574       5.3995
     575       6.0341
     576       5.8049
     577       5.4892
     578       5.3311
     579       5.5092
     580       5.5250
     581       5.4589
     582       5.7402
     583       5.4077
     584       5.5605
     585       5.7807
     586       5.6882
     587       5.8125
     588       5.6811
     589       5.5342
     590       5.5922
     591       6.0095
     592       5.6053
     593       5.6393
     594       6.0571
     595       5.7941
     596       5.6875
     597       5.7478
     598       5.5691
     599       5.7067
     600       5.6577
     601       5.7811
     602       5.7950
     603       5.4583
     604       5.1683
     605       5.3249
     606       5.3711
     607       5.3729
     608       5.5966
     609       5.5605
     610       5.4932
     611       5.4685
     612       5.3572
     613       5.4831
     614       5.5069
     615       5.7992
     616       5.5946
     617       5.8821
     618       5.6338
     619       5.6197
     620       5.7638
     621       5.7681
     622       6.1978
     623       6.3253
     624       5.9458
     625       5.7996
     626       5.9328
     627       5.8204
     628       6.1591
     629       6.5822
     630       6.0947
     631       6.2885
     632       6.2936
     633       5.9305
     634       6.1780
     635       5.8845
     636       5.6505
     637       5.8169
     638       5.5240
     639       5.5006
     640       5.6923
     641       5.8747
     642       5.9562
     643       5.5146
     644       5.5056
     645       5.6116
     646       5.9810
     647       5.7875
     648       5.7862
     649       5.8493
     650       5.7293
     651       5.5622
     652       5.6970
     653       5.7110
     654       6.1762
     655       5.6448
     656       5.7613
     657       5.6197
     658       5.2642
     659       5.4597
     660       5.3041
     661       5.5921
     662       5.8410
     663       5.9418
     664       5.6465
     665       5.6702
     666       5.5462
     667       5.7414
     668       5.8389
     669       5.7336
     670       5.8700
     671       5.9132
     672       5.9692
     673       5.9109
     674       6.0595
     675       6.0789
     676       6.0587
     677       5.7295
     678       5.7208
     679       5.5355
     680       5.3703
     681       5.5435
     682       5.4838
     683       5.4971
     684       5.6422
     685       5.7919
     686       6.1377
     687       6.2410
     688       5.8498
     689       6.2004
     690       6.5796
     691       6.0144
     692       6.0566
     693       5.9546
     694       5.7279
     695       5.8193
     696       5.9631
     697       5.8917
     698       5.5164
     699       6.0012
     700       6.1489
     701       5.7247
     702       5.7689
     703       6.1965
     704       5.9475
     705       6.1478
     706       5.6778
     707       6.0737
     708       6.4309
     709       6.5670
     710       6.6846
     711       6.5409
     712       6.3146
     713       6.4109
     714       6.1063
     715       5.8506
     716       5.8681
     717       5.6759
     718       5.8589
     719       5.3340
     720       5.4099
     721       5.4435
     722       5.6029
     723       5.6460
     724       5.2630
     725       5.1969
     726       5.5739
     727       5.1584
     728       5.6413
     729       5.0153
     730       4.9908
     731       5.3783
     732       5.3274
     733       5.2728
     734       5.2000
     735       5.1014
     736       4.8765
     737       5.2994
     738       5.0485
     739       5.6281
     740       6.0518
     741       6.3334
     742       6.1817
     743       5.8388
     744       5.9589
     745       5.9948
     746       5.9406
     747       5.7148
     748       5.4063
     749       5.4867
     750       5.5105
     751       5.5385
     752       5.5721
     753       5.5388
     754       5.7242
     755       5.7994
     756       5.3431
     757       5.3360
     758       5.2567
     759       5.4130
     760       5.2689
     761       5.5298
     762       5.4972
     763       5.5614
     764       5.6869
     765       5.8826
     766       5.7584
     767       6.2355
     768       6.2375
     769       5.4601
     770       5.4587
     771       5.9089
     772       6.0285
     773       5.5485
     774       5.2309
     775       5.5390
     776       5.4175
     777       5.6119
     778       5.1335
     779       5.2037
     780       5.1450
     781       5.7719
     782       5.5799
     783       5.4873
     784       5.8478
     785       5.4896
     786       5.1342
     787       5.3173
     788       5.7801
     789       5.3699
     790       5.2228
     791       5.0465
     792       4.9994
     793       5.0522
     794       5.2256
     795       4.6344
     796       4.8255
     797       4.6889
     798       4.7653
     799       4.8687
     800       4.7456
     801       4.7070
     802       4.7961
     803       4.9984
     804       4.9515
     805       5.2752
     806       5.9967
     807       5.3598
     808       6.2024
     809       5.5902
     810       5.3501
     811       5.0636
     812       5.2151
     813       5.2548
     814       4.9066
     815       5.5362
     816       5.3507
     817       5.2470
     818       5.1896
     819       5.6700
     820       5.6779
     821       5.6608
     822       6.0744
     823       6.0489
     824       6.5198
     825       6.2509
     826       6.0956
     827       5.9502
     828       6.0267
     829       6.0941
     830       5.6702
     831       5.7701
     832       5.6167
     833       5.8874
     834       5.9764
     835       6.0364
     836       6.0891
     837       5.7053
     838       5.5709
     839       5.3198
     840       5.7301
     841       5.4211
     842       5.3308
     843       5.4640
     844       5.4792
     845       5.6315
     846       5.9163
     847       5.6022
     848       6.0193
     849       5.7961
     850       5.6310
     851       5.6171
     852       5.7881
     853       5.8450
     854       5.8477
     855       5.6934
     856       5.6903
     857       5.6785
     858       5.7007
     859       5.9640
     860       5.7840
     861       5.2119
     862       5.7192
     863       5.2331
     864       5.3453
     865       5.6051
     866       5.4388
     867       5.5621
     868       5.6296
     869       5.7569
     870       5.9682
     871       5.4989
     872       5.7878
     873       5.8499
     874       5.6968
     875       5.5357
     876       5.8339
     877       5.6845
     878       5.4059
     879       5.2709
     880       4.9993
     881       5.2968
     882       5.2286
     883       5.7152
     884       5.3846
     885       5.2807
     886       5.7901
     887       5.7483
     888       5.3890
     889       5.6211
     890       5.4740
     891       5.6379
     892       5.7019
     893       5.7687
     894       5.7791
     895       5.7441
     896       5.7171
     897       5.6903
     898       5.4845
     899       5.2749
     900       5.5914
     901       5.2947
     902       5.4524
     903       5.3017
     904       5.5979
     905       5.3479
     906       5.3792
     907       5.6505
     908       5.5293
     909       5.4853
     910       5.4706
     911       5.4127
     912       5.2927
     913       5.2083
     914       5.4259
     915       5.6647
     916       5.4349
     917       5.5320
     918       5.2893
     919       5.1062
     920       5.2102
     921       5.1022
     922       5.1070
     923       5.2876
     924       5.0211
     925       5.2199
     926       5.2482
     927       4.9397
     928       4.8358
     929       5.4750
     930       5.2027
     931       5.3822
     932       5.3457
     933       5.4236
     934       5.7689
     935       5.3983
     936       5.3098
     937       5.5768
     938       5.4126
     939       5.7127
     940       5.9087
     941       5.8127
     942       6.0052
     943       5.3272
     944       5.2421
     945       5.5980
     946       5.6592
     947       5.3825
     948       5.4409
     949       5.6983
     950       5.1907
     951       5.3564
     952       5.3525
     953       5.4073
     954       5.8615
     955       5.7197
     956       5.5374
     957       5.6050
     958       5.6895
     959       5.5229
     960       5.6042
     961       5.8206
     962       5.4896
     963       5.5247
     964       5.4580
     965       5.4535
     966       5.5658
     967       5.4593
     968       5.9150
     969       5.4647
     970       5.5603
     971       5.3633
     972       5.3306
     973       5.3971
     974       5.4136
     975       5.3332
     976       5.6523
     977       5.3660
     978       5.3864
     979       5.2102
     980       5.7438
     981       6.0671
     982       5.6229
     983       5.6042
     984       5.6590
     985       5.6544
     986       5.7782
     987       5.4588
     988       5.6718
     989       5.7255
     990       5.4254
     991       5.4453
     992       5.7659
     993       5.7014
     994       5.6382
     995       5.3267
     996       5.5787
     997       5.4893
     998       5.4144
     999       5.4272
    1000       5.3998
    1001       5.1157
    1002       5.4287
    1003       5.6177
    1004       5.6133
    1005       5.4118
    1006       5.8477
    1007       5.7465
    1008       5.4042
    1009       5.5004
    1010       5.2267
    1011       5.2542
    1012       5.1208
    1013       5.2082
    1014       5.2947
    1015       5.3352
    1016       5.6810
    1017       5.3632
    1018       5.7420
    1019       5.0562
    1020       5.4935
    1021       5.6079
    1022       5.6439
    1023       5.2146
    1024       5.3480
    1025       5.2201
    1026       5.3433
    1027       5.2059
    1028       5.1651
    1029       5.2117
    1030       5.2337
    1031       5.0155
    1032       5.2702
    1033       5.0497
    1034       5.0955
    1035       5.0702
    1036       4.8580
    1037       5.1570
    1038       5.5274
    1039       5.3579
    1040       5.3522
    1041       5.2988
    1042       5.1389
    1043       5.1046
    1044       4.8872
    1045       4.8154
    1046       4.8585
    1047       4.8469
    1048       5.1584
    1049       5.2013
    1050       4.8286
    1051       5.1013
    1052       5.0492
    1053       5.1331
    1054       4.8780
    1055       4.9471
    1056       4.8393
    1057       4.8952
    1058       4.8467
    1059       4.8268
    1060       4.8243
    1061       4.9407
    1062       4.6844
    1063       4.8237
    1064       4.8482
    1065       5.0725
    1066       4.9766
    1067       4.9162
    1068       5.0769
    1069       4.8764
    1070       4.6713
    1071       4.8999
    1072       4.7213
    1073       4.7791
    1074       4.8393
    1075       5.0475
    1076       4.7667
    1077       4.7270
    1078       4.8847
    1079       5.1132
    1080       4.5832
    1081       4.6564
    1082       4.9953
    1083       5.0629
    1084       5.1167
    1085       5.1084
    1086       5.3550
    1087       4.9944
    1088       5.0651
    1089       5.2936
    1090       5.3449
    1091       5.1425
    1092       5.2927
    1093       5.1329
    1094       5.3251
    1095       5.7734
    1096       5.4837
    1097       5.1238
    1098       5.6467
    1099       5.1586
    1100       5.2585
    1101       5.6639
    1102       5.4106
    1103       5.1140
    1104       5.3747
    1105       5.6248
    1106       5.1275
    1107       5.4147
    1108       5.0840
    1109       5.2119
    1110       5.1899
    1111       4.9620
    1112       5.0950
    1113       5.1819
    1114       5.2184
    1115       5.3047
    1116       5.1727
    1117       5.3776
    1118       5.3072
    1119       5.3715
    1120       5.2294
    1121       4.8919
    1122       4.7140
    1123       4.8757
    1124       5.3055
    1125       5.0937
    1126       5.1483
    1127       5.1167
    1128       4.9501
    1129       4.9459
    1130       5.1443
    1131       5.3091
    1132       5.2342
    1133       4.9480
    1134       4.8023
    1135       4.7362
    1136       5.2533
    1137       5.3754
    1138       5.3113
    1139       5.1701
    1140       5.0400
    1141       5.2764
    1142       4.8053
    1143       5.3626
    1144       5.0455
    1145       4.9794
    1146       4.8526
    1147       4.9240
    1148       5.1396
    1149       4.9275
    1150       5.1594
    1151       5.2272
    1152       5.0144
    1153       5.0170
    1154       5.1756
    1155       4.9121
    1156       4.9538
    1157       4.9154
    1158       5.0114
    1159       5.5253
    1160       5.2056
    1161       4.9004
    1162       4.7850
    1163       5.2645
    1164       5.3952
    1165       5.4016
    1166       5.0436
    1167       5.1648
    1168       5.0808
    1169       5.3212
    1170       5.0643
    1171       5.3386
    1172       5.3511
    1173       5.1360
    1174       5.2371
    1175       5.4509
    1176       5.7047
    1177       5.5797
    1178       5.0213
    1179       4.9700
    1180       5.1446
    1181       5.0897
    1182       5.1719
    1183       5.2629
    1184       4.9073
    1185       4.7843
    1186       4.9329
    1187       5.0641
    1188       4.9240
    1189       4.8907
    1190       5.3762
    1191       5.2798
    1192       4.8328
    1193       5.1725
    1194       4.8994
    1195       5.1804
    1196       4.8908
    1197       5.0943
    1198       5.3711
    1199       5.1843
    1200       5.1859
    1201       5.3259
    1202       5.5620
    1203       5.6116
    1204       5.7776
    1205       5.2746
    1206       5.4584
    1207       5.2980
    1208       5.3297
    1209       5.7917
    1210       5.6910
    1211       5.5810
    1212       5.6908
    1213       5.3465
    1214       5.3340
    1215       5.8596
    1216       5.4884
    1217       5.4541
    1218       5.8258
    1219       5.5324
    1220       5.1372
    1221       5.1504
    1222       5.5938
    1223       5.3152
    1224       5.4478
    1225       5.9209
    1226       5.8079
    1227       5.9782
    1228       5.8753
    1229       5.5078
    1230       5.8332
    1231       5.1629
    1232       5.3609
    1233       5.4147
    1234       5.5084
    1235       5.6982
    1236       5.6188
    1237       5.4068
    1238       5.7498
    1239       5.8649
    1240       5.6069
    1241       5.4854
    1242       5.6482
    1243       5.5086
    1244       5.3407
    1245       5.7087
    1246       5.9984
    1247       5.8338
    1248       5.6932
    1249       5.5012
    1250       5.0640
    1251       5.2851
    1252       5.2504
    1253       4.9593
    1254       5.0633
    1255       5.3458
    1256       5.5354
    1257       5.6005
    1258       5.1966
    1259       5.4981
    1260       6.2763
    1261       6.1597
    1262       6.1271
    1263       5.9907
    1264       5.9580
    1265       5.7334
    1266       5.4505
    1267       5.8104
    1268       5.3983
    1269       5.6385
    1270       5.8082
    1271       5.7557
    1272       5.7676
    1273       5.6248
    1274       5.7432
    1275       5.5103
    1276       5.2805
    1277       5.4036
    1278       5.6927
    1279       5.5802
    1280       5.4452
    1281       5.6859
    1282       5.4059
    1283       5.5734
    1284       5.4271
    1285       5.4205
    1286       5.4839
    1287       5.4498
    1288       5.2938
    1289       5.3591
    1290       5.2049
    1291       5.3189
    1292       5.0805
    1293       5.5729
    1294       5.3052
    1295       5.1993
    1296       5.3030
    1297       5.3886
    1298       5.1860
    1299       5.4621
    1300       5.5696
    1301       5.5868
    1302       5.4280
    1303       5.3683
    1304       5.7228
    1305       5.8266
    1306       5.3124
    1307       5.3671
    1308       5.2555
    1309       5.1239
    1310       5.2980
    1311       5.0591
    1312       5.0647
    1313       5.0698
    1314       5.1397
    1315       5.0074
    1316       4.9866
    1317       5.2289
    1318       5.2422
    1319       5.0911
    1320       5.1215
    1321       5.0535
    1322       4.9965
    1323       5.0962
    1324       4.8913
    1325       4.9999
    1326       5.1816
    1327       5.0934
    1328       4.7312
    1329       5.0328
    1330       5.3460
    1331       5.3162
    1332       5.4231
    1333       5.6793
    1334       5.2663
    1335       5.4884
    1336       5.6524
    1337       5.4413
    1338       5.8116
    1339       5.6146
    1340       5.6194
    1341       5.4188
    1342       5.8080
    1343       5.4500
    1344       5.5894
    1345       5.6522
    1346       5.4082
    1347       5.4546
    1348       5.5364
    1349       5.7447
    1350       5.5266
    1351       5.6408
    1352       5.1974
    1353       5.3903
    1354       5.3872
    1355       5.3487
    1356       5.2882
    1357       5.6173
    1358       5.6310
    1359       5.1825
    1360       5.3490
    1361       5.1677
    1362       5.4900
    1363       5.6793
    1364       5.2560
    1365       5.4929
    1366       5.4035
    1367       5.1235
    1368       5.4229
    1369       5.3494
    1370       5.5488
    1371       5.6172
    1372       5.5990
    1373       5.6949
    1374       5.3550
    1375       5.5683
    1376       5.3014
    1377       5.4738
    1378       5.3732
    1379       5.4655
    1380       5.1923
    1381       5.5721
    1382       5.3544
    1383       5.5679
    1384       5.5571
    1385       5.4860
    1386       5.5557
    1387       5.7050
    1388       5.7168
    1389       5.2770
    1390       5.4169
    1391       5.3860
    1392       5.6334
    1393       5.8057
    1394       5.4836
    1395       5.2909
    1396       5.5344
    1397       5.5008
    1398       5.5692
    1399       5.6147
    1400       5.3720
    1401       5.0776
    1402       5.3456
    1403       5.5561
    1404       5.8712
    1405       5.8948
    1406       5.5633
    1407       5.6608
    1408       5.6471
    1409       5.4743
    1410       5.4354
    1411       5.6512
    1412       5.5026
    1413       5.7413
    1414       5.5239
    1415       5.5820
    1416       5.2814
    1417       5.4931
    1418       5.7270
    1419       5.6530
    1420       5.5357
    1421       5.7000
    1422       5.4566
    1423       5.5927
    1424       5.7052
    1425       5.6914
    1426       5.4037
    1427       5.1272
    1428       5.4563
    1429       5.5977
    1430       5.2438
    1431       5.4801
    1432       5.2076
    1433       5.4038
    1434       5.3135
    1435       5.5884
    1436       5.3116
    1437       5.3999
    1438       5.3040
    1439       5.1138
    1440       5.0948
    1441       5.0809
    1442       5.4016
    1443       5.3241
    1444       5.4300
    1445       5.2572
    1446       5.4254
    1447       5.4835
    1448       5.7159
    1449       5.9223
    1450       5.6515
    1451       5.7733
    1452       5.5851
    1453       5.8864
    1454       6.0458
    1455       5.6977
    1456       6.2544
    1457       5.7161
    1458       6.0565
    1459       6.1103
    1460       6.1467
    1461       5.7333
    1462       6.0627
    1463       5.9004
    1464       5.9217
    1465       5.6378
    1466       5.7212
    1467       5.5164
    1468       5.2514
    1469       5.5928
    1470       5.4903
    1471       5.9615
    1472       5.9296
    1473       5.7357
    1474       6.2481
    1475       6.1420
    1476       6.1884
    1477       6.2638
    1478       6.1042
    1479       6.4337
    1480       6.0389
    1481       6.1154
    1482       5.8799
    1483       6.0380
    1484       6.2484
    1485       5.3893
    1486       5.5820
    1487       5.9351
    1488       5.4813
    1489       5.3884
    1490       6.1129
    1491       5.9121
    1492       5.8912
    1493       5.7465
    1494       5.6769
    1495       5.8031
    1496       5.8393
    1497       6.1320
    1498       5.7162
    1499       5.7233
    1500       5.8653
    1501       6.1815
    1502       6.0757
    1503       6.3927
    1504       6.1042
    1505       5.8133
    1506       5.7700
    1507       5.7832
    1508       5.9051
    1509       5.9052
    1510       5.5941
    1511       5.5274
    1512       5.3660
    1513       5.1353
    1514       5.2481
    1515       5.1049
    1516       5.2539
    1517       4.9676
    1518       5.3186
    1519       5.2109
    1520       5.3208
    1521       5.3105
    1522       5.2893
    1523       5.3401
    1524       5.3262
    1525       5.6319
    1526       5.5652
    1527       5.6088
    1528       5.9802
    1529       5.8168
    1530       5.7566
    1531       5.8127
    1532       5.9786
    1533       5.7233
    1534       6.1444
    1535       6.2681
    1536       6.0777
    1537       6.3482
    1538       6.2911
    1539       6.0893
    1540       6.1383
    1541       6.1796
    1542       6.0937
    1543       6.0931
    1544       5.9185
    1545       6.2384
    1546       6.1505
    1547       5.4086
    1548       5.6056
    1549       5.8274
    1550       5.7347
    1551       5.9526
    1552       5.8168
    1553       5.8439
    1554       5.6779
    1555       5.6242
    1556       5.5094
    1557       5.2559
    1558       5.2885
    1559       5.1865
    1560       5.1653
    1561       5.4461
    1562       5.5928
    1563       5.6597
    1564       5.6849
    1565       5.8868
    1566       5.8127
    1567       6.2404
    1568       6.2602
    1569       6.3934
    1570       6.5896
    1571       6.3118
    1572       6.5572
    1573       6.6251
    1574       6.3107
    1575       6.5358
    1576       6.5818
    1577       6.4327
    1578       6.6258
    1579       6.6725
    1580       6.9865
    1581       6.8118
    1582       6.9163
    1583       6.6443
    1584       6.3745
    1585       6.5436
    1586       6.7061
    1587       6.8960
    1588       6.7643
    1589       6.8416
    1590       6.1763
    1591       6.4747
    1592       6.2123
    1593       6.2854
    1594       6.1984
    1595       6.2325
    1596       6.3384
    1597       6.7836
    1598       6.7233
    1599       6.7663
    1600       6.6912
    1601       6.2104
    1602       5.8048
    1603       5.9196
    1604       6.1287
    1605       5.9600
    1606       5.9871
    1607       6.0210
    1608       5.9539
    1609       5.9010
    1610       5.8550
    1611       5.7060
    1612       6.1398
    1613       5.9951
    1614       6.1020
    1615       6.2181
    1616       5.9739
    1617       5.9034
    1618       5.7495
    1619       5.9781
    1620       5.8570
    1621       5.8851
    1622       5.9301
    1623       6.1540
    1624       5.7172
    1625       5.7389
    1626       6.2646
    1627       5.9445
    1628       5.7682
    1629       6.0582
    1630       5.7250
    1631       5.7050
    1632       5.6034
    1633       5.7045
    1634       5.8283
    1635       6.0079
    1636       5.8418
    1637       5.6994
    1638       6.0771
    1639       5.7217
    1640       5.9739
    1641       5.7032
    1642       6.0163
    1643       6.3508
    1644       5.8222
    1645       6.0368
    1646       6.0452
    1647       6.1936
    1648       6.2844
    1649       6.1332
    1650       6.2286
    1651       6.3016
    1652       6.5204
    1653       6.1898
    1654       6.0687
    1655       5.9357
    1656       6.4539
    1657       6.5902
    1658       6.3062
    1659       6.7943
    1660       6.8298
    1661       6.5681
    1662       6.3681
    1663       6.0444
    1664       6.0656
    1665       6.3863
    1666       6.0006
    1667       6.4108
    1668       6.4610
    1669       6.0859
    1670       6.2266
    1671       6.1950
    1672       6.2308
    1673       6.2052
    1674       5.9465
    1675       6.1265
    1676       6.2244
    1677       6.3536
    1678       5.9502
    1679       5.9518
    1680       6.2005
    1681       6.4010
    1682       6.0992
    1683       5.9260
    1684       6.1251
    1685       6.0594
    1686       6.2967
    1687       6.3274
    1688       6.4126
    1689       6.6068
    1690       6.5319
    1691       6.3875
    1692       6.2210
    1693       6.6665
    1694       6.2081
    1695       6.2987
    1696       6.3613
    1697       6.5253
    1698       6.4213
    1699       6.6874
    1700       6.4917
    1701       6.6138
    1702       6.3555
    1703       6.1630
    1704       6.2147
    1705       5.9667
    1706       6.0707
    1707       6.0588
    1708       6.3159
    1709       6.5030
    1710       6.6407
    1711       6.3647
    1712       6.1416
    1713       6.2451
    1714       6.2525
    1715       6.4665
    1716       6.0460
    1717       6.0252
    1718       6.3457
    1719       6.2403
    1720       6.2722
    1721       6.2211
    1722       6.3431
    1723       5.9402
    1724       6.2386
    1725       6.3764
    1726       6.3454
    1727       6.3812
    1728       6.2108
    1729       6.4675
    1730       6.8189
    1731       6.6244
    1732       6.5579
    1733       6.6864
    1734       6.6644
    1735       6.7692
    1736       6.9020
    1737       6.9934
    1738       6.6894
    1739       6.9816
    1740       6.4149
    1741       6.7694
    1742       6.5469
    1743       6.4451
    1744       6.3935
    1745       6.6178
    1746       6.4238
    1747       6.7033
    1748       6.2171
    1749       6.3832
    1750       6.3026
    1751       6.1319
    1752       6.4538
    1753       6.3899
    1754       6.5734
    1755       6.0955
    1756       6.1038
    1757       5.8592
    1758       6.2186
    1759       5.9475
    1760       6.1073
    1761       6.5562
    1762       6.4847
    1763       6.1775
    1764       6.1408
    1765       5.9427
    1766       6.2096
    1767       6.2588
    1768       6.1404
    1769       6.3624
    1770       5.9864
    1771       5.7928
    1772       6.0663
    1773       5.7899
    1774       5.6404
    1775       6.0411
    1776       6.2892
    1777       6.0612
    1778       6.1396
    1779       6.0168
    1780       5.8645
    1781       6.1532
    1782       6.0081
    1783       5.9148
    1784       6.1334
    1785       5.8646
    1786       5.7617
    1787       5.7205
    1788       6.1253
    1789       6.1460
    1790       5.7395
    1791       5.5894
    1792       5.7624
    1793       5.8002
    1794       6.2632
    1795       5.9595
    1796       6.1508
    1797       5.9520
    1798       5.9382
    1799       5.8894
    1800       5.8449
    1801       5.7505
    1802       5.6973
    1803       5.7533
    1804       5.8176
    1805       5.3892
    1806       5.5739
    1807       5.5465
    1808       5.5512
    1809       5.6245
    1810       5.7492
    1811       5.6618
    1812       5.8098
    1813       5.9481
    1814       5.9866
    1815       6.0814
    1816       5.6838
    1817       5.7308
    1818       5.6228
    1819       5.7329
    1820       5.8688
    1821       5.6653
    1822       5.8138
    1823       6.0297
    1824       6.1288
    1825       5.9581
    1826       5.7641
    1827       5.9038
    1828       5.8744
    1829       5.8934
    1830       5.8714
    1831       5.9514
    1832       6.0206
    1833       6.2521
    1834       5.9436
    1835       5.7680
    1836       6.1010
    1837       6.0525
    1838       6.1303
    1839       6.1504
    1840       6.0967
    1841       6.2287
    1842       6.0749
    1843       5.9486
    1844       6.2035
    1845       5.9768
    1846       6.0623
    1847       5.7853
    1848       5.9640
    1849       5.6310
    1850       5.8806
    1851       6.0003
    1852       5.8392
    1853       5.7379
    1854       6.1972
    1855       6.1965
    1856       6.0597
    1857       5.9348
    1858       6.3572
    1859       6.3865
    1860       6.2603
    1861       6.2665
    1862       6.4424
    1863       6.1903
    1864       6.6351
    1865       6.4668
    1866       6.5670
    1867       6.6010
    1868       6.4129
    1869       6.2716
    1870       6.2343
    1871       6.1200
    1872       6.1808
    1873       6.1435
    1874       5.3878
    1875       5.6468
    1876       5.7229
    1877       5.3847
    1878       5.3559
    1879       5.4521
    1880       5.5872
    1881       5.4007
    1882       5.1676
    1883       5.6973
    1884       5.6244
    1885       5.5287
    1886       5.3708
    1887       5.4124
    1888       5.4091
    1889       5.5786
    1890       5.6795
    1891       5.6345
    1892       5.5279
    1893       5.6049
    1894       5.4788
    1895       5.3516
    1896       5.4071
    1897       5.4000
    1898       5.7442
    1899       5.8687
    1900       6.1875
    1901       6.1684
    1902       5.9491
    1903       5.6664
    1904       5.4977
    1905       5.5466
    1906       5.3402
    1907       5.7666
    1908       5.4530
    1909       5.3217
    1910       5.5052
    1911       5.7762
    1912       5.3855
    1913       5.3576
    1914       5.3035
    1915       5.1997
    1916       5.1749
    1917       5.1674
    1918       4.9946
    1919       5.3340
    1920       5.2301
    1921       5.2297
    1922       5.5179
    1923       5.2626
    1924       5.5029
    1925       5.2586
    1926       5.5171
    1927       5.3864
    1928       5.5512
    1929       5.0139
    1930       5.2777
    1931       5.2744
    1932       5.4414
    1933       5.4929
    1934       5.4882
    1935       5.2422
    1936       5.5855
    1937       5.6268
    1938       5.4832
    1939       5.7920
    1940       5.6060
    1941       5.6022
    1942       5.5041
    1943       5.5268
    1944       5.3534
    1945       5.4078
    1946       5.3935
    1947       5.3914
    1948       5.3844
    1949       5.0557
    1950       5.1725
    1951       5.1688
    1952       5.2886
    1953       5.4334
    1954       5.1728
    1955       5.0722
    1956       5.4700
    1957       5.0137
    1958       5.3579
    1959       5.4051
    1960       5.3059
    1961       5.3166
    1962       5.2000
    1963       5.3824
    1964       5.4529
    1965       5.3901
    1966       5.3480
    1967       5.5501
    1968       5.6472
    1969       5.6560
    1970       5.6002
    1971       5.4032
    1972       5.3863
    1973       5.5091
    1974       5.5131
    1975       5.9106
    1976       5.7173
    1977       5.6478
    1978       5.7070
    1979       5.6911
    1980       5.8059
    1981       6.0261
    1982       5.9805
    1983       6.0649
    1984       6.1274
    1985       6.0588
    1986       5.8509
    1987       5.9877
    1988       6.1086
    1989       6.0259
    1990       6.0819
    1991       6.2051
    1992       5.9412
    1993       6.0394
    1994       5.7166
    1995       6.1389
    1996       5.8186
    1997       6.0419
    1998       5.8393
    1999       6.0955
    2000       5.8618
