# Supplementary material for: Polarized benzene rings can promote the interaction between CaM and the CaMBD region of nNOS
Source: Front Mol Neurosci. 2024 Sep 3;17:1461272. doi: 10.3389/fnmol.2024.1461272 (PMC11405375; doi:10.3389/fnmol.2024.1461272)
Supplement: Supplementary file 1 [file Data_Sheet_1.ZIP › Original dataset/Model 2/RMSF/N1-Bond-rmsf.out]

#Res        AtomicFlx
   1.000       2.9034
   2.000       1.4778
   3.000       1.5252
   4.000       1.8739
   5.000       1.8660
   6.000       1.0233
   7.000       1.0492
   8.000       0.9662
   9.000       0.9192
  10.000       0.8733
  11.000       1.2532
  12.000       1.0597
  13.000       0.8088
  14.000       0.7208
  15.000       0.9277
  16.000       1.1675
  17.000       1.0947
  18.000       0.8948
  19.000       1.5191
  20.000       1.2571
  21.000       1.3601
  22.000       1.1589
  23.000       0.9899
  24.000       0.8364
  25.000       1.0030
  26.000       1.1173
  27.000       1.6518
  28.000       2.0038
  29.000       0.9513
  30.000       1.4832
  31.000       1.7704
  32.000       2.6309
  33.000       2.6130
  34.000       2.9020
  35.000       3.9884
  36.000       4.2700
  37.000       4.6226
  38.000       4.9739
  39.000       5.8362
  40.000       4.7834
  41.000       2.4342
  42.000       2.5028
  43.000       2.9175
  44.000       3.2124
  45.000       3.8808
  46.000       2.3207
  47.000       3.1100
  48.000       3.4528
  49.000       3.0190
  50.000       1.6391
  51.000       2.2478
  52.000       2.8044
  53.000       1.9302
  54.000       1.1787
  55.000       1.3142
  56.000       1.1898
  57.000       1.6130
  58.000       1.4310
  59.000       1.5482
  60.000       1.0481
  61.000       1.0645
  62.000       1.0895
  63.000       0.8758
  64.000       1.0688
  65.000       1.0011
  66.000       0.8566
  67.000       1.1931
  68.000       1.0734
  69.000       1.3631
  70.000       1.1111
  71.000       1.0876
  72.000       2.1094
  73.000       1.5239
  74.000       1.3932
  75.000       1.7051
  76.000       1.7315
  77.000       1.8618
  78.000       2.6056
  79.000       1.9462
  80.000       2.2661
  81.000       2.0037
  82.000       1.9074
  83.000       1.4352
  84.000       1.9703
  85.000       1.9201
  86.000       1.5258
  87.000       1.4086
  88.000       2.1764
  89.000       1.8061
  90.000       1.6719
  91.000       1.3552
  92.000       2.0007
  93.000       1.6646
  94.000       1.9583
  95.000       1.8656
  96.000       1.7450
  97.000       1.8764
  98.000       1.4715
  99.000       1.2582
 100.000       1.2315
 101.000       1.2326
 102.000       1.1326
 103.000       1.0772
 104.000       1.3333
 105.000       1.5833
 106.000       0.9984
 107.000       1.0883
 108.000       1.1035
 109.000       1.4911
 110.000       1.1746
 111.000       1.2673
 112.000       1.6160
 113.000       1.7364
 114.000       2.9487
 115.000       1.9482
 116.000       1.9533
 117.000       2.1396
 118.000       1.7711
 119.000       1.1545
 120.000       1.3577
 121.000       1.4371
 122.000       1.1990
 123.000       0.9536
 124.000       1.9061
 125.000       1.7395
 126.000       1.0592
 127.000       1.1167
 128.000       1.3884
 129.000       1.3779
 130.000       1.6741
 131.000       1.3691
 132.000       1.2186
 133.000       1.2723
 134.000       0.9488
 135.000       1.0369
 136.000       1.2702
 137.000       1.6483
 138.000       1.0162
 139.000       1.3053
 140.000       1.3559
 141.000       1.7868
 142.000       2.0943
 143.000       2.1022
 144.000       2.1573
 145.000       3.1934
 146.000       0.9411
 147.000       0.9611
 148.000       0.8330
 149.000       0.9136
 150.000       1.4332
 151.000       1.4734
 152.000       1.0491
 153.000       1.0467
 154.000       3.6485
 155.000       2.6526
 156.000       2.4658
 157.000       1.0812
 158.000       1.0291
 159.000       1.5323
 160.000       0.9550
 161.000       0.9294
 162.000       1.0132
 163.000       1.0260
 164.000       1.3975
 165.000       1.5855
 166.000       2.1584
 167.000       2.3866
