# Supplementary material for: Polarized benzene rings can promote the interaction between CaM and the CaMBD region of nNOS
Source: Front Mol Neurosci. 2024 Sep 3;17:1461272. doi: 10.3389/fnmol.2024.1461272 (PMC11405375; doi:10.3389/fnmol.2024.1461272)
Supplement: Supplementary file 1 [file Data_Sheet_1.ZIP › Original dataset/Model 3/hbond/hbond1.out]

#Frame   HB_00001[UU]
       1            2
       2            1
       3            1
       4            3
       5            2
       6            2
       7            3
       8            2
       9            1
      10            4
      11            3
      12            3
      13            3
      14            3
      15            2
      16            2
      17            2
      18            1
      19            2
      20            1
      21            2
      22            3
      23            1
      24            1
      25            3
      26            2
      27            3
      28            1
      29            4
      30            1
      31            3
      32            1
      33            2
      34            2
      35            4
      36            2
      37            3
      38            2
      39            1
      40            3
      41            1
      42            1
      43            3
      44            3
      45            1
      46            2
      47            2
      48            1
      49            1
      50            2
      51            2
      52            2
      53            3
      54            2
      55            2
      56            3
      57            5
      58            2
      59            3
      60            3
      61            1
      62            0
      63            2
      64            2
      65            2
      66            2
      67            0
      68            2
      69            0
      70            3
      71            1
      72            2
      73            2
      74            2
      75            2
      76            0
      77            4
      78            2
      79            1
      80            1
      81            1
      82            1
      83            3
      84            3
      85            2
      86            4
      87            4
      88            1
      89            2
      90            2
      91            2
      92            1
      93            3
      94            3
      95            4
      96            2
      97            4
      98            3
      99            3
     100            2
     101            3
     102            3
     103            3
     104            6
     105            1
     106            3
     107            3
     108            4
     109            1
     110            2
     111            1
     112            2
     113            2
     114            2
     115            2
     116            2
     117            3
     118            4
     119            1
     120            0
     121            2
     122            1
     123            3
     124            1
     125            2
     126            1
     127            2
     128            3
     129            1
     130            2
     131            2
     132            1
     133            2
     134            2
     135            3
     136            3
     137            4
     138            1
     139            2
     140            3
     141            2
     142            3
     143            2
     144            2
     145            3
     146            4
     147            1
     148            3
     149            2
     150            1
     151            1
     152            2
     153            2
     154            1
     155            2
     156            1
     157            3
     158            2
     159            0
     160            4
     161            1
     162            3
     163            2
     164            4
     165            3
     166            2
     167            2
     168            2
     169            0
     170            1
     171            2
     172            0
     173            2
     174            2
     175            4
     176            2
     177            2
     178            3
     179            2
     180            3
     181            1
     182            2
     183            1
     184            1
     185            3
     186            3
     187            3
     188            4
     189            4
     190            4
     191            3
     192            2
     193            2
     194            1
     195            4
     196            2
     197            2
     198            1
     199            2
     200            0
     201            2
