# Supplementary material for: Polarized benzene rings can promote the interaction between CaM and the CaMBD region of nNOS
Source: Front Mol Neurosci. 2024 Sep 3;17:1461272. doi: 10.3389/fnmol.2024.1461272 (PMC11405375; doi:10.3389/fnmol.2024.1461272)
Supplement: Supplementary file 1 [file Data_Sheet_1.ZIP › Original dataset/Model 3/hbond/hbond2.out]

#Frame   HB_00002[UU]
       1            3
       2            2
       3            2
       4            6
       5            0
       6            2
       7            2
       8            2
       9            1
      10            4
      11            2
      12            0
      13            2
      14            3
      15            3
      16            4
      17            1
      18            1
      19            2
      20            1
      21            2
      22            3
      23            3
      24            2
      25            3
      26            1
      27            3
      28            2
      29            3
      30            4
      31            2
      32            3
      33            2
      34            3
      35            3
      36            3
      37            4
      38            3
      39            1
      40            2
      41            2
      42            3
      43            3
      44            3
      45            2
      46            0
      47            1
      48            2
      49            1
      50            4
      51            2
      52            1
      53            3
      54            5
      55            2
      56            2
      57            4
      58            1
      59            2
      60            4
      61            1
      62            2
      63            5
      64            4
      65            2
      66            5
      67            3
      68            1
      69            4
      70            3
      71            3
      72            3
      73            1
      74            3
      75            1
      76            0
      77            2
      78            3
      79            0
      80            3
      81            2
      82            1
      83            3
      84            7
      85            4
      86            3
      87            5
      88            4
      89            1
      90            3
      91            4
      92            3
      93            1
      94            2
      95            2
      96            2
      97            3
      98            1
      99            2
     100            2
     101            2
     102            6
     103            2
     104            4
     105            3
     106            2
     107            0
     108            4
     109            1
     110            4
     111            3
     112            3
     113            2
     114            5
     115            2
     116            4
     117            2
     118            1
     119            3
     120            3
     121            2
     122            4
     123            3
     124            3
     125            3
     126            2
     127            2
     128            2
     129            2
     130            2
     131            3
     132            2
     133            1
     134            4
     135            5
     136            3
     137            1
     138            2
     139            2
     140            2
     141            2
     142            2
     143            1
     144            1
     145            2
     146            3
     147            4
     148            1
     149            4
     150            5
     151            5
     152            4
     153            5
     154            2
     155            1
     156            1
     157            3
     158            3
     159            1
     160            3
     161            2
     162            1
     163            3
     164            5
     165            1
     166            2
     167            1
     168            1
     169            0
     170            2
     171            2
     172            1
     173            1
     174            5
     175            3
     176            1
     177            4
     178            4
     179            2
     180            4
     181            4
     182            4
     183            2
     184            1
     185            2
     186            2
     187            2
     188            4
     189            3
     190            5
     191            6
     192            0
     193            1
     194            1
     195            4
     196            3
     197            4
     198            3
     199            2
     200            3
     201            2
