# Supplementary material for: Polarized benzene rings can promote the interaction between CaM and the CaMBD region of nNOS
Source: Front Mol Neurosci. 2024 Sep 3;17:1461272. doi: 10.3389/fnmol.2024.1461272 (PMC11405375; doi:10.3389/fnmol.2024.1461272)
Supplement: Supplementary file 1 [file Data_Sheet_1.ZIP › Original dataset/Model 3/hbond/hbond-details-1.out]

#Acceptor            DonorH         Donor   Frames         Frac      AvgDist       AvgAng
LEU_157@O         LEU_114@H     LEU_114@N      126       0.6269       2.8624     161.4144
LEU_167@OXT      LYS_73@HZ3     LYS_73@NZ       52       0.2587       2.7544     159.2486
LEU_167@OXT      LYS_73@HZ2     LYS_73@NZ       40       0.1990       2.7935     159.0919
LEU_167@OXT      LYS_73@HZ1     LYS_73@NZ       34       0.1692       2.7679     157.7726
GLU_159@H       GLU_112@HB2    GLU_112@CB       13       0.0647       2.8989     143.1798
LYS_162@HA       THR_144@HA    THR_144@CA       13       0.0647       2.9569     155.9571
LYS_166@O        LYS_73@HZ1     LYS_73@NZ       11       0.0547       2.8012     150.7373
LEU_167@O       HIE_105@HE2   HIE_105@NE2        9       0.0448       2.7720     158.9149
LEU_167@O        LYS_73@HZ3     LYS_73@NZ        8       0.0398       2.7822     155.8341
LYS_166@O        LYS_73@HZ3     LYS_73@NZ        8       0.0398       2.8454     146.4859
LEU_167@OXT      LYS_92@HZ2     LYS_92@NZ        7       0.0348       2.8074     154.6477
LEU_167@OXT      LYS_92@HZ3     LYS_92@NZ        6       0.0299       2.8774     157.2841
LEU_167@O        LYS_73@HZ2     LYS_73@NZ        5       0.0249       2.7773     155.2861
LYS_166@O        LYS_73@HZ2     LYS_73@NZ        4       0.0199       2.8467     151.5834
LYS_155@HE3      ALA_126@HA    ALA_126@CA        4       0.0199       2.9186     156.5500
LEU_167@O        LYS_73@HZ1     LYS_73@NZ        3       0.0149       2.8188     159.3568
LEU_167@OXT      LYS_92@HZ1     LYS_92@NZ        3       0.0149       2.8212     151.3165
LYS_155@HA      MET_122@HG3    MET_122@CG        3       0.0149       2.9223     148.3320
LYS_162@HB2      THR_144@HA    THR_144@CA        3       0.0149       2.9302     138.4609
TYR_154@H1      GLU_125@HG2    GLU_125@CG        3       0.0149       2.9382     155.1695
ALA_158@HA       LYS_113@HA    LYS_113@CA        3       0.0149       2.9547     152.2484
LYS_156@HE3     ALA_145@HB3    ALA_145@CB        2       0.0100       2.7352     142.8618
LEU_167@O        LYS_92@HZ2     LYS_92@NZ        2       0.0100       2.7572     160.4330
LEU_167@O        LYS_92@HZ3     LYS_92@NZ        2       0.0100       2.8928     165.0695
LYS_155@HE2     GLU_125@HG3    GLU_125@CG        2       0.0100       2.9206     141.3807
LYS_155@HG3      ALA_126@HA    ALA_126@CA        2       0.0100       2.9406     141.4615
LYS_166@HE2      VAL_106@HA    VAL_106@CA        2       0.0100       2.9495     146.8962
LYS_155@HA      ALA_126@HB3    ALA_126@CB        2       0.0100       2.9579     146.2101
LYS_162@HE2      THR_144@HB    THR_144@CB        2       0.0100       2.9590     141.5675
TYR_163@HE2       GLN_6@HB3      GLN_6@CB        2       0.0100       2.9648     140.9461
TYR_163@OH       GLN_6@HE21     GLN_6@NE2        2       0.0100       2.9717     158.2446
LYS_155@HG2      ALA_126@HA    ALA_126@CA        2       0.0100       2.9793     142.0298
TYR_154@HD2     GLU_118@HB3    GLU_118@CB        2       0.0100       2.9808     137.1664
TYR_154@HE2     GLU_118@HG3    GLU_118@CG        2       0.0100       2.9840     139.4214
LYS_155@HA      ALA_126@HB2    ALA_126@CB        2       0.0100       2.9869     150.3463
LYS_156@HE3     ALA_145@HB2    ALA_145@CB        1       0.0050       2.7786     136.0808
VAL_161@HG21     MET_143@HA    MET_143@CA        1       0.0050       2.8154     135.5175
LEU_167@O        LYS_92@HZ1     LYS_92@NZ        1       0.0050       2.8478     170.3181
LEU_157@HD11    MET_142@HE2    MET_142@CE        1       0.0050       2.8708     147.5355
LYS_166@HE2     LEU_110@HB2    LEU_110@CB        1       0.0050       2.8719     151.5562
LYS_162@HG3    THR_144@HG21   THR_144@CG2        1       0.0050       2.8865     138.5680
LEU_157@HD22    MET_142@HE3    MET_142@CE        1       0.0050       2.8875     140.0859
LYS_155@HE2      ALA_126@HA    ALA_126@CA        1       0.0050       2.8887     151.4972
LYS_166@HZ3      VAL_106@HA    VAL_106@CA        1       0.0050       2.8888     148.0212
ALA_165@HB3      MET_69@HG2     MET_69@CG        1       0.0050       2.8950     138.6609
LYS_156@HG2     ALA_145@HB1    ALA_145@CB        1       0.0050       2.9108     135.6130
LEU_157@HD23   VAL_106@HG13   VAL_106@CG1        1       0.0050       2.9263     135.5537
LYS_162@HG3    THR_144@HG22   THR_144@CG2        1       0.0050       2.9287     138.4591
LYS_155@HA      ALA_126@HB1    ALA_126@CB        1       0.0050       2.9293     142.8851
TYR_163@HE2      PHE_10@HE1    PHE_10@CE1        1       0.0050       2.9322     138.2014
LYS_166@HZ3      THR_108@HB    THR_108@CB        1       0.0050       2.9336     158.6357
ALA_158@HB1    LEU_110@HD22   LEU_110@CD2        1       0.0050       2.9376     145.5040
ALA_158@HB2    LEU_110@HD22   LEU_110@CD2        1       0.0050       2.9448     137.4479
LYS_162@HE3    THR_144@HG22   THR_144@CG2        1       0.0050       2.9451     153.5024
TYR_163@HE2       GLN_6@HG2      GLN_6@CG        1       0.0050       2.9480     135.0627
LYS_166@HZ2     ASN_109@HB2    ASN_109@CB        1       0.0050       2.9496     145.3987
SER_164@HA       ALA_13@HB1     ALA_13@CB        1       0.0050       2.9521     140.8586
VAL_161@HG21   LEU_110@HD11   LEU_110@CD1        1       0.0050       2.9586     151.0263
LYS_162@HG3    THR_144@HG23   THR_144@CG2        1       0.0050       2.9594     142.1473
TYR_154@H3      GLU_125@HG2    GLU_125@CG        1       0.0050       2.9594     171.2777
LYS_155@HD2     GLU_125@HG3    GLU_125@CG        1       0.0050       2.9599     148.7150
LYS_156@HE2     ALA_145@HB3    ALA_145@CB        1       0.0050       2.9637     151.4411
LYS_166@HD3    LEU_110@HD11   LEU_110@CD1        1       0.0050       2.9669     143.3887
LEU_167@HD13     MET_49@HE3     MET_49@CE        1       0.0050       2.9682     144.9688
LEU_157@HD12    MET_122@HE1    MET_122@CE        1       0.0050       2.9689     153.2726
LEU_167@HD22    LEU_30@HD12    LEU_30@CD1        1       0.0050       2.9720     139.6395
ALA_158@HB1      LYS_113@HA    LYS_113@CA        1       0.0050       2.9748     139.0564
ALA_165@HB3      LYS_73@HG3     LYS_73@CG        1       0.0050       2.9753     135.5417
LYS_166@HZ1      VAL_106@HA    VAL_106@CA        1       0.0050       2.9769     160.3461
LYS_155@HB2      ALA_126@HA    ALA_126@CA        1       0.0050       2.9769     143.4366
LYS_162@HB3      THR_144@HA    THR_144@CA        1       0.0050       2.9783     154.0906
LEU_157@HD12   LEU_103@HD11   LEU_103@CD1        1       0.0050       2.9823     143.3340
GLU_159@HB3     GLU_112@HG3    GLU_112@CG        1       0.0050       2.9860     143.7369
SER_164@HA       ALA_13@HB3     ALA_13@CB        1       0.0050       2.9899     135.5414
LEU_167@HD21      PHE_17@HZ     PHE_17@CZ        1       0.0050       2.9902     138.2007
LYS_162@HB2      MET_74@HE3     MET_74@CE        1       0.0050       2.9951     155.7911
LEU_167@HB3      PHE_17@HE2    PHE_17@CE2        1       0.0050       2.9954     138.6914
LEU_157@HD11    MET_122@HE1    MET_122@CE        1       0.0050       2.9965     137.5127
ALA_165@HB3      MET_70@HG2     MET_70@CG        1       0.0050       2.9991     136.5547
VAL_161@HG22   LEU_110@HD21   LEU_110@CD2        1       0.0050       2.9994     142.6324
