# Supplementary material for: Polarized benzene rings can promote the interaction between CaM and the CaMBD region of nNOS
Source: Front Mol Neurosci. 2024 Sep 3;17:1461272. doi: 10.3389/fnmol.2024.1461272 (PMC11405375; doi:10.3389/fnmol.2024.1461272)
Supplement: Supplementary file 1 [file Data_Sheet_1.ZIP › Original dataset/Model 3/hbond/hbond-details-2.out]

#Acceptor            DonorH         Donor   Frames         Frac      AvgDist       AvgAng
VAL_106@O       LYS_166@HZ1    LYS_166@NZ       50       0.2488       2.8200     155.6528
VAL_106@O       LYS_166@HZ2    LYS_166@NZ       37       0.1841       2.8191     156.8012
VAL_106@O       LYS_166@HZ3    LYS_166@NZ       37       0.1841       2.8218     156.6307
THR_108@O       LYS_166@HZ2    LYS_166@NZ       24       0.1194       2.7985     149.4224
GLU_112@O         GLU_159@H     GLU_159@N       19       0.0945       2.9360     155.2629
GLU_112@HB2       GLU_159@H     GLU_159@N       17       0.0846       2.8979     154.7332
THR_108@O       LYS_166@HZ1    LYS_166@NZ       16       0.0796       2.7939     151.6079
THR_108@O       LYS_166@HZ3    LYS_166@NZ       12       0.0597       2.7526     147.3295
ALA_145@O       LYS_156@HZ3    LYS_156@NZ       12       0.0597       2.7936     155.2862
ALA_145@OXT     LYS_156@HZ1    LYS_156@NZ       11       0.0547       2.7957     153.5754
THR_144@HA       LYS_162@HA    LYS_162@CA       11       0.0547       2.9150     144.0297
ALA_145@O       LYS_156@HZ1    LYS_156@NZ       10       0.0498       2.7993     156.4216
ALA_145@OXT     LYS_156@HZ2    LYS_156@NZ        9       0.0448       2.8012     157.2887
GLU_125@O       LYS_155@HZ2    LYS_155@NZ        9       0.0448       2.8092     157.6059
ALA_145@O       LYS_156@HZ2    LYS_156@NZ        8       0.0398       2.8707     152.4349
HIE_105@O       LYS_166@HZ1    LYS_166@NZ        7       0.0348       2.7394     156.9872
GLU_125@OE1      TYR_154@H2     TYR_154@N        7       0.0348       2.7859     151.7793
GLU_125@O       LYS_155@HZ3    LYS_155@NZ        7       0.0348       2.8322     160.1955
ALA_145@OXT     LYS_156@HZ3    LYS_156@NZ        6       0.0299       2.7785     154.3321
HIE_105@O       LYS_166@HZ3    LYS_166@NZ        6       0.0299       2.8105     150.1819
GLU_9@OE1        TYR_163@HH    TYR_163@OH        5       0.0249       2.7358     164.5393
HIE_105@O       LYS_166@HZ2    LYS_166@NZ        5       0.0249       2.7706     150.1099
GLU_125@OE1      TYR_154@H3     TYR_154@N        5       0.0249       2.7862     150.9240
GLU_125@OE2      TYR_154@H1     TYR_154@N        5       0.0249       2.8113     146.9682
ASN_109@O       LYS_166@HZ3    LYS_166@NZ        5       0.0249       2.8511     151.8644
GLU_125@OE1      TYR_154@H1     TYR_154@N        5       0.0249       2.9004     149.1607
THR_144@O       LYS_162@HZ2    LYS_162@NZ        4       0.0199       2.8166     165.0685
GLN_6@OE1       LYS_162@HZ3    LYS_162@NZ        4       0.0199       2.8301     150.4917
ASN_109@O       LYS_166@HZ1    LYS_166@NZ        4       0.0199       2.8426     146.4089
PHE_17@HE2        LEU_167@H     LEU_167@N        4       0.0199       2.8490     143.5268
THR_144@O       LYS_162@HZ3    LYS_162@NZ        4       0.0199       2.8635     158.2218
GLU_125@HG2      TYR_154@H1     TYR_154@N        4       0.0199       2.8883     146.7773
ASN_109@O       LYS_166@HZ2    LYS_166@NZ        4       0.0199       2.9131     160.3346
ALA_126@HA      LYS_155@HE3    LYS_155@CE        4       0.0199       2.9379     141.5888
GLU_9@OE2        TYR_163@HH    TYR_163@OH        3       0.0149       2.6379     168.7182
THR_144@O       LYS_162@HZ1    LYS_162@NZ        3       0.0149       2.8222     164.4328
GLU_125@OE2      TYR_154@H2     TYR_154@N        3       0.0149       2.8367     154.3355
GLU_125@OE2      TYR_154@H3     TYR_154@N        3       0.0149       2.8523     158.5267
GLN_6@OE1       LYS_162@HZ1    LYS_162@NZ        3       0.0149       2.8948     147.7862
GLU_125@HG2      TYR_154@H2     TYR_154@N        3       0.0149       2.9052     146.6420
ALA_126@HA      LYS_155@HE2    LYS_155@CE        3       0.0149       2.9100     143.0331
ALA_126@HB2      LYS_155@HA    LYS_155@CA        3       0.0149       2.9646     141.1579
GLN_6@HB3       TYR_163@HE2   TYR_163@CE2        3       0.0149       2.9665     141.9498
MET_122@HG2      LYS_155@HA    LYS_155@CA        3       0.0149       2.9910     141.9799
GLU_125@O       LYS_155@HZ1    LYS_155@NZ        2       0.0100       2.7169     163.9794
ALA_145@OXT     LYS_162@HZ1    LYS_162@NZ        2       0.0100       2.7424     161.4093
GLU_125@OE2     LYS_155@HZ1    LYS_155@NZ        2       0.0100       2.7767     146.2374
ALA_145@HB3     LYS_156@HE3    LYS_156@CE        2       0.0100       2.8081     153.6725
GLU_125@OE1     LYS_155@HZ2    LYS_155@NZ        2       0.0100       2.8277     156.0454
GLU_125@OE2     LYS_155@HZ2    LYS_155@NZ        2       0.0100       2.8685     152.6557
GLU_125@OE1     LYS_155@HZ3    LYS_155@NZ        2       0.0100       2.8829     160.9360
ALA_126@HB3      LYS_155@HA    LYS_155@CA        2       0.0100       2.8853     149.6241
PHE_66@HZ       ALA_165@HB1    ALA_165@CB        2       0.0100       2.9108     137.7413
ASN_109@O       LYS_166@HE3    LYS_166@CE        2       0.0100       2.9710     146.9904
LYS_73@HE3        LYS_166@H     LYS_166@N        2       0.0100       2.9766     138.0935
VAL_106@HA      LYS_166@HD2    LYS_166@CD        2       0.0100       2.9812     147.4668
GLU_118@HB3     TYR_154@HD2   TYR_154@CD2        2       0.0100       2.9958     140.2244
THR_108@HB      LYS_166@HZ3    LYS_166@NZ        1       0.0050       2.7201     137.1542
ALA_145@O       LYS_162@HZ2    LYS_162@NZ        1       0.0050       2.7294     138.2631
GLU_125@HG2      TYR_154@H3     TYR_154@N        1       0.0050       2.7474     142.3737
GLU_9@OE1       LYS_162@HZ2    LYS_162@NZ        1       0.0050       2.7774     149.0211
MET_142@HE2    LEU_157@HD11   LEU_157@CD1        1       0.0050       2.8131     139.8320
GLU_125@HG3     LYS_155@HE3    LYS_155@CE        1       0.0050       2.8142     137.8056
ALA_145@HB1     LYS_156@HE3    LYS_156@CE        1       0.0050       2.8200     151.8134
GLU_125@HG3     LYS_155@HG2    LYS_155@CG        1       0.0050       2.8226     135.4367
GLU_9@OE2       LYS_162@HZ3    LYS_162@NZ        1       0.0050       2.8389     140.6226
ALA_145@OXT     LYS_162@HZ3    LYS_162@NZ        1       0.0050       2.8402     142.2538
LEU_110@HB2     LYS_166@HE2    LYS_166@CE        1       0.0050       2.8409     146.7067
VAL_106@HA      LYS_166@HZ3    LYS_166@NZ        1       0.0050       2.8669     157.8672
VAL_106@HA      LYS_166@HE2    LYS_166@CE        1       0.0050       2.8681     139.7789
LEU_110@HD21   VAL_161@HG23   VAL_161@CG2        1       0.0050       2.8703     135.0360
MET_74@HE3      LYS_162@HB2    LYS_162@CB        1       0.0050       2.8755     138.4425
GLN_6@OE1        TYR_163@HH    TYR_163@OH        1       0.0050       2.8768     145.6325
ALA_145@HB1     LYS_156@HE2    LYS_156@CE        1       0.0050       2.8805     144.5774
VAL_106@HA      LYS_166@HZ1    LYS_166@NZ        1       0.0050       2.8810     156.2470
MET_70@HE2        LYS_166@H     LYS_166@N        1       0.0050       2.8976     136.4529
ALA_13@HB1       SER_164@HA    SER_164@CA        1       0.0050       2.8982     143.4954
VAL_106@HG23   LEU_157@HD12   LEU_157@CD1        1       0.0050       2.9012     135.2224
ALA_145@HB3     LYS_156@HE2    LYS_156@CE        1       0.0050       2.9023     142.5650
GLU_125@HG2     LYS_155@HG3    LYS_155@CG        1       0.0050       2.9122     139.1439
ALA_145@HB1     LYS_156@HG2    LYS_156@CG        1       0.0050       2.9149     136.0561
GLU_125@OE2     LYS_155@HZ3    LYS_155@NZ        1       0.0050       2.9179     137.5387
VAL_106@HG13   LEU_157@HD23   LEU_157@CD2        1       0.0050       2.9222     135.1119
MET_70@HG3       TYR_163@HA    TYR_163@CA        1       0.0050       2.9230     136.2948
LYS_113@HA       ALA_158@HA    ALA_158@CA        1       0.0050       2.9236     141.3040
ALA_126@HA      LYS_155@HG2    LYS_155@CG        1       0.0050       2.9239     140.0664
LEU_110@HB2     LYS_166@HZ3    LYS_166@NZ        1       0.0050       2.9267     136.2875
VAL_33@HG11    LEU_167@HD13   LEU_167@CD1        1       0.0050       2.9292     135.4710
PHE_17@HZ         LEU_167@H     LEU_167@N        1       0.0050       2.9356     171.3085
THR_108@O       LYS_166@HE3    LYS_166@CE        1       0.0050       2.9480     136.2615
MET_70@HA       ALA_165@HB1    ALA_165@CB        1       0.0050       2.9484     136.0482
LEU_110@HD11   VAL_161@HG21   VAL_161@CG2        1       0.0050       2.9504     149.7006
GLN_6@HG2       TYR_163@HE2   TYR_163@CE2        1       0.0050       2.9504     136.2663
LEU_103@HD11   LEU_157@HD12   LEU_157@CD1        1       0.0050       2.9518     139.5831
GLU_125@OE1     LYS_155@HZ1    LYS_155@NZ        1       0.0050       2.9543     157.8058
VAL_106@HG13   VAL_161@HG23   VAL_161@CG2        1       0.0050       2.9552     139.5604
GLU_125@HG3     LYS_155@HB2    LYS_155@CB        1       0.0050       2.9559     136.5967
MET_142@HE1    LEU_157@HD11   LEU_157@CD1        1       0.0050       2.9560     152.1980
ALA_145@HB2     LYS_156@HE3    LYS_156@CE        1       0.0050       2.9578     165.9153
LEU_30@HD21    LEU_167@HD11   LEU_167@CD1        1       0.0050       2.9597     137.4128
LYS_113@HA      ALA_158@HB3    ALA_158@CB        1       0.0050       2.9602     153.2662
PHE_10@HE1       TYR_163@HA    TYR_163@CA        1       0.0050       2.9606     144.8785
GLU_125@HG3     LYS_155@HE2    LYS_155@CE        1       0.0050       2.9607     153.5899
ALA_126@HA      LYS_155@HB2    LYS_155@CB        1       0.0050       2.9614     137.0091
MET_69@HG2      ALA_165@HB3    ALA_165@CB        1       0.0050       2.9627     147.3966
MET_122@HE2      LEU_157@HA    LEU_157@CA        1       0.0050       2.9634     140.1998
MET_122@HE1    LEU_157@HD12   LEU_157@CD1        1       0.0050       2.9638     152.3784
THR_144@HA      LYS_162@HB2    LYS_162@CB        1       0.0050       2.9675     140.0756
ALA_145@OXT     LYS_162@HZ2    LYS_162@NZ        1       0.0050       2.9681     153.1630
MET_70@HE2      ALA_165@HB1    ALA_165@CB        1       0.0050       2.9695     137.3466
MET_143@HA     VAL_161@HG21   VAL_161@CG2        1       0.0050       2.9704     157.8858
VAL_53@HG11    LEU_167@HD13   LEU_167@CD1        1       0.0050       2.9723     141.7388
LEU_110@HD11     SER_164@HG    SER_164@OG        1       0.0050       2.9792     163.0748
GLN_6@OE1       LYS_162@HZ2    LYS_162@NZ        1       0.0050       2.9804     151.6758
GLU_125@HG2     LYS_155@HG2    LYS_155@CG        1       0.0050       2.9806     136.6380
VAL_106@HA      LYS_166@HZ2    LYS_166@NZ        1       0.0050       2.9818     149.1801
PHE_17@HE2       LYS_166@HA    LYS_166@CA        1       0.0050       2.9819     138.7535
GLU_125@O       LYS_155@HE3    LYS_155@CE        1       0.0050       2.9834     144.3918
PHE_17@HE2      LYS_166@HG3    LYS_166@CG        1       0.0050       2.9836     147.2479
LEU_110@HD11    LYS_166@HD3    LYS_166@CD        1       0.0050       2.9838     145.6434
LEU_110@HD23    ALA_158@HB1    ALA_158@CB        1       0.0050       2.9839     138.5945
VAL_119@HG22   LEU_157@HD13   LEU_157@CD1        1       0.0050       2.9845     135.1490
ALA_13@HB2      TYR_163@HB3    TYR_163@CB        1       0.0050       2.9855     152.6493
LEU_37@HD13     LEU_167@HB2    LEU_167@CB        1       0.0050       2.9874     136.3865
THR_144@HB      LYS_162@HE2    LYS_162@CE        1       0.0050       2.9876     148.8395
GLU_118@HG3     TYR_154@HE2   TYR_154@CE2        1       0.0050       2.9878     139.1407
ALA_145@O       LYS_162@HZ3    LYS_162@NZ        1       0.0050       2.9908     139.3838
LEU_110@HD21    ALA_158@HB3    ALA_158@CB        1       0.0050       2.9912     143.0823
LEU_110@HD23    ALA_158@HB2    ALA_158@CB        1       0.0050       2.9949     137.3914
THR_144@HG22    LYS_162@HE3    LYS_162@CE        1       0.0050       2.9956     165.0653
ALA_126@HB1      LYS_155@HA    LYS_155@CA        1       0.0050       2.9971     135.6213
THR_144@HG21    LYS_162@HG3    LYS_162@CG        1       0.0050       2.9993     154.6455
