# Supplementary material for: Polarized benzene rings can promote the interaction between CaM and the CaMBD region of nNOS
Source: Front Mol Neurosci. 2024 Sep 3;17:1461272. doi: 10.3389/fnmol.2024.1461272 (PMC11405375; doi:10.3389/fnmol.2024.1461272)
Supplement: Supplementary file 1 [file Data_Sheet_1.ZIP › Original dataset/Model 3/MMGBSA/FINAL_DECOMP_MMPBSA.dat]

| Run on Sat Jul  6 09:58:33 2024
|| GB non-polar solvation energies calculated with gbsa=2
idecomp = 2: Per-residue decomp adding 1-4 interactions to EEL and VDW.
Energy Decomposition Analysis (All units kcal/mol): Generalized Born solvent


Complex:
Total Energy Decomposition:
Residue |       Internal      |    van der Waals    |    Electrostatic    |   Polar Solvation   |   Non-Polar Solv.   |       TOTAL
-------------------------------------------------------------------------------------------------------------------------------------------
GLN   1 |   25.652 +/-  3.393 |    0.272 +/-  1.162 | -187.546 +/-  6.947 |   19.621 +/-  7.564 |    1.705 +/-  0.119 | -140.296 +/-  4.066
LEU   2 |   17.453 +/-  3.028 |   -1.518 +/-  1.592 |  -25.512 +/-  2.050 |   -2.789 +/-  1.674 |    0.537 +/-  0.137 |  -11.829 +/-  3.376
THR   3 |   15.334 +/-  2.246 |   -2.076 +/-  1.239 |  -35.801 +/-  3.261 |   -7.058 +/-  2.620 |    0.525 +/-  0.072 |  -29.077 +/-  2.755
GLU   4 |   17.958 +/-  2.931 |   -1.388 +/-  1.355 |   58.181 +/-  7.929 | -132.666 +/-  7.452 |    1.018 +/-  0.071 |  -56.898 +/-  2.811
GLU   5 |   17.737 +/-  2.655 |   -1.455 +/-  1.422 |   78.707 +/-  7.764 | -151.238 +/-  7.730 |    1.022 +/-  0.080 |  -55.227 +/-  2.816
GLN   6 |   24.123 +/-  3.377 |   -4.788 +/-  1.183 |  -71.896 +/-  3.302 |   -8.602 +/-  2.402 |    0.448 +/-  0.126 |  -60.715 +/-  2.919
ILE   7 |   17.840 +/-  3.026 |   -2.524 +/-  1.530 |  -13.272 +/-  1.318 |   -0.783 +/-  0.769 |    0.349 +/-  0.094 |    1.610 +/-  2.899
ALA   8 |    7.997 +/-  2.355 |   -2.879 +/-  0.775 |   -8.344 +/-  1.610 |   -1.764 +/-  1.310 |    0.416 +/-  0.052 |   -4.574 +/-  2.496
GLU   9 |   17.529 +/-  2.913 |   -4.460 +/-  1.275 |   90.252 +/- 10.417 | -161.667 +/- 10.008 |    0.598 +/-  0.091 |  -57.748 +/-  2.789
PHE  10 |   16.445 +/-  3.218 |   -6.295 +/-  1.372 |   -0.942 +/-  1.307 |   -2.703 +/-  0.782 |    0.181 +/-  0.083 |    6.685 +/-  3.516
LYS  11 |   17.648 +/-  3.030 |   -4.341 +/-  1.354 |  -91.012 +/-  6.845 |   54.257 +/-  6.737 |    0.890 +/-  0.083 |  -22.559 +/-  3.526
GLU  12 |   17.730 +/-  2.909 |   -2.905 +/-  1.138 |   80.872 +/-  7.423 | -160.349 +/-  6.907 |    0.786 +/-  0.072 |  -63.866 +/-  2.832
ALA  13 |    7.333 +/-  1.709 |   -4.660 +/-  1.029 |   -6.105 +/-  1.405 |   -0.076 +/-  0.793 |    0.047 +/-  0.024 |   -3.460 +/-  2.007
PHE  14 |   16.155 +/-  3.264 |   -8.486 +/-  1.217 |   -7.787 +/-  1.408 |   -3.078 +/-  0.785 |    0.085 +/-  0.038 |   -3.111 +/-  3.585
SER  15 |   11.876 +/-  2.091 |   -3.777 +/-  0.941 |   -8.517 +/-  2.446 |   -6.213 +/-  2.383 |    0.363 +/-  0.053 |   -6.268 +/-  2.292
LEU  16 |   17.323 +/-  2.803 |   -1.300 +/-  1.253 |  -36.126 +/-  2.139 |    2.400 +/-  1.146 |    0.854 +/-  0.116 |  -16.849 +/-  3.002
PHE  17 |   16.813 +/-  2.966 |   -5.971 +/-  1.416 |  -14.885 +/-  2.118 |    0.742 +/-  1.061 |    0.038 +/-  0.030 |   -3.263 +/-  3.240
ASP  18 |   44.977 +/-  3.005 |   -5.497 +/-  1.389 |  -53.300 +/-  6.752 | -120.999 +/-  5.302 |    0.049 +/-  0.015 | -134.771 +/-  3.565
LYS  19 |   19.905 +/-  3.428 |   -3.609 +/-  1.900 | -107.925 +/-  9.328 |   82.679 +/- 10.815 |    0.571 +/-  0.164 |   -8.379 +/-  4.604
ASP  20 |   39.117 +/-  2.883 |    2.073 +/-  1.914 |  -76.225 +/-  7.194 | -121.807 +/-  5.381 |    0.639 +/-  0.037 | -156.204 +/-  3.460
GLY  21 |    5.622 +/-  1.584 |    0.128 +/-  0.626 |  -14.652 +/-  0.895 |   -1.576 +/-  0.496 |    0.576 +/-  0.026 |   -9.901 +/-  1.576
ASP  22 |   42.258 +/-  3.815 |   -0.052 +/-  1.468 |  -71.734 +/-  6.928 | -125.822 +/-  4.597 |    0.569 +/-  0.024 | -154.781 +/-  4.015
GLY  23 |    4.892 +/-  1.512 |   -2.165 +/-  0.753 |  -11.749 +/-  1.260 |   -0.425 +/-  0.910 |    0.190 +/-  0.044 |   -9.258 +/-  1.577
THR  24 |   29.009 +/-  3.130 |   -0.703 +/-  1.542 | -129.631 +/-  2.806 |   -4.239 +/-  0.793 |    0.336 +/-  0.033 | -105.228 +/-  3.169
ILE  25 |   21.830 +/-  2.714 |   -6.359 +/-  1.468 |   -0.761 +/-  1.057 |   -1.867 +/-  0.675 |    0.046 +/-  0.024 |   12.890 +/-  2.673
THR  26 |   16.785 +/-  2.163 |   -2.912 +/-  1.394 |  -32.478 +/-  2.088 |   -9.067 +/-  1.855 |    0.450 +/-  0.036 |  -27.222 +/-  2.540
THR  27 |   17.373 +/-  2.367 |   -3.574 +/-  1.101 |  -29.568 +/-  4.642 |   -4.556 +/-  3.236 |    0.285 +/-  0.093 |  -20.039 +/-  2.532
LYS  28 |   18.236 +/-  3.152 |   -2.144 +/-  1.073 |  -62.161 +/- 10.767 |   27.293 +/- 10.573 |    1.252 +/-  0.134 |  -17.524 +/-  3.539
GLU  29 |   45.263 +/-  3.685 |   -4.565 +/-  2.053 |  -84.695 +/-  7.003 | -111.320 +/-  5.383 |    0.023 +/-  0.013 | -155.294 +/-  3.956
LEU  30 |   16.400 +/-  2.905 |   -6.895 +/-  1.377 |  -33.330 +/-  1.276 |    2.463 +/-  0.685 |    0.002 +/-  0.004 |  -21.360 +/-  2.983
GLY  31 |    5.223 +/-  1.463 |   -3.448 +/-  0.905 |  -13.449 +/-  1.546 |   -0.202 +/-  1.131 |    0.049 +/-  0.042 |  -11.827 +/-  1.697
THR  32 |   15.961 +/-  2.761 |   -3.279 +/-  1.589 |  -38.932 +/-  2.381 |    1.598 +/-  2.000 |    0.342 +/-  0.087 |  -24.311 +/-  2.981
VAL  33 |   14.514 +/-  2.477 |   -3.925 +/-  1.470 |  -30.902 +/-  2.345 |    3.205 +/-  0.845 |    0.064 +/-  0.030 |  -17.044 +/-  2.833
MET  34 |   16.399 +/-  2.993 |   -8.402 +/-  1.351 |   -5.567 +/-  1.711 |   -0.192 +/-  1.086 |    0.121 +/-  0.068 |    2.359 +/-  3.201
ARG  35 |   22.624 +/-  3.978 |   -4.512 +/-  1.679 | -226.760 +/-  7.885 |   30.989 +/-  7.107 |    1.149 +/-  0.180 | -176.511 +/-  3.753
SER  36 |   12.366 +/-  2.457 |   -2.121 +/-  1.201 |  -14.915 +/-  2.588 |   -6.031 +/-  2.467 |    0.427 +/-  0.075 |  -10.274 +/-  2.519
LEU  37 |   16.617 +/-  3.063 |   -3.632 +/-  1.616 |  -29.680 +/-  2.918 |   -1.493 +/-  2.136 |    0.275 +/-  0.142 |  -17.912 +/-  3.483
GLY  38 |    5.611 +/-  1.505 |   -1.016 +/-  0.634 |   -9.683 +/-  1.701 |   -4.265 +/-  1.253 |    0.483 +/-  0.065 |   -8.870 +/-  1.493
GLN  39 |   23.579 +/-  2.968 |   -3.109 +/-  1.183 |  -70.911 +/-  4.264 |   -8.090 +/-  3.225 |    0.657 +/-  0.104 |  -57.875 +/-  3.329
ASN  40 |   22.874 +/-  3.117 |   -0.701 +/-  1.153 |  -72.676 +/-  4.037 |  -13.975 +/-  3.286 |    0.962 +/-  0.106 |  -63.515 +/-  2.447
PRO  41 |   21.014 +/-  2.024 |   -4.455 +/-  1.119 |   -8.702 +/-  2.400 |   -1.100 +/-  1.869 |    0.198 +/-  0.091 |    6.956 +/-  2.722
THR  42 |   16.483 +/-  2.503 |   -1.597 +/-  1.266 |  -30.469 +/-  3.236 |   -9.900 +/-  2.498 |    0.642 +/-  0.077 |  -24.840 +/-  3.100
GLU  43 |   17.832 +/-  2.784 |   -1.410 +/-  1.257 |   48.179 +/- 17.031 | -121.125 +/- 16.123 |    0.945 +/-  0.202 |  -55.578 +/-  3.126
ALA  44 |    7.237 +/-  1.739 |   -2.248 +/-  0.736 |    0.697 +/-  1.515 |   -8.459 +/-  1.372 |    0.539 +/-  0.048 |   -2.234 +/-  1.882
GLU  45 |   17.951 +/-  3.434 |   -4.047 +/-  1.294 |   88.277 +/- 14.728 | -157.135 +/- 14.801 |    0.634 +/-  0.090 |  -54.321 +/-  3.381
LEU  46 |   16.171 +/-  2.690 |   -6.483 +/-  1.356 |  -29.627 +/-  1.418 |   -2.777 +/-  0.868 |    0.081 +/-  0.054 |  -22.635 +/-  2.866
GLN  47 |   23.602 +/-  3.090 |   -3.471 +/-  1.103 |  -77.251 +/-  4.449 |  -10.135 +/-  3.908 |    0.788 +/-  0.096 |  -66.467 +/-  3.256
ASP  48 |   13.773 +/-  2.331 |   -3.239 +/-  0.934 |   95.506 +/-  6.050 | -169.293 +/-  5.895 |    0.706 +/-  0.043 |  -62.548 +/-  2.327
MET  49 |   15.866 +/-  2.667 |   -7.044 +/-  1.040 |   -6.552 +/-  2.335 |   -1.926 +/-  1.834 |    0.275 +/-  0.070 |    0.619 +/-  2.900
ILE  50 |   19.464 +/-  3.064 |   -6.876 +/-  1.641 |  -10.603 +/-  1.107 |   -2.350 +/-  0.689 |    0.059 +/-  0.032 |   -0.306 +/-  3.177
ASN  51 |   21.962 +/-  2.945 |   -4.531 +/-  0.985 |  -87.656 +/-  3.260 |   -9.455 +/-  2.901 |    0.602 +/-  0.077 |  -79.078 +/-  2.820
GLU  52 |   17.715 +/-  3.027 |   -2.646 +/-  1.158 |  108.066 +/-  8.642 | -179.649 +/-  7.671 |    0.830 +/-  0.123 |  -55.684 +/-  3.129
VAL  53 |   17.572 +/-  2.815 |   -4.883 +/-  1.379 |  -29.892 +/-  1.278 |   -0.168 +/-  0.948 |    0.047 +/-  0.040 |  -17.323 +/-  2.825
ASP  54 |   35.641 +/-  2.685 |   -4.330 +/-  1.628 |  -36.106 +/-  7.272 | -140.895 +/-  6.243 |    0.086 +/-  0.029 | -145.606 +/-  3.198
ALA  55 |    7.781 +/-  2.089 |   -1.108 +/-  1.035 |   -5.429 +/-  1.165 |   -1.807 +/-  0.475 |    0.416 +/-  0.046 |   -0.148 +/-  2.498
ASP  56 |   46.197 +/-  3.455 |    1.440 +/-  1.624 |  -55.864 +/-  6.991 | -137.438 +/-  4.918 |    0.619 +/-  0.028 | -145.046 +/-  3.380
GLY  57 |    5.543 +/-  1.737 |   -0.235 +/-  0.626 |  -10.826 +/-  0.979 |   -2.340 +/-  0.660 |    0.644 +/-  0.028 |   -7.215 +/-  1.756
ASN  58 |   35.989 +/-  3.366 |    0.605 +/-  1.616 | -176.459 +/-  3.434 |   -5.920 +/-  1.218 |    0.586 +/-  0.033 | -145.199 +/-  2.845
GLY  59 |    6.069 +/-  1.782 |   -2.140 +/-  0.777 |  -13.552 +/-  1.317 |    1.405 +/-  0.920 |    0.136 +/-  0.035 |   -8.081 +/-  1.919
THR  60 |   27.417 +/-  3.177 |   -1.806 +/-  1.212 | -120.568 +/-  3.014 |   -5.513 +/-  2.320 |    0.444 +/-  0.043 | -100.025 +/-  3.328
ILE  61 |   20.825 +/-  3.073 |   -7.837 +/-  1.427 |   -2.597 +/-  1.340 |   -1.192 +/-  1.036 |    0.041 +/-  0.022 |    9.240 +/-  3.305
ASP  62 |   17.527 +/-  2.739 |   -2.548 +/-  1.352 |   61.013 +/-  7.674 | -141.803 +/-  7.386 |    0.505 +/-  0.031 |  -65.305 +/-  3.304
PHE  63 |   19.279 +/-  2.483 |   -4.439 +/-  1.233 |   -0.060 +/-  1.967 |   -1.919 +/-  1.332 |    0.239 +/-  0.061 |   13.099 +/-  2.551
PRO  64 |   21.196 +/-  2.770 |   -3.728 +/-  0.798 |  -10.753 +/-  2.208 |   -1.871 +/-  1.021 |    0.633 +/-  0.044 |    5.477 +/-  3.223
GLU  65 |   53.276 +/-  3.229 |   -3.770 +/-  1.891 |  -62.503 +/-  5.847 | -132.848 +/-  4.581 |    0.037 +/-  0.014 | -145.807 +/-  3.381
PHE  66 |   16.876 +/-  2.775 |   -8.782 +/-  1.261 |   -7.893 +/-  1.266 |   -1.746 +/-  0.681 |    0.001 +/-  0.004 |   -1.543 +/-  2.751
LEU  67 |   17.003 +/-  2.943 |   -4.713 +/-  1.248 |  -31.635 +/-  1.225 |   -1.476 +/-  0.655 |    0.314 +/-  0.073 |  -20.507 +/-  3.022
THR  68 |   15.705 +/-  2.307 |   -2.967 +/-  0.989 |  -37.079 +/-  1.815 |   -2.123 +/-  1.725 |    0.446 +/-  0.049 |  -26.018 +/-  2.506
MET  69 |   15.594 +/-  2.883 |   -8.394 +/-  1.379 |   -9.294 +/-  1.734 |    0.652 +/-  1.265 |    0.081 +/-  0.063 |   -1.361 +/-  2.535
MET  70 |   15.856 +/-  2.626 |   -7.636 +/-  1.432 |   -9.660 +/-  1.410 |   -1.791 +/-  0.725 |    0.163 +/-  0.089 |   -3.068 +/-  2.964
ALA  71 |    7.202 +/-  1.793 |   -3.004 +/-  0.876 |    1.620 +/-  1.638 |   -2.134 +/-  0.947 |    0.402 +/-  0.058 |    4.086 +/-  2.017
ARG  72 |   22.850 +/-  4.450 |   -5.284 +/-  1.673 | -307.379 +/- 13.096 |  119.567 +/-  9.820 |    0.726 +/-  0.186 | -169.520 +/-  5.901
LYS  73 |   18.090 +/-  3.607 |   -4.621 +/-  1.624 | -118.921 +/-  7.314 |   89.784 +/-  6.367 |    0.308 +/-  0.125 |  -15.360 +/-  3.996
MET  74 |   16.690 +/-  2.809 |   -6.763 +/-  1.524 |   -4.885 +/-  1.332 |   -1.613 +/-  1.102 |    0.277 +/-  0.147 |    3.705 +/-  3.251
LYS  75 |   17.510 +/-  2.956 |   -4.479 +/-  1.290 | -115.385 +/-  9.852 |   83.291 +/-  9.403 |    0.874 +/-  0.071 |  -18.189 +/-  3.430
ASP  76 |   17.993 +/-  2.511 |   -4.421 +/-  1.458 |   95.256 +/- 14.348 | -173.434 +/- 12.494 |    0.237 +/-  0.104 |  -64.369 +/-  4.019
THR  77 |   16.382 +/-  2.169 |   -0.617 +/-  1.249 |  -29.405 +/-  4.068 |  -10.539 +/-  3.451 |    0.632 +/-  0.085 |  -23.546 +/-  2.401
ASP  78 |   14.876 +/-  2.834 |    0.240 +/-  1.079 |  108.090 +/-  6.481 | -181.716 +/-  6.035 |    1.111 +/-  0.043 |  -57.399 +/-  2.464
SER  79 |   10.251 +/-  1.799 |   -3.029 +/-  1.021 |  -10.241 +/-  2.615 |   -7.929 +/-  2.299 |    0.265 +/-  0.050 |  -10.683 +/-  2.085
GLU  80 |   18.338 +/-  2.856 |   -0.180 +/-  1.508 |   86.074 +/-  9.926 | -160.623 +/-  9.929 |    1.096 +/-  0.083 |  -55.295 +/-  2.768
GLU  81 |   17.708 +/-  2.418 |   -5.172 +/-  1.418 |   94.460 +/-  6.216 | -165.439 +/-  6.683 |    0.447 +/-  0.090 |  -57.996 +/-  2.833
GLU  82 |   19.194 +/-  2.690 |   -6.241 +/-  1.277 |   94.090 +/-  6.933 | -164.825 +/-  7.216 |    0.378 +/-  0.061 |  -57.404 +/-  3.065
ILE  83 |   17.852 +/-  3.344 |   -4.246 +/-  1.749 |   -5.711 +/-  1.808 |   -0.473 +/-  1.274 |    0.325 +/-  0.090 |    7.747 +/-  3.344
ARG  84 |   21.574 +/-  3.483 |   -5.917 +/-  1.256 | -305.142 +/-  9.262 |  103.746 +/-  7.843 |    0.783 +/-  0.079 | -184.956 +/-  4.006
GLU  85 |   17.640 +/-  3.024 |   -5.143 +/-  1.492 |   76.319 +/-  7.908 | -157.301 +/-  7.292 |    0.294 +/-  0.044 |  -68.191 +/-  3.021
ALA  86 |    7.557 +/-  1.996 |   -5.828 +/-  0.823 |   -6.190 +/-  1.160 |    0.581 +/-  0.763 |    0.014 +/-  0.011 |   -3.865 +/-  2.026
PHE  87 |   15.848 +/-  2.876 |   -8.574 +/-  1.146 |   -2.161 +/-  1.216 |   -0.902 +/-  0.623 |    0.028 +/-  0.012 |    4.239 +/-  3.112
ARG  88 |   21.641 +/-  3.533 |   -3.641 +/-  1.368 | -312.595 +/-  5.569 |  113.762 +/-  5.240 |    0.955 +/-  0.063 | -179.878 +/-  3.198
VAL  89 |   16.125 +/-  2.672 |   -1.636 +/-  1.367 |  -39.905 +/-  3.009 |    3.385 +/-  1.673 |    0.522 +/-  0.089 |  -21.511 +/-  2.759
PHE  90 |   17.917 +/-  2.892 |   -5.702 +/-  1.154 |   -9.542 +/-  1.258 |   -1.483 +/-  0.938 |    0.079 +/-  0.060 |    1.269 +/-  3.024
ASP  91 |   34.957 +/-  2.664 |   -5.515 +/-  1.396 |  -49.818 +/-  4.834 | -116.450 +/-  4.127 |    0.029 +/-  0.010 | -136.797 +/-  3.265
LYS  92 |   18.272 +/-  3.261 |   -2.718 +/-  1.333 | -120.209 +/-  7.027 |   83.613 +/-  6.639 |    0.721 +/-  0.076 |  -20.321 +/-  3.505
ASP  93 |   43.356 +/-  4.017 |   -0.382 +/-  1.243 |  -74.694 +/-  5.788 | -113.100 +/-  3.297 |    0.655 +/-  0.023 | -144.165 +/-  2.857
GLY  94 |    5.574 +/-  1.861 |    0.111 +/-  0.735 |  -11.833 +/-  1.280 |   -3.455 +/-  0.405 |    0.583 +/-  0.035 |   -9.020 +/-  1.851
ASN  95 |   34.831 +/-  2.902 |   -0.368 +/-  1.481 | -176.622 +/-  2.868 |   -8.469 +/-  1.229 |    0.657 +/-  0.032 | -149.970 +/-  2.540
GLY  96 |    5.622 +/-  1.619 |   -2.519 +/-  0.663 |  -10.487 +/-  0.959 |   -2.231 +/-  0.547 |    0.149 +/-  0.030 |   -9.465 +/-  1.729
TYR  97 |   27.339 +/-  3.853 |   -2.595 +/-  1.291 | -122.435 +/-  2.708 |   -2.646 +/-  0.830 |    0.391 +/-  0.053 |  -99.946 +/-  4.092
ILE  98 |   21.538 +/-  2.623 |   -5.953 +/-  1.506 |   -3.746 +/-  1.647 |    1.069 +/-  1.347 |    0.030 +/-  0.015 |   12.938 +/-  2.725
SER  99 |   12.889 +/-  2.194 |   -2.050 +/-  1.100 |  -12.147 +/-  1.399 |   -7.787 +/-  1.052 |    0.332 +/-  0.026 |   -8.764 +/-  2.597
ALA 100 |    7.424 +/-  2.164 |   -3.807 +/-  0.834 |   -3.499 +/-  1.439 |   -1.677 +/-  1.260 |    0.169 +/-  0.064 |   -1.389 +/-  2.177
ALA 101 |    7.501 +/-  1.990 |   -2.402 +/-  0.835 |   -3.697 +/-  1.175 |   -3.037 +/-  1.115 |    0.474 +/-  0.077 |   -1.161 +/-  2.112
GLU 102 |   37.082 +/-  3.207 |   -3.429 +/-  1.428 |  -63.449 +/-  5.114 | -105.705 +/-  3.816 |    0.062 +/-  0.021 | -135.439 +/-  3.503
LEU 103 |   16.935 +/-  2.815 |   -5.745 +/-  1.391 |  -28.133 +/-  1.145 |    1.534 +/-  0.592 |    0.004 +/-  0.005 |  -15.404 +/-  3.048
ARG 104 |   22.036 +/-  4.004 |   -3.776 +/-  1.599 | -255.115 +/-  8.660 |   58.173 +/-  7.363 |    0.965 +/-  0.179 | -177.716 +/-  3.359
HIE 105 |   33.890 +/-  2.840 |   -7.631 +/-  1.204 |  -23.553 +/-  4.582 |   -4.118 +/-  2.396 |    0.268 +/-  0.109 |   -1.143 +/-  3.696
VAL 106 |   14.578 +/-  2.922 |   -3.979 +/-  1.412 |  -30.368 +/-  1.878 |    2.420 +/-  0.906 |    0.076 +/-  0.048 |  -17.272 +/-  3.109
MET 107 |   15.762 +/-  2.690 |   -8.361 +/-  1.047 |  -14.090 +/-  2.585 |    1.816 +/-  1.473 |    0.051 +/-  0.029 |   -4.822 +/-  3.114
THR 108 |   15.487 +/-  2.527 |   -2.388 +/-  1.386 |  -35.401 +/-  1.845 |   -2.354 +/-  1.172 |    0.197 +/-  0.059 |  -24.459 +/-  2.830
ASN 109 |   21.399 +/-  2.734 |   -2.299 +/-  1.382 |  -79.231 +/-  3.201 |  -11.226 +/-  2.690 |    0.601 +/-  0.149 |  -70.755 +/-  2.601
LEU 110 |   17.132 +/-  2.648 |   -4.853 +/-  1.272 |  -30.602 +/-  1.538 |    0.518 +/-  1.256 |    0.109 +/-  0.051 |  -17.695 +/-  2.823
GLY 111 |    5.054 +/-  1.542 |   -1.540 +/-  0.572 |   -8.486 +/-  1.438 |   -4.130 +/-  1.307 |    0.377 +/-  0.060 |   -8.725 +/-  1.533
GLU 112 |   18.856 +/-  2.892 |   -1.085 +/-  1.040 |   81.693 +/-  6.415 | -149.546 +/-  6.247 |    1.036 +/-  0.059 |  -49.046 +/-  2.572
LYS 113 |   18.353 +/-  3.002 |   -4.159 +/-  1.342 |  -81.267 +/-  8.475 |   54.813 +/-  8.492 |    0.789 +/-  0.095 |  -11.471 +/-  3.542
LEU 114 |   17.214 +/-  2.796 |   -5.330 +/-  1.465 |  -33.285 +/-  1.802 |   -1.427 +/-  1.219 |    0.144 +/-  0.042 |  -22.683 +/-  3.323
THR 115 |   15.592 +/-  2.541 |   -2.193 +/-  0.992 |  -31.082 +/-  3.616 |   -9.505 +/-  3.064 |    0.622 +/-  0.060 |  -26.567 +/-  2.802
ASP 116 |   15.047 +/-  2.939 |   -2.918 +/-  1.239 |   56.813 +/- 10.865 | -131.003 +/- 10.870 |    0.592 +/-  0.151 |  -61.469 +/-  2.741
GLU 117 |   18.034 +/-  2.456 |   -1.515 +/-  1.043 |   88.107 +/-  7.170 | -163.324 +/-  7.053 |    1.074 +/-  0.069 |  -57.624 +/-  2.432
GLU 118 |   17.525 +/-  2.664 |   -4.461 +/-  1.062 |   85.528 +/-  6.108 | -155.153 +/-  5.845 |    0.435 +/-  0.059 |  -56.127 +/-  2.692
VAL 119 |   14.708 +/-  3.119 |   -4.987 +/-  1.537 |  -29.600 +/-  1.206 |   -0.487 +/-  0.628 |    0.004 +/-  0.007 |  -20.362 +/-  2.975
ASP 120 |   17.788 +/-  2.665 |   -3.803 +/-  1.165 |   62.022 +/-  7.985 | -143.735 +/-  7.257 |    0.505 +/-  0.080 |  -67.223 +/-  2.614
GLU 121 |   16.328 +/-  2.412 |   -3.127 +/-  1.500 |   79.618 +/-  5.698 | -154.013 +/-  4.997 |    0.593 +/-  0.067 |  -60.602 +/-  2.534
MET 122 |   16.359 +/-  2.627 |   -9.449 +/-  1.319 |   -8.987 +/-  1.300 |   -0.036 +/-  0.804 |    0.002 +/-  0.004 |   -2.112 +/-  2.655
ILE 123 |   18.040 +/-  2.866 |   -5.357 +/-  1.510 |   -6.106 +/-  1.233 |   -1.213 +/-  0.500 |    0.051 +/-  0.020 |    5.415 +/-  2.759
ARG 124 |   21.726 +/-  3.942 |   -4.955 +/-  1.595 | -326.173 +/- 11.174 |  118.836 +/-  8.866 |    0.776 +/-  0.087 | -189.790 +/-  4.407
GLU 125 |   17.716 +/-  3.119 |   -3.316 +/-  1.310 |   69.482 +/- 13.065 | -148.839 +/- 12.192 |    0.653 +/-  0.091 |  -64.305 +/-  3.221
ALA 126 |    8.159 +/-  2.315 |   -2.994 +/-  0.915 |   -6.352 +/-  0.802 |   -1.971 +/-  0.629 |    0.078 +/-  0.035 |   -3.080 +/-  2.486
ASP 127 |   29.143 +/-  2.776 |   -2.421 +/-  1.751 |  -37.392 +/-  6.380 | -139.715 +/-  5.093 |    0.170 +/-  0.030 | -150.216 +/-  3.635
ILE 128 |   20.348 +/-  3.276 |    0.109 +/-  1.770 |   -9.917 +/-  1.055 |   -2.114 +/-  0.856 |    0.839 +/-  0.069 |    9.265 +/-  3.395
ASP 129 |   44.733 +/-  3.991 |    1.357 +/-  1.817 |  -42.446 +/-  8.840 | -152.912 +/-  6.490 |    0.415 +/-  0.046 | -148.854 +/-  3.188
GLY 130 |    5.589 +/-  1.405 |   -0.098 +/-  0.674 |  -11.922 +/-  1.485 |   -3.748 +/-  0.853 |    0.639 +/-  0.032 |   -9.540 +/-  1.614
ASP 131 |   48.138 +/-  3.619 |    2.294 +/-  1.721 |  -48.138 +/-  7.356 | -145.642 +/-  5.747 |    0.549 +/-  0.037 | -142.798 +/-  4.110
GLY 132 |    6.104 +/-  1.822 |   -2.159 +/-  0.660 |  -12.104 +/-  1.491 |   -0.796 +/-  1.209 |    0.307 +/-  0.033 |   -8.648 +/-  1.840
GLN 133 |   35.512 +/-  3.492 |   -2.101 +/-  1.734 | -168.676 +/-  4.342 |   -9.302 +/-  1.976 |    0.544 +/-  0.075 | -144.023 +/-  3.687
VAL 134 |   15.871 +/-  2.420 |   -6.064 +/-  1.487 |  -24.051 +/-  1.559 |    2.768 +/-  0.855 |    0.001 +/-  0.002 |  -11.474 +/-  2.819
ASN 135 |   23.999 +/-  2.925 |   -4.669 +/-  1.336 |  -90.207 +/-  2.380 |   -4.674 +/-  1.509 |    0.370 +/-  0.056 |  -75.181 +/-  2.357
TYR 136 |   19.542 +/-  2.979 |   -5.640 +/-  1.222 |  -28.415 +/-  3.168 |   -7.414 +/-  2.953 |    0.491 +/-  0.100 |  -21.436 +/-  3.134
GLU 137 |   18.479 +/-  2.821 |   -3.671 +/-  1.190 |  102.207 +/-  7.218 | -174.982 +/-  7.083 |    0.740 +/-  0.071 |  -57.227 +/-  2.727
GLU 138 |   43.090 +/-  3.894 |   -2.016 +/-  2.273 |  -57.599 +/-  7.816 | -137.706 +/-  4.778 |    0.002 +/-  0.002 | -154.230 +/-  5.108
PHE 139 |   18.132 +/-  3.214 |   -7.577 +/-  1.418 |   -9.753 +/-  1.112 |    0.805 +/-  0.578 |    0.011 +/-  0.019 |    1.618 +/-  3.320
VAL 140 |   14.343 +/-  2.437 |   -1.984 +/-  1.510 |  -30.623 +/-  1.405 |    0.434 +/-  0.738 |    0.361 +/-  0.107 |  -17.469 +/-  2.844
GLN 141 |   24.046 +/-  3.243 |   -3.537 +/-  1.544 |  -74.534 +/-  4.339 |   -8.013 +/-  3.087 |    0.657 +/-  0.097 |  -61.381 +/-  3.019
MET 142 |   15.570 +/-  2.573 |   -8.124 +/-  1.174 |   -8.368 +/-  1.207 |   -0.338 +/-  0.951 |    0.035 +/-  0.018 |   -1.225 +/-  2.546
MET 143 |   15.749 +/-  2.580 |   -7.541 +/-  1.465 |  -10.085 +/-  1.519 |   -0.465 +/-  1.025 |    0.110 +/-  0.080 |   -2.232 +/-  2.875
THR 144 |   17.870 +/-  2.403 |   -1.849 +/-  1.193 |  -32.143 +/-  2.694 |   -3.051 +/-  2.384 |    0.393 +/-  0.074 |  -18.780 +/-  2.930
ALA 145 |   11.178 +/-  2.324 |   -3.112 +/-  0.975 |   68.028 +/- 13.264 | -131.076 +/- 12.653 |    0.403 +/-  0.095 |  -54.579 +/-  2.486
 CA 146 |   79.130 +/-  2.717 |    1.322 +/-  0.911 | -410.433 +/- 13.621 |  232.037 +/-  8.560 |    0.000 +/-  0.000 |  -97.944 +/-  8.650
 CW 147 |   23.652 +/-  2.418 |    3.870 +/-  1.502 | -127.295 +/-  4.360 |    0.408 +/-  0.528 |    0.004 +/-  0.006 |  -99.361 +/-  2.504
 CA 148 |   75.992 +/-  3.121 |    1.447 +/-  0.987 | -432.202 +/- 13.627 |  263.432 +/-  8.392 |    0.000 +/-  0.000 |  -91.331 +/-  8.448
 CW 149 |   18.946 +/-  2.645 |    1.667 +/-  1.013 | -125.802 +/-  4.323 |    0.699 +/-  0.612 |    0.066 +/-  0.027 | -104.424 +/-  1.811
 CA 150 |   69.407 +/-  3.839 |   -0.772 +/-  0.076 | -351.783 +/- 10.201 |  205.897 +/-  8.454 |    0.000 +/-  0.000 |  -77.251 +/-  6.481
 CW 151 |   22.208 +/-  2.123 |    1.622 +/-  1.148 | -137.306 +/-  3.121 |   -2.349 +/-  0.959 |    0.107 +/-  0.021 | -115.718 +/-  2.000
 CA 152 |   83.354 +/-  3.230 |   -0.617 +/-  0.204 | -453.907 +/- 14.335 |  279.245 +/-  8.771 |    0.000 +/-  0.000 |  -91.925 +/-  7.123
 CW 153 |   27.612 +/-  2.433 |    2.987 +/-  1.355 | -141.304 +/-  3.847 |   -0.546 +/-  1.067 |    0.054 +/-  0.020 | -111.197 +/-  2.078
TYR 154 |   17.603 +/-  3.297 |   -1.539 +/-  1.032 | -166.204 +/- 13.203 |   67.057 +/- 11.695 |    1.238 +/-  0.082 |  -81.846 +/-  3.882
LYS 155 |   19.055 +/-  3.220 |   -2.704 +/-  1.269 |  -77.650 +/- 14.243 |   57.949 +/- 13.999 |    1.012 +/-  0.121 |   -2.338 +/-  3.580
LYS 156 |   17.834 +/-  3.483 |   -3.989 +/-  1.420 | -119.055 +/- 14.909 |   89.265 +/- 13.390 |    0.576 +/-  0.108 |  -15.370 +/-  3.986
LEU 157 |   17.535 +/-  2.816 |   -5.617 +/-  1.227 |  -34.499 +/-  1.178 |   -0.623 +/-  0.653 |    0.003 +/-  0.004 |  -23.201 +/-  2.827
ALA 158 |    7.503 +/-  2.127 |   -3.459 +/-  1.005 |   -7.981 +/-  2.214 |    0.086 +/-  1.453 |    0.029 +/-  0.014 |   -3.823 +/-  2.556
GLU 159 |   17.744 +/-  2.959 |   -1.436 +/-  1.171 |   71.945 +/-  9.161 | -145.551 +/-  8.708 |    0.867 +/-  0.098 |  -56.430 +/-  3.170
ALA 160 |    7.716 +/-  2.251 |   -1.682 +/-  0.919 |    0.508 +/-  2.779 |   -2.135 +/-  1.028 |    0.389 +/-  0.086 |    4.797 +/-  2.857
VAL 161 |   15.230 +/-  2.790 |   -4.344 +/-  1.611 |  -18.493 +/-  2.471 |   -0.696 +/-  1.427 |    0.040 +/-  0.024 |   -8.264 +/-  3.283
LYS 162 |   18.423 +/-  3.305 |   -4.715 +/-  1.256 |  -94.542 +/-  9.664 |   64.088 +/-  9.170 |    0.630 +/-  0.114 |  -16.117 +/-  3.309
TYR 163 |   17.662 +/-  2.906 |   -3.762 +/-  1.333 |  -29.574 +/-  3.573 |   -7.526 +/-  2.657 |    0.444 +/-  0.097 |  -22.756 +/-  3.654
SER 164 |   11.705 +/-  2.282 |   -2.647 +/-  1.098 |  -12.583 +/-  2.573 |   -4.722 +/-  2.001 |    0.223 +/-  0.075 |   -8.025 +/-  2.885
ALA 165 |    7.588 +/-  2.248 |   -3.203 +/-  0.938 |    5.696 +/-  1.778 |   -1.220 +/-  1.243 |    0.053 +/-  0.035 |    8.914 +/-  2.414
LYS 166 |   20.015 +/-  2.924 |   -4.868 +/-  1.922 |  -94.752 +/-  8.264 |   82.127 +/-  7.412 |    0.142 +/-  0.055 |    2.664 +/-  3.805
LEU 167 |   20.238 +/-  2.520 |   -3.391 +/-  1.498 |   14.278 +/-  9.786 | -115.368 +/-  8.538 |    0.302 +/-  0.081 |  -83.942 +/-  3.384

Sidechain Energy Decomposition:
Residue |       Internal      |    van der Waals    |    Electrostatic    |   Polar Solvation   |   Non-Polar Solv.   |       TOTAL
-------------------------------------------------------------------------------------------------------------------------------------------
GLN   1 |   20.809 +/-  3.031 |   -0.039 +/-  0.862 |  -83.511 +/-  3.319 |   -3.715 +/-  2.874 |    1.049 +/-  0.123 |  -65.407 +/-  2.719
LEU   2 |   13.252 +/-  2.593 |   -1.260 +/-  1.308 |  -24.494 +/-  0.538 |    1.990 +/-  0.254 |    0.409 +/-  0.125 |  -10.103 +/-  2.920
THR   3 |   10.896 +/-  1.839 |   -1.538 +/-  0.725 |  -21.256 +/-  2.193 |   -4.556 +/-  1.701 |    0.467 +/-  0.070 |  -15.987 +/-  1.985
GLU   4 |   13.811 +/-  2.609 |   -0.921 +/-  0.854 |   52.821 +/-  6.676 | -114.596 +/-  6.709 |    0.962 +/-  0.060 |  -47.922 +/-  2.443
GLU   5 |   13.835 +/-  2.249 |   -0.771 +/-  0.929 |   66.106 +/-  6.548 | -128.194 +/-  6.741 |    0.941 +/-  0.072 |  -48.083 +/-  2.341
GLN   6 |   20.047 +/-  2.913 |   -3.507 +/-  0.891 |  -69.826 +/-  2.936 |   -2.753 +/-  1.947 |    0.442 +/-  0.121 |  -55.596 +/-  2.373
ILE   7 |   13.629 +/-  2.538 |   -2.202 +/-  1.143 |   -4.215 +/-  0.377 |    2.165 +/-  0.264 |    0.349 +/-  0.094 |    9.726 +/-  2.353
ALA   8 |    4.027 +/-  1.542 |   -1.498 +/-  0.424 |   -1.773 +/-  0.250 |    3.565 +/-  0.227 |    0.349 +/-  0.052 |    4.669 +/-  1.673
GLU   9 |   13.655 +/-  2.400 |   -2.885 +/-  0.961 |   80.021 +/-  9.601 | -140.601 +/-  9.272 |    0.573 +/-  0.086 |  -49.236 +/-  2.356
PHE  10 |   12.512 +/-  2.809 |   -4.240 +/-  0.958 |    0.503 +/-  0.688 |    0.102 +/-  0.433 |    0.181 +/-  0.083 |    9.059 +/-  2.989
LYS  11 |   13.834 +/-  2.635 |   -3.183 +/-  0.901 |  -54.380 +/-  5.645 |   31.810 +/-  5.813 |    0.873 +/-  0.080 |  -11.046 +/-  2.920
GLU  12 |   13.853 +/-  2.411 |   -2.044 +/-  0.778 |   80.263 +/-  6.941 | -141.620 +/-  7.072 |    0.757 +/-  0.074 |  -48.791 +/-  2.089
ALA  13 |    3.700 +/-  1.230 |   -2.708 +/-  0.490 |   -1.733 +/-  0.224 |    3.622 +/-  0.164 |    0.027 +/-  0.020 |    2.908 +/-  1.359
PHE  14 |   12.249 +/-  2.715 |   -6.107 +/-  0.800 |   -0.086 +/-  0.655 |    0.027 +/-  0.470 |    0.085 +/-  0.038 |    6.167 +/-  2.948
SER  15 |    7.401 +/-  1.582 |   -2.262 +/-  0.621 |   -5.316 +/-  2.048 |   -0.119 +/-  2.183 |    0.288 +/-  0.054 |   -0.008 +/-  1.707
LEU  16 |   12.963 +/-  2.315 |   -0.938 +/-  0.901 |  -24.853 +/-  0.450 |    1.833 +/-  0.225 |    0.783 +/-  0.104 |  -10.212 +/-  2.489
PHE  17 |   12.590 +/-  2.532 |   -4.977 +/-  0.877 |   -0.041 +/-  0.540 |   -0.704 +/-  0.375 |    0.019 +/-  0.017 |    6.887 +/-  2.667
ASP  18 |   39.214 +/-  2.627 |   -3.693 +/-  1.200 |  -68.447 +/-  4.980 | -100.599 +/-  3.826 |    0.011 +/-  0.007 | -133.515 +/-  3.237
LYS  19 |   15.918 +/-  3.092 |   -3.560 +/-  1.502 |  -74.726 +/-  9.204 |   58.564 +/- 10.900 |    0.321 +/-  0.168 |   -3.483 +/-  3.886
ASP  20 |   34.394 +/-  2.597 |    1.357 +/-  1.607 |  -79.516 +/-  6.719 | -100.729 +/-  4.617 |    0.310 +/-  0.034 | -144.184 +/-  3.236
GLY  21 |    1.480 +/-  0.527 |   -0.297 +/-  0.197 |    2.935 +/-  0.125 |   -2.826 +/-  0.115 |    0.021 +/-  0.008 |    1.313 +/-  0.557
ASP  22 |   37.332 +/-  3.413 |   -0.180 +/-  1.246 |  -81.900 +/-  6.481 | -102.591 +/-  4.065 |    0.299 +/-  0.021 | -147.041 +/-  3.612
GLY  23 |    1.205 +/-  0.491 |   -0.769 +/-  0.194 |    3.231 +/-  0.143 |   -3.057 +/-  0.134 |    0.013 +/-  0.007 |    0.623 +/-  0.507
THR  24 |   12.172 +/-  1.962 |   -2.444 +/-  0.839 |  -24.446 +/-  0.861 |   -2.804 +/-  0.682 |    0.336 +/-  0.033 |  -17.185 +/-  2.030
ILE  25 |   15.491 +/-  2.398 |   -5.646 +/-  1.108 |   -5.159 +/-  0.271 |    2.849 +/-  0.165 |    0.001 +/-  0.002 |    7.536 +/-  2.384
THR  26 |   12.140 +/-  1.726 |   -2.507 +/-  0.706 |  -23.241 +/-  1.448 |   -5.459 +/-  1.620 |    0.437 +/-  0.035 |  -18.630 +/-  2.099
THR  27 |   12.356 +/-  1.857 |   -2.447 +/-  0.692 |  -25.539 +/-  3.797 |   -1.006 +/-  2.728 |    0.267 +/-  0.092 |  -16.368 +/-  1.951
LYS  28 |   14.436 +/-  2.911 |   -1.156 +/-  0.674 |  -35.481 +/- 10.179 |   10.578 +/-  9.948 |    1.202 +/-  0.127 |  -10.421 +/-  3.183
GLU  29 |   41.216 +/-  3.329 |   -2.722 +/-  1.871 |  -80.695 +/-  6.528 |  -99.845 +/-  4.747 |    0.015 +/-  0.008 | -142.030 +/-  3.701
LEU  30 |   12.498 +/-  2.650 |   -5.457 +/-  0.983 |  -25.112 +/-  0.385 |    3.128 +/-  0.171 |    0.002 +/-  0.003 |  -14.941 +/-  2.710
GLY  31 |    1.409 +/-  0.478 |   -1.072 +/-  0.212 |    2.047 +/-  0.174 |   -2.052 +/-  0.158 |    0.002 +/-  0.003 |    0.333 +/-  0.563
THR  32 |   11.306 +/-  2.169 |   -2.355 +/-  0.840 |  -25.092 +/-  1.940 |    0.374 +/-  1.842 |    0.320 +/-  0.080 |  -15.447 +/-  2.325
VAL  33 |   10.056 +/-  2.005 |   -3.224 +/-  0.898 |  -17.879 +/-  0.300 |    2.313 +/-  0.163 |    0.060 +/-  0.028 |   -8.675 +/-  2.098
MET  34 |   12.265 +/-  2.628 |   -6.527 +/-  0.891 |   -1.169 +/-  0.877 |    1.513 +/-  0.732 |    0.119 +/-  0.069 |    6.201 +/-  2.819
ARG  35 |   18.778 +/-  3.703 |   -3.569 +/-  1.423 | -200.583 +/-  7.157 |   16.717 +/-  6.836 |    1.038 +/-  0.181 | -167.619 +/-  3.177
SER  36 |    7.526 +/-  1.732 |   -1.516 +/-  0.815 |   -4.768 +/-  2.398 |   -1.003 +/-  2.208 |    0.172 +/-  0.072 |    0.411 +/-  1.960
LEU  37 |   12.422 +/-  2.340 |   -3.509 +/-  1.219 |  -24.240 +/-  0.517 |    2.040 +/-  0.213 |    0.119 +/-  0.083 |  -13.169 +/-  2.553
GLY  38 |    1.550 +/-  0.538 |   -0.418 +/-  0.181 |    2.136 +/-  0.187 |   -1.905 +/-  0.170 |    0.018 +/-  0.007 |    1.380 +/-  0.586
GLN  39 |   19.777 +/-  2.538 |   -2.662 +/-  0.922 |  -65.932 +/-  3.571 |   -5.744 +/-  2.794 |    0.597 +/-  0.114 |  -53.965 +/-  2.504
ASN  40 |   17.472 +/-  2.499 |   -0.510 +/-  0.733 |  -78.659 +/-  3.589 |   -8.204 +/-  2.934 |    0.780 +/-  0.093 |  -69.121 +/-  1.845
PRO  41 |   14.933 +/-  1.766 |   -3.460 +/-  0.822 |  -13.384 +/-  1.988 |   14.010 +/-  2.005 |    0.084 +/-  0.082 |   12.184 +/-  1.936
THR  42 |   11.829 +/-  1.981 |   -1.151 +/-  0.700 |  -21.633 +/-  2.041 |   -3.867 +/-  1.859 |    0.578 +/-  0.069 |  -14.245 +/-  2.257
GLU  43 |   13.678 +/-  2.431 |   -0.689 +/-  0.939 |   38.930 +/- 16.215 | -101.016 +/- 15.620 |    0.882 +/-  0.202 |  -48.215 +/-  2.477
ALA  44 |    3.742 +/-  1.208 |   -0.936 +/-  0.293 |   -1.215 +/-  0.246 |    3.099 +/-  0.211 |    0.455 +/-  0.035 |    5.145 +/-  1.242
GLU  45 |   14.080 +/-  2.769 |   -2.579 +/-  0.926 |   73.121 +/- 13.534 | -133.450 +/- 13.704 |    0.604 +/-  0.094 |  -48.223 +/-  2.700
LEU  46 |   12.315 +/-  2.236 |   -4.575 +/-  1.228 |  -24.045 +/-  0.592 |    1.523 +/-  0.258 |    0.081 +/-  0.054 |  -14.700 +/-  2.497
GLN  47 |   19.675 +/-  2.739 |   -2.511 +/-  0.753 |  -67.657 +/-  3.463 |   -5.174 +/-  3.267 |    0.770 +/-  0.091 |  -54.895 +/-  2.554
ASP  48 |    9.525 +/-  1.753 |   -1.877 +/-  0.576 |   79.149 +/-  5.479 | -142.563 +/-  5.420 |    0.667 +/-  0.043 |  -55.099 +/-  1.528
MET  49 |   11.825 +/-  2.339 |   -5.592 +/-  0.757 |   -2.922 +/-  1.850 |    3.184 +/-  1.605 |    0.250 +/-  0.072 |    6.745 +/-  2.432
ILE  50 |   14.689 +/-  2.693 |   -4.800 +/-  1.146 |   -4.768 +/-  0.236 |    2.665 +/-  0.215 |    0.059 +/-  0.032 |    7.845 +/-  2.695
ASN  51 |   17.557 +/-  2.539 |   -2.954 +/-  0.537 |  -81.439 +/-  2.727 |   -4.644 +/-  2.314 |    0.518 +/-  0.091 |  -70.963 +/-  2.374
GLU  52 |   13.619 +/-  2.458 |   -1.864 +/-  0.804 |   91.692 +/-  7.059 | -153.000 +/-  6.473 |    0.738 +/-  0.099 |  -48.816 +/-  2.391
VAL  53 |   11.995 +/-  2.263 |   -3.493 +/-  0.931 |  -18.348 +/-  0.381 |    1.983 +/-  0.208 |    0.031 +/-  0.028 |   -7.833 +/-  2.451
ASP  54 |   30.302 +/-  2.290 |   -2.702 +/-  1.425 |  -55.588 +/-  5.565 | -110.302 +/-  4.298 |    0.024 +/-  0.010 | -138.266 +/-  2.905
ALA  55 |    3.919 +/-  1.456 |   -1.401 +/-  0.398 |   -1.911 +/-  0.279 |    3.962 +/-  0.204 |    0.115 +/-  0.044 |    4.683 +/-  1.534
ASP  56 |   41.495 +/-  2.886 |    0.802 +/-  1.282 |  -68.151 +/-  6.324 | -112.328 +/-  4.222 |    0.345 +/-  0.020 | -137.838 +/-  2.739
GLY  57 |    1.456 +/-  0.604 |   -0.218 +/-  0.206 |    3.291 +/-  0.137 |   -3.032 +/-  0.132 |    0.024 +/-  0.008 |    1.522 +/-  0.630
ASN  58 |   30.874 +/-  3.017 |   -0.958 +/-  1.047 | -165.956 +/-  3.091 |   -5.378 +/-  0.855 |    0.294 +/-  0.021 | -141.125 +/-  2.638
GLY  59 |    1.645 +/-  0.580 |   -0.787 +/-  0.205 |    3.425 +/-  0.154 |   -3.272 +/-  0.145 |    0.008 +/-  0.006 |    1.019 +/-  0.622
THR  60 |   13.077 +/-  2.063 |   -1.922 +/-  0.720 |  -24.203 +/-  1.210 |   -3.392 +/-  2.165 |    0.444 +/-  0.043 |  -15.996 +/-  2.545
ILE  61 |   15.364 +/-  2.623 |   -5.564 +/-  1.116 |   -5.524 +/-  0.277 |    3.125 +/-  0.163 |    0.001 +/-  0.003 |    7.402 +/-  2.677
ASP  62 |   11.871 +/-  1.994 |   -2.099 +/-  0.735 |   51.873 +/-  5.455 | -118.344 +/-  6.394 |    0.504 +/-  0.030 |  -56.195 +/-  2.965
PHE  63 |   13.037 +/-  2.051 |   -3.772 +/-  0.844 |   -0.338 +/-  0.533 |    0.475 +/-  0.365 |    0.232 +/-  0.059 |    9.634 +/-  2.323
PRO  64 |   14.988 +/-  2.233 |   -2.013 +/-  0.513 |  -16.744 +/-  0.971 |   16.913 +/-  0.971 |    0.593 +/-  0.036 |   13.737 +/-  2.383
GLU  65 |   49.230 +/-  2.839 |   -2.131 +/-  1.546 |  -69.534 +/-  5.392 | -114.351 +/-  4.017 |    0.034 +/-  0.013 | -136.752 +/-  3.047
PHE  66 |   12.874 +/-  2.329 |   -6.795 +/-  0.953 |   -0.844 +/-  0.412 |    0.197 +/-  0.327 |    0.001 +/-  0.004 |    5.433 +/-  2.382
LEU  67 |   12.833 +/-  2.421 |   -3.003 +/-  0.989 |  -24.178 +/-  0.426 |    1.583 +/-  0.195 |    0.282 +/-  0.068 |  -12.482 +/-  2.687
THR  68 |   11.069 +/-  1.847 |   -2.138 +/-  0.660 |  -22.941 +/-  1.752 |   -1.527 +/-  1.717 |    0.407 +/-  0.047 |  -15.129 +/-  1.919
MET  69 |   11.819 +/-  2.452 |   -7.023 +/-  0.834 |   -2.114 +/-  1.211 |    2.712 +/-  0.991 |    0.065 +/-  0.058 |    5.460 +/-  2.327
MET  70 |   11.921 +/-  2.154 |   -6.185 +/-  1.037 |   -2.157 +/-  0.808 |    2.157 +/-  0.482 |    0.150 +/-  0.088 |    5.887 +/-  2.314
ALA  71 |    3.634 +/-  1.261 |   -1.517 +/-  0.359 |   -1.442 +/-  0.196 |    3.254 +/-  0.174 |    0.336 +/-  0.043 |    4.265 +/-  1.313
ARG  72 |   18.823 +/-  4.180 |   -4.025 +/-  1.526 | -279.301 +/- 12.358 |   94.095 +/-  8.796 |    0.692 +/-  0.191 | -169.716 +/-  5.456
LYS  73 |   14.300 +/-  3.200 |   -3.749 +/-  1.299 |  -82.311 +/-  6.610 |   65.508 +/-  5.527 |    0.258 +/-  0.137 |   -5.994 +/-  3.660
MET  74 |   12.230 +/-  2.276 |   -5.531 +/-  1.021 |   -1.981 +/-  0.818 |    2.329 +/-  0.729 |    0.270 +/-  0.140 |    7.316 +/-  2.511
LYS  75 |   13.942 +/-  2.822 |   -2.786 +/-  0.995 |  -76.553 +/-  9.238 |   53.326 +/-  8.981 |    0.838 +/-  0.067 |  -11.234 +/-  3.460
ASP  76 |   12.484 +/-  2.092 |   -2.791 +/-  1.029 |   84.330 +/- 14.400 | -147.206 +/- 12.819 |    0.207 +/-  0.088 |  -52.977 +/-  2.863
THR  77 |   11.401 +/-  1.709 |   -0.957 +/-  0.787 |  -23.321 +/-  2.677 |   -2.494 +/-  2.352 |    0.582 +/-  0.081 |  -14.788 +/-  1.802
ASP  78 |   10.077 +/-  1.925 |   -0.065 +/-  0.592 |   82.840 +/-  4.856 | -147.517 +/-  4.688 |    0.769 +/-  0.031 |  -53.895 +/-  1.771
SER  79 |    6.165 +/-  1.193 |   -2.785 +/-  0.575 |   -6.941 +/-  1.383 |    1.779 +/-  1.272 |    0.072 +/-  0.042 |   -1.710 +/-  1.374
GLU  80 |   14.114 +/-  2.323 |   -0.701 +/-  1.039 |   71.643 +/-  7.579 | -132.824 +/-  7.968 |    0.803 +/-  0.104 |  -46.965 +/-  2.405
GLU  81 |   13.714 +/-  2.143 |   -3.494 +/-  1.037 |   84.110 +/-  6.334 | -143.871 +/-  6.552 |    0.436 +/-  0.087 |  -49.106 +/-  2.340
GLU  82 |   14.843 +/-  2.351 |   -3.868 +/-  0.858 |   82.219 +/-  7.252 | -141.798 +/-  7.276 |    0.365 +/-  0.065 |  -48.238 +/-  2.443
ILE  83 |   13.666 +/-  2.795 |   -2.641 +/-  1.194 |   -5.563 +/-  0.377 |    3.297 +/-  0.262 |    0.321 +/-  0.088 |    9.079 +/-  2.776
ARG  84 |   18.136 +/-  3.334 |   -4.195 +/-  0.972 | -261.074 +/-  7.773 |   72.636 +/-  6.210 |    0.775 +/-  0.073 | -173.722 +/-  3.656
GLU  85 |   13.504 +/-  2.495 |   -3.158 +/-  1.192 |   72.182 +/-  6.722 | -135.277 +/-  6.205 |    0.285 +/-  0.043 |  -52.464 +/-  2.448
ALA  86 |    3.832 +/-  1.362 |   -3.284 +/-  0.413 |   -2.416 +/-  0.235 |    4.307 +/-  0.192 |    0.001 +/-  0.002 |    2.439 +/-  1.368
PHE  87 |   12.065 +/-  2.646 |   -6.771 +/-  0.701 |   -0.309 +/-  0.389 |    0.639 +/-  0.316 |    0.028 +/-  0.012 |    5.652 +/-  2.781
ARG  88 |   18.161 +/-  3.399 |   -2.356 +/-  1.208 | -275.723 +/-  4.835 |   84.900 +/-  4.367 |    0.924 +/-  0.056 | -174.094 +/-  3.032
VAL  89 |   11.146 +/-  2.048 |   -1.676 +/-  0.757 |  -18.314 +/-  0.363 |    2.062 +/-  0.204 |    0.488 +/-  0.094 |   -6.294 +/-  1.997
PHE  90 |   13.188 +/-  2.511 |   -4.010 +/-  0.940 |    0.531 +/-  0.462 |    0.148 +/-  0.389 |    0.058 +/-  0.050 |    9.916 +/-  2.591
ASP  91 |   29.207 +/-  2.308 |   -3.075 +/-  1.263 |  -70.502 +/-  3.878 |  -91.230 +/-  2.965 |    0.002 +/-  0.003 | -135.598 +/-  2.934
LYS  92 |   14.435 +/-  2.807 |   -3.531 +/-  0.920 |  -83.143 +/-  6.428 |   64.546 +/-  6.023 |    0.458 +/-  0.076 |   -7.234 +/-  3.232
ASP  93 |   38.325 +/-  3.688 |   -0.934 +/-  1.066 |  -81.005 +/-  5.397 |  -89.095 +/-  2.821 |    0.350 +/-  0.027 | -132.359 +/-  2.594
GLY  94 |    1.456 +/-  0.594 |   -0.363 +/-  0.179 |    3.122 +/-  0.111 |   -2.744 +/-  0.102 |    0.018 +/-  0.007 |    1.490 +/-  0.576
ASN  95 |   30.025 +/-  2.606 |   -1.135 +/-  1.119 | -167.504 +/-  2.683 |   -4.834 +/-  0.927 |    0.372 +/-  0.026 | -143.076 +/-  2.131
GLY  96 |    1.538 +/-  0.559 |   -0.804 +/-  0.198 |    3.196 +/-  0.095 |   -2.850 +/-  0.093 |    0.001 +/-  0.003 |    1.082 +/-  0.565
TYR  97 |   14.703 +/-  2.865 |   -2.655 +/-  1.039 |  -25.146 +/-  1.570 |    1.326 +/-  0.702 |    0.391 +/-  0.053 |  -11.381 +/-  2.911
ILE  98 |   15.530 +/-  2.128 |   -5.586 +/-  1.102 |   -5.271 +/-  0.242 |    3.207 +/-  0.124 |    0.001 +/-  0.003 |    7.882 +/-  2.123
SER  99 |    7.781 +/-  1.392 |   -1.984 +/-  0.529 |   -4.453 +/-  0.721 |   -4.435 +/-  0.706 |    0.303 +/-  0.027 |   -2.787 +/-  1.694
ALA 100 |    3.820 +/-  1.372 |   -1.942 +/-  0.422 |   -1.470 +/-  0.293 |    3.387 +/-  0.254 |    0.133 +/-  0.047 |    3.927 +/-  1.418
ALA 101 |    3.721 +/-  1.175 |   -1.219 +/-  0.412 |   -0.418 +/-  0.264 |    2.339 +/-  0.203 |    0.375 +/-  0.062 |    4.798 +/-  1.254
GLU 102 |   33.137 +/-  3.007 |   -1.787 +/-  1.320 |  -71.091 +/-  4.695 |  -89.595 +/-  3.206 |    0.036 +/-  0.012 | -129.300 +/-  3.133
LEU 103 |   12.749 +/-  2.382 |   -4.878 +/-  0.925 |  -24.782 +/-  0.386 |    2.904 +/-  0.172 |    0.003 +/-  0.004 |  -14.004 +/-  2.547
ARG 104 |   18.185 +/-  3.695 |   -3.361 +/-  1.178 | -222.656 +/-  8.425 |   36.867 +/-  6.848 |    0.955 +/-  0.182 | -170.010 +/-  2.939
HIE 105 |   29.915 +/-  2.394 |   -6.036 +/-  0.764 |   -5.997 +/-  2.705 |   -6.237 +/-  1.634 |    0.249 +/-  0.106 |   11.893 +/-  2.782
VAL 106 |   10.320 +/-  2.338 |   -3.083 +/-  0.845 |  -17.814 +/-  0.379 |    2.295 +/-  0.205 |    0.069 +/-  0.043 |   -8.213 +/-  2.466
MET 107 |   11.634 +/-  2.262 |   -7.134 +/-  0.666 |   -0.588 +/-  1.154 |    1.380 +/-  0.691 |    0.043 +/-  0.025 |    5.335 +/-  2.346
THR 108 |   10.868 +/-  2.016 |   -2.368 +/-  0.919 |  -25.237 +/-  1.061 |    0.636 +/-  0.703 |    0.157 +/-  0.059 |  -15.945 +/-  2.213
ASN 109 |   16.889 +/-  2.307 |   -1.594 +/-  0.978 |  -79.605 +/-  2.788 |   -4.672 +/-  2.350 |    0.360 +/-  0.141 |  -68.622 +/-  2.024
LEU 110 |   13.203 +/-  2.180 |   -3.959 +/-  0.956 |  -25.001 +/-  0.426 |    2.631 +/-  0.220 |    0.034 +/-  0.029 |  -13.092 +/-  2.317
GLY 111 |    1.348 +/-  0.508 |   -0.273 +/-  0.176 |    2.408 +/-  0.194 |   -2.351 +/-  0.184 |    0.017 +/-  0.008 |    1.150 +/-  0.549
GLU 112 |   14.228 +/-  2.276 |   -0.615 +/-  0.682 |   65.650 +/-  5.670 | -128.018 +/-  5.586 |    0.815 +/-  0.065 |  -47.940 +/-  2.182
LYS 113 |   14.154 +/-  2.553 |   -3.746 +/-  1.008 |  -54.196 +/-  8.355 |   35.036 +/-  8.280 |    0.630 +/-  0.110 |   -8.121 +/-  3.117
LEU 114 |   13.000 +/-  2.304 |   -4.491 +/-  1.023 |  -24.839 +/-  0.372 |    2.587 +/-  0.171 |    0.089 +/-  0.043 |  -13.653 +/-  2.565
THR 115 |   10.863 +/-  1.867 |   -1.392 +/-  0.644 |  -21.314 +/-  2.628 |   -3.909 +/-  2.370 |    0.553 +/-  0.072 |  -15.199 +/-  2.013
ASP 116 |   10.270 +/-  2.228 |   -1.695 +/-  0.742 |   43.918 +/- 10.600 | -106.568 +/- 10.439 |    0.536 +/-  0.129 |  -53.538 +/-  2.019
GLU 117 |   13.839 +/-  2.042 |   -0.919 +/-  0.667 |   75.603 +/-  6.249 | -137.282 +/-  6.354 |    0.936 +/-  0.078 |  -47.823 +/-  2.079
GLU 118 |   13.101 +/-  2.044 |   -3.208 +/-  0.762 |   73.929 +/-  5.701 | -133.746 +/-  5.553 |    0.428 +/-  0.057 |  -49.497 +/-  1.853
VAL 119 |   10.351 +/-  2.547 |   -4.002 +/-  0.997 |  -18.263 +/-  0.317 |    1.808 +/-  0.136 |    0.004 +/-  0.007 |  -10.103 +/-  2.616
ASP 120 |   12.830 +/-  2.176 |   -1.673 +/-  0.942 |   52.430 +/-  7.878 | -119.571 +/-  6.880 |    0.496 +/-  0.074 |  -55.488 +/-  2.122
GLU 121 |   12.569 +/-  2.048 |   -2.027 +/-  1.016 |   69.373 +/-  5.397 | -132.106 +/-  4.906 |    0.590 +/-  0.066 |  -51.601 +/-  2.045
MET 122 |   12.393 +/-  2.185 |   -8.070 +/-  0.829 |   -3.305 +/-  0.844 |    3.402 +/-  0.516 |    0.001 +/-  0.002 |    4.421 +/-  2.205
ILE 123 |   13.538 +/-  2.263 |   -4.282 +/-  1.030 |   -4.934 +/-  0.210 |    3.004 +/-  0.159 |    0.051 +/-  0.020 |    7.378 +/-  2.255
ARG 124 |   17.865 +/-  3.456 |   -3.205 +/-  1.260 | -283.425 +/- 10.411 |   90.089 +/-  8.073 |    0.741 +/-  0.079 | -177.935 +/-  3.900
GLU 125 |   13.322 +/-  2.469 |   -2.801 +/-  0.882 |   64.726 +/- 10.958 | -126.582 +/- 10.449 |    0.529 +/-  0.080 |  -50.805 +/-  2.226
ALA 126 |    4.040 +/-  1.477 |   -2.265 +/-  0.509 |   -1.863 +/-  0.200 |    3.765 +/-  0.148 |    0.019 +/-  0.014 |    3.696 +/-  1.517
ASP 127 |   23.655 +/-  2.286 |   -1.703 +/-  1.562 |  -54.510 +/-  4.894 | -113.700 +/-  3.562 |    0.041 +/-  0.017 | -146.218 +/-  3.289
ILE 128 |   15.432 +/-  2.703 |   -0.823 +/-  1.095 |   -5.616 +/-  0.219 |    2.916 +/-  0.177 |    0.672 +/-  0.065 |   12.580 +/-  2.721
ASP 129 |   39.578 +/-  3.811 |    1.254 +/-  1.557 |  -58.417 +/-  7.967 | -123.537 +/-  5.454 |    0.157 +/-  0.039 | -140.965 +/-  2.883
GLY 130 |    1.451 +/-  0.424 |   -0.282 +/-  0.157 |    3.380 +/-  0.129 |   -3.176 +/-  0.114 |    0.021 +/-  0.007 |    1.393 +/-  0.445
ASP 131 |   42.708 +/-  3.039 |    1.488 +/-  1.426 |  -62.857 +/-  6.667 | -118.460 +/-  5.004 |    0.251 +/-  0.028 | -136.870 +/-  3.505
GLY 132 |    1.633 +/-  0.572 |   -0.571 +/-  0.202 |    3.703 +/-  0.131 |   -3.456 +/-  0.129 |    0.021 +/-  0.007 |    1.330 +/-  0.626
GLN 133 |   21.910 +/-  2.658 |   -3.675 +/-  1.070 |  -68.586 +/-  2.845 |   -4.343 +/-  1.845 |    0.544 +/-  0.075 |  -54.151 +/-  2.417
VAL 134 |    9.900 +/-  1.934 |   -5.028 +/-  0.972 |  -18.279 +/-  0.344 |    2.125 +/-  0.112 |    0.001 +/-  0.002 |  -11.281 +/-  2.017
ASN 135 |   18.924 +/-  2.479 |   -3.376 +/-  0.761 |  -81.544 +/-  1.963 |   -2.780 +/-  1.276 |    0.370 +/-  0.056 |  -68.406 +/-  1.937
TYR 136 |   14.955 +/-  2.686 |   -4.141 +/-  0.952 |  -21.861 +/-  2.965 |   -2.302 +/-  2.710 |    0.486 +/-  0.101 |  -12.863 +/-  2.799
GLU 137 |   14.275 +/-  2.513 |   -2.626 +/-  0.868 |   90.855 +/-  6.080 | -151.109 +/-  6.237 |    0.641 +/-  0.071 |  -47.965 +/-  2.224
GLU 138 |   38.493 +/-  3.645 |   -0.641 +/-  2.014 |  -65.760 +/-  7.298 | -117.764 +/-  4.307 |    0.001 +/-  0.002 | -145.671 +/-  4.470
PHE 139 |   13.585 +/-  2.695 |   -5.772 +/-  1.127 |   -1.522 +/-  0.469 |    1.402 +/-  0.295 |    0.011 +/-  0.019 |    7.704 +/-  2.714
VAL 140 |   10.084 +/-  1.873 |   -1.769 +/-  0.986 |  -17.906 +/-  0.331 |    1.862 +/-  0.176 |    0.358 +/-  0.106 |   -7.372 +/-  1.911
GLN 141 |   20.148 +/-  2.864 |   -2.650 +/-  1.024 |  -68.411 +/-  4.128 |   -4.243 +/-  3.024 |    0.610 +/-  0.099 |  -54.545 +/-  2.401
MET 142 |   11.740 +/-  2.107 |   -6.443 +/-  0.727 |   -2.005 +/-  0.464 |    2.456 +/-  0.473 |    0.006 +/-  0.007 |    5.755 +/-  2.079
MET 143 |   11.495 +/-  2.202 |   -6.167 +/-  0.984 |   -2.407 +/-  0.628 |    2.441 +/-  0.493 |    0.098 +/-  0.078 |    5.459 +/-  2.191
THR 144 |   11.925 +/-  1.848 |   -1.839 +/-  0.801 |  -24.976 +/-  1.183 |   -0.061 +/-  0.790 |    0.289 +/-  0.057 |  -14.662 +/-  2.037
ALA 145 |    5.741 +/-  1.373 |   -1.661 +/-  0.399 |   19.172 +/-  1.385 |  -19.065 +/-  1.230 |    0.091 +/-  0.046 |    4.278 +/-  1.414
 CA 146 |   79.130 +/-  2.717 |    1.322 +/-  0.911 | -410.433 +/- 13.621 |  232.037 +/-  8.560 |    0.000 +/-  0.000 |  -97.944 +/-  8.650
 CW 147 |   23.652 +/-  2.418 |    3.870 +/-  1.502 | -127.295 +/-  4.360 |    0.408 +/-  0.528 |    0.004 +/-  0.006 |  -99.361 +/-  2.504
 CA 148 |   75.992 +/-  3.121 |    1.447 +/-  0.987 | -432.202 +/- 13.627 |  263.432 +/-  8.392 |    0.000 +/-  0.000 |  -91.331 +/-  8.448
 CW 149 |   18.946 +/-  2.645 |    1.667 +/-  1.013 | -125.802 +/-  4.323 |    0.699 +/-  0.612 |    0.066 +/-  0.027 | -104.424 +/-  1.811
 CA 150 |   69.407 +/-  3.839 |   -0.772 +/-  0.076 | -351.783 +/- 10.201 |  205.897 +/-  8.454 |    0.000 +/-  0.000 |  -77.251 +/-  6.481
 CW 151 |   22.208 +/-  2.123 |    1.622 +/-  1.148 | -137.306 +/-  3.121 |   -2.349 +/-  0.959 |    0.107 +/-  0.021 | -115.718 +/-  2.000
 CA 152 |   83.354 +/-  3.230 |   -0.617 +/-  0.204 | -453.907 +/- 14.335 |  279.245 +/-  8.771 |    0.000 +/-  0.000 |  -91.925 +/-  7.123
 CW 153 |   27.612 +/-  2.433 |    2.987 +/-  1.355 | -141.304 +/-  3.847 |   -0.546 +/-  1.067 |    0.054 +/-  0.020 | -111.197 +/-  2.078
TYR 154 |   13.449 +/-  2.754 |   -0.330 +/-  0.766 |  -28.836 +/-  1.689 |    2.411 +/-  1.540 |    0.959 +/-  0.076 |  -12.347 +/-  2.766
LYS 155 |   14.722 +/-  3.054 |   -1.748 +/-  0.922 |  -66.318 +/- 13.952 |   42.808 +/- 13.768 |    0.956 +/-  0.121 |   -9.580 +/-  3.185
LYS 156 |   14.030 +/-  3.027 |   -2.750 +/-  1.330 |  -91.690 +/- 14.370 |   68.638 +/- 12.712 |    0.542 +/-  0.106 |  -11.231 +/-  3.571
LEU 157 |   13.296 +/-  2.294 |   -4.261 +/-  0.888 |  -24.353 +/-  0.461 |    2.515 +/-  0.171 |    0.001 +/-  0.003 |  -12.801 +/-  2.397
ALA 158 |    3.796 +/-  1.383 |   -2.662 +/-  0.515 |   -1.299 +/-  0.233 |    3.352 +/-  0.160 |    0.001 +/-  0.002 |    3.187 +/-  1.415
GLU 159 |   13.412 +/-  2.494 |   -1.048 +/-  0.824 |   63.461 +/-  8.661 | -125.738 +/-  8.212 |    0.791 +/-  0.080 |  -49.121 +/-  2.359
ALA 160 |    3.851 +/-  1.420 |   -1.063 +/-  0.375 |   -1.528 +/-  0.269 |    3.467 +/-  0.230 |    0.329 +/-  0.071 |    5.057 +/-  1.466
VAL 161 |   10.444 +/-  2.125 |   -3.569 +/-  1.068 |  -17.810 +/-  0.413 |    2.217 +/-  0.150 |    0.018 +/-  0.017 |   -8.701 +/-  2.332
LYS 162 |   14.341 +/-  2.788 |   -3.746 +/-  0.942 |  -65.832 +/-  9.193 |   44.237 +/-  8.550 |    0.582 +/-  0.101 |  -10.418 +/-  3.022
TYR 163 |   13.513 +/-  2.536 |   -3.322 +/-  1.062 |  -21.543 +/-  2.930 |   -2.494 +/-  2.365 |    0.417 +/-  0.096 |  -13.429 +/-  2.884
SER 164 |    7.307 +/-  1.606 |   -2.003 +/-  0.607 |   -4.563 +/-  1.896 |   -1.697 +/-  1.587 |    0.140 +/-  0.062 |   -0.816 +/-  2.552
ALA 165 |    3.869 +/-  1.520 |   -2.270 +/-  0.493 |   -1.326 +/-  0.215 |    3.280 +/-  0.155 |    0.009 +/-  0.014 |    3.562 +/-  1.617
LYS 166 |   15.104 +/-  2.659 |   -3.761 +/-  1.307 |  -76.003 +/-  7.517 |   61.399 +/-  6.525 |    0.132 +/-  0.052 |   -3.128 +/-  3.225
LEU 167 |   14.525 +/-  2.078 |   -2.122 +/-  1.024 |   -8.063 +/-  1.657 |  -23.870 +/-  1.271 |    0.205 +/-  0.083 |  -19.326 +/-  2.213

Backbone Energy Decomposition:
Residue |       Internal      |    van der Waals    |    Electrostatic    |   Polar Solvation   |   Non-Polar Solv.   |       TOTAL
-------------------------------------------------------------------------------------------------------------------------------------------
GLN   1 |    4.843 +/-  1.305 |    0.310 +/-  0.634 | -104.034 +/-  5.249 |   23.336 +/-  6.258 |    0.655 +/-  0.077 |  -74.889 +/-  2.485
LEU   2 |    4.202 +/-  1.173 |   -0.258 +/-  0.633 |   -1.019 +/-  1.984 |   -4.779 +/-  1.698 |    0.128 +/-  0.054 |   -1.726 +/-  1.526
THR   3 |    4.438 +/-  0.985 |   -0.538 +/-  0.749 |  -14.545 +/-  2.052 |   -2.502 +/-  1.494 |    0.058 +/-  0.028 |  -13.090 +/-  1.516
GLU   4 |    4.146 +/-  1.150 |   -0.467 +/-  0.856 |    5.360 +/-  2.474 |  -18.070 +/-  1.874 |    0.056 +/-  0.030 |   -8.976 +/-  1.387
GLU   5 |    3.902 +/-  1.004 |   -0.684 +/-  0.789 |   12.602 +/-  1.912 |  -23.044 +/-  1.557 |    0.080 +/-  0.053 |   -7.144 +/-  1.294
GLN   6 |    4.075 +/-  1.167 |   -1.281 +/-  0.762 |   -2.070 +/-  1.406 |   -5.849 +/-  1.053 |    0.006 +/-  0.009 |   -5.119 +/-  1.428
ILE   7 |    4.211 +/-  1.114 |   -0.322 +/-  0.866 |   -9.057 +/-  1.128 |   -2.948 +/-  0.669 |    0.000 +/-  0.000 |   -8.117 +/-  1.406
ALA   8 |    3.971 +/-  1.141 |   -1.381 +/-  0.567 |   -6.572 +/-  1.525 |   -5.329 +/-  1.251 |    0.068 +/-  0.028 |   -9.243 +/-  1.310
GLU   9 |    3.874 +/-  1.176 |   -1.575 +/-  0.649 |   10.231 +/-  1.741 |  -21.066 +/-  1.259 |    0.024 +/-  0.013 |   -8.512 +/-  1.288
PHE  10 |    3.932 +/-  1.138 |   -2.056 +/-  0.790 |   -1.445 +/-  1.173 |   -2.806 +/-  0.657 |    0.000 +/-  0.001 |   -2.374 +/-  1.375
LYS  11 |    3.813 +/-  1.115 |   -1.158 +/-  0.860 |  -36.633 +/-  2.463 |   22.448 +/-  1.536 |    0.017 +/-  0.017 |  -11.513 +/-  1.500
GLU  12 |    3.878 +/-  1.038 |   -0.861 +/-  0.785 |    0.609 +/-  2.363 |  -18.729 +/-  1.480 |    0.030 +/-  0.020 |  -15.075 +/-  1.479
ALA  13 |    3.633 +/-  0.949 |   -1.952 +/-  0.788 |   -4.372 +/-  1.415 |   -3.698 +/-  0.810 |    0.020 +/-  0.014 |   -6.368 +/-  1.205
PHE  14 |    3.907 +/-  1.242 |   -2.378 +/-  0.816 |   -7.701 +/-  1.276 |   -3.105 +/-  0.654 |    0.000 +/-  0.000 |   -9.277 +/-  1.268
SER  15 |    4.475 +/-  1.039 |   -1.515 +/-  0.623 |   -3.201 +/-  1.113 |   -6.094 +/-  0.765 |    0.075 +/-  0.022 |   -6.260 +/-  1.354
LEU  16 |    4.360 +/-  1.052 |   -0.362 +/-  0.733 |  -11.273 +/-  2.098 |    0.567 +/-  1.185 |    0.071 +/-  0.031 |   -6.637 +/-  1.430
PHE  17 |    4.223 +/-  1.212 |   -0.994 +/-  0.949 |  -14.844 +/-  1.904 |    1.446 +/-  1.229 |    0.019 +/-  0.016 |  -10.149 +/-  1.745
ASP  18 |    5.763 +/-  1.134 |   -1.804 +/-  0.655 |   15.147 +/-  2.790 |  -20.400 +/-  2.078 |    0.038 +/-  0.012 |   -1.257 +/-  1.392
LYS  19 |    3.987 +/-  1.193 |   -0.049 +/-  0.783 |  -33.199 +/-  2.296 |   24.115 +/-  1.409 |    0.249 +/-  0.036 |   -4.896 +/-  1.792
ASP  20 |    4.722 +/-  1.033 |    0.716 +/-  0.708 |    3.291 +/-  1.115 |  -21.078 +/-  1.005 |    0.329 +/-  0.018 |  -12.020 +/-  1.258
GLY  21 |    4.142 +/-  1.147 |    0.425 +/-  0.626 |  -17.587 +/-  0.960 |    1.250 +/-  0.551 |    0.555 +/-  0.026 |  -11.214 +/-  1.242
ASP  22 |    4.925 +/-  1.214 |    0.128 +/-  0.660 |   10.167 +/-  1.026 |  -23.230 +/-  0.799 |    0.270 +/-  0.018 |   -7.740 +/-  1.466
GLY  23 |    3.687 +/-  1.161 |   -1.396 +/-  0.680 |  -14.980 +/-  1.283 |    2.632 +/-  0.916 |    0.177 +/-  0.041 |   -9.880 +/-  1.350
THR  24 |   16.836 +/-  1.825 |    1.740 +/-  1.331 | -105.185 +/-  2.709 |   -1.435 +/-  0.346 |    0.000 +/-  0.000 |  -88.043 +/-  2.202
ILE  25 |    6.339 +/-  1.280 |   -0.713 +/-  0.845 |    4.399 +/-  0.960 |   -4.716 +/-  0.649 |    0.045 +/-  0.024 |    5.353 +/-  1.474
THR  26 |    4.645 +/-  1.092 |   -0.405 +/-  0.991 |   -9.237 +/-  1.329 |   -3.608 +/-  0.712 |    0.014 +/-  0.011 |   -8.592 +/-  1.505
THR  27 |    5.017 +/-  1.268 |   -1.127 +/-  0.717 |   -4.029 +/-  1.494 |   -3.550 +/-  0.869 |    0.018 +/-  0.008 |   -3.671 +/-  1.336
LYS  28 |    3.800 +/-  1.123 |   -0.989 +/-  0.761 |  -26.680 +/-  2.401 |   16.714 +/-  1.594 |    0.051 +/-  0.029 |   -7.104 +/-  1.782
GLU  29 |    4.047 +/-  1.103 |   -1.842 +/-  0.851 |   -4.001 +/-  1.561 |  -11.476 +/-  1.101 |    0.008 +/-  0.009 |  -13.264 +/-  1.481
LEU  30 |    3.902 +/-  0.993 |   -1.439 +/-  0.848 |   -8.217 +/-  1.139 |   -0.665 +/-  0.649 |    0.000 +/-  0.002 |   -6.419 +/-  1.252
GLY  31 |    3.814 +/-  1.078 |   -2.376 +/-  0.863 |  -15.495 +/-  1.594 |    1.850 +/-  1.178 |    0.047 +/-  0.040 |  -12.160 +/-  1.440
THR  32 |    4.655 +/-  1.187 |   -0.924 +/-  1.029 |  -13.841 +/-  1.860 |    1.224 +/-  0.874 |    0.022 +/-  0.020 |   -8.864 +/-  1.793
VAL  33 |    4.458 +/-  1.293 |   -0.701 +/-  1.084 |  -13.022 +/-  2.272 |    0.892 +/-  0.819 |    0.003 +/-  0.007 |   -8.370 +/-  1.912
MET  34 |    4.134 +/-  1.161 |   -1.875 +/-  0.816 |   -4.398 +/-  1.356 |   -1.705 +/-  0.769 |    0.002 +/-  0.006 |   -3.842 +/-  1.522
ARG  35 |    3.846 +/-  1.158 |   -0.943 +/-  0.653 |  -26.178 +/-  1.983 |   14.273 +/-  1.624 |    0.111 +/-  0.034 |   -8.892 +/-  1.531
SER  36 |    4.840 +/-  1.175 |   -0.605 +/-  0.685 |  -10.147 +/-  1.458 |   -5.028 +/-  1.173 |    0.255 +/-  0.034 |  -10.685 +/-  1.367
LEU  37 |    4.195 +/-  1.298 |   -0.123 +/-  0.712 |   -5.440 +/-  2.860 |   -3.533 +/-  2.143 |    0.157 +/-  0.087 |   -4.743 +/-  1.651
GLY  38 |    4.061 +/-  1.038 |   -0.598 +/-  0.559 |  -11.819 +/-  1.693 |   -2.360 +/-  1.218 |    0.466 +/-  0.064 |  -10.250 +/-  1.132
GLN  39 |    3.802 +/-  0.955 |   -0.448 +/-  0.787 |   -4.979 +/-  1.956 |   -2.346 +/-  1.312 |    0.060 +/-  0.032 |   -3.911 +/-  1.524
ASN  40 |    5.402 +/-  1.143 |   -0.191 +/-  0.593 |    5.984 +/-  1.795 |   -5.771 +/-  1.345 |    0.182 +/-  0.060 |    5.606 +/-  1.474
PRO  41 |    6.081 +/-  1.153 |   -0.995 +/-  0.566 |    4.682 +/-  2.810 |  -15.110 +/-  2.415 |    0.114 +/-  0.044 |   -5.228 +/-  1.627
THR  42 |    4.654 +/-  1.060 |   -0.446 +/-  0.859 |   -8.835 +/-  1.802 |   -6.033 +/-  1.144 |    0.064 +/-  0.021 |  -10.596 +/-  1.604
GLU  43 |    4.154 +/-  1.187 |   -0.720 +/-  0.746 |    9.249 +/-  1.841 |  -20.109 +/-  1.448 |    0.064 +/-  0.026 |   -7.362 +/-  1.457
ALA  44 |    3.496 +/-  0.936 |   -1.313 +/-  0.568 |    1.912 +/-  1.464 |  -11.558 +/-  1.317 |    0.085 +/-  0.032 |   -7.379 +/-  1.185
GLU  45 |    3.871 +/-  1.194 |   -1.468 +/-  0.684 |   15.156 +/-  1.723 |  -23.686 +/-  1.459 |    0.029 +/-  0.019 |   -6.098 +/-  1.344
LEU  46 |    3.855 +/-  1.141 |   -1.908 +/-  0.719 |   -5.582 +/-  1.082 |   -4.300 +/-  0.745 |    0.000 +/-  0.000 |   -7.935 +/-  1.251
GLN  47 |    3.926 +/-  1.104 |   -0.960 +/-  0.772 |   -9.594 +/-  2.184 |   -4.961 +/-  1.077 |    0.018 +/-  0.023 |  -11.572 +/-  1.645
ASP  48 |    4.248 +/-  1.074 |   -1.361 +/-  0.648 |   16.357 +/-  1.870 |  -26.731 +/-  1.210 |    0.038 +/-  0.023 |   -7.449 +/-  1.372
MET  49 |    4.042 +/-  1.063 |   -1.452 +/-  0.731 |   -3.630 +/-  1.428 |   -5.110 +/-  0.789 |    0.024 +/-  0.014 |   -6.126 +/-  1.299
ILE  50 |    4.776 +/-  1.043 |   -2.077 +/-  0.853 |   -5.835 +/-  1.061 |   -5.016 +/-  0.703 |    0.000 +/-  0.000 |   -8.151 +/-  1.447
ASN  51 |    4.405 +/-  1.186 |   -1.577 +/-  0.635 |   -6.217 +/-  1.212 |   -4.810 +/-  0.969 |    0.084 +/-  0.033 |   -8.116 +/-  1.396
GLU  52 |    4.097 +/-  1.227 |   -0.782 +/-  0.707 |   16.374 +/-  3.572 |  -26.649 +/-  2.818 |    0.092 +/-  0.043 |   -6.868 +/-  1.799
VAL  53 |    5.577 +/-  1.276 |   -1.389 +/-  0.783 |  -11.544 +/-  1.131 |   -2.151 +/-  0.845 |    0.016 +/-  0.021 |   -9.490 +/-  1.497
ASP  54 |    5.339 +/-  1.051 |   -1.629 +/-  0.686 |   19.482 +/-  2.744 |  -30.593 +/-  2.500 |    0.062 +/-  0.030 |   -7.340 +/-  1.511
ALA  55 |    3.861 +/-  1.114 |    0.293 +/-  0.861 |   -3.518 +/-  1.176 |   -5.769 +/-  0.495 |    0.301 +/-  0.019 |   -4.832 +/-  1.725
ASP  56 |    4.702 +/-  1.175 |    0.638 +/-  0.857 |   12.288 +/-  1.121 |  -25.111 +/-  0.886 |    0.275 +/-  0.020 |   -7.208 +/-  1.310
GLY  57 |    4.087 +/-  1.233 |   -0.017 +/-  0.582 |  -14.118 +/-  1.063 |    0.692 +/-  0.765 |    0.619 +/-  0.029 |   -8.736 +/-  1.354
ASN  58 |    5.116 +/-  1.125 |    1.562 +/-  0.986 |  -10.503 +/-  1.167 |   -0.542 +/-  0.637 |    0.293 +/-  0.021 |   -4.074 +/-  1.341
GLY  59 |    4.425 +/-  1.300 |   -1.353 +/-  0.750 |  -16.977 +/-  1.346 |    4.677 +/-  0.990 |    0.128 +/-  0.032 |   -9.100 +/-  1.583
THR  60 |   14.340 +/-  2.018 |    0.116 +/-  0.980 |  -96.365 +/-  2.751 |   -2.121 +/-  0.588 |    0.000 +/-  0.000 |  -84.029 +/-  2.172
ILE  61 |    5.461 +/-  1.254 |   -2.273 +/-  0.726 |    2.927 +/-  1.334 |   -4.317 +/-  1.014 |    0.040 +/-  0.021 |    1.838 +/-  1.585
ASP  62 |    5.656 +/-  1.294 |   -0.450 +/-  1.002 |    9.140 +/-  2.558 |  -23.458 +/-  1.160 |    0.001 +/-  0.003 |   -9.111 +/-  1.627
PHE  63 |    6.242 +/-  0.981 |   -0.668 +/-  0.870 |    0.277 +/-  1.875 |   -2.394 +/-  1.190 |    0.007 +/-  0.013 |    3.465 +/-  1.241
PRO  64 |    6.207 +/-  1.037 |   -1.715 +/-  0.648 |    5.991 +/-  2.458 |  -18.784 +/-  1.245 |    0.039 +/-  0.025 |   -8.261 +/-  1.563
GLU  65 |    4.046 +/-  1.019 |   -1.640 +/-  0.890 |    7.031 +/-  1.365 |  -18.497 +/-  0.957 |    0.004 +/-  0.004 |   -9.055 +/-  1.229
PHE  66 |    4.001 +/-  1.027 |   -1.987 +/-  0.726 |   -7.049 +/-  1.144 |   -1.943 +/-  0.550 |    0.000 +/-  0.001 |   -6.977 +/-  1.253
LEU  67 |    4.169 +/-  1.116 |   -1.711 +/-  0.669 |   -7.457 +/-  1.048 |   -3.059 +/-  0.634 |    0.032 +/-  0.018 |   -8.025 +/-  1.236
THR  68 |    4.636 +/-  1.189 |   -0.829 +/-  0.740 |  -14.138 +/-  1.178 |   -0.596 +/-  0.591 |    0.038 +/-  0.016 |  -10.888 +/-  1.451
MET  69 |    3.775 +/-  0.992 |   -1.370 +/-  0.950 |   -7.180 +/-  1.148 |   -2.061 +/-  0.878 |    0.015 +/-  0.015 |   -6.821 +/-  1.207
MET  70 |    3.935 +/-  1.031 |   -1.451 +/-  0.768 |   -7.503 +/-  1.038 |   -3.948 +/-  0.646 |    0.013 +/-  0.016 |   -8.954 +/-  1.442
ALA  71 |    3.567 +/-  0.939 |   -1.487 +/-  0.755 |    3.062 +/-  1.577 |   -5.388 +/-  0.922 |    0.066 +/-  0.031 |   -0.179 +/-  1.268
ARG  72 |    4.027 +/-  1.078 |   -1.259 +/-  0.688 |  -28.077 +/-  1.650 |   25.472 +/-  1.600 |    0.034 +/-  0.024 |    0.196 +/-  1.722
LYS  73 |    3.790 +/-  1.050 |   -0.871 +/-  0.708 |  -36.611 +/-  1.890 |   24.276 +/-  1.688 |    0.051 +/-  0.030 |   -9.366 +/-  1.586
MET  74 |    4.460 +/-  1.188 |   -1.232 +/-  0.895 |   -2.904 +/-  1.019 |   -3.942 +/-  0.837 |    0.007 +/-  0.011 |   -3.611 +/-  1.664
LYS  75 |    3.568 +/-  0.971 |   -1.693 +/-  0.732 |  -38.833 +/-  1.803 |   29.965 +/-  1.364 |    0.037 +/-  0.021 |   -6.956 +/-  1.606
ASP  76 |    5.510 +/-  1.140 |   -1.630 +/-  0.808 |   10.926 +/-  2.268 |  -26.228 +/-  2.401 |    0.030 +/-  0.029 |  -11.392 +/-  2.157
THR  77 |    4.981 +/-  1.125 |    0.339 +/-  0.857 |   -6.084 +/-  2.890 |   -8.045 +/-  2.092 |    0.050 +/-  0.024 |   -8.758 +/-  1.617
ASP  78 |    4.799 +/-  1.383 |    0.305 +/-  0.765 |   25.250 +/-  3.007 |  -34.199 +/-  2.255 |    0.341 +/-  0.041 |   -3.504 +/-  1.385
SER  79 |    4.086 +/-  1.081 |   -0.244 +/-  0.687 |   -3.299 +/-  1.796 |   -9.709 +/-  1.389 |    0.193 +/-  0.044 |   -8.973 +/-  1.408
GLU  80 |    4.224 +/-  1.154 |    0.521 +/-  0.696 |   14.430 +/-  2.919 |  -27.799 +/-  2.419 |    0.293 +/-  0.037 |   -8.330 +/-  1.163
GLU  81 |    3.995 +/-  1.031 |   -1.678 +/-  0.686 |   10.350 +/-  1.646 |  -21.569 +/-  0.777 |    0.011 +/-  0.010 |   -8.890 +/-  1.627
GLU  82 |    4.351 +/-  1.200 |   -2.373 +/-  0.774 |   11.870 +/-  1.998 |  -23.026 +/-  1.266 |    0.012 +/-  0.015 |   -9.166 +/-  1.406
ILE  83 |    4.186 +/-  1.227 |   -1.605 +/-  0.824 |   -0.148 +/-  1.528 |   -3.770 +/-  1.079 |    0.004 +/-  0.006 |   -1.333 +/-  1.581
ARG  84 |    3.438 +/-  0.915 |   -1.722 +/-  0.777 |  -44.068 +/-  2.347 |   31.109 +/-  2.115 |    0.008 +/-  0.010 |  -11.235 +/-  1.462
GLU  85 |    4.136 +/-  1.116 |   -1.985 +/-  0.654 |    4.137 +/-  1.926 |  -22.024 +/-  1.525 |    0.009 +/-  0.007 |  -15.727 +/-  1.380
ALA  86 |    3.725 +/-  1.124 |   -2.544 +/-  0.631 |   -3.774 +/-  1.091 |   -3.725 +/-  0.687 |    0.013 +/-  0.011 |   -6.305 +/-  1.319
PHE  87 |    3.783 +/-  1.114 |   -1.803 +/-  0.895 |   -1.852 +/-  1.072 |   -1.542 +/-  0.550 |    0.000 +/-  0.000 |   -1.413 +/-  1.448
ARG  88 |    3.480 +/-  0.868 |   -1.286 +/-  0.708 |  -36.872 +/-  1.502 |   28.863 +/-  1.386 |    0.031 +/-  0.014 |   -5.784 +/-  1.361
VAL  89 |    4.979 +/-  1.327 |    0.040 +/-  0.934 |  -21.591 +/-  2.943 |    1.322 +/-  1.638 |    0.033 +/-  0.019 |  -15.217 +/-  1.755
PHE  90 |    4.729 +/-  1.117 |   -1.692 +/-  0.657 |  -10.073 +/-  1.181 |   -1.632 +/-  1.062 |    0.021 +/-  0.017 |   -8.646 +/-  1.514
ASP  91 |    5.750 +/-  1.018 |   -2.440 +/-  0.524 |   20.684 +/-  1.841 |  -25.220 +/-  1.628 |    0.027 +/-  0.010 |   -1.199 +/-  1.246
LYS  92 |    3.838 +/-  1.136 |    0.812 +/-  0.875 |  -37.067 +/-  1.497 |   19.067 +/-  1.219 |    0.263 +/-  0.018 |  -13.087 +/-  1.328
ASP  93 |    5.031 +/-  1.082 |    0.551 +/-  0.670 |    6.312 +/-  0.888 |  -24.005 +/-  0.870 |    0.305 +/-  0.026 |  -11.806 +/-  1.230
GLY  94 |    4.118 +/-  1.392 |    0.474 +/-  0.689 |  -14.955 +/-  1.340 |   -0.711 +/-  0.452 |    0.565 +/-  0.033 |  -10.510 +/-  1.534
ASN  95 |    4.806 +/-  1.170 |    0.767 +/-  0.786 |   -9.118 +/-  0.932 |   -3.635 +/-  0.588 |    0.285 +/-  0.018 |   -6.894 +/-  1.354
GLY  96 |    4.084 +/-  1.159 |   -1.715 +/-  0.608 |  -13.683 +/-  0.983 |    0.619 +/-  0.566 |    0.148 +/-  0.029 |  -10.547 +/-  1.438
TYR  97 |   12.636 +/-  1.824 |    0.060 +/-  0.903 |  -97.289 +/-  2.357 |   -3.972 +/-  0.460 |    0.000 +/-  0.000 |  -88.565 +/-  1.944
ILE  98 |    6.008 +/-  1.272 |   -0.367 +/-  0.858 |    1.526 +/-  1.796 |   -2.139 +/-  1.353 |    0.029 +/-  0.015 |    5.057 +/-  1.665
SER  99 |    5.108 +/-  1.258 |   -0.066 +/-  0.869 |   -7.695 +/-  1.123 |   -3.353 +/-  0.629 |    0.028 +/-  0.012 |   -5.977 +/-  1.554
ALA 100 |    3.605 +/-  1.150 |   -1.864 +/-  0.591 |   -2.029 +/-  1.367 |   -5.064 +/-  1.190 |    0.036 +/-  0.025 |   -5.317 +/-  1.192
ALA 101 |    3.779 +/-  1.185 |   -1.183 +/-  0.579 |   -3.279 +/-  1.082 |   -5.376 +/-  1.067 |    0.099 +/-  0.029 |   -5.959 +/-  1.328
GLU 102 |    3.945 +/-  0.970 |   -1.642 +/-  0.539 |    7.642 +/-  1.419 |  -16.111 +/-  1.225 |    0.026 +/-  0.014 |   -6.139 +/-  1.297
LEU 103 |    4.186 +/-  1.109 |   -0.867 +/-  0.856 |   -3.351 +/-  1.107 |   -1.370 +/-  0.535 |    0.002 +/-  0.003 |   -1.401 +/-  1.356
ARG 104 |    3.851 +/-  1.142 |   -0.415 +/-  0.967 |  -32.458 +/-  1.979 |   21.306 +/-  1.435 |    0.011 +/-  0.012 |   -7.705 +/-  1.724
HIE 105 |    3.975 +/-  1.213 |   -1.594 +/-  0.782 |  -17.556 +/-  2.511 |    2.120 +/-  1.380 |    0.020 +/-  0.014 |  -13.036 +/-  1.842
VAL 106 |    4.258 +/-  1.145 |   -0.896 +/-  0.911 |  -12.554 +/-  1.947 |    0.125 +/-  0.861 |    0.007 +/-  0.009 |   -9.059 +/-  1.694
MET 107 |    4.128 +/-  1.039 |   -1.228 +/-  0.756 |  -13.502 +/-  2.362 |    0.435 +/-  1.356 |    0.008 +/-  0.011 |  -10.158 +/-  1.707
THR 108 |    4.619 +/-  1.023 |   -0.020 +/-  0.985 |  -10.164 +/-  1.740 |   -2.989 +/-  1.009 |    0.041 +/-  0.021 |   -8.514 +/-  1.500
ASN 109 |    4.510 +/-  1.123 |   -0.705 +/-  0.666 |    0.374 +/-  2.124 |   -6.554 +/-  1.575 |    0.241 +/-  0.052 |   -2.133 +/-  1.212
LEU 110 |    3.929 +/-  1.115 |   -0.894 +/-  0.640 |   -5.600 +/-  1.480 |   -2.113 +/-  1.267 |    0.075 +/-  0.034 |   -4.603 +/-  1.342
GLY 111 |    3.705 +/-  1.114 |   -1.267 +/-  0.534 |  -10.895 +/-  1.532 |   -1.779 +/-  1.404 |    0.360 +/-  0.058 |   -9.875 +/-  1.271
GLU 112 |    4.628 +/-  1.221 |   -0.470 +/-  0.580 |   16.043 +/-  1.649 |  -21.528 +/-  1.346 |    0.220 +/-  0.046 |   -1.106 +/-  1.222
LYS 113 |    4.199 +/-  1.137 |   -0.413 +/-  0.658 |  -27.071 +/-  1.524 |   19.777 +/-  1.084 |    0.158 +/-  0.034 |   -3.350 +/-  1.573
LEU 114 |    4.214 +/-  1.269 |   -0.839 +/-  0.845 |   -8.446 +/-  1.848 |   -4.014 +/-  1.196 |    0.055 +/-  0.017 |   -9.030 +/-  1.554
THR 115 |    4.729 +/-  1.286 |   -0.801 +/-  0.666 |   -9.768 +/-  1.552 |   -5.596 +/-  1.036 |    0.069 +/-  0.028 |  -11.367 +/-  1.773
ASP 116 |    4.777 +/-  1.224 |   -1.224 +/-  0.726 |   12.895 +/-  1.467 |  -24.434 +/-  1.345 |    0.056 +/-  0.037 |   -7.930 +/-  1.512
GLU 117 |    4.195 +/-  1.158 |   -0.596 +/-  0.657 |   12.504 +/-  1.882 |  -26.042 +/-  1.428 |    0.138 +/-  0.064 |   -9.801 +/-  1.267
GLU 118 |    4.424 +/-  1.217 |   -1.253 +/-  0.731 |   11.599 +/-  1.372 |  -21.408 +/-  1.235 |    0.007 +/-  0.008 |   -6.630 +/-  1.327
VAL 119 |    4.357 +/-  1.180 |   -0.985 +/-  0.868 |  -11.337 +/-  1.082 |   -2.295 +/-  0.590 |    0.000 +/-  0.000 |  -10.259 +/-  1.383
ASP 120 |    4.958 +/-  1.119 |   -2.131 +/-  0.586 |    9.592 +/-  1.292 |  -24.163 +/-  1.094 |    0.009 +/-  0.012 |  -11.735 +/-  1.231
GLU 121 |    3.759 +/-  1.159 |   -1.100 +/-  0.877 |   10.244 +/-  1.473 |  -21.908 +/-  1.057 |    0.003 +/-  0.004 |   -9.001 +/-  1.299
MET 122 |    3.966 +/-  1.046 |   -1.379 +/-  0.916 |   -5.682 +/-  0.972 |   -3.439 +/-  0.594 |    0.001 +/-  0.003 |   -6.532 +/-  1.234
ILE 123 |    4.502 +/-  1.299 |   -1.075 +/-  0.818 |   -1.172 +/-  1.187 |   -4.218 +/-  0.494 |    0.000 +/-  0.000 |   -1.962 +/-  1.354
ARG 124 |    3.861 +/-  1.087 |   -1.749 +/-  0.852 |  -42.748 +/-  1.605 |   28.747 +/-  1.425 |    0.034 +/-  0.028 |  -11.855 +/-  1.425
GLU 125 |    4.394 +/-  1.365 |   -0.516 +/-  0.815 |    4.755 +/-  4.015 |  -22.257 +/-  3.143 |    0.124 +/-  0.043 |  -13.500 +/-  1.778
ALA 126 |    4.119 +/-  1.316 |   -0.728 +/-  0.658 |   -4.489 +/-  0.770 |   -5.736 +/-  0.662 |    0.059 +/-  0.028 |   -6.776 +/-  1.523
ASP 127 |    5.488 +/-  1.041 |   -0.718 +/-  0.708 |   17.118 +/-  2.234 |  -26.015 +/-  2.032 |    0.129 +/-  0.031 |   -3.998 +/-  1.413
ILE 128 |    4.916 +/-  1.269 |    0.933 +/-  0.989 |   -4.301 +/-  1.097 |   -5.030 +/-  0.886 |    0.167 +/-  0.036 |   -3.315 +/-  1.709
ASP 129 |    5.155 +/-  1.044 |    0.103 +/-  0.753 |   15.971 +/-  1.514 |  -29.375 +/-  1.219 |    0.258 +/-  0.027 |   -7.889 +/-  1.255
GLY 130 |    4.137 +/-  1.080 |    0.184 +/-  0.636 |  -15.302 +/-  1.557 |   -0.571 +/-  0.918 |    0.619 +/-  0.033 |  -10.933 +/-  1.379
ASP 131 |    5.430 +/-  1.333 |    0.807 +/-  0.682 |   14.719 +/-  1.180 |  -27.182 +/-  0.957 |    0.298 +/-  0.022 |   -5.928 +/-  1.418
GLY 132 |    4.471 +/-  1.354 |   -1.588 +/-  0.585 |  -15.807 +/-  1.512 |    2.660 +/-  1.226 |    0.286 +/-  0.032 |   -9.978 +/-  1.473
GLN 133 |   13.602 +/-  2.091 |    1.574 +/-  1.167 | -100.089 +/-  2.942 |   -4.959 +/-  0.438 |    0.000 +/-  0.000 |  -89.873 +/-  2.225
VAL 134 |    5.971 +/-  1.132 |   -1.036 +/-  0.894 |   -5.772 +/-  1.466 |    0.643 +/-  0.827 |    0.000 +/-  0.000 |   -0.193 +/-  1.669
ASN 135 |    5.075 +/-  1.193 |   -1.293 +/-  1.048 |   -8.663 +/-  1.200 |   -1.894 +/-  0.553 |    0.000 +/-  0.000 |   -6.776 +/-  1.513
TYR 136 |    4.587 +/-  1.307 |   -1.499 +/-  0.766 |   -6.554 +/-  1.279 |   -5.112 +/-  0.939 |    0.005 +/-  0.007 |   -8.574 +/-  1.337
GLU 137 |    4.204 +/-  0.999 |   -1.045 +/-  0.702 |   11.352 +/-  2.263 |  -23.873 +/-  1.799 |    0.099 +/-  0.046 |   -9.262 +/-  1.223
GLU 138 |    4.597 +/-  1.174 |   -1.375 +/-  0.840 |    8.161 +/-  1.640 |  -19.942 +/-  0.817 |    0.001 +/-  0.002 |   -8.559 +/-  1.594
PHE 139 |    4.546 +/-  1.142 |   -1.805 +/-  0.715 |   -8.230 +/-  0.986 |   -0.597 +/-  0.519 |    0.000 +/-  0.000 |   -6.086 +/-  1.360
VAL 140 |    4.259 +/-  1.059 |   -0.214 +/-  0.898 |  -12.716 +/-  1.273 |   -1.428 +/-  0.689 |    0.003 +/-  0.005 |  -10.097 +/-  1.610
GLN 141 |    3.898 +/-  1.130 |   -0.888 +/-  0.821 |   -6.124 +/-  1.672 |   -3.769 +/-  1.101 |    0.047 +/-  0.028 |   -6.836 +/-  1.475
MET 142 |    3.830 +/-  1.111 |   -1.681 +/-  0.709 |   -6.363 +/-  1.138 |   -2.794 +/-  0.868 |    0.028 +/-  0.015 |   -6.980 +/-  1.225
MET 143 |    4.255 +/-  1.030 |   -1.374 +/-  0.729 |   -7.679 +/-  1.348 |   -2.905 +/-  0.990 |    0.012 +/-  0.011 |   -7.691 +/-  1.405
THR 144 |    5.946 +/-  1.153 |   -0.010 +/-  0.657 |   -7.167 +/-  2.119 |   -2.991 +/-  1.766 |    0.104 +/-  0.050 |   -4.119 +/-  1.615
ALA 145 |    5.437 +/-  1.477 |   -1.450 +/-  0.831 |   48.856 +/- 12.033 | -112.012 +/- 11.533 |    0.311 +/-  0.079 |  -58.858 +/-  1.775
 CA 146 |    0.000 +/-  0.000 |    0.000 +/-  0.000 |    0.000 +/-  0.000 |    0.000 +/-  0.000 |    0.000 +/-  0.000 |    0.000 +/-  0.000
 CW 147 |    0.000 +/-  0.000 |    0.000 +/-  0.000 |    0.000 +/-  0.000 |    0.000 +/-  0.000 |    0.000 +/-  0.000 |    0.000 +/-  0.000
 CA 148 |    0.000 +/-  0.000 |    0.000 +/-  0.000 |    0.000 +/-  0.000 |    0.000 +/-  0.000 |    0.000 +/-  0.000 |    0.000 +/-  0.000
 CW 149 |    0.000 +/-  0.000 |    0.000 +/-  0.000 |    0.000 +/-  0.000 |    0.000 +/-  0.000 |    0.000 +/-  0.000 |    0.000 +/-  0.000
 CA 150 |    0.000 +/-  0.000 |    0.000 +/-  0.000 |    0.000 +/-  0.000 |    0.000 +/-  0.000 |    0.000 +/-  0.000 |    0.000 +/-  0.000
 CW 151 |    0.000 +/-  0.000 |    0.000 +/-  0.000 |    0.000 +/-  0.000 |    0.000 +/-  0.000 |    0.000 +/-  0.000 |    0.000 +/-  0.000
 CA 152 |    0.000 +/-  0.000 |    0.000 +/-  0.000 |    0.000 +/-  0.000 |    0.000 +/-  0.000 |    0.000 +/-  0.000 |    0.000 +/-  0.000
 CW 153 |    0.000 +/-  0.000 |    0.000 +/-  0.000 |    0.000 +/-  0.000 |    0.000 +/-  0.000 |    0.000 +/-  0.000 |    0.000 +/-  0.000
TYR 154 |    4.154 +/-  1.191 |   -1.209 +/-  0.745 | -137.368 +/- 12.465 |   64.646 +/- 11.045 |    0.278 +/-  0.069 |  -69.498 +/-  2.840
LYS 155 |    4.333 +/-  1.055 |   -0.956 +/-  0.634 |  -11.332 +/-  1.831 |   15.141 +/-  1.790 |    0.056 +/-  0.024 |    7.242 +/-  1.712
LYS 156 |    3.804 +/-  1.216 |   -1.239 +/-  0.491 |  -27.365 +/-  1.691 |   20.627 +/-  1.602 |    0.034 +/-  0.015 |   -4.138 +/-  1.531
LEU 157 |    4.239 +/-  1.065 |   -1.356 +/-  0.768 |  -10.146 +/-  1.009 |   -3.138 +/-  0.593 |    0.002 +/-  0.003 |  -10.400 +/-  1.224
ALA 158 |    3.707 +/-  1.138 |   -0.797 +/-  0.798 |   -6.682 +/-  2.191 |   -3.266 +/-  1.445 |    0.028 +/-  0.014 |   -7.010 +/-  1.736
GLU 159 |    4.332 +/-  1.190 |   -0.388 +/-  0.635 |    8.484 +/-  4.291 |  -19.813 +/-  3.295 |    0.076 +/-  0.038 |   -7.309 +/-  1.782
ALA 160 |    3.865 +/-  1.225 |   -0.620 +/-  0.784 |    2.037 +/-  2.709 |   -5.602 +/-  1.050 |    0.060 +/-  0.029 |   -0.260 +/-  2.175
VAL 161 |    4.786 +/-  1.255 |   -0.775 +/-  0.756 |   -0.683 +/-  2.501 |   -2.913 +/-  1.388 |    0.022 +/-  0.013 |    0.437 +/-  2.211
LYS 162 |    4.081 +/-  1.115 |   -0.970 +/-  0.669 |  -28.710 +/-  2.119 |   19.851 +/-  1.887 |    0.048 +/-  0.033 |   -5.699 +/-  1.449
TYR 163 |    4.149 +/-  1.229 |   -0.441 +/-  0.887 |   -8.031 +/-  1.895 |   -5.032 +/-  1.126 |    0.027 +/-  0.030 |   -9.327 +/-  1.785
SER 164 |    4.398 +/-  1.179 |   -0.644 +/-  0.720 |   -8.020 +/-  2.324 |   -3.025 +/-  1.303 |    0.083 +/-  0.046 |   -7.209 +/-  1.670
ALA 165 |    3.719 +/-  1.101 |   -0.933 +/-  0.732 |    7.022 +/-  1.714 |   -4.500 +/-  1.214 |    0.044 +/-  0.026 |    5.352 +/-  1.432
LYS 166 |    4.911 +/-  0.962 |   -1.107 +/-  0.999 |  -18.749 +/-  2.075 |   20.728 +/-  1.876 |    0.009 +/-  0.011 |    5.792 +/-  1.811
LEU 167 |    5.713 +/-  1.253 |   -1.269 +/-  0.998 |   22.341 +/-  8.444 |  -91.498 +/-  7.622 |    0.097 +/-  0.063 |  -64.616 +/-  2.105

Receptor:
Total Energy Decomposition:
Residue |       Internal      |    van der Waals    |    Electrostatic    |   Polar Solvation   |   Non-Polar Solv.   |       TOTAL
-------------------------------------------------------------------------------------------------------------------------------------------
GLN   1 |   25.652 +/-  3.393 |    0.295 +/-  1.162 | -210.319 +/-  8.913 |   42.006 +/-  9.632 |    1.707 +/-  0.117 | -140.659 +/-  3.943
LEU   2 |   17.453 +/-  3.028 |   -1.414 +/-  1.584 |  -26.494 +/-  1.862 |   -1.894 +/-  1.531 |    0.539 +/-  0.136 |  -11.810 +/-  3.374
THR   3 |   15.334 +/-  2.246 |   -2.031 +/-  1.238 |  -35.330 +/-  3.243 |   -7.547 +/-  2.632 |    0.524 +/-  0.072 |  -29.049 +/-  2.740
GLU   4 |   17.958 +/-  2.931 |   -1.370 +/-  1.357 |   78.709 +/-  7.609 | -153.166 +/-  7.172 |    1.018 +/-  0.071 |  -56.852 +/-  2.815
GLU   5 |   17.737 +/-  2.655 |   -1.357 +/-  1.418 |  105.018 +/-  8.337 | -177.621 +/-  8.358 |    1.025 +/-  0.077 |  -55.197 +/-  2.810
GLN   6 |   24.123 +/-  3.377 |   -3.710 +/-  1.319 |  -71.437 +/-  3.056 |   -9.704 +/-  2.544 |    0.651 +/-  0.077 |  -60.077 +/-  2.967
ILE   7 |   17.840 +/-  3.026 |   -2.429 +/-  1.534 |  -12.957 +/-  1.336 |   -1.116 +/-  0.820 |    0.349 +/-  0.094 |    1.687 +/-  2.895
ALA   8 |    7.997 +/-  2.355 |   -2.812 +/-  0.777 |   -8.675 +/-  1.659 |   -1.414 +/-  1.382 |    0.416 +/-  0.052 |   -4.487 +/-  2.499
GLU   9 |   17.529 +/-  2.913 |   -2.956 +/-  1.202 |  124.337 +/-  6.952 | -196.703 +/-  6.634 |    0.863 +/-  0.064 |  -56.930 +/-  2.737
PHE  10 |   16.444 +/-  3.218 |   -3.960 +/-  1.179 |   -1.012 +/-  1.263 |   -2.814 +/-  0.807 |    0.496 +/-  0.094 |    9.154 +/-  3.271
LYS  11 |   17.648 +/-  3.030 |   -4.257 +/-  1.350 | -110.029 +/-  6.788 |   73.134 +/-  6.659 |    0.890 +/-  0.083 |  -22.615 +/-  3.515
GLU  12 |   17.730 +/-  2.909 |   -2.730 +/-  1.137 |  104.515 +/-  8.790 | -184.109 +/-  8.328 |    0.787 +/-  0.072 |  -63.808 +/-  2.794
ALA  13 |    7.333 +/-  1.709 |   -3.517 +/-  0.987 |   -6.573 +/-  1.277 |    0.039 +/-  0.654 |    0.281 +/-  0.041 |   -2.437 +/-  1.912
PHE  14 |   16.155 +/-  3.264 |   -8.229 +/-  1.265 |   -7.858 +/-  1.394 |   -3.041 +/-  0.770 |    0.085 +/-  0.038 |   -2.887 +/-  3.601
SER  15 |   11.876 +/-  2.091 |   -3.725 +/-  0.947 |   -9.006 +/-  2.532 |   -5.856 +/-  2.458 |    0.363 +/-  0.053 |   -6.348 +/-  2.282
LEU  16 |   17.323 +/-  2.803 |   -0.934 +/-  1.270 |  -35.947 +/-  2.146 |    1.990 +/-  1.156 |    0.893 +/-  0.105 |  -16.675 +/-  2.987
PHE  17 |   16.813 +/-  2.966 |   -3.643 +/-  1.497 |  -14.460 +/-  1.980 |    0.758 +/-  1.126 |    0.315 +/-  0.041 |   -0.217 +/-  3.224
ASP  18 |   44.977 +/-  3.005 |   -5.442 +/-  1.386 |  -35.075 +/-  6.889 | -138.840 +/-  5.488 |    0.049 +/-  0.015 | -134.332 +/-  3.533
LYS  19 |   19.905 +/-  3.428 |   -3.513 +/-  1.901 | -131.733 +/-  9.386 |  105.231 +/- 10.505 |    0.577 +/-  0.164 |   -9.532 +/-  4.470
ASP  20 |   39.117 +/-  2.883 |    2.079 +/-  1.914 |  -60.992 +/-  7.242 | -136.896 +/-  5.453 |    0.639 +/-  0.037 | -156.053 +/-  3.443
GLY  21 |    5.622 +/-  1.584 |    0.131 +/-  0.626 |  -14.907 +/-  0.877 |   -1.353 +/-  0.494 |    0.576 +/-  0.025 |   -9.931 +/-  1.575
ASP  22 |   42.258 +/-  3.815 |   -0.046 +/-  1.468 |  -56.671 +/-  6.905 | -140.729 +/-  4.526 |    0.569 +/-  0.024 | -154.620 +/-  4.021
GLY  23 |    4.892 +/-  1.512 |   -2.157 +/-  0.753 |  -11.794 +/-  1.259 |   -0.435 +/-  0.901 |    0.190 +/-  0.044 |   -9.305 +/-  1.576
THR  24 |   29.009 +/-  3.130 |   -0.689 +/-  1.542 | -129.516 +/-  2.804 |   -4.279 +/-  0.816 |    0.336 +/-  0.033 | -105.139 +/-  3.173
ILE  25 |   21.830 +/-  2.714 |   -6.269 +/-  1.465 |   -0.910 +/-  1.060 |   -1.737 +/-  0.688 |    0.046 +/-  0.024 |   12.961 +/-  2.672
THR  26 |   16.785 +/-  2.162 |   -2.897 +/-  1.393 |  -32.066 +/-  2.121 |   -9.463 +/-  1.898 |    0.450 +/-  0.036 |  -27.191 +/-  2.536
THR  27 |   17.373 +/-  2.367 |   -3.560 +/-  1.101 |  -29.317 +/-  4.568 |   -4.806 +/-  3.176 |    0.285 +/-  0.093 |  -20.025 +/-  2.528
LYS  28 |   18.236 +/-  3.152 |   -2.135 +/-  1.073 |  -74.529 +/- 10.684 |   39.607 +/- 10.498 |    1.252 +/-  0.134 |  -17.569 +/-  3.534
GLU  29 |   45.263 +/-  3.685 |   -4.518 +/-  2.053 |  -68.223 +/-  7.257 | -127.492 +/-  5.581 |    0.023 +/-  0.013 | -154.947 +/-  3.947
LEU  30 |   16.400 +/-  2.905 |   -6.343 +/-  1.323 |  -32.955 +/-  1.281 |    1.991 +/-  0.667 |    0.042 +/-  0.023 |  -20.864 +/-  2.965
GLY  31 |    5.223 +/-  1.463 |   -3.420 +/-  0.907 |  -13.261 +/-  1.546 |   -0.378 +/-  1.146 |    0.049 +/-  0.042 |  -11.787 +/-  1.690
THR  32 |   15.961 +/-  2.761 |   -3.244 +/-  1.599 |  -38.636 +/-  2.307 |    1.146 +/-  2.115 |    0.342 +/-  0.087 |  -24.430 +/-  2.978
VAL  33 |   14.514 +/-  2.477 |   -3.154 +/-  1.565 |  -30.416 +/-  2.297 |    2.171 +/-  0.865 |    0.214 +/-  0.098 |  -16.670 +/-  2.861
MET  34 |   16.399 +/-  2.993 |   -8.030 +/-  1.390 |   -5.178 +/-  1.676 |   -0.603 +/-  1.015 |    0.167 +/-  0.085 |    2.755 +/-  3.264
ARG  35 |   22.624 +/-  3.978 |   -4.492 +/-  1.677 | -241.300 +/-  7.604 |   45.387 +/-  6.863 |    1.148 +/-  0.180 | -176.633 +/-  3.750
SER  36 |   12.366 +/-  2.457 |   -2.076 +/-  1.204 |  -14.350 +/-  2.588 |   -6.726 +/-  2.332 |    0.428 +/-  0.074 |  -10.357 +/-  2.504
LEU  37 |   16.617 +/-  3.063 |   -3.347 +/-  1.631 |  -29.584 +/-  2.869 |   -1.796 +/-  2.089 |    0.320 +/-  0.131 |  -17.790 +/-  3.500
GLY  38 |    5.611 +/-  1.505 |   -1.010 +/-  0.634 |   -9.854 +/-  1.723 |   -4.122 +/-  1.258 |    0.483 +/-  0.065 |   -8.892 +/-  1.491
GLN  39 |   23.579 +/-  2.968 |   -3.070 +/-  1.177 |  -70.787 +/-  4.118 |   -8.342 +/-  3.014 |    0.658 +/-  0.101 |  -57.962 +/-  3.320
ASN  40 |   22.874 +/-  3.117 |   -0.696 +/-  1.152 |  -72.668 +/-  4.030 |  -14.017 +/-  3.243 |    0.963 +/-  0.106 |  -63.544 +/-  2.446
PRO  41 |   21.014 +/-  2.024 |   -4.442 +/-  1.118 |   -8.706 +/-  2.354 |   -1.114 +/-  1.820 |    0.198 +/-  0.091 |    6.950 +/-  2.721
THR  42 |   16.483 +/-  2.503 |   -1.594 +/-  1.266 |  -30.379 +/-  3.249 |   -9.986 +/-  2.525 |    0.643 +/-  0.077 |  -24.833 +/-  3.099
GLU  43 |   17.832 +/-  2.784 |   -1.407 +/-  1.257 |   59.453 +/- 16.752 | -132.389 +/- 15.851 |    0.945 +/-  0.201 |  -55.566 +/-  3.116
ALA  44 |    7.237 +/-  1.739 |   -2.247 +/-  0.736 |    0.719 +/-  1.508 |   -8.486 +/-  1.362 |    0.539 +/-  0.048 |   -2.237 +/-  1.882
GLU  45 |   17.951 +/-  3.434 |   -4.030 +/-  1.293 |   99.560 +/- 14.835 | -168.487 +/- 14.898 |    0.634 +/-  0.090 |  -54.374 +/-  3.382
LEU  46 |   16.171 +/-  2.690 |   -6.451 +/-  1.356 |  -29.637 +/-  1.390 |   -2.772 +/-  0.840 |    0.081 +/-  0.054 |  -22.608 +/-  2.865
GLN  47 |   23.602 +/-  3.090 |   -3.465 +/-  1.103 |  -77.172 +/-  4.405 |  -10.226 +/-  3.873 |    0.788 +/-  0.096 |  -66.474 +/-  3.253
ASP  48 |   13.773 +/-  2.331 |   -3.226 +/-  0.934 |  106.212 +/-  6.281 | -180.016 +/-  6.132 |    0.706 +/-  0.043 |  -62.552 +/-  2.325
MET  49 |   15.866 +/-  2.666 |   -6.424 +/-  1.020 |   -6.681 +/-  2.117 |   -1.961 +/-  1.687 |    0.401 +/-  0.082 |    1.201 +/-  2.917
ILE  50 |   19.465 +/-  3.064 |   -6.833 +/-  1.642 |  -10.553 +/-  1.100 |   -2.404 +/-  0.667 |    0.059 +/-  0.032 |   -0.266 +/-  3.176
ASN  51 |   21.962 +/-  2.945 |   -4.518 +/-  0.986 |  -87.501 +/-  3.288 |   -9.649 +/-  2.937 |    0.602 +/-  0.076 |  -79.104 +/-  2.818
GLU  52 |   17.715 +/-  3.027 |   -2.527 +/-  1.177 |  118.743 +/-  8.494 | -190.472 +/-  7.479 |    0.844 +/-  0.120 |  -55.696 +/-  3.131
VAL  53 |   17.572 +/-  2.815 |   -4.436 +/-  1.373 |  -29.623 +/-  1.267 |   -0.561 +/-  0.928 |    0.131 +/-  0.052 |  -16.918 +/-  2.820
ASP  54 |   35.641 +/-  2.685 |   -4.313 +/-  1.629 |  -23.642 +/-  6.840 | -153.213 +/-  5.834 |    0.086 +/-  0.029 | -145.441 +/-  3.196
ALA  55 |    7.781 +/-  2.089 |   -1.102 +/-  1.035 |   -5.402 +/-  1.157 |   -1.884 +/-  0.463 |    0.416 +/-  0.046 |   -0.191 +/-  2.497
ASP  56 |   46.197 +/-  3.455 |    1.443 +/-  1.624 |  -42.992 +/-  6.641 | -150.223 +/-  4.597 |    0.620 +/-  0.028 | -144.956 +/-  3.387
GLY  57 |    5.544 +/-  1.737 |   -0.234 +/-  0.626 |  -10.946 +/-  0.986 |   -2.230 +/-  0.656 |    0.643 +/-  0.028 |   -7.222 +/-  1.757
ASN  58 |   35.989 +/-  3.366 |    0.607 +/-  1.616 | -176.376 +/-  3.421 |   -5.989 +/-  1.208 |    0.587 +/-  0.033 | -145.182 +/-  2.846
GLY  59 |    6.069 +/-  1.782 |   -2.137 +/-  0.777 |  -13.601 +/-  1.319 |    1.439 +/-  0.924 |    0.136 +/-  0.035 |   -8.093 +/-  1.918
THR  60 |   27.417 +/-  3.177 |   -1.799 +/-  1.212 | -120.660 +/-  3.021 |   -5.393 +/-  2.344 |    0.444 +/-  0.043 |  -99.990 +/-  3.323
ILE  61 |   20.825 +/-  3.073 |   -7.762 +/-  1.426 |   -2.757 +/-  1.350 |   -1.066 +/-  1.055 |    0.041 +/-  0.022 |    9.281 +/-  3.299
ASP  62 |   17.527 +/-  2.739 |   -2.534 +/-  1.352 |   75.756 +/-  6.877 | -156.540 +/-  6.588 |    0.505 +/-  0.031 |  -65.287 +/-  3.302
PHE  63 |   19.279 +/-  2.483 |   -4.379 +/-  1.231 |    0.123 +/-  1.954 |   -2.141 +/-  1.293 |    0.239 +/-  0.061 |   13.122 +/-  2.540
PRO  64 |   21.196 +/-  2.770 |   -3.713 +/-  0.797 |  -10.390 +/-  2.223 |   -2.215 +/-  1.021 |    0.633 +/-  0.044 |    5.511 +/-  3.218
GLU  65 |   53.276 +/-  3.229 |   -3.741 +/-  1.891 |  -48.591 +/-  5.511 | -146.623 +/-  4.297 |    0.037 +/-  0.014 | -145.641 +/-  3.391
PHE  66 |   16.876 +/-  2.775 |   -7.567 +/-  1.229 |   -7.497 +/-  1.215 |   -1.703 +/-  0.589 |    0.125 +/-  0.037 |    0.235 +/-  2.753
LEU  67 |   17.003 +/-  2.943 |   -4.562 +/-  1.254 |  -31.291 +/-  1.270 |   -1.829 +/-  0.703 |    0.316 +/-  0.073 |  -20.364 +/-  3.015
THR  68 |   15.706 +/-  2.307 |   -2.927 +/-  0.990 |  -36.729 +/-  1.757 |   -2.559 +/-  1.700 |    0.446 +/-  0.049 |  -26.064 +/-  2.505
MET  69 |   15.594 +/-  2.883 |   -6.799 +/-  1.288 |   -9.724 +/-  1.817 |    0.551 +/-  1.393 |    0.243 +/-  0.069 |   -0.134 +/-  2.626
MET  70 |   15.856 +/-  2.626 |   -5.934 +/-  1.304 |   -9.521 +/-  1.800 |   -1.955 +/-  1.394 |    0.407 +/-  0.096 |   -1.147 +/-  2.865
ALA  71 |    7.202 +/-  1.793 |   -2.940 +/-  0.879 |    2.112 +/-  1.554 |   -2.632 +/-  0.779 |    0.402 +/-  0.058 |    4.143 +/-  2.013
ARG  72 |   22.850 +/-  4.450 |   -5.201 +/-  1.664 | -320.336 +/- 13.115 |  132.138 +/- 10.013 |    0.728 +/-  0.184 | -169.822 +/-  5.829
LYS  73 |   18.090 +/-  3.607 |   -4.095 +/-  1.246 | -111.337 +/-  5.216 |   82.866 +/-  5.441 |    0.617 +/-  0.169 |  -13.860 +/-  3.898
MET  74 |   16.690 +/-  2.809 |   -6.425 +/-  1.489 |   -4.302 +/-  1.398 |   -2.233 +/-  1.221 |    0.321 +/-  0.147 |    4.051 +/-  3.267
LYS  75 |   17.510 +/-  2.956 |   -4.461 +/-  1.290 | -136.515 +/-  9.246 |  104.291 +/-  8.843 |    0.874 +/-  0.071 |  -18.301 +/-  3.420
ASP  76 |   17.993 +/-  2.511 |   -4.411 +/-  1.457 |  110.566 +/- 14.436 | -188.759 +/- 12.582 |    0.237 +/-  0.104 |  -64.374 +/-  4.007
THR  77 |   16.382 +/-  2.169 |   -0.614 +/-  1.249 |  -29.504 +/-  4.033 |  -10.456 +/-  3.426 |    0.632 +/-  0.086 |  -23.559 +/-  2.400
ASP  78 |   14.876 +/-  2.834 |    0.242 +/-  1.079 |  121.731 +/-  6.399 | -195.362 +/-  5.969 |    1.110 +/-  0.042 |  -57.403 +/-  2.463
SER  79 |   10.251 +/-  1.799 |   -3.028 +/-  1.021 |  -10.022 +/-  2.649 |   -8.152 +/-  2.335 |    0.265 +/-  0.050 |  -10.685 +/-  2.084
GLU  80 |   18.338 +/-  2.856 |   -0.179 +/-  1.508 |  101.875 +/-  9.632 | -176.413 +/-  9.622 |    1.096 +/-  0.083 |  -55.283 +/-  2.768
GLU  81 |   17.708 +/-  2.418 |   -5.169 +/-  1.418 |  114.324 +/-  6.523 | -185.292 +/-  6.867 |    0.447 +/-  0.089 |  -57.982 +/-  2.831
GLU  82 |   19.194 +/-  2.690 |   -6.237 +/-  1.277 |  111.798 +/-  6.934 | -182.536 +/-  7.250 |    0.378 +/-  0.061 |  -57.403 +/-  3.063
ILE  83 |   17.852 +/-  3.344 |   -4.234 +/-  1.749 |   -5.860 +/-  1.820 |   -0.382 +/-  1.260 |    0.325 +/-  0.089 |    7.700 +/-  3.347
ARG  84 |   21.574 +/-  3.483 |   -5.912 +/-  1.256 | -323.346 +/-  9.147 |  121.921 +/-  7.756 |    0.782 +/-  0.079 | -184.981 +/-  4.005
GLU  85 |   17.640 +/-  3.024 |   -5.137 +/-  1.492 |   91.467 +/-  8.016 | -172.481 +/-  7.374 |    0.294 +/-  0.044 |  -68.217 +/-  3.021
ALA  86 |    7.557 +/-  1.996 |   -5.813 +/-  0.823 |   -6.822 +/-  1.128 |    1.090 +/-  0.710 |    0.014 +/-  0.011 |   -3.974 +/-  2.024
PHE  87 |   15.848 +/-  2.876 |   -8.547 +/-  1.146 |   -2.526 +/-  1.239 |   -0.503 +/-  0.646 |    0.028 +/-  0.012 |    4.299 +/-  3.116
ARG  88 |   21.641 +/-  3.533 |   -3.632 +/-  1.368 | -327.364 +/-  5.676 |  128.451 +/-  5.364 |    0.954 +/-  0.063 | -179.948 +/-  3.195
VAL  89 |   16.125 +/-  2.672 |   -1.595 +/-  1.368 |  -40.777 +/-  2.923 |    4.199 +/-  1.609 |    0.522 +/-  0.088 |  -21.527 +/-  2.749
PHE  90 |   17.917 +/-  2.892 |   -5.470 +/-  1.157 |   -9.992 +/-  1.367 |   -0.963 +/-  1.005 |    0.082 +/-  0.061 |    1.575 +/-  3.033
ASP  91 |   34.957 +/-  2.664 |   -5.497 +/-  1.396 |  -32.292 +/-  4.656 | -133.571 +/-  3.871 |    0.029 +/-  0.010 | -136.374 +/-  3.252
LYS  92 |   18.272 +/-  3.261 |   -2.573 +/-  1.321 | -125.562 +/-  8.040 |   88.729 +/-  8.055 |    0.786 +/-  0.091 |  -20.348 +/-  3.261
ASP  93 |   43.356 +/-  4.017 |   -0.376 +/-  1.243 |  -56.893 +/-  5.555 | -130.518 +/-  3.064 |    0.655 +/-  0.023 | -143.776 +/-  2.837
GLY  94 |    5.574 +/-  1.861 |    0.113 +/-  0.735 |  -12.025 +/-  1.313 |   -3.279 +/-  0.416 |    0.583 +/-  0.035 |   -9.033 +/-  1.850
ASN  95 |   34.831 +/-  2.902 |   -0.364 +/-  1.481 | -176.506 +/-  2.861 |   -8.400 +/-  1.223 |    0.657 +/-  0.032 | -149.781 +/-  2.537
GLY  96 |    5.622 +/-  1.619 |   -2.516 +/-  0.663 |  -10.136 +/-  0.970 |   -2.634 +/-  0.543 |    0.150 +/-  0.030 |   -9.514 +/-  1.732
TYR  97 |   27.339 +/-  3.853 |   -2.579 +/-  1.291 | -123.255 +/-  2.725 |   -1.675 +/-  0.820 |    0.391 +/-  0.053 |  -99.779 +/-  4.080
ILE  98 |   21.538 +/-  2.623 |   -5.904 +/-  1.507 |   -4.582 +/-  1.897 |    1.664 +/-  1.613 |    0.030 +/-  0.015 |   12.747 +/-  2.717
SER  99 |   12.889 +/-  2.194 |   -2.021 +/-  1.101 |  -12.003 +/-  1.446 |   -7.855 +/-  1.179 |    0.332 +/-  0.026 |   -8.658 +/-  2.578
ALA 100 |    7.424 +/-  2.164 |   -3.758 +/-  0.832 |   -3.270 +/-  1.481 |   -1.969 +/-  1.309 |    0.169 +/-  0.064 |   -1.404 +/-  2.176
ALA 101 |    7.501 +/-  1.990 |   -2.384 +/-  0.835 |   -3.628 +/-  1.243 |   -3.168 +/-  1.196 |    0.474 +/-  0.077 |   -1.207 +/-  2.109
GLU 102 |   37.082 +/-  3.207 |   -3.387 +/-  1.428 |  -43.901 +/-  5.138 | -124.790 +/-  3.705 |    0.062 +/-  0.021 | -134.933 +/-  3.471
LEU 103 |   16.935 +/-  2.815 |   -4.924 +/-  1.313 |  -27.519 +/-  1.201 |    0.895 +/-  0.590 |    0.064 +/-  0.019 |  -14.550 +/-  3.002
ARG 104 |   22.036 +/-  4.004 |   -3.659 +/-  1.595 | -275.897 +/-  9.647 |   78.682 +/-  8.263 |    0.965 +/-  0.179 | -177.873 +/-  3.339
HIE 105 |   33.890 +/-  2.840 |   -6.831 +/-  1.099 |  -17.067 +/-  2.633 |  -10.118 +/-  2.312 |    0.458 +/-  0.110 |    0.332 +/-  3.010
VAL 106 |   14.578 +/-  2.922 |   -2.621 +/-  1.305 |  -24.114 +/-  1.095 |   -3.199 +/-  0.919 |    0.318 +/-  0.083 |  -15.039 +/-  2.942
MET 107 |   15.762 +/-  2.690 |   -6.991 +/-  1.039 |  -13.534 +/-  2.702 |    1.008 +/-  1.627 |    0.130 +/-  0.033 |   -3.624 +/-  3.099
THR 108 |   15.487 +/-  2.528 |   -2.296 +/-  1.358 |  -29.087 +/-  1.825 |   -6.988 +/-  1.304 |    0.259 +/-  0.060 |  -22.624 +/-  2.629
ASN 109 |   21.399 +/-  2.734 |   -1.616 +/-  1.304 |  -76.656 +/-  4.354 |  -14.445 +/-  3.478 |    0.727 +/-  0.146 |  -70.591 +/-  2.687
LEU 110 |   17.132 +/-  2.648 |   -1.891 +/-  1.167 |  -31.145 +/-  1.420 |    0.235 +/-  1.251 |    0.641 +/-  0.057 |  -15.028 +/-  2.822
GLY 111 |    5.054 +/-  1.542 |   -0.929 +/-  0.563 |   -5.800 +/-  1.340 |   -7.577 +/-  1.275 |    0.447 +/-  0.057 |   -8.804 +/-  1.453
GLU 112 |   18.856 +/-  2.892 |    0.853 +/-  0.981 |  115.553 +/-  6.793 | -184.538 +/-  6.814 |    1.396 +/-  0.035 |  -47.880 +/-  2.532
LYS 113 |   18.353 +/-  3.002 |   -2.739 +/-  1.377 | -112.252 +/-  9.302 |   84.777 +/-  9.252 |    0.839 +/-  0.086 |  -11.022 +/-  3.371
LEU 114 |   17.214 +/-  2.796 |   -2.504 +/-  1.358 |  -33.104 +/-  1.759 |   -1.187 +/-  1.248 |    0.570 +/-  0.056 |  -19.011 +/-  3.214
THR 115 |   15.592 +/-  2.542 |   -1.940 +/-  0.991 |  -29.868 +/-  3.744 |  -10.828 +/-  3.199 |    0.633 +/-  0.058 |  -26.412 +/-  2.788
ASP 116 |   15.047 +/-  2.939 |   -2.851 +/-  1.237 |   85.837 +/- 10.889 | -159.983 +/- 10.821 |    0.592 +/-  0.151 |  -61.357 +/-  2.738
GLU 117 |   18.034 +/-  2.456 |   -1.456 +/-  1.043 |  115.938 +/-  6.978 | -191.184 +/-  6.904 |    1.075 +/-  0.069 |  -57.594 +/-  2.431
GLU 118 |   17.525 +/-  2.664 |   -3.266 +/-  1.017 |  133.918 +/-  6.087 | -204.470 +/-  5.557 |    0.664 +/-  0.047 |  -55.629 +/-  2.707
VAL 119 |   14.708 +/-  3.119 |   -4.338 +/-  1.477 |  -28.266 +/-  1.236 |   -2.087 +/-  0.675 |    0.021 +/-  0.015 |  -19.962 +/-  2.941
ASP 120 |   17.788 +/-  2.665 |   -3.741 +/-  1.164 |   93.005 +/-  7.745 | -174.533 +/-  7.028 |    0.505 +/-  0.080 |  -66.976 +/-  2.608
GLU 121 |   16.328 +/-  2.412 |   -2.822 +/-  1.510 |  120.109 +/-  6.025 | -194.623 +/-  5.309 |    0.625 +/-  0.065 |  -60.384 +/-  2.521
MET 122 |   16.359 +/-  2.627 |   -5.903 +/-  1.144 |   -7.215 +/-  1.232 |   -1.897 +/-  0.882 |    0.355 +/-  0.040 |    1.699 +/-  2.658
ILE 123 |   18.040 +/-  2.866 |   -5.170 +/-  1.507 |   -5.674 +/-  1.446 |   -1.591 +/-  0.685 |    0.051 +/-  0.020 |    5.656 +/-  2.759
ARG 124 |   21.726 +/-  3.942 |   -4.851 +/-  1.590 | -360.068 +/- 11.305 |  152.246 +/-  8.988 |    0.775 +/-  0.087 | -190.172 +/-  4.409
GLU 125 |   17.716 +/-  3.118 |   -1.771 +/-  1.147 |  138.770 +/-  3.818 | -218.488 +/-  3.812 |    1.024 +/-  0.050 |  -62.748 +/-  3.100
ALA 126 |    8.159 +/-  2.315 |   -1.760 +/-  0.849 |   -6.321 +/-  0.773 |   -2.422 +/-  0.633 |    0.272 +/-  0.045 |   -2.072 +/-  2.485
ASP 127 |   29.143 +/-  2.776 |   -2.269 +/-  1.753 |    3.508 +/-  4.852 | -179.676 +/-  3.465 |    0.190 +/-  0.022 | -149.105 +/-  3.642
ILE 128 |   20.348 +/-  3.276 |    0.192 +/-  1.769 |  -10.162 +/-  1.040 |   -1.950 +/-  0.803 |    0.851 +/-  0.069 |    9.279 +/-  3.395
ASP 129 |   44.733 +/-  3.991 |    1.368 +/-  1.817 |  -12.646 +/-  8.572 | -181.999 +/-  6.136 |    0.415 +/-  0.046 | -148.130 +/-  3.154
GLY 130 |    5.588 +/-  1.405 |   -0.094 +/-  0.675 |  -13.182 +/-  1.415 |   -2.533 +/-  0.761 |    0.640 +/-  0.032 |   -9.581 +/-  1.619
ASP 131 |   48.138 +/-  3.619 |    2.303 +/-  1.721 |  -18.139 +/-  7.003 | -174.816 +/-  5.442 |    0.549 +/-  0.037 | -141.965 +/-  4.094
GLY 132 |    6.104 +/-  1.822 |   -2.147 +/-  0.659 |  -12.839 +/-  1.494 |   -0.168 +/-  1.198 |    0.306 +/-  0.033 |   -8.743 +/-  1.842
GLN 133 |   35.512 +/-  3.492 |   -2.078 +/-  1.734 | -169.078 +/-  4.353 |   -8.739 +/-  1.931 |    0.544 +/-  0.075 | -143.839 +/-  3.693
VAL 134 |   15.871 +/-  2.420 |   -5.975 +/-  1.486 |  -25.032 +/-  1.554 |    3.456 +/-  0.843 |    0.001 +/-  0.002 |  -11.678 +/-  2.807
ASN 135 |   23.999 +/-  2.925 |   -4.655 +/-  1.336 |  -89.181 +/-  2.417 |   -5.729 +/-  1.520 |    0.370 +/-  0.055 |  -75.196 +/-  2.358
TYR 136 |   19.542 +/-  2.979 |   -5.630 +/-  1.222 |  -27.660 +/-  3.222 |   -8.214 +/-  3.007 |    0.491 +/-  0.100 |  -21.470 +/-  3.134
GLU 137 |   18.479 +/-  2.821 |   -3.660 +/-  1.190 |  129.631 +/-  7.521 | -202.389 +/-  7.398 |    0.740 +/-  0.071 |  -57.199 +/-  2.727
GLU 138 |   43.090 +/-  3.894 |   -1.967 +/-  2.272 |  -23.110 +/-  7.698 | -171.049 +/-  4.522 |    0.002 +/-  0.002 | -153.034 +/-  5.049
PHE 139 |   18.132 +/-  3.214 |   -7.460 +/-  1.422 |   -7.677 +/-  1.162 |   -1.043 +/-  0.696 |    0.011 +/-  0.019 |    1.962 +/-  3.289
VAL 140 |   14.343 +/-  2.437 |   -1.865 +/-  1.512 |  -28.569 +/-  1.431 |   -1.485 +/-  0.877 |    0.361 +/-  0.106 |  -17.215 +/-  2.824
GLN 141 |   24.046 +/-  3.243 |   -3.318 +/-  1.540 |  -72.588 +/-  4.392 |  -10.425 +/-  3.364 |    0.666 +/-  0.092 |  -61.618 +/-  3.015
MET 142 |   15.570 +/-  2.573 |   -6.536 +/-  1.157 |   -4.934 +/-  1.531 |   -5.062 +/-  1.228 |    0.232 +/-  0.051 |   -0.730 +/-  2.466
MET 143 |   15.749 +/-  2.580 |   -5.113 +/-  1.412 |   -7.736 +/-  1.851 |   -4.165 +/-  1.715 |    0.443 +/-  0.118 |   -0.822 +/-  2.909
THR 144 |   17.870 +/-  2.403 |    0.023 +/-  1.182 |  -30.413 +/-  1.776 |   -6.331 +/-  1.231 |    0.698 +/-  0.065 |  -18.153 +/-  2.667
ALA 145 |   11.178 +/-  2.324 |   -0.924 +/-  0.584 |  150.444 +/-  4.256 | -215.907 +/-  4.183 |    1.028 +/-  0.057 |  -54.181 +/-  2.183
 CA 146 |   79.130 +/-  2.717 |    1.323 +/-  0.911 | -441.578 +/- 13.427 |  261.899 +/-  8.647 |    0.000 +/-  0.000 |  -99.226 +/-  8.539
 CW 147 |   23.652 +/-  2.418 |    3.872 +/-  1.502 | -127.170 +/-  4.347 |    0.292 +/-  0.545 |    0.004 +/-  0.006 |  -99.350 +/-  2.505
 CA 148 |   75.993 +/-  3.121 |    1.448 +/-  0.987 | -458.507 +/- 13.006 |  289.161 +/-  7.794 |    0.000 +/-  0.000 |  -91.905 +/-  8.469
 CW 149 |   18.946 +/-  2.645 |    1.668 +/-  1.013 | -125.930 +/-  4.332 |    0.837 +/-  0.626 |    0.066 +/-  0.027 | -104.413 +/-  1.809
 CA 150 |   69.407 +/-  3.839 |   -0.771 +/-  0.076 | -391.925 +/-  9.974 |  244.617 +/-  8.084 |    0.000 +/-  0.000 |  -78.672 +/-  6.394
 CW 151 |   22.208 +/-  2.123 |    1.623 +/-  1.148 | -137.292 +/-  3.121 |   -2.342 +/-  0.959 |    0.107 +/-  0.021 | -115.695 +/-  1.991
 CA 152 |   83.354 +/-  3.230 |   -0.616 +/-  0.204 | -517.284 +/- 13.451 |  339.918 +/-  7.893 |    0.000 +/-  0.000 |  -94.629 +/-  7.085
 CW 153 |   27.612 +/-  2.433 |    2.988 +/-  1.355 | -141.235 +/-  3.741 |   -0.645 +/-  0.797 |    0.054 +/-  0.020 | -111.226 +/-  2.075

Sidechain Energy Decomposition:
Residue |       Internal      |    van der Waals    |    Electrostatic    |   Polar Solvation   |   Non-Polar Solv.   |       TOTAL
-------------------------------------------------------------------------------------------------------------------------------------------
GLN   1 |   20.809 +/-  3.031 |   -0.027 +/-  0.856 |  -85.993 +/-  3.404 |   -1.307 +/-  3.049 |    1.050 +/-  0.121 |  -65.468 +/-  2.704
LEU   2 |   13.252 +/-  2.593 |   -1.168 +/-  1.301 |  -25.072 +/-  0.574 |    2.529 +/-  0.294 |    0.411 +/-  0.124 |  -10.048 +/-  2.918
THR   3 |   10.896 +/-  1.839 |   -1.511 +/-  0.724 |  -21.648 +/-  2.152 |   -4.195 +/-  1.725 |    0.467 +/-  0.070 |  -15.991 +/-  1.975
GLU   4 |   13.811 +/-  2.609 |   -0.913 +/-  0.854 |   69.339 +/-  6.441 | -131.116 +/-  6.465 |    0.962 +/-  0.060 |  -47.917 +/-  2.444
GLU   5 |   13.835 +/-  2.249 |   -0.725 +/-  0.930 |   87.955 +/-  7.143 | -150.101 +/-  7.474 |    0.944 +/-  0.069 |  -48.092 +/-  2.338
GLN   6 |   20.047 +/-  2.913 |   -2.665 +/-  0.849 |  -70.553 +/-  2.893 |   -2.510 +/-  2.437 |    0.640 +/-  0.080 |  -55.042 +/-  2.320
ILE   7 |   13.629 +/-  2.538 |   -2.162 +/-  1.143 |   -4.747 +/-  0.379 |    2.694 +/-  0.272 |    0.349 +/-  0.094 |    9.763 +/-  2.351
ALA   8 |    4.027 +/-  1.542 |   -1.478 +/-  0.424 |   -2.545 +/-  0.257 |    4.336 +/-  0.236 |    0.349 +/-  0.052 |    4.688 +/-  1.673
GLU   9 |   13.655 +/-  2.400 |   -1.780 +/-  0.886 |  110.268 +/-  6.336 | -171.656 +/-  6.080 |    0.824 +/-  0.061 |  -48.689 +/-  2.217
PHE  10 |   12.512 +/-  2.809 |   -2.246 +/-  0.855 |    0.362 +/-  0.508 |    0.136 +/-  0.365 |    0.491 +/-  0.093 |   11.255 +/-  2.798
LYS  11 |   13.834 +/-  2.635 |   -3.150 +/-  0.900 |  -68.138 +/-  5.586 |   45.555 +/-  5.758 |    0.874 +/-  0.080 |  -11.025 +/-  2.913
GLU  12 |   13.853 +/-  2.411 |   -1.942 +/-  0.774 |  100.659 +/-  8.514 | -162.190 +/-  8.683 |    0.758 +/-  0.073 |  -48.863 +/-  2.045
ALA  13 |    3.700 +/-  1.230 |   -1.940 +/-  0.390 |   -2.547 +/-  0.216 |    4.434 +/-  0.156 |    0.242 +/-  0.042 |    3.890 +/-  1.312
PHE  14 |   12.249 +/-  2.715 |   -5.977 +/-  0.808 |   -0.326 +/-  0.661 |    0.308 +/-  0.468 |    0.085 +/-  0.038 |    6.338 +/-  2.958
SER  15 |    7.401 +/-  1.582 |   -2.243 +/-  0.623 |   -6.115 +/-  2.171 |    0.628 +/-  2.269 |    0.288 +/-  0.054 |   -0.042 +/-  1.701
LEU  16 |   12.963 +/-  2.315 |   -0.685 +/-  0.902 |  -25.621 +/-  0.419 |    2.542 +/-  0.189 |    0.820 +/-  0.098 |   -9.980 +/-  2.465
PHE  17 |   12.590 +/-  2.532 |   -2.820 +/-  0.878 |   -0.162 +/-  0.299 |    0.144 +/-  0.253 |    0.281 +/-  0.046 |   10.033 +/-  2.628
ASP  18 |   39.214 +/-  2.627 |   -3.672 +/-  1.199 |  -54.628 +/-  5.037 | -114.126 +/-  3.896 |    0.011 +/-  0.007 | -133.202 +/-  3.216
LYS  19 |   15.918 +/-  3.092 |   -3.472 +/-  1.503 |  -94.654 +/-  9.286 |   77.345 +/- 10.618 |    0.328 +/-  0.169 |   -4.536 +/-  3.739
ASP  20 |   34.394 +/-  2.597 |    1.361 +/-  1.607 |  -67.010 +/-  6.745 | -113.084 +/-  4.659 |    0.310 +/-  0.034 | -144.028 +/-  3.212
GLY  21 |    1.480 +/-  0.527 |   -0.296 +/-  0.197 |    3.350 +/-  0.128 |   -3.239 +/-  0.117 |    0.021 +/-  0.008 |    1.316 +/-  0.557
ASP  22 |   37.332 +/-  3.413 |   -0.177 +/-  1.246 |  -69.508 +/-  6.456 | -114.805 +/-  4.002 |    0.299 +/-  0.021 | -146.858 +/-  3.614
GLY  23 |    1.205 +/-  0.491 |   -0.767 +/-  0.194 |    3.663 +/-  0.144 |   -3.485 +/-  0.134 |    0.013 +/-  0.007 |    0.629 +/-  0.507
THR  24 |   12.172 +/-  1.962 |   -2.436 +/-  0.839 |  -24.642 +/-  0.858 |   -2.605 +/-  0.693 |    0.336 +/-  0.033 |  -17.175 +/-  2.029
ILE  25 |   15.491 +/-  2.398 |   -5.564 +/-  1.105 |   -5.600 +/-  0.265 |    3.281 +/-  0.171 |    0.001 +/-  0.002 |    7.610 +/-  2.380
THR  26 |   12.140 +/-  1.726 |   -2.502 +/-  0.706 |  -23.276 +/-  1.485 |   -5.396 +/-  1.660 |    0.437 +/-  0.035 |  -18.597 +/-  2.096
THR  27 |   12.356 +/-  1.857 |   -2.441 +/-  0.692 |  -25.652 +/-  3.748 |   -0.894 +/-  2.686 |    0.267 +/-  0.092 |  -16.365 +/-  1.950
LYS  28 |   14.436 +/-  2.911 |   -1.152 +/-  0.674 |  -45.084 +/- 10.071 |   20.193 +/-  9.875 |    1.201 +/-  0.127 |  -10.406 +/-  3.178
GLU  29 |   41.216 +/-  3.329 |   -2.698 +/-  1.871 |  -67.024 +/-  6.695 | -113.211 +/-  4.848 |    0.015 +/-  0.008 | -141.701 +/-  3.695
LEU  30 |   12.498 +/-  2.650 |   -4.999 +/-  0.982 |  -25.342 +/-  0.387 |    3.296 +/-  0.164 |    0.041 +/-  0.021 |  -14.506 +/-  2.706
GLY  31 |    1.409 +/-  0.478 |   -1.066 +/-  0.212 |    2.410 +/-  0.173 |   -2.405 +/-  0.157 |    0.002 +/-  0.003 |    0.348 +/-  0.562
THR  32 |   11.306 +/-  2.169 |   -2.339 +/-  0.845 |  -25.306 +/-  1.954 |    0.564 +/-  1.885 |    0.320 +/-  0.080 |  -15.454 +/-  2.334
VAL  33 |   10.056 +/-  2.005 |   -2.537 +/-  0.973 |  -18.219 +/-  0.299 |    2.368 +/-  0.171 |    0.210 +/-  0.095 |   -8.122 +/-  2.063
MET  34 |   12.265 +/-  2.628 |   -6.218 +/-  0.926 |   -1.545 +/-  0.831 |    1.839 +/-  0.670 |    0.165 +/-  0.086 |    6.506 +/-  2.845
ARG  35 |   18.778 +/-  3.703 |   -3.559 +/-  1.421 | -211.257 +/-  6.923 |   27.419 +/-  6.625 |    1.038 +/-  0.181 | -167.582 +/-  3.170
SER  36 |    7.526 +/-  1.732 |   -1.485 +/-  0.816 |   -5.010 +/-  2.328 |   -0.743 +/-  2.069 |    0.173 +/-  0.071 |    0.461 +/-  1.959
LEU  37 |   12.421 +/-  2.340 |   -3.240 +/-  1.243 |  -24.615 +/-  0.489 |    2.244 +/-  0.211 |    0.163 +/-  0.088 |  -13.026 +/-  2.573
GLY  38 |    1.550 +/-  0.538 |   -0.417 +/-  0.181 |    2.556 +/-  0.192 |   -2.321 +/-  0.175 |    0.018 +/-  0.007 |    1.386 +/-  0.586
GLN  39 |   19.777 +/-  2.538 |   -2.628 +/-  0.915 |  -66.447 +/-  3.401 |   -5.331 +/-  2.593 |    0.598 +/-  0.112 |  -54.031 +/-  2.502
ASN  40 |   17.472 +/-  2.499 |   -0.508 +/-  0.733 |  -78.686 +/-  3.566 |   -8.186 +/-  2.901 |    0.780 +/-  0.093 |  -69.128 +/-  1.845
PRO  41 |   14.933 +/-  1.766 |   -3.450 +/-  0.820 |  -15.708 +/-  1.947 |   16.304 +/-  1.960 |    0.084 +/-  0.082 |   12.164 +/-  1.938
THR  42 |   11.829 +/-  1.981 |   -1.150 +/-  0.700 |  -21.812 +/-  2.059 |   -3.691 +/-  1.888 |    0.579 +/-  0.069 |  -14.246 +/-  2.257
GLU  43 |   13.678 +/-  2.431 |   -0.688 +/-  0.939 |   48.366 +/- 15.920 | -110.456 +/- 15.319 |    0.882 +/-  0.202 |  -48.218 +/-  2.471
ALA  44 |    3.742 +/-  1.208 |   -0.935 +/-  0.293 |   -1.553 +/-  0.249 |    3.436 +/-  0.215 |    0.455 +/-  0.035 |    5.145 +/-  1.242
GLU  45 |   14.080 +/-  2.769 |   -2.568 +/-  0.925 |   82.701 +/- 13.568 | -143.100 +/- 13.739 |    0.605 +/-  0.094 |  -48.282 +/-  2.701
LEU  46 |   12.315 +/-  2.235 |   -4.551 +/-  1.228 |  -24.338 +/-  0.588 |    1.805 +/-  0.254 |    0.081 +/-  0.054 |  -14.688 +/-  2.496
GLN  47 |   19.675 +/-  2.739 |   -2.508 +/-  0.753 |  -67.961 +/-  3.460 |   -4.883 +/-  3.255 |    0.770 +/-  0.091 |  -54.907 +/-  2.555
ASP  48 |    9.525 +/-  1.753 |   -1.872 +/-  0.576 |   87.878 +/-  5.694 | -151.318 +/-  5.622 |    0.667 +/-  0.043 |  -55.119 +/-  1.526
MET  49 |   11.825 +/-  2.339 |   -5.023 +/-  0.756 |   -3.244 +/-  1.659 |    3.390 +/-  1.497 |    0.376 +/-  0.085 |    7.324 +/-  2.460
ILE  50 |   14.689 +/-  2.693 |   -4.776 +/-  1.146 |   -5.113 +/-  0.236 |    3.008 +/-  0.216 |    0.059 +/-  0.032 |    7.867 +/-  2.695
ASN  51 |   17.557 +/-  2.539 |   -2.949 +/-  0.537 |  -81.508 +/-  2.755 |   -4.597 +/-  2.351 |    0.518 +/-  0.091 |  -70.979 +/-  2.373
GLU  52 |   13.619 +/-  2.458 |   -1.773 +/-  0.815 |  100.542 +/-  7.075 | -161.988 +/-  6.517 |    0.752 +/-  0.095 |  -48.848 +/-  2.397
VAL  53 |   11.995 +/-  2.262 |   -3.089 +/-  0.903 |  -18.546 +/-  0.400 |    2.110 +/-  0.222 |    0.114 +/-  0.039 |   -7.416 +/-  2.428
ASP  54 |   30.302 +/-  2.290 |   -2.695 +/-  1.425 |  -45.263 +/-  5.263 | -120.454 +/-  4.032 |    0.024 +/-  0.010 | -138.086 +/-  2.904
ALA  55 |    3.919 +/-  1.456 |   -1.398 +/-  0.398 |   -2.366 +/-  0.262 |    4.413 +/-  0.191 |    0.115 +/-  0.044 |    4.684 +/-  1.534
ASP  56 |   41.495 +/-  2.886 |    0.804 +/-  1.282 |  -57.525 +/-  6.024 | -122.864 +/-  3.951 |    0.345 +/-  0.020 | -137.746 +/-  2.747
GLY  57 |    1.456 +/-  0.604 |   -0.218 +/-  0.206 |    3.591 +/-  0.132 |   -3.331 +/-  0.126 |    0.024 +/-  0.008 |    1.522 +/-  0.630
ASN  58 |   30.874 +/-  3.017 |   -0.956 +/-  1.047 | -165.862 +/-  3.087 |   -5.432 +/-  0.864 |    0.294 +/-  0.021 | -141.084 +/-  2.640
GLY  59 |    1.645 +/-  0.580 |   -0.787 +/-  0.205 |    3.718 +/-  0.148 |   -3.562 +/-  0.138 |    0.008 +/-  0.007 |    1.022 +/-  0.622
THR  60 |   13.077 +/-  2.063 |   -1.918 +/-  0.720 |  -24.426 +/-  1.243 |   -3.170 +/-  2.187 |    0.444 +/-  0.043 |  -15.993 +/-  2.542
ILE  61 |   15.364 +/-  2.623 |   -5.495 +/-  1.114 |   -5.920 +/-  0.269 |    3.508 +/-  0.157 |    0.001 +/-  0.003 |    7.459 +/-  2.674
ASP  62 |   11.871 +/-  1.994 |   -2.093 +/-  0.735 |   63.911 +/-  4.830 | -130.396 +/-  5.690 |    0.504 +/-  0.031 |  -56.203 +/-  2.960
PHE  63 |   13.037 +/-  2.051 |   -3.724 +/-  0.842 |   -0.724 +/-  0.537 |    0.884 +/-  0.359 |    0.232 +/-  0.059 |    9.705 +/-  2.311
PRO  64 |   14.988 +/-  2.233 |   -2.006 +/-  0.512 |  -19.581 +/-  1.010 |   19.733 +/-  1.007 |    0.594 +/-  0.036 |   13.728 +/-  2.383
GLU  65 |   49.230 +/-  2.839 |   -2.119 +/-  1.546 |  -58.137 +/-  5.133 | -125.582 +/-  3.768 |    0.034 +/-  0.013 | -136.574 +/-  3.052
PHE  66 |   12.874 +/-  2.329 |   -5.667 +/-  0.914 |   -0.822 +/-  0.343 |    0.734 +/-  0.251 |    0.125 +/-  0.037 |    7.245 +/-  2.383
LEU  67 |   12.833 +/-  2.421 |   -2.899 +/-  0.991 |  -24.675 +/-  0.427 |    2.035 +/-  0.184 |    0.284 +/-  0.068 |  -12.422 +/-  2.685
THR  68 |   11.069 +/-  1.847 |   -2.122 +/-  0.660 |  -23.149 +/-  1.697 |   -1.348 +/-  1.671 |    0.407 +/-  0.046 |  -15.143 +/-  1.920
MET  69 |   11.819 +/-  2.452 |   -5.554 +/-  0.696 |   -2.736 +/-  1.486 |    3.131 +/-  1.338 |    0.228 +/-  0.064 |    6.889 +/-  2.416
MET  70 |   11.921 +/-  2.154 |   -4.668 +/-  0.901 |   -2.644 +/-  1.119 |    2.864 +/-  0.837 |    0.382 +/-  0.097 |    7.856 +/-  2.227
ALA  71 |    3.634 +/-  1.261 |   -1.495 +/-  0.360 |   -2.129 +/-  0.206 |    3.929 +/-  0.181 |    0.336 +/-  0.043 |    4.276 +/-  1.312
ARG  72 |   18.823 +/-  4.180 |   -3.968 +/-  1.515 | -288.510 +/- 12.385 |  103.268 +/-  9.000 |    0.694 +/-  0.190 | -169.693 +/-  5.393
LYS  73 |   14.300 +/-  3.200 |   -3.278 +/-  0.856 |  -71.141 +/-  4.676 |   55.589 +/-  4.717 |    0.566 +/-  0.181 |   -3.964 +/-  3.590
MET  74 |   12.230 +/-  2.276 |   -5.218 +/-  0.977 |   -2.319 +/-  0.907 |    2.670 +/-  0.905 |    0.314 +/-  0.142 |    7.677 +/-  2.492
LYS  75 |   13.942 +/-  2.822 |   -2.776 +/-  0.995 |  -93.460 +/-  8.624 |   70.230 +/-  8.469 |    0.838 +/-  0.067 |  -11.227 +/-  3.452
ASP  76 |   12.484 +/-  2.092 |   -2.784 +/-  1.029 |   96.151 +/- 14.500 | -159.070 +/- 12.935 |    0.207 +/-  0.088 |  -53.013 +/-  2.850
THR  77 |   11.401 +/-  1.709 |   -0.954 +/-  0.787 |  -23.583 +/-  2.656 |   -2.241 +/-  2.330 |    0.582 +/-  0.081 |  -14.796 +/-  1.802
ASP  78 |   10.077 +/-  1.925 |   -0.064 +/-  0.592 |   93.993 +/-  4.786 | -158.675 +/-  4.611 |    0.769 +/-  0.031 |  -53.900 +/-  1.771
SER  79 |    6.165 +/-  1.193 |   -2.784 +/-  0.575 |   -7.242 +/-  1.409 |    2.080 +/-  1.295 |    0.073 +/-  0.042 |   -1.710 +/-  1.373
GLU  80 |   14.114 +/-  2.323 |   -0.700 +/-  1.039 |   84.736 +/-  7.291 | -145.909 +/-  7.649 |    0.803 +/-  0.103 |  -46.956 +/-  2.405
GLU  81 |   13.714 +/-  2.143 |   -3.492 +/-  1.037 |  101.236 +/-  6.634 | -160.983 +/-  6.712 |    0.436 +/-  0.087 |  -49.090 +/-  2.341
GLU  82 |   14.843 +/-  2.351 |   -3.865 +/-  0.858 |   97.006 +/-  7.323 | -156.588 +/-  7.355 |    0.365 +/-  0.065 |  -48.238 +/-  2.441
ILE  83 |   13.666 +/-  2.795 |   -2.632 +/-  1.195 |   -6.308 +/-  0.377 |    4.038 +/-  0.259 |    0.321 +/-  0.088 |    9.085 +/-  2.776
ARG  84 |   18.136 +/-  3.334 |   -4.192 +/-  0.972 | -274.673 +/-  7.612 |   86.268 +/-  6.104 |    0.775 +/-  0.073 | -173.686 +/-  3.653
GLU  85 |   13.504 +/-  2.495 |   -3.154 +/-  1.192 |   84.720 +/-  6.879 | -147.831 +/-  6.330 |    0.285 +/-  0.043 |  -52.476 +/-  2.450
ALA  86 |    3.832 +/-  1.362 |   -3.277 +/-  0.412 |   -3.067 +/-  0.221 |    4.950 +/-  0.169 |    0.001 +/-  0.002 |    2.438 +/-  1.368
PHE  87 |   12.065 +/-  2.646 |   -6.751 +/-  0.701 |   -0.858 +/-  0.404 |    1.278 +/-  0.330 |    0.028 +/-  0.012 |    5.761 +/-  2.783
ARG  88 |   18.161 +/-  3.399 |   -2.350 +/-  1.208 | -286.366 +/-  4.919 |   95.578 +/-  4.478 |    0.924 +/-  0.057 | -174.053 +/-  3.030
VAL  89 |   11.146 +/-  2.048 |   -1.654 +/-  0.758 |  -18.452 +/-  0.368 |    2.187 +/-  0.231 |    0.488 +/-  0.094 |   -6.284 +/-  1.997
PHE  90 |   13.188 +/-  2.511 |   -3.799 +/-  0.939 |    0.019 +/-  0.527 |    0.915 +/-  0.438 |    0.061 +/-  0.051 |   10.384 +/-  2.601
ASP  91 |   29.207 +/-  2.308 |   -3.067 +/-  1.262 |  -55.631 +/-  3.778 | -105.655 +/-  2.788 |    0.002 +/-  0.003 | -135.144 +/-  2.924
LYS  92 |   14.435 +/-  2.807 |   -3.393 +/-  0.905 |  -84.610 +/-  7.809 |   65.868 +/-  7.900 |    0.523 +/-  0.094 |   -7.178 +/-  2.928
ASP  93 |   38.325 +/-  3.688 |   -0.930 +/-  1.066 |  -65.807 +/-  5.228 | -103.904 +/-  2.666 |    0.350 +/-  0.027 | -131.965 +/-  2.574
GLY  94 |    1.456 +/-  0.594 |   -0.362 +/-  0.179 |    3.506 +/-  0.109 |   -3.126 +/-  0.100 |    0.018 +/-  0.007 |    1.491 +/-  0.575
ASN  95 |   30.025 +/-  2.606 |   -1.133 +/-  1.119 | -167.520 +/-  2.692 |   -4.591 +/-  0.932 |    0.372 +/-  0.026 | -142.847 +/-  2.125
GLY  96 |    1.538 +/-  0.559 |   -0.803 +/-  0.198 |    3.660 +/-  0.091 |   -3.311 +/-  0.090 |    0.001 +/-  0.003 |    1.086 +/-  0.565
TYR  97 |   14.703 +/-  2.865 |   -2.643 +/-  1.039 |  -25.847 +/-  1.577 |    2.063 +/-  0.705 |    0.391 +/-  0.053 |  -11.333 +/-  2.909
ILE  98 |   15.530 +/-  2.128 |   -5.543 +/-  1.104 |   -6.122 +/-  0.234 |    4.005 +/-  0.118 |    0.001 +/-  0.003 |    7.871 +/-  2.120
SER  99 |    7.781 +/-  1.392 |   -1.975 +/-  0.529 |   -4.988 +/-  0.733 |   -3.809 +/-  0.762 |    0.303 +/-  0.027 |   -2.687 +/-  1.683
ALA 100 |    3.820 +/-  1.372 |   -1.921 +/-  0.421 |   -2.427 +/-  0.295 |    4.322 +/-  0.256 |    0.133 +/-  0.047 |    3.928 +/-  1.418
ALA 101 |    3.721 +/-  1.175 |   -1.214 +/-  0.412 |   -1.132 +/-  0.261 |    3.044 +/-  0.198 |    0.375 +/-  0.061 |    4.795 +/-  1.254
GLU 102 |   33.137 +/-  3.007 |   -1.769 +/-  1.319 |  -54.834 +/-  4.680 | -105.299 +/-  3.049 |    0.036 +/-  0.012 | -128.730 +/-  3.114
LEU 103 |   12.749 +/-  2.382 |   -4.192 +/-  0.889 |  -25.727 +/-  0.383 |    3.555 +/-  0.157 |    0.062 +/-  0.019 |  -13.554 +/-  2.527
ARG 104 |   18.185 +/-  3.695 |   -3.313 +/-  1.175 | -238.333 +/-  9.374 |   52.864 +/-  7.707 |    0.954 +/-  0.182 | -169.643 +/-  2.925
HIE 105 |   29.915 +/-  2.394 |   -5.486 +/-  0.746 |   -2.668 +/-  2.367 |   -9.083 +/-  2.146 |    0.378 +/-  0.111 |   13.055 +/-  2.571
VAL 106 |   10.320 +/-  2.338 |   -1.837 +/-  0.849 |  -18.200 +/-  0.392 |    2.417 +/-  0.156 |    0.230 +/-  0.075 |   -7.070 +/-  2.501
MET 107 |   11.634 +/-  2.262 |   -6.048 +/-  0.645 |   -1.274 +/-  1.098 |    1.936 +/-  0.756 |    0.123 +/-  0.030 |    6.370 +/-  2.374
THR 108 |   10.868 +/-  2.016 |   -2.144 +/-  0.927 |  -26.956 +/-  1.085 |    1.750 +/-  0.710 |    0.163 +/-  0.059 |  -16.319 +/-  2.195
ASN 109 |   16.889 +/-  2.307 |   -1.204 +/-  0.971 |  -80.999 +/-  3.357 |   -3.986 +/-  2.752 |    0.415 +/-  0.138 |  -68.885 +/-  2.111
LEU 110 |   13.203 +/-  2.180 |   -1.301 +/-  0.887 |  -26.277 +/-  0.360 |    3.081 +/-  0.165 |    0.560 +/-  0.057 |  -10.734 +/-  2.340
GLY 111 |    1.348 +/-  0.508 |   -0.202 +/-  0.175 |    3.322 +/-  0.185 |   -3.229 +/-  0.174 |    0.017 +/-  0.008 |    1.257 +/-  0.547
GLU 112 |   14.228 +/-  2.277 |    0.501 +/-  0.634 |   89.885 +/-  5.697 | -153.095 +/-  5.874 |    1.068 +/-  0.029 |  -47.414 +/-  2.126
LYS 113 |   14.154 +/-  2.553 |   -2.863 +/-  1.026 |  -78.039 +/-  8.903 |   58.336 +/-  8.855 |    0.635 +/-  0.105 |   -7.778 +/-  3.049
LEU 114 |   13.000 +/-  2.304 |   -1.830 +/-  0.961 |  -26.088 +/-  0.336 |    3.576 +/-  0.154 |    0.466 +/-  0.056 |  -10.877 +/-  2.495
THR 115 |   10.863 +/-  1.867 |   -1.257 +/-  0.639 |  -22.022 +/-  2.773 |   -3.359 +/-  2.481 |    0.564 +/-  0.069 |  -15.211 +/-  2.006
ASP 116 |   10.270 +/-  2.228 |   -1.660 +/-  0.740 |   66.577 +/- 10.584 | -129.297 +/- 10.361 |    0.536 +/-  0.129 |  -53.574 +/-  2.018
GLU 117 |   13.839 +/-  2.042 |   -0.892 +/-  0.666 |   97.932 +/-  6.180 | -159.645 +/-  6.266 |    0.936 +/-  0.078 |  -47.829 +/-  2.081
GLU 118 |   13.101 +/-  2.044 |   -2.221 +/-  0.756 |  114.035 +/-  5.538 | -174.760 +/-  5.113 |    0.651 +/-  0.043 |  -49.195 +/-  1.874
VAL 119 |   10.351 +/-  2.547 |   -3.486 +/-  0.946 |  -18.735 +/-  0.308 |    2.159 +/-  0.144 |    0.021 +/-  0.015 |   -9.689 +/-  2.586
ASP 120 |   12.830 +/-  2.176 |   -1.649 +/-  0.942 |   76.495 +/-  7.696 | -143.577 +/-  6.716 |    0.496 +/-  0.074 |  -55.405 +/-  2.110
GLU 121 |   12.569 +/-  2.048 |   -1.851 +/-  1.016 |  103.063 +/-  5.875 | -165.833 +/-  5.263 |    0.622 +/-  0.063 |  -51.430 +/-  2.040
MET 122 |   12.392 +/-  2.185 |   -4.914 +/-  0.658 |   -3.789 +/-  0.737 |    4.081 +/-  0.589 |    0.335 +/-  0.041 |    8.106 +/-  2.209
ILE 123 |   13.538 +/-  2.263 |   -4.177 +/-  1.030 |   -5.739 +/-  0.213 |    3.793 +/-  0.164 |    0.051 +/-  0.020 |    7.466 +/-  2.257
ARG 124 |   17.865 +/-  3.456 |   -3.159 +/-  1.258 | -307.252 +/- 10.599 |  113.877 +/-  8.266 |    0.741 +/-  0.079 | -177.928 +/-  3.892
GLU 125 |   13.322 +/-  2.469 |   -1.579 +/-  0.699 |  122.808 +/-  3.217 | -184.886 +/-  3.402 |    0.856 +/-  0.043 |  -49.479 +/-  2.221
ALA 126 |    4.040 +/-  1.477 |   -1.505 +/-  0.441 |   -3.661 +/-  0.173 |    5.510 +/-  0.126 |    0.120 +/-  0.042 |    4.505 +/-  1.521
ASP 127 |   23.655 +/-  2.286 |   -1.661 +/-  1.563 |  -25.725 +/-  4.413 | -141.577 +/-  2.979 |    0.041 +/-  0.016 | -145.267 +/-  3.291
ILE 128 |   15.432 +/-  2.703 |   -0.759 +/-  1.095 |   -7.035 +/-  0.210 |    4.304 +/-  0.154 |    0.683 +/-  0.064 |   12.625 +/-  2.725
ASP 129 |   39.578 +/-  3.811 |    1.260 +/-  1.556 |  -33.726 +/-  7.739 | -147.523 +/-  5.161 |    0.157 +/-  0.039 | -140.253 +/-  2.857
GLY 130 |    1.451 +/-  0.424 |   -0.281 +/-  0.157 |    4.177 +/-  0.133 |   -3.968 +/-  0.113 |    0.021 +/-  0.007 |    1.399 +/-  0.445
ASP 131 |   42.708 +/-  3.039 |    1.493 +/-  1.426 |  -37.529 +/-  6.343 | -142.929 +/-  4.747 |    0.251 +/-  0.028 | -136.005 +/-  3.484
GLY 132 |    1.633 +/-  0.572 |   -0.568 +/-  0.202 |    4.604 +/-  0.113 |   -4.346 +/-  0.108 |    0.021 +/-  0.007 |    1.344 +/-  0.627
GLN 133 |   21.910 +/-  2.658 |   -3.662 +/-  1.070 |  -69.779 +/-  2.816 |   -3.226 +/-  1.795 |    0.544 +/-  0.075 |  -54.214 +/-  2.413
VAL 134 |    9.900 +/-  1.934 |   -4.952 +/-  0.971 |  -19.097 +/-  0.339 |    2.816 +/-  0.106 |    0.001 +/-  0.002 |  -11.333 +/-  2.010
ASN 135 |   18.924 +/-  2.479 |   -3.370 +/-  0.761 |  -82.029 +/-  1.982 |   -2.336 +/-  1.290 |    0.370 +/-  0.055 |  -68.441 +/-  1.937
TYR 136 |   14.955 +/-  2.686 |   -4.135 +/-  0.952 |  -22.468 +/-  3.027 |   -1.685 +/-  2.776 |    0.486 +/-  0.101 |  -12.847 +/-  2.798
GLU 137 |   14.275 +/-  2.513 |   -2.620 +/-  0.868 |  112.901 +/-  6.295 | -173.144 +/-  6.455 |    0.641 +/-  0.071 |  -47.948 +/-  2.223
GLU 138 |   38.493 +/-  3.645 |   -0.613 +/-  2.014 |  -38.488 +/-  7.160 | -143.977 +/-  4.059 |    0.001 +/-  0.002 | -144.584 +/-  4.415
PHE 139 |   13.585 +/-  2.695 |   -5.695 +/-  1.130 |   -1.803 +/-  0.464 |    1.920 +/-  0.309 |    0.011 +/-  0.019 |    8.018 +/-  2.698
VAL 140 |   10.084 +/-  1.873 |   -1.715 +/-  0.986 |  -18.402 +/-  0.337 |    2.347 +/-  0.155 |    0.358 +/-  0.105 |   -7.328 +/-  1.911
GLN 141 |   20.148 +/-  2.863 |   -2.550 +/-  1.021 |  -70.297 +/-  3.937 |   -2.595 +/-  2.969 |    0.619 +/-  0.096 |  -54.675 +/-  2.412
MET 142 |   11.740 +/-  2.107 |   -5.420 +/-  0.738 |   -3.105 +/-  0.831 |    3.488 +/-  0.734 |    0.112 +/-  0.044 |    6.815 +/-  2.034
MET 143 |   11.495 +/-  2.202 |   -4.778 +/-  0.982 |   -2.471 +/-  0.964 |    2.561 +/-  0.854 |    0.238 +/-  0.113 |    7.045 +/-  2.234
THR 144 |   11.925 +/-  1.848 |   -0.767 +/-  0.832 |  -25.468 +/-  1.061 |   -0.134 +/-  0.689 |    0.439 +/-  0.057 |  -14.005 +/-  2.017
ALA 145 |    5.741 +/-  1.373 |   -0.746 +/-  0.322 |   30.456 +/-  0.771 |  -30.026 +/-  0.723 |    0.335 +/-  0.037 |    5.760 +/-  1.374
 CA 146 |   79.130 +/-  2.717 |    1.323 +/-  0.911 | -441.578 +/- 13.427 |  261.899 +/-  8.647 |    0.000 +/-  0.000 |  -99.226 +/-  8.539
 CW 147 |   23.652 +/-  2.418 |    3.872 +/-  1.502 | -127.170 +/-  4.347 |    0.292 +/-  0.545 |    0.004 +/-  0.006 |  -99.350 +/-  2.505
 CA 148 |   75.993 +/-  3.121 |    1.448 +/-  0.987 | -458.507 +/- 13.006 |  289.161 +/-  7.794 |    0.000 +/-  0.000 |  -91.905 +/-  8.469
 CW 149 |   18.946 +/-  2.645 |    1.668 +/-  1.013 | -125.930 +/-  4.332 |    0.837 +/-  0.626 |    0.066 +/-  0.027 | -104.413 +/-  1.809
 CA 150 |   69.407 +/-  3.839 |   -0.771 +/-  0.076 | -391.925 +/-  9.974 |  244.617 +/-  8.084 |    0.000 +/-  0.000 |  -78.672 +/-  6.394
 CW 151 |   22.208 +/-  2.123 |    1.623 +/-  1.148 | -137.292 +/-  3.121 |   -2.342 +/-  0.959 |    0.107 +/-  0.021 | -115.695 +/-  1.991
 CA 152 |   83.354 +/-  3.230 |   -0.616 +/-  0.204 | -517.284 +/- 13.451 |  339.918 +/-  7.893 |    0.000 +/-  0.000 |  -94.629 +/-  7.085
 CW 153 |   27.612 +/-  2.433 |    2.988 +/-  1.355 | -141.235 +/-  3.741 |   -0.645 +/-  0.797 |    0.054 +/-  0.020 | -111.226 +/-  2.075

Backbone Energy Decomposition:
Residue |       Internal      |    van der Waals    |    Electrostatic    |   Polar Solvation   |   Non-Polar Solv.   |       TOTAL
-------------------------------------------------------------------------------------------------------------------------------------------
GLN   1 |    4.843 +/-  1.305 |    0.322 +/-  0.638 | -124.326 +/-  7.401 |   43.313 +/-  8.258 |    0.657 +/-  0.075 |  -75.191 +/-  2.370
LEU   2 |    4.202 +/-  1.173 |   -0.247 +/-  0.634 |   -1.422 +/-  1.830 |   -4.423 +/-  1.572 |    0.128 +/-  0.055 |   -1.762 +/-  1.523
THR   3 |    4.438 +/-  0.985 |   -0.520 +/-  0.748 |  -13.682 +/-  1.959 |   -3.352 +/-  1.444 |    0.058 +/-  0.028 |  -13.058 +/-  1.506
GLU   4 |    4.146 +/-  1.150 |   -0.456 +/-  0.857 |    9.370 +/-  2.407 |  -22.050 +/-  1.818 |    0.056 +/-  0.030 |   -8.935 +/-  1.386
GLU   5 |    3.902 +/-  1.004 |   -0.632 +/-  0.785 |   17.063 +/-  1.923 |  -27.520 +/-  1.585 |    0.081 +/-  0.053 |   -7.105 +/-  1.286
GLN   6 |    4.076 +/-  1.167 |   -1.045 +/-  0.798 |   -0.884 +/-  1.428 |   -7.194 +/-  1.050 |    0.011 +/-  0.014 |   -5.036 +/-  1.431
ILE   7 |    4.211 +/-  1.114 |   -0.267 +/-  0.870 |   -8.210 +/-  1.163 |   -3.810 +/-  0.724 |    0.000 +/-  0.000 |   -8.076 +/-  1.405
ALA   8 |    3.971 +/-  1.141 |   -1.333 +/-  0.568 |   -6.130 +/-  1.560 |   -5.749 +/-  1.309 |    0.067 +/-  0.027 |   -9.175 +/-  1.311
GLU   9 |    3.874 +/-  1.176 |   -1.177 +/-  0.641 |   14.069 +/-  1.765 |  -25.047 +/-  1.320 |    0.040 +/-  0.018 |   -8.240 +/-  1.273
PHE  10 |    3.932 +/-  1.138 |   -1.714 +/-  0.757 |   -1.373 +/-  1.190 |   -2.950 +/-  0.695 |    0.004 +/-  0.006 |   -2.100 +/-  1.334
LYS  11 |    3.813 +/-  1.115 |   -1.107 +/-  0.860 |  -41.892 +/-  2.483 |   27.579 +/-  1.555 |    0.017 +/-  0.017 |  -11.590 +/-  1.495
GLU  12 |    3.878 +/-  1.038 |   -0.788 +/-  0.787 |    3.855 +/-  2.401 |  -21.919 +/-  1.492 |    0.030 +/-  0.020 |  -14.945 +/-  1.478
ALA  13 |    3.633 +/-  0.949 |   -1.577 +/-  0.784 |   -4.026 +/-  1.316 |   -4.395 +/-  0.699 |    0.039 +/-  0.019 |   -6.326 +/-  1.176
PHE  14 |    3.906 +/-  1.242 |   -2.252 +/-  0.840 |   -7.531 +/-  1.257 |   -3.349 +/-  0.630 |    0.000 +/-  0.001 |   -9.225 +/-  1.264
SER  15 |    4.475 +/-  1.039 |   -1.483 +/-  0.625 |   -2.891 +/-  1.103 |   -6.483 +/-  0.761 |    0.075 +/-  0.022 |   -6.306 +/-  1.347
LEU  16 |    4.360 +/-  1.052 |   -0.250 +/-  0.745 |  -10.326 +/-  2.131 |   -0.552 +/-  1.205 |    0.073 +/-  0.030 |   -6.695 +/-  1.424
PHE  17 |    4.223 +/-  1.212 |   -0.823 +/-  0.967 |  -14.297 +/-  1.955 |    0.614 +/-  1.229 |    0.033 +/-  0.016 |  -10.250 +/-  1.697
ASP  18 |    5.763 +/-  1.134 |   -1.770 +/-  0.654 |   19.553 +/-  2.827 |  -24.714 +/-  2.153 |    0.038 +/-  0.012 |   -1.130 +/-  1.381
LYS  19 |    3.987 +/-  1.193 |   -0.041 +/-  0.783 |  -37.079 +/-  2.303 |   27.886 +/-  1.462 |    0.250 +/-  0.036 |   -4.996 +/-  1.797
ASP  20 |    4.722 +/-  1.033 |    0.719 +/-  0.708 |    6.018 +/-  1.148 |  -23.812 +/-  1.035 |    0.329 +/-  0.018 |  -12.025 +/-  1.257
GLY  21 |    4.142 +/-  1.147 |    0.427 +/-  0.626 |  -18.257 +/-  0.941 |    1.886 +/-  0.548 |    0.556 +/-  0.026 |  -11.247 +/-  1.240
ASP  22 |    4.925 +/-  1.214 |    0.130 +/-  0.660 |   12.837 +/-  1.026 |  -25.924 +/-  0.798 |    0.270 +/-  0.018 |   -7.762 +/-  1.466
GLY  23 |    3.687 +/-  1.161 |   -1.390 +/-  0.680 |  -15.457 +/-  1.284 |    3.050 +/-  0.908 |    0.177 +/-  0.041 |   -9.935 +/-  1.350
THR  24 |   16.836 +/-  1.825 |    1.747 +/-  1.331 | -104.874 +/-  2.699 |   -1.673 +/-  0.364 |    0.000 +/-  0.000 |  -87.964 +/-  2.200
ILE  25 |    6.339 +/-  1.280 |   -0.705 +/-  0.845 |    4.690 +/-  0.960 |   -5.018 +/-  0.643 |    0.045 +/-  0.024 |    5.352 +/-  1.474
THR  26 |    4.645 +/-  1.092 |   -0.395 +/-  0.991 |   -8.790 +/-  1.328 |   -4.066 +/-  0.720 |    0.014 +/-  0.011 |   -8.593 +/-  1.499
THR  27 |    5.017 +/-  1.268 |   -1.119 +/-  0.717 |   -3.664 +/-  1.495 |   -3.912 +/-  0.870 |    0.018 +/-  0.009 |   -3.661 +/-  1.333
LYS  28 |    3.800 +/-  1.124 |   -0.983 +/-  0.761 |  -29.446 +/-  2.372 |   19.415 +/-  1.573 |    0.051 +/-  0.029 |   -7.163 +/-  1.771
GLU  29 |    4.047 +/-  1.103 |   -1.821 +/-  0.851 |   -1.198 +/-  1.567 |  -14.281 +/-  1.140 |    0.008 +/-  0.009 |  -13.246 +/-  1.479
LEU  30 |    3.902 +/-  0.993 |   -1.344 +/-  0.829 |   -7.613 +/-  1.152 |   -1.305 +/-  0.650 |    0.001 +/-  0.005 |   -6.358 +/-  1.247
GLY  31 |    3.814 +/-  1.078 |   -2.354 +/-  0.865 |  -15.670 +/-  1.594 |    2.028 +/-  1.190 |    0.047 +/-  0.040 |  -12.136 +/-  1.434
THR  32 |    4.655 +/-  1.187 |   -0.905 +/-  1.033 |  -13.330 +/-  1.839 |    0.582 +/-  0.913 |    0.022 +/-  0.020 |   -8.976 +/-  1.795
VAL  33 |    4.458 +/-  1.293 |   -0.617 +/-  1.093 |  -12.196 +/-  2.241 |   -0.197 +/-  0.809 |    0.004 +/-  0.008 |   -8.548 +/-  1.879
MET  34 |    4.134 +/-  1.161 |   -1.812 +/-  0.817 |   -3.633 +/-  1.357 |   -2.442 +/-  0.763 |    0.002 +/-  0.007 |   -3.751 +/-  1.528
ARG  35 |    3.846 +/-  1.158 |   -0.933 +/-  0.654 |  -30.042 +/-  1.999 |   17.968 +/-  1.608 |    0.111 +/-  0.033 |   -9.051 +/-  1.539
SER  36 |    4.840 +/-  1.175 |   -0.591 +/-  0.686 |   -9.340 +/-  1.427 |   -5.983 +/-  1.096 |    0.255 +/-  0.034 |  -10.818 +/-  1.353
LEU  37 |    4.195 +/-  1.298 |   -0.107 +/-  0.712 |   -4.969 +/-  2.840 |   -4.041 +/-  2.110 |    0.157 +/-  0.088 |   -4.764 +/-  1.656
GLY  38 |    4.061 +/-  1.038 |   -0.593 +/-  0.560 |  -12.410 +/-  1.714 |   -1.801 +/-  1.221 |    0.465 +/-  0.064 |  -10.278 +/-  1.129
GLN  39 |    3.802 +/-  0.954 |   -0.442 +/-  0.787 |   -4.340 +/-  1.963 |   -3.011 +/-  1.304 |    0.060 +/-  0.032 |   -3.931 +/-  1.518
ASN  40 |    5.402 +/-  1.143 |   -0.188 +/-  0.593 |    6.018 +/-  1.798 |   -5.830 +/-  1.340 |    0.183 +/-  0.060 |    5.584 +/-  1.474
PRO  41 |    6.080 +/-  1.153 |   -0.992 +/-  0.566 |    7.002 +/-  2.780 |  -17.419 +/-  2.383 |    0.114 +/-  0.044 |   -5.214 +/-  1.622
THR  42 |    4.654 +/-  1.060 |   -0.444 +/-  0.858 |   -8.567 +/-  1.802 |   -6.294 +/-  1.143 |    0.064 +/-  0.021 |  -10.587 +/-  1.603
GLU  43 |    4.154 +/-  1.187 |   -0.719 +/-  0.746 |   11.087 +/-  1.834 |  -21.933 +/-  1.445 |    0.064 +/-  0.026 |   -7.347 +/-  1.456
ALA  44 |    3.496 +/-  0.936 |   -1.311 +/-  0.568 |    2.272 +/-  1.457 |  -11.922 +/-  1.305 |    0.085 +/-  0.032 |   -7.382 +/-  1.184
GLU  45 |    3.870 +/-  1.194 |   -1.462 +/-  0.684 |   16.858 +/-  1.782 |  -25.387 +/-  1.503 |    0.029 +/-  0.019 |   -6.092 +/-  1.343
LEU  46 |    3.855 +/-  1.141 |   -1.900 +/-  0.719 |   -5.299 +/-  1.064 |   -4.576 +/-  0.723 |    0.000 +/-  0.000 |   -7.920 +/-  1.250
GLN  47 |    3.926 +/-  1.104 |   -0.957 +/-  0.772 |   -9.212 +/-  2.154 |   -5.342 +/-  1.053 |    0.017 +/-  0.023 |  -11.567 +/-  1.639
ASP  48 |    4.248 +/-  1.074 |   -1.354 +/-  0.648 |   18.334 +/-  1.834 |  -28.698 +/-  1.191 |    0.039 +/-  0.023 |   -7.432 +/-  1.372
MET  49 |    4.042 +/-  1.064 |   -1.401 +/-  0.724 |   -3.437 +/-  1.347 |   -5.351 +/-  0.739 |    0.024 +/-  0.014 |   -6.123 +/-  1.298
ILE  50 |    4.776 +/-  1.043 |   -2.057 +/-  0.853 |   -5.440 +/-  1.050 |   -5.411 +/-  0.671 |    0.000 +/-  0.000 |   -8.133 +/-  1.444
ASN  51 |    4.405 +/-  1.186 |   -1.569 +/-  0.635 |   -5.993 +/-  1.211 |   -5.052 +/-  0.961 |    0.084 +/-  0.033 |   -8.125 +/-  1.397
GLU  52 |    4.097 +/-  1.227 |   -0.754 +/-  0.711 |   18.201 +/-  3.510 |  -28.484 +/-  2.714 |    0.092 +/-  0.043 |   -6.848 +/-  1.795
VAL  53 |    5.577 +/-  1.276 |   -1.347 +/-  0.784 |  -11.078 +/-  1.107 |   -2.671 +/-  0.818 |    0.017 +/-  0.021 |   -9.502 +/-  1.490
ASP  54 |    5.339 +/-  1.051 |   -1.618 +/-  0.686 |   21.621 +/-  2.677 |  -32.759 +/-  2.388 |    0.062 +/-  0.030 |   -7.356 +/-  1.509
ALA  55 |    3.861 +/-  1.114 |    0.296 +/-  0.861 |   -3.037 +/-  1.164 |   -6.297 +/-  0.478 |    0.301 +/-  0.019 |   -4.876 +/-  1.722
ASP  56 |    4.702 +/-  1.175 |    0.639 +/-  0.857 |   14.534 +/-  1.097 |  -27.360 +/-  0.851 |    0.275 +/-  0.020 |   -7.210 +/-  1.309
GLY  57 |    4.087 +/-  1.233 |   -0.016 +/-  0.582 |  -14.537 +/-  1.067 |    1.101 +/-  0.757 |    0.619 +/-  0.029 |   -8.745 +/-  1.354
ASN  58 |    5.116 +/-  1.125 |    1.563 +/-  0.986 |  -10.513 +/-  1.156 |   -0.556 +/-  0.627 |    0.293 +/-  0.022 |   -4.098 +/-  1.340
GLY  59 |    4.425 +/-  1.300 |   -1.351 +/-  0.750 |  -17.320 +/-  1.343 |    5.002 +/-  0.987 |    0.129 +/-  0.032 |   -9.115 +/-  1.582
THR  60 |   14.340 +/-  2.018 |    0.120 +/-  0.980 |  -96.234 +/-  2.749 |   -2.223 +/-  0.600 |    0.000 +/-  0.000 |  -83.997 +/-  2.170
ILE  61 |    5.461 +/-  1.254 |   -2.266 +/-  0.726 |    3.163 +/-  1.351 |   -4.575 +/-  1.028 |    0.040 +/-  0.021 |    1.823 +/-  1.582
ASP  62 |    5.656 +/-  1.294 |   -0.441 +/-  1.002 |   11.845 +/-  2.446 |  -26.144 +/-  1.083 |    0.001 +/-  0.003 |   -9.084 +/-  1.621
PHE  63 |    6.242 +/-  0.981 |   -0.655 +/-  0.869 |    0.847 +/-  1.850 |   -3.024 +/-  1.141 |    0.007 +/-  0.013 |    3.416 +/-  1.239
PRO  64 |    6.207 +/-  1.037 |   -1.707 +/-  0.648 |    9.191 +/-  2.505 |  -21.948 +/-  1.285 |    0.039 +/-  0.025 |   -8.217 +/-  1.557
GLU  65 |    4.046 +/-  1.019 |   -1.622 +/-  0.890 |    9.546 +/-  1.343 |  -21.040 +/-  0.949 |    0.004 +/-  0.004 |   -9.066 +/-  1.231
PHE  66 |    4.001 +/-  1.027 |   -1.900 +/-  0.727 |   -6.675 +/-  1.128 |   -2.437 +/-  0.508 |    0.000 +/-  0.002 |   -7.010 +/-  1.244
LEU  67 |    4.169 +/-  1.117 |   -1.663 +/-  0.671 |   -6.616 +/-  1.094 |   -3.864 +/-  0.686 |    0.032 +/-  0.018 |   -7.941 +/-  1.232
THR  68 |    4.636 +/-  1.189 |   -0.804 +/-  0.741 |  -13.580 +/-  1.150 |   -1.212 +/-  0.571 |    0.038 +/-  0.016 |  -10.921 +/-  1.446
MET  69 |    3.775 +/-  0.992 |   -1.246 +/-  0.937 |   -6.988 +/-  1.066 |   -2.580 +/-  0.757 |    0.016 +/-  0.015 |   -7.023 +/-  1.197
MET  70 |    3.935 +/-  1.031 |   -1.267 +/-  0.769 |   -6.877 +/-  1.111 |   -4.819 +/-  0.850 |    0.025 +/-  0.029 |   -9.003 +/-  1.411
ALA  71 |    3.568 +/-  0.939 |   -1.445 +/-  0.756 |    4.241 +/-  1.492 |   -6.561 +/-  0.744 |    0.066 +/-  0.031 |   -0.133 +/-  1.261
ARG  72 |    4.026 +/-  1.078 |   -1.233 +/-  0.692 |  -31.826 +/-  1.701 |   28.870 +/-  1.673 |    0.034 +/-  0.024 |   -0.129 +/-  1.636
LYS  73 |    3.790 +/-  1.050 |   -0.817 +/-  0.707 |  -40.196 +/-  1.739 |   27.277 +/-  1.596 |    0.051 +/-  0.029 |   -9.896 +/-  1.505
MET  74 |    4.460 +/-  1.188 |   -1.207 +/-  0.893 |   -1.983 +/-  0.980 |   -4.903 +/-  0.785 |    0.007 +/-  0.011 |   -3.626 +/-  1.675
LYS  75 |    3.568 +/-  0.971 |   -1.684 +/-  0.732 |  -43.055 +/-  1.781 |   34.060 +/-  1.306 |    0.037 +/-  0.021 |   -7.074 +/-  1.598
ASP  76 |    5.510 +/-  1.140 |   -1.627 +/-  0.808 |   14.415 +/-  2.169 |  -29.689 +/-  2.257 |    0.030 +/-  0.029 |  -11.361 +/-  2.155
THR  77 |    4.981 +/-  1.125 |    0.341 +/-  0.857 |   -5.920 +/-  2.822 |   -8.215 +/-  2.023 |    0.050 +/-  0.024 |   -8.763 +/-  1.615
ASP  78 |    4.799 +/-  1.383 |    0.306 +/-  0.765 |   27.739 +/-  3.048 |  -36.687 +/-  2.305 |    0.341 +/-  0.041 |   -3.502 +/-  1.385
SER  79 |    4.086 +/-  1.081 |   -0.243 +/-  0.687 |   -2.780 +/-  1.825 |  -10.232 +/-  1.414 |    0.193 +/-  0.044 |   -8.975 +/-  1.408
GLU  80 |    4.224 +/-  1.154 |    0.521 +/-  0.696 |   17.139 +/-  2.925 |  -30.505 +/-  2.435 |    0.293 +/-  0.037 |   -8.326 +/-  1.163
GLU  81 |    3.995 +/-  1.031 |   -1.677 +/-  0.686 |   13.088 +/-  1.616 |  -24.309 +/-  0.766 |    0.011 +/-  0.010 |   -8.892 +/-  1.626
GLU  82 |    4.351 +/-  1.200 |   -2.371 +/-  0.774 |   14.792 +/-  1.950 |  -25.947 +/-  1.204 |    0.012 +/-  0.015 |   -9.164 +/-  1.405
ILE  83 |    4.186 +/-  1.227 |   -1.602 +/-  0.824 |    0.448 +/-  1.533 |   -4.421 +/-  1.055 |    0.004 +/-  0.006 |   -1.385 +/-  1.580
ARG  84 |    3.438 +/-  0.915 |   -1.720 +/-  0.777 |  -48.673 +/-  2.386 |   35.652 +/-  2.151 |    0.008 +/-  0.011 |  -11.295 +/-  1.458
GLU  85 |    4.136 +/-  1.116 |   -1.982 +/-  0.654 |    6.747 +/-  1.857 |  -24.649 +/-  1.460 |    0.009 +/-  0.006 |  -15.740 +/-  1.378
ALA  86 |    3.725 +/-  1.124 |   -2.536 +/-  0.631 |   -3.755 +/-  1.079 |   -3.860 +/-  0.656 |    0.013 +/-  0.011 |   -6.412 +/-  1.315
PHE  87 |    3.783 +/-  1.114 |   -1.796 +/-  0.895 |   -1.668 +/-  1.093 |   -1.781 +/-  0.557 |    0.000 +/-  0.000 |   -1.462 +/-  1.447
ARG  88 |    3.480 +/-  0.868 |   -1.282 +/-  0.709 |  -40.998 +/-  1.525 |   32.873 +/-  1.401 |    0.030 +/-  0.014 |   -5.896 +/-  1.347
VAL  89 |    4.979 +/-  1.327 |    0.058 +/-  0.933 |  -22.325 +/-  2.858 |    2.011 +/-  1.572 |    0.033 +/-  0.019 |  -15.243 +/-  1.740
PHE  90 |    4.729 +/-  1.117 |   -1.671 +/-  0.657 |  -10.012 +/-  1.265 |   -1.878 +/-  1.093 |    0.021 +/-  0.017 |   -8.810 +/-  1.505
ASP  91 |    5.750 +/-  1.018 |   -2.430 +/-  0.523 |   23.339 +/-  1.796 |  -27.916 +/-  1.576 |    0.027 +/-  0.010 |   -1.230 +/-  1.244
LYS  92 |    3.838 +/-  1.136 |    0.820 +/-  0.874 |  -40.952 +/-  1.475 |   22.862 +/-  1.143 |    0.263 +/-  0.018 |  -13.170 +/-  1.322
ASP  93 |    5.031 +/-  1.082 |    0.554 +/-  0.670 |    8.913 +/-  0.842 |  -26.614 +/-  0.791 |    0.305 +/-  0.026 |  -11.811 +/-  1.230
GLY  94 |    4.118 +/-  1.392 |    0.476 +/-  0.689 |  -15.530 +/-  1.373 |   -0.152 +/-  0.464 |    0.565 +/-  0.033 |  -10.524 +/-  1.534
ASN  95 |    4.806 +/-  1.170 |    0.769 +/-  0.786 |   -8.985 +/-  0.916 |   -3.809 +/-  0.568 |    0.285 +/-  0.018 |   -6.934 +/-  1.352
GLY  96 |    4.084 +/-  1.159 |   -1.713 +/-  0.608 |  -13.796 +/-  0.991 |    0.677 +/-  0.559 |    0.148 +/-  0.028 |  -10.600 +/-  1.440
TYR  97 |   12.636 +/-  1.824 |    0.063 +/-  0.903 |  -97.408 +/-  2.369 |   -3.738 +/-  0.443 |    0.000 +/-  0.000 |  -88.447 +/-  1.931
ILE  98 |    6.008 +/-  1.272 |   -0.361 +/-  0.858 |    1.541 +/-  2.035 |   -2.341 +/-  1.610 |    0.029 +/-  0.015 |    4.876 +/-  1.654
SER  99 |    5.108 +/-  1.258 |   -0.045 +/-  0.868 |   -7.015 +/-  1.182 |   -4.046 +/-  0.688 |    0.028 +/-  0.012 |   -5.970 +/-  1.537
ALA 100 |    3.605 +/-  1.150 |   -1.837 +/-  0.590 |   -0.844 +/-  1.398 |   -6.292 +/-  1.233 |    0.036 +/-  0.025 |   -5.332 +/-  1.193
ALA 101 |    3.779 +/-  1.185 |   -1.171 +/-  0.579 |   -2.496 +/-  1.146 |   -6.212 +/-  1.144 |    0.099 +/-  0.029 |   -6.002 +/-  1.324
GLU 102 |    3.945 +/-  0.970 |   -1.618 +/-  0.539 |   10.934 +/-  1.411 |  -19.491 +/-  1.326 |    0.026 +/-  0.014 |   -6.203 +/-  1.290
LEU 103 |    4.186 +/-  1.109 |   -0.732 +/-  0.838 |   -1.792 +/-  1.166 |   -2.660 +/-  0.552 |    0.002 +/-  0.003 |   -0.996 +/-  1.317
ARG 104 |    3.851 +/-  1.142 |   -0.346 +/-  0.966 |  -37.564 +/-  1.910 |   25.818 +/-  1.409 |    0.011 +/-  0.011 |   -8.230 +/-  1.671
HIE 105 |    3.975 +/-  1.213 |   -1.345 +/-  0.670 |  -14.399 +/-  1.397 |   -1.035 +/-  1.117 |    0.080 +/-  0.034 |  -12.724 +/-  1.449
VAL 106 |    4.258 +/-  1.145 |   -0.784 +/-  0.733 |   -5.915 +/-  0.948 |   -5.616 +/-  0.862 |    0.088 +/-  0.020 |   -7.968 +/-  1.390
MET 107 |    4.128 +/-  1.039 |   -0.943 +/-  0.750 |  -12.260 +/-  2.531 |   -0.928 +/-  1.503 |    0.008 +/-  0.011 |   -9.994 +/-  1.621
THR 108 |    4.619 +/-  1.023 |   -0.152 +/-  0.833 |   -2.131 +/-  1.617 |   -8.737 +/-  1.265 |    0.096 +/-  0.026 |   -6.305 +/-  1.481
ASN 109 |    4.510 +/-  1.123 |   -0.412 +/-  0.585 |    4.343 +/-  2.321 |  -10.459 +/-  1.601 |    0.312 +/-  0.043 |   -1.706 +/-  1.184
LEU 110 |    3.929 +/-  1.115 |   -0.590 +/-  0.622 |   -4.867 +/-  1.505 |   -2.846 +/-  1.263 |    0.081 +/-  0.034 |   -4.294 +/-  1.311
GLY 111 |    3.705 +/-  1.114 |   -0.727 +/-  0.525 |   -9.122 +/-  1.451 |   -4.348 +/-  1.374 |    0.430 +/-  0.055 |  -10.062 +/-  1.184
GLU 112 |    4.628 +/-  1.221 |    0.352 +/-  0.545 |   25.668 +/-  1.603 |  -31.443 +/-  1.187 |    0.328 +/-  0.037 |   -0.466 +/-  1.268
LYS 113 |    4.199 +/-  1.137 |    0.125 +/-  0.617 |  -34.212 +/-  1.569 |   26.441 +/-  1.283 |    0.204 +/-  0.039 |   -3.244 +/-  1.351
LEU 114 |    4.214 +/-  1.269 |   -0.674 +/-  0.711 |   -7.015 +/-  1.804 |   -4.763 +/-  1.234 |    0.104 +/-  0.021 |   -8.135 +/-  1.523
THR 115 |    4.729 +/-  1.286 |   -0.683 +/-  0.667 |   -7.846 +/-  1.559 |   -7.469 +/-  1.089 |    0.069 +/-  0.028 |  -11.201 +/-  1.753
ASP 116 |    4.777 +/-  1.224 |   -1.190 +/-  0.725 |   19.260 +/-  1.493 |  -30.686 +/-  1.356 |    0.055 +/-  0.036 |   -7.783 +/-  1.504
GLU 117 |    4.195 +/-  1.158 |   -0.565 +/-  0.656 |   18.006 +/-  1.909 |  -31.539 +/-  1.498 |    0.138 +/-  0.064 |   -9.764 +/-  1.261
GLU 118 |    4.424 +/-  1.217 |   -1.044 +/-  0.724 |   19.882 +/-  1.225 |  -29.710 +/-  1.030 |    0.013 +/-  0.010 |   -6.434 +/-  1.327
VAL 119 |    4.357 +/-  1.181 |   -0.852 +/-  0.863 |   -9.531 +/-  1.118 |   -4.247 +/-  0.640 |    0.000 +/-  0.000 |  -10.272 +/-  1.385
ASP 120 |    4.958 +/-  1.119 |   -2.092 +/-  0.586 |   16.510 +/-  1.325 |  -30.956 +/-  1.128 |    0.009 +/-  0.012 |  -11.571 +/-  1.233
GLU 121 |    3.759 +/-  1.159 |   -0.972 +/-  0.880 |   17.046 +/-  1.516 |  -28.790 +/-  1.060 |    0.003 +/-  0.005 |   -8.954 +/-  1.294
MET 122 |    3.966 +/-  1.046 |   -0.989 +/-  0.905 |   -3.425 +/-  0.938 |   -5.978 +/-  0.522 |    0.020 +/-  0.009 |   -6.406 +/-  1.224
ILE 123 |    4.502 +/-  1.299 |   -0.993 +/-  0.816 |    0.065 +/-  1.400 |   -5.385 +/-  0.673 |    0.000 +/-  0.000 |   -1.810 +/-  1.349
ARG 124 |    3.861 +/-  1.087 |   -1.692 +/-  0.852 |  -52.816 +/-  1.607 |   38.369 +/-  1.393 |    0.034 +/-  0.028 |  -12.244 +/-  1.421
GLU 125 |    4.394 +/-  1.365 |   -0.192 +/-  0.727 |   15.962 +/-  1.571 |  -33.602 +/-  1.293 |    0.169 +/-  0.034 |  -13.269 +/-  1.587
ALA 126 |    4.119 +/-  1.316 |   -0.255 +/-  0.623 |   -2.661 +/-  0.737 |   -7.932 +/-  0.628 |    0.152 +/-  0.029 |   -6.577 +/-  1.528
ASP 127 |    5.488 +/-  1.041 |   -0.608 +/-  0.698 |   29.233 +/-  1.313 |  -38.099 +/-  1.133 |    0.149 +/-  0.020 |   -3.838 +/-  1.391
ILE 128 |    4.916 +/-  1.269 |    0.951 +/-  0.989 |   -3.127 +/-  1.101 |   -6.254 +/-  0.861 |    0.167 +/-  0.036 |   -3.346 +/-  1.694
ASP 129 |    5.155 +/-  1.044 |    0.107 +/-  0.753 |   21.080 +/-  1.481 |  -34.477 +/-  1.169 |    0.258 +/-  0.027 |   -7.877 +/-  1.257
GLY 130 |    4.137 +/-  1.080 |    0.187 +/-  0.637 |  -17.359 +/-  1.495 |    1.435 +/-  0.829 |    0.619 +/-  0.033 |  -10.980 +/-  1.384
ASP 131 |    5.430 +/-  1.332 |    0.810 +/-  0.682 |   19.390 +/-  1.177 |  -31.887 +/-  0.941 |    0.297 +/-  0.022 |   -5.959 +/-  1.418
GLY 132 |    4.471 +/-  1.354 |   -1.579 +/-  0.584 |  -17.443 +/-  1.508 |    4.177 +/-  1.205 |    0.286 +/-  0.032 |  -10.087 +/-  1.476
GLN 133 |   13.602 +/-  2.091 |    1.585 +/-  1.167 |  -99.299 +/-  2.939 |   -5.513 +/-  0.510 |    0.000 +/-  0.000 |  -89.625 +/-  2.234
VAL 134 |    5.971 +/-  1.132 |   -1.023 +/-  0.894 |   -5.934 +/-  1.468 |    0.640 +/-  0.822 |    0.000 +/-  0.000 |   -0.346 +/-  1.662
ASN 135 |    5.075 +/-  1.193 |   -1.285 +/-  1.048 |   -7.152 +/-  1.209 |   -3.394 +/-  0.554 |    0.000 +/-  0.000 |   -6.755 +/-  1.510
TYR 136 |    4.587 +/-  1.307 |   -1.495 +/-  0.766 |   -5.192 +/-  1.252 |   -6.528 +/-  0.885 |    0.005 +/-  0.007 |   -8.623 +/-  1.335
GLU 137 |    4.204 +/-  0.999 |   -1.040 +/-  0.702 |   16.730 +/-  2.219 |  -29.245 +/-  1.766 |    0.100 +/-  0.046 |   -9.251 +/-  1.222
GLU 138 |    4.597 +/-  1.174 |   -1.354 +/-  0.840 |   15.378 +/-  1.736 |  -27.072 +/-  0.831 |    0.001 +/-  0.002 |   -8.450 +/-  1.570
PHE 139 |    4.546 +/-  1.142 |   -1.765 +/-  0.715 |   -5.875 +/-  1.029 |   -2.963 +/-  0.659 |    0.000 +/-  0.000 |   -6.056 +/-  1.341
VAL 140 |    4.259 +/-  1.059 |   -0.151 +/-  0.899 |  -10.167 +/-  1.288 |   -3.832 +/-  0.817 |    0.003 +/-  0.005 |   -9.888 +/-  1.598
GLN 141 |    3.898 +/-  1.130 |   -0.768 +/-  0.822 |   -2.291 +/-  1.568 |   -7.830 +/-  1.011 |    0.048 +/-  0.028 |   -6.944 +/-  1.454
MET 142 |    3.830 +/-  1.111 |   -1.116 +/-  0.686 |   -1.829 +/-  1.157 |   -8.550 +/-  0.868 |    0.120 +/-  0.033 |   -7.546 +/-  1.173
MET 143 |    4.255 +/-  1.030 |   -0.335 +/-  0.665 |   -5.265 +/-  1.602 |   -6.726 +/-  1.540 |    0.205 +/-  0.030 |   -7.867 +/-  1.357
THR 144 |    5.946 +/-  1.153 |    0.790 +/-  0.603 |   -4.945 +/-  1.204 |   -6.197 +/-  0.797 |    0.259 +/-  0.022 |   -4.148 +/-  1.352
ALA 145 |    5.437 +/-  1.477 |   -0.178 +/-  0.445 |  119.988 +/-  3.571 | -185.881 +/-  3.520 |    0.693 +/-  0.036 |  -59.941 +/-  1.468
 CA 146 |    0.000 +/-  0.000 |    0.000 +/-  0.000 |    0.000 +/-  0.000 |    0.000 +/-  0.000 |    0.000 +/-  0.000 |    0.000 +/-  0.000
 CW 147 |    0.000 +/-  0.000 |    0.000 +/-  0.000 |    0.000 +/-  0.000 |    0.000 +/-  0.000 |    0.000 +/-  0.000 |    0.000 +/-  0.000
 CA 148 |    0.000 +/-  0.000 |    0.000 +/-  0.000 |    0.000 +/-  0.000 |    0.000 +/-  0.000 |    0.000 +/-  0.000 |    0.000 +/-  0.000
 CW 149 |    0.000 +/-  0.000 |    0.000 +/-  0.000 |    0.000 +/-  0.000 |    0.000 +/-  0.000 |    0.000 +/-  0.000 |    0.000 +/-  0.000
 CA 150 |    0.000 +/-  0.000 |    0.000 +/-  0.000 |    0.000 +/-  0.000 |    0.000 +/-  0.000 |    0.000 +/-  0.000 |    0.000 +/-  0.000
 CW 151 |    0.000 +/-  0.000 |    0.000 +/-  0.000 |    0.000 +/-  0.000 |    0.000 +/-  0.000 |    0.000 +/-  0.000 |    0.000 +/-  0.000
 CA 152 |    0.000 +/-  0.000 |    0.000 +/-  0.000 |    0.000 +/-  0.000 |    0.000 +/-  0.000 |    0.000 +/-  0.000 |    0.000 +/-  0.000
 CW 153 |    0.000 +/-  0.000 |    0.000 +/-  0.000 |    0.000 +/-  0.000 |    0.000 +/-  0.000 |    0.000 +/-  0.000 |    0.000 +/-  0.000

Ligand:
Total Energy Decomposition:
Residue |       Internal      |    van der Waals    |    Electrostatic    |   Polar Solvation   |   Non-Polar Solv.   |       TOTAL
-------------------------------------------------------------------------------------------------------------------------------------------
TYR   1 |   17.603 +/-  3.297 |    2.874 +/-  0.822 |    3.661 +/-  3.876 | -114.333 +/-  3.174 |    2.133 +/-  0.044 |  -88.063 +/-  3.646
LYS   2 |   19.055 +/-  3.220 |    1.306 +/-  1.092 |   85.000 +/-  4.129 | -108.191 +/-  3.568 |    1.650 +/-  0.058 |   -1.180 +/-  3.220
LYS   3 |   17.834 +/-  3.483 |   -0.940 +/-  1.136 |   54.480 +/- 10.794 |  -86.197 +/-  9.905 |    1.020 +/-  0.118 |  -13.803 +/-  3.612
LEU   4 |   17.535 +/-  2.816 |    1.482 +/-  1.052 |  -29.367 +/-  0.942 |   -7.779 +/-  0.505 |    1.264 +/-  0.046 |  -16.864 +/-  2.761
ALA   5 |    7.503 +/-  2.127 |   -0.772 +/-  0.918 |   -8.160 +/-  1.735 |    0.249 +/-  1.312 |    0.368 +/-  0.032 |   -0.812 +/-  2.326
GLU   6 |   17.744 +/-  2.959 |    0.247 +/-  1.194 |  -76.427 +/- 10.700 |    1.071 +/- 10.280 |    1.156 +/-  0.080 |  -56.209 +/-  2.976
ALA   7 |    7.716 +/-  2.251 |   -0.794 +/-  0.909 |    3.031 +/-  3.207 |   -5.956 +/-  1.628 |    0.472 +/-  0.108 |    4.470 +/-  2.633
VAL   8 |   15.230 +/-  2.790 |   -0.683 +/-  1.540 |  -14.446 +/-  2.351 |   -6.687 +/-  1.229 |    0.542 +/-  0.072 |   -6.045 +/-  3.152
LYS   9 |   18.423 +/-  3.305 |   -1.039 +/-  1.109 |   61.848 +/-  6.458 |  -96.381 +/-  5.998 |    1.288 +/-  0.054 |  -15.862 +/-  3.435
TYR  10 |   17.663 +/-  2.906 |    1.766 +/-  1.156 |  -26.808 +/-  2.339 |  -13.354 +/-  1.788 |    1.389 +/-  0.074 |  -19.345 +/-  3.227
SER  11 |   11.705 +/-  2.282 |   -0.594 +/-  1.006 |  -11.533 +/-  2.469 |   -8.186 +/-  1.923 |    0.461 +/-  0.065 |   -8.146 +/-  2.301
ALA  12 |    7.588 +/-  2.249 |    0.346 +/-  0.729 |    4.313 +/-  1.221 |   -4.168 +/-  1.033 |    0.731 +/-  0.041 |    8.811 +/-  2.195
LYS  13 |   20.015 +/-  2.924 |    0.731 +/-  1.452 |   40.803 +/-  5.932 |  -64.939 +/-  5.508 |    1.408 +/-  0.076 |   -1.982 +/-  2.792
LEU  14 |   20.238 +/-  2.520 |    2.265 +/-  1.176 |  -65.333 +/-  6.636 |  -37.675 +/-  6.770 |    1.779 +/-  0.043 |  -78.725 +/-  2.738

Sidechain Energy Decomposition:
Residue |       Internal      |    van der Waals    |    Electrostatic    |   Polar Solvation   |   Non-Polar Solv.   |       TOTAL
-------------------------------------------------------------------------------------------------------------------------------------------
TYR   1 |   13.449 +/-  2.754 |    2.558 +/-  0.536 |  -10.175 +/-  0.830 |  -17.952 +/-  0.593 |    1.491 +/-  0.034 |  -10.630 +/-  2.806
LYS   2 |   14.722 +/-  3.054 |    0.604 +/-  0.711 |   61.930 +/-  3.270 |  -84.154 +/-  2.795 |    1.336 +/-  0.052 |   -5.562 +/-  2.951
LYS   3 |   14.030 +/-  3.027 |   -1.200 +/-  1.047 |   44.769 +/- 10.489 |  -65.563 +/-  9.523 |    0.831 +/-  0.118 |   -7.133 +/-  3.176
LEU   4 |   13.296 +/-  2.294 |    1.175 +/-  0.821 |  -21.297 +/-  0.473 |   -1.466 +/-  0.126 |    0.989 +/-  0.054 |   -7.304 +/-  2.251
ALA   5 |    3.796 +/-  1.383 |   -0.932 +/-  0.432 |    3.560 +/-  0.215 |   -1.567 +/-  0.147 |    0.256 +/-  0.030 |    5.114 +/-  1.392
GLU   6 |   13.412 +/-  2.494 |   -0.086 +/-  0.807 |  -58.248 +/- 10.599 |   -5.517 +/- 10.202 |    1.002 +/-  0.068 |  -49.436 +/-  2.244
ALA   7 |    3.851 +/-  1.420 |   -0.760 +/-  0.371 |    3.514 +/-  0.248 |   -1.573 +/-  0.186 |    0.344 +/-  0.075 |    5.375 +/-  1.472
VAL   8 |   10.444 +/-  2.125 |   -0.833 +/-  0.982 |  -14.957 +/-  0.442 |   -0.998 +/-  0.128 |    0.476 +/-  0.067 |   -5.868 +/-  2.178
LYS   9 |   14.341 +/-  2.788 |   -1.255 +/-  0.761 |   54.074 +/-  5.276 |  -76.604 +/-  4.891 |    1.030 +/-  0.060 |   -8.415 +/-  3.078
TYR  10 |   13.513 +/-  2.536 |    1.014 +/-  0.728 |  -16.657 +/-  1.848 |   -8.450 +/-  1.531 |    1.194 +/-  0.074 |   -9.385 +/-  2.640
SER  11 |    7.307 +/-  1.606 |   -0.856 +/-  0.534 |   -0.789 +/-  1.631 |   -6.313 +/-  1.329 |    0.308 +/-  0.060 |   -0.344 +/-  1.933
ALA  12 |    3.869 +/-  1.520 |   -0.509 +/-  0.282 |    2.619 +/-  0.154 |   -0.832 +/-  0.078 |    0.459 +/-  0.032 |    5.605 +/-  1.573
LYS  13 |   15.104 +/-  2.659 |    0.046 +/-  0.945 |   32.840 +/-  5.683 |  -54.780 +/-  5.372 |    1.072 +/-  0.089 |   -5.717 +/-  2.645
LEU  14 |   14.525 +/-  2.078 |    2.196 +/-  0.885 |  -28.365 +/-  1.154 |   -2.765 +/-  0.826 |    1.196 +/-  0.039 |  -13.213 +/-  2.152

Backbone Energy Decomposition:
Residue |       Internal      |    van der Waals    |    Electrostatic    |   Polar Solvation   |   Non-Polar Solv.   |       TOTAL
-------------------------------------------------------------------------------------------------------------------------------------------
TYR   1 |    4.154 +/-  1.191 |    0.316 +/-  0.573 |   13.836 +/-  3.579 |  -96.381 +/-  2.913 |    0.642 +/-  0.035 |  -77.433 +/-  1.806
LYS   2 |    4.333 +/-  1.055 |    0.703 +/-  0.573 |   23.070 +/-  1.574 |  -24.037 +/-  1.319 |    0.313 +/-  0.029 |    4.382 +/-  1.297
LYS   3 |    3.804 +/-  1.216 |    0.260 +/-  0.434 |    9.710 +/-  1.281 |  -20.634 +/-  1.103 |    0.189 +/-  0.028 |   -6.671 +/-  1.315
LEU   4 |    4.239 +/-  1.065 |    0.307 +/-  0.484 |   -8.069 +/-  0.692 |   -6.313 +/-  0.457 |    0.276 +/-  0.025 |   -9.561 +/-  1.249
ALA   5 |    3.707 +/-  1.138 |    0.160 +/-  0.785 |  -11.720 +/-  1.727 |    1.816 +/-  1.298 |    0.112 +/-  0.022 |   -5.926 +/-  1.540
GLU   6 |    4.332 +/-  1.190 |    0.333 +/-  0.668 |  -18.179 +/-  3.683 |    6.587 +/-  3.031 |    0.154 +/-  0.042 |   -6.773 +/-  1.565
ALA   7 |    3.865 +/-  1.225 |   -0.034 +/-  0.761 |   -0.483 +/-  3.086 |   -4.382 +/-  1.565 |    0.128 +/-  0.054 |   -0.906 +/-  1.885
VAL   8 |    4.786 +/-  1.255 |    0.149 +/-  0.751 |    0.511 +/-  2.453 |   -5.689 +/-  1.217 |    0.066 +/-  0.020 |   -0.176 +/-  2.151
LYS   9 |    4.081 +/-  1.115 |    0.216 +/-  0.632 |    7.774 +/-  1.698 |  -19.777 +/-  1.495 |    0.258 +/-  0.030 |   -7.447 +/-  1.306
TYR  10 |    4.149 +/-  1.229 |    0.751 +/-  0.752 |  -10.151 +/-  1.321 |   -4.904 +/-  0.796 |    0.195 +/-  0.028 |   -9.960 +/-  1.594
SER  11 |    4.398 +/-  1.179 |    0.263 +/-  0.682 |  -10.744 +/-  2.193 |   -1.872 +/-  1.542 |    0.154 +/-  0.032 |   -7.802 +/-  1.381
ALA  12 |    3.719 +/-  1.101 |    0.856 +/-  0.650 |    1.694 +/-  1.193 |   -3.335 +/-  1.043 |    0.272 +/-  0.022 |    3.205 +/-  1.245
LYS  13 |    4.911 +/-  0.962 |    0.684 +/-  0.769 |    7.963 +/-  1.393 |  -10.159 +/-  1.120 |    0.335 +/-  0.036 |    3.735 +/-  1.356
LEU  14 |    5.713 +/-  1.253 |    0.069 +/-  0.574 |  -36.968 +/-  5.652 |  -34.910 +/-  6.023 |    0.583 +/-  0.052 |  -65.513 +/-  1.574

DELTAS:
Total Energy Decomposition:
Residue |  Location |       Internal      |    van der Waals    |    Electrostatic    |   Polar Solvation   |    Non-Polar Solv.  |       TOTAL
-------------------------------------------------------------------------------------------------------------------------------------------------------
GLN   1 | R GLN   1 |   -0.000 +/-  4.798 |   -0.023 +/-  1.643 |   22.774 +/- 11.301 |  -22.385 +/- 12.248 |   -0.003 +/-  0.167 |    0.363 +/-  5.664
LEU   2 | R LEU   2 |    0.000 +/-  4.282 |   -0.104 +/-  2.246 |    0.982 +/-  2.770 |   -0.895 +/-  2.268 |   -0.003 +/-  0.193 |   -0.019 +/-  4.773
THR   3 | R THR   3 |   -0.000 +/-  3.177 |   -0.045 +/-  1.751 |   -0.471 +/-  4.599 |    0.489 +/-  3.714 |    0.000 +/-  0.102 |   -0.028 +/-  3.886
GLU   4 | R GLU   4 |   -0.000 +/-  4.145 |   -0.018 +/-  1.918 |  -20.528 +/- 10.990 |   20.500 +/- 10.343 |    0.000 +/-  0.100 |   -0.046 +/-  3.978
GLU   5 | R GLU   5 |    0.000 +/-  3.755 |   -0.099 +/-  2.008 |  -26.310 +/- 11.392 |   26.382 +/- 11.385 |   -0.003 +/-  0.111 |   -0.030 +/-  3.978
GLN   6 | R GLN   6 |    0.000 +/-  4.775 |   -1.078 +/-  1.772 |   -0.459 +/-  4.499 |    1.102 +/-  3.499 |   -0.203 +/-  0.148 |   -0.638 +/-  4.162
ILE   7 | R ILE   7 |   -0.000 +/-  4.279 |   -0.095 +/-  2.167 |   -0.315 +/-  1.877 |    0.333 +/-  1.124 |    0.000 +/-  0.133 |   -0.077 +/-  4.097
ALA   8 | R ALA   8 |   -0.000 +/-  3.331 |   -0.068 +/-  1.098 |    0.331 +/-  2.312 |   -0.350 +/-  1.904 |    0.000 +/-  0.073 |   -0.086 +/-  3.532
GLU   9 | R GLU   9 |    0.000 +/-  4.119 |   -1.503 +/-  1.752 |  -34.086 +/- 12.524 |   35.036 +/- 12.007 |   -0.266 +/-  0.111 |   -0.819 +/-  3.908
PHE  10 | R PHE  10 |    0.000 +/-  4.551 |   -2.335 +/-  1.809 |    0.070 +/-  1.818 |    0.111 +/-  1.124 |   -0.315 +/-  0.125 |   -2.469 +/-  4.802
LYS  11 | R LYS  11 |    0.000 +/-  4.286 |   -0.084 +/-  1.912 |   19.017 +/-  9.641 |  -18.876 +/-  9.473 |   -0.000 +/-  0.117 |    0.056 +/-  4.979
GLU  12 | R GLU  12 |    0.000 +/-  4.114 |   -0.175 +/-  1.609 |  -23.643 +/- 11.504 |   23.760 +/- 10.820 |   -0.001 +/-  0.102 |   -0.058 +/-  3.978
ALA  13 | R ALA  13 |    0.000 +/-  2.417 |   -1.143 +/-  1.426 |    0.469 +/-  1.898 |   -0.115 +/-  1.028 |   -0.234 +/-  0.047 |   -1.023 +/-  2.772
PHE  14 | R PHE  14 |    0.000 +/-  4.617 |   -0.257 +/-  1.756 |    0.071 +/-  1.981 |   -0.037 +/-  1.100 |   -0.000 +/-  0.054 |   -0.224 +/-  5.081
SER  15 | R SER  15 |   -0.000 +/-  2.957 |   -0.052 +/-  1.335 |    0.489 +/-  3.520 |   -0.357 +/-  3.424 |    0.000 +/-  0.075 |    0.080 +/-  3.235
LEU  16 | R LEU  16 |    0.000 +/-  3.964 |   -0.365 +/-  1.784 |   -0.179 +/-  3.030 |    0.409 +/-  1.628 |   -0.039 +/-  0.157 |   -0.174 +/-  4.234
PHE  17 | R PHE  17 |    0.000 +/-  4.195 |   -2.328 +/-  2.060 |   -0.426 +/-  2.899 |   -0.016 +/-  1.547 |   -0.276 +/-  0.050 |   -3.046 +/-  4.571
ASP  18 | R ASP  18 |    0.000 +/-  4.250 |   -0.055 +/-  1.962 |  -18.225 +/-  9.646 |   17.841 +/-  7.631 |   -0.000 +/-  0.021 |   -0.439 +/-  5.019
LYS  19 | R LYS  19 |    0.000 +/-  4.848 |   -0.096 +/-  2.687 |   23.808 +/- 13.233 |  -22.552 +/- 15.077 |   -0.006 +/-  0.232 |    1.153 +/-  6.417
ASP  20 | R ASP  20 |   -0.000 +/-  4.078 |   -0.007 +/-  2.707 |  -15.233 +/- 10.208 |   15.089 +/-  7.661 |    0.000 +/-  0.053 |   -0.151 +/-  4.881
GLY  21 | R GLY  21 |   -0.000 +/-  2.240 |   -0.003 +/-  0.885 |    0.255 +/-  1.253 |   -0.223 +/-  0.700 |   -0.000 +/-  0.036 |    0.029 +/-  2.228
ASP  22 | R ASP  22 |   -0.000 +/-  5.395 |   -0.006 +/-  2.075 |  -15.062 +/-  9.781 |   14.908 +/-  6.451 |   -0.000 +/-  0.035 |   -0.161 +/-  5.682
GLY  23 | R GLY  23 |   -0.000 +/-  2.138 |   -0.007 +/-  1.065 |    0.045 +/-  1.781 |    0.010 +/-  1.280 |    0.000 +/-  0.062 |    0.048 +/-  2.230
THR  24 | R THR  24 |    0.000 +/-  4.426 |   -0.014 +/-  2.181 |   -0.115 +/-  3.967 |    0.040 +/-  1.138 |   -0.000 +/-  0.046 |   -0.089 +/-  4.484
ILE  25 | R ILE  25 |   -0.000 +/-  3.838 |   -0.090 +/-  2.074 |    0.149 +/-  1.497 |   -0.130 +/-  0.964 |    0.000 +/-  0.033 |   -0.072 +/-  3.779
THR  26 | R THR  26 |    0.000 +/-  3.058 |   -0.015 +/-  1.970 |   -0.412 +/-  2.976 |    0.396 +/-  2.654 |    0.000 +/-  0.050 |   -0.031 +/-  3.589
THR  27 | R THR  27 |    0.000 +/-  3.347 |   -0.014 +/-  1.557 |   -0.251 +/-  6.513 |    0.250 +/-  4.534 |    0.000 +/-  0.131 |   -0.014 +/-  3.578
LYS  28 | R LYS  28 |    0.000 +/-  4.457 |   -0.009 +/-  1.517 |   12.368 +/- 15.169 |  -12.315 +/- 14.900 |    0.000 +/-  0.189 |    0.045 +/-  5.001
GLU  29 | R GLU  29 |    0.000 +/-  5.212 |   -0.046 +/-  2.903 |  -16.473 +/- 10.085 |   16.172 +/-  7.754 |   -0.000 +/-  0.018 |   -0.347 +/-  5.588
LEU  30 | R LEU  30 |    0.000 +/-  4.108 |   -0.553 +/-  1.910 |   -0.375 +/-  1.808 |    0.472 +/-  0.956 |   -0.040 +/-  0.023 |   -0.496 +/-  4.206
GLY  31 | R GLY  31 |    0.000 +/-  2.069 |   -0.027 +/-  1.281 |   -0.188 +/-  2.186 |    0.176 +/-  1.610 |   -0.000 +/-  0.059 |   -0.039 +/-  2.395
THR  32 | R THR  32 |   -0.000 +/-  3.905 |   -0.035 +/-  2.254 |   -0.297 +/-  3.315 |    0.451 +/-  2.911 |   -0.000 +/-  0.122 |    0.119 +/-  4.214
VAL  33 | R VAL  33 |    0.000 +/-  3.503 |   -0.772 +/-  2.147 |   -0.486 +/-  3.282 |    1.033 +/-  1.209 |   -0.150 +/-  0.102 |   -0.374 +/-  4.027
MET  34 | R MET  34 |   -0.000 +/-  4.233 |   -0.372 +/-  1.938 |   -0.389 +/-  2.395 |    0.411 +/-  1.486 |   -0.046 +/-  0.109 |   -0.395 +/-  4.571
ARG  35 | R ARG  35 |    0.000 +/-  5.625 |   -0.020 +/-  2.374 |   14.539 +/- 10.954 |  -14.397 +/-  9.880 |    0.000 +/-  0.254 |    0.122 +/-  5.306
SER  36 | R SER  36 |    0.000 +/-  3.475 |   -0.046 +/-  1.701 |   -0.565 +/-  3.660 |    0.695 +/-  3.395 |   -0.002 +/-  0.106 |    0.083 +/-  3.552
LEU  37 | R LEU  37 |    0.000 +/-  4.332 |   -0.285 +/-  2.296 |   -0.096 +/-  4.092 |    0.303 +/-  2.987 |   -0.045 +/-  0.193 |   -0.122 +/-  4.938
GLY  38 | R GLY  38 |   -0.000 +/-  2.128 |   -0.006 +/-  0.896 |    0.171 +/-  2.421 |   -0.143 +/-  1.776 |    0.000 +/-  0.092 |    0.022 +/-  2.110
GLN  39 | R GLN  39 |   -0.000 +/-  4.197 |   -0.039 +/-  1.669 |   -0.124 +/-  5.928 |    0.251 +/-  4.414 |   -0.002 +/-  0.145 |    0.086 +/-  4.702
ASN  40 | R ASN  40 |   -0.000 +/-  4.408 |   -0.005 +/-  1.630 |   -0.008 +/-  5.704 |    0.041 +/-  4.616 |   -0.000 +/-  0.150 |    0.029 +/-  3.459
PRO  41 | R PRO  41 |    0.000 +/-  2.862 |   -0.013 +/-  1.582 |    0.004 +/-  3.362 |    0.015 +/-  2.609 |    0.000 +/-  0.129 |    0.006 +/-  3.849
THR  42 | R THR  42 |    0.000 +/-  3.540 |   -0.003 +/-  1.790 |   -0.090 +/-  4.586 |    0.086 +/-  3.552 |   -0.000 +/-  0.109 |   -0.007 +/-  4.383
GLU  43 | R GLU  43 |   -0.000 +/-  3.937 |   -0.003 +/-  1.777 |  -11.274 +/- 23.890 |   11.265 +/- 22.610 |    0.000 +/-  0.285 |   -0.012 +/-  4.414
ALA  44 | R ALA  44 |    0.000 +/-  2.459 |   -0.002 +/-  1.041 |   -0.022 +/-  2.138 |    0.027 +/-  1.933 |   -0.000 +/-  0.068 |    0.002 +/-  2.662
GLU  45 | R GLU  45 |    0.000 +/-  4.857 |   -0.017 +/-  1.829 |  -11.283 +/- 20.904 |   11.352 +/- 21.000 |    0.000 +/-  0.127 |    0.053 +/-  4.782
LEU  46 | R LEU  46 |    0.000 +/-  3.805 |   -0.032 +/-  1.918 |    0.010 +/-  1.986 |   -0.005 +/-  1.208 |   -0.000 +/-  0.077 |   -0.027 +/-  4.053
GLN  47 | R GLN  47 |    0.000 +/-  4.370 |   -0.006 +/-  1.560 |   -0.079 +/-  6.261 |    0.091 +/-  5.502 |    0.000 +/-  0.136 |    0.006 +/-  4.603
ASP  48 | R ASP  48 |    0.000 +/-  3.297 |   -0.013 +/-  1.320 |  -10.706 +/-  8.720 |   10.723 +/-  8.506 |   -0.000 +/-  0.061 |    0.004 +/-  3.289
MET  49 | R MET  49 |    0.000 +/-  3.771 |   -0.620 +/-  1.457 |    0.129 +/-  3.152 |    0.035 +/-  2.492 |   -0.126 +/-  0.108 |   -0.582 +/-  4.113
ILE  50 | R ILE  50 |   -0.000 +/-  4.333 |   -0.043 +/-  2.322 |   -0.050 +/-  1.561 |    0.053 +/-  0.959 |    0.000 +/-  0.045 |   -0.040 +/-  4.492
ASN  51 | R ASN  51 |    0.000 +/-  4.165 |   -0.013 +/-  1.394 |   -0.156 +/-  4.630 |    0.194 +/-  4.128 |    0.000 +/-  0.108 |    0.026 +/-  3.987
GLU  52 | R GLU  52 |   -0.000 +/-  4.281 |   -0.119 +/-  1.651 |  -10.678 +/- 12.118 |   10.822 +/- 10.713 |   -0.015 +/-  0.172 |    0.011 +/-  4.427
VAL  53 | R VAL  53 |    0.000 +/-  3.981 |   -0.447 +/-  1.946 |   -0.269 +/-  1.800 |    0.393 +/-  1.327 |   -0.084 +/-  0.065 |   -0.406 +/-  3.992
ASP  54 | R ASP  54 |    0.000 +/-  3.798 |   -0.017 +/-  2.303 |  -12.465 +/-  9.983 |   12.317 +/-  8.544 |   -0.000 +/-  0.041 |   -0.165 +/-  4.521
ALA  55 | R ALA  55 |    0.000 +/-  2.954 |   -0.007 +/-  1.464 |   -0.027 +/-  1.642 |    0.077 +/-  0.663 |   -0.000 +/-  0.066 |    0.043 +/-  3.532
ASP  56 | R ASP  56 |   -0.000 +/-  4.887 |   -0.003 +/-  2.297 |  -12.872 +/-  9.643 |   12.785 +/-  6.732 |   -0.000 +/-  0.039 |   -0.091 +/-  4.785
GLY  57 | R GLY  57 |   -0.000 +/-  2.456 |   -0.001 +/-  0.886 |    0.119 +/-  1.390 |   -0.111 +/-  0.930 |    0.000 +/-  0.039 |    0.008 +/-  2.484
ASN  58 | R ASN  58 |    0.000 +/-  4.761 |   -0.002 +/-  2.285 |   -0.084 +/-  4.848 |    0.069 +/-  1.715 |   -0.000 +/-  0.047 |   -0.017 +/-  4.024
GLY  59 | R GLY  59 |   -0.000 +/-  2.521 |   -0.002 +/-  1.099 |    0.050 +/-  1.864 |   -0.035 +/-  1.304 |   -0.000 +/-  0.049 |    0.012 +/-  2.713
THR  60 | R THR  60 |    0.000 +/-  4.493 |   -0.007 +/-  1.714 |    0.092 +/-  4.267 |   -0.120 +/-  3.298 |    0.000 +/-  0.061 |   -0.035 +/-  4.703
ILE  61 | R ILE  61 |    0.000 +/-  4.346 |   -0.075 +/-  2.017 |    0.160 +/-  1.902 |   -0.126 +/-  1.478 |    0.000 +/-  0.031 |   -0.041 +/-  4.670
ASP  62 | R ASP  62 |   -0.000 +/-  3.874 |   -0.014 +/-  1.912 |  -14.743 +/- 10.304 |   14.738 +/-  9.898 |    0.000 +/-  0.043 |   -0.019 +/-  4.671
PHE  63 | R PHE  63 |    0.000 +/-  3.512 |   -0.060 +/-  1.742 |   -0.184 +/-  2.773 |    0.222 +/-  1.856 |   -0.000 +/-  0.086 |   -0.022 +/-  3.599
PRO  64 | R PRO  64 |   -0.000 +/-  3.917 |   -0.015 +/-  1.128 |   -0.363 +/-  3.133 |    0.344 +/-  1.444 |   -0.000 +/-  0.062 |   -0.034 +/-  4.554
GLU  65 | R GLU  65 |   -0.000 +/-  4.567 |   -0.029 +/-  2.675 |  -13.912 +/-  8.035 |   13.775 +/-  6.281 |    0.000 +/-  0.020 |   -0.166 +/-  4.789
PHE  66 | R PHE  66 |    0.000 +/-  3.924 |   -1.215 +/-  1.761 |   -0.396 +/-  1.755 |   -0.043 +/-  0.900 |   -0.124 +/-  0.037 |   -1.778 +/-  3.892
LEU  67 | R LEU  67 |   -0.000 +/-  4.162 |   -0.151 +/-  1.770 |   -0.343 +/-  1.764 |    0.353 +/-  0.960 |   -0.002 +/-  0.103 |   -0.144 +/-  4.268
THR  68 | R THR  68 |   -0.000 +/-  3.263 |   -0.040 +/-  1.400 |   -0.350 +/-  2.526 |    0.437 +/-  2.422 |    0.000 +/-  0.069 |    0.046 +/-  3.544
MET  69 | R MET  69 |    0.000 +/-  4.078 |   -1.594 +/-  1.887 |    0.430 +/-  2.512 |    0.101 +/-  1.882 |   -0.163 +/-  0.094 |   -1.226 +/-  3.650
MET  70 | R MET  70 |   -0.000 +/-  3.713 |   -1.702 +/-  1.937 |   -0.139 +/-  2.287 |    0.164 +/-  1.571 |   -0.244 +/-  0.131 |   -1.920 +/-  4.123
ALA  71 | R ALA  71 |    0.000 +/-  2.536 |   -0.064 +/-  1.241 |   -0.492 +/-  2.258 |    0.498 +/-  1.226 |    0.000 +/-  0.082 |   -0.057 +/-  2.849
ARG  72 | R ARG  72 |    0.000 +/-  6.293 |   -0.083 +/-  2.360 |   12.957 +/- 18.534 |  -12.571 +/- 14.025 |   -0.002 +/-  0.262 |    0.302 +/-  8.295
LYS  73 | R LYS  73 |    0.000 +/-  5.101 |   -0.525 +/-  2.046 |   -7.585 +/-  8.983 |    6.918 +/-  8.375 |   -0.309 +/-  0.211 |   -1.500 +/-  5.583
MET  74 | R MET  74 |    0.000 +/-  3.973 |   -0.338 +/-  2.131 |   -0.583 +/-  1.931 |    0.619 +/-  1.645 |   -0.044 +/-  0.208 |   -0.346 +/-  4.609
LYS  75 | R LYS  75 |   -0.000 +/-  4.181 |   -0.018 +/-  1.824 |   21.130 +/- 13.511 |  -21.000 +/- 12.908 |   -0.000 +/-  0.100 |    0.112 +/-  4.843
ASP  76 | R ASP  76 |   -0.000 +/-  3.551 |   -0.010 +/-  2.061 |  -15.310 +/- 20.354 |   15.325 +/- 17.731 |    0.000 +/-  0.147 |    0.005 +/-  5.675
THR  77 | R THR  77 |    0.000 +/-  3.067 |   -0.004 +/-  1.766 |    0.099 +/-  5.729 |   -0.083 +/-  4.862 |   -0.000 +/-  0.121 |    0.013 +/-  3.395
ASP  78 | R ASP  78 |   -0.000 +/-  4.008 |   -0.001 +/-  1.526 |  -13.641 +/-  9.108 |   13.646 +/-  8.488 |    0.000 +/-  0.060 |    0.004 +/-  3.484
SER  79 | R SER  79 |   -0.000 +/-  2.544 |   -0.001 +/-  1.444 |   -0.219 +/-  3.722 |    0.223 +/-  3.277 |   -0.000 +/-  0.071 |    0.002 +/-  2.948
GLU  80 | R GLU  80 |   -0.000 +/-  4.039 |   -0.001 +/-  2.133 |  -15.802 +/- 13.831 |   15.790 +/- 13.826 |    0.000 +/-  0.118 |   -0.012 +/-  3.915
GLU  81 | R GLU  81 |   -0.000 +/-  3.420 |   -0.002 +/-  2.006 |  -19.864 +/-  9.010 |   19.853 +/-  9.582 |    0.000 +/-  0.127 |   -0.014 +/-  4.005
GLU  82 | R GLU  82 |    0.000 +/-  3.804 |   -0.004 +/-  1.806 |  -17.708 +/-  9.806 |   17.711 +/- 10.228 |   -0.000 +/-  0.087 |   -0.001 +/-  4.334
ILE  83 | R ILE  83 |   -0.000 +/-  4.730 |   -0.012 +/-  2.473 |    0.149 +/-  2.566 |   -0.091 +/-  1.791 |    0.000 +/-  0.127 |    0.047 +/-  4.732
ARG  84 | R ARG  84 |   -0.000 +/-  4.926 |   -0.005 +/-  1.776 |   18.204 +/- 13.018 |  -18.175 +/- 11.030 |    0.000 +/-  0.112 |    0.024 +/-  5.665
GLU  85 | R GLU  85 |   -0.000 +/-  4.276 |   -0.006 +/-  2.110 |  -15.148 +/- 11.260 |   15.180 +/- 10.371 |   -0.000 +/-  0.062 |    0.026 +/-  4.272
ALA  86 | R ALA  86 |    0.000 +/-  2.823 |   -0.015 +/-  1.164 |    0.632 +/-  1.618 |   -0.508 +/-  1.042 |    0.000 +/-  0.016 |    0.109 +/-  2.864
PHE  87 | R PHE  87 |   -0.000 +/-  4.067 |   -0.027 +/-  1.620 |    0.366 +/-  1.737 |   -0.399 +/-  0.898 |    0.000 +/-  0.016 |   -0.061 +/-  4.404
ARG  88 | R ARG  88 |    0.000 +/-  4.996 |   -0.010 +/-  1.935 |   14.769 +/-  7.952 |  -14.689 +/-  7.499 |    0.000 +/-  0.089 |    0.071 +/-  4.521
VAL  89 | R VAL  89 |    0.000 +/-  3.779 |   -0.041 +/-  1.934 |    0.871 +/-  4.195 |   -0.814 +/-  2.321 |    0.000 +/-  0.125 |    0.016 +/-  3.895
PHE  90 | R PHE  90 |    0.000 +/-  4.090 |   -0.233 +/-  1.634 |    0.451 +/-  1.858 |   -0.520 +/-  1.375 |   -0.003 +/-  0.086 |   -0.305 +/-  4.283
ASP  91 | R ASP  91 |    0.000 +/-  3.768 |   -0.018 +/-  1.974 |  -17.526 +/-  6.712 |   17.121 +/-  5.658 |    0.000 +/-  0.015 |   -0.423 +/-  4.608
LYS  92 | R LYS  92 |    0.000 +/-  4.612 |   -0.145 +/-  1.877 |    5.352 +/- 10.678 |   -5.116 +/- 10.438 |   -0.065 +/-  0.118 |    0.027 +/-  4.787
ASP  93 | R ASP  93 |    0.000 +/-  5.681 |   -0.006 +/-  1.758 |  -17.800 +/-  8.022 |   17.418 +/-  4.501 |    0.000 +/-  0.033 |   -0.388 +/-  4.026
GLY  94 | R GLY  94 |    0.000 +/-  2.632 |   -0.002 +/-  1.039 |    0.192 +/-  1.834 |   -0.176 +/-  0.581 |   -0.000 +/-  0.049 |    0.013 +/-  2.617
ASN  95 | R ASN  95 |    0.000 +/-  4.104 |   -0.003 +/-  2.095 |   -0.116 +/-  4.051 |   -0.069 +/-  1.734 |    0.000 +/-  0.045 |   -0.189 +/-  3.590
GLY  96 | R GLY  96 |    0.000 +/-  2.289 |   -0.003 +/-  0.937 |   -0.350 +/-  1.364 |    0.403 +/-  0.771 |   -0.000 +/-  0.042 |    0.049 +/-  2.447
TYR  97 | R TYR  97 |   -0.000 +/-  5.449 |   -0.015 +/-  1.825 |    0.820 +/-  3.842 |   -0.971 +/-  1.167 |   -0.000 +/-  0.075 |   -0.166 +/-  5.778
ILE  98 | R ILE  98 |   -0.000 +/-  3.710 |   -0.050 +/-  2.130 |    0.836 +/-  2.512 |   -0.596 +/-  2.101 |    0.000 +/-  0.022 |    0.191 +/-  3.848
SER  99 | R SER  99 |    0.000 +/-  3.102 |   -0.030 +/-  1.557 |   -0.144 +/-  2.012 |    0.068 +/-  1.580 |   -0.000 +/-  0.037 |   -0.106 +/-  3.659
ALA 100 | R ALA 100 |   -0.000 +/-  3.061 |   -0.049 +/-  1.178 |   -0.229 +/-  2.065 |    0.293 +/-  1.816 |   -0.000 +/-  0.090 |    0.015 +/-  3.078
ALA 101 | R ALA 101 |    0.000 +/-  2.814 |   -0.017 +/-  1.180 |   -0.069 +/-  1.711 |    0.131 +/-  1.635 |   -0.000 +/-  0.109 |    0.046 +/-  2.984
GLU 102 | R GLU 102 |    0.000 +/-  4.535 |   -0.042 +/-  2.019 |  -19.548 +/-  7.249 |   19.085 +/-  5.318 |   -0.000 +/-  0.029 |   -0.506 +/-  4.931
LEU 103 | R LEU 103 |    0.000 +/-  3.981 |   -0.821 +/-  1.913 |   -0.614 +/-  1.660 |    0.640 +/-  0.836 |   -0.059 +/-  0.020 |   -0.855 +/-  4.278
ARG 104 | R ARG 104 |   -0.000 +/-  5.662 |   -0.117 +/-  2.258 |   20.783 +/- 12.964 |  -20.509 +/- 11.067 |    0.000 +/-  0.253 |    0.157 +/-  4.737
HIE 105 | R HIE 105 |    0.000 +/-  4.017 |   -0.799 +/-  1.631 |   -6.486 +/-  5.285 |    6.000 +/-  3.330 |   -0.190 +/-  0.155 |   -1.475 +/-  4.767
VAL 106 | R VAL 106 |   -0.000 +/-  4.133 |   -1.358 +/-  1.923 |   -6.254 +/-  2.174 |    5.620 +/-  1.291 |   -0.242 +/-  0.096 |   -2.233 +/-  4.280
MET 107 | R MET 107 |    0.000 +/-  3.805 |   -1.370 +/-  1.475 |   -0.556 +/-  3.739 |    0.808 +/-  2.195 |   -0.080 +/-  0.044 |   -1.198 +/-  4.394
THR 108 | R THR 108 |    0.000 +/-  3.574 |   -0.092 +/-  1.940 |   -6.314 +/-  2.596 |    4.634 +/-  1.753 |   -0.062 +/-  0.084 |   -1.835 +/-  3.863
ASN 109 | R ASN 109 |   -0.000 +/-  3.867 |   -0.682 +/-  1.900 |   -2.575 +/-  5.404 |    3.219 +/-  4.397 |   -0.126 +/-  0.209 |   -0.164 +/-  3.740
LEU 110 | R LEU 110 |   -0.000 +/-  3.745 |   -2.962 +/-  1.726 |    0.543 +/-  2.094 |    0.283 +/-  1.773 |   -0.532 +/-  0.076 |   -2.667 +/-  3.992
GLY 111 | R GLY 111 |   -0.000 +/-  2.181 |   -0.611 +/-  0.802 |   -2.687 +/-  1.965 |    3.447 +/-  1.826 |   -0.070 +/-  0.083 |    0.079 +/-  2.112
GLU 112 | R GLU 112 |   -0.000 +/-  4.089 |   -1.938 +/-  1.430 |  -33.860 +/-  9.343 |   34.992 +/-  9.244 |   -0.360 +/-  0.069 |   -1.165 +/-  3.609
LYS 113 | R LYS 113 |    0.000 +/-  4.245 |   -1.421 +/-  1.923 |   30.984 +/- 12.584 |  -29.963 +/- 12.558 |   -0.050 +/-  0.128 |   -0.450 +/-  4.890
LEU 114 | R LEU 114 |   -0.000 +/-  3.955 |   -2.826 +/-  1.997 |   -0.181 +/-  2.518 |   -0.240 +/-  1.745 |   -0.425 +/-  0.071 |   -3.672 +/-  4.623
THR 115 | R THR 115 |   -0.000 +/-  3.594 |   -0.253 +/-  1.402 |   -1.214 +/-  5.205 |    1.323 +/-  4.429 |   -0.011 +/-  0.084 |   -0.155 +/-  3.953
ASP 116 | R ASP 116 |    0.000 +/-  4.156 |   -0.068 +/-  1.750 |  -29.024 +/- 15.383 |   28.980 +/- 15.338 |    0.000 +/-  0.214 |   -0.111 +/-  3.874
GLU 117 | R GLU 117 |    0.000 +/-  3.473 |   -0.059 +/-  1.475 |  -27.831 +/- 10.005 |   27.860 +/-  9.870 |   -0.000 +/-  0.098 |   -0.030 +/-  3.439
GLU 118 | R GLU 118 |    0.000 +/-  3.768 |   -1.196 +/-  1.470 |  -48.390 +/-  8.624 |   49.317 +/-  8.064 |   -0.229 +/-  0.076 |   -0.498 +/-  3.818
VAL 119 | R VAL 119 |    0.000 +/-  4.411 |   -0.649 +/-  2.132 |   -1.334 +/-  1.727 |    1.600 +/-  0.922 |   -0.018 +/-  0.016 |   -0.401 +/-  4.183
ASP 120 | R ASP 120 |    0.000 +/-  3.768 |   -0.062 +/-  1.647 |  -30.983 +/- 11.124 |   30.798 +/- 10.102 |   -0.000 +/-  0.113 |   -0.247 +/-  3.692
GLU 121 | R GLU 121 |    0.000 +/-  3.411 |   -0.305 +/-  2.128 |  -40.491 +/-  8.292 |   40.610 +/-  7.291 |   -0.032 +/-  0.093 |   -0.218 +/-  3.574
MET 122 | R MET 122 |    0.000 +/-  3.715 |   -3.546 +/-  1.746 |   -1.772 +/-  1.791 |    1.860 +/-  1.194 |   -0.353 +/-  0.040 |   -3.811 +/-  3.757
ILE 123 | R ILE 123 |   -0.000 +/-  4.053 |   -0.186 +/-  2.133 |   -0.432 +/-  1.900 |    0.378 +/-  0.848 |    0.000 +/-  0.028 |   -0.241 +/-  3.902
ARG 124 | R ARG 124 |   -0.000 +/-  5.575 |   -0.104 +/-  2.252 |   33.895 +/- 15.895 |  -33.410 +/- 12.625 |    0.000 +/-  0.123 |    0.381 +/-  6.234
GLU 125 | R GLU 125 |   -0.000 +/-  4.410 |   -1.545 +/-  1.742 |  -69.289 +/- 13.612 |   69.649 +/- 12.774 |   -0.372 +/-  0.104 |   -1.557 +/-  4.470
ALA 126 | R ALA 126 |   -0.000 +/-  3.274 |   -1.234 +/-  1.249 |   -0.030 +/-  1.114 |    0.451 +/-  0.892 |   -0.194 +/-  0.056 |   -1.008 +/-  3.515
ASP 127 | R ASP 127 |   -0.000 +/-  3.925 |   -0.152 +/-  2.478 |  -40.900 +/-  8.015 |   39.960 +/-  6.160 |   -0.020 +/-  0.038 |   -1.111 +/-  5.145
ILE 128 | R ILE 128 |    0.000 +/-  4.633 |   -0.083 +/-  2.503 |    0.245 +/-  1.481 |   -0.165 +/-  1.174 |   -0.011 +/-  0.098 |   -0.014 +/-  4.801
ASP 129 | R ASP 129 |    0.000 +/-  5.645 |   -0.011 +/-  2.570 |  -29.800 +/- 12.314 |   29.087 +/-  8.932 |    0.000 +/-  0.065 |   -0.724 +/-  4.484
GLY 130 | R GLY 130 |    0.000 +/-  1.986 |   -0.004 +/-  0.954 |    1.260 +/-  2.051 |   -1.214 +/-  1.143 |   -0.000 +/-  0.046 |    0.041 +/-  2.286
ASP 131 | R ASP 131 |    0.000 +/-  5.118 |   -0.009 +/-  2.434 |  -29.999 +/- 10.157 |   29.174 +/-  7.915 |    0.000 +/-  0.052 |   -0.833 +/-  5.801
GLY 132 | R GLY 132 |   -0.000 +/-  2.577 |   -0.012 +/-  0.933 |    0.735 +/-  2.110 |   -0.628 +/-  1.702 |    0.000 +/-  0.046 |    0.095 +/-  2.603
GLN 133 | R GLN 133 |    0.000 +/-  4.938 |   -0.023 +/-  2.453 |    0.402 +/-  6.148 |   -0.563 +/-  2.763 |   -0.000 +/-  0.106 |   -0.184 +/-  5.219
VAL 134 | R VAL 134 |    0.000 +/-  3.422 |   -0.089 +/-  2.102 |    0.981 +/-  2.202 |   -0.688 +/-  1.201 |   -0.000 +/-  0.003 |    0.204 +/-  3.978
ASN 135 | R ASN 135 |   -0.000 +/-  4.137 |   -0.014 +/-  1.890 |   -1.027 +/-  3.392 |    1.055 +/-  2.142 |   -0.000 +/-  0.078 |    0.015 +/-  3.334
TYR 136 | R TYR 136 |    0.000 +/-  4.213 |   -0.011 +/-  1.728 |   -0.755 +/-  4.518 |    0.800 +/-  4.214 |    0.000 +/-  0.142 |    0.034 +/-  4.433
GLU 137 | R GLU 137 |   -0.000 +/-  3.989 |   -0.011 +/-  1.682 |  -27.424 +/- 10.425 |   27.407 +/- 10.242 |   -0.000 +/-  0.100 |   -0.028 +/-  3.857
GLU 138 | R GLU 138 |    0.000 +/-  5.507 |   -0.050 +/-  3.213 |  -34.489 +/- 10.971 |   33.343 +/-  6.579 |    0.000 +/-  0.003 |   -1.195 +/-  7.182
PHE 139 | R PHE 139 |    0.000 +/-  4.546 |   -0.117 +/-  2.009 |   -2.075 +/-  1.608 |    1.848 +/-  0.905 |    0.000 +/-  0.027 |   -0.344 +/-  4.674
VAL 140 | R VAL 140 |    0.000 +/-  3.447 |   -0.118 +/-  2.137 |   -2.054 +/-  2.005 |    1.919 +/-  1.146 |    0.000 +/-  0.151 |   -0.254 +/-  4.008
GLN 141 | R GLN 141 |   -0.000 +/-  4.586 |   -0.219 +/-  2.181 |   -1.946 +/-  6.174 |    2.412 +/-  4.566 |   -0.009 +/-  0.134 |    0.237 +/-  4.267
MET 142 | R MET 142 |   -0.000 +/-  3.638 |   -1.587 +/-  1.648 |   -3.434 +/-  1.949 |    4.724 +/-  1.553 |   -0.197 +/-  0.054 |   -0.494 +/-  3.544
MET 143 | R MET 143 |   -0.000 +/-  3.649 |   -2.428 +/-  2.035 |   -2.349 +/-  2.395 |    3.700 +/-  1.998 |   -0.333 +/-  0.142 |   -1.410 +/-  4.090
THR 144 | R THR 144 |    0.000 +/-  3.398 |   -1.873 +/-  1.680 |   -1.730 +/-  3.227 |    3.280 +/-  2.683 |   -0.305 +/-  0.099 |   -0.628 +/-  3.962
ALA 145 | R ALA 145 |   -0.000 +/-  3.286 |   -2.188 +/-  1.137 |  -82.416 +/- 13.930 |   84.831 +/- 13.326 |   -0.625 +/-  0.111 |   -0.399 +/-  3.308
 CA 146 | R  CA 146 |    0.000 +/-  3.843 |   -0.001 +/-  1.288 |   31.145 +/- 19.126 |  -29.862 +/- 12.167 |    0.000 +/-  0.000 |    1.282 +/- 12.154
 CW 147 | R  CW 147 |   -0.000 +/-  3.420 |   -0.002 +/-  2.124 |   -0.125 +/-  6.157 |    0.115 +/-  0.758 |   -0.000 +/-  0.008 |   -0.011 +/-  3.542
 CA 148 | R  CA 148 |   -0.000 +/-  4.414 |   -0.000 +/-  1.396 |   26.305 +/- 18.838 |  -25.729 +/- 11.453 |    0.000 +/-  0.000 |    0.575 +/- 11.962
 CW 149 | R  CW 149 |    0.000 +/-  3.740 |   -0.001 +/-  1.433 |    0.128 +/-  6.120 |   -0.138 +/-  0.875 |    0.000 +/-  0.038 |   -0.011 +/-  2.560
 CA 150 | R  CA 150 |   -0.000 +/-  5.429 |   -0.001 +/-  0.108 |   40.142 +/- 14.266 |  -38.720 +/- 11.697 |    0.000 +/-  0.000 |    1.421 +/-  9.104
 CW 151 | R  CW 151 |   -0.000 +/-  3.003 |   -0.001 +/-  1.623 |   -0.015 +/-  4.414 |   -0.007 +/-  1.357 |    0.000 +/-  0.030 |   -0.022 +/-  2.822
 CA 152 | R  CA 152 |    0.000 +/-  4.569 |   -0.001 +/-  0.288 |   63.377 +/- 19.657 |  -60.672 +/- 11.799 |    0.000 +/-  0.000 |    2.704 +/- 10.046
 CW 153 | R  CW 153 |    0.000 +/-  3.440 |   -0.002 +/-  1.917 |   -0.069 +/-  5.367 |    0.099 +/-  1.331 |   -0.000 +/-  0.028 |    0.028 +/-  2.937
TYR 154 | L TYR   1 |   -0.000 +/-  4.662 |   -4.413 +/-  1.319 | -169.865 +/- 13.760 |  181.390 +/- 12.118 |   -0.895 +/-  0.093 |    6.217 +/-  5.326
LYS 155 | L LYS   2 |    0.000 +/-  4.553 |   -4.010 +/-  1.674 | -162.650 +/- 14.830 |  166.140 +/- 14.447 |   -0.638 +/-  0.134 |   -1.158 +/-  4.815
LYS 156 | L LYS   3 |   -0.000 +/-  4.925 |   -3.049 +/-  1.818 | -173.535 +/- 18.406 |  175.462 +/- 16.655 |   -0.444 +/-  0.160 |   -1.566 +/-  5.379
LEU 157 | L LEU   4 |    0.000 +/-  3.982 |   -7.098 +/-  1.616 |   -5.132 +/-  1.508 |    7.156 +/-  0.825 |   -1.262 +/-  0.046 |   -6.336 +/-  3.952
ALA 158 | L ALA   5 |    0.000 +/-  3.008 |   -2.687 +/-  1.361 |    0.179 +/-  2.813 |   -0.163 +/-  1.958 |   -0.339 +/-  0.034 |   -3.011 +/-  3.456
GLU 159 | L GLU   6 |    0.000 +/-  4.185 |   -1.683 +/-  1.672 |  148.372 +/- 14.086 | -146.621 +/- 13.473 |   -0.289 +/-  0.127 |   -0.221 +/-  4.348
ALA 160 | L ALA   7 |   -0.000 +/-  3.184 |   -0.888 +/-  1.292 |   -2.523 +/-  4.244 |    3.821 +/-  1.926 |   -0.083 +/-  0.138 |    0.327 +/-  3.885
VAL 161 | L VAL   8 |    0.000 +/-  3.946 |   -3.661 +/-  2.229 |   -4.047 +/-  3.411 |    5.991 +/-  1.883 |   -0.502 +/-  0.076 |   -2.219 +/-  4.551
LYS 162 | L LYS   9 |   -0.000 +/-  4.674 |   -3.676 +/-  1.675 | -156.391 +/- 11.623 |  160.469 +/- 10.957 |   -0.658 +/-  0.126 |   -0.255 +/-  4.770
TYR 163 | L TYR  10 |   -0.000 +/-  4.109 |   -5.528 +/-  1.764 |   -2.766 +/-  4.271 |    5.829 +/-  3.203 |   -0.945 +/-  0.122 |   -3.411 +/-  4.875
SER 164 | L SER  11 |   -0.000 +/-  3.227 |   -2.053 +/-  1.490 |   -1.050 +/-  3.566 |    3.463 +/-  2.775 |   -0.239 +/-  0.100 |    0.121 +/-  3.690
ALA 165 | L ALA  12 |   -0.000 +/-  3.180 |   -3.549 +/-  1.188 |    1.383 +/-  2.157 |    2.948 +/-  1.617 |   -0.678 +/-  0.053 |    0.104 +/-  3.263
LYS 166 | L LYS  13 |    0.000 +/-  4.136 |   -5.598 +/-  2.409 | -135.555 +/- 10.172 |  147.066 +/-  9.234 |   -1.266 +/-  0.094 |    4.646 +/-  4.720
LEU 167 | L LEU  14 |   -0.000 +/-  3.564 |   -5.656 +/-  1.904 |   79.611 +/- 11.824 |  -77.693 +/- 10.897 |   -1.478 +/-  0.092 |   -5.216 +/-  4.353

Sidechain Energy Decomposition:
Residue |  Location |       Internal      |    van der Waals    |    Electrostatic    |   Polar Solvation   |    Non-Polar Solv.  |       TOTAL
-------------------------------------------------------------------------------------------------------------------------------------------------------
GLN   1 | R GLN   1 |   -0.000 +/-  4.287 |   -0.012 +/-  1.214 |    2.482 +/-  4.754 |   -2.408 +/-  4.190 |   -0.001 +/-  0.173 |    0.061 +/-  3.834
LEU   2 | R LEU   2 |    0.000 +/-  3.668 |   -0.092 +/-  1.845 |    0.578 +/-  0.787 |   -0.539 +/-  0.388 |   -0.002 +/-  0.176 |   -0.055 +/-  4.129
THR   3 | R THR   3 |   -0.000 +/-  2.601 |   -0.027 +/-  1.025 |    0.392 +/-  3.073 |   -0.360 +/-  2.423 |   -0.000 +/-  0.099 |    0.004 +/-  2.800
GLU   4 | R GLU   4 |    0.000 +/-  3.689 |   -0.007 +/-  1.207 |  -16.518 +/-  9.276 |   16.520 +/-  9.317 |    0.000 +/-  0.085 |   -0.005 +/-  3.456
GLU   5 | R GLU   5 |    0.000 +/-  3.180 |   -0.046 +/-  1.315 |  -21.849 +/-  9.690 |   21.907 +/- 10.064 |   -0.003 +/-  0.099 |    0.009 +/-  3.309
GLN   6 | R GLN   6 |   -0.000 +/-  4.120 |   -0.842 +/-  1.231 |    0.728 +/-  4.122 |   -0.243 +/-  3.119 |   -0.198 +/-  0.145 |   -0.554 +/-  3.318
ILE   7 | R ILE   7 |    0.000 +/-  3.589 |   -0.039 +/-  1.617 |    0.532 +/-  0.535 |   -0.530 +/-  0.379 |    0.000 +/-  0.133 |   -0.036 +/-  3.326
ALA   8 | R ALA   8 |   -0.000 +/-  2.180 |   -0.020 +/-  0.600 |    0.772 +/-  0.358 |   -0.771 +/-  0.327 |   -0.000 +/-  0.073 |   -0.019 +/-  2.366
GLU   9 | R GLU   9 |    0.000 +/-  3.394 |   -1.105 +/-  1.307 |  -30.247 +/- 11.503 |   31.056 +/- 11.088 |   -0.251 +/-  0.105 |   -0.547 +/-  3.235
PHE  10 | R PHE  10 |   -0.000 +/-  3.972 |   -1.993 +/-  1.284 |    0.142 +/-  0.855 |   -0.033 +/-  0.566 |   -0.310 +/-  0.125 |   -2.196 +/-  4.094
LYS  11 | R LYS  11 |    0.000 +/-  3.727 |   -0.033 +/-  1.273 |   13.758 +/-  7.942 |  -13.745 +/-  8.182 |   -0.000 +/-  0.113 |   -0.020 +/-  4.125
GLU  12 | R GLU  12 |   -0.000 +/-  3.409 |   -0.102 +/-  1.097 |  -20.396 +/- 10.985 |   20.570 +/- 11.198 |   -0.001 +/-  0.103 |    0.071 +/-  2.923
ALA  13 | R ALA  13 |    0.000 +/-  1.740 |   -0.768 +/-  0.626 |    0.814 +/-  0.311 |   -0.812 +/-  0.226 |   -0.215 +/-  0.046 |   -0.982 +/-  1.889
PHE  14 | R PHE  14 |   -0.000 +/-  3.840 |   -0.130 +/-  1.137 |    0.240 +/-  0.930 |   -0.281 +/-  0.663 |    0.000 +/-  0.054 |   -0.171 +/-  4.176
SER  15 | R SER  15 |    0.000 +/-  2.238 |   -0.019 +/-  0.879 |    0.799 +/-  2.985 |   -0.746 +/-  3.149 |    0.000 +/-  0.076 |    0.034 +/-  2.410
LEU  16 | R LEU  16 |   -0.000 +/-  3.274 |   -0.253 +/-  1.275 |    0.768 +/-  0.615 |   -0.709 +/-  0.293 |   -0.037 +/-  0.143 |   -0.231 +/-  3.503
PHE  17 | R PHE  17 |    0.000 +/-  3.581 |   -2.157 +/-  1.241 |    0.121 +/-  0.617 |   -0.849 +/-  0.453 |   -0.262 +/-  0.049 |   -3.147 +/-  3.745
ASP  18 | R ASP  18 |   -0.000 +/-  3.715 |   -0.021 +/-  1.697 |  -13.819 +/-  7.083 |   13.527 +/-  5.461 |   -0.000 +/-  0.010 |   -0.313 +/-  4.562
LYS  19 | R LYS  19 |    0.000 +/-  4.373 |   -0.088 +/-  2.125 |   19.928 +/- 13.074 |  -18.781 +/- 15.217 |   -0.006 +/-  0.238 |    1.053 +/-  5.392
ASP  20 | R ASP  20 |   -0.000 +/-  3.672 |   -0.004 +/-  2.272 |  -12.507 +/-  9.521 |   12.355 +/-  6.559 |    0.000 +/-  0.048 |   -0.156 +/-  4.560
GLY  21 | R GLY  21 |   -0.000 +/-  0.745 |   -0.001 +/-  0.279 |   -0.415 +/-  0.179 |    0.413 +/-  0.165 |    0.000 +/-  0.011 |   -0.003 +/-  0.787
ASP  22 | R ASP  22 |   -0.000 +/-  4.827 |   -0.004 +/-  1.762 |  -12.392 +/-  9.147 |   12.214 +/-  5.704 |   -0.000 +/-  0.029 |   -0.183 +/-  5.110
GLY  23 | R GLY  23 |   -0.000 +/-  0.695 |   -0.002 +/-  0.274 |   -0.432 +/-  0.203 |    0.428 +/-  0.189 |   -0.000 +/-  0.009 |   -0.006 +/-  0.717
THR  24 | R THR  24 |   -0.000 +/-  2.774 |   -0.007 +/-  1.187 |    0.196 +/-  1.215 |   -0.199 +/-  0.972 |   -0.000 +/-  0.046 |   -0.010 +/-  2.870
ILE  25 | R ILE  25 |   -0.000 +/-  3.391 |   -0.082 +/-  1.565 |    0.441 +/-  0.379 |   -0.432 +/-  0.238 |   -0.000 +/-  0.002 |   -0.073 +/-  3.368
THR  26 | R THR  26 |    0.000 +/-  2.441 |   -0.005 +/-  0.998 |    0.035 +/-  2.074 |   -0.063 +/-  2.320 |    0.000 +/-  0.049 |   -0.033 +/-  2.966
THR  27 | R THR  27 |    0.000 +/-  2.627 |   -0.006 +/-  0.979 |    0.114 +/-  5.336 |   -0.112 +/-  3.829 |    0.000 +/-  0.130 |   -0.004 +/-  2.759
LYS  28 | R LYS  28 |    0.000 +/-  4.116 |   -0.004 +/-  0.953 |    9.603 +/- 14.319 |   -9.614 +/- 14.017 |    0.000 +/-  0.180 |   -0.015 +/-  4.498
GLU  29 | R GLU  29 |    0.000 +/-  4.709 |   -0.025 +/-  2.646 |  -13.670 +/-  9.351 |   13.366 +/-  6.785 |   -0.000 +/-  0.011 |   -0.329 +/-  5.230
LEU  30 | R LEU  30 |    0.000 +/-  3.748 |   -0.457 +/-  1.390 |    0.230 +/-  0.546 |   -0.168 +/-  0.237 |   -0.039 +/-  0.022 |   -0.435 +/-  3.830
GLY  31 | R GLY  31 |   -0.000 +/-  0.677 |   -0.006 +/-  0.300 |   -0.363 +/-  0.246 |    0.354 +/-  0.223 |    0.000 +/-  0.005 |   -0.015 +/-  0.796
THR  32 | R THR  32 |   -0.000 +/-  3.067 |   -0.016 +/-  1.192 |    0.214 +/-  2.753 |   -0.190 +/-  2.636 |   -0.000 +/-  0.113 |    0.007 +/-  3.295
VAL  33 | R VAL  33 |    0.000 +/-  2.836 |   -0.688 +/-  1.325 |    0.340 +/-  0.423 |   -0.056 +/-  0.236 |   -0.150 +/-  0.099 |   -0.553 +/-  2.942
MET  34 | R MET  34 |   -0.000 +/-  3.717 |   -0.309 +/-  1.285 |    0.376 +/-  1.208 |   -0.326 +/-  0.993 |   -0.045 +/-  0.110 |   -0.304 +/-  4.005
ARG  35 | R ARG  35 |   -0.000 +/-  5.237 |   -0.010 +/-  2.011 |   10.675 +/-  9.957 |  -10.702 +/-  9.519 |    0.000 +/-  0.256 |   -0.037 +/-  4.488
SER  36 | R SER  36 |   -0.000 +/-  2.450 |   -0.031 +/-  1.154 |    0.242 +/-  3.342 |   -0.260 +/-  3.026 |   -0.002 +/-  0.101 |   -0.050 +/-  2.772
LEU  37 | R LEU  37 |    0.000 +/-  3.310 |   -0.270 +/-  1.742 |    0.375 +/-  0.711 |   -0.205 +/-  0.300 |   -0.045 +/-  0.121 |   -0.144 +/-  3.625
GLY  38 | R GLY  38 |    0.000 +/-  0.761 |   -0.001 +/-  0.256 |   -0.420 +/-  0.268 |    0.416 +/-  0.244 |    0.000 +/-  0.011 |   -0.006 +/-  0.828
GLN  39 | R GLN  39 |   -0.000 +/-  3.589 |   -0.034 +/-  1.299 |    0.515 +/-  4.932 |   -0.413 +/-  3.812 |   -0.002 +/-  0.160 |    0.066 +/-  3.540
ASN  40 | R ASN  40 |   -0.000 +/-  3.534 |   -0.002 +/-  1.037 |    0.027 +/-  5.059 |   -0.018 +/-  4.126 |    0.000 +/-  0.131 |    0.007 +/-  2.609
PRO  41 | R PRO  41 |   -0.000 +/-  2.497 |   -0.010 +/-  1.161 |    2.324 +/-  2.783 |   -2.294 +/-  2.804 |   -0.000 +/-  0.116 |    0.020 +/-  2.739
THR  42 | R THR  42 |   -0.000 +/-  2.801 |   -0.001 +/-  0.990 |    0.179 +/-  2.899 |   -0.176 +/-  2.649 |   -0.000 +/-  0.098 |    0.001 +/-  3.192
GLU  43 | R GLU  43 |    0.000 +/-  3.437 |   -0.001 +/-  1.327 |   -9.436 +/- 22.724 |    9.440 +/- 21.878 |    0.000 +/-  0.286 |    0.003 +/-  3.499
ALA  44 | R ALA  44 |    0.000 +/-  1.708 |   -0.001 +/-  0.414 |    0.338 +/-  0.350 |   -0.337 +/-  0.302 |   -0.000 +/-  0.049 |   -0.000 +/-  1.757
GLU  45 | R GLU  45 |    0.000 +/-  3.916 |   -0.011 +/-  1.309 |   -9.580 +/- 19.164 |    9.651 +/- 19.406 |   -0.000 +/-  0.133 |    0.059 +/-  3.819
LEU  46 | R LEU  46 |   -0.000 +/-  3.161 |   -0.024 +/-  1.737 |    0.293 +/-  0.835 |   -0.282 +/-  0.363 |   -0.000 +/-  0.076 |   -0.012 +/-  3.531
GLN  47 | R GLN  47 |    0.000 +/-  3.873 |   -0.003 +/-  1.065 |    0.304 +/-  4.895 |   -0.290 +/-  4.612 |    0.000 +/-  0.128 |    0.011 +/-  3.613
ASP  48 | R ASP  48 |    0.000 +/-  2.480 |   -0.005 +/-  0.815 |   -8.730 +/-  7.901 |    8.755 +/-  7.809 |    0.000 +/-  0.060 |    0.021 +/-  2.159
MET  49 | R MET  49 |    0.000 +/-  3.307 |   -0.569 +/-  1.070 |    0.322 +/-  2.485 |   -0.206 +/-  2.195 |   -0.126 +/-  0.111 |   -0.579 +/-  3.459
ILE  50 | R ILE  50 |   -0.000 +/-  3.809 |   -0.024 +/-  1.621 |    0.345 +/-  0.334 |   -0.342 +/-  0.305 |    0.000 +/-  0.045 |   -0.022 +/-  3.811
ASN  51 | R ASN  51 |    0.000 +/-  3.591 |   -0.005 +/-  0.759 |    0.068 +/-  3.876 |   -0.047 +/-  3.299 |    0.000 +/-  0.129 |    0.016 +/-  3.357
GLU  52 | R GLU  52 |   -0.000 +/-  3.477 |   -0.091 +/-  1.145 |   -8.851 +/-  9.995 |    8.988 +/-  9.185 |   -0.015 +/-  0.137 |    0.031 +/-  3.386
VAL  53 | R VAL  53 |    0.000 +/-  3.200 |   -0.404 +/-  1.297 |    0.197 +/-  0.552 |   -0.127 +/-  0.304 |   -0.084 +/-  0.048 |   -0.417 +/-  3.451
ASP  54 | R ASP  54 |    0.000 +/-  3.239 |   -0.007 +/-  2.016 |  -10.325 +/-  7.660 |   10.152 +/-  5.893 |    0.000 +/-  0.014 |   -0.180 +/-  4.108
ALA  55 | R ALA  55 |    0.000 +/-  2.059 |   -0.004 +/-  0.563 |    0.455 +/-  0.383 |   -0.452 +/-  0.280 |   -0.000 +/-  0.062 |   -0.001 +/-  2.169
ASP  56 | R ASP  56 |   -0.000 +/-  4.081 |   -0.002 +/-  1.812 |  -10.626 +/-  8.734 |   10.536 +/-  5.782 |   -0.000 +/-  0.028 |   -0.092 +/-  3.880
GLY  57 | R GLY  57 |    0.000 +/-  0.855 |   -0.000 +/-  0.292 |   -0.300 +/-  0.190 |    0.299 +/-  0.182 |    0.000 +/-  0.011 |   -0.001 +/-  0.891
ASN  58 | R ASN  58 |    0.000 +/-  4.266 |   -0.002 +/-  1.481 |   -0.094 +/-  4.369 |    0.055 +/-  1.216 |   -0.000 +/-  0.029 |   -0.041 +/-  3.732
GLY  59 | R GLY  59 |   -0.000 +/-  0.821 |   -0.000 +/-  0.289 |   -0.293 +/-  0.214 |    0.290 +/-  0.200 |   -0.000 +/-  0.009 |   -0.003 +/-  0.880
THR  60 | R THR  60 |   -0.000 +/-  2.918 |   -0.004 +/-  1.018 |    0.223 +/-  1.735 |   -0.222 +/-  3.078 |    0.000 +/-  0.061 |   -0.003 +/-  3.597
ILE  61 | R ILE  61 |   -0.000 +/-  3.709 |   -0.069 +/-  1.577 |    0.396 +/-  0.386 |   -0.383 +/-  0.227 |   -0.000 +/-  0.005 |   -0.057 +/-  3.784
ASP  62 | R ASP  62 |    0.000 +/-  2.820 |   -0.005 +/-  1.040 |  -12.038 +/-  7.286 |   12.052 +/-  8.559 |    0.000 +/-  0.043 |    0.008 +/-  4.189
PHE  63 | R PHE  63 |   -0.000 +/-  2.901 |   -0.048 +/-  1.192 |    0.386 +/-  0.756 |   -0.409 +/-  0.512 |   -0.000 +/-  0.084 |   -0.071 +/-  3.277
PRO  64 | R PRO  64 |   -0.000 +/-  3.158 |   -0.007 +/-  0.725 |    2.837 +/-  1.401 |   -2.820 +/-  1.399 |   -0.000 +/-  0.050 |    0.010 +/-  3.370
GLU  65 | R GLU  65 |   -0.000 +/-  4.016 |   -0.012 +/-  2.186 |  -11.397 +/-  7.445 |   11.232 +/-  5.507 |    0.000 +/-  0.018 |   -0.178 +/-  4.313
PHE  66 | R PHE  66 |   -0.000 +/-  3.294 |   -1.128 +/-  1.321 |   -0.022 +/-  0.536 |   -0.537 +/-  0.412 |   -0.124 +/-  0.037 |   -1.812 +/-  3.369
LEU  67 | R LEU  67 |   -0.000 +/-  3.424 |   -0.103 +/-  1.401 |    0.497 +/-  0.603 |   -0.451 +/-  0.268 |   -0.002 +/-  0.096 |   -0.059 +/-  3.799
THR  68 | R THR  68 |    0.000 +/-  2.612 |   -0.016 +/-  0.933 |    0.208 +/-  2.439 |   -0.179 +/-  2.396 |   -0.000 +/-  0.065 |    0.014 +/-  2.715
MET  69 | R MET  69 |    0.000 +/-  3.468 |   -1.469 +/-  1.086 |    0.621 +/-  1.917 |   -0.419 +/-  1.665 |   -0.162 +/-  0.086 |   -1.429 +/-  3.354
MET  70 | R MET  70 |    0.000 +/-  3.046 |   -1.517 +/-  1.374 |    0.487 +/-  1.381 |   -0.707 +/-  0.966 |   -0.232 +/-  0.131 |   -1.969 +/-  3.212
ALA  71 | R ALA  71 |    0.000 +/-  1.784 |   -0.022 +/-  0.509 |    0.687 +/-  0.284 |   -0.675 +/-  0.251 |    0.000 +/-  0.061 |   -0.010 +/-  1.856
ARG  72 | R ARG  72 |   -0.000 +/-  5.912 |   -0.057 +/-  2.150 |    9.209 +/- 17.496 |   -9.173 +/- 12.585 |   -0.002 +/-  0.269 |   -0.023 +/-  7.672
LYS  73 | R LYS  73 |    0.000 +/-  4.526 |   -0.471 +/-  1.556 |  -11.170 +/-  8.097 |    9.919 +/-  7.267 |   -0.309 +/-  0.228 |   -2.030 +/-  5.126
MET  74 | R MET  74 |   -0.000 +/-  3.219 |   -0.313 +/-  1.413 |    0.338 +/-  1.222 |   -0.342 +/-  1.162 |   -0.044 +/-  0.200 |   -0.361 +/-  3.537
LYS  75 | R LYS  75 |   -0.000 +/-  3.992 |   -0.010 +/-  1.407 |   16.908 +/- 12.637 |  -16.905 +/- 12.344 |    0.000 +/-  0.095 |   -0.007 +/-  4.887
ASP  76 | R ASP  76 |   -0.000 +/-  2.958 |   -0.007 +/-  1.455 |  -11.821 +/- 20.436 |   11.864 +/- 18.211 |   -0.000 +/-  0.125 |    0.036 +/-  4.040
THR  77 | R THR  77 |   -0.000 +/-  2.417 |   -0.002 +/-  1.113 |    0.263 +/-  3.771 |   -0.252 +/-  3.311 |   -0.000 +/-  0.114 |    0.008 +/-  2.549
ASP  78 | R ASP  78 |    0.000 +/-  2.722 |   -0.001 +/-  0.838 |  -11.152 +/-  6.819 |   11.158 +/-  6.576 |    0.000 +/-  0.044 |    0.005 +/-  2.504
SER  79 | R SER  79 |    0.000 +/-  1.687 |   -0.001 +/-  0.814 |    0.301 +/-  1.975 |   -0.300 +/-  1.815 |   -0.000 +/-  0.060 |   -0.000 +/-  1.942
GLU  80 | R GLU  80 |   -0.000 +/-  3.286 |   -0.001 +/-  1.469 |  -13.093 +/- 10.517 |   13.084 +/- 11.045 |   -0.000 +/-  0.146 |   -0.009 +/-  3.401
GLU  81 | R GLU  81 |    0.000 +/-  3.031 |   -0.002 +/-  1.467 |  -17.126 +/-  9.172 |   17.112 +/-  9.379 |    0.000 +/-  0.123 |   -0.016 +/-  3.310
GLU  82 | R GLU  82 |    0.000 +/-  3.324 |   -0.002 +/-  1.214 |  -14.787 +/- 10.306 |   14.790 +/- 10.346 |   -0.000 +/-  0.092 |    0.001 +/-  3.454
ILE  83 | R ILE  83 |    0.000 +/-  3.952 |   -0.008 +/-  1.690 |    0.745 +/-  0.533 |   -0.742 +/-  0.368 |    0.000 +/-  0.124 |   -0.005 +/-  3.926
ARG  84 | R ARG  84 |    0.000 +/-  4.715 |   -0.003 +/-  1.374 |   13.599 +/- 10.879 |  -13.632 +/-  8.707 |    0.000 +/-  0.103 |   -0.035 +/-  5.168
GLU  85 | R GLU  85 |   -0.000 +/-  3.528 |   -0.003 +/-  1.686 |  -12.538 +/-  9.618 |   12.555 +/-  8.864 |   -0.000 +/-  0.061 |    0.013 +/-  3.464
ALA  86 | R ALA  86 |   -0.000 +/-  1.926 |   -0.007 +/-  0.583 |    0.651 +/-  0.323 |   -0.643 +/-  0.256 |    0.000 +/-  0.003 |    0.001 +/-  1.935
PHE  87 | R PHE  87 |   -0.000 +/-  3.742 |   -0.021 +/-  0.992 |    0.550 +/-  0.561 |   -0.638 +/-  0.456 |    0.000 +/-  0.016 |   -0.109 +/-  3.934
ARG  88 | R ARG  88 |   -0.000 +/-  4.806 |   -0.006 +/-  1.709 |   10.643 +/-  6.897 |  -10.679 +/-  6.255 |    0.000 +/-  0.080 |   -0.041 +/-  4.287
VAL  89 | R VAL  89 |    0.000 +/-  2.896 |   -0.022 +/-  1.071 |    0.137 +/-  0.517 |   -0.125 +/-  0.308 |   -0.000 +/-  0.132 |   -0.010 +/-  2.824
PHE  90 | R PHE  90 |   -0.000 +/-  3.552 |   -0.211 +/-  1.328 |    0.512 +/-  0.701 |   -0.766 +/-  0.585 |   -0.003 +/-  0.071 |   -0.469 +/-  3.671
ASP  91 | R ASP  91 |    0.000 +/-  3.264 |   -0.008 +/-  1.785 |  -14.871 +/-  5.414 |   14.425 +/-  4.070 |    0.000 +/-  0.004 |   -0.454 +/-  4.142
LYS  92 | R LYS  92 |    0.000 +/-  3.969 |   -0.138 +/-  1.290 |    1.467 +/- 10.114 |   -1.322 +/-  9.934 |   -0.065 +/-  0.121 |   -0.057 +/-  4.361
ASP  93 | R ASP  93 |   -0.000 +/-  5.216 |   -0.004 +/-  1.508 |  -15.199 +/-  7.514 |   14.808 +/-  3.881 |    0.000 +/-  0.038 |   -0.394 +/-  3.654
GLY  94 | R GLY  94 |    0.000 +/-  0.840 |   -0.001 +/-  0.253 |   -0.383 +/-  0.156 |    0.382 +/-  0.143 |   -0.000 +/-  0.010 |   -0.001 +/-  0.814
ASN  95 | R ASN  95 |    0.000 +/-  3.685 |   -0.002 +/-  1.583 |    0.016 +/-  3.801 |   -0.243 +/-  1.315 |   -0.000 +/-  0.037 |   -0.229 +/-  3.009
GLY  96 | R GLY  96 |   -0.000 +/-  0.790 |   -0.001 +/-  0.280 |   -0.464 +/-  0.131 |    0.461 +/-  0.129 |   -0.000 +/-  0.004 |   -0.004 +/-  0.799
TYR  97 | R TYR  97 |    0.000 +/-  4.052 |   -0.012 +/-  1.470 |    0.701 +/-  2.225 |   -0.737 +/-  0.995 |   -0.000 +/-  0.075 |   -0.048 +/-  4.115
ILE  98 | R ILE  98 |    0.000 +/-  3.009 |   -0.043 +/-  1.560 |    0.851 +/-  0.337 |   -0.797 +/-  0.171 |    0.000 +/-  0.004 |    0.011 +/-  3.000
SER  99 | R SER  99 |    0.000 +/-  1.969 |   -0.009 +/-  0.748 |    0.535 +/-  1.028 |   -0.626 +/-  1.039 |   -0.000 +/-  0.039 |   -0.100 +/-  2.387
ALA 100 | R ALA 100 |    0.000 +/-  1.940 |   -0.022 +/-  0.597 |    0.956 +/-  0.416 |   -0.935 +/-  0.361 |    0.000 +/-  0.067 |   -0.001 +/-  2.005
ALA 101 | R ALA 101 |    0.000 +/-  1.661 |   -0.006 +/-  0.582 |    0.714 +/-  0.371 |   -0.705 +/-  0.284 |   -0.000 +/-  0.087 |    0.003 +/-  1.773
GLU 102 | R GLU 102 |   -0.000 +/-  4.253 |   -0.018 +/-  1.866 |  -16.257 +/-  6.629 |   15.705 +/-  4.425 |   -0.000 +/-  0.017 |   -0.571 +/-  4.417
LEU 103 | R LEU 103 |    0.000 +/-  3.369 |   -0.686 +/-  1.282 |    0.945 +/-  0.543 |   -0.651 +/-  0.233 |   -0.059 +/-  0.019 |   -0.450 +/-  3.588
ARG 104 | R ARG 104 |    0.000 +/-  5.226 |   -0.048 +/-  1.664 |   15.677 +/- 12.604 |  -15.997 +/- 10.310 |    0.000 +/-  0.257 |   -0.368 +/-  4.147
HIE 105 | R HIE 105 |   -0.000 +/-  3.386 |   -0.550 +/-  1.068 |   -3.329 +/-  3.594 |    2.846 +/-  2.697 |   -0.129 +/-  0.154 |   -1.162 +/-  3.788
VAL 106 | R VAL 106 |    0.000 +/-  3.306 |   -1.246 +/-  1.197 |    0.386 +/-  0.545 |   -0.121 +/-  0.257 |   -0.161 +/-  0.086 |   -1.142 +/-  3.512
MET 107 | R MET 107 |    0.000 +/-  3.198 |   -1.086 +/-  0.927 |    0.686 +/-  1.593 |   -0.555 +/-  1.025 |   -0.080 +/-  0.039 |   -1.035 +/-  3.337
THR 108 | R THR 108 |    0.000 +/-  2.850 |   -0.224 +/-  1.305 |    1.719 +/-  1.517 |   -1.114 +/-  0.999 |   -0.006 +/-  0.084 |    0.374 +/-  3.117
ASN 109 | R ASN 109 |   -0.000 +/-  3.262 |   -0.390 +/-  1.378 |    1.394 +/-  4.364 |   -0.686 +/-  3.619 |   -0.056 +/-  0.197 |    0.263 +/-  2.925
LEU 110 | R LEU 110 |   -0.000 +/-  3.083 |   -2.657 +/-  1.304 |    1.276 +/-  0.558 |   -0.450 +/-  0.275 |   -0.526 +/-  0.064 |   -2.357 +/-  3.293
GLY 111 | R GLY 111 |    0.000 +/-  0.718 |   -0.072 +/-  0.248 |   -0.914 +/-  0.268 |    0.878 +/-  0.253 |   -0.000 +/-  0.011 |   -0.108 +/-  0.775
GLU 112 | R GLU 112 |    0.000 +/-  3.219 |   -1.116 +/-  0.931 |  -24.235 +/-  8.038 |   25.077 +/-  8.106 |   -0.252 +/-  0.071 |   -0.526 +/-  3.046
LYS 113 | R LYS 113 |    0.000 +/-  3.611 |   -0.883 +/-  1.438 |   23.843 +/- 12.209 |  -23.300 +/- 12.124 |   -0.005 +/-  0.152 |   -0.344 +/-  4.360
LEU 114 | R LEU 114 |    0.000 +/-  3.258 |   -2.661 +/-  1.404 |    1.250 +/-  0.502 |   -0.989 +/-  0.230 |   -0.377 +/-  0.071 |   -2.777 +/-  3.578
THR 115 | R THR 115 |    0.000 +/-  2.640 |   -0.136 +/-  0.908 |    0.707 +/-  3.821 |   -0.550 +/-  3.431 |   -0.011 +/-  0.099 |    0.011 +/-  2.842
ASP 116 | R ASP 116 |    0.000 +/-  3.150 |   -0.034 +/-  1.048 |  -22.659 +/- 14.979 |   22.729 +/- 14.708 |   -0.000 +/-  0.183 |    0.036 +/-  2.855
GLU 117 | R GLU 117 |    0.000 +/-  2.888 |   -0.028 +/-  0.942 |  -22.329 +/-  8.789 |   22.363 +/-  8.924 |   -0.000 +/-  0.110 |    0.007 +/-  2.942
GLU 118 | R GLU 118 |   -0.000 +/-  2.891 |   -0.987 +/-  1.073 |  -40.107 +/-  7.948 |   41.015 +/-  7.548 |   -0.223 +/-  0.072 |   -0.302 +/-  2.635
VAL 119 | R VAL 119 |   -0.000 +/-  3.602 |   -0.516 +/-  1.375 |    0.472 +/-  0.441 |   -0.352 +/-  0.198 |   -0.018 +/-  0.016 |   -0.414 +/-  3.678
ASP 120 | R ASP 120 |   -0.000 +/-  3.077 |   -0.024 +/-  1.333 |  -24.065 +/- 11.013 |   24.006 +/-  9.615 |   -0.000 +/-  0.105 |   -0.083 +/-  2.992
GLU 121 | R GLU 121 |    0.000 +/-  2.896 |   -0.177 +/-  1.437 |  -33.690 +/-  7.978 |   33.727 +/-  7.195 |   -0.032 +/-  0.091 |   -0.171 +/-  2.888
MET 122 | R MET 122 |    0.000 +/-  3.090 |   -3.157 +/-  1.058 |    0.485 +/-  1.121 |   -0.679 +/-  0.783 |   -0.334 +/-  0.041 |   -3.685 +/-  3.121
ILE 123 | R ILE 123 |    0.000 +/-  3.201 |   -0.105 +/-  1.456 |    0.805 +/-  0.300 |   -0.789 +/-  0.229 |    0.000 +/-  0.028 |   -0.089 +/-  3.191
ARG 124 | R ARG 124 |   -0.000 +/-  4.888 |   -0.046 +/-  1.781 |   23.827 +/- 14.857 |  -23.788 +/- 11.555 |    0.000 +/-  0.112 |   -0.007 +/-  5.510
GLU 125 | R GLU 125 |    0.000 +/-  3.492 |   -1.222 +/-  1.125 |  -58.082 +/- 11.420 |   58.304 +/- 10.989 |   -0.327 +/-  0.090 |   -1.326 +/-  3.144
ALA 126 | R ALA 126 |    0.000 +/-  2.089 |   -0.761 +/-  0.674 |    1.798 +/-  0.264 |   -1.745 +/-  0.194 |   -0.100 +/-  0.044 |   -0.808 +/-  2.149
ASP 127 | R ASP 127 |   -0.000 +/-  3.233 |   -0.042 +/-  2.210 |  -28.785 +/-  6.590 |   27.877 +/-  4.643 |    0.000 +/-  0.023 |   -0.951 +/-  4.653
ILE 128 | R ILE 128 |    0.000 +/-  3.823 |   -0.064 +/-  1.548 |    1.419 +/-  0.303 |   -1.388 +/-  0.234 |   -0.012 +/-  0.091 |   -0.045 +/-  3.851
ASP 129 | R ASP 129 |    0.000 +/-  5.389 |   -0.006 +/-  2.201 |  -24.690 +/- 11.107 |   23.985 +/-  7.509 |   -0.000 +/-  0.055 |   -0.712 +/-  4.059
GLY 130 | R GLY 130 |    0.000 +/-  0.600 |   -0.001 +/-  0.222 |   -0.797 +/-  0.185 |    0.792 +/-  0.160 |    0.000 +/-  0.010 |   -0.006 +/-  0.629
ASP 131 | R ASP 131 |    0.000 +/-  4.298 |   -0.005 +/-  2.017 |  -25.328 +/-  9.202 |   24.469 +/-  6.898 |    0.000 +/-  0.039 |   -0.865 +/-  4.943
GLY 132 | R GLY 132 |   -0.000 +/-  0.809 |   -0.003 +/-  0.286 |   -0.901 +/-  0.173 |    0.890 +/-  0.168 |   -0.000 +/-  0.010 |   -0.014 +/-  0.886
GLN 133 | R GLN 133 |    0.000 +/-  3.759 |   -0.012 +/-  1.513 |    1.192 +/-  4.003 |   -1.117 +/-  2.575 |   -0.000 +/-  0.106 |    0.063 +/-  3.415
VAL 134 | R VAL 134 |    0.000 +/-  2.735 |   -0.076 +/-  1.374 |    0.819 +/-  0.483 |   -0.691 +/-  0.154 |   -0.000 +/-  0.003 |    0.052 +/-  2.848
ASN 135 | R ASN 135 |    0.000 +/-  3.506 |   -0.006 +/-  1.077 |    0.485 +/-  2.789 |   -0.444 +/-  1.814 |   -0.000 +/-  0.078 |    0.035 +/-  2.740
TYR 136 | R TYR 136 |    0.000 +/-  3.799 |   -0.006 +/-  1.346 |    0.607 +/-  4.237 |   -0.616 +/-  3.880 |    0.000 +/-  0.142 |   -0.015 +/-  3.958
GLU 137 | R GLU 137 |    0.000 +/-  3.554 |   -0.005 +/-  1.228 |  -22.046 +/-  8.752 |   22.035 +/-  8.976 |   -0.000 +/-  0.100 |   -0.016 +/-  3.144
GLU 138 | R GLU 138 |    0.000 +/-  5.155 |   -0.028 +/-  2.848 |  -27.272 +/- 10.224 |   26.213 +/-  5.918 |    0.000 +/-  0.002 |   -1.087 +/-  6.283
PHE 139 | R PHE 139 |    0.000 +/-  3.811 |   -0.077 +/-  1.596 |    0.280 +/-  0.660 |   -0.518 +/-  0.428 |    0.000 +/-  0.027 |   -0.314 +/-  3.827
VAL 140 | R VAL 140 |    0.000 +/-  2.649 |   -0.054 +/-  1.395 |    0.496 +/-  0.473 |   -0.485 +/-  0.235 |    0.000 +/-  0.149 |   -0.044 +/-  2.703
GLN 141 | R GLN 141 |   -0.000 +/-  4.050 |   -0.100 +/-  1.446 |    1.886 +/-  5.705 |   -1.648 +/-  4.238 |   -0.009 +/-  0.138 |    0.129 +/-  3.404
MET 142 | R MET 142 |    0.000 +/-  2.979 |   -1.023 +/-  1.036 |    1.100 +/-  0.952 |   -1.032 +/-  0.874 |   -0.105 +/-  0.045 |   -1.060 +/-  2.909
MET 143 | R MET 143 |    0.000 +/-  3.113 |   -1.389 +/-  1.390 |    0.064 +/-  1.151 |   -0.121 +/-  0.986 |   -0.140 +/-  0.138 |   -1.586 +/-  3.129
THR 144 | R THR 144 |   -0.000 +/-  2.613 |   -1.073 +/-  1.155 |    0.492 +/-  1.589 |    0.074 +/-  1.049 |   -0.150 +/-  0.081 |   -0.657 +/-  2.866
ALA 145 | R ALA 145 |    0.000 +/-  1.942 |   -0.916 +/-  0.512 |  -11.284 +/-  1.585 |   10.962 +/-  1.427 |   -0.243 +/-  0.059 |   -1.481 +/-  1.972
 CA 146 | R  CA 146 |    0.000 +/-  3.843 |   -0.001 +/-  1.288 |   31.145 +/- 19.126 |  -29.862 +/- 12.167 |    0.000 +/-  0.000 |    1.282 +/- 12.154
 CW 147 | R  CW 147 |   -0.000 +/-  3.420 |   -0.002 +/-  2.124 |   -0.125 +/-  6.157 |    0.115 +/-  0.758 |   -0.000 +/-  0.008 |   -0.011 +/-  3.542
 CA 148 | R  CA 148 |   -0.000 +/-  4.414 |   -0.000 +/-  1.396 |   26.305 +/- 18.838 |  -25.729 +/- 11.453 |    0.000 +/-  0.000 |    0.575 +/- 11.962
 CW 149 | R  CW 149 |    0.000 +/-  3.740 |   -0.001 +/-  1.433 |    0.128 +/-  6.120 |   -0.138 +/-  0.875 |    0.000 +/-  0.038 |   -0.011 +/-  2.560
 CA 150 | R  CA 150 |   -0.000 +/-  5.429 |   -0.001 +/-  0.108 |   40.142 +/- 14.266 |  -38.720 +/- 11.697 |    0.000 +/-  0.000 |    1.421 +/-  9.104
 CW 151 | R  CW 151 |   -0.000 +/-  3.003 |   -0.001 +/-  1.623 |   -0.015 +/-  4.414 |   -0.007 +/-  1.357 |    0.000 +/-  0.030 |   -0.022 +/-  2.822
 CA 152 | R  CA 152 |    0.000 +/-  4.569 |   -0.001 +/-  0.288 |   63.377 +/- 19.657 |  -60.672 +/- 11.799 |    0.000 +/-  0.000 |    2.704 +/- 10.046
 CW 153 | R  CW 153 |    0.000 +/-  3.440 |   -0.002 +/-  1.917 |   -0.069 +/-  5.367 |    0.099 +/-  1.331 |   -0.000 +/-  0.028 |    0.028 +/-  2.937
TYR 154 | L TYR   1 |   -0.000 +/-  3.895 |   -2.888 +/-  0.935 |  -18.660 +/-  1.882 |   20.363 +/-  1.651 |   -0.532 +/-  0.084 |   -1.718 +/-  3.940
LYS 155 | L LYS   2 |    0.000 +/-  4.318 |   -2.351 +/-  1.164 | -128.248 +/- 14.330 |  126.962 +/- 14.049 |   -0.380 +/-  0.131 |   -4.018 +/-  4.342
LYS 156 | L LYS   3 |   -0.000 +/-  4.281 |   -1.550 +/-  1.693 | -136.459 +/- 17.791 |  134.201 +/- 15.883 |   -0.290 +/-  0.158 |   -4.099 +/-  4.779
LEU 157 | L LEU   4 |    0.000 +/-  3.245 |   -5.436 +/-  1.209 |   -3.056 +/-  0.660 |    3.981 +/-  0.213 |   -0.988 +/-  0.054 |   -5.497 +/-  3.288
ALA 158 | L ALA   5 |    0.000 +/-  1.956 |   -1.731 +/-  0.672 |   -4.859 +/-  0.317 |    4.918 +/-  0.218 |   -0.255 +/-  0.030 |   -1.926 +/-  1.985
GLU 159 | L GLU   6 |    0.000 +/-  3.526 |   -0.962 +/-  1.153 |  121.710 +/- 13.688 | -120.221 +/- 13.096 |   -0.211 +/-  0.105 |    0.316 +/-  3.255
ALA 160 | L ALA   7 |    0.000 +/-  2.008 |   -0.303 +/-  0.528 |   -5.042 +/-  0.366 |    5.040 +/-  0.296 |   -0.014 +/-  0.103 |   -0.319 +/-  2.077
VAL 161 | L VAL   8 |    0.000 +/-  3.006 |   -2.737 +/-  1.450 |   -2.853 +/-  0.604 |    3.215 +/-  0.197 |   -0.458 +/-  0.069 |   -2.833 +/-  3.191
LYS 162 | L LYS   9 |    0.000 +/-  3.943 |   -2.491 +/-  1.211 | -119.906 +/- 10.600 |  120.841 +/-  9.850 |   -0.448 +/-  0.117 |   -2.003 +/-  4.314
TYR 163 | L TYR  10 |    0.000 +/-  3.586 |   -4.336 +/-  1.287 |   -4.887 +/-  3.464 |    5.956 +/-  2.817 |   -0.778 +/-  0.122 |   -4.044 +/-  3.910
SER 164 | L SER  11 |   -0.000 +/-  2.271 |   -1.146 +/-  0.809 |   -3.775 +/-  2.501 |    4.616 +/-  2.070 |   -0.168 +/-  0.087 |   -0.472 +/-  3.202
ALA 165 | L ALA  12 |   -0.000 +/-  2.149 |   -1.760 +/-  0.568 |   -3.945 +/-  0.265 |    4.112 +/-  0.173 |   -0.449 +/-  0.035 |   -2.043 +/-  2.256
LYS 166 | L LYS  13 |   -0.000 +/-  3.760 |   -3.807 +/-  1.613 | -108.843 +/-  9.424 |  116.178 +/-  8.452 |   -0.940 +/-  0.103 |    2.589 +/-  4.171
LEU 167 | L LEU  14 |    0.000 +/-  2.939 |   -4.318 +/-  1.353 |   20.302 +/-  2.019 |  -21.105 +/-  1.516 |   -0.991 +/-  0.092 |   -6.113 +/-  3.086

Backbone Energy Decomposition:
Residue |  Location |       Internal      |    van der Waals    |    Electrostatic    |   Polar Solvation   |    Non-Polar Solv.  |       TOTAL
-------------------------------------------------------------------------------------------------------------------------------------------------------
GLN   1 | R GLN   1 |    0.000 +/-  1.845 |   -0.011 +/-  0.900 |   20.292 +/-  9.073 |  -19.977 +/- 10.361 |   -0.002 +/-  0.108 |    0.302 +/-  3.434
LEU   2 | R LEU   2 |    0.000 +/-  1.658 |   -0.011 +/-  0.896 |    0.403 +/-  2.699 |   -0.356 +/-  2.314 |   -0.000 +/-  0.077 |    0.036 +/-  2.156
THR   3 | R THR   3 |   -0.000 +/-  1.394 |   -0.018 +/-  1.059 |   -0.863 +/-  2.837 |    0.849 +/-  2.078 |    0.000 +/-  0.039 |   -0.032 +/-  2.137
GLU   4 | R GLU   4 |    0.000 +/-  1.626 |   -0.011 +/-  1.211 |   -4.010 +/-  3.452 |    3.980 +/-  2.611 |    0.000 +/-  0.042 |   -0.041 +/-  1.960
GLU   5 | R GLU   5 |   -0.000 +/-  1.420 |   -0.053 +/-  1.113 |   -4.461 +/-  2.712 |    4.476 +/-  2.222 |   -0.000 +/-  0.075 |   -0.039 +/-  1.825
GLN   6 | R GLN   6 |   -0.000 +/-  1.650 |   -0.236 +/-  1.104 |   -1.186 +/-  2.004 |    1.345 +/-  1.487 |   -0.005 +/-  0.017 |   -0.083 +/-  2.022
ILE   7 | R ILE   7 |   -0.000 +/-  1.575 |   -0.056 +/-  1.228 |   -0.847 +/-  1.620 |    0.862 +/-  0.986 |    0.000 +/-  0.000 |   -0.041 +/-  1.988
ALA   8 | R ALA   8 |    0.000 +/-  1.613 |   -0.048 +/-  0.803 |   -0.441 +/-  2.181 |    0.421 +/-  1.811 |    0.000 +/-  0.039 |   -0.068 +/-  1.853
GLU   9 | R GLU   9 |    0.000 +/-  1.663 |   -0.398 +/-  0.913 |   -3.838 +/-  2.479 |    3.980 +/-  1.825 |   -0.015 +/-  0.022 |   -0.271 +/-  1.811
PHE  10 | R PHE  10 |   -0.000 +/-  1.609 |   -0.342 +/-  1.094 |   -0.072 +/-  1.671 |    0.144 +/-  0.956 |   -0.004 +/-  0.006 |   -0.274 +/-  1.916
LYS  11 | R LYS  11 |    0.000 +/-  1.576 |   -0.051 +/-  1.216 |    5.259 +/-  3.497 |   -5.131 +/-  2.186 |    0.000 +/-  0.024 |    0.077 +/-  2.118
GLU  12 | R GLU  12 |   -0.000 +/-  1.468 |   -0.073 +/-  1.112 |   -3.247 +/-  3.369 |    3.190 +/-  2.101 |   -0.000 +/-  0.028 |   -0.130 +/-  2.091
ALA  13 | R ALA  13 |    0.000 +/-  1.342 |   -0.375 +/-  1.112 |   -0.345 +/-  1.933 |    0.697 +/-  1.070 |   -0.019 +/-  0.023 |   -0.042 +/-  1.684
PHE  14 | R PHE  14 |    0.000 +/-  1.756 |   -0.126 +/-  1.171 |   -0.169 +/-  1.791 |    0.244 +/-  0.908 |   -0.000 +/-  0.001 |   -0.052 +/-  1.790
SER  15 | R SER  15 |    0.000 +/-  1.470 |   -0.033 +/-  0.882 |   -0.310 +/-  1.567 |    0.389 +/-  1.079 |    0.000 +/-  0.031 |    0.046 +/-  1.910
LEU  16 | R LEU  16 |   -0.000 +/-  1.487 |   -0.112 +/-  1.045 |   -0.947 +/-  2.991 |    1.119 +/-  1.690 |   -0.002 +/-  0.043 |    0.058 +/-  2.018
PHE  17 | R PHE  17 |    0.000 +/-  1.714 |   -0.171 +/-  1.355 |   -0.547 +/-  2.728 |    0.832 +/-  1.738 |   -0.014 +/-  0.023 |    0.101 +/-  2.435
ASP  18 | R ASP  18 |    0.000 +/-  1.604 |   -0.034 +/-  0.925 |   -4.406 +/-  3.972 |    4.314 +/-  2.992 |    0.000 +/-  0.017 |   -0.126 +/-  1.960
LYS  19 | R LYS  19 |    0.000 +/-  1.688 |   -0.008 +/-  1.108 |    3.880 +/-  3.252 |   -3.771 +/-  2.030 |   -0.000 +/-  0.051 |    0.100 +/-  2.538
ASP  20 | R ASP  20 |    0.000 +/-  1.461 |   -0.003 +/-  1.001 |   -2.726 +/-  1.601 |    2.734 +/-  1.442 |    0.000 +/-  0.025 |    0.005 +/-  1.779
GLY  21 | R GLY  21 |    0.000 +/-  1.622 |   -0.002 +/-  0.885 |    0.670 +/-  1.344 |   -0.636 +/-  0.777 |   -0.000 +/-  0.037 |    0.032 +/-  1.755
ASP  22 | R ASP  22 |   -0.000 +/-  1.716 |   -0.002 +/-  0.934 |   -2.670 +/-  1.451 |    2.694 +/-  1.129 |    0.000 +/-  0.025 |    0.022 +/-  2.074
GLY  23 | R GLY  23 |    0.000 +/-  1.642 |   -0.006 +/-  0.962 |    0.478 +/-  1.815 |   -0.418 +/-  1.290 |    0.000 +/-  0.058 |    0.054 +/-  1.909
THR  24 | R THR  24 |    0.000 +/-  2.581 |   -0.007 +/-  1.883 |   -0.311 +/-  3.824 |    0.239 +/-  0.502 |    0.000 +/-  0.000 |   -0.079 +/-  3.112
ILE  25 | R ILE  25 |    0.000 +/-  1.811 |   -0.009 +/-  1.195 |   -0.292 +/-  1.357 |    0.301 +/-  0.913 |    0.000 +/-  0.033 |    0.001 +/-  2.084
THR  26 | R THR  26 |   -0.000 +/-  1.544 |   -0.009 +/-  1.401 |   -0.447 +/-  1.879 |    0.459 +/-  1.013 |   -0.000 +/-  0.015 |    0.002 +/-  2.124
THR  27 | R THR  27 |    0.000 +/-  1.793 |   -0.008 +/-  1.014 |   -0.365 +/-  2.114 |    0.362 +/-  1.230 |    0.000 +/-  0.012 |   -0.010 +/-  1.887
LYS  28 | R LYS  28 |    0.000 +/-  1.589 |   -0.005 +/-  1.076 |    2.765 +/-  3.375 |   -2.700 +/-  2.239 |   -0.000 +/-  0.041 |    0.060 +/-  2.513
GLU  29 | R GLU  29 |   -0.000 +/-  1.559 |   -0.021 +/-  1.204 |   -2.802 +/-  2.212 |    2.806 +/-  1.584 |   -0.000 +/-  0.012 |   -0.018 +/-  2.093
LEU  30 | R LEU  30 |    0.000 +/-  1.405 |   -0.095 +/-  1.186 |   -0.604 +/-  1.620 |    0.640 +/-  0.919 |   -0.001 +/-  0.005 |   -0.061 +/-  1.767
GLY  31 | R GLY  31 |    0.000 +/-  1.525 |   -0.021 +/-  1.222 |    0.175 +/-  2.254 |   -0.178 +/-  1.674 |   -0.000 +/-  0.057 |   -0.024 +/-  2.032
THR  32 | R THR  32 |    0.000 +/-  1.678 |   -0.019 +/-  1.458 |   -0.511 +/-  2.616 |    0.642 +/-  1.264 |   -0.000 +/-  0.028 |    0.112 +/-  2.537
VAL  33 | R VAL  33 |    0.000 +/-  1.829 |   -0.084 +/-  1.540 |   -0.826 +/-  3.192 |    1.089 +/-  1.151 |   -0.000 +/-  0.010 |    0.179 +/-  2.680
MET  34 | R MET  34 |    0.000 +/-  1.642 |   -0.063 +/-  1.155 |   -0.764 +/-  1.918 |    0.737 +/-  1.084 |   -0.000 +/-  0.009 |   -0.091 +/-  2.156
ARG  35 | R ARG  35 |    0.000 +/-  1.638 |   -0.010 +/-  0.924 |    3.864 +/-  2.816 |   -3.695 +/-  2.286 |    0.000 +/-  0.047 |    0.159 +/-  2.171
SER  36 | R SER  36 |    0.000 +/-  1.661 |   -0.015 +/-  0.970 |   -0.807 +/-  2.040 |    0.955 +/-  1.605 |   -0.000 +/-  0.048 |    0.133 +/-  1.923
LEU  37 | R LEU  37 |   -0.000 +/-  1.835 |   -0.015 +/-  1.007 |   -0.471 +/-  4.030 |    0.508 +/-  3.008 |   -0.000 +/-  0.124 |    0.021 +/-  2.339
GLY  38 | R GLY  38 |    0.000 +/-  1.468 |   -0.005 +/-  0.791 |    0.591 +/-  2.410 |   -0.559 +/-  1.725 |    0.000 +/-  0.091 |    0.028 +/-  1.599
GLN  39 | R GLN  39 |   -0.000 +/-  1.350 |   -0.005 +/-  1.113 |   -0.639 +/-  2.771 |    0.665 +/-  1.850 |    0.000 +/-  0.045 |    0.021 +/-  2.151
ASN  40 | R ASN  40 |   -0.000 +/-  1.616 |   -0.003 +/-  0.838 |   -0.035 +/-  2.541 |    0.059 +/-  1.898 |   -0.000 +/-  0.084 |    0.022 +/-  2.084
PRO  41 | R PRO  41 |    0.000 +/-  1.630 |   -0.003 +/-  0.800 |   -2.320 +/-  3.953 |    2.309 +/-  3.393 |    0.000 +/-  0.062 |   -0.013 +/-  2.297
THR  42 | R THR  42 |   -0.000 +/-  1.499 |   -0.002 +/-  1.214 |   -0.269 +/-  2.549 |    0.262 +/-  1.618 |    0.000 +/-  0.030 |   -0.009 +/-  2.268
GLU  43 | R GLU  43 |    0.000 +/-  1.679 |   -0.001 +/-  1.055 |   -1.838 +/-  2.599 |    1.825 +/-  2.046 |   -0.000 +/-  0.037 |   -0.015 +/-  2.059
ALA  44 | R ALA  44 |   -0.000 +/-  1.323 |   -0.001 +/-  0.803 |   -0.360 +/-  2.065 |    0.364 +/-  1.854 |    0.000 +/-  0.045 |    0.003 +/-  1.675
GLU  45 | R GLU  45 |    0.000 +/-  1.689 |   -0.006 +/-  0.968 |   -1.702 +/-  2.479 |    1.701 +/-  2.095 |    0.000 +/-  0.027 |   -0.006 +/-  1.900
LEU  46 | R LEU  46 |   -0.000 +/-  1.614 |   -0.008 +/-  1.017 |   -0.283 +/-  1.517 |    0.276 +/-  1.038 |    0.000 +/-  0.001 |   -0.015 +/-  1.769
GLN  47 | R GLN  47 |    0.000 +/-  1.561 |   -0.003 +/-  1.092 |   -0.383 +/-  3.068 |    0.381 +/-  1.506 |    0.000 +/-  0.032 |   -0.005 +/-  2.322
ASP  48 | R ASP  48 |   -0.000 +/-  1.519 |   -0.008 +/-  0.916 |   -1.977 +/-  2.620 |    1.968 +/-  1.698 |   -0.000 +/-  0.032 |   -0.017 +/-  1.940
MET  49 | R MET  49 |    0.000 +/-  1.504 |   -0.051 +/-  1.028 |   -0.193 +/-  1.963 |    0.241 +/-  1.081 |   -0.000 +/-  0.020 |   -0.003 +/-  1.837
ILE  50 | R ILE  50 |   -0.000 +/-  1.475 |   -0.019 +/-  1.206 |   -0.394 +/-  1.493 |    0.396 +/-  0.972 |    0.000 +/-  0.000 |   -0.018 +/-  2.045
ASN  51 | R ASN  51 |    0.000 +/-  1.677 |   -0.008 +/-  0.898 |   -0.224 +/-  1.713 |    0.241 +/-  1.364 |   -0.000 +/-  0.047 |    0.010 +/-  1.975
GLU  52 | R GLU  52 |   -0.000 +/-  1.736 |   -0.028 +/-  1.003 |   -1.827 +/-  5.008 |    1.835 +/-  3.913 |    0.000 +/-  0.061 |   -0.020 +/-  2.541
VAL  53 | R VAL  53 |    0.000 +/-  1.805 |   -0.043 +/-  1.108 |   -0.466 +/-  1.583 |    0.520 +/-  1.177 |   -0.000 +/-  0.030 |    0.011 +/-  2.112
ASP  54 | R ASP  54 |   -0.000 +/-  1.486 |   -0.010 +/-  0.970 |   -2.139 +/-  3.834 |    2.165 +/-  3.457 |   -0.000 +/-  0.042 |    0.016 +/-  2.135
ALA  55 | R ALA  55 |   -0.000 +/-  1.576 |   -0.003 +/-  1.218 |   -0.482 +/-  1.654 |    0.529 +/-  0.688 |    0.000 +/-  0.027 |    0.044 +/-  2.437
ASP  56 | R ASP  56 |   -0.000 +/-  1.662 |   -0.001 +/-  1.212 |   -2.246 +/-  1.569 |    2.249 +/-  1.229 |   -0.000 +/-  0.028 |    0.002 +/-  1.852
GLY  57 | R GLY  57 |    0.000 +/-  1.744 |   -0.001 +/-  0.823 |    0.419 +/-  1.506 |   -0.410 +/-  1.076 |    0.000 +/-  0.041 |    0.009 +/-  1.915
ASN  58 | R ASN  58 |   -0.000 +/-  1.591 |   -0.001 +/-  1.395 |    0.010 +/-  1.643 |    0.014 +/-  0.894 |    0.000 +/-  0.030 |    0.024 +/-  1.896
GLY  59 | R GLY  59 |    0.000 +/-  1.839 |   -0.002 +/-  1.061 |    0.343 +/-  1.901 |   -0.325 +/-  1.398 |   -0.000 +/-  0.045 |    0.016 +/-  2.238
THR  60 | R THR  60 |    0.000 +/-  2.854 |   -0.003 +/-  1.387 |   -0.131 +/-  3.889 |    0.102 +/-  0.840 |    0.000 +/-  0.000 |   -0.032 +/-  3.070
ILE  61 | R ILE  61 |   -0.000 +/-  1.773 |   -0.006 +/-  1.027 |   -0.236 +/-  1.899 |    0.257 +/-  1.444 |    0.000 +/-  0.030 |    0.015 +/-  2.239
ASP  62 | R ASP  62 |    0.000 +/-  1.830 |   -0.008 +/-  1.417 |   -2.704 +/-  3.539 |    2.686 +/-  1.587 |    0.000 +/-  0.004 |   -0.027 +/-  2.297
PHE  63 | R PHE  63 |   -0.000 +/-  1.387 |   -0.013 +/-  1.229 |   -0.570 +/-  2.633 |    0.631 +/-  1.649 |    0.000 +/-  0.018 |    0.048 +/-  1.753
PRO  64 | R PRO  64 |   -0.000 +/-  1.466 |   -0.008 +/-  0.917 |   -3.200 +/-  3.509 |    3.164 +/-  1.789 |    0.000 +/-  0.035 |   -0.044 +/-  2.206
GLU  65 | R GLU  65 |   -0.000 +/-  1.442 |   -0.017 +/-  1.259 |   -2.515 +/-  1.915 |    2.543 +/-  1.347 |   -0.000 +/-  0.006 |    0.011 +/-  1.740
PHE  66 | R PHE  66 |    0.000 +/-  1.452 |   -0.087 +/-  1.027 |   -0.374 +/-  1.606 |    0.494 +/-  0.748 |   -0.000 +/-  0.002 |    0.033 +/-  1.765
LEU  67 | R LEU  67 |   -0.000 +/-  1.579 |   -0.048 +/-  0.947 |   -0.840 +/-  1.515 |    0.805 +/-  0.934 |   -0.000 +/-  0.026 |   -0.084 +/-  1.745
THR  68 | R THR  68 |   -0.000 +/-  1.682 |   -0.025 +/-  1.047 |   -0.558 +/-  1.646 |    0.616 +/-  0.821 |    0.000 +/-  0.023 |    0.032 +/-  2.049
MET  69 | R MET  69 |   -0.000 +/-  1.403 |   -0.125 +/-  1.334 |   -0.192 +/-  1.566 |    0.520 +/-  1.159 |   -0.000 +/-  0.021 |    0.203 +/-  1.700
MET  70 | R MET  70 |    0.000 +/-  1.458 |   -0.184 +/-  1.086 |   -0.627 +/-  1.520 |    0.871 +/-  1.067 |   -0.012 +/-  0.033 |    0.049 +/-  2.018
ALA  71 | R ALA  71 |   -0.000 +/-  1.328 |   -0.041 +/-  1.068 |   -1.179 +/-  2.171 |    1.173 +/-  1.184 |    0.000 +/-  0.043 |   -0.047 +/-  1.788
ARG  72 | R ARG  72 |    0.000 +/-  1.525 |   -0.025 +/-  0.976 |    3.748 +/-  2.370 |   -3.398 +/-  2.315 |   -0.000 +/-  0.034 |    0.325 +/-  2.376
LYS  73 | R LYS  73 |   -0.000 +/-  1.485 |   -0.054 +/-  1.000 |    3.585 +/-  2.568 |   -3.001 +/-  2.323 |   -0.000 +/-  0.042 |    0.530 +/-  2.187
MET  74 | R MET  74 |    0.000 +/-  1.680 |   -0.025 +/-  1.264 |   -0.921 +/-  1.414 |    0.961 +/-  1.148 |   -0.000 +/-  0.016 |    0.015 +/-  2.361
LYS  75 | R LYS  75 |    0.000 +/-  1.374 |   -0.008 +/-  1.035 |    4.222 +/-  2.534 |   -4.095 +/-  1.889 |   -0.000 +/-  0.029 |    0.119 +/-  2.265
ASP  76 | R ASP  76 |   -0.000 +/-  1.613 |   -0.003 +/-  1.143 |   -3.488 +/-  3.138 |    3.461 +/-  3.295 |    0.000 +/-  0.040 |   -0.031 +/-  3.049
THR  77 | R THR  77 |   -0.000 +/-  1.591 |   -0.001 +/-  1.212 |   -0.163 +/-  4.040 |    0.170 +/-  2.910 |    0.000 +/-  0.034 |    0.005 +/-  2.285
ASP  78 | R ASP  78 |   -0.000 +/-  1.956 |   -0.000 +/-  1.082 |   -2.489 +/-  4.282 |    2.488 +/-  3.225 |    0.000 +/-  0.057 |   -0.001 +/-  1.959
SER  79 | R SER  79 |    0.000 +/-  1.528 |   -0.000 +/-  0.971 |   -0.520 +/-  2.561 |    0.523 +/-  1.982 |   -0.000 +/-  0.063 |    0.003 +/-  1.992
GLU  80 | R GLU  80 |    0.000 +/-  1.633 |   -0.000 +/-  0.984 |   -2.709 +/-  4.132 |    2.706 +/-  3.432 |    0.000 +/-  0.053 |   -0.003 +/-  1.645
GLU  81 | R GLU  81 |    0.000 +/-  1.457 |   -0.001 +/-  0.970 |   -2.738 +/-  2.307 |    2.741 +/-  1.091 |    0.000 +/-  0.014 |    0.002 +/-  2.300
GLU  82 | R GLU  82 |    0.000 +/-  1.697 |   -0.002 +/-  1.094 |   -2.921 +/-  2.791 |    2.921 +/-  1.747 |    0.000 +/-  0.022 |   -0.002 +/-  1.987
ILE  83 | R ILE  83 |   -0.000 +/-  1.736 |   -0.003 +/-  1.165 |   -0.595 +/-  2.165 |    0.651 +/-  1.509 |   -0.000 +/-  0.009 |    0.052 +/-  2.235
ARG  84 | R ARG  84 |    0.000 +/-  1.295 |   -0.002 +/-  1.099 |    4.605 +/-  3.347 |   -4.543 +/-  3.016 |   -0.000 +/-  0.015 |    0.060 +/-  2.064
GLU  85 | R GLU  85 |   -0.000 +/-  1.578 |   -0.003 +/-  0.925 |   -2.609 +/-  2.675 |    2.625 +/-  2.111 |    0.000 +/-  0.009 |    0.013 +/-  1.950
ALA  86 | R ALA  86 |    0.000 +/-  1.590 |   -0.008 +/-  0.893 |   -0.019 +/-  1.535 |    0.135 +/-  0.950 |    0.000 +/-  0.015 |    0.108 +/-  1.863
PHE  87 | R PHE  87 |   -0.000 +/-  1.575 |   -0.006 +/-  1.266 |   -0.184 +/-  1.531 |    0.239 +/-  0.783 |    0.000 +/-  0.000 |    0.048 +/-  2.047
ARG  88 | R ARG  88 |    0.000 +/-  1.227 |   -0.004 +/-  1.002 |    4.126 +/-  2.140 |   -4.010 +/-  1.971 |    0.000 +/-  0.019 |    0.112 +/-  1.915
VAL  89 | R VAL  89 |    0.000 +/-  1.876 |   -0.019 +/-  1.320 |    0.734 +/-  4.103 |   -0.689 +/-  2.270 |    0.000 +/-  0.028 |    0.027 +/-  2.471
PHE  90 | R PHE  90 |   -0.000 +/-  1.580 |   -0.021 +/-  0.929 |   -0.061 +/-  1.730 |    0.246 +/-  1.524 |   -0.000 +/-  0.024 |    0.163 +/-  2.135
ASP  91 | R ASP  91 |    0.000 +/-  1.440 |   -0.010 +/-  0.740 |   -2.655 +/-  2.572 |    2.696 +/-  2.266 |   -0.000 +/-  0.014 |    0.031 +/-  1.761
LYS  92 | R LYS  92 |   -0.000 +/-  1.607 |   -0.007 +/-  1.237 |    3.885 +/-  2.101 |   -3.795 +/-  1.671 |    0.000 +/-  0.026 |    0.083 +/-  1.873
ASP  93 | R ASP  93 |    0.000 +/-  1.530 |   -0.003 +/-  0.947 |   -2.601 +/-  1.224 |    2.609 +/-  1.176 |   -0.000 +/-  0.036 |    0.005 +/-  1.740
GLY  94 | R GLY  94 |    0.000 +/-  1.969 |   -0.002 +/-  0.975 |    0.575 +/-  1.919 |   -0.559 +/-  0.648 |    0.000 +/-  0.046 |    0.015 +/-  2.169
ASN  95 | R ASN  95 |   -0.000 +/-  1.655 |   -0.001 +/-  1.112 |   -0.132 +/-  1.307 |    0.174 +/-  0.817 |    0.000 +/-  0.025 |    0.040 +/-  1.913
GLY  96 | R GLY  96 |    0.000 +/-  1.639 |   -0.002 +/-  0.860 |    0.114 +/-  1.396 |   -0.058 +/-  0.795 |   -0.000 +/-  0.040 |    0.053 +/-  2.035
TYR  97 | R TYR  97 |   -0.000 +/-  2.579 |   -0.003 +/-  1.277 |    0.119 +/-  3.342 |   -0.234 +/-  0.638 |    0.000 +/-  0.000 |   -0.118 +/-  2.741
ILE  98 | R ILE  98 |    0.000 +/-  1.799 |   -0.007 +/-  1.213 |   -0.015 +/-  2.714 |    0.202 +/-  2.102 |    0.000 +/-  0.022 |    0.180 +/-  2.346
SER  99 | R SER  99 |   -0.000 +/-  1.779 |   -0.021 +/-  1.228 |   -0.679 +/-  1.630 |    0.694 +/-  0.932 |    0.000 +/-  0.018 |   -0.007 +/-  2.186
ALA 100 | R ALA 100 |   -0.000 +/-  1.626 |   -0.027 +/-  0.835 |   -1.185 +/-  1.955 |    1.228 +/-  1.714 |   -0.000 +/-  0.035 |    0.015 +/-  1.687
ALA 101 | R ALA 101 |    0.000 +/-  1.676 |   -0.012 +/-  0.819 |   -0.782 +/-  1.576 |    0.836 +/-  1.565 |    0.000 +/-  0.042 |    0.042 +/-  1.875
GLU 102 | R GLU 102 |   -0.000 +/-  1.372 |   -0.024 +/-  0.763 |   -3.291 +/-  2.001 |    3.380 +/-  1.806 |   -0.000 +/-  0.020 |    0.065 +/-  1.829
LEU 103 | R LEU 103 |    0.000 +/-  1.568 |   -0.136 +/-  1.198 |   -1.559 +/-  1.608 |    1.290 +/-  0.769 |   -0.000 +/-  0.005 |   -0.405 +/-  1.890
ARG 104 | R ARG 104 |   -0.000 +/-  1.614 |   -0.069 +/-  1.367 |    5.106 +/-  2.750 |   -4.512 +/-  2.012 |    0.000 +/-  0.016 |    0.525 +/-  2.401
HIE 105 | R HIE 105 |    0.000 +/-  1.716 |   -0.249 +/-  1.030 |   -3.158 +/-  2.874 |    3.155 +/-  1.775 |   -0.060 +/-  0.037 |   -0.312 +/-  2.343
VAL 106 | R VAL 106 |    0.000 +/-  1.620 |   -0.112 +/-  1.169 |   -6.639 +/-  2.165 |    5.741 +/-  1.219 |   -0.081 +/-  0.022 |   -1.091 +/-  2.191
MET 107 | R MET 107 |    0.000 +/-  1.470 |   -0.285 +/-  1.065 |   -1.242 +/-  3.462 |    1.363 +/-  2.024 |    0.000 +/-  0.016 |   -0.163 +/-  2.355
THR 108 | R THR 108 |    0.000 +/-  1.446 |    0.132 +/-  1.290 |   -8.034 +/-  2.375 |    5.748 +/-  1.618 |   -0.055 +/-  0.034 |   -2.209 +/-  2.108
ASN 109 | R ASN 109 |    0.000 +/-  1.589 |   -0.292 +/-  0.886 |   -3.969 +/-  3.146 |    3.905 +/-  2.245 |   -0.070 +/-  0.068 |   -0.427 +/-  1.695
LEU 110 | R LEU 110 |   -0.000 +/-  1.578 |   -0.304 +/-  0.892 |   -0.733 +/-  2.111 |    0.733 +/-  1.789 |   -0.006 +/-  0.048 |   -0.310 +/-  1.876
GLY 111 | R GLY 111 |    0.000 +/-  1.576 |   -0.540 +/-  0.749 |   -1.773 +/-  2.110 |    2.569 +/-  1.965 |   -0.070 +/-  0.080 |    0.187 +/-  1.737
GLU 112 | R GLU 112 |    0.000 +/-  1.727 |   -0.822 +/-  0.796 |   -9.625 +/-  2.299 |    9.916 +/-  1.795 |   -0.108 +/-  0.059 |   -0.640 +/-  1.761
LYS 113 | R LYS 113 |   -0.000 +/-  1.608 |   -0.538 +/-  0.902 |    7.141 +/-  2.187 |   -6.663 +/-  1.680 |   -0.045 +/-  0.052 |   -0.106 +/-  2.073
LEU 114 | R LEU 114 |    0.000 +/-  1.794 |   -0.165 +/-  1.104 |   -1.431 +/-  2.583 |    0.749 +/-  1.719 |   -0.049 +/-  0.027 |   -0.896 +/-  2.175
THR 115 | R THR 115 |   -0.000 +/-  1.818 |   -0.118 +/-  0.942 |   -1.922 +/-  2.200 |    1.873 +/-  1.503 |   -0.000 +/-  0.039 |   -0.166 +/-  2.493
ASP 116 | R ASP 116 |   -0.000 +/-  1.731 |   -0.034 +/-  1.026 |   -6.365 +/-  2.093 |    6.251 +/-  1.910 |    0.000 +/-  0.052 |   -0.147 +/-  2.133
GLU 117 | R GLU 117 |   -0.000 +/-  1.637 |   -0.031 +/-  0.928 |   -5.503 +/-  2.681 |    5.497 +/-  2.069 |   -0.000 +/-  0.090 |   -0.037 +/-  1.787
GLU 118 | R GLU 118 |    0.000 +/-  1.720 |   -0.209 +/-  1.029 |   -8.283 +/-  1.839 |    8.302 +/-  1.608 |   -0.006 +/-  0.013 |   -0.196 +/-  1.876
VAL 119 | R VAL 119 |   -0.000 +/-  1.669 |   -0.133 +/-  1.224 |   -1.806 +/-  1.556 |    1.952 +/-  0.870 |    0.000 +/-  0.000 |    0.013 +/-  1.958
ASP 120 | R ASP 120 |   -0.000 +/-  1.583 |   -0.038 +/-  0.829 |   -6.919 +/-  1.851 |    6.793 +/-  1.571 |   -0.000 +/-  0.017 |   -0.164 +/-  1.743
GLU 121 | R GLU 121 |    0.000 +/-  1.640 |   -0.128 +/-  1.242 |   -6.801 +/-  2.114 |    6.883 +/-  1.497 |   -0.000 +/-  0.006 |   -0.047 +/-  1.833
MET 122 | R MET 122 |    0.000 +/-  1.479 |   -0.390 +/-  1.287 |   -2.257 +/-  1.350 |    2.540 +/-  0.791 |   -0.019 +/-  0.009 |   -0.126 +/-  1.738
ILE 123 | R ILE 123 |   -0.000 +/-  1.838 |   -0.082 +/-  1.155 |   -1.237 +/-  1.835 |    1.167 +/-  0.835 |    0.000 +/-  0.001 |   -0.152 +/-  1.911
ARG 124 | R ARG 124 |    0.000 +/-  1.537 |   -0.057 +/-  1.205 |   10.068 +/-  2.271 |   -9.622 +/-  1.993 |    0.000 +/-  0.039 |    0.389 +/-  2.012
GLU 125 | R GLU 125 |   -0.000 +/-  1.931 |   -0.323 +/-  1.092 |  -11.207 +/-  4.311 |   11.345 +/-  3.398 |   -0.045 +/-  0.055 |   -0.231 +/-  2.383
ALA 126 | R ALA 126 |    0.000 +/-  1.861 |   -0.473 +/-  0.906 |   -1.828 +/-  1.066 |    2.196 +/-  0.913 |   -0.093 +/-  0.040 |   -0.199 +/-  2.158
ASP 127 | R ASP 127 |    0.000 +/-  1.473 |   -0.109 +/-  0.994 |  -12.114 +/-  2.591 |   12.083 +/-  2.326 |   -0.020 +/-  0.037 |   -0.161 +/-  1.982
ILE 128 | R ILE 128 |   -0.000 +/-  1.795 |   -0.018 +/-  1.399 |   -1.174 +/-  1.554 |    1.224 +/-  1.236 |    0.000 +/-  0.051 |    0.032 +/-  2.406
ASP 129 | R ASP 129 |    0.000 +/-  1.477 |   -0.005 +/-  1.065 |   -5.109 +/-  2.118 |    5.102 +/-  1.689 |    0.000 +/-  0.038 |   -0.012 +/-  1.776
GLY 130 | R GLY 130 |    0.000 +/-  1.528 |   -0.003 +/-  0.900 |    2.057 +/-  2.158 |   -2.006 +/-  1.238 |   -0.000 +/-  0.047 |    0.047 +/-  1.953
ASP 131 | R ASP 131 |   -0.000 +/-  1.884 |   -0.003 +/-  0.965 |   -4.670 +/-  1.666 |    4.705 +/-  1.343 |    0.000 +/-  0.032 |    0.031 +/-  2.005
GLY 132 | R GLY 132 |   -0.000 +/-  1.915 |   -0.009 +/-  0.827 |    1.636 +/-  2.135 |   -1.517 +/-  1.719 |    0.000 +/-  0.046 |    0.109 +/-  2.085
GLN 133 | R GLN 133 |   -0.000 +/-  2.957 |   -0.011 +/-  1.651 |   -0.790 +/-  4.159 |    0.553 +/-  0.672 |    0.000 +/-  0.000 |   -0.247 +/-  3.153
VAL 134 | R VAL 134 |    0.000 +/-  1.601 |   -0.013 +/-  1.264 |    0.162 +/-  2.075 |    0.003 +/-  1.166 |    0.000 +/-  0.001 |    0.152 +/-  2.356
ASN 135 | R ASN 135 |    0.000 +/-  1.687 |   -0.008 +/-  1.482 |   -1.512 +/-  1.704 |    1.499 +/-  0.782 |    0.000 +/-  0.000 |   -0.020 +/-  2.138
TYR 136 | R TYR 136 |   -0.000 +/-  1.848 |   -0.005 +/-  1.084 |   -1.362 +/-  1.790 |    1.416 +/-  1.290 |    0.000 +/-  0.010 |    0.049 +/-  1.889
GLU 137 | R GLU 137 |    0.000 +/-  1.413 |   -0.005 +/-  0.993 |   -5.378 +/-  3.170 |    5.372 +/-  2.521 |   -0.000 +/-  0.065 |   -0.011 +/-  1.729
GLU 138 | R GLU 138 |    0.000 +/-  1.660 |   -0.021 +/-  1.188 |   -7.217 +/-  2.388 |    7.130 +/-  1.165 |   -0.000 +/-  0.002 |   -0.109 +/-  2.238
PHE 139 | R PHE 139 |    0.000 +/-  1.615 |   -0.041 +/-  1.012 |   -2.356 +/-  1.425 |    2.366 +/-  0.839 |    0.000 +/-  0.000 |   -0.030 +/-  1.910
VAL 140 | R VAL 140 |    0.000 +/-  1.498 |   -0.064 +/-  1.271 |   -2.550 +/-  1.811 |    2.404 +/-  1.069 |    0.000 +/-  0.007 |   -0.210 +/-  2.268
GLN 141 | R GLN 141 |   -0.000 +/-  1.599 |   -0.119 +/-  1.162 |   -3.833 +/-  2.292 |    4.061 +/-  1.495 |   -0.000 +/-  0.039 |    0.108 +/-  2.071
MET 142 | R MET 142 |    0.000 +/-  1.571 |   -0.565 +/-  0.987 |   -4.534 +/-  1.623 |    5.757 +/-  1.228 |   -0.092 +/-  0.037 |    0.566 +/-  1.696
MET 143 | R MET 143 |   -0.000 +/-  1.456 |   -1.039 +/-  0.987 |   -2.413 +/-  2.094 |    3.821 +/-  1.831 |   -0.193 +/-  0.032 |    0.176 +/-  1.953
THR 144 | R THR 144 |    0.000 +/-  1.630 |   -0.800 +/-  0.892 |   -2.222 +/-  2.437 |    3.206 +/-  1.938 |   -0.155 +/-  0.054 |    0.029 +/-  2.106
ALA 145 | R ALA 145 |    0.000 +/-  2.088 |   -1.273 +/-  0.942 |  -71.132 +/- 12.552 |   73.869 +/- 12.058 |   -0.382 +/-  0.086 |    1.083 +/-  2.303
 CA 146 | R  CA 146 |    0.000 +/-  0.000 |    0.000 +/-  0.000 |    0.000 +/-  0.000 |    0.000 +/-  0.000 |    0.000 +/-  0.000 |    0.000 +/-  0.000
 CW 147 | R  CW 147 |    0.000 +/-  0.000 |    0.000 +/-  0.000 |    0.000 +/-  0.000 |    0.000 +/-  0.000 |    0.000 +/-  0.000 |    0.000 +/-  0.000
 CA 148 | R  CA 148 |    0.000 +/-  0.000 |    0.000 +/-  0.000 |    0.000 +/-  0.000 |    0.000 +/-  0.000 |    0.000 +/-  0.000 |    0.000 +/-  0.000
 CW 149 | R  CW 149 |    0.000 +/-  0.000 |    0.000 +/-  0.000 |    0.000 +/-  0.000 |    0.000 +/-  0.000 |    0.000 +/-  0.000 |    0.000 +/-  0.000
 CA 150 | R  CA 150 |    0.000 +/-  0.000 |    0.000 +/-  0.000 |    0.000 +/-  0.000 |    0.000 +/-  0.000 |    0.000 +/-  0.000 |    0.000 +/-  0.000
 CW 151 | R  CW 151 |    0.000 +/-  0.000 |    0.000 +/-  0.000 |    0.000 +/-  0.000 |    0.000 +/-  0.000 |    0.000 +/-  0.000 |    0.000 +/-  0.000
 CA 152 | R  CA 152 |    0.000 +/-  0.000 |    0.000 +/-  0.000 |    0.000 +/-  0.000 |    0.000 +/-  0.000 |    0.000 +/-  0.000 |    0.000 +/-  0.000
 CW 153 | R  CW 153 |    0.000 +/-  0.000 |    0.000 +/-  0.000 |    0.000 +/-  0.000 |    0.000 +/-  0.000 |    0.000 +/-  0.000 |    0.000 +/-  0.000
TYR 154 | L TYR   1 |   -0.000 +/-  1.684 |   -1.525 +/-  0.940 | -151.204 +/- 12.969 |  161.027 +/- 11.423 |   -0.363 +/-  0.078 |    7.935 +/-  3.366
LYS 155 | L LYS   2 |    0.000 +/-  1.492 |   -1.659 +/-  0.855 |  -34.402 +/-  2.414 |   39.179 +/-  2.223 |   -0.258 +/-  0.038 |    2.860 +/-  2.147
LYS 156 | L LYS   3 |   -0.000 +/-  1.720 |   -1.499 +/-  0.655 |  -37.076 +/-  2.122 |   41.261 +/-  1.945 |   -0.154 +/-  0.032 |    2.532 +/-  2.018
LEU 157 | L LEU   4 |    0.000 +/-  1.506 |   -1.663 +/-  0.908 |   -2.076 +/-  1.223 |    3.174 +/-  0.749 |   -0.274 +/-  0.025 |   -0.839 +/-  1.749
ALA 158 | L ALA   5 |    0.000 +/-  1.610 |   -0.956 +/-  1.119 |    5.038 +/-  2.789 |   -5.082 +/-  1.942 |   -0.084 +/-  0.026 |   -1.085 +/-  2.321
GLU 159 | L GLU   6 |   -0.000 +/-  1.683 |   -0.721 +/-  0.922 |   26.662 +/-  5.655 |  -26.401 +/-  4.477 |   -0.077 +/-  0.057 |   -0.537 +/-  2.372
ALA 160 | L ALA   7 |    0.000 +/-  1.732 |   -0.585 +/-  1.093 |    2.519 +/-  4.107 |   -1.219 +/-  1.885 |   -0.069 +/-  0.062 |    0.646 +/-  2.879
VAL 161 | L VAL   8 |    0.000 +/-  1.775 |   -0.924 +/-  1.066 |   -1.194 +/-  3.503 |    2.776 +/-  1.846 |   -0.045 +/-  0.024 |    0.613 +/-  3.085
LYS 162 | L LYS   9 |   -0.000 +/-  1.577 |   -1.185 +/-  0.920 |  -36.485 +/-  2.715 |   39.628 +/-  2.407 |   -0.210 +/-  0.045 |    1.748 +/-  1.950
TYR 163 | L TYR  10 |   -0.000 +/-  1.738 |   -1.192 +/-  1.162 |    2.120 +/-  2.310 |   -0.128 +/-  1.379 |   -0.167 +/-  0.041 |    0.633 +/-  2.394
SER 164 | L SER  11 |    0.000 +/-  1.668 |   -0.907 +/-  0.992 |    2.724 +/-  3.195 |   -1.153 +/-  2.019 |   -0.071 +/-  0.056 |    0.593 +/-  2.167
ALA 165 | L ALA  12 |    0.000 +/-  1.557 |   -1.789 +/-  0.979 |    5.328 +/-  2.088 |   -1.165 +/-  1.601 |   -0.229 +/-  0.035 |    2.146 +/-  1.897
LYS 166 | L LYS  13 |    0.000 +/-  1.360 |   -1.791 +/-  1.261 |  -26.713 +/-  2.499 |   30.887 +/-  2.185 |   -0.326 +/-  0.038 |    2.057 +/-  2.262
LEU 167 | L LEU  14 |    0.000 +/-  1.771 |   -1.338 +/-  1.152 |   59.309 +/- 10.161 |  -56.587 +/-  9.714 |   -0.486 +/-  0.081 |    0.897 +/-  2.628
