# Supplementary material for: Polarized benzene rings can promote the interaction between CaM and the CaMBD region of nNOS
Source: Front Mol Neurosci. 2024 Sep 3;17:1461272. doi: 10.3389/fnmol.2024.1461272 (PMC11405375; doi:10.3389/fnmol.2024.1461272)
Supplement: Supplementary file 1 [file Data_Sheet_1.ZIP › Original dataset/Model 3/MMGBSA/N2-Bond-mmgbsa.out]

| Run on Sat Jul  6 09:58:33 2024
|
|Input file:
|--------------------------------------------------------------
|&general
|	startframe=1, 
|	endframe=192, 
|	interval=2,
|	verbose=2,
|	keep_files=0,
|	netcdf=1,
|/
|&gb
|	igb=5,
|	saltcon=0.100,
|/
|&decomp
|	idecomp=2,
|	dec_verbose=3,
|	csv_format=0,
|/
|--------------------------------------------------------------
|MMPBSA.py Version=14.0
|Complex topology file:           complex.prmtop
|Receptor topology file:          receptor.prmtop
|Ligand topology file:            ligand.prmtop
|Initial mdcrd(s):                complex.nc
|Initial Receptor mdcrd(s):       receptor.nc
|Initial Ligand mdcrd(s):         ligand.nc
|
|Receptor mask:                  ":1-153"
|Ligand mask:                    ":154-167"
|
|Calculations performed using 96.5 complex frames.
|
|Generalized Born ESURF calculated using 'LCPO' surface areas
|
|All units are reported in kcal/mole.
-------------------------------------------------------------------------------
-------------------------------------------------------------------------------

GENERALIZED BORN:

Complex:
Energy Component            Average              Std. Dev.   Std. Err. of Mean
-------------------------------------------------------------------------------
BOND                       776.5209               22.0691              2.2524
ANGLE                     1719.8655               26.5681              2.7116
DIHED                      915.3415               14.9355              1.5243
VDWAALS                  -1207.9029               17.8470              1.8215
EEL                      -5577.8716               73.8356              7.5358
1-4 VDW                    652.8734               12.2458              1.2498
1-4 EEL                  -1450.6673               54.3599              5.5481
EGB                      -3696.2922               71.0907              7.2557
ESURF                       80.7001                1.7806              0.1817

G gas                    -4171.8406               79.5879              8.1229
G solv                   -3615.5921               70.2059              7.1654

TOTAL                    -7787.4327               35.7902              3.6528


Receptor:
Energy Component            Average              Std. Dev.   Std. Err. of Mean
-------------------------------------------------------------------------------
BOND                       734.9071               21.4638              2.1906
ANGLE                     1602.9881               25.2090              2.5729
DIHED                      857.9809               14.3822              1.4679
VDWAALS                  -1054.1716               16.0975              1.6429
EEL                      -3406.6539               70.8501              7.2311
1-4 VDW                    600.0495               12.3262              1.2580
1-4 EEL                  -2475.0096               52.9792              5.4072
EGB                      -4381.1103               66.1751              6.7540
ESURF                       84.3050                1.6143              0.1648

G gas                    -3139.9096               71.4325              7.2906
G solv                   -4296.8053               65.6825              6.7037

TOTAL                    -7436.7148               31.7942              3.2450


Ligand:
Energy Component            Average              Std. Dev.   Std. Err. of Mean
-------------------------------------------------------------------------------
BOND                        41.6138                5.3239              0.5434
ANGLE                      116.8769                8.9823              0.9168
DIHED                       57.3606                4.5517              0.4646
VDWAALS                    -46.6298                3.1916              0.3257
EEL                      -1003.2799               26.6751              2.7225
1-4 VDW                     52.8239                2.9812              0.3043
1-4 EEL                   1024.3423                9.5491              0.9746
EGB                       -552.5268               22.3430              2.2804
ESURF                       11.9253                0.2965              0.0303

G gas                      243.1078               26.7557              2.7307
G solv                    -540.6015               22.1948              2.2653

TOTAL                     -297.4936               12.2009              1.2453


Differences (Complex - Receptor - Ligand):
Energy Component            Average              Std. Dev.   Std. Err. of Mean
-------------------------------------------------------------------------------
BOND                        -0.0000               31.2424              3.1887
ANGLE                        0.0005               37.7100              3.8488
DIHED                        0.0000               21.2282              2.1666
VDWAALS                   -107.1015               24.2452              2.4745
EEL                      -1167.9378              105.7497             10.7930
1-4 VDW                     -0.0000               17.6291              1.7993
1-4 EEL                     -0.0001               76.5047              7.8082
EGB                       1237.3448               99.6606             10.1716
ESURF                      -15.5301                2.4216              0.2472

DELTA G gas              -1275.0389              110.2393             11.2513
DELTA G solv              1221.8147               98.6695             10.0704

DELTA TOTAL                -53.2242               49.4032              5.0422


-------------------------------------------------------------------------------
-------------------------------------------------------------------------------
