# Supplementary material for: Polarized benzene rings can promote the interaction between CaM and the CaMBD region of nNOS
Source: Front Mol Neurosci. 2024 Sep 3;17:1461272. doi: 10.3389/fnmol.2024.1461272 (PMC11405375; doi:10.3389/fnmol.2024.1461272)
Supplement: Supplementary file 1 [file Data_Sheet_1.ZIP › Original dataset/Model 3/relevance/correl.out]

  0.851  0.536  0.506  0.360  0.268  0.423  0.377  0.200  0.142  0.281  0.048  0.027  0.066  0.053  0.002 -0.058 -0.039  0.050  0.030  0.068  0.067  0.070  0.080  0.046  0.024  0.003 -0.016 -0.015  0.003 -0.046 -0.030 -0.053 -0.214 -0.129 -0.028 -0.161 -0.160 -0.133 -0.078 -0.037 -0.014  0.028  0.049  0.016 -0.020 -0.026 -0.019 -0.071 -0.099 -0.072 -0.094 -0.144 -0.102 -0.143 -0.127 -0.102 -0.123 -0.082 -0.091 -0.083 -0.053  0.001  0.138 -0.003 -0.079  0.032  0.058 -0.106 -0.023  0.053 -0.082  0.005 -0.068 -0.100 -0.086 -0.033 -0.020  0.037  0.011  0.051 -0.070 -0.056 -0.080  0.007 -0.017 -0.086 -0.113  0.014 -0.026 -0.177 -0.050 -0.083 -0.010  0.049  0.037  0.029 -0.071 -0.113 -0.101 -0.126 -0.110 -0.141 -0.183 -0.117 -0.117 -0.164 -0.151 -0.176 -0.146 -0.092 -0.047  0.051  0.001  0.013  0.078  0.051  0.061  0.054 -0.040  0.005 -0.005 -0.092 -0.144 -0.093 -0.112 -0.171 -0.210 -0.169 -0.220 -0.168 -0.166 -0.142 -0.129 -0.203 -0.192 -0.217 -0.273 -0.266 -0.205 -0.238 -0.162 -0.161 -0.169 -0.224 -0.216  0.055  0.040 -0.085 -0.065 -0.026 -0.025 -0.251 -0.176  0.039 -0.010 -0.102 -0.105 -0.041  0.014 -0.044 -0.167 -0.221 -0.176 -0.163 -0.283 -0.210 -0.203
  0.536  0.728  0.650  0.475  0.404  0.651  0.583  0.401  0.329  0.480  0.179  0.139  0.183  0.170  0.077 -0.010  0.009  0.072 -0.021  0.054  0.098  0.110  0.147  0.079  0.007 -0.029 -0.078 -0.047 -0.066 -0.123 -0.153 -0.131 -0.304 -0.207 -0.091 -0.259 -0.228 -0.176 -0.068 -0.085 -0.062 -0.012  0.023 -0.048 -0.086 -0.081 -0.084 -0.115 -0.136 -0.112 -0.138 -0.199 -0.116 -0.140 -0.121 -0.079 -0.128 -0.062 -0.101 -0.049 -0.003  0.136  0.331  0.187  0.016  0.128  0.196 -0.086 -0.037  0.080 -0.155 -0.068 -0.040 -0.216 -0.179 -0.100 -0.081 -0.011 -0.021  0.063 -0.076 -0.135 -0.143 -0.051 -0.055 -0.164 -0.179  0.016 -0.058 -0.244 -0.058 -0.098  0.038  0.085  0.093  0.031 -0.078 -0.136 -0.070 -0.090 -0.073 -0.111 -0.177 -0.083 -0.117 -0.191 -0.174 -0.222 -0.212 -0.151 -0.082  0.059 -0.013  0.025  0.100  0.080  0.109  0.096 -0.022  0.036  0.015 -0.112 -0.127 -0.079 -0.118 -0.201 -0.271 -0.289 -0.312 -0.240 -0.187 -0.166 -0.139 -0.267 -0.240 -0.303 -0.367 -0.386 -0.331 -0.351 -0.256 -0.279 -0.266 -0.340 -0.311  0.050  0.013 -0.032 -0.001  0.026  0.039 -0.286 -0.204  0.048  0.030 -0.098 -0.107 -0.052  0.076 -0.004 -0.113 -0.174 -0.022 -0.075 -0.213 -0.177 -0.178
  0.506  0.650  0.837  0.711  0.644  0.726  0.624  0.521  0.382  0.462  0.238  0.170  0.158  0.127  0.052 -0.030 -0.009  0.045  0.006  0.032  0.068  0.054  0.101  0.026 -0.017 -0.065 -0.096 -0.080 -0.093 -0.150 -0.157 -0.180 -0.373 -0.204 -0.087 -0.251 -0.236 -0.161 -0.019 -0.026 -0.025  0.049  0.053 -0.003 -0.036 -0.056 -0.060 -0.099 -0.149 -0.144 -0.192 -0.212 -0.155 -0.220 -0.194 -0.172 -0.225 -0.162 -0.174 -0.128 -0.071  0.094  0.321  0.149 -0.067  0.084  0.186 -0.142 -0.059  0.110 -0.144 -0.073 -0.023 -0.203 -0.150 -0.063 -0.054  0.012  0.004  0.047 -0.077 -0.102 -0.135 -0.045 -0.006 -0.132 -0.164  0.073 -0.011 -0.237 -0.017 -0.055  0.069  0.121  0.117  0.059 -0.076 -0.126 -0.065 -0.097 -0.057 -0.080 -0.166 -0.019 -0.095 -0.189 -0.188 -0.212 -0.225 -0.170 -0.153 -0.045 -0.061 -0.038  0.076  0.106  0.126  0.069 -0.046  0.029 -0.034 -0.167 -0.165 -0.118 -0.173 -0.268 -0.346 -0.337 -0.376 -0.297 -0.240 -0.223 -0.169 -0.318 -0.277 -0.327 -0.423 -0.459 -0.351 -0.394 -0.340 -0.333 -0.308 -0.414 -0.383  0.007 -0.029 -0.133 -0.098  0.047  0.049 -0.351 -0.246 -0.009  0.003 -0.158 -0.157 -0.124  0.001 -0.053 -0.099 -0.145 -0.029 -0.076 -0.249 -0.173 -0.147
  0.360  0.475  0.711  0.849  0.702  0.569  0.652  0.592  0.329  0.357  0.328  0.171  0.076  0.094  0.012 -0.077 -0.055 -0.019 -0.026 -0.016  0.026  0.032  0.062  0.016 -0.016 -0.093 -0.127 -0.139 -0.143 -0.186 -0.216 -0.245 -0.368 -0.191 -0.085 -0.224 -0.189 -0.118  0.060  0.030 -0.024  0.057 -0.014  0.005  0.004 -0.054 -0.036 -0.059 -0.121 -0.147 -0.166 -0.131 -0.118 -0.172 -0.151 -0.130 -0.174 -0.132 -0.138 -0.115 -0.058  0.115  0.309  0.150 -0.053  0.042  0.143 -0.149 -0.069  0.061 -0.163 -0.078 -0.028 -0.200 -0.166 -0.092 -0.072 -0.016 -0.008  0.016 -0.066 -0.115 -0.151 -0.064 -0.022 -0.133 -0.158  0.068 -0.003 -0.208 -0.014 -0.025  0.069  0.100  0.103  0.039 -0.056 -0.103 -0.047 -0.070 -0.025 -0.049 -0.132  0.027 -0.066 -0.169 -0.172 -0.198 -0.228 -0.182 -0.214 -0.115 -0.098 -0.044  0.062  0.136  0.159  0.094  0.008  0.101  0.034 -0.117 -0.086 -0.025 -0.109 -0.222 -0.273 -0.308 -0.320 -0.238 -0.163 -0.137 -0.091 -0.256 -0.234 -0.266 -0.374 -0.415 -0.339 -0.414 -0.382 -0.347 -0.344 -0.466 -0.403 -0.023 -0.042 -0.106 -0.074  0.044  0.047 -0.270 -0.185 -0.010 -0.001 -0.172 -0.156 -0.150 -0.037 -0.046 -0.025 -0.065 -0.011 -0.043 -0.219 -0.114 -0.059
  0.268  0.404  0.644  0.702  0.799  0.623  0.551  0.587  0.423  0.386  0.309  0.229  0.160  0.138  0.061 -0.028  0.015  0.025 -0.017  0.010  0.050  0.038  0.071  0.028  0.012 -0.062 -0.101 -0.092 -0.105 -0.155 -0.206 -0.224 -0.357 -0.173 -0.047 -0.220 -0.195 -0.138  0.061 -0.005 -0.010  0.079  0.007  0.031  0.015 -0.054 -0.034 -0.037 -0.109 -0.138 -0.151 -0.133 -0.117 -0.162 -0.147 -0.123 -0.174 -0.119 -0.127 -0.102 -0.055  0.129  0.313  0.168 -0.044  0.062  0.160 -0.148 -0.080  0.039 -0.194 -0.102 -0.026 -0.234 -0.180 -0.113 -0.090 -0.027 -0.009  0.042 -0.037 -0.126 -0.144 -0.058 -0.045 -0.159 -0.175  0.033 -0.042 -0.241 -0.032 -0.048  0.060  0.088  0.099  0.031 -0.052 -0.092 -0.027 -0.045 -0.021 -0.057 -0.121  0.038 -0.073 -0.166 -0.188 -0.202 -0.249 -0.207 -0.222 -0.133 -0.108 -0.078  0.009  0.075  0.110  0.054 -0.038  0.055 -0.019 -0.140 -0.089 -0.054 -0.133 -0.220 -0.275 -0.307 -0.318 -0.231 -0.164 -0.134 -0.089 -0.259 -0.244 -0.263 -0.347 -0.412 -0.347 -0.394 -0.354 -0.348 -0.354 -0.437 -0.380 -0.000 -0.031 -0.094 -0.062  0.045  0.054 -0.276 -0.201 -0.028 -0.007 -0.163 -0.171 -0.152 -0.015 -0.023  0.007 -0.017  0.082  0.035 -0.124 -0.058 -0.024
  0.423  0.651  0.726  0.569  0.623  0.878  0.666  0.617  0.581  0.620  0.321  0.331  0.356  0.284  0.196  0.096  0.112  0.147 -0.021  0.080  0.157  0.144  0.216  0.122  0.040 -0.065 -0.160 -0.067 -0.089 -0.193 -0.262 -0.199 -0.400 -0.250 -0.078 -0.309 -0.279 -0.241 -0.071 -0.160 -0.092 -0.052 -0.035 -0.101 -0.155 -0.165 -0.146 -0.183 -0.210 -0.190 -0.215 -0.289 -0.191 -0.204 -0.173 -0.108 -0.193 -0.099 -0.163 -0.081 -0.024  0.205  0.463  0.282  0.017  0.171  0.281 -0.127 -0.087  0.070 -0.227 -0.131 -0.023 -0.295 -0.228 -0.117 -0.093 -0.006 -0.004  0.090 -0.038 -0.151 -0.166 -0.044 -0.025 -0.180 -0.171  0.086 -0.035 -0.291  0.025 -0.046  0.156  0.202  0.209  0.122 -0.002 -0.092  0.005 -0.046 -0.008 -0.033 -0.165 -0.018 -0.109 -0.214 -0.219 -0.246 -0.302 -0.227 -0.178 -0.036 -0.071 -0.068  0.011  0.036  0.075  0.038 -0.086  0.018 -0.051 -0.190 -0.140 -0.134 -0.213 -0.298 -0.378 -0.390 -0.401 -0.324 -0.241 -0.224 -0.158 -0.329 -0.265 -0.334 -0.421 -0.492 -0.410 -0.436 -0.332 -0.379 -0.363 -0.445 -0.432  0.073  0.009 -0.049 -0.005  0.145  0.152 -0.347 -0.243 -0.003 -0.024 -0.170 -0.163 -0.108  0.084  0.028 -0.024 -0.096  0.145  0.046 -0.100 -0.105 -0.137
  0.377  0.583  0.624  0.652  0.551  0.666  0.798  0.694  0.478  0.539  0.424  0.304  0.259  0.274  0.166  0.031  0.037  0.075 -0.052  0.035  0.118  0.139  0.194  0.126  0.033 -0.091 -0.178 -0.121 -0.142 -0.215 -0.296 -0.247 -0.402 -0.258 -0.084 -0.298 -0.256 -0.212 -0.023 -0.098 -0.125 -0.057 -0.088 -0.103 -0.131 -0.153 -0.114 -0.143 -0.167 -0.165 -0.172 -0.193 -0.119 -0.140 -0.111 -0.047 -0.129 -0.055 -0.122 -0.052  0.029  0.241  0.481  0.307  0.071  0.180  0.258 -0.096 -0.067  0.042 -0.201 -0.102 -0.026 -0.269 -0.236 -0.141 -0.113 -0.043 -0.039  0.045 -0.059 -0.168 -0.191 -0.072 -0.061 -0.199 -0.182  0.044 -0.043 -0.276 -0.007 -0.041  0.125  0.151  0.157  0.068 -0.018 -0.096 -0.021 -0.058 -0.005 -0.031 -0.149  0.014 -0.105 -0.217 -0.198 -0.268 -0.316 -0.253 -0.242 -0.079 -0.089 -0.025  0.052  0.098  0.155  0.111 -0.003  0.119  0.063 -0.112 -0.055 -0.009 -0.112 -0.225 -0.289 -0.356 -0.344 -0.262 -0.163 -0.128 -0.081 -0.262 -0.230 -0.299 -0.399 -0.451 -0.401 -0.461 -0.406 -0.387 -0.393 -0.504 -0.441  0.046  0.002  0.002  0.042  0.106  0.117 -0.269 -0.179  0.038  0.003 -0.170 -0.157 -0.138  0.043  0.022 -0.003 -0.074  0.082  0.021 -0.149 -0.117 -0.110
  0.200  0.401  0.521  0.592  0.587  0.617  0.694  0.873  0.633  0.529  0.545  0.549  0.429  0.354  0.337  0.191  0.172  0.215  0.025  0.139  0.250  0.239  0.302  0.205  0.084 -0.108 -0.255 -0.147 -0.092 -0.242 -0.352 -0.236 -0.409 -0.270 -0.098 -0.294 -0.259 -0.260 -0.072 -0.173 -0.171 -0.137 -0.145 -0.201 -0.222 -0.229 -0.202 -0.253 -0.239 -0.242 -0.243 -0.268 -0.181 -0.227 -0.184 -0.115 -0.224 -0.147 -0.232 -0.129 -0.012  0.211  0.478  0.311  0.035  0.227  0.334 -0.065 -0.032  0.119 -0.100 -0.055  0.075 -0.177 -0.146 -0.030 -0.025  0.047  0.074  0.144  0.085 -0.038 -0.106  0.046  0.077 -0.064 -0.049  0.178  0.087 -0.171  0.145  0.068  0.253  0.283  0.274  0.201  0.074 -0.022  0.030 -0.033  0.052  0.070 -0.116  0.085 -0.082 -0.165 -0.203 -0.210 -0.328 -0.324 -0.343 -0.210 -0.183 -0.178 -0.087  0.008  0.046 -0.061 -0.121  0.024 -0.044 -0.241 -0.085 -0.078 -0.224 -0.297 -0.338 -0.368 -0.329 -0.289 -0.176 -0.180 -0.076 -0.244 -0.141 -0.174 -0.291 -0.405 -0.321 -0.410 -0.402 -0.389 -0.386 -0.493 -0.478  0.142  0.068 -0.077 -0.028  0.216  0.211 -0.244 -0.149 -0.102 -0.100 -0.266 -0.233 -0.250 -0.021 -0.026 -0.019 -0.050  0.102  0.014 -0.122 -0.083 -0.134
  0.142  0.329  0.382  0.329  0.423  0.581  0.478  0.633  0.689  0.544  0.378  0.556  0.547  0.402  0.392  0.300  0.267  0.298  0.043  0.184  0.284  0.259  0.339  0.235  0.121 -0.062 -0.231 -0.083 -0.007 -0.189 -0.304 -0.142 -0.303 -0.244 -0.087 -0.252 -0.226 -0.278 -0.154 -0.270 -0.178 -0.194 -0.149 -0.245 -0.277 -0.258 -0.246 -0.289 -0.246 -0.231 -0.229 -0.299 -0.187 -0.183 -0.145 -0.067 -0.178 -0.093 -0.192 -0.079  0.022  0.215  0.443  0.306  0.077  0.275  0.333 -0.013 -0.017  0.091 -0.105 -0.061  0.059 -0.186 -0.150 -0.026 -0.046  0.026  0.058  0.151  0.092 -0.045 -0.078  0.060  0.068 -0.068 -0.021  0.167  0.065 -0.156  0.170  0.067  0.280  0.299  0.305  0.234  0.129  0.026  0.106  0.024  0.085  0.108 -0.086  0.054 -0.073 -0.131 -0.172 -0.157 -0.283 -0.263 -0.250 -0.152 -0.140 -0.185 -0.126 -0.072 -0.047 -0.127 -0.161 -0.042 -0.107 -0.240 -0.094 -0.128 -0.233 -0.276 -0.305 -0.303 -0.267 -0.255 -0.166 -0.180 -0.083 -0.204 -0.092 -0.137 -0.219 -0.324 -0.257 -0.305 -0.250 -0.298 -0.277 -0.344 -0.371  0.191  0.109 -0.022  0.020  0.264  0.264 -0.199 -0.118 -0.106 -0.123 -0.234 -0.190 -0.187  0.014  0.019 -0.002 -0.051  0.195  0.093  0.022 -0.032 -0.125
  0.281  0.480  0.462  0.357  0.386  0.620  0.539  0.529  0.544  0.676  0.327  0.424  0.515  0.418  0.359  0.255  0.268  0.328  0.083  0.221  0.299  0.265  0.349  0.244  0.144  0.035 -0.110 -0.025  0.068 -0.094 -0.164 -0.058 -0.276 -0.227 -0.080 -0.260 -0.276 -0.271 -0.151 -0.178 -0.126 -0.095 -0.026 -0.127 -0.186 -0.156 -0.149 -0.186 -0.186 -0.145 -0.180 -0.256 -0.135 -0.164 -0.144 -0.079 -0.167 -0.089 -0.168 -0.064  0.042  0.229  0.508  0.321  0.083  0.323  0.343 -0.018 -0.001  0.135 -0.104 -0.086  0.037 -0.210 -0.159 -0.037 -0.021  0.054  0.063  0.178  0.043 -0.066 -0.096  0.026  0.040 -0.107 -0.121  0.118  0.018 -0.232  0.061 -0.029  0.174  0.221  0.227  0.167  0.035 -0.079  0.004 -0.062 -0.023 -0.030 -0.192 -0.064 -0.152 -0.235 -0.265 -0.295 -0.346 -0.304 -0.252 -0.089 -0.106 -0.120 -0.035 -0.020  0.013 -0.039 -0.147 -0.049 -0.091 -0.227 -0.156 -0.142 -0.230 -0.298 -0.345 -0.345 -0.328 -0.286 -0.209 -0.208 -0.143 -0.281 -0.175 -0.264 -0.340 -0.409 -0.329 -0.367 -0.267 -0.315 -0.300 -0.360 -0.372  0.225  0.153 -0.022  0.022  0.161  0.165 -0.268 -0.180 -0.067 -0.068 -0.217 -0.201 -0.190  0.003 -0.072 -0.092 -0.137  0.100  0.010 -0.080 -0.134 -0.145
  0.048  0.179  0.238  0.328  0.309  0.321  0.424  0.545  0.378  0.327  0.573  0.420  0.328  0.294  0.310  0.190  0.163  0.172  0.023  0.098  0.181  0.144  0.212  0.131  0.064 -0.100 -0.203 -0.126 -0.074 -0.182 -0.271 -0.153 -0.213 -0.181 -0.080 -0.162 -0.121 -0.152 -0.018 -0.106 -0.177 -0.110 -0.143 -0.150 -0.139 -0.176 -0.132 -0.162 -0.162 -0.186 -0.178 -0.164 -0.133 -0.171 -0.130 -0.088 -0.170 -0.129 -0.209 -0.120 -0.026  0.167  0.407  0.272  0.032  0.154  0.253 -0.034 -0.034  0.059 -0.077 -0.042  0.067 -0.111 -0.111 -0.027 -0.020  0.021  0.058  0.121  0.078 -0.031 -0.078  0.040  0.067 -0.034 -0.005  0.133  0.069 -0.079  0.138  0.088  0.212  0.212  0.218  0.161  0.109  0.022  0.071  0.019  0.084  0.106 -0.046  0.079 -0.021 -0.071 -0.130 -0.108 -0.178 -0.214 -0.284 -0.221 -0.173 -0.160 -0.107 -0.008  0.026 -0.054 -0.084  0.023 -0.042 -0.153 -0.021 -0.042 -0.153 -0.200 -0.208 -0.263 -0.211 -0.177 -0.078 -0.094 -0.019 -0.132 -0.053 -0.074 -0.147 -0.261 -0.207 -0.277 -0.290 -0.296 -0.289 -0.365 -0.351  0.088  0.025 -0.067 -0.026  0.199  0.194 -0.123 -0.067 -0.113 -0.112 -0.217 -0.195 -0.212 -0.064 -0.081  0.037  0.027  0.116  0.064  0.037  0.037 -0.009
  0.027  0.139  0.170  0.171  0.229  0.331  0.304  0.549  0.556  0.424  0.420  0.756  0.652  0.448  0.565  0.454  0.403  0.476  0.192  0.351  0.447  0.383  0.457  0.327  0.198  0.000 -0.209 -0.071  0.149 -0.113 -0.212 -0.004 -0.172 -0.192 -0.079 -0.175 -0.181 -0.268 -0.192 -0.245 -0.197 -0.217 -0.145 -0.258 -0.294 -0.249 -0.247 -0.319 -0.254 -0.228 -0.238 -0.314 -0.216 -0.241 -0.197 -0.132 -0.244 -0.169 -0.267 -0.131 -0.017  0.159  0.391  0.274  0.029  0.297  0.345  0.022  0.013  0.170  0.017 -0.012  0.143 -0.058 -0.032  0.086  0.082  0.141  0.171  0.254  0.202  0.097  0.011  0.194  0.194  0.068  0.102  0.254  0.165 -0.033  0.255  0.133  0.314  0.342  0.335  0.300  0.192  0.076  0.119  0.025  0.091  0.148 -0.078  0.085 -0.087 -0.095 -0.189 -0.123 -0.256 -0.336 -0.366 -0.294 -0.233 -0.286 -0.222 -0.142 -0.142 -0.257 -0.230 -0.110 -0.157 -0.292 -0.090 -0.137 -0.281 -0.269 -0.250 -0.237 -0.157 -0.200 -0.103 -0.139 -0.034 -0.125  0.049  0.019 -0.059 -0.192 -0.130 -0.193 -0.206 -0.246 -0.229 -0.274 -0.353  0.344  0.242 -0.094 -0.041  0.297  0.283 -0.078 -0.020 -0.226 -0.199 -0.325 -0.268 -0.315 -0.097 -0.142 -0.099 -0.076  0.056 -0.035 -0.029 -0.062 -0.161
  0.066  0.183  0.158  0.076  0.160  0.356  0.259  0.429  0.547  0.515  0.328  0.652  0.800  0.535  0.597  0.537  0.490  0.548  0.232  0.375  0.456  0.379  0.475  0.340  0.223  0.042 -0.166 -0.024  0.218 -0.047 -0.126  0.093 -0.101 -0.190 -0.062 -0.161 -0.188 -0.262 -0.230 -0.261 -0.186 -0.203 -0.093 -0.233 -0.288 -0.218 -0.237 -0.304 -0.235 -0.198 -0.223 -0.317 -0.191 -0.205 -0.165 -0.107 -0.217 -0.140 -0.238 -0.097  0.028  0.177  0.430  0.281  0.075  0.384  0.370  0.067  0.058  0.185  0.028 -0.008  0.136 -0.083 -0.040  0.093  0.073  0.126  0.160  0.262  0.205  0.087  0.029  0.189  0.184  0.062  0.082  0.229  0.142 -0.057  0.219  0.081  0.266  0.311  0.316  0.297  0.177  0.032  0.086 -0.017  0.030  0.082 -0.139 -0.027 -0.109 -0.109 -0.218 -0.157 -0.252 -0.292 -0.293 -0.221 -0.193 -0.277 -0.218 -0.184 -0.213 -0.282 -0.269 -0.171 -0.203 -0.317 -0.151 -0.201 -0.306 -0.299 -0.277 -0.226 -0.164 -0.206 -0.144 -0.189 -0.086 -0.163  0.031 -0.022 -0.085 -0.193 -0.121 -0.162 -0.141 -0.217 -0.182 -0.207 -0.291  0.375  0.270 -0.060 -0.011  0.261  0.251 -0.107 -0.047 -0.230 -0.202 -0.308 -0.250 -0.265 -0.079 -0.130 -0.136 -0.154  0.068 -0.013  0.024 -0.068 -0.163
  0.053  0.170  0.127  0.094  0.138  0.284  0.274  0.354  0.402  0.418  0.294  0.448  0.535  0.627  0.511  0.375  0.378  0.429  0.085  0.251  0.335  0.369  0.467  0.421  0.305  0.137 -0.069 -0.020  0.140 -0.051 -0.197 -0.023 -0.134 -0.232 -0.107 -0.192 -0.181 -0.275 -0.189 -0.258 -0.184 -0.203 -0.172 -0.217 -0.236 -0.195 -0.175 -0.179 -0.129 -0.079 -0.054 -0.132 -0.028  0.051  0.054  0.147  0.031  0.114  0.000  0.104  0.209  0.369  0.477  0.385  0.274  0.393  0.278  0.069  0.028  0.002 -0.094 -0.072  0.010 -0.185 -0.192 -0.118 -0.122 -0.077 -0.051  0.095  0.040 -0.117 -0.104  0.031 -0.054 -0.146 -0.063  0.016 -0.038 -0.182  0.072 -0.006  0.188  0.182  0.210  0.144  0.141  0.019  0.116  0.049  0.081  0.064 -0.114 -0.010 -0.104 -0.159 -0.176 -0.232 -0.302 -0.277 -0.317 -0.210 -0.170 -0.140 -0.109 -0.103 -0.039 -0.061 -0.095  0.026  0.006 -0.115  0.009  0.012 -0.083 -0.137 -0.090 -0.154 -0.067 -0.045  0.042  0.036  0.047 -0.085  0.021 -0.080 -0.135 -0.158 -0.214 -0.262 -0.189 -0.234 -0.249 -0.285 -0.273  0.343  0.291  0.218  0.254  0.200  0.207  0.029  0.039 -0.037 -0.075 -0.214 -0.174 -0.208 -0.069 -0.064 -0.011 -0.055  0.141  0.081  0.075 -0.036 -0.082
  0.002  0.077  0.052  0.012  0.061  0.196  0.166  0.337  0.392  0.359  0.310  0.565  0.597  0.511  0.708  0.555  0.468  0.591  0.268  0.433  0.511  0.457  0.539  0.411  0.273  0.106 -0.125 -0.018  0.271 -0.021 -0.103  0.114 -0.038 -0.163 -0.078 -0.107 -0.153 -0.239 -0.225 -0.231 -0.208 -0.233 -0.129 -0.255 -0.293 -0.220 -0.224 -0.278 -0.206 -0.168 -0.185 -0.268 -0.161 -0.173 -0.144 -0.086 -0.191 -0.123 -0.221 -0.079  0.041  0.176  0.348  0.245  0.065  0.318  0.299  0.056  0.045  0.138  0.038  0.020  0.124 -0.017 -0.011  0.109  0.082  0.125  0.148  0.237  0.196  0.107  0.045  0.205  0.191  0.084  0.105  0.228  0.150 -0.021  0.225  0.107  0.273  0.304  0.296  0.280  0.188  0.065  0.111  0.015  0.064  0.126 -0.095  0.014 -0.101 -0.105 -0.188 -0.164 -0.255 -0.305 -0.347 -0.297 -0.240 -0.270 -0.228 -0.191 -0.170 -0.246 -0.218 -0.121 -0.149 -0.259 -0.092 -0.136 -0.260 -0.245 -0.188 -0.172 -0.076 -0.126 -0.049 -0.098 -0.022 -0.095  0.090  0.053 -0.029 -0.114 -0.077 -0.133 -0.123 -0.168 -0.152 -0.176 -0.253  0.452  0.354 -0.039  0.010  0.268  0.256 -0.008  0.024 -0.207 -0.194 -0.296 -0.244 -0.309 -0.156 -0.178 -0.109 -0.090  0.037 -0.038  0.012 -0.070 -0.159
 -0.058 -0.010 -0.030 -0.077 -0.028  0.096  0.031  0.191  0.300  0.255  0.190  0.454  0.537  0.375  0.555  0.638  0.465  0.512  0.255  0.345  0.409  0.335  0.420  0.288  0.197  0.043 -0.149 -0.015  0.240 -0.007 -0.057  0.166  0.079 -0.106 -0.073 -0.020 -0.066 -0.157 -0.221 -0.222 -0.220 -0.257 -0.144 -0.253 -0.282 -0.214 -0.220 -0.262 -0.191 -0.164 -0.170 -0.229 -0.144 -0.155 -0.118 -0.090 -0.170 -0.134 -0.207 -0.089  0.016  0.085  0.236  0.153  0.044  0.284  0.256  0.110  0.086  0.140  0.106  0.075  0.147  0.051  0.052  0.165  0.108  0.122  0.152  0.220  0.218  0.144  0.101  0.214  0.215  0.149  0.156  0.230  0.185  0.068  0.253  0.137  0.268  0.298  0.278  0.277  0.187  0.086  0.111  0.020  0.073  0.155 -0.043  0.012 -0.049 -0.018 -0.111 -0.043 -0.139 -0.202 -0.232 -0.229 -0.185 -0.249 -0.232 -0.195 -0.219 -0.283 -0.209 -0.148 -0.192 -0.263 -0.113 -0.168 -0.273 -0.227 -0.180 -0.119 -0.053 -0.124 -0.086 -0.141 -0.044 -0.065  0.111  0.104  0.025 -0.046  0.029 -0.018 -0.038 -0.074 -0.033 -0.043 -0.148  0.347  0.259 -0.064 -0.030  0.262  0.247 -0.018  0.014 -0.230 -0.220 -0.250 -0.196 -0.242 -0.147 -0.152 -0.095 -0.082  0.034 -0.011  0.043 -0.031 -0.118
 -0.039  0.009 -0.009 -0.055  0.015  0.112  0.037  0.172  0.267  0.268  0.163  0.403  0.490  0.378  0.468  0.465  0.697  0.565  0.317  0.346  0.360  0.298  0.378  0.314  0.319  0.181  0.027  0.028  0.363  0.172  0.084  0.205  0.092 -0.023 -0.041 -0.048 -0.077 -0.089 -0.092 -0.048 -0.077 -0.057  0.033 -0.024 -0.066 -0.035 -0.035 -0.056 -0.017 -0.015 -0.066 -0.095 -0.029 -0.061 -0.061 -0.060 -0.120 -0.089 -0.111 -0.041  0.055  0.130  0.252  0.167  0.080  0.324  0.245  0.098  0.093  0.154  0.062 -0.017  0.105 -0.019 -0.026  0.062  0.040  0.075  0.119  0.219  0.196  0.078  0.028  0.133  0.114  0.034 -0.008  0.097  0.059 -0.098  0.060 -0.010  0.088  0.139  0.119  0.114  0.023 -0.055 -0.029 -0.075 -0.058 -0.036 -0.147 -0.078 -0.124 -0.101 -0.213 -0.178 -0.228 -0.241 -0.268 -0.238 -0.236 -0.273 -0.218 -0.208 -0.204 -0.267 -0.253 -0.190 -0.208 -0.272 -0.168 -0.187 -0.244 -0.223 -0.188 -0.150 -0.090 -0.118 -0.094 -0.127 -0.080 -0.152 -0.018 -0.003 -0.043 -0.134 -0.087 -0.095 -0.076 -0.158 -0.143 -0.127 -0.177  0.372  0.315 -0.027 -0.007  0.077  0.073 -0.073 -0.052 -0.217 -0.179 -0.239 -0.200 -0.262 -0.133 -0.159 -0.079 -0.039  0.072  0.027  0.083  0.022  0.025
  0.050  0.072  0.045 -0.019  0.025  0.147  0.075  0.215  0.298  0.328  0.172  0.476  0.548  0.429  0.591  0.512  0.565  0.894  0.516  0.788  0.801  0.735  0.745  0.612  0.444  0.386  0.075  0.128  0.624  0.158  0.143  0.322  0.045 -0.127 -0.052 -0.089 -0.216 -0.224 -0.262 -0.136 -0.099 -0.121  0.013 -0.125 -0.194 -0.086 -0.108 -0.194 -0.141 -0.070 -0.153 -0.255 -0.136 -0.198 -0.224 -0.170 -0.241 -0.155 -0.206 -0.062  0.048  0.124  0.261  0.148 -0.003  0.321  0.280  0.054  0.089  0.237  0.123  0.026  0.149  0.056  0.064  0.176  0.176  0.239  0.241  0.318  0.251  0.199  0.101  0.303  0.243  0.144  0.112  0.247  0.155 -0.042  0.168  0.021  0.177  0.254  0.253  0.268  0.144 -0.007  0.007 -0.095 -0.081 -0.022 -0.205 -0.121 -0.218 -0.193 -0.325 -0.321 -0.370 -0.450 -0.469 -0.360 -0.307 -0.347 -0.272 -0.229 -0.233 -0.340 -0.321 -0.209 -0.215 -0.346 -0.164 -0.170 -0.287 -0.262 -0.171 -0.135 -0.022 -0.082 -0.028 -0.090 -0.023 -0.091  0.122  0.061 -0.023 -0.077 -0.062 -0.115 -0.081 -0.155 -0.163 -0.155 -0.243  0.812  0.703 -0.098 -0.045  0.173  0.161  0.021  0.044 -0.282 -0.191 -0.344 -0.310 -0.403 -0.244 -0.328 -0.272 -0.185 -0.148 -0.232 -0.158 -0.209 -0.218
  0.030 -0.021  0.006 -0.026 -0.017 -0.021 -0.052  0.025  0.043  0.083  0.023  0.192  0.232  0.085  0.268  0.255  0.317  0.516  0.597  0.546  0.463  0.335  0.280  0.172  0.184  0.248  0.148  0.154  0.514  0.226  0.355  0.353  0.116  0.022  0.034  0.001 -0.108 -0.025 -0.094  0.090  0.034  0.090  0.203  0.105  0.040  0.106  0.039 -0.009 -0.004  0.016 -0.119 -0.117 -0.069 -0.252 -0.280 -0.326 -0.317 -0.293 -0.245 -0.163 -0.095 -0.134 -0.017 -0.116 -0.214  0.110  0.088 -0.014  0.075  0.253  0.183  0.064  0.126  0.169  0.196  0.258  0.256  0.276  0.301  0.257  0.197  0.277  0.174  0.257  0.290  0.243  0.124  0.227  0.186  0.064  0.079  0.019  0.008  0.095  0.058  0.129 -0.005 -0.062 -0.125 -0.175 -0.175 -0.109 -0.165 -0.138 -0.144 -0.082 -0.202 -0.171 -0.168 -0.230 -0.243 -0.225 -0.202 -0.271 -0.187 -0.127 -0.186 -0.311 -0.282 -0.253 -0.250 -0.290 -0.197 -0.202 -0.247 -0.187 -0.120 -0.045  0.015 -0.055 -0.058 -0.116 -0.073 -0.070  0.068  0.114  0.044  0.008  0.083  0.056 -0.009 -0.027  0.008  0.027 -0.067  0.462  0.397 -0.297 -0.270 -0.022 -0.042 -0.007  0.016 -0.298 -0.149 -0.232 -0.208 -0.302 -0.241 -0.317 -0.276 -0.150 -0.297 -0.311 -0.249 -0.204 -0.160
  0.068  0.054  0.032 -0.016  0.010  0.080  0.035  0.139  0.184  0.221  0.098  0.351  0.375  0.251  0.433  0.345  0.346  0.788  0.546  0.937  0.885  0.800  0.689  0.544  0.348  0.428  0.129  0.211  0.660  0.149  0.221  0.349  0.038 -0.091 -0.002 -0.064 -0.205 -0.171 -0.224 -0.070 -0.037 -0.054  0.069 -0.075 -0.147 -0.031 -0.071 -0.167 -0.133 -0.057 -0.181 -0.271 -0.171 -0.289 -0.336 -0.284 -0.320 -0.222 -0.246 -0.102 -0.028  0.029  0.142  0.052 -0.147  0.178  0.215 -0.029  0.026  0.263  0.134  0.022  0.153  0.110  0.131  0.227  0.246  0.321  0.315  0.341  0.248  0.256  0.134  0.340  0.294  0.205  0.158  0.291  0.184  0.004  0.185  0.032  0.165  0.246  0.242  0.280  0.150  0.011  0.008 -0.068 -0.074 -0.008 -0.156 -0.071 -0.200 -0.155 -0.300 -0.296 -0.342 -0.461 -0.451 -0.353 -0.278 -0.326 -0.247 -0.171 -0.195 -0.322 -0.300 -0.201 -0.202 -0.330 -0.147 -0.152 -0.259 -0.231 -0.150 -0.122 -0.018 -0.085 -0.023 -0.080 -0.011 -0.041  0.157  0.102  0.013 -0.044 -0.022 -0.077 -0.069 -0.128 -0.160 -0.139 -0.223  0.882  0.769 -0.207 -0.151  0.156  0.138  0.034  0.056 -0.292 -0.173 -0.333 -0.287 -0.393 -0.232 -0.361 -0.315 -0.183 -0.275 -0.373 -0.291 -0.265 -0.282
  0.067  0.098  0.068  0.026  0.050  0.157  0.118  0.250  0.284  0.299  0.181  0.447  0.456  0.335  0.511  0.409  0.360  0.801  0.463  0.885  0.962  0.862  0.796  0.599  0.319  0.311 -0.023  0.122  0.518  0.009  0.023  0.236 -0.051 -0.178 -0.066 -0.118 -0.236 -0.249 -0.278 -0.185 -0.126 -0.157 -0.032 -0.194 -0.261 -0.155 -0.174 -0.278 -0.230 -0.153 -0.239 -0.352 -0.234 -0.311 -0.331 -0.249 -0.321 -0.208 -0.280 -0.112 -0.016  0.110  0.246  0.150 -0.088  0.243  0.288 -0.004  0.027  0.250  0.117  0.025  0.176  0.087  0.101  0.220  0.229  0.314  0.310  0.347  0.258  0.237  0.113  0.342  0.306  0.194  0.178  0.335  0.216  0.012  0.270  0.094  0.284  0.354  0.352  0.362  0.221  0.063  0.080 -0.030 -0.001  0.082 -0.131 -0.026 -0.180 -0.154 -0.283 -0.273 -0.352 -0.466 -0.446 -0.342 -0.266 -0.312 -0.249 -0.161 -0.181 -0.310 -0.266 -0.154 -0.178 -0.331 -0.118 -0.141 -0.279 -0.258 -0.198 -0.178 -0.068 -0.133 -0.050 -0.110 -0.012 -0.053  0.167  0.097 -0.012 -0.089 -0.049 -0.121 -0.110 -0.169 -0.192 -0.197 -0.287  0.841  0.703 -0.168 -0.106  0.274  0.251  0.004  0.045 -0.282 -0.192 -0.342 -0.273 -0.375 -0.183 -0.304 -0.264 -0.177 -0.196 -0.307 -0.240 -0.233 -0.295
  0.070  0.110  0.054  0.032  0.038  0.144  0.139  0.239  0.259  0.265  0.144  0.383  0.379  0.369  0.457  0.335  0.298  0.735  0.335  0.800  0.862  0.940  0.858  0.756  0.418  0.416  0.045  0.123  0.497  0.029 -0.023  0.155 -0.108 -0.218 -0.093 -0.194 -0.278 -0.312 -0.309 -0.231 -0.131 -0.201 -0.088 -0.218 -0.281 -0.154 -0.154 -0.241 -0.180 -0.081 -0.126 -0.263 -0.141 -0.123 -0.157 -0.038 -0.115 -0.001 -0.095  0.035  0.119  0.222  0.268  0.214  0.074  0.255  0.247  0.025  0.035  0.159  0.050 -0.000  0.098  0.008 -0.003  0.089  0.095  0.174  0.161  0.247  0.177  0.107  0.031  0.250  0.153  0.053  0.094  0.201  0.082 -0.078  0.173  0.015  0.229  0.273  0.291  0.271  0.200  0.049  0.100  0.003  0.014  0.051 -0.134 -0.040 -0.204 -0.182 -0.253 -0.305 -0.378 -0.446 -0.427 -0.303 -0.231 -0.236 -0.204 -0.156 -0.136 -0.205 -0.175 -0.030 -0.030 -0.218 -0.026 -0.005 -0.143 -0.164 -0.086 -0.108  0.006 -0.037  0.046  0.010  0.064  0.002  0.173  0.046 -0.036 -0.047 -0.104 -0.161 -0.106 -0.160 -0.219 -0.225 -0.256  0.889  0.805  0.045  0.096  0.230  0.221  0.083  0.097 -0.150 -0.106 -0.263 -0.223 -0.311 -0.129 -0.216 -0.214 -0.167 -0.166 -0.252 -0.222 -0.236 -0.293
  0.080  0.147  0.101  0.062  0.071  0.216  0.194  0.302  0.339  0.349  0.212  0.457  0.475  0.467  0.539  0.420  0.378  0.745  0.280  0.689  0.796  0.858  0.943  0.765  0.419  0.332 -0.039  0.061  0.404 -0.032 -0.124  0.102 -0.139 -0.262 -0.135 -0.209 -0.283 -0.345 -0.333 -0.298 -0.182 -0.264 -0.162 -0.289 -0.341 -0.223 -0.212 -0.290 -0.224 -0.129 -0.144 -0.283 -0.143 -0.096 -0.111  0.015 -0.091  0.022 -0.098  0.041  0.155  0.279  0.351  0.281  0.146  0.323  0.283  0.054  0.055  0.134  0.035 -0.004  0.097 -0.030 -0.044  0.071  0.059  0.134  0.132  0.243  0.177  0.076  0.012  0.235  0.147  0.030  0.093  0.217  0.091 -0.089  0.197  0.036  0.274  0.315  0.335  0.296  0.219  0.057  0.116 -0.004  0.028  0.077 -0.150 -0.054 -0.188 -0.201 -0.252 -0.314 -0.389 -0.427 -0.435 -0.286 -0.234 -0.234 -0.210 -0.171 -0.136 -0.188 -0.159 -0.017 -0.032 -0.222 -0.038 -0.022 -0.176 -0.199 -0.125 -0.139 -0.024 -0.065  0.029 -0.013  0.055 -0.033  0.158  0.021 -0.079 -0.088 -0.139 -0.202 -0.136 -0.192 -0.229 -0.260 -0.294  0.788  0.694  0.095  0.148  0.277  0.269  0.056  0.084 -0.126 -0.130 -0.266 -0.226 -0.302 -0.115 -0.181 -0.163 -0.160 -0.073 -0.141 -0.124 -0.194 -0.257
  0.046  0.079  0.026  0.016  0.028  0.122  0.126  0.205  0.235  0.244  0.131  0.327  0.340  0.421  0.411  0.288  0.314  0.612  0.172  0.544  0.599  0.756  0.765  0.798  0.498  0.436  0.102  0.084  0.412  0.069 -0.064  0.068 -0.109 -0.204 -0.109 -0.210 -0.254 -0.301 -0.266 -0.231 -0.106 -0.188 -0.122 -0.181 -0.228 -0.121 -0.096 -0.148 -0.088  0.006  0.007 -0.117 -0.010  0.089  0.047  0.169  0.087  0.183  0.090  0.165  0.236  0.308  0.284  0.260  0.238  0.272  0.194  0.065  0.053  0.044 -0.027 -0.027  0.016 -0.082 -0.117 -0.067 -0.062 -0.003 -0.012  0.116  0.081 -0.039 -0.061  0.110 -0.028 -0.104 -0.016  0.021 -0.065 -0.173  0.038 -0.064  0.130  0.144  0.177  0.122  0.133  0.007  0.086  0.013  0.014 -0.006 -0.147 -0.062 -0.200 -0.204 -0.219 -0.314 -0.366 -0.368 -0.374 -0.245 -0.196 -0.158 -0.145 -0.155 -0.094 -0.092 -0.102  0.041  0.065 -0.107  0.021  0.077 -0.043 -0.087  0.004 -0.040  0.064  0.052  0.127  0.102  0.110  0.011  0.129 -0.016 -0.060 -0.026 -0.153 -0.183 -0.084 -0.142 -0.212 -0.218 -0.204  0.741  0.716  0.242  0.274  0.145  0.152  0.133  0.124 -0.018 -0.029 -0.180 -0.175 -0.229 -0.083 -0.114 -0.108 -0.113 -0.040 -0.085 -0.079 -0.160 -0.183
  0.024  0.007 -0.017 -0.016  0.012  0.040  0.033  0.084  0.121  0.144  0.064  0.198  0.223  0.305  0.273  0.197  0.319  0.444  0.184  0.348  0.319  0.418  0.419  0.498  0.504  0.446  0.234  0.112  0.415  0.213  0.101  0.112 -0.001 -0.082 -0.049 -0.139 -0.157 -0.160 -0.112 -0.053 -0.001 -0.007  0.006  0.031 -0.003  0.040  0.076  0.073  0.081  0.140  0.120  0.084  0.114  0.165  0.109  0.157  0.119  0.169  0.145  0.165  0.197  0.227  0.177  0.169  0.195  0.204  0.082  0.038  0.033  0.007 -0.049 -0.064 -0.035 -0.095 -0.145 -0.127 -0.113 -0.084 -0.078  0.039  0.008 -0.092 -0.090  0.029 -0.111 -0.159 -0.116 -0.097 -0.148 -0.221 -0.108 -0.124 -0.031 -0.032 -0.007 -0.049 -0.001 -0.060  0.004 -0.010 -0.040 -0.096 -0.139 -0.074 -0.167 -0.175 -0.182 -0.266 -0.287 -0.264 -0.307 -0.230 -0.183 -0.120 -0.099 -0.123 -0.073 -0.051 -0.085  0.004  0.038 -0.053  0.011  0.067  0.008 -0.031  0.052 -0.007  0.079  0.096  0.133  0.132  0.082 -0.003  0.038 -0.057 -0.066 -0.028 -0.154 -0.159 -0.074 -0.121 -0.178 -0.162 -0.130  0.513  0.529  0.206  0.217 -0.013  0.003  0.114  0.082  0.001 -0.005 -0.139 -0.150 -0.205 -0.122 -0.133 -0.069 -0.041 -0.006 -0.023 -0.019 -0.086 -0.029
  0.003 -0.029 -0.065 -0.093 -0.062 -0.065 -0.091 -0.108 -0.062  0.035 -0.100  0.000  0.042  0.137  0.106  0.043  0.181  0.386  0.248  0.428  0.311  0.416  0.332  0.436  0.446  0.751  0.559  0.337  0.587  0.377  0.385  0.250  0.062  0.023  0.029 -0.104 -0.161 -0.094 -0.062  0.112  0.133  0.182  0.235  0.269  0.186  0.270  0.287  0.264  0.211  0.305  0.206  0.164  0.168  0.160  0.043  0.075  0.103  0.153  0.211  0.189  0.157  0.092  0.005  0.000  0.071  0.065 -0.025 -0.041 -0.009  0.027 -0.033 -0.094 -0.073 -0.063 -0.047 -0.105 -0.054 -0.035 -0.039  0.039 -0.038 -0.046 -0.042  0.014 -0.124 -0.137 -0.145 -0.178 -0.206 -0.227 -0.276 -0.266 -0.255 -0.224 -0.191 -0.185 -0.122 -0.153 -0.138 -0.110 -0.213 -0.291 -0.208 -0.183 -0.227 -0.226 -0.251 -0.348 -0.269 -0.275 -0.277 -0.194 -0.175 -0.099 -0.074 -0.111 -0.057 -0.040 -0.112 -0.042  0.048 -0.025 -0.016  0.078  0.087  0.053  0.165  0.117  0.196  0.213  0.201  0.205  0.095  0.035  0.035 -0.055 -0.019  0.083 -0.094 -0.061  0.028 -0.029 -0.111 -0.046 -0.015  0.577  0.636  0.137  0.141 -0.231 -0.208  0.188  0.124  0.014  0.090 -0.071 -0.137 -0.207 -0.152 -0.208 -0.164 -0.072 -0.157 -0.172 -0.184 -0.204 -0.072
 -0.016 -0.078 -0.096 -0.127 -0.101 -0.160 -0.178 -0.255 -0.231 -0.110 -0.203 -0.209 -0.166 -0.069 -0.125 -0.149  0.027  0.075  0.148  0.129 -0.023  0.045 -0.039  0.102  0.234  0.559  0.699  0.355  0.441  0.475  0.552  0.257  0.144  0.194  0.107 -0.010 -0.057  0.060  0.114  0.293  0.326  0.400  0.403  0.494  0.430  0.469  0.461  0.479  0.397  0.451  0.321  0.358  0.311  0.239  0.106  0.059  0.140  0.142  0.284  0.192  0.117 -0.041 -0.167 -0.145  0.005 -0.074 -0.159 -0.076 -0.025 -0.022 -0.058 -0.108 -0.135 -0.071 -0.028 -0.146 -0.089 -0.111 -0.103 -0.066 -0.117 -0.089 -0.053 -0.116 -0.207 -0.180 -0.237 -0.313 -0.291 -0.229 -0.449 -0.350 -0.468 -0.440 -0.419 -0.385 -0.295 -0.246 -0.280 -0.176 -0.317 -0.430 -0.210 -0.226 -0.182 -0.174 -0.186 -0.287 -0.132 -0.104 -0.109 -0.076 -0.089 -0.012  0.013 -0.060 -0.005  0.044 -0.079 -0.069  0.058  0.056 -0.050  0.069  0.167  0.132  0.220  0.205  0.220  0.254  0.175  0.197  0.055  0.012 -0.082 -0.109 -0.002  0.110 -0.055  0.030  0.094  0.036 -0.031  0.067  0.120  0.223  0.309  0.094  0.067 -0.453 -0.428  0.146  0.073  0.071  0.188  0.062 -0.061 -0.083 -0.108 -0.147 -0.113 -0.015 -0.146 -0.126 -0.160 -0.147  0.049
 -0.015 -0.047 -0.080 -0.139 -0.092 -0.067 -0.121 -0.147 -0.083 -0.025 -0.126 -0.071 -0.024 -0.020 -0.018 -0.015  0.028  0.128  0.154  0.211  0.122  0.123  0.061  0.084  0.112  0.337  0.355  0.480  0.352  0.238  0.359  0.243  0.140  0.128  0.134  0.052 -0.024  0.047  0.032  0.073  0.167  0.150  0.174  0.150  0.121  0.187  0.130  0.126  0.119  0.143  0.054  0.048  0.077 -0.001 -0.075 -0.079 -0.044 -0.013  0.039  0.045  0.034 -0.063 -0.098 -0.125 -0.100 -0.073 -0.079 -0.113 -0.073 -0.021 -0.057 -0.073 -0.064 -0.035  0.035 -0.015  0.014  0.023  0.016  0.053  0.001  0.019  0.030  0.016 -0.029 -0.023 -0.047 -0.075 -0.087 -0.082 -0.165 -0.147 -0.187 -0.153 -0.140 -0.103 -0.098 -0.090 -0.149 -0.121 -0.188 -0.201 -0.108 -0.120 -0.109 -0.086 -0.133 -0.171 -0.108 -0.102 -0.091 -0.050 -0.062 -0.054 -0.090 -0.126 -0.081 -0.072 -0.109 -0.096 -0.027 -0.019 -0.059 -0.016  0.025  0.042  0.109  0.127  0.149  0.148  0.102  0.086  0.036  0.025  0.025  0.005  0.057  0.104  0.011  0.061  0.073  0.029  0.002  0.060  0.044  0.224  0.245 -0.039 -0.032 -0.187 -0.177  0.112  0.074 -0.007  0.070 -0.004 -0.032 -0.032 -0.012 -0.059 -0.066 -0.024 -0.089 -0.103 -0.093 -0.106 -0.062
  0.003 -0.066 -0.093 -0.143 -0.105 -0.089 -0.142 -0.092 -0.007  0.068 -0.074  0.149  0.218  0.140  0.271  0.240  0.363  0.624  0.514  0.660  0.518  0.497  0.404  0.412  0.415  0.587  0.441  0.352  0.842  0.486  0.594  0.514  0.260  0.123  0.096  0.034 -0.109 -0.020 -0.097  0.114  0.159  0.138  0.261  0.182  0.106  0.239  0.179  0.114  0.141  0.201  0.054  0.016  0.087 -0.046 -0.140 -0.155 -0.131 -0.084 -0.018  0.021  0.059 -0.064 -0.055 -0.114 -0.084  0.127  0.041  0.005  0.077  0.189  0.130  0.041  0.065  0.104  0.133  0.138  0.164  0.195  0.176  0.218  0.175  0.195  0.128  0.210  0.131  0.112  0.011  0.042  0.004 -0.083 -0.117 -0.174 -0.180 -0.087 -0.090 -0.024 -0.085 -0.147 -0.197 -0.203 -0.276 -0.280 -0.260 -0.246 -0.256 -0.203 -0.320 -0.342 -0.293 -0.355 -0.370 -0.283 -0.257 -0.288 -0.222 -0.235 -0.218 -0.280 -0.318 -0.249 -0.163 -0.235 -0.182 -0.120 -0.129 -0.102  0.022  0.074  0.156  0.109  0.082  0.034  0.008 -0.020  0.082  0.069  0.064  0.088  0.030  0.041  0.071 -0.011 -0.046  0.024 -0.027  0.718  0.702 -0.099 -0.082 -0.182 -0.183  0.124  0.088 -0.205 -0.050 -0.207 -0.238 -0.340 -0.278 -0.365 -0.330 -0.186 -0.299 -0.333 -0.269 -0.262 -0.150
 -0.046 -0.123 -0.150 -0.186 -0.155 -0.193 -0.215 -0.242 -0.189 -0.094 -0.182 -0.113 -0.047 -0.051 -0.021 -0.007  0.172  0.158  0.226  0.149  0.009  0.029 -0.032  0.069  0.213  0.377  0.475  0.238  0.486  0.621  0.640  0.370  0.309  0.298  0.143  0.080  0.034  0.129  0.109  0.258  0.297  0.292  0.335  0.368  0.333  0.399  0.351  0.363  0.379  0.396  0.260  0.302  0.293  0.193  0.087  0.009  0.084  0.072  0.206  0.136  0.097 -0.087 -0.173 -0.163 -0.001  0.014 -0.109  0.030  0.062  0.052  0.053 -0.005 -0.051  0.015  0.026 -0.041 -0.017 -0.026 -0.019  0.021  0.011  0.013  0.019 -0.044 -0.097 -0.068 -0.157 -0.214 -0.171 -0.137 -0.332 -0.265 -0.383 -0.334 -0.337 -0.292 -0.269 -0.220 -0.258 -0.179 -0.277 -0.363 -0.198 -0.232 -0.186 -0.149 -0.187 -0.216 -0.118 -0.118 -0.140 -0.095 -0.110 -0.105 -0.060 -0.119 -0.094 -0.074 -0.161 -0.163 -0.050 -0.047 -0.117 -0.034  0.038  0.045  0.107  0.147  0.153  0.161  0.068  0.076 -0.015 -0.011 -0.070 -0.052  0.042  0.092  0.015  0.086  0.123  0.059  0.027  0.117  0.127  0.212  0.257  0.034  0.007 -0.380 -0.365  0.061  0.006 -0.033  0.071  0.002 -0.090 -0.137 -0.150 -0.184 -0.158 -0.051 -0.154 -0.135 -0.113 -0.112  0.066
 -0.030 -0.153 -0.157 -0.216 -0.206 -0.262 -0.296 -0.352 -0.304 -0.164 -0.271 -0.212 -0.126 -0.197 -0.103 -0.057  0.084  0.143  0.355  0.221  0.023 -0.023 -0.124 -0.064  0.101  0.385  0.552  0.359  0.594  0.640  0.943  0.574  0.400  0.413  0.257  0.210  0.077  0.263  0.146  0.380  0.421  0.399  0.469  0.439  0.401  0.498  0.372  0.364  0.355  0.355  0.183  0.228  0.236  0.025 -0.079 -0.191 -0.075 -0.101  0.076  0.007 -0.032 -0.296 -0.337 -0.368 -0.209 -0.083 -0.173 -0.034  0.066  0.122  0.138  0.045 -0.019  0.137  0.201  0.103  0.142  0.118  0.103  0.082  0.060  0.168  0.143  0.054  0.033  0.090 -0.074 -0.128 -0.080 -0.049 -0.329 -0.274 -0.461 -0.373 -0.389 -0.275 -0.307 -0.253 -0.381 -0.304 -0.418 -0.451 -0.239 -0.318 -0.186 -0.128 -0.215 -0.228 -0.079 -0.106 -0.103 -0.066 -0.106 -0.150 -0.090 -0.140 -0.148 -0.162 -0.241 -0.272 -0.131 -0.090 -0.204 -0.115  0.003  0.050  0.127  0.235  0.226  0.200  0.061  0.035 -0.050 -0.000 -0.031  0.026  0.126  0.197  0.136  0.227  0.217  0.154  0.133  0.248  0.203  0.205  0.243 -0.183 -0.204 -0.471 -0.472  0.087  0.026 -0.105  0.087  0.017 -0.099 -0.141 -0.200 -0.270 -0.270 -0.129 -0.340 -0.313 -0.277 -0.219 -0.026
 -0.053 -0.131 -0.180 -0.245 -0.224 -0.199 -0.247 -0.236 -0.142 -0.058 -0.153 -0.004  0.093 -0.023  0.114  0.166  0.205  0.322  0.353  0.349  0.236  0.155  0.102  0.068  0.112  0.250  0.257  0.243  0.514  0.370  0.574  0.604  0.425  0.199  0.179  0.279  0.097  0.155 -0.041  0.115  0.127  0.075  0.167  0.082  0.066  0.171  0.077  0.056  0.095  0.110  0.028  0.011  0.056 -0.062 -0.110 -0.161 -0.119 -0.120 -0.055 -0.031 -0.011 -0.172 -0.174 -0.200 -0.129  0.052 -0.032  0.031  0.081  0.115  0.153  0.084  0.067  0.153  0.203  0.183  0.197  0.191  0.180  0.182  0.181  0.224  0.181  0.199  0.161  0.190  0.112  0.072  0.083  0.078 -0.025 -0.075 -0.132 -0.065 -0.071  0.016 -0.039 -0.070 -0.145 -0.145 -0.186 -0.161 -0.131 -0.198 -0.100 -0.048 -0.148 -0.115 -0.081 -0.157 -0.167 -0.140 -0.151 -0.216 -0.175 -0.191 -0.196 -0.253 -0.247 -0.237 -0.175 -0.160 -0.154 -0.134 -0.100 -0.033  0.053  0.138  0.185  0.129  0.056 -0.003 -0.018  0.027  0.121  0.141  0.158  0.174  0.165  0.180  0.158  0.102  0.109  0.175  0.081  0.307  0.283 -0.150 -0.142 -0.126 -0.134  0.118  0.075 -0.207 -0.074 -0.128 -0.134 -0.206 -0.243 -0.296 -0.266 -0.143 -0.235 -0.256 -0.146 -0.144 -0.065
 -0.214 -0.304 -0.373 -0.368 -0.357 -0.400 -0.402 -0.409 -0.303 -0.276 -0.213 -0.172 -0.101 -0.134 -0.038  0.079  0.092  0.045  0.116  0.038 -0.051 -0.108 -0.139 -0.109 -0.001  0.062  0.144  0.140  0.260  0.309  0.400  0.425  0.723  0.374  0.170  0.470  0.412  0.331  0.112  0.132  0.084 -0.013  0.007  0.026  0.082  0.119  0.073  0.111  0.153  0.121  0.128  0.158  0.129  0.114  0.094  0.030  0.077  0.025  0.075  0.043  0.013 -0.121 -0.236 -0.132  0.006 -0.031 -0.099  0.132  0.071 -0.021  0.123  0.061  0.053  0.137  0.101  0.031  0.043  0.003 -0.012 -0.006  0.059  0.054  0.069  0.003 -0.013  0.083  0.058 -0.063  0.008  0.131 -0.018  0.003 -0.110 -0.126 -0.116 -0.071 -0.025  0.026  0.018  0.059  0.016  0.002  0.059 -0.049  0.085  0.130  0.086  0.197  0.196  0.077  0.021 -0.059 -0.031 -0.094 -0.136 -0.154 -0.153 -0.147 -0.084 -0.118 -0.091 -0.016 -0.028 -0.036  0.003  0.058  0.109  0.157  0.174  0.155  0.075  0.048  0.017  0.088  0.090  0.133  0.198  0.198  0.199  0.228  0.180  0.162  0.188  0.222  0.180  0.017  0.022  0.001 -0.021 -0.082 -0.079  0.113  0.050 -0.133 -0.098 -0.034 -0.002 -0.061 -0.177 -0.173 -0.060  0.021 -0.015 -0.019  0.149  0.125  0.150
 -0.129 -0.207 -0.204 -0.191 -0.173 -0.250 -0.258 -0.270 -0.244 -0.227 -0.181 -0.192 -0.190 -0.232 -0.163 -0.106 -0.023 -0.127  0.022 -0.091 -0.178 -0.218 -0.262 -0.204 -0.082  0.023  0.194  0.128  0.123  0.298  0.413  0.199  0.374  0.603  0.259  0.304  0.343  0.442  0.378  0.337  0.353  0.250  0.205  0.252  0.288  0.267  0.206  0.227  0.220  0.153  0.103  0.160  0.102  0.041  0.005 -0.066  0.008 -0.027  0.068 -0.002 -0.078 -0.173 -0.245 -0.187 -0.111 -0.167 -0.129 -0.023 -0.007  0.012  0.016 -0.046 -0.009  0.050  0.078 -0.024  0.031  0.004 -0.012 -0.050 -0.025  0.018 -0.001 -0.129 -0.079 -0.018 -0.125 -0.166 -0.085 -0.027 -0.224 -0.113 -0.301 -0.287 -0.305 -0.256 -0.257 -0.138 -0.188 -0.087 -0.166 -0.210 -0.024 -0.049  0.019  0.057  0.013  0.093  0.142  0.108  0.111  0.067  0.022 -0.034 -0.053 -0.079 -0.089 -0.077 -0.090 -0.182 -0.095 -0.009 -0.121 -0.101 -0.010  0.026 -0.011  0.082  0.002  0.009 -0.084 -0.083 -0.116 -0.057 -0.141 -0.058  0.083  0.036  0.060  0.157  0.130  0.097  0.108  0.176  0.163 -0.130 -0.108 -0.088 -0.118 -0.313 -0.309 -0.099 -0.120 -0.031  0.044  0.110  0.016  0.087  0.060  0.034  0.054  0.103  0.012  0.008  0.074  0.105  0.153
 -0.028 -0.091 -0.087 -0.085 -0.047 -0.078 -0.084 -0.098 -0.087 -0.080 -0.080 -0.079 -0.062 -0.107 -0.078 -0.073 -0.041 -0.052  0.034 -0.002 -0.066 -0.093 -0.135 -0.109 -0.049  0.029  0.107  0.134  0.096  0.143  0.257  0.179  0.170  0.259  0.435  0.247  0.137  0.292  0.184  0.179  0.158  0.116  0.084  0.091  0.111  0.112  0.065  0.082  0.084  0.044  0.019  0.040  0.010 -0.021 -0.025 -0.068 -0.021 -0.034  0.014 -0.018 -0.048 -0.106 -0.124 -0.124 -0.094 -0.104 -0.086 -0.087 -0.037 -0.017 -0.046 -0.068 -0.039 -0.046  0.064 -0.020  0.046  0.031  0.023 -0.005  0.009  0.052  0.041 -0.017 -0.035 -0.009 -0.057 -0.106 -0.070 -0.039 -0.170 -0.129 -0.223 -0.190 -0.196 -0.159 -0.149 -0.113 -0.163 -0.089 -0.144 -0.179 -0.041 -0.019 -0.013 -0.014 -0.047 -0.036 -0.013 -0.011 -0.027 -0.017 -0.040 -0.050 -0.048 -0.055 -0.041 -0.068 -0.100 -0.116 -0.043 -0.008 -0.064 -0.033  0.023  0.042  0.059  0.112  0.097  0.101  0.048  0.025 -0.025 -0.015 -0.038  0.001  0.081  0.078  0.025  0.086  0.036  0.037  0.043  0.080  0.072 -0.038 -0.025 -0.072 -0.079 -0.227 -0.224  0.031  0.000 -0.026  0.047  0.032 -0.022  0.005  0.014  0.003  0.003  0.027 -0.029 -0.019 -0.002  0.015  0.032
 -0.161 -0.259 -0.251 -0.224 -0.220 -0.309 -0.298 -0.294 -0.252 -0.260 -0.162 -0.175 -0.161 -0.192 -0.107 -0.020 -0.048 -0.089  0.001 -0.064 -0.118 -0.194 -0.209 -0.210 -0.139 -0.104 -0.010  0.052  0.034  0.080  0.210  0.279  0.470  0.304  0.247  0.689  0.490  0.521  0.207  0.155  0.089  0.009 -0.065 -0.055  0.054  0.034 -0.032  0.006  0.037 -0.029  0.022  0.071  0.012  0.001  0.005 -0.053 -0.019 -0.057 -0.014 -0.033 -0.065 -0.145 -0.226 -0.163 -0.095 -0.115 -0.133  0.008 -0.001 -0.045  0.056  0.048  0.034  0.125  0.126  0.063  0.065  0.030  0.008 -0.010  0.066  0.089  0.090  0.031  0.022  0.095  0.071 -0.024  0.037  0.155  0.024  0.057 -0.061 -0.084 -0.077 -0.045  0.001  0.058  0.030  0.067  0.045  0.066  0.136  0.051  0.159  0.170  0.133  0.258  0.222  0.110  0.053 -0.061 -0.027 -0.098 -0.115 -0.127 -0.111 -0.142 -0.073 -0.117 -0.108 -0.019 -0.022 -0.054 -0.007  0.035  0.061  0.120  0.108  0.092  0.037  0.003 -0.013  0.071  0.078  0.129  0.173  0.152  0.180  0.192  0.142  0.125  0.156  0.178  0.155 -0.131 -0.141 -0.083 -0.089 -0.036 -0.037  0.066  0.035 -0.111 -0.076 -0.003  0.001 -0.022 -0.114 -0.074  0.019  0.083  0.032  0.028  0.137  0.154  0.138
 -0.160 -0.228 -0.236 -0.189 -0.195 -0.279 -0.256 -0.259 -0.226 -0.276 -0.121 -0.181 -0.188 -0.181 -0.153 -0.066 -0.077 -0.216 -0.108 -0.205 -0.236 -0.278 -0.283 -0.254 -0.157 -0.161 -0.057 -0.024 -0.109  0.034  0.077  0.097  0.412  0.343  0.137  0.490  0.693  0.562  0.352  0.152  0.085  0.042 -0.078 -0.015  0.111  0.033 -0.001  0.057  0.096 -0.007  0.040  0.127  0.035  0.072  0.079  0.035  0.048  0.026  0.052  0.025 -0.025 -0.042 -0.153 -0.055  0.005 -0.103 -0.088  0.059 -0.018 -0.072 -0.003  0.002  0.001  0.043  0.005 -0.068 -0.088 -0.120 -0.099 -0.103 -0.040 -0.076 -0.034 -0.135 -0.109 -0.032 -0.036 -0.120 -0.036  0.080 -0.013  0.081 -0.055 -0.123 -0.115 -0.106 -0.038  0.048  0.062  0.108  0.097  0.097  0.166  0.105  0.206  0.232  0.214  0.382  0.314  0.229  0.172  0.027  0.032 -0.030 -0.084 -0.072 -0.075 -0.073 -0.009 -0.089 -0.072  0.015 -0.013 -0.043 -0.008  0.015  0.014  0.048  0.009  0.024 -0.028 -0.027 -0.048  0.009 -0.022  0.042  0.122  0.045  0.098  0.146  0.088  0.060  0.107  0.101  0.108 -0.252 -0.241  0.012 -0.002 -0.036 -0.034 -0.025 -0.053 -0.071 -0.071  0.041  0.068  0.086  0.004  0.044  0.156  0.184  0.171  0.159  0.280  0.293  0.233
 -0.133 -0.176 -0.161 -0.118 -0.138 -0.241 -0.212 -0.260 -0.278 -0.271 -0.152 -0.268 -0.262 -0.275 -0.239 -0.157 -0.089 -0.224 -0.025 -0.171 -0.249 -0.312 -0.345 -0.301 -0.160 -0.094  0.060  0.047 -0.020  0.129  0.263  0.155  0.331  0.442  0.292  0.521  0.562  0.906  0.579  0.478  0.270  0.273  0.137  0.226  0.325  0.214  0.144  0.208  0.197  0.043  0.033  0.157  0.042 -0.022 -0.034 -0.124 -0.056 -0.094 -0.005 -0.064 -0.115 -0.177 -0.238 -0.217 -0.165 -0.205 -0.162 -0.080 -0.048 -0.014 -0.018 -0.059 -0.005  0.054  0.085  0.008  0.021  0.000  0.031 -0.001  0.037  0.050  0.034 -0.081 -0.030  0.020 -0.101 -0.125 -0.063  0.004 -0.205 -0.065 -0.283 -0.279 -0.297 -0.257 -0.246 -0.123 -0.205 -0.108 -0.164 -0.170  0.030 -0.038  0.115  0.154  0.067  0.203  0.239  0.180  0.153  0.049 -0.038 -0.085 -0.118 -0.127 -0.123 -0.138 -0.113 -0.231 -0.154 -0.029 -0.122 -0.136 -0.037 -0.003 -0.024  0.073 -0.007  0.003 -0.091 -0.096 -0.139 -0.077 -0.122  0.005  0.092  0.025  0.071  0.171  0.111  0.040  0.088  0.129  0.132 -0.240 -0.220 -0.152 -0.174 -0.293 -0.291 -0.110 -0.125 -0.097  0.012  0.106  0.027  0.098  0.063  0.056  0.118  0.166  0.058  0.057  0.130  0.212  0.236
 -0.078 -0.068 -0.019  0.060  0.061 -0.071 -0.023 -0.072 -0.154 -0.151 -0.018 -0.192 -0.230 -0.189 -0.225 -0.221 -0.092 -0.262 -0.094 -0.224 -0.278 -0.309 -0.333 -0.266 -0.112 -0.062  0.114  0.032 -0.097  0.109  0.146 -0.041  0.112  0.378  0.184  0.207  0.352  0.579  0.673  0.491  0.305  0.394  0.203  0.362  0.433  0.278  0.251  0.333  0.270  0.100  0.078  0.220  0.073  0.013 -0.014 -0.090 -0.041 -0.061  0.034 -0.033 -0.108 -0.050 -0.077 -0.063 -0.124 -0.217 -0.121 -0.154 -0.144 -0.070 -0.179 -0.195 -0.071 -0.123 -0.101 -0.172 -0.145 -0.128 -0.063 -0.054 -0.074 -0.138 -0.123 -0.207 -0.161 -0.168 -0.236 -0.196 -0.168 -0.170 -0.285 -0.117 -0.288 -0.305 -0.302 -0.307 -0.261 -0.151 -0.185 -0.089 -0.155 -0.201 -0.016  0.002  0.047  0.055 -0.005  0.062  0.119  0.111  0.073  0.021 -0.046 -0.031 -0.034 -0.014  0.009  0.005 -0.041 -0.113 -0.048  0.029 -0.073 -0.044  0.012 -0.005 -0.035 -0.038 -0.094 -0.039 -0.070 -0.042 -0.094 -0.115 -0.222 -0.136 -0.037 -0.122 -0.129 -0.032 -0.052 -0.125 -0.120 -0.077 -0.000 -0.266 -0.237 -0.096 -0.117 -0.293 -0.277 -0.142 -0.143 -0.023  0.059  0.089  0.004  0.089  0.112  0.105  0.213  0.251  0.185  0.157  0.163  0.236  0.312
 -0.037 -0.085 -0.026  0.030 -0.005 -0.160 -0.098 -0.173 -0.270 -0.178 -0.106 -0.245 -0.261 -0.258 -0.231 -0.222 -0.048 -0.136  0.090 -0.070 -0.185 -0.231 -0.298 -0.231 -0.053  0.112  0.293  0.073  0.114  0.258  0.380  0.115  0.132  0.337  0.179  0.155  0.152  0.478  0.491  0.785  0.304  0.473  0.420  0.537  0.512  0.428  0.412  0.425  0.295  0.200  0.095  0.215  0.072 -0.075 -0.107 -0.228 -0.132 -0.190 -0.030 -0.123 -0.191 -0.229 -0.203 -0.221 -0.245 -0.205 -0.147 -0.133 -0.052  0.085  0.030 -0.122 -0.005  0.052  0.093  0.041  0.102  0.113  0.129  0.062  0.003  0.093  0.030 -0.037  0.028  0.030 -0.146 -0.096 -0.065 -0.087 -0.312 -0.176 -0.401 -0.353 -0.386 -0.311 -0.346 -0.243 -0.340 -0.236 -0.317 -0.356 -0.120 -0.131 -0.036 -0.031 -0.116 -0.084  0.068  0.030 -0.010 -0.030 -0.095 -0.064 -0.017 -0.007 -0.018 -0.062 -0.113 -0.202 -0.129 -0.048 -0.158 -0.108 -0.037 -0.040 -0.032  0.027 -0.023 -0.014 -0.081 -0.077 -0.122 -0.112 -0.173 -0.099 -0.024 -0.046 -0.025  0.056 -0.010 -0.021 -0.023  0.045  0.083 -0.119 -0.075 -0.256 -0.280 -0.430 -0.427 -0.116 -0.116 -0.095  0.070  0.056 -0.060 -0.046 -0.077 -0.133 -0.013  0.076 -0.127 -0.106 -0.106  0.014  0.189
 -0.014 -0.062 -0.025 -0.024 -0.010 -0.092 -0.125 -0.171 -0.178 -0.126 -0.177 -0.197 -0.186 -0.184 -0.208 -0.220 -0.077 -0.099  0.034 -0.037 -0.126 -0.131 -0.182 -0.106 -0.001  0.133  0.326  0.167  0.159  0.297  0.421  0.127  0.084  0.353  0.158  0.089  0.085  0.270  0.305  0.304  0.811  0.565  0.339  0.402  0.495  0.412  0.259  0.341  0.300  0.219  0.157  0.248  0.214  0.085 -0.004 -0.078  0.008 -0.003  0.124  0.049  0.001 -0.139 -0.216 -0.212 -0.120 -0.180 -0.181 -0.134 -0.038 -0.024 -0.070 -0.086 -0.102 -0.025 -0.016 -0.099 -0.052 -0.048 -0.070 -0.076 -0.105 -0.053 -0.055 -0.131 -0.170 -0.140 -0.223 -0.254 -0.222 -0.206 -0.379 -0.274 -0.409 -0.380 -0.373 -0.343 -0.308 -0.242 -0.289 -0.191 -0.295 -0.365 -0.151 -0.190 -0.088 -0.092 -0.107 -0.129 -0.044  0.022  0.046  0.057  0.001 -0.027 -0.023 -0.074 -0.080 -0.019 -0.120 -0.174 -0.025  0.022 -0.124 -0.034  0.079  0.053  0.065  0.126  0.075  0.082 -0.000  0.006 -0.043 -0.066 -0.151 -0.106  0.031  0.048 -0.051  0.072  0.206  0.032 -0.026  0.104  0.152 -0.041 -0.012 -0.060 -0.088 -0.415 -0.398 -0.021 -0.048  0.013  0.142  0.121  0.003  0.075  0.039  0.028  0.028  0.079 -0.036 -0.049 -0.058 -0.037  0.101
  0.028 -0.012  0.049  0.057  0.079 -0.052 -0.057 -0.137 -0.194 -0.095 -0.110 -0.217 -0.203 -0.203 -0.233 -0.257 -0.057 -0.121  0.090 -0.054 -0.157 -0.201 -0.264 -0.188 -0.007  0.182  0.400  0.150  0.138  0.292  0.399  0.075 -0.013  0.250  0.116  0.009  0.042  0.273  0.394  0.473  0.565  0.790  0.589  0.715  0.707  0.542  0.482  0.554  0.412  0.290  0.150  0.294  0.163 -0.012 -0.111 -0.228 -0.122 -0.137  0.054 -0.036 -0.120 -0.169 -0.163 -0.197 -0.234 -0.206 -0.166 -0.209 -0.110  0.025 -0.111 -0.176 -0.113 -0.073 -0.026 -0.087 -0.030 -0.015  0.021 -0.004 -0.087 -0.033 -0.056 -0.131 -0.111 -0.132 -0.262 -0.225 -0.197 -0.225 -0.424 -0.293 -0.470 -0.430 -0.419 -0.375 -0.360 -0.281 -0.355 -0.254 -0.377 -0.437 -0.194 -0.206 -0.115 -0.112 -0.178 -0.189 -0.034  0.007  0.013 -0.007 -0.075 -0.059  0.003  0.013 -0.005 -0.016 -0.129 -0.188 -0.073 -0.005 -0.146 -0.064  0.048  0.024  0.027  0.060  0.006  0.029 -0.044 -0.018 -0.090 -0.125 -0.217 -0.162 -0.034 -0.051 -0.109  0.023  0.061 -0.073 -0.103  0.021  0.071 -0.088 -0.049 -0.213 -0.236 -0.469 -0.451 -0.088 -0.096 -0.045  0.150  0.103 -0.050  0.003 -0.010 -0.064 -0.001  0.082 -0.074 -0.090 -0.107 -0.023  0.161
  0.049  0.023  0.053 -0.014  0.007 -0.035 -0.088 -0.145 -0.149 -0.026 -0.143 -0.145 -0.093 -0.172 -0.129 -0.144  0.033  0.013  0.203  0.069 -0.032 -0.088 -0.162 -0.122  0.006  0.235  0.403  0.174  0.261  0.335  0.469  0.167  0.007  0.205  0.084 -0.065 -0.078  0.137  0.203  0.420  0.339  0.589  0.759  0.679  0.511  0.520  0.503  0.426  0.298  0.290  0.093  0.113  0.059 -0.131 -0.197 -0.293 -0.199 -0.213 -0.049 -0.114 -0.173 -0.251 -0.178 -0.232 -0.273 -0.113 -0.074 -0.123 -0.036  0.157  0.044 -0.086 -0.032  0.041  0.124  0.076  0.130  0.144  0.162  0.116  0.026  0.129  0.076 -0.003  0.063  0.037 -0.122 -0.069 -0.054 -0.104 -0.309 -0.250 -0.417 -0.325 -0.348 -0.251 -0.314 -0.268 -0.379 -0.310 -0.411 -0.442 -0.251 -0.270 -0.188 -0.143 -0.240 -0.245 -0.062 -0.051 -0.023 -0.001 -0.083 -0.083 -0.001 -0.017 -0.054 -0.110 -0.200 -0.265 -0.154 -0.095 -0.208 -0.159 -0.040 -0.020 -0.024  0.071  0.016 -0.003 -0.094 -0.101 -0.133 -0.113 -0.143 -0.095  0.012 -0.003 -0.005  0.096  0.089  0.013  0.011  0.129  0.096  0.031  0.057 -0.287 -0.301 -0.435 -0.434 -0.100 -0.093 -0.116  0.115  0.050 -0.077 -0.063 -0.062 -0.172 -0.185 -0.093 -0.235 -0.245 -0.246 -0.159 -0.003
  0.016 -0.048 -0.003  0.005  0.031 -0.101 -0.103 -0.201 -0.245 -0.127 -0.150 -0.258 -0.233 -0.217 -0.255 -0.253 -0.024 -0.125  0.105 -0.075 -0.194 -0.218 -0.289 -0.181  0.031  0.269  0.494  0.150  0.182  0.368  0.439  0.082  0.026  0.252  0.091 -0.055 -0.015  0.226  0.362  0.537  0.402  0.715  0.679  0.909  0.757  0.603  0.685  0.729  0.506  0.432  0.291  0.398  0.225  0.091 -0.020 -0.143 -0.016 -0.048  0.172  0.021 -0.106 -0.173 -0.178 -0.199 -0.178 -0.188 -0.190 -0.162 -0.092  0.014 -0.099 -0.192 -0.126 -0.066 -0.024 -0.119 -0.043 -0.040  0.007 -0.018 -0.101 -0.049 -0.060 -0.171 -0.149 -0.166 -0.313 -0.284 -0.249 -0.254 -0.506 -0.356 -0.561 -0.515 -0.514 -0.464 -0.427 -0.325 -0.407 -0.275 -0.417 -0.513 -0.230 -0.243 -0.166 -0.147 -0.203 -0.235 -0.052 -0.008 -0.008 -0.008 -0.076 -0.012  0.051  0.054  0.045  0.029 -0.089 -0.158 -0.047  0.033 -0.121 -0.036  0.099  0.071  0.071  0.093  0.023  0.070 -0.023  0.017 -0.086 -0.109 -0.248 -0.192 -0.053 -0.038 -0.106  0.030  0.045 -0.040 -0.077  0.061  0.117 -0.082 -0.016 -0.144 -0.188 -0.565 -0.544 -0.087 -0.105 -0.000  0.175  0.113 -0.048 -0.013 -0.030 -0.096 -0.031  0.066 -0.096 -0.083 -0.110 -0.031  0.191
 -0.020 -0.086 -0.036  0.004  0.015 -0.155 -0.131 -0.222 -0.277 -0.186 -0.139 -0.294 -0.288 -0.236 -0.293 -0.282 -0.066 -0.194  0.040 -0.147 -0.261 -0.281 -0.341 -0.228 -0.003  0.186  0.430  0.121  0.106  0.333  0.401  0.066  0.082  0.288  0.111  0.054  0.111  0.325  0.433  0.512  0.495  0.707  0.511  0.757  0.817  0.574  0.555  0.707  0.542  0.391  0.298  0.474  0.289  0.156  0.041 -0.099  0.026 -0.021  0.199  0.058 -0.055 -0.136 -0.194 -0.193 -0.134 -0.204 -0.211 -0.146 -0.078 -0.022 -0.109 -0.163 -0.126 -0.069 -0.060 -0.153 -0.109 -0.118 -0.065 -0.076 -0.133 -0.105 -0.098 -0.219 -0.201 -0.191 -0.314 -0.321 -0.272 -0.241 -0.491 -0.312 -0.537 -0.521 -0.510 -0.476 -0.410 -0.289 -0.357 -0.222 -0.352 -0.446 -0.162 -0.192 -0.094 -0.089 -0.127 -0.134  0.034  0.062  0.029 -0.013 -0.066 -0.021  0.017  0.018  0.027  0.034 -0.074 -0.143 -0.034  0.053 -0.104 -0.012  0.109  0.072  0.078  0.091  0.020  0.071 -0.015  0.024 -0.071 -0.102 -0.252 -0.171 -0.033 -0.038 -0.103  0.032  0.065 -0.045 -0.085  0.035  0.110 -0.159 -0.094 -0.100 -0.148 -0.535 -0.511 -0.081 -0.107  0.001  0.153  0.116 -0.030  0.019 -0.022 -0.047  0.052  0.136 -0.019 -0.007 -0.024  0.055  0.264
 -0.026 -0.081 -0.056 -0.054 -0.054 -0.165 -0.153 -0.229 -0.258 -0.156 -0.176 -0.249 -0.218 -0.195 -0.220 -0.214 -0.035 -0.086  0.106 -0.031 -0.155 -0.154 -0.223 -0.121  0.040  0.270  0.469  0.187  0.239  0.399  0.498  0.171  0.119  0.267  0.112  0.034  0.033  0.214  0.278  0.428  0.412  0.542  0.520  0.603  0.574  0.568  0.511  0.537  0.446  0.404  0.271  0.351  0.261  0.126  0.017 -0.085  0.022 -0.007  0.173  0.066 -0.016 -0.158 -0.221 -0.225 -0.121 -0.151 -0.181 -0.097 -0.024  0.027 -0.017 -0.088 -0.098 -0.013  0.030 -0.074 -0.029 -0.036 -0.023 -0.033 -0.070 -0.020 -0.017 -0.118 -0.129 -0.100 -0.217 -0.253 -0.205 -0.174 -0.432 -0.306 -0.500 -0.454 -0.457 -0.397 -0.357 -0.273 -0.355 -0.244 -0.359 -0.448 -0.202 -0.238 -0.149 -0.121 -0.152 -0.191 -0.021 -0.007 -0.024 -0.013 -0.062 -0.024  0.021 -0.015 -0.012  0.001 -0.102 -0.149 -0.021  0.031 -0.114 -0.021  0.101  0.086  0.112  0.153  0.113  0.126  0.031  0.049 -0.044 -0.045 -0.148 -0.106  0.018  0.061 -0.024  0.077  0.102  0.030 -0.007  0.102  0.141 -0.018  0.040 -0.076 -0.108 -0.503 -0.491  0.006 -0.030  0.002  0.162  0.097 -0.035 -0.026 -0.064 -0.105 -0.077  0.012 -0.147 -0.122 -0.141 -0.076  0.119
 -0.019 -0.084 -0.060 -0.036 -0.034 -0.146 -0.114 -0.202 -0.246 -0.149 -0.132 -0.247 -0.237 -0.175 -0.224 -0.220 -0.035 -0.108  0.039 -0.071 -0.174 -0.154 -0.212 -0.096  0.076  0.287  0.461  0.130  0.179  0.351  0.372  0.077  0.073  0.206  0.065 -0.032 -0.001  0.144  0.251  0.412  0.259  0.482  0.503  0.685  0.555  0.511  0.713  0.654  0.467  0.484  0.367  0.427  0.284  0.222  0.112  0.031  0.137  0.113  0.284  0.133  0.004 -0.077 -0.158 -0.132 -0.026 -0.143 -0.180 -0.076 -0.042 -0.024 -0.073 -0.128 -0.114 -0.057 -0.055 -0.169 -0.093 -0.094 -0.074 -0.076 -0.119 -0.103 -0.089 -0.176 -0.197 -0.185 -0.274 -0.300 -0.262 -0.225 -0.454 -0.315 -0.484 -0.465 -0.449 -0.421 -0.336 -0.265 -0.295 -0.177 -0.309 -0.418 -0.181 -0.205 -0.152 -0.140 -0.161 -0.223 -0.060 -0.036 -0.084 -0.058 -0.085  0.020  0.063  0.026  0.048  0.081 -0.043 -0.080  0.034  0.074 -0.061  0.037  0.148  0.106  0.125  0.120  0.088  0.135  0.063  0.096 -0.023 -0.037 -0.169 -0.160 -0.030  0.015 -0.090  0.002  0.015 -0.018 -0.071  0.026  0.097 -0.042  0.034  0.031 -0.012 -0.470 -0.445  0.003 -0.033  0.061  0.167  0.083 -0.048 -0.055 -0.090 -0.118 -0.028  0.065 -0.051 -0.028 -0.065 -0.014  0.195
 -0.071 -0.115 -0.099 -0.059 -0.037 -0.183 -0.143 -0.253 -0.289 -0.186 -0.162 -0.319 -0.304 -0.179 -0.278 -0.262 -0.056 -0.194 -0.009 -0.167 -0.278 -0.241 -0.290 -0.148  0.073  0.264  0.479  0.126  0.114  0.363  0.364  0.056  0.111  0.227  0.082  0.006  0.057  0.208  0.333  0.425  0.341  0.554  0.426  0.729  0.707  0.537  0.654  0.863  0.624  0.541  0.507  0.642  0.436  0.387  0.243  0.130  0.254  0.212  0.423  0.233  0.095 -0.003 -0.136 -0.100  0.061 -0.137 -0.219 -0.075 -0.048 -0.103 -0.155 -0.185 -0.169 -0.135 -0.145 -0.275 -0.210 -0.224 -0.177 -0.148 -0.188 -0.213 -0.155 -0.283 -0.328 -0.308 -0.385 -0.430 -0.384 -0.315 -0.558 -0.368 -0.549 -0.561 -0.540 -0.549 -0.410 -0.296 -0.313 -0.151 -0.296 -0.441 -0.161 -0.189 -0.120 -0.130 -0.107 -0.184 -0.033  0.023 -0.028 -0.035 -0.051  0.049  0.066  0.043  0.076  0.127  0.013 -0.031  0.076  0.145 -0.018  0.090  0.214  0.150  0.172  0.137  0.090  0.171  0.090  0.148 -0.003 -0.048 -0.226 -0.205 -0.066 -0.003 -0.143 -0.014  0.031 -0.048 -0.105  0.010  0.118 -0.127 -0.042  0.134  0.067 -0.535 -0.501  0.001 -0.041  0.105  0.183  0.131 -0.003  0.000 -0.040 -0.034  0.078  0.158  0.042  0.073  0.028  0.063  0.303
 -0.099 -0.136 -0.149 -0.121 -0.109 -0.210 -0.167 -0.239 -0.246 -0.186 -0.162 -0.254 -0.235 -0.129 -0.206 -0.191 -0.017 -0.141 -0.004 -0.133 -0.230 -0.180 -0.224 -0.088  0.081  0.211  0.397  0.119  0.141  0.379  0.355  0.095  0.153  0.220  0.084  0.037  0.096  0.197  0.270  0.295  0.300  0.412  0.298  0.506  0.542  0.446  0.467  0.624  0.620  0.477  0.425  0.580  0.449  0.392  0.258  0.151  0.260  0.216  0.394  0.246  0.152  0.014 -0.149 -0.100  0.090 -0.092 -0.201 -0.023 -0.012 -0.100 -0.121 -0.102 -0.146 -0.107 -0.143 -0.245 -0.224 -0.250 -0.197 -0.155 -0.149 -0.198 -0.133 -0.253 -0.302 -0.267 -0.306 -0.387 -0.327 -0.246 -0.462 -0.301 -0.451 -0.465 -0.452 -0.460 -0.336 -0.233 -0.256 -0.127 -0.229 -0.352 -0.125 -0.160 -0.112 -0.087 -0.055 -0.121 -0.012  0.038 -0.015 -0.019 -0.050  0.024  0.029 -0.002  0.041  0.093  0.001 -0.036  0.065  0.121 -0.012  0.074  0.187  0.151  0.171  0.156  0.118  0.174  0.098  0.137  0.011 -0.006 -0.162 -0.127 -0.002  0.048 -0.082  0.031  0.078  0.004 -0.048  0.046  0.135 -0.079 -0.004  0.162  0.099 -0.445 -0.420  0.039 -0.011  0.096  0.157  0.125  0.017  0.017 -0.020  0.010  0.078  0.140  0.052  0.086  0.071  0.078  0.247
 -0.072 -0.112 -0.144 -0.147 -0.138 -0.190 -0.165 -0.242 -0.231 -0.145 -0.186 -0.228 -0.198 -0.079 -0.168 -0.164 -0.015 -0.070  0.016 -0.057 -0.153 -0.081 -0.129  0.006  0.140  0.305  0.451  0.143  0.201  0.396  0.355  0.110  0.121  0.153  0.044 -0.029 -0.007  0.043  0.100  0.200  0.219  0.290  0.290  0.432  0.391  0.404  0.484  0.541  0.477  0.601  0.489  0.509  0.455  0.445  0.300  0.250  0.332  0.332  0.470  0.341  0.241  0.079 -0.111 -0.043  0.188 -0.009 -0.171  0.030  0.038 -0.089 -0.075 -0.076 -0.144 -0.093 -0.125 -0.248 -0.191 -0.219 -0.218 -0.167 -0.173 -0.189 -0.124 -0.211 -0.303 -0.253 -0.267 -0.376 -0.326 -0.228 -0.439 -0.309 -0.424 -0.429 -0.405 -0.414 -0.276 -0.210 -0.202 -0.091 -0.204 -0.338 -0.134 -0.171 -0.153 -0.154 -0.098 -0.198 -0.081 -0.043 -0.084 -0.038 -0.042  0.063  0.077  0.006  0.048  0.123  0.016  0.024  0.135  0.137  0.034  0.143  0.228  0.183  0.242  0.195  0.198  0.248  0.181  0.230  0.076  0.059 -0.075 -0.122  0.005  0.109 -0.070  0.012  0.073  0.030 -0.026  0.051  0.135  0.024  0.100  0.289  0.242 -0.403 -0.373  0.139  0.072  0.140  0.176  0.100 -0.002 -0.042 -0.080 -0.074 -0.030  0.038 -0.042  0.008 -0.026 -0.048  0.141
 -0.094 -0.138 -0.192 -0.166 -0.151 -0.215 -0.172 -0.243 -0.229 -0.180 -0.178 -0.238 -0.223 -0.054 -0.185 -0.170 -0.066 -0.153 -0.119 -0.181 -0.239 -0.126 -0.144  0.007  0.120  0.206  0.321  0.054  0.054  0.260  0.183  0.028  0.128  0.103  0.019  0.022  0.040  0.033  0.078  0.095  0.157  0.150  0.093  0.291  0.298  0.271  0.367  0.507  0.425  0.489  0.642  0.598  0.483  0.609  0.491  0.462  0.534  0.509  0.600  0.429  0.309  0.173 -0.096  0.016  0.347  0.008 -0.203  0.084  0.053 -0.215 -0.139 -0.059 -0.197 -0.141 -0.199 -0.351 -0.290 -0.344 -0.379 -0.293 -0.253 -0.299 -0.184 -0.293 -0.450 -0.358 -0.309 -0.488 -0.410 -0.261 -0.455 -0.315 -0.387 -0.441 -0.402 -0.455 -0.237 -0.168 -0.110  0.021 -0.100 -0.261 -0.067 -0.110 -0.097 -0.127  0.005 -0.122 -0.050  0.021 -0.011  0.037  0.052  0.173  0.136  0.021  0.099  0.236  0.127  0.136  0.246  0.252  0.134  0.250  0.340  0.262  0.321  0.250  0.235  0.310  0.247  0.311  0.146  0.115 -0.055 -0.136  0.000  0.159 -0.084 -0.008  0.109  0.068 -0.003  0.068  0.176 -0.064  0.024  0.470  0.397 -0.359 -0.319  0.188  0.108  0.266  0.208  0.166  0.076  0.067 -0.005  0.053  0.052  0.082  0.052  0.127  0.094  0.014  0.173
 -0.144 -0.199 -0.212 -0.131 -0.133 -0.289 -0.193 -0.268 -0.299 -0.256 -0.164 -0.314 -0.317 -0.132 -0.268 -0.229 -0.095 -0.255 -0.117 -0.271 -0.352 -0.263 -0.283 -0.117  0.084  0.164  0.358  0.048  0.016  0.302  0.228  0.011  0.158  0.160  0.040  0.071  0.127  0.157  0.220  0.215  0.248  0.294  0.113  0.398  0.474  0.351  0.427  0.642  0.580  0.509  0.598  0.844  0.638  0.656  0.527  0.397  0.510  0.422  0.585  0.380  0.302  0.131 -0.133 -0.020  0.311 -0.046 -0.240  0.073  0.043 -0.212 -0.155 -0.063 -0.205 -0.155 -0.240 -0.370 -0.357 -0.409 -0.386 -0.328 -0.272 -0.337 -0.215 -0.365 -0.461 -0.394 -0.380 -0.515 -0.444 -0.280 -0.517 -0.315 -0.453 -0.524 -0.494 -0.547 -0.323 -0.201 -0.160 -0.007 -0.123 -0.287 -0.047 -0.093 -0.066 -0.075  0.048 -0.062  0.015  0.082  0.022  0.014  0.040  0.156  0.143  0.080  0.134  0.240  0.141  0.113  0.209  0.263  0.110  0.235  0.339  0.255  0.299  0.206  0.178  0.278  0.211  0.289  0.114  0.073 -0.144 -0.158 -0.031  0.091 -0.107 -0.009  0.065  0.021 -0.033  0.035  0.176 -0.179 -0.084  0.387  0.295 -0.429 -0.386  0.125  0.050  0.231  0.193  0.180  0.091  0.082 -0.024  0.062  0.146  0.180  0.121  0.205  0.162  0.123  0.318
 -0.102 -0.116 -0.155 -0.118 -0.117 -0.191 -0.119 -0.181 -0.187 -0.135 -0.133 -0.216 -0.191 -0.028 -0.161 -0.144 -0.029 -0.136 -0.069 -0.171 -0.234 -0.141 -0.143 -0.010  0.114  0.168  0.311  0.077  0.087  0.293  0.236  0.056  0.129  0.102  0.010  0.012  0.035  0.042  0.073  0.072  0.214  0.163  0.059  0.225  0.289  0.261  0.284  0.436  0.449  0.455  0.483  0.638  0.666  0.617  0.490  0.393  0.462  0.415  0.526  0.388  0.394  0.186 -0.060  0.036  0.356  0.064 -0.147  0.118  0.100 -0.162 -0.101 -0.020 -0.162 -0.128 -0.211 -0.327 -0.312 -0.359 -0.353 -0.264 -0.213 -0.295 -0.178 -0.279 -0.398 -0.335 -0.305 -0.433 -0.372 -0.246 -0.419 -0.285 -0.352 -0.398 -0.370 -0.421 -0.245 -0.163 -0.132 -0.026 -0.110 -0.249 -0.083 -0.132 -0.097 -0.116 -0.000 -0.130 -0.072  0.011 -0.030  0.016  0.021  0.124  0.104  0.030  0.091  0.184  0.086  0.098  0.185  0.209  0.091  0.194  0.282  0.212  0.269  0.193  0.190  0.256  0.206  0.261  0.120  0.078 -0.080 -0.119 -0.031  0.107 -0.093 -0.020  0.066  0.023 -0.025  0.021  0.142 -0.066  0.009  0.413  0.340 -0.333 -0.296  0.149  0.084  0.208  0.171  0.126  0.064  0.045 -0.041  0.035  0.072  0.079  0.070  0.138  0.099  0.030  0.197
 -0.143 -0.140 -0.220 -0.172 -0.162 -0.204 -0.140 -0.227 -0.183 -0.164 -0.171 -0.241 -0.205  0.051 -0.173 -0.155 -0.061 -0.198 -0.252 -0.289 -0.311 -0.123 -0.096  0.089  0.165  0.160  0.239 -0.001 -0.046  0.193  0.025 -0.062  0.114  0.041 -0.021  0.001  0.072 -0.022  0.013 -0.075  0.085 -0.012 -0.131  0.091  0.156  0.126  0.222  0.387  0.392  0.445  0.609  0.656  0.617  0.933  0.813  0.816  0.853  0.818  0.851  0.660  0.554  0.431  0.037  0.245  0.681  0.117 -0.161  0.200  0.065 -0.334 -0.226 -0.085 -0.270 -0.271 -0.394 -0.543 -0.509 -0.567 -0.581 -0.441 -0.368 -0.520 -0.326 -0.420 -0.630 -0.546 -0.375 -0.608 -0.529 -0.318 -0.455 -0.310 -0.304 -0.413 -0.347 -0.466 -0.160 -0.091  0.033  0.152  0.045 -0.145  0.015 -0.049 -0.053 -0.103  0.084 -0.091 -0.086  0.036 -0.014  0.053  0.073  0.259  0.183  0.056  0.182  0.376  0.272  0.322  0.407  0.393  0.280  0.402  0.468  0.357  0.423  0.256  0.271  0.386  0.367  0.453  0.243  0.186 -0.045 -0.173 -0.039  0.158 -0.155 -0.080  0.070  0.043 -0.051 -0.008  0.155 -0.103 -0.006  0.836  0.745 -0.256 -0.202  0.288  0.184  0.403  0.229  0.216  0.146  0.133  0.023  0.145  0.164  0.121  0.221  0.285  0.255  0.103  0.248
 -0.127 -0.121 -0.194 -0.151 -0.147 -0.173 -0.111 -0.184 -0.145 -0.144 -0.130 -0.197 -0.165  0.054 -0.144 -0.118 -0.061 -0.224 -0.280 -0.336 -0.331 -0.157 -0.111  0.047  0.109  0.043  0.106 -0.075 -0.140  0.087 -0.079 -0.110  0.094  0.005 -0.025  0.005  0.079 -0.034 -0.014 -0.107 -0.004 -0.111 -0.197 -0.020  0.041  0.017  0.112  0.243  0.258  0.300  0.491  0.527  0.490  0.813  0.817  0.805  0.807  0.729  0.698  0.525  0.467  0.397  0.071  0.286  0.679  0.144 -0.094  0.260  0.091 -0.296 -0.165 -0.044 -0.223 -0.232 -0.349 -0.474 -0.451 -0.515 -0.541 -0.435 -0.350 -0.473 -0.296 -0.390 -0.555 -0.475 -0.308 -0.519 -0.441 -0.240 -0.342 -0.222 -0.197 -0.313 -0.260 -0.374 -0.100 -0.042  0.090  0.192  0.117 -0.047  0.066  0.010  0.003 -0.051  0.146 -0.006 -0.030  0.082  0.033  0.076  0.108  0.270  0.187  0.076  0.189  0.371  0.298  0.337  0.387  0.372  0.277  0.375  0.420  0.315  0.362  0.209  0.212  0.321  0.312  0.390  0.217  0.169 -0.038 -0.148 -0.045  0.123 -0.131 -0.092  0.037  0.051 -0.026 -0.012  0.140 -0.167 -0.082  0.764  0.675 -0.160 -0.116  0.240  0.150  0.375  0.178  0.201  0.156  0.151  0.030  0.157  0.167  0.103  0.224  0.302  0.272  0.129  0.221
 -0.102 -0.079 -0.172 -0.130 -0.123 -0.108 -0.047 -0.115 -0.067 -0.079 -0.088 -0.132 -0.107  0.147 -0.086 -0.090 -0.060 -0.170 -0.326 -0.284 -0.249 -0.038  0.015  0.169  0.157  0.075  0.059 -0.079 -0.155  0.009 -0.191 -0.161  0.030 -0.066 -0.068 -0.053  0.035 -0.124 -0.090 -0.228 -0.078 -0.228 -0.293 -0.143 -0.099 -0.085  0.031  0.130  0.151  0.250  0.462  0.397  0.393  0.816  0.805  0.950  0.901  0.884  0.748  0.612  0.519  0.516  0.170  0.393  0.762  0.186 -0.055  0.247  0.053 -0.343 -0.230 -0.076 -0.247 -0.294 -0.412 -0.535 -0.504 -0.556 -0.589 -0.441 -0.364 -0.530 -0.331 -0.377 -0.604 -0.530 -0.291 -0.521 -0.460 -0.268 -0.293 -0.206 -0.107 -0.239 -0.165 -0.302  0.003  0.014  0.186  0.262  0.189  0.023  0.085  0.044 -0.006 -0.077  0.129 -0.042 -0.095  0.022 -0.009  0.075  0.104  0.289  0.182  0.070  0.207  0.417  0.340  0.422  0.470  0.403  0.347  0.450  0.464  0.339  0.388  0.184  0.222  0.344  0.374  0.466  0.282  0.207  0.016 -0.156 -0.064  0.117 -0.173 -0.158  0.004  0.017 -0.080 -0.083  0.072 -0.085 -0.005  0.923  0.860 -0.057 -0.007  0.293  0.198  0.438  0.204  0.196  0.160  0.158  0.076  0.194  0.181  0.094  0.258  0.308  0.269  0.105  0.165
 -0.123 -0.128 -0.225 -0.174 -0.174 -0.193 -0.129 -0.224 -0.178 -0.167 -0.170 -0.244 -0.217  0.031 -0.191 -0.170 -0.120 -0.241 -0.317 -0.320 -0.321 -0.115 -0.091  0.087  0.119  0.103  0.140 -0.044 -0.131  0.084 -0.075 -0.119  0.077  0.008 -0.021 -0.019  0.048 -0.056 -0.041 -0.132  0.008 -0.122 -0.199 -0.016  0.026  0.022  0.137  0.254  0.260  0.332  0.534  0.510  0.462  0.853  0.807  0.901  0.973  0.881  0.819  0.603  0.458  0.389  0.021  0.254  0.669  0.081 -0.161  0.202  0.043 -0.362 -0.230 -0.057 -0.271 -0.267 -0.371 -0.525 -0.486 -0.552 -0.587 -0.458 -0.370 -0.506 -0.301 -0.386 -0.611 -0.513 -0.318 -0.566 -0.490 -0.264 -0.382 -0.268 -0.227 -0.347 -0.278 -0.399 -0.084 -0.036  0.104  0.218  0.116 -0.064  0.071  0.001 -0.011 -0.068  0.133 -0.029 -0.040  0.078  0.049  0.116  0.131  0.315  0.209  0.083  0.210  0.424  0.333  0.378  0.462  0.438  0.327  0.440  0.504  0.392  0.434  0.260  0.259  0.375  0.365  0.464  0.266  0.218 -0.014 -0.155 -0.022  0.175 -0.125 -0.075  0.072  0.081 -0.018  0.005  0.148 -0.135 -0.041  0.853  0.763 -0.178 -0.127  0.286  0.185  0.456  0.247  0.256  0.190  0.202  0.083  0.194  0.167  0.096  0.205  0.269  0.246  0.099  0.199
 -0.082 -0.062 -0.162 -0.132 -0.119 -0.099 -0.055 -0.147 -0.093 -0.089 -0.129 -0.169 -0.140  0.114 -0.123 -0.134 -0.089 -0.155 -0.293 -0.222 -0.208 -0.001  0.022  0.183  0.169  0.153  0.142 -0.013 -0.084  0.072 -0.101 -0.120  0.025 -0.027 -0.034 -0.057  0.026 -0.094 -0.061 -0.190 -0.003 -0.137 -0.213 -0.048 -0.021 -0.007  0.113  0.212  0.216  0.332  0.509  0.422  0.415  0.818  0.729  0.884  0.881  0.941  0.839  0.691  0.532  0.498  0.125  0.327  0.690  0.127 -0.115  0.160  0.009 -0.351 -0.276 -0.112 -0.270 -0.312 -0.411 -0.564 -0.503 -0.547 -0.579 -0.426 -0.368 -0.529 -0.330 -0.365 -0.623 -0.546 -0.319 -0.558 -0.499 -0.313 -0.361 -0.265 -0.178 -0.295 -0.213 -0.351 -0.038 -0.021  0.138  0.221  0.125 -0.052  0.050 -0.001 -0.044 -0.109  0.078 -0.095 -0.126 -0.005 -0.027  0.073  0.085  0.271  0.175  0.058  0.196  0.400  0.299  0.378  0.461  0.399  0.334  0.440  0.468  0.348  0.412  0.211  0.254  0.379  0.401  0.490  0.285  0.207  0.014 -0.175 -0.049  0.139 -0.185 -0.141  0.029  0.011 -0.092 -0.074  0.080 -0.030  0.054  0.919  0.870 -0.123 -0.069  0.316  0.212  0.444  0.243  0.206  0.154  0.153  0.087  0.176  0.154  0.087  0.216  0.251  0.219  0.058  0.138
 -0.091 -0.101 -0.174 -0.138 -0.127 -0.163 -0.122 -0.232 -0.192 -0.168 -0.209 -0.267 -0.238  0.000 -0.221 -0.207 -0.111 -0.206 -0.245 -0.246 -0.280 -0.095 -0.098  0.090  0.145  0.211  0.284  0.039 -0.018  0.206  0.076 -0.055  0.075  0.068  0.014 -0.014  0.052 -0.005  0.034 -0.030  0.124  0.054 -0.049  0.172  0.199  0.173  0.284  0.423  0.394  0.470  0.600  0.585  0.526  0.851  0.698  0.748  0.819  0.839  0.938  0.687  0.487  0.369 -0.015  0.160  0.564  0.031 -0.214  0.096 -0.001 -0.338 -0.268 -0.122 -0.284 -0.288 -0.371 -0.540 -0.475 -0.520 -0.545 -0.412 -0.362 -0.491 -0.308 -0.389 -0.622 -0.536 -0.377 -0.612 -0.541 -0.338 -0.492 -0.346 -0.357 -0.449 -0.380 -0.482 -0.187 -0.120 -0.001  0.120 -0.016 -0.205 -0.009 -0.074 -0.071 -0.124  0.037 -0.134 -0.096  0.027 -0.010  0.069  0.072  0.251  0.180  0.055  0.176  0.361  0.255  0.298  0.410  0.385  0.271  0.397  0.467  0.364  0.426  0.271  0.281  0.402  0.373  0.453  0.235  0.182 -0.052 -0.184 -0.021  0.168 -0.159 -0.068  0.090  0.049 -0.059 -0.003  0.150 -0.075  0.024  0.789  0.709 -0.307 -0.253  0.288  0.184  0.420  0.266  0.232  0.141  0.140  0.058  0.149  0.143  0.100  0.164  0.220  0.179  0.050  0.196
 -0.083 -0.049 -0.128 -0.115 -0.102 -0.081 -0.052 -0.129 -0.079 -0.064 -0.120 -0.131 -0.097  0.104 -0.079 -0.089 -0.041 -0.062 -0.163 -0.102 -0.112  0.035  0.041  0.165  0.165  0.189  0.192  0.045  0.021  0.136  0.007 -0.031  0.043 -0.002 -0.018 -0.033  0.025 -0.064 -0.033 -0.123  0.049 -0.036 -0.114  0.021  0.058  0.066  0.133  0.233  0.246  0.341  0.429  0.380  0.388  0.660  0.525  0.612  0.603  0.691  0.687  0.646  0.494  0.426  0.099  0.230  0.518  0.112 -0.107  0.089 -0.001 -0.259 -0.218 -0.106 -0.212 -0.241 -0.321 -0.436 -0.397 -0.423 -0.432 -0.300 -0.273 -0.401 -0.264 -0.283 -0.488 -0.432 -0.261 -0.449 -0.408 -0.275 -0.319 -0.235 -0.179 -0.258 -0.188 -0.290 -0.057 -0.043  0.070  0.124  0.044 -0.092 -0.003 -0.040 -0.072 -0.125  0.011 -0.133 -0.140 -0.045 -0.075  0.003  0.016  0.153  0.100  0.011  0.125  0.272  0.181  0.253  0.328  0.275  0.233  0.325  0.345  0.256  0.326  0.172  0.228  0.312  0.327  0.385  0.216  0.159  0.020 -0.132 -0.031  0.119 -0.145 -0.091  0.042 -0.006 -0.084 -0.057  0.064  0.040  0.105  0.714  0.689 -0.135 -0.090  0.275  0.190  0.320  0.175  0.128  0.081  0.056  0.018  0.089  0.103  0.076  0.157  0.173  0.154  0.022  0.112
 -0.053 -0.003 -0.071 -0.058 -0.055 -0.024  0.029 -0.012  0.022  0.042 -0.026 -0.017  0.028  0.209  0.041  0.016  0.055  0.048 -0.095 -0.028 -0.016  0.119  0.155  0.236  0.197  0.157  0.117  0.034  0.059  0.097 -0.032 -0.011  0.013 -0.078 -0.048 -0.065 -0.025 -0.115 -0.108 -0.191  0.001 -0.120 -0.173 -0.106 -0.055 -0.016  0.004  0.095  0.152  0.241  0.309  0.302  0.394  0.554  0.467  0.519  0.458  0.532  0.487  0.494  0.589  0.447  0.206  0.283  0.548  0.275  0.036  0.174  0.094 -0.166 -0.117 -0.034 -0.137 -0.182 -0.265 -0.325 -0.322 -0.338 -0.351 -0.218 -0.186 -0.312 -0.207 -0.216 -0.371 -0.343 -0.208 -0.338 -0.313 -0.226 -0.219 -0.182 -0.092 -0.140 -0.096 -0.189 -0.024 -0.043  0.045  0.063  0.042 -0.069 -0.051 -0.066 -0.104 -0.147 -0.016 -0.157 -0.179 -0.093 -0.125 -0.019 -0.006  0.094  0.056 -0.024  0.066  0.160  0.108  0.195  0.244  0.177  0.161  0.237  0.245  0.160  0.233  0.101  0.170  0.227  0.258  0.294  0.180  0.102  0.032 -0.096 -0.055  0.068 -0.145 -0.120 -0.004 -0.042 -0.092 -0.091  0.015  0.116  0.155  0.613  0.604 -0.068 -0.036  0.219  0.157  0.212  0.109  0.050  0.040  0.008 -0.005  0.070  0.060  0.013  0.107  0.136  0.098 -0.015  0.045
  0.001  0.136  0.094  0.115  0.129  0.205  0.241  0.211  0.215  0.229  0.167  0.159  0.177  0.369  0.176  0.085  0.130  0.124 -0.134  0.029  0.110  0.222  0.279  0.308  0.227  0.092 -0.041 -0.063 -0.064 -0.087 -0.296 -0.172 -0.121 -0.173 -0.106 -0.145 -0.042 -0.177 -0.050 -0.229 -0.139 -0.169 -0.251 -0.173 -0.136 -0.158 -0.077 -0.003  0.014  0.079  0.173  0.131  0.186  0.431  0.397  0.516  0.389  0.498  0.369  0.426  0.447  0.703  0.531  0.608  0.587  0.337  0.217  0.131 -0.034 -0.155 -0.239 -0.197 -0.126 -0.325 -0.424 -0.426 -0.399 -0.372 -0.348 -0.178 -0.224 -0.435 -0.338 -0.245 -0.381 -0.448 -0.242 -0.248 -0.285 -0.319 -0.080 -0.066  0.139  0.050  0.122 -0.037  0.125  0.046  0.245  0.213  0.210  0.116  0.005  0.088 -0.060 -0.143 -0.047 -0.156 -0.252 -0.197 -0.245 -0.156 -0.095  0.035  0.019  0.010  0.127  0.197  0.134  0.288  0.256  0.121  0.210  0.277  0.164  0.036  0.078 -0.119 -0.017  0.092  0.204  0.251  0.156  0.020 -0.013 -0.202 -0.195 -0.167 -0.336 -0.361 -0.237 -0.277 -0.327 -0.383 -0.251  0.148  0.148  0.621  0.636  0.182  0.217  0.119  0.089  0.167  0.024 -0.077 -0.032 -0.092  0.003  0.041  0.155  0.093  0.305  0.252  0.233  0.094  0.104
  0.138  0.331  0.321  0.309  0.313  0.463  0.481  0.478  0.443  0.508  0.407  0.391  0.430  0.477  0.348  0.236  0.252  0.261 -0.017  0.142  0.246  0.268  0.351  0.284  0.177  0.005 -0.167 -0.098 -0.055 -0.173 -0.337 -0.174 -0.236 -0.245 -0.124 -0.226 -0.153 -0.238 -0.077 -0.203 -0.216 -0.163 -0.178 -0.178 -0.194 -0.221 -0.158 -0.136 -0.149 -0.111 -0.096 -0.133 -0.060  0.037  0.071  0.170  0.021  0.125 -0.015  0.099  0.206  0.531  0.783  0.650  0.363  0.421  0.435  0.089 -0.025  0.043 -0.169 -0.179 -0.001 -0.303 -0.330 -0.233 -0.215 -0.145 -0.101  0.039 -0.078 -0.258 -0.242 -0.099 -0.116 -0.267 -0.162  0.023 -0.077 -0.265  0.084  0.042  0.272  0.242  0.275  0.143  0.133  0.015  0.189  0.119  0.173  0.146 -0.058  0.099 -0.077 -0.162 -0.153 -0.190 -0.302 -0.294 -0.323 -0.219 -0.150 -0.102 -0.048  0.028  0.084  0.039 -0.011  0.143  0.040 -0.114  0.035  0.059 -0.107 -0.217 -0.231 -0.361 -0.276 -0.189 -0.043 -0.018 -0.007 -0.170 -0.094 -0.244 -0.309 -0.401 -0.389 -0.458 -0.381 -0.412 -0.413 -0.505 -0.435  0.187  0.129  0.250  0.298  0.285  0.300 -0.127 -0.078 -0.047 -0.103 -0.240 -0.162 -0.222 -0.037 -0.075  0.069  0.005  0.255  0.156  0.122  0.038 -0.005
 -0.003  0.187  0.149  0.150  0.168  0.282  0.307  0.311  0.306  0.321  0.272  0.274  0.281  0.385  0.245  0.153  0.167  0.148 -0.116  0.052  0.150  0.214  0.281  0.260  0.169  0.000 -0.145 -0.125 -0.114 -0.163 -0.368 -0.200 -0.132 -0.187 -0.124 -0.163 -0.055 -0.217 -0.063 -0.221 -0.212 -0.197 -0.232 -0.199 -0.193 -0.225 -0.132 -0.100 -0.100 -0.043  0.016 -0.020  0.036  0.245  0.286  0.393  0.254  0.327  0.160  0.230  0.283  0.608  0.650  0.802  0.549  0.383  0.404  0.223 -0.014 -0.023 -0.150 -0.179 -0.019 -0.294 -0.390 -0.347 -0.309 -0.264 -0.243 -0.118 -0.196 -0.377 -0.326 -0.202 -0.257 -0.364 -0.184 -0.096 -0.150 -0.247  0.076  0.061  0.293  0.204  0.257  0.102  0.185  0.091  0.312  0.264  0.306  0.251  0.064  0.191 -0.013 -0.091 -0.032 -0.080 -0.220 -0.229 -0.271 -0.200 -0.104 -0.014  0.014  0.074  0.132  0.154  0.109  0.268  0.173  0.017  0.166  0.203  0.030 -0.085 -0.091 -0.272 -0.171 -0.077  0.077  0.116  0.078 -0.053 -0.035 -0.218 -0.234 -0.301 -0.365 -0.422 -0.333 -0.345 -0.374 -0.455 -0.342  0.120  0.088  0.449  0.470  0.324  0.348 -0.012  0.000  0.034 -0.081 -0.170 -0.081 -0.165 -0.045 -0.061  0.116  0.072  0.308  0.211  0.224  0.109  0.075
 -0.079  0.016 -0.067 -0.053 -0.044  0.017  0.071  0.035  0.077  0.083  0.032  0.029  0.075  0.274  0.065  0.044  0.080 -0.003 -0.214 -0.147 -0.088  0.074  0.146  0.238  0.195  0.071  0.005 -0.100 -0.084 -0.001 -0.209 -0.129  0.006 -0.111 -0.094 -0.095  0.005 -0.165 -0.124 -0.245 -0.120 -0.234 -0.273 -0.178 -0.134 -0.121 -0.026  0.061  0.090  0.188  0.347  0.311  0.356  0.681  0.679  0.762  0.669  0.690  0.564  0.518  0.548  0.587  0.363  0.549  0.829  0.403  0.166  0.366  0.168 -0.157 -0.108 -0.044 -0.129 -0.247 -0.376 -0.441 -0.414 -0.441 -0.476 -0.332 -0.298 -0.454 -0.318 -0.321 -0.479 -0.454 -0.266 -0.391 -0.354 -0.263 -0.196 -0.150 -0.013 -0.115 -0.053 -0.189  0.025 -0.004  0.176  0.202  0.181  0.041  0.012  0.024 -0.059 -0.123  0.041 -0.092 -0.156 -0.084 -0.121 -0.022  0.025  0.157  0.110  0.037  0.136  0.267  0.198  0.303  0.330  0.232  0.233  0.327  0.293  0.172  0.222  0.045  0.108  0.214  0.278  0.335  0.193  0.100 -0.001 -0.170 -0.116 -0.011 -0.225 -0.224 -0.088 -0.094 -0.157 -0.177 -0.047  0.024  0.063  0.797  0.758  0.025  0.066  0.196  0.136  0.268  0.091  0.056  0.053  0.013 -0.000  0.079  0.105  0.026  0.228  0.245  0.225  0.070  0.102
  0.032  0.128  0.084  0.042  0.062  0.171  0.180  0.227  0.275  0.323  0.154  0.297  0.384  0.393  0.318  0.284  0.324  0.321  0.110  0.178  0.243  0.255  0.323  0.272  0.204  0.065 -0.074 -0.073  0.127  0.014 -0.083  0.052 -0.031 -0.167 -0.104 -0.115 -0.103 -0.205 -0.217 -0.205 -0.180 -0.206 -0.113 -0.188 -0.204 -0.151 -0.143 -0.137 -0.092 -0.009  0.008 -0.046  0.064  0.117  0.144  0.186  0.081  0.127  0.031  0.112  0.275  0.337  0.421  0.383  0.403  0.702  0.378  0.300  0.277  0.188  0.129  0.069  0.091 -0.031 -0.086 -0.028 -0.059 -0.040 -0.035  0.069  0.068 -0.038 -0.040  0.028  0.001 -0.055 -0.030  0.033  0.013 -0.101  0.066 -0.001  0.142  0.155  0.159  0.110  0.060 -0.029  0.046 -0.017  0.044  0.021 -0.139 -0.063 -0.135 -0.132 -0.116 -0.114 -0.191 -0.209 -0.216 -0.147 -0.111 -0.132 -0.085 -0.081 -0.053 -0.133 -0.119 -0.031 -0.046 -0.159 -0.068 -0.041 -0.120 -0.169 -0.127 -0.160 -0.096 -0.065 -0.005 -0.027 -0.021 -0.097  0.021 -0.056 -0.115 -0.152 -0.135 -0.179 -0.146 -0.176 -0.149 -0.181 -0.187  0.236  0.195  0.228  0.247  0.132  0.139 -0.027 -0.012 -0.110 -0.124 -0.183 -0.129 -0.211 -0.122 -0.129 -0.109 -0.133  0.032  0.011 -0.017 -0.046 -0.090
  0.058  0.196  0.186  0.143  0.160  0.281  0.258  0.334  0.333  0.343  0.253  0.345  0.370  0.278  0.299  0.256  0.245  0.280  0.088  0.215  0.288  0.247  0.283  0.194  0.082 -0.025 -0.159 -0.079  0.041 -0.109 -0.173 -0.032 -0.099 -0.129 -0.086 -0.133 -0.088 -0.162 -0.121 -0.147 -0.181 -0.166 -0.074 -0.190 -0.211 -0.181 -0.180 -0.219 -0.201 -0.171 -0.203 -0.240 -0.147 -0.161 -0.094 -0.055 -0.161 -0.115 -0.214 -0.107  0.036  0.217  0.435  0.404  0.166  0.378  0.551  0.262  0.133  0.308  0.195  0.000  0.197  0.010 -0.025  0.070  0.068  0.126  0.131  0.166  0.090  0.031 -0.041  0.067  0.144  0.047  0.034  0.209  0.164 -0.018  0.246  0.155  0.316  0.342  0.319  0.278  0.135  0.039  0.107  0.025  0.117  0.166 -0.050  0.085 -0.039 -0.039 -0.092 -0.047 -0.137 -0.220 -0.205 -0.168 -0.107 -0.187 -0.103  0.010 -0.049 -0.175 -0.138 -0.060 -0.140 -0.271 -0.118 -0.148 -0.291 -0.319 -0.347 -0.344 -0.290 -0.288 -0.197 -0.225 -0.128 -0.192 -0.037 -0.096 -0.160 -0.312 -0.160 -0.231 -0.247 -0.240 -0.216 -0.294 -0.327  0.196  0.123 -0.033 -0.001  0.284  0.270 -0.205 -0.128 -0.245 -0.210 -0.268 -0.179 -0.235 -0.050 -0.129 -0.078 -0.088  0.039 -0.061 -0.051 -0.033 -0.121
 -0.106 -0.086 -0.142 -0.149 -0.148 -0.127 -0.096 -0.065 -0.013 -0.018 -0.034  0.022  0.067  0.069  0.056  0.110  0.098  0.054 -0.014 -0.029 -0.004  0.025  0.054  0.065  0.038 -0.041 -0.076 -0.113  0.005  0.030 -0.034  0.031  0.132 -0.023 -0.087  0.008  0.059 -0.080 -0.154 -0.133 -0.134 -0.209 -0.123 -0.162 -0.146 -0.097 -0.076 -0.075 -0.023  0.030  0.084  0.073  0.118  0.200  0.260  0.247  0.202  0.160  0.096  0.089  0.174  0.131  0.089  0.223  0.366  0.300  0.262  0.566  0.323  0.175  0.361  0.216  0.150  0.154  0.051  0.058  0.031 -0.005 -0.055 -0.068 -0.032  0.002 -0.005 -0.053 -0.015  0.040  0.023 -0.016  0.055  0.098  0.096  0.076  0.107  0.072  0.064  0.044  0.041  0.044  0.089  0.076  0.125  0.118  0.039  0.026  0.015  0.039  0.086  0.093  0.045 -0.002 -0.006  0.000  0.060  0.016  0.041  0.042 -0.018 -0.027  0.003  0.012 -0.002 -0.048 -0.008 -0.002 -0.036 -0.050 -0.055 -0.042 -0.040 -0.035 -0.032 -0.039 -0.027  0.005  0.021 -0.013 -0.013 -0.020  0.046 -0.010 -0.007  0.047  0.045  0.019  0.019  0.015  0.015  0.212  0.186  0.096  0.092 -0.028 -0.021 -0.052 -0.097 -0.048 -0.016 -0.069 -0.069 -0.068 -0.098 -0.104 -0.044 -0.027  0.018 -0.008 -0.037
 -0.023 -0.037 -0.059 -0.069 -0.080 -0.087 -0.067 -0.032 -0.017 -0.001 -0.034  0.013  0.058  0.028  0.045  0.086  0.093  0.089  0.075  0.026  0.027  0.035  0.055  0.053  0.033 -0.009 -0.025 -0.073  0.077  0.062  0.066  0.081  0.071 -0.007 -0.037 -0.001 -0.018 -0.048 -0.144 -0.052 -0.038 -0.110 -0.036 -0.092 -0.078 -0.024 -0.042 -0.048 -0.012  0.038  0.053  0.043  0.100  0.065  0.091  0.053  0.043  0.009 -0.001 -0.001  0.094 -0.034 -0.025 -0.014  0.168  0.277  0.133  0.323  0.459  0.241  0.339  0.300  0.174  0.223  0.195  0.194  0.154  0.118  0.079  0.049  0.107  0.178  0.132  0.068  0.108  0.174  0.061  0.029  0.093  0.104 -0.005 -0.029 -0.069 -0.035 -0.064 -0.014 -0.098 -0.088 -0.124 -0.124 -0.104 -0.108 -0.112 -0.139 -0.067 -0.039 -0.032 -0.025  0.023 -0.016  0.001  0.018  0.003 -0.057 -0.037 -0.054 -0.106 -0.160 -0.133 -0.165 -0.119 -0.125 -0.140 -0.126 -0.092 -0.080 -0.064  0.031 -0.002 -0.023 -0.074 -0.103 -0.085 -0.053 -0.001  0.040  0.031  0.038  0.120  0.096  0.077  0.078  0.116  0.115  0.077  0.050  0.048  0.034  0.013 -0.100 -0.111 -0.069 -0.051 -0.102 -0.051 -0.027 -0.067 -0.072 -0.079 -0.063 -0.157 -0.136 -0.142 -0.097 -0.093 -0.073 -0.077
  0.053  0.080  0.110  0.061  0.039  0.070  0.042  0.119  0.091  0.135  0.059  0.170  0.185  0.002  0.138  0.140  0.154  0.237  0.253  0.263  0.250  0.159  0.134  0.044  0.007  0.027 -0.022 -0.021  0.189  0.052  0.122  0.115 -0.021  0.012 -0.017 -0.045 -0.072 -0.014 -0.070  0.085 -0.024  0.025  0.157  0.014 -0.022  0.027 -0.024 -0.103 -0.100 -0.089 -0.215 -0.212 -0.162 -0.334 -0.296 -0.343 -0.362 -0.351 -0.338 -0.259 -0.166 -0.155  0.043 -0.023 -0.157  0.188  0.308  0.175  0.241  0.566  0.460  0.160  0.304  0.293  0.298  0.384  0.346  0.389  0.385  0.307  0.250  0.354  0.207  0.257  0.408  0.361  0.171  0.343  0.322  0.159  0.202  0.137  0.113  0.211  0.143  0.219 -0.026 -0.060 -0.125 -0.183 -0.113 -0.027 -0.124 -0.053 -0.083 -0.001 -0.116 -0.010 -0.012 -0.127 -0.114 -0.126 -0.103 -0.233 -0.131 -0.038 -0.168 -0.328 -0.261 -0.276 -0.311 -0.369 -0.274 -0.299 -0.373 -0.344 -0.370 -0.236 -0.240 -0.313 -0.299 -0.354 -0.235 -0.206 -0.031  0.027 -0.050 -0.190  0.056 -0.013 -0.106 -0.084 -0.037 -0.067 -0.148  0.181  0.133 -0.347 -0.325  0.053  0.016 -0.261 -0.169 -0.355 -0.208 -0.227 -0.199 -0.245 -0.109 -0.243 -0.263 -0.182 -0.264 -0.310 -0.273 -0.145 -0.190
 -0.082 -0.155 -0.144 -0.163 -0.194 -0.227 -0.201 -0.100 -0.105 -0.104 -0.077  0.017  0.028 -0.094  0.038  0.106  0.062  0.123  0.183  0.134  0.117  0.050  0.035 -0.027 -0.049 -0.033 -0.058 -0.057  0.130  0.053  0.138  0.153  0.123  0.016 -0.046  0.056 -0.003 -0.018 -0.179  0.030 -0.070 -0.111  0.044 -0.099 -0.109 -0.017 -0.073 -0.155 -0.121 -0.075 -0.139 -0.155 -0.101 -0.226 -0.165 -0.230 -0.230 -0.276 -0.268 -0.218 -0.117 -0.239 -0.169 -0.150 -0.108  0.129  0.195  0.361  0.339  0.460  0.770  0.363  0.356  0.555  0.488  0.537  0.474  0.452  0.400  0.250  0.277  0.501  0.337  0.294  0.456  0.520  0.312  0.341  0.416  0.373  0.310  0.229  0.159  0.230  0.138  0.249  0.030  0.036 -0.073 -0.141 -0.028  0.085 -0.017 -0.035  0.013  0.086  0.012  0.102  0.113 -0.024 -0.035 -0.083 -0.021 -0.168 -0.113 -0.061 -0.193 -0.322 -0.189 -0.239 -0.284 -0.295 -0.212 -0.268 -0.322 -0.246 -0.250 -0.077 -0.096 -0.209 -0.240 -0.311 -0.172 -0.059  0.100  0.172  0.094  0.023  0.292  0.178  0.053  0.143  0.191  0.161  0.049  0.073  0.052 -0.272 -0.269  0.087  0.036 -0.139 -0.078 -0.325 -0.243 -0.163 -0.112 -0.209 -0.195 -0.246 -0.290 -0.212 -0.346 -0.317 -0.249 -0.142 -0.188
  0.005 -0.068 -0.073 -0.078 -0.102 -0.131 -0.102 -0.055 -0.061 -0.086 -0.042 -0.012 -0.008 -0.072  0.020  0.075 -0.017  0.026  0.064  0.022  0.025 -0.000 -0.004 -0.027 -0.064 -0.094 -0.108 -0.073  0.041 -0.005  0.045  0.084  0.061 -0.046 -0.068  0.048  0.002 -0.059 -0.195 -0.122 -0.086 -0.176 -0.086 -0.192 -0.163 -0.088 -0.128 -0.185 -0.102 -0.076 -0.059 -0.063 -0.020 -0.085 -0.044 -0.076 -0.057 -0.112 -0.122 -0.106 -0.034 -0.197 -0.179 -0.179 -0.044  0.069  0.000  0.216  0.300  0.160  0.363  0.524  0.179  0.319  0.314  0.342  0.250  0.202  0.143  0.067  0.176  0.304  0.245  0.150  0.217  0.309  0.186  0.122  0.192  0.253  0.118  0.064  0.004  0.031 -0.013  0.065 -0.027  0.005 -0.071 -0.075 -0.032  0.012 -0.003 -0.053 -0.012  0.041  0.033  0.078  0.081  0.044  0.037  0.025  0.048 -0.048 -0.048 -0.065 -0.113 -0.141 -0.104 -0.175 -0.146 -0.120 -0.141 -0.177 -0.115 -0.049 -0.063  0.068  0.014 -0.055 -0.116 -0.152 -0.075 -0.017  0.045  0.132  0.104  0.104  0.252  0.187  0.137  0.172  0.226  0.202  0.122  0.006 -0.003 -0.118 -0.123 -0.019 -0.040 -0.071 -0.045 -0.085 -0.064 -0.034 -0.035 -0.043 -0.089 -0.066 -0.179 -0.136 -0.206 -0.137 -0.118 -0.092 -0.142
 -0.068 -0.040 -0.023 -0.028 -0.026 -0.023 -0.026  0.075  0.059  0.037  0.067  0.143  0.136  0.010  0.124  0.147  0.105  0.149  0.126  0.153  0.176  0.098  0.097  0.016 -0.035 -0.073 -0.135 -0.064  0.065 -0.051 -0.019  0.067  0.053 -0.009 -0.039  0.034  0.001 -0.005 -0.071 -0.005 -0.102 -0.113 -0.032 -0.126 -0.126 -0.098 -0.114 -0.169 -0.146 -0.144 -0.197 -0.205 -0.162 -0.270 -0.223 -0.247 -0.271 -0.270 -0.284 -0.212 -0.137 -0.126 -0.001 -0.019 -0.129  0.091  0.197  0.150  0.174  0.304  0.356  0.179  0.367  0.317  0.265  0.345  0.305  0.322  0.322  0.248  0.247  0.317  0.193  0.216  0.357  0.355  0.226  0.322  0.330  0.243  0.292  0.222  0.203  0.256  0.208  0.275  0.087  0.050  0.004 -0.063  0.018  0.122 -0.005  0.030  0.027  0.064 -0.045  0.064  0.043 -0.094 -0.095 -0.129 -0.091 -0.210 -0.152 -0.061 -0.136 -0.281 -0.190 -0.198 -0.257 -0.285 -0.178 -0.246 -0.303 -0.246 -0.273 -0.172 -0.167 -0.238 -0.223 -0.271 -0.148 -0.100  0.035  0.107  0.027 -0.096  0.117  0.032 -0.041 -0.024  0.009 -0.017 -0.094  0.086  0.043 -0.256 -0.238  0.167  0.133 -0.173 -0.109 -0.296 -0.210 -0.194 -0.142 -0.198 -0.105 -0.145 -0.120 -0.060 -0.096 -0.128 -0.077 -0.008 -0.080
 -0.100 -0.216 -0.203 -0.200 -0.234 -0.295 -0.269 -0.177 -0.186 -0.210 -0.111 -0.058 -0.083 -0.185 -0.017  0.051 -0.019  0.056  0.169  0.110  0.087  0.008 -0.030 -0.082 -0.095 -0.063 -0.071 -0.035  0.104  0.015  0.137  0.153  0.137  0.050 -0.046  0.125  0.043  0.054 -0.123  0.052 -0.025 -0.073  0.041 -0.066 -0.069 -0.013 -0.057 -0.135 -0.107 -0.093 -0.141 -0.155 -0.128 -0.271 -0.232 -0.294 -0.267 -0.312 -0.288 -0.241 -0.182 -0.325 -0.303 -0.294 -0.247 -0.031  0.010  0.154  0.223  0.293  0.555  0.319  0.317  0.633  0.504  0.528  0.463  0.431  0.392  0.231  0.286  0.507  0.363  0.311  0.464  0.546  0.359  0.353  0.423  0.409  0.318  0.248  0.145  0.221  0.127  0.253  0.054  0.059 -0.095 -0.167 -0.057  0.079 -0.001 -0.055  0.032  0.111  0.040  0.127  0.156  0.047  0.037 -0.037 -0.017 -0.164 -0.142 -0.109 -0.198 -0.315 -0.179 -0.251 -0.292 -0.248 -0.189 -0.273 -0.280 -0.170 -0.165  0.005 -0.007 -0.139 -0.180 -0.268 -0.138  0.010  0.158  0.270  0.195  0.134  0.362  0.266  0.165  0.217  0.263  0.261  0.136  0.033  0.018 -0.336 -0.330  0.078  0.028 -0.069 -0.021 -0.290 -0.197 -0.104 -0.066 -0.136 -0.177 -0.174 -0.214 -0.130 -0.300 -0.279 -0.203 -0.088 -0.144
 -0.086 -0.179 -0.150 -0.166 -0.180 -0.228 -0.236 -0.146 -0.150 -0.159 -0.111 -0.032 -0.040 -0.192 -0.011  0.052 -0.026  0.064  0.196  0.131  0.101 -0.003 -0.044 -0.117 -0.145 -0.047 -0.028  0.035  0.133  0.026  0.201  0.203  0.101  0.078  0.064  0.126  0.005  0.085 -0.101  0.093 -0.016 -0.026  0.124 -0.024 -0.060  0.030 -0.055 -0.145 -0.143 -0.125 -0.199 -0.240 -0.211 -0.394 -0.349 -0.412 -0.371 -0.411 -0.371 -0.321 -0.265 -0.424 -0.330 -0.390 -0.376 -0.086 -0.025  0.051  0.195  0.298  0.488  0.314  0.265  0.504  0.719  0.640  0.601  0.555  0.524  0.330  0.382  0.665  0.479  0.373  0.544  0.615  0.350  0.348  0.404  0.409  0.215  0.144 -0.006  0.104  0.002  0.171 -0.061 -0.026 -0.249 -0.272 -0.209 -0.076 -0.062 -0.105 -0.005  0.070 -0.032  0.067  0.136  0.035  0.054  0.020 -0.029 -0.156 -0.142 -0.130 -0.228 -0.355 -0.251 -0.360 -0.355 -0.270 -0.276 -0.353 -0.299 -0.161 -0.174  0.065 -0.002 -0.146 -0.246 -0.332 -0.205 -0.064  0.101  0.260  0.196  0.147  0.398  0.325  0.183  0.241  0.321  0.324  0.159  0.031  0.013 -0.452 -0.439 -0.077 -0.131 -0.130 -0.089 -0.290 -0.133 -0.052 -0.059 -0.084 -0.111 -0.147 -0.266 -0.174 -0.381 -0.341 -0.296 -0.180 -0.221
 -0.033 -0.100 -0.063 -0.092 -0.113 -0.117 -0.141 -0.030 -0.026 -0.037 -0.027  0.086  0.093 -0.118  0.109  0.165  0.062  0.176  0.258  0.227  0.220  0.089  0.071 -0.067 -0.127 -0.105 -0.146 -0.015  0.138 -0.041  0.103  0.183  0.031 -0.024 -0.020  0.063 -0.068  0.008 -0.172  0.041 -0.099 -0.087  0.076 -0.119 -0.153 -0.074 -0.169 -0.275 -0.245 -0.248 -0.351 -0.370 -0.327 -0.543 -0.474 -0.535 -0.525 -0.564 -0.540 -0.436 -0.325 -0.426 -0.233 -0.347 -0.441 -0.028  0.070  0.058  0.194  0.384  0.537  0.342  0.345  0.528  0.640  0.856  0.712  0.710  0.694  0.478  0.490  0.754  0.498  0.468  0.760  0.739  0.438  0.580  0.550  0.453  0.378  0.255  0.161  0.293  0.175  0.345  0.015 -0.006 -0.205 -0.277 -0.160  0.017 -0.069 -0.096 -0.010  0.078 -0.070  0.053  0.112  0.001  0.016 -0.035 -0.060 -0.246 -0.206 -0.144 -0.272 -0.443 -0.285 -0.399 -0.449 -0.381 -0.330 -0.450 -0.449 -0.305 -0.351 -0.099 -0.167 -0.331 -0.387 -0.484 -0.271 -0.128  0.079  0.253  0.107  0.008  0.360  0.269  0.105  0.161  0.259  0.244  0.057  0.105  0.047 -0.577 -0.546  0.073  0.007 -0.249 -0.157 -0.397 -0.219 -0.147 -0.114 -0.150 -0.128 -0.192 -0.276 -0.197 -0.358 -0.341 -0.302 -0.156 -0.244
 -0.020 -0.081 -0.054 -0.072 -0.090 -0.093 -0.113 -0.025 -0.046 -0.021 -0.020  0.082  0.073 -0.122  0.082  0.108  0.040  0.176  0.256  0.246  0.229  0.095  0.059 -0.062 -0.113 -0.054 -0.089  0.014  0.164 -0.017  0.142  0.197  0.043  0.031  0.046  0.065 -0.088  0.021 -0.145  0.102 -0.052 -0.030  0.130 -0.043 -0.109 -0.029 -0.093 -0.210 -0.224 -0.191 -0.290 -0.357 -0.312 -0.509 -0.451 -0.504 -0.486 -0.503 -0.475 -0.397 -0.322 -0.399 -0.215 -0.309 -0.414 -0.059  0.068  0.031  0.154  0.346  0.474  0.250  0.305  0.463  0.601  0.712  0.852  0.826  0.720  0.444  0.393  0.739  0.427  0.417  0.651  0.652  0.350  0.479  0.480  0.373  0.295  0.183  0.104  0.229  0.115  0.281 -0.033 -0.038 -0.230 -0.271 -0.184 -0.036 -0.088 -0.099 -0.012  0.033 -0.091 -0.006  0.060 -0.039  0.003  0.007 -0.032 -0.204 -0.137 -0.102 -0.237 -0.409 -0.316 -0.418 -0.427 -0.373 -0.345 -0.430 -0.428 -0.289 -0.339 -0.094 -0.162 -0.294 -0.355 -0.452 -0.272 -0.155  0.050  0.187  0.103 -0.007  0.305  0.243  0.083  0.146  0.231  0.228  0.035  0.121  0.071 -0.531 -0.503  0.018 -0.040 -0.255 -0.167 -0.371 -0.185 -0.138 -0.121 -0.135 -0.091 -0.201 -0.280 -0.197 -0.386 -0.384 -0.331 -0.224 -0.266
  0.037 -0.011  0.012 -0.016 -0.027 -0.006 -0.043  0.047  0.026  0.054  0.021  0.141  0.126 -0.077  0.125  0.122  0.075  0.239  0.276  0.321  0.314  0.174  0.134 -0.003 -0.084 -0.035 -0.111  0.023  0.195 -0.026  0.118  0.191  0.003  0.004  0.031  0.030 -0.120  0.000 -0.128  0.113 -0.048 -0.015  0.144 -0.040 -0.118 -0.036 -0.094 -0.224 -0.250 -0.219 -0.344 -0.409 -0.359 -0.567 -0.515 -0.556 -0.552 -0.547 -0.520 -0.423 -0.338 -0.372 -0.145 -0.264 -0.441 -0.040  0.126 -0.005  0.118  0.389  0.452  0.202  0.322  0.431  0.555  0.710  0.826  0.937  0.827  0.571  0.468  0.746  0.409  0.467  0.708  0.643  0.350  0.552  0.510  0.331  0.343  0.215  0.168  0.310  0.199  0.353  0.003 -0.036 -0.231 -0.313 -0.201 -0.030 -0.140 -0.122 -0.055 -0.003 -0.149 -0.065 -0.005 -0.104 -0.071 -0.043 -0.091 -0.264 -0.179 -0.121 -0.250 -0.450 -0.344 -0.419 -0.448 -0.417 -0.372 -0.462 -0.482 -0.350 -0.404 -0.179 -0.225 -0.352 -0.384 -0.484 -0.287 -0.189  0.040  0.148  0.056 -0.087  0.231  0.177  0.024  0.060  0.135  0.128 -0.061  0.189  0.118 -0.572 -0.534  0.079  0.022 -0.291 -0.189 -0.442 -0.225 -0.202 -0.167 -0.195 -0.103 -0.231 -0.292 -0.208 -0.370 -0.400 -0.359 -0.230 -0.272
  0.011 -0.021  0.004 -0.008 -0.009 -0.004 -0.039  0.074  0.058  0.063  0.058  0.171  0.160 -0.051  0.148  0.152  0.119  0.241  0.301  0.315  0.310  0.161  0.132 -0.012 -0.078 -0.039 -0.103  0.016  0.176 -0.019  0.103  0.180 -0.012 -0.012  0.023  0.008 -0.099  0.031 -0.063  0.129 -0.070  0.021  0.162  0.007 -0.065 -0.023 -0.074 -0.177 -0.197 -0.218 -0.379 -0.386 -0.353 -0.581 -0.541 -0.589 -0.587 -0.579 -0.545 -0.432 -0.351 -0.348 -0.101 -0.243 -0.476 -0.035  0.131 -0.055  0.079  0.385  0.400  0.143  0.322  0.392  0.524  0.694  0.720  0.827  0.926  0.722  0.579  0.743  0.417  0.505  0.766  0.633  0.367  0.609  0.515  0.323  0.369  0.249  0.198  0.338  0.230  0.378  0.013 -0.039 -0.225 -0.329 -0.200 -0.017 -0.154 -0.129 -0.060  0.013 -0.176 -0.054 -0.009 -0.108 -0.108 -0.124 -0.177 -0.345 -0.260 -0.156 -0.260 -0.489 -0.370 -0.439 -0.495 -0.449 -0.375 -0.485 -0.512 -0.372 -0.424 -0.220 -0.254 -0.389 -0.413 -0.494 -0.297 -0.206  0.028  0.197  0.058 -0.125  0.215  0.160 -0.020 -0.022  0.078  0.063 -0.118  0.175  0.103 -0.595 -0.551  0.106  0.047 -0.308 -0.206 -0.495 -0.270 -0.253 -0.204 -0.249 -0.139 -0.228 -0.228 -0.142 -0.278 -0.328 -0.284 -0.145 -0.184
  0.051  0.063  0.047  0.016  0.042  0.090  0.045  0.144  0.151  0.178  0.121  0.254  0.262  0.095  0.237  0.220  0.219  0.318  0.257  0.341  0.347  0.247  0.243  0.116  0.039  0.039 -0.066  0.053  0.218  0.021  0.082  0.182 -0.006 -0.050 -0.005 -0.010 -0.103 -0.001 -0.054  0.062 -0.076 -0.004  0.116 -0.018 -0.076 -0.033 -0.076 -0.148 -0.155 -0.167 -0.293 -0.328 -0.264 -0.441 -0.435 -0.441 -0.458 -0.426 -0.412 -0.300 -0.218 -0.178  0.039 -0.118 -0.332  0.069  0.166 -0.068  0.049  0.307  0.250  0.067  0.248  0.231  0.330  0.478  0.444  0.571  0.722  0.795  0.619  0.545  0.321  0.498  0.588  0.419  0.246  0.474  0.360  0.153  0.273  0.157  0.181  0.295  0.231  0.315  0.041 -0.052 -0.169 -0.273 -0.177 -0.041 -0.201 -0.175 -0.113 -0.064 -0.256 -0.161 -0.126 -0.211 -0.226 -0.179 -0.240 -0.350 -0.287 -0.213 -0.247 -0.433 -0.345 -0.359 -0.399 -0.389 -0.308 -0.393 -0.415 -0.318 -0.345 -0.217 -0.215 -0.318 -0.320 -0.367 -0.217 -0.177  0.033  0.159  0.024 -0.141  0.082  0.042 -0.050 -0.119 -0.058 -0.062 -0.206  0.260  0.191 -0.420 -0.376  0.114  0.077 -0.228 -0.160 -0.405 -0.224 -0.280 -0.248 -0.288 -0.134 -0.206 -0.193 -0.143 -0.167 -0.229 -0.201 -0.115 -0.140
 -0.070 -0.076 -0.077 -0.066 -0.037 -0.038 -0.059  0.085  0.092  0.043  0.078  0.202  0.205  0.040  0.196  0.218  0.196  0.251  0.197  0.248  0.258  0.177  0.177  0.081  0.008 -0.038 -0.117  0.001  0.175  0.011  0.060  0.181  0.059 -0.025  0.009  0.066 -0.040  0.037 -0.074  0.003 -0.105 -0.087  0.026 -0.101 -0.133 -0.070 -0.119 -0.188 -0.149 -0.173 -0.253 -0.272 -0.213 -0.368 -0.350 -0.364 -0.370 -0.368 -0.362 -0.273 -0.186 -0.224 -0.078 -0.196 -0.298  0.068  0.090 -0.032  0.107  0.250  0.277  0.176  0.247  0.286  0.382  0.490  0.393  0.468  0.579  0.619  0.700  0.570  0.400  0.498  0.552  0.470  0.314  0.417  0.357  0.232  0.254  0.133  0.125  0.235  0.171  0.260  0.041 -0.030 -0.174 -0.245 -0.161 -0.045 -0.161 -0.151 -0.083 -0.000 -0.169 -0.047 -0.044 -0.134 -0.135 -0.140 -0.199 -0.318 -0.278 -0.244 -0.270 -0.425 -0.308 -0.325 -0.354 -0.324 -0.258 -0.349 -0.337 -0.228 -0.241 -0.108 -0.104 -0.217 -0.239 -0.305 -0.158 -0.091  0.116  0.282  0.132  0.004  0.202  0.143  0.035 -0.010  0.059  0.049 -0.084  0.187  0.124 -0.370 -0.340  0.071  0.033 -0.133 -0.080 -0.348 -0.197 -0.211 -0.183 -0.213 -0.126 -0.134 -0.159 -0.108 -0.139 -0.137 -0.109 -0.026 -0.091
 -0.056 -0.135 -0.102 -0.115 -0.126 -0.151 -0.168 -0.038 -0.045 -0.066 -0.031  0.097  0.087 -0.117  0.107  0.144  0.078  0.199  0.277  0.256  0.237  0.107  0.076 -0.039 -0.092 -0.046 -0.089  0.019  0.195  0.013  0.168  0.224  0.054  0.018  0.052  0.089 -0.076  0.050 -0.138  0.093 -0.053 -0.033  0.129 -0.049 -0.105 -0.020 -0.103 -0.213 -0.198 -0.189 -0.299 -0.337 -0.295 -0.520 -0.473 -0.530 -0.506 -0.529 -0.491 -0.401 -0.312 -0.435 -0.258 -0.377 -0.454 -0.038  0.031  0.002  0.178  0.354  0.501  0.304  0.317  0.507  0.665  0.754  0.739  0.746  0.743  0.545  0.570  0.846  0.539  0.521  0.721  0.714  0.419  0.509  0.503  0.411  0.303  0.180  0.081  0.222  0.108  0.279 -0.033 -0.043 -0.272 -0.331 -0.232 -0.070 -0.124 -0.134 -0.050  0.036 -0.114  0.008  0.067 -0.043 -0.036 -0.056 -0.108 -0.280 -0.230 -0.200 -0.302 -0.483 -0.352 -0.439 -0.457 -0.383 -0.348 -0.455 -0.427 -0.266 -0.292 -0.043 -0.094 -0.254 -0.322 -0.424 -0.240 -0.115  0.116  0.304  0.181  0.069  0.369  0.297  0.125  0.155  0.256  0.260  0.063  0.142  0.094 -0.558 -0.529 -0.007 -0.068 -0.193 -0.118 -0.414 -0.208 -0.157 -0.142 -0.183 -0.156 -0.215 -0.284 -0.200 -0.382 -0.364 -0.315 -0.188 -0.245
 -0.080 -0.143 -0.135 -0.151 -0.144 -0.166 -0.191 -0.106 -0.078 -0.096 -0.078  0.011  0.029 -0.104  0.045  0.101  0.028  0.101  0.174  0.134  0.113  0.031  0.012 -0.061 -0.090 -0.042 -0.053  0.030  0.128  0.019  0.143  0.181  0.069 -0.001  0.041  0.090 -0.034  0.034 -0.123  0.030 -0.055 -0.056  0.076 -0.060 -0.098 -0.017 -0.089 -0.155 -0.133 -0.124 -0.184 -0.215 -0.178 -0.326 -0.296 -0.331 -0.301 -0.330 -0.308 -0.264 -0.207 -0.338 -0.242 -0.326 -0.318 -0.040 -0.041 -0.005  0.132  0.207  0.337  0.245  0.193  0.363  0.479  0.498  0.427  0.409  0.417  0.321  0.400  0.539  0.471  0.392  0.472  0.515  0.363  0.332  0.348  0.347  0.211  0.111  0.027  0.127  0.058  0.189  0.011 -0.006 -0.172 -0.213 -0.164 -0.050 -0.074 -0.117 -0.030  0.040 -0.058  0.032  0.081  0.010  0.018 -0.007 -0.045 -0.159 -0.150 -0.149 -0.207 -0.311 -0.220 -0.284 -0.287 -0.221 -0.205 -0.274 -0.226 -0.111 -0.103  0.070  0.048 -0.081 -0.145 -0.223 -0.110  0.006  0.166  0.301  0.201  0.172  0.345  0.272  0.166  0.193  0.256  0.263  0.129  0.061  0.034 -0.363 -0.347 -0.014 -0.054 -0.026 -0.001 -0.241 -0.107 -0.066 -0.065 -0.085 -0.106 -0.124 -0.221 -0.172 -0.288 -0.255 -0.209 -0.128 -0.169
  0.007 -0.051 -0.045 -0.064 -0.058 -0.044 -0.072  0.046  0.060  0.026  0.040  0.194  0.189  0.031  0.205  0.214  0.133  0.303  0.257  0.340  0.342  0.250  0.235  0.110  0.029  0.014 -0.116  0.016  0.210 -0.044  0.054  0.199  0.003 -0.129 -0.017  0.031 -0.135 -0.081 -0.207 -0.037 -0.131 -0.131 -0.003 -0.171 -0.219 -0.118 -0.176 -0.283 -0.253 -0.211 -0.293 -0.365 -0.279 -0.420 -0.390 -0.377 -0.386 -0.365 -0.389 -0.283 -0.216 -0.245 -0.099 -0.202 -0.321  0.028  0.067 -0.053  0.068  0.257  0.294  0.150  0.216  0.311  0.373  0.468  0.417  0.467  0.505  0.498  0.498  0.521  0.392  0.647  0.569  0.522  0.446  0.513  0.441  0.313  0.380  0.220  0.245  0.353  0.294  0.391  0.187  0.068 -0.051 -0.174 -0.069  0.088 -0.073 -0.083 -0.034  0.009 -0.137 -0.053 -0.055 -0.168 -0.187 -0.173 -0.174 -0.272 -0.225 -0.171 -0.221 -0.379 -0.263 -0.245 -0.279 -0.289 -0.176 -0.239 -0.288 -0.194 -0.147 -0.041  0.010 -0.131 -0.111 -0.187 -0.056  0.031  0.275  0.355  0.187  0.111  0.253  0.159  0.045  0.041  0.080  0.057 -0.080  0.265  0.201 -0.378 -0.334  0.207  0.156  0.024  0.060 -0.330 -0.213 -0.234 -0.179 -0.266 -0.217 -0.266 -0.280 -0.215 -0.315 -0.335 -0.271 -0.197 -0.244
 -0.017 -0.055 -0.006 -0.022 -0.045 -0.025 -0.061  0.077  0.068  0.040  0.067  0.194  0.184 -0.054  0.191  0.215  0.114  0.243  0.290  0.294  0.306  0.153  0.147 -0.028 -0.111 -0.124 -0.207 -0.029  0.131 -0.097  0.033  0.161 -0.013 -0.079 -0.035  0.022 -0.109 -0.030 -0.161  0.028 -0.170 -0.111  0.063 -0.149 -0.201 -0.129 -0.197 -0.328 -0.302 -0.303 -0.450 -0.461 -0.398 -0.630 -0.555 -0.604 -0.611 -0.623 -0.622 -0.488 -0.371 -0.381 -0.116 -0.257 -0.479  0.001  0.144 -0.015  0.108  0.408  0.456  0.217  0.357  0.464  0.544  0.760  0.651  0.708  0.766  0.588  0.552  0.721  0.472  0.569  0.891  0.768  0.539  0.780  0.648  0.476  0.534  0.362  0.319  0.474  0.366  0.526  0.158  0.072 -0.120 -0.267 -0.114  0.115 -0.086 -0.089 -0.017  0.071 -0.122  0.036  0.067 -0.066 -0.080 -0.121 -0.151 -0.333 -0.267 -0.155 -0.267 -0.496 -0.328 -0.378 -0.478 -0.439 -0.325 -0.450 -0.523 -0.383 -0.414 -0.204 -0.218 -0.381 -0.378 -0.480 -0.247 -0.141  0.130  0.297  0.100 -0.061  0.295  0.185  0.002  0.033  0.143  0.101 -0.080  0.149  0.068 -0.630 -0.583  0.245  0.171 -0.237 -0.133 -0.484 -0.308 -0.250 -0.172 -0.240 -0.169 -0.246 -0.260 -0.196 -0.294 -0.334 -0.271 -0.126 -0.230
 -0.086 -0.164 -0.132 -0.133 -0.159 -0.180 -0.199 -0.064 -0.068 -0.107 -0.034  0.068  0.062 -0.146  0.084  0.149  0.034  0.144  0.243  0.205  0.194  0.053  0.030 -0.104 -0.159 -0.137 -0.180 -0.023  0.112 -0.068  0.090  0.190  0.083 -0.018 -0.009  0.095 -0.032  0.020 -0.168  0.030 -0.140 -0.132  0.037 -0.166 -0.191 -0.100 -0.185 -0.308 -0.267 -0.253 -0.358 -0.394 -0.335 -0.546 -0.475 -0.530 -0.513 -0.546 -0.536 -0.432 -0.343 -0.448 -0.267 -0.364 -0.454 -0.055  0.047  0.040  0.174  0.361  0.520  0.309  0.355  0.546  0.615  0.739  0.652  0.643  0.633  0.419  0.470  0.714  0.515  0.522  0.768  0.820  0.582  0.642  0.638  0.571  0.481  0.332  0.222  0.362  0.252  0.441  0.126  0.078 -0.134 -0.244 -0.115  0.094 -0.033 -0.082  0.030  0.119 -0.036  0.115  0.164  0.024  0.017 -0.048 -0.071 -0.255 -0.213 -0.142 -0.263 -0.452 -0.293 -0.365 -0.419 -0.366 -0.282 -0.395 -0.425 -0.270 -0.273 -0.042 -0.066 -0.246 -0.281 -0.394 -0.188 -0.040  0.205  0.367  0.220  0.120  0.439  0.313  0.128  0.201  0.290  0.261  0.071  0.067  0.011 -0.573 -0.541  0.152  0.076 -0.121 -0.047 -0.421 -0.261 -0.159 -0.104 -0.162 -0.171 -0.224 -0.289 -0.209 -0.363 -0.365 -0.270 -0.138 -0.231
 -0.113 -0.179 -0.164 -0.158 -0.175 -0.171 -0.182 -0.049 -0.021 -0.121 -0.005  0.102  0.082 -0.063  0.105  0.156 -0.008  0.112  0.124  0.158  0.178  0.094  0.093 -0.016 -0.116 -0.145 -0.237 -0.047  0.011 -0.157 -0.074  0.112  0.058 -0.125 -0.057  0.071 -0.036 -0.101 -0.236 -0.146 -0.223 -0.262 -0.122 -0.313 -0.314 -0.217 -0.274 -0.385 -0.306 -0.267 -0.309 -0.380 -0.305 -0.375 -0.308 -0.291 -0.318 -0.319 -0.377 -0.261 -0.208 -0.242 -0.162 -0.184 -0.266 -0.030  0.034  0.023  0.061  0.171  0.312  0.186  0.226  0.359  0.350  0.438  0.350  0.350  0.367  0.246  0.314  0.419  0.363  0.446  0.539  0.582  0.697  0.564  0.515  0.534  0.567  0.375  0.381  0.458  0.426  0.538  0.400  0.270  0.144 -0.031  0.096  0.302  0.069  0.002  0.068  0.132  0.034  0.159  0.153  0.013 -0.022 -0.097 -0.080 -0.216 -0.210 -0.137 -0.199 -0.328 -0.146 -0.119 -0.204 -0.204 -0.042 -0.149 -0.246 -0.116 -0.051  0.039  0.122 -0.052 -0.016 -0.117  0.036  0.177  0.413  0.438  0.293  0.249  0.415  0.278  0.116  0.167  0.228  0.184  0.033  0.066  0.011 -0.315 -0.275  0.382  0.326  0.156  0.175 -0.296 -0.249 -0.161 -0.073 -0.154 -0.171 -0.185 -0.215 -0.185 -0.229 -0.257 -0.136 -0.076 -0.205
  0.014  0.016  0.073  0.068  0.033  0.086  0.044  0.178  0.167  0.118  0.133  0.254  0.229  0.016  0.228  0.230  0.097  0.247  0.227  0.291  0.335  0.201  0.217  0.021 -0.097 -0.178 -0.313 -0.075  0.042 -0.214 -0.128  0.072 -0.063 -0.166 -0.106 -0.024 -0.120 -0.125 -0.196 -0.096 -0.254 -0.225 -0.069 -0.284 -0.321 -0.253 -0.300 -0.430 -0.387 -0.376 -0.488 -0.515 -0.433 -0.608 -0.519 -0.521 -0.566 -0.558 -0.612 -0.449 -0.338 -0.248  0.023 -0.096 -0.391  0.033  0.209 -0.016  0.029  0.343  0.341  0.122  0.322  0.353  0.348  0.580  0.479  0.552  0.609  0.474  0.417  0.509  0.332  0.513  0.780  0.642  0.564  0.887  0.675  0.444  0.687  0.481  0.535  0.656  0.591  0.693  0.365  0.210  0.110 -0.105  0.073  0.326 -0.006  0.010  0.034  0.083 -0.077  0.076  0.039 -0.094 -0.116 -0.164 -0.137 -0.315 -0.251 -0.100 -0.201 -0.413 -0.231 -0.217 -0.362 -0.383 -0.202 -0.323 -0.486 -0.380 -0.400 -0.280 -0.237 -0.375 -0.300 -0.392 -0.162 -0.091  0.190  0.267  0.049 -0.116  0.195  0.066 -0.092 -0.058  0.032 -0.043 -0.194  0.153  0.058 -0.538 -0.481  0.494  0.423 -0.181 -0.079 -0.442 -0.348 -0.297 -0.162 -0.252 -0.161 -0.233 -0.206 -0.183 -0.187 -0.275 -0.193 -0.083 -0.225
 -0.026 -0.058 -0.011 -0.003 -0.042 -0.035 -0.043  0.087  0.065  0.018  0.069  0.165  0.142 -0.038  0.150  0.185  0.059  0.155  0.186  0.184  0.216  0.082  0.091 -0.065 -0.148 -0.206 -0.291 -0.087  0.004 -0.171 -0.080  0.083  0.008 -0.085 -0.070  0.037 -0.036 -0.063 -0.168 -0.065 -0.222 -0.197 -0.054 -0.249 -0.272 -0.205 -0.262 -0.384 -0.327 -0.326 -0.410 -0.444 -0.372 -0.529 -0.441 -0.460 -0.490 -0.499 -0.541 -0.408 -0.313 -0.285 -0.077 -0.150 -0.354  0.013  0.164  0.055  0.093  0.322  0.416  0.192  0.330  0.423  0.404  0.550  0.480  0.510  0.515  0.360  0.357  0.503  0.348  0.441  0.648  0.638  0.515  0.675  0.717  0.523  0.627  0.464  0.441  0.550  0.456  0.585  0.275  0.181  0.040 -0.131  0.050  0.287  0.023  0.029  0.074  0.123 -0.011  0.133  0.101 -0.034 -0.044 -0.098 -0.064 -0.244 -0.178 -0.058 -0.169 -0.377 -0.211 -0.227 -0.334 -0.345 -0.209 -0.325 -0.433 -0.320 -0.345 -0.193 -0.173 -0.322 -0.286 -0.377 -0.169 -0.061  0.190  0.276  0.112 -0.030  0.279  0.145 -0.031  0.057  0.137  0.067 -0.084  0.046 -0.027 -0.491 -0.449  0.377  0.302 -0.150 -0.065 -0.404 -0.302 -0.228 -0.121 -0.197 -0.142 -0.201 -0.209 -0.161 -0.237 -0.278 -0.185 -0.085 -0.207
 -0.177 -0.244 -0.237 -0.208 -0.241 -0.291 -0.276 -0.171 -0.156 -0.232 -0.079 -0.033 -0.057 -0.182 -0.021  0.068 -0.098 -0.042  0.064  0.004  0.012 -0.078 -0.089 -0.173 -0.221 -0.227 -0.229 -0.082 -0.083 -0.137 -0.049  0.078  0.131 -0.027 -0.039  0.155  0.080  0.004 -0.170 -0.087 -0.206 -0.225 -0.104 -0.254 -0.241 -0.174 -0.225 -0.315 -0.246 -0.228 -0.261 -0.280 -0.246 -0.318 -0.240 -0.268 -0.264 -0.313 -0.338 -0.275 -0.226 -0.319 -0.265 -0.247 -0.263 -0.101 -0.018  0.098  0.104  0.159  0.373  0.253  0.243  0.409  0.409  0.453  0.373  0.331  0.323  0.153  0.232  0.411  0.347  0.313  0.476  0.571  0.534  0.444  0.523  0.729  0.537  0.405  0.293  0.338  0.283  0.424  0.267  0.269  0.122  0.008  0.117  0.315  0.188  0.073  0.166  0.237  0.166  0.292  0.262  0.138  0.097 -0.001  0.045 -0.103 -0.117 -0.060 -0.145 -0.250 -0.065 -0.119 -0.200 -0.150 -0.055 -0.176 -0.213 -0.098 -0.086  0.041  0.040 -0.107 -0.116 -0.186 -0.038  0.118  0.273  0.340  0.242  0.209  0.439  0.302  0.122  0.271  0.345  0.277  0.158 -0.102 -0.135 -0.324 -0.305  0.281  0.227  0.039  0.064 -0.246 -0.193 -0.053  0.013 -0.033 -0.097 -0.100 -0.161 -0.128 -0.231 -0.216 -0.094 -0.025 -0.144
 -0.050 -0.058 -0.017 -0.014 -0.032  0.025 -0.007  0.145  0.170  0.061  0.138  0.255  0.219  0.072  0.225  0.253  0.060  0.168  0.079  0.185  0.270  0.173  0.197  0.038 -0.108 -0.276 -0.449 -0.165 -0.117 -0.332 -0.329 -0.025 -0.018 -0.224 -0.170  0.024 -0.013 -0.205 -0.285 -0.312 -0.379 -0.424 -0.309 -0.506 -0.491 -0.432 -0.454 -0.558 -0.462 -0.439 -0.455 -0.517 -0.419 -0.455 -0.342 -0.293 -0.382 -0.361 -0.492 -0.319 -0.219 -0.080  0.084  0.076 -0.196  0.066  0.246  0.096 -0.005  0.202  0.310  0.118  0.292  0.318  0.215  0.378  0.295  0.343  0.369  0.273  0.254  0.303  0.211  0.380  0.534  0.481  0.567  0.687  0.627  0.537  0.930  0.667  0.827  0.845  0.814  0.854  0.639  0.484  0.467  0.187  0.411  0.695  0.215  0.210  0.177  0.203  0.117  0.259  0.102 -0.041 -0.087 -0.170 -0.040 -0.221 -0.198 -0.051 -0.135 -0.280 -0.058  0.005 -0.202 -0.256 -0.008 -0.170 -0.382 -0.308 -0.326 -0.297 -0.200 -0.322 -0.191 -0.267 -0.039  0.045  0.302  0.267  0.060 -0.082  0.194  0.020 -0.108 -0.031  0.036 -0.085 -0.212  0.074 -0.014 -0.309 -0.248  0.824  0.762 -0.055  0.027 -0.348 -0.383 -0.297 -0.094 -0.217 -0.150 -0.172 -0.123 -0.134 -0.060 -0.161 -0.026  0.012 -0.194
 -0.083 -0.098 -0.055 -0.025 -0.048 -0.046 -0.041  0.068  0.067 -0.029  0.088  0.133  0.081 -0.006  0.107  0.137 -0.010  0.021  0.019  0.032  0.094  0.015  0.036 -0.064 -0.124 -0.266 -0.350 -0.147 -0.174 -0.265 -0.274 -0.075  0.003 -0.113 -0.129  0.057  0.081 -0.065 -0.117 -0.176 -0.274 -0.293 -0.250 -0.356 -0.312 -0.306 -0.315 -0.368 -0.301 -0.309 -0.315 -0.315 -0.285 -0.310 -0.222 -0.206 -0.268 -0.265 -0.346 -0.235 -0.182 -0.066  0.042  0.061 -0.150 -0.001  0.155  0.076 -0.029  0.137  0.229  0.064  0.222  0.248  0.144  0.255  0.183  0.215  0.249  0.157  0.133  0.180  0.111  0.220  0.362  0.332  0.375  0.481  0.464  0.405  0.667  0.638  0.627  0.601  0.541  0.554  0.417  0.346  0.342  0.160  0.352  0.568  0.235  0.240  0.185  0.215  0.166  0.276  0.146  0.034 -0.022 -0.114  0.005 -0.124 -0.108  0.020 -0.052 -0.159  0.016  0.031 -0.140 -0.167  0.003 -0.111 -0.287 -0.232 -0.273 -0.251 -0.193 -0.279 -0.178 -0.229 -0.051  0.021  0.187  0.190  0.034 -0.099  0.142  0.004 -0.122 -0.028  0.021 -0.083 -0.156 -0.063 -0.113 -0.230 -0.194  0.586  0.535 -0.089 -0.018 -0.255 -0.302 -0.194 -0.035 -0.129 -0.084 -0.087 -0.004 -0.002  0.012 -0.052  0.057  0.087 -0.063
 -0.010  0.038  0.069  0.069  0.060  0.156  0.125  0.253  0.280  0.174  0.212  0.314  0.266  0.188  0.273  0.268  0.088  0.177  0.008  0.165  0.284  0.229  0.274  0.130 -0.031 -0.255 -0.468 -0.187 -0.180 -0.383 -0.461 -0.132 -0.110 -0.301 -0.223 -0.061 -0.055 -0.283 -0.288 -0.401 -0.409 -0.470 -0.417 -0.561 -0.537 -0.500 -0.484 -0.549 -0.451 -0.424 -0.387 -0.453 -0.352 -0.304 -0.197 -0.107 -0.227 -0.178 -0.357 -0.179 -0.092  0.139  0.272  0.293 -0.013  0.142  0.316  0.107 -0.069  0.113  0.159  0.004  0.203  0.145 -0.006  0.161  0.104  0.168  0.198  0.181  0.125  0.081  0.027  0.245  0.319  0.222  0.381  0.535  0.441  0.293  0.827  0.627  0.949  0.884  0.866  0.778  0.649  0.477  0.577  0.309  0.547  0.777  0.263  0.313  0.176  0.170  0.143  0.219 -0.001 -0.088 -0.126 -0.182 -0.027 -0.151 -0.132  0.019 -0.033 -0.132  0.059  0.164 -0.067 -0.174  0.093 -0.036 -0.305 -0.289 -0.325 -0.389 -0.259 -0.324 -0.135 -0.179  0.011  0.022  0.243  0.145 -0.060 -0.208  0.003 -0.163 -0.220 -0.167 -0.129 -0.262 -0.333  0.093  0.010 -0.100 -0.040  0.923  0.883 -0.054  0.025 -0.242 -0.366 -0.305 -0.068 -0.202 -0.090 -0.100 -0.005 -0.052  0.095 -0.025  0.074  0.058 -0.145
  0.049  0.085  0.121  0.100  0.088  0.202  0.151  0.283  0.299  0.221  0.212  0.342  0.311  0.182  0.304  0.298  0.139  0.254  0.095  0.246  0.354  0.273  0.315  0.144 -0.032 -0.224 -0.440 -0.153 -0.087 -0.334 -0.373 -0.065 -0.126 -0.287 -0.190 -0.084 -0.123 -0.279 -0.305 -0.353 -0.380 -0.430 -0.325 -0.515 -0.521 -0.454 -0.465 -0.561 -0.465 -0.429 -0.441 -0.524 -0.398 -0.413 -0.313 -0.239 -0.347 -0.295 -0.449 -0.258 -0.140  0.050  0.242  0.204 -0.115  0.155  0.342  0.072 -0.035  0.211  0.230  0.031  0.256  0.221  0.104  0.293  0.229  0.310  0.338  0.295  0.235  0.222  0.127  0.353  0.474  0.362  0.458  0.656  0.550  0.338  0.845  0.601  0.884  0.965  0.886  0.844  0.597  0.391  0.405  0.126  0.373  0.624  0.124  0.190  0.097  0.112  0.042  0.134 -0.040 -0.133 -0.145 -0.172 -0.069 -0.230 -0.178 -0.032 -0.098 -0.249 -0.051  0.055 -0.164 -0.282 -0.019 -0.147 -0.418 -0.373 -0.396 -0.399 -0.276 -0.375 -0.203 -0.274 -0.055 -0.033  0.241  0.180 -0.043 -0.206  0.047 -0.115 -0.200 -0.153 -0.099 -0.235 -0.335  0.158  0.058 -0.228 -0.161  0.834  0.773 -0.095  0.005 -0.344 -0.394 -0.343 -0.121 -0.247 -0.105 -0.138 -0.089 -0.125 -0.012 -0.137 -0.051 -0.022 -0.210
  0.037  0.093  0.117  0.103  0.099  0.209  0.157  0.274  0.305  0.227  0.218  0.335  0.316  0.210  0.296  0.278  0.119  0.253  0.058  0.242  0.352  0.291  0.335  0.177 -0.007 -0.191 -0.419 -0.140 -0.090 -0.337 -0.389 -0.071 -0.116 -0.305 -0.196 -0.077 -0.115 -0.297 -0.302 -0.386 -0.373 -0.419 -0.348 -0.514 -0.510 -0.457 -0.449 -0.540 -0.452 -0.405 -0.402 -0.494 -0.370 -0.347 -0.260 -0.165 -0.278 -0.213 -0.380 -0.188 -0.096  0.122  0.275  0.257 -0.053  0.159  0.319  0.064 -0.064  0.143  0.138 -0.013  0.208  0.127  0.002  0.175  0.115  0.199  0.230  0.231  0.171  0.108  0.058  0.294  0.366  0.252  0.426  0.591  0.456  0.283  0.814  0.541  0.866  0.886  0.939  0.863  0.703  0.462  0.530  0.226  0.422  0.657  0.136  0.177  0.097  0.097  0.029  0.119 -0.053 -0.146 -0.169 -0.196 -0.084 -0.222 -0.192 -0.060 -0.098 -0.203 -0.021  0.125 -0.082 -0.201  0.078 -0.048 -0.312 -0.298 -0.297 -0.359 -0.214 -0.287 -0.096 -0.155  0.026  0.024  0.270  0.149 -0.040 -0.174 -0.003 -0.148 -0.192 -0.178 -0.145 -0.264 -0.347  0.173  0.081 -0.142 -0.075  0.902  0.867 -0.006  0.062 -0.270 -0.341 -0.320 -0.119 -0.234 -0.113 -0.149 -0.081 -0.129  0.045 -0.093  0.004  0.001 -0.180
  0.029  0.031  0.059  0.039  0.031  0.122  0.068  0.201  0.234  0.167  0.161  0.300  0.297  0.144  0.280  0.277  0.114  0.268  0.129  0.280  0.362  0.271  0.296  0.122 -0.049 -0.185 -0.385 -0.103 -0.024 -0.292 -0.275  0.016 -0.071 -0.256 -0.159 -0.045 -0.106 -0.257 -0.307 -0.311 -0.343 -0.375 -0.251 -0.464 -0.476 -0.397 -0.421 -0.549 -0.460 -0.414 -0.455 -0.547 -0.421 -0.466 -0.374 -0.302 -0.399 -0.351 -0.482 -0.290 -0.189 -0.037  0.143  0.102 -0.189  0.110  0.278  0.044 -0.014  0.219  0.249  0.065  0.275  0.253  0.171  0.345  0.281  0.353  0.378  0.315  0.260  0.279  0.189  0.391  0.526  0.441  0.538  0.693  0.585  0.424  0.854  0.554  0.778  0.844  0.863  0.947  0.676  0.435  0.413  0.103  0.287  0.561  0.071  0.083  0.074  0.098 -0.012  0.112  0.006 -0.111 -0.129 -0.164 -0.096 -0.270 -0.241 -0.108 -0.173 -0.314 -0.121 -0.012 -0.196 -0.269 -0.016 -0.160 -0.378 -0.318 -0.304 -0.296 -0.174 -0.285 -0.147 -0.228 -0.016  0.024  0.295  0.224  0.039 -0.094  0.133 -0.020 -0.113 -0.077 -0.022 -0.124 -0.256  0.181  0.086 -0.296 -0.228  0.800  0.745 -0.022  0.049 -0.348 -0.344 -0.310 -0.133 -0.235 -0.141 -0.191 -0.165 -0.184 -0.081 -0.196 -0.079 -0.054 -0.238
 -0.071 -0.078 -0.076 -0.056 -0.052 -0.002 -0.018  0.074  0.129  0.035  0.109  0.192  0.177  0.141  0.188  0.187  0.023  0.144 -0.005  0.150  0.221  0.200  0.219  0.133 -0.001 -0.122 -0.295 -0.098 -0.085 -0.269 -0.307 -0.039 -0.025 -0.257 -0.149  0.001 -0.038 -0.246 -0.261 -0.346 -0.308 -0.360 -0.314 -0.427 -0.410 -0.357 -0.336 -0.410 -0.336 -0.276 -0.237 -0.323 -0.245 -0.160 -0.100  0.003 -0.084 -0.038 -0.187 -0.057 -0.024  0.125  0.133  0.185  0.025  0.060  0.135  0.041 -0.098 -0.026  0.030 -0.027  0.087  0.054 -0.061  0.015 -0.033  0.003  0.013  0.041  0.041 -0.033  0.011  0.187  0.158  0.126  0.400  0.365  0.275  0.267  0.639  0.417  0.649  0.597  0.703  0.676  0.777  0.524  0.582  0.308  0.415  0.595  0.179  0.141  0.105  0.104  0.070  0.140  0.034 -0.078 -0.125 -0.170 -0.066 -0.130 -0.142 -0.063 -0.076 -0.088  0.059  0.218  0.085  0.011  0.244  0.157 -0.047 -0.033  0.042 -0.100  0.073  0.008  0.173  0.135  0.231  0.253  0.409  0.222  0.110  0.092  0.086 -0.028 -0.063 -0.036 -0.053 -0.123 -0.171  0.116  0.068  0.012  0.061  0.750  0.737  0.270  0.259 -0.112 -0.206 -0.184 -0.046 -0.152 -0.127 -0.129 -0.063 -0.094  0.046 -0.050  0.078  0.024 -0.113
 -0.113 -0.136 -0.126 -0.103 -0.092 -0.092 -0.096 -0.022  0.026 -0.079  0.022  0.076  0.032  0.019  0.065  0.086 -0.055 -0.007 -0.062  0.011  0.063  0.049  0.057  0.007 -0.060 -0.153 -0.246 -0.090 -0.147 -0.220 -0.253 -0.070  0.026 -0.138 -0.113  0.058  0.048 -0.123 -0.151 -0.243 -0.242 -0.281 -0.268 -0.325 -0.289 -0.273 -0.265 -0.296 -0.233 -0.210 -0.168 -0.201 -0.163 -0.091 -0.042  0.014 -0.036 -0.021 -0.120 -0.043 -0.043  0.046  0.015  0.091 -0.004 -0.029  0.039  0.044 -0.088 -0.060  0.036  0.005  0.050  0.059 -0.026 -0.006 -0.038 -0.036 -0.039 -0.052 -0.030 -0.043 -0.006  0.068  0.072  0.078  0.270  0.210  0.181  0.269  0.484  0.346  0.477  0.391  0.462  0.435  0.524  0.546  0.531  0.350  0.408  0.551  0.300  0.233  0.183  0.184  0.190  0.244  0.123  0.031 -0.011 -0.086  0.031 -0.031 -0.066  0.004 -0.019 -0.004  0.125  0.194  0.067  0.057  0.232  0.119  0.005  0.025  0.039 -0.052  0.036 -0.012  0.093  0.085  0.153  0.197  0.258  0.146  0.083  0.072  0.098  0.016 -0.029  0.018  0.026 -0.016 -0.050 -0.023 -0.047  0.007  0.034  0.560  0.557  0.159  0.148 -0.043 -0.146 -0.080  0.032 -0.036 -0.052 -0.033  0.003 -0.002  0.064  0.011  0.111  0.073 -0.055
 -0.101 -0.070 -0.065 -0.047 -0.027  0.005 -0.021  0.030  0.106  0.004  0.071  0.119  0.086  0.116  0.111  0.111 -0.029  0.007 -0.125  0.008  0.080  0.100  0.116  0.086  0.004 -0.138 -0.280 -0.149 -0.197 -0.258 -0.381 -0.145  0.018 -0.188 -0.163  0.030  0.062 -0.205 -0.185 -0.340 -0.289 -0.355 -0.379 -0.407 -0.357 -0.355 -0.295 -0.313 -0.256 -0.202 -0.110 -0.160 -0.132  0.033  0.090  0.186  0.104  0.138 -0.001  0.070  0.045  0.245  0.189  0.312  0.176  0.046  0.107  0.089 -0.124 -0.125 -0.073 -0.071  0.004 -0.095 -0.249 -0.205 -0.230 -0.231 -0.225 -0.169 -0.174 -0.272 -0.172 -0.051 -0.120 -0.134  0.144  0.110  0.040  0.122  0.467  0.342  0.577  0.405  0.530  0.413  0.582  0.531  0.883  0.724  0.719  0.726  0.414  0.384  0.250  0.205  0.235  0.298  0.094 -0.009 -0.067 -0.149  0.071  0.035 -0.006  0.053  0.060  0.150  0.233  0.350  0.198  0.135  0.354  0.256  0.077  0.029  0.012 -0.160 -0.055 -0.039  0.121  0.148  0.177  0.188  0.191  0.029 -0.038 -0.058 -0.065 -0.156 -0.138 -0.098 -0.122 -0.182 -0.162  0.010 -0.012  0.191  0.215  0.714  0.737  0.142  0.135  0.064 -0.155 -0.135  0.038 -0.063 -0.075 -0.062  0.066  0.041  0.219  0.129  0.248  0.160  0.014
 -0.126 -0.090 -0.097 -0.070 -0.045 -0.046 -0.058 -0.033  0.024 -0.062  0.019  0.025 -0.017  0.049  0.015  0.020 -0.075 -0.095 -0.175 -0.068 -0.030  0.003 -0.004  0.013 -0.010 -0.110 -0.176 -0.121 -0.203 -0.179 -0.304 -0.145  0.059 -0.087 -0.089  0.067  0.108 -0.108 -0.089 -0.236 -0.191 -0.254 -0.310 -0.275 -0.222 -0.244 -0.177 -0.151 -0.127 -0.091  0.021 -0.007 -0.026  0.152  0.192  0.262  0.218  0.221  0.120  0.124  0.063  0.213  0.119  0.264  0.202 -0.017  0.025  0.076 -0.124 -0.183 -0.141 -0.075 -0.063 -0.167 -0.272 -0.277 -0.271 -0.313 -0.329 -0.273 -0.245 -0.331 -0.213 -0.174 -0.267 -0.244 -0.031 -0.105 -0.131  0.008  0.187  0.160  0.309  0.126  0.226  0.103  0.308  0.350  0.724  0.809  0.692  0.553  0.456  0.446  0.275  0.218  0.270  0.313  0.113  0.026 -0.006 -0.084  0.127  0.156  0.108  0.134  0.143  0.275  0.289  0.319  0.222  0.200  0.325  0.256  0.164  0.107  0.056 -0.091 -0.049 -0.001  0.107  0.163  0.138  0.149  0.064 -0.045 -0.051 -0.057 -0.100 -0.156 -0.114 -0.057 -0.097 -0.124 -0.073 -0.056 -0.053  0.250  0.249  0.425  0.462  0.087  0.073  0.189 -0.049 -0.046  0.095  0.026 -0.018  0.001  0.126  0.129  0.239  0.188  0.277  0.195  0.082
 -0.110 -0.073 -0.057 -0.025 -0.021 -0.008 -0.005  0.052  0.085 -0.023  0.084  0.091  0.030  0.081  0.064  0.073 -0.058 -0.081 -0.175 -0.074 -0.001  0.014  0.028  0.014 -0.040 -0.213 -0.317 -0.188 -0.276 -0.277 -0.418 -0.186  0.016 -0.166 -0.144  0.045  0.097 -0.164 -0.155 -0.317 -0.295 -0.377 -0.411 -0.417 -0.352 -0.359 -0.309 -0.296 -0.229 -0.204 -0.100 -0.123 -0.110  0.045  0.117  0.189  0.116  0.125 -0.016  0.044  0.042  0.210  0.173  0.306  0.181  0.044  0.117  0.125 -0.104 -0.113 -0.028 -0.032  0.018 -0.057 -0.209 -0.160 -0.184 -0.201 -0.200 -0.177 -0.161 -0.232 -0.164 -0.069 -0.114 -0.115  0.096  0.073  0.050  0.117  0.411  0.352  0.547  0.373  0.422  0.287  0.415  0.408  0.719  0.692  0.806  0.728  0.470  0.510  0.301  0.244  0.310  0.359  0.112  0.023 -0.049 -0.138  0.109  0.091  0.064  0.158  0.134  0.192  0.278  0.328  0.165  0.111  0.288  0.207  0.043  0.007 -0.048 -0.194 -0.121 -0.103  0.044  0.081  0.115  0.124  0.129  0.028 -0.060 -0.108 -0.062 -0.180 -0.183 -0.089 -0.110 -0.188 -0.163 -0.083 -0.099  0.178  0.199  0.612  0.620  0.054  0.061  0.069 -0.170 -0.146  0.067 -0.053 -0.068 -0.033  0.122  0.101  0.221  0.167  0.247  0.187  0.032
 -0.141 -0.111 -0.080 -0.049 -0.057 -0.033 -0.031  0.070  0.108 -0.030  0.106  0.148  0.082  0.064  0.126  0.155 -0.036 -0.022 -0.109 -0.008  0.082  0.051  0.077 -0.006 -0.096 -0.291 -0.430 -0.201 -0.280 -0.363 -0.451 -0.161  0.002 -0.210 -0.179  0.066  0.097 -0.170 -0.201 -0.356 -0.365 -0.437 -0.442 -0.513 -0.446 -0.448 -0.418 -0.441 -0.352 -0.338 -0.261 -0.287 -0.249 -0.145 -0.047  0.023 -0.064 -0.052 -0.205 -0.092 -0.069  0.116  0.146  0.251  0.041  0.021  0.166  0.118 -0.108 -0.027  0.085  0.012  0.122  0.079 -0.076  0.017 -0.036 -0.030 -0.017 -0.041 -0.045 -0.070 -0.050  0.088  0.115  0.094  0.302  0.326  0.287  0.315  0.695  0.568  0.777  0.624  0.657  0.561  0.595  0.551  0.726  0.553  0.728  0.888  0.491  0.485  0.329  0.304  0.323  0.398  0.145  0.035 -0.045 -0.159  0.070 -0.023 -0.042  0.102  0.051  0.024  0.199  0.254  0.043 -0.008  0.228  0.097 -0.117 -0.106 -0.143 -0.246 -0.145 -0.189 -0.025 -0.033  0.089  0.135  0.239  0.142  0.002 -0.086  0.048 -0.096 -0.165 -0.071 -0.052 -0.155 -0.190 -0.066 -0.111  0.006  0.042  0.827  0.811  0.046  0.075 -0.103 -0.289 -0.198  0.040 -0.099 -0.081 -0.056  0.082  0.059  0.165  0.085  0.204  0.167 -0.039
 -0.183 -0.177 -0.166 -0.132 -0.121 -0.165 -0.149 -0.116 -0.086 -0.192 -0.046 -0.078 -0.139 -0.114 -0.095 -0.043 -0.147 -0.205 -0.165 -0.156 -0.131 -0.134 -0.150 -0.147 -0.139 -0.208 -0.210 -0.108 -0.260 -0.198 -0.239 -0.131  0.059 -0.024 -0.041  0.136  0.166  0.030 -0.016 -0.120 -0.151 -0.194 -0.251 -0.230 -0.162 -0.202 -0.181 -0.161 -0.125 -0.134 -0.067 -0.047 -0.083  0.015  0.066  0.085  0.071  0.050 -0.009 -0.003 -0.051  0.005 -0.058  0.064  0.012 -0.139 -0.050  0.039 -0.112 -0.124 -0.017 -0.003 -0.005 -0.001 -0.062 -0.069 -0.088 -0.140 -0.154 -0.201 -0.161 -0.124 -0.074 -0.073 -0.086 -0.033  0.069 -0.006  0.023  0.188  0.215  0.235  0.263  0.124  0.136  0.071  0.179  0.300  0.414  0.456  0.470  0.491  0.553  0.451  0.339  0.317  0.370  0.393  0.202  0.155  0.116  0.001  0.149  0.135  0.096  0.156  0.117  0.159  0.253  0.195  0.089  0.123  0.214  0.124  0.062  0.059  0.013 -0.030 -0.039 -0.041  0.013  0.038  0.059  0.120  0.081  0.057  0.039  0.022  0.069  0.023 -0.029  0.064  0.071  0.046  0.061 -0.192 -0.188  0.055  0.056  0.294  0.300  0.036  0.031  0.071 -0.088  0.033  0.168  0.100  0.039  0.071  0.150  0.164  0.132  0.130  0.202  0.173  0.066
 -0.117 -0.083 -0.019  0.027  0.038 -0.018  0.014  0.085  0.054 -0.064  0.079  0.085 -0.027 -0.010  0.014  0.012 -0.078 -0.121 -0.138 -0.071 -0.026 -0.040 -0.054 -0.062 -0.074 -0.183 -0.226 -0.120 -0.246 -0.232 -0.318 -0.198 -0.049 -0.049 -0.019  0.051  0.105 -0.038  0.002 -0.131 -0.190 -0.206 -0.270 -0.243 -0.192 -0.238 -0.205 -0.189 -0.160 -0.171 -0.110 -0.093 -0.132 -0.049  0.010  0.044  0.001 -0.001 -0.074 -0.040 -0.066  0.088  0.099  0.191  0.024 -0.063  0.085  0.026 -0.139 -0.053 -0.035 -0.053  0.030 -0.055 -0.105 -0.096 -0.099 -0.122 -0.129 -0.175 -0.151 -0.134 -0.117 -0.083 -0.089 -0.082  0.002  0.010  0.029  0.073  0.210  0.240  0.313  0.190  0.177  0.083  0.141  0.233  0.384  0.446  0.510  0.485  0.451  0.651  0.285  0.239  0.303  0.346  0.100  0.023 -0.013 -0.116  0.091  0.081  0.084  0.175  0.133  0.138  0.197  0.172  0.049  0.016  0.144  0.083 -0.029 -0.042 -0.118 -0.168 -0.163 -0.152 -0.060 -0.037  0.013  0.020  0.007 -0.008 -0.050 -0.139 -0.043 -0.131 -0.207 -0.064 -0.065 -0.144 -0.110 -0.109 -0.122  0.026  0.037  0.320  0.321 -0.073 -0.043  0.022 -0.128 -0.109  0.055 -0.026  0.027  0.043  0.189  0.213  0.163  0.153  0.184  0.171  0.043
 -0.117 -0.117 -0.095 -0.066 -0.073 -0.109 -0.105 -0.082 -0.073 -0.152 -0.021 -0.087 -0.109 -0.104 -0.101 -0.049 -0.124 -0.218 -0.144 -0.200 -0.180 -0.204 -0.188 -0.200 -0.167 -0.227 -0.182 -0.109 -0.256 -0.186 -0.186 -0.100  0.085  0.019 -0.013  0.159  0.206  0.115  0.047 -0.036 -0.088 -0.115 -0.188 -0.166 -0.094 -0.149 -0.152 -0.120 -0.112 -0.153 -0.097 -0.066 -0.097 -0.053  0.003 -0.006 -0.011 -0.044 -0.071 -0.072 -0.104 -0.060 -0.077 -0.013 -0.059 -0.135 -0.039  0.015 -0.067 -0.083  0.013 -0.012  0.027  0.032 -0.005 -0.010 -0.012 -0.055 -0.060 -0.113 -0.083 -0.050 -0.030 -0.034 -0.017  0.030  0.068  0.034  0.074  0.166  0.177  0.185  0.176  0.097  0.097  0.074  0.105  0.183  0.250  0.275  0.301  0.329  0.339  0.285  0.404  0.313  0.306  0.374  0.243  0.220  0.188  0.061  0.132  0.056  0.032  0.092  0.029  0.026  0.112  0.053 -0.018  0.028  0.075  0.007 -0.029 -0.014 -0.039 -0.029 -0.051 -0.052 -0.040 -0.044 -0.003  0.036  0.026  0.051  0.047  0.004  0.080  0.061  0.008  0.050  0.075  0.050  0.051 -0.247 -0.250 -0.048 -0.049  0.192  0.187 -0.018 -0.016 -0.017 -0.092  0.019  0.127  0.117  0.037  0.071  0.143  0.118  0.123  0.119  0.182  0.186  0.100
 -0.164 -0.191 -0.189 -0.169 -0.166 -0.214 -0.217 -0.165 -0.131 -0.235 -0.071 -0.095 -0.109 -0.159 -0.105 -0.018 -0.101 -0.193 -0.082 -0.155 -0.154 -0.182 -0.201 -0.204 -0.175 -0.226 -0.174 -0.086 -0.203 -0.149 -0.128 -0.048  0.130  0.057 -0.014  0.170  0.232  0.154  0.055 -0.031 -0.092 -0.112 -0.143 -0.147 -0.089 -0.121 -0.140 -0.130 -0.087 -0.154 -0.127 -0.075 -0.116 -0.103 -0.051 -0.077 -0.068 -0.109 -0.124 -0.125 -0.147 -0.143 -0.162 -0.091 -0.123 -0.132 -0.039  0.039 -0.039 -0.001  0.086  0.041  0.064  0.111  0.070  0.078  0.033 -0.003  0.013 -0.064 -0.000  0.036  0.040  0.009  0.071  0.119  0.132  0.083  0.123  0.237  0.203  0.215  0.170  0.112  0.097  0.098  0.104  0.184  0.205  0.218  0.244  0.304  0.317  0.239  0.313  0.443  0.378  0.471  0.340  0.305  0.280  0.098  0.150  0.029 -0.014  0.017 -0.064 -0.069  0.064 -0.014 -0.078 -0.005  0.038 -0.057 -0.070 -0.024 -0.053 -0.006 -0.041 -0.075 -0.077 -0.100 -0.040  0.047  0.064  0.127  0.122  0.058  0.168  0.163  0.050  0.102  0.158  0.135  0.109 -0.213 -0.212 -0.129 -0.135  0.173  0.161 -0.027 -0.019 -0.089 -0.118  0.040  0.150  0.170  0.095  0.110  0.121  0.108  0.081  0.063  0.161  0.214  0.074
 -0.151 -0.174 -0.188 -0.172 -0.188 -0.219 -0.198 -0.203 -0.172 -0.265 -0.130 -0.189 -0.218 -0.176 -0.188 -0.111 -0.213 -0.325 -0.202 -0.300 -0.283 -0.253 -0.252 -0.219 -0.182 -0.251 -0.186 -0.133 -0.320 -0.187 -0.215 -0.148  0.086  0.013 -0.047  0.133  0.214  0.067 -0.005 -0.116 -0.107 -0.178 -0.240 -0.203 -0.127 -0.152 -0.161 -0.107 -0.055 -0.098  0.005  0.048 -0.000  0.084  0.146  0.129  0.133  0.078  0.037  0.011 -0.016 -0.047 -0.153 -0.032  0.041 -0.116 -0.092  0.086 -0.032 -0.116  0.012  0.033 -0.045  0.040 -0.032 -0.070 -0.091 -0.149 -0.176 -0.256 -0.169 -0.114 -0.058 -0.137 -0.122 -0.036  0.034 -0.077 -0.011  0.166  0.117  0.166  0.143  0.042  0.029 -0.012  0.070  0.190  0.235  0.270  0.310  0.323  0.370  0.303  0.306  0.378  0.566  0.525  0.343  0.395  0.377  0.203  0.277  0.208  0.142  0.127  0.061  0.117  0.221  0.142  0.076  0.139  0.146  0.096  0.093  0.098  0.061  0.058  0.010  0.019  0.008  0.022  0.026  0.097  0.031  0.066  0.067  0.071  0.118  0.110  0.047  0.151  0.199  0.156  0.181 -0.305 -0.273  0.074  0.054  0.148  0.147  0.023  0.012  0.094 -0.039  0.144  0.268  0.273  0.143  0.199  0.196  0.127  0.132  0.173  0.212  0.207  0.079
 -0.176 -0.222 -0.212 -0.198 -0.202 -0.246 -0.268 -0.210 -0.157 -0.295 -0.108 -0.123 -0.157 -0.232 -0.164 -0.043 -0.178 -0.321 -0.171 -0.296 -0.273 -0.305 -0.314 -0.314 -0.266 -0.348 -0.287 -0.171 -0.342 -0.216 -0.228 -0.115  0.197  0.093 -0.036  0.258  0.382  0.203  0.062 -0.084 -0.129 -0.189 -0.245 -0.235 -0.134 -0.191 -0.223 -0.184 -0.121 -0.198 -0.122 -0.062 -0.130 -0.091 -0.006 -0.042 -0.029 -0.095 -0.134 -0.133 -0.157 -0.156 -0.190 -0.080 -0.092 -0.114 -0.047  0.093 -0.025 -0.010  0.102  0.078  0.064  0.127  0.067  0.053 -0.006 -0.065 -0.054 -0.161 -0.047  0.008  0.032 -0.053  0.036  0.115  0.159  0.076  0.133  0.292  0.259  0.276  0.219  0.134  0.119  0.112  0.140  0.244  0.298  0.313  0.359  0.398  0.393  0.346  0.374  0.471  0.525  0.802  0.564  0.454  0.435  0.159  0.245  0.075  0.016  0.040 -0.060 -0.048  0.106  0.011 -0.065  0.024  0.066 -0.038 -0.059 -0.010 -0.072 -0.014 -0.081 -0.117 -0.118 -0.123 -0.053  0.053  0.053  0.139  0.143  0.042  0.195  0.172  0.064  0.150  0.223  0.171  0.146 -0.360 -0.355 -0.116 -0.127  0.236  0.224 -0.076 -0.062 -0.070 -0.152  0.060  0.208  0.229  0.112  0.140  0.171  0.141  0.143  0.151  0.253  0.305  0.100
 -0.146 -0.212 -0.225 -0.228 -0.249 -0.302 -0.316 -0.328 -0.283 -0.346 -0.178 -0.256 -0.252 -0.302 -0.255 -0.139 -0.228 -0.370 -0.168 -0.342 -0.352 -0.378 -0.389 -0.366 -0.287 -0.269 -0.132 -0.108 -0.293 -0.118 -0.079 -0.081  0.196  0.142 -0.013  0.222  0.314  0.239  0.119  0.068 -0.044 -0.034 -0.062 -0.052  0.034 -0.021 -0.060 -0.033 -0.012 -0.081 -0.050  0.015 -0.072 -0.086 -0.030 -0.095 -0.040 -0.126 -0.096 -0.140 -0.179 -0.252 -0.302 -0.220 -0.156 -0.191 -0.137  0.045  0.023 -0.012  0.113  0.081  0.043  0.156  0.136  0.112  0.060 -0.005 -0.009 -0.126 -0.044  0.067  0.081 -0.055  0.067  0.164  0.153  0.039  0.101  0.262  0.102  0.146 -0.001 -0.040 -0.053  0.006  0.034  0.123  0.094  0.113  0.112  0.145  0.202  0.100  0.243  0.340  0.343  0.564  0.716  0.521  0.486  0.251  0.221  0.092  0.017 -0.006 -0.092 -0.057  0.065 -0.039 -0.046  0.087  0.023 -0.047  0.013  0.081  0.040  0.112  0.033 -0.010 -0.064 -0.075 -0.044  0.085  0.039  0.139  0.205  0.156  0.258  0.276  0.178  0.235  0.293  0.284  0.257 -0.400 -0.372 -0.173 -0.194  0.012  0.001 -0.022 -0.029 -0.037 -0.022  0.174  0.201  0.289  0.131  0.142  0.098  0.064  0.022  0.048  0.123  0.215  0.092
 -0.092 -0.151 -0.170 -0.182 -0.207 -0.227 -0.253 -0.324 -0.263 -0.304 -0.214 -0.336 -0.292 -0.277 -0.305 -0.202 -0.241 -0.450 -0.230 -0.461 -0.466 -0.446 -0.427 -0.368 -0.264 -0.275 -0.104 -0.102 -0.355 -0.118 -0.106 -0.157  0.077  0.108 -0.011  0.110  0.229  0.180  0.111  0.030  0.022  0.007 -0.051 -0.008  0.062 -0.007 -0.036  0.023  0.038 -0.043  0.021  0.082  0.011  0.036  0.082  0.022  0.078 -0.005  0.027 -0.045 -0.093 -0.197 -0.294 -0.229 -0.084 -0.209 -0.220 -0.002 -0.016 -0.127 -0.024  0.044 -0.094  0.047  0.035  0.001 -0.039 -0.104 -0.108 -0.211 -0.134 -0.043  0.010 -0.168 -0.066  0.024  0.013 -0.094 -0.034  0.138 -0.041  0.034 -0.088 -0.133 -0.146 -0.111 -0.078  0.031 -0.009  0.026  0.023  0.035  0.155  0.023  0.220  0.305  0.395  0.454  0.521  0.704  0.655  0.421  0.322  0.225  0.098 -0.009 -0.057  0.072  0.127 -0.008 -0.005  0.163  0.014 -0.039  0.073  0.118  0.064  0.135  0.021  0.007 -0.068 -0.065 -0.065  0.031 -0.061  0.022  0.110  0.122  0.184  0.255  0.204  0.251  0.325  0.328  0.337 -0.472 -0.417 -0.049 -0.088 -0.091 -0.086 -0.049 -0.060  0.129  0.076  0.307  0.310  0.484  0.278  0.346  0.254  0.121  0.129  0.199  0.223  0.234  0.134
 -0.047 -0.082 -0.153 -0.214 -0.222 -0.178 -0.242 -0.343 -0.250 -0.252 -0.284 -0.366 -0.293 -0.317 -0.347 -0.232 -0.268 -0.469 -0.243 -0.451 -0.446 -0.427 -0.435 -0.374 -0.307 -0.277 -0.109 -0.091 -0.370 -0.140 -0.103 -0.167  0.021  0.111 -0.027  0.053  0.172  0.153  0.073 -0.010  0.046  0.013 -0.023 -0.008  0.029 -0.024 -0.084 -0.028 -0.015 -0.084 -0.011  0.022 -0.030 -0.014  0.033 -0.009  0.049 -0.027 -0.010 -0.075 -0.125 -0.245 -0.323 -0.271 -0.121 -0.216 -0.205 -0.006  0.001 -0.114 -0.035  0.037 -0.095  0.037  0.054  0.016  0.003 -0.071 -0.108 -0.226 -0.135 -0.036  0.018 -0.187 -0.080  0.017 -0.022 -0.116 -0.044  0.097 -0.087 -0.022 -0.126 -0.145 -0.169 -0.129 -0.125 -0.011 -0.067 -0.006 -0.049 -0.045  0.116 -0.013  0.188  0.280  0.377  0.435  0.486  0.655  0.940  0.687  0.463  0.370  0.226  0.083 -0.005  0.146  0.166 -0.012  0.012  0.201  0.007 -0.038  0.093  0.142  0.034  0.123 -0.039 -0.044 -0.145 -0.116 -0.119  0.010 -0.114  0.005  0.089  0.097  0.175  0.284  0.278  0.306  0.362  0.397  0.380 -0.479 -0.429 -0.083 -0.126 -0.141 -0.138 -0.126 -0.122  0.191  0.142  0.404  0.399  0.636  0.452  0.473  0.222  0.093  0.086  0.148  0.152  0.164  0.055
  0.051  0.059 -0.045 -0.115 -0.133 -0.036 -0.079 -0.210 -0.152 -0.089 -0.221 -0.294 -0.221 -0.210 -0.297 -0.229 -0.238 -0.360 -0.225 -0.353 -0.342 -0.303 -0.286 -0.245 -0.230 -0.194 -0.076 -0.050 -0.283 -0.095 -0.066 -0.140 -0.059  0.067 -0.017 -0.061  0.027  0.049  0.021 -0.030  0.057 -0.007 -0.001 -0.008 -0.013 -0.013 -0.058 -0.035 -0.019 -0.038  0.037  0.014  0.016  0.053  0.076  0.075  0.116  0.073  0.069  0.003 -0.019 -0.156 -0.219 -0.200 -0.022 -0.147 -0.168  0.000  0.018 -0.126 -0.083  0.025 -0.129 -0.037  0.020 -0.035  0.007 -0.043 -0.124 -0.179 -0.140 -0.056 -0.007 -0.173 -0.121 -0.048 -0.097 -0.164 -0.098 -0.001 -0.170 -0.114 -0.182 -0.172 -0.196 -0.164 -0.170 -0.086 -0.149 -0.084 -0.138 -0.159  0.001 -0.116  0.061  0.098  0.203  0.159  0.251  0.421  0.687  0.784  0.471  0.427  0.305  0.143  0.072  0.222  0.179  0.026  0.074  0.209 -0.005 -0.017  0.124  0.138  0.034  0.109 -0.053 -0.034 -0.127 -0.084 -0.102 -0.024 -0.158 -0.106 -0.014  0.048  0.069  0.165  0.222  0.246  0.276  0.304  0.300 -0.356 -0.313  0.025 -0.012 -0.202 -0.194 -0.139 -0.135  0.274  0.203  0.393  0.353  0.595  0.482  0.438  0.113 -0.022 -0.014  0.061  0.006 -0.014 -0.047
  0.001 -0.013 -0.061 -0.098 -0.108 -0.071 -0.089 -0.183 -0.140 -0.106 -0.173 -0.233 -0.193 -0.170 -0.240 -0.185 -0.236 -0.307 -0.202 -0.278 -0.266 -0.231 -0.234 -0.196 -0.183 -0.175 -0.089 -0.062 -0.257 -0.110 -0.106 -0.151 -0.031  0.022 -0.040 -0.027  0.032 -0.038 -0.046 -0.095  0.001 -0.075 -0.083 -0.076 -0.066 -0.062 -0.085 -0.051 -0.050 -0.042  0.052  0.040  0.021  0.073  0.108  0.104  0.131  0.085  0.072  0.016 -0.006 -0.095 -0.150 -0.104  0.025 -0.111 -0.107  0.060  0.003 -0.103 -0.021  0.048 -0.091 -0.017 -0.029 -0.060 -0.032 -0.091 -0.177 -0.240 -0.199 -0.108 -0.045 -0.174 -0.151 -0.071 -0.080 -0.137 -0.064  0.045 -0.040  0.005 -0.027 -0.069 -0.084 -0.096 -0.066  0.031  0.071  0.127  0.109  0.070  0.149  0.091  0.132  0.150  0.277  0.245  0.221  0.322  0.463  0.471  0.554  0.411  0.332  0.220  0.130  0.267  0.233  0.113  0.116  0.205  0.076  0.059  0.135  0.115  0.023  0.046 -0.073 -0.043 -0.090 -0.031 -0.054  0.012 -0.109 -0.110 -0.055 -0.000  0.040  0.051  0.109  0.185  0.180  0.182  0.210 -0.278 -0.242  0.057  0.029 -0.031 -0.026 -0.105 -0.094  0.254  0.124  0.254  0.285  0.412  0.300  0.267  0.074 -0.024 -0.020  0.039  0.015 -0.002 -0.038
  0.013  0.025 -0.038 -0.044 -0.078 -0.068 -0.025 -0.178 -0.185 -0.120 -0.160 -0.286 -0.277 -0.140 -0.270 -0.249 -0.273 -0.347 -0.271 -0.326 -0.312 -0.236 -0.234 -0.158 -0.120 -0.099 -0.012 -0.054 -0.288 -0.105 -0.150 -0.216 -0.094 -0.034 -0.050 -0.098 -0.030 -0.085 -0.031 -0.064 -0.027 -0.059 -0.083 -0.012 -0.021 -0.024  0.020  0.049  0.024  0.063  0.173  0.156  0.124  0.259  0.270  0.289  0.315  0.271  0.251  0.153  0.094  0.035 -0.102 -0.014  0.157 -0.132 -0.187  0.016 -0.057 -0.233 -0.168 -0.048 -0.210 -0.164 -0.156 -0.246 -0.204 -0.264 -0.345 -0.350 -0.318 -0.280 -0.159 -0.272 -0.333 -0.255 -0.216 -0.315 -0.244 -0.103 -0.221 -0.124 -0.151 -0.230 -0.222 -0.270 -0.130 -0.031  0.035  0.156  0.091 -0.023  0.135  0.081  0.056  0.029  0.208  0.075  0.092  0.225  0.370  0.427  0.411  0.662  0.494  0.320  0.308  0.556  0.434  0.316  0.323  0.420  0.230  0.239  0.344  0.292  0.187  0.106 -0.001  0.085  0.046  0.147  0.049  0.084 -0.132 -0.166 -0.110  0.018 -0.065 -0.035  0.044  0.158  0.116  0.114  0.201 -0.284 -0.225  0.253  0.216 -0.146 -0.122 -0.007 -0.036  0.496  0.245  0.343  0.347  0.426  0.263  0.263  0.135  0.023  0.040  0.123  0.052 -0.019  0.025
  0.078  0.100  0.076  0.062  0.009  0.011  0.052 -0.087 -0.126 -0.035 -0.107 -0.222 -0.218 -0.109 -0.228 -0.232 -0.218 -0.272 -0.187 -0.247 -0.249 -0.204 -0.210 -0.145 -0.099 -0.074  0.013 -0.090 -0.222 -0.060 -0.090 -0.175 -0.136 -0.053 -0.048 -0.115 -0.084 -0.118 -0.034 -0.017 -0.023  0.003 -0.001  0.051  0.017  0.021  0.063  0.066  0.029  0.077  0.136  0.143  0.104  0.183  0.187  0.182  0.209  0.175  0.180  0.100  0.056  0.019 -0.048  0.014  0.110 -0.085 -0.103  0.041 -0.037 -0.131 -0.113 -0.048 -0.152 -0.142 -0.142 -0.206 -0.137 -0.179 -0.260 -0.287 -0.278 -0.230 -0.150 -0.225 -0.267 -0.213 -0.210 -0.251 -0.178 -0.117 -0.198 -0.108 -0.132 -0.178 -0.192 -0.241 -0.142 -0.066 -0.006  0.108  0.064 -0.042  0.096  0.084  0.032 -0.014  0.142  0.016  0.017  0.098  0.226  0.305  0.332  0.494  0.640  0.512  0.438  0.531  0.332  0.253  0.249  0.263  0.130  0.191  0.243  0.173  0.107  0.036 -0.026  0.061  0.045  0.123  0.023  0.015 -0.159 -0.189 -0.148 -0.054 -0.115 -0.127 -0.047  0.073  0.021 -0.003  0.089 -0.229 -0.181  0.156  0.132 -0.136 -0.118 -0.031 -0.039  0.370  0.182  0.214  0.204  0.244  0.138  0.120  0.035 -0.021 -0.038  0.044 -0.032 -0.077  0.008
  0.051  0.080  0.106  0.136  0.075  0.036  0.098  0.008 -0.072 -0.020 -0.008 -0.142 -0.184 -0.103 -0.191 -0.195 -0.208 -0.229 -0.127 -0.171 -0.161 -0.156 -0.171 -0.155 -0.123 -0.111 -0.060 -0.126 -0.235 -0.119 -0.140 -0.191 -0.154 -0.079 -0.055 -0.127 -0.072 -0.127 -0.014 -0.007 -0.074  0.013 -0.017  0.054  0.018 -0.015  0.026  0.043 -0.002  0.006  0.021  0.080  0.030  0.056  0.076  0.070  0.083  0.058  0.055  0.011 -0.024  0.010  0.028  0.074  0.037 -0.081  0.010  0.042 -0.054 -0.038 -0.061 -0.065 -0.061 -0.109 -0.130 -0.144 -0.102 -0.121 -0.156 -0.213 -0.244 -0.200 -0.149 -0.171 -0.155 -0.142 -0.137 -0.100 -0.058 -0.060 -0.051  0.020  0.019 -0.032 -0.060 -0.108 -0.063  0.004  0.053  0.134  0.158  0.102  0.156  0.175  0.092  0.017  0.127  0.040 -0.006 -0.009  0.083  0.143  0.220  0.320  0.512  0.754  0.544  0.422  0.359  0.258  0.191  0.177  0.156  0.169  0.158  0.095  0.033 -0.068 -0.089  0.001  0.023  0.091  0.028  0.003 -0.129 -0.149 -0.149 -0.126 -0.133 -0.162 -0.160 -0.046 -0.078 -0.121 -0.050 -0.197 -0.182  0.042  0.030 -0.002 -0.001 -0.060 -0.045  0.177  0.062  0.071  0.109  0.083  0.048  0.022  0.036  0.024 -0.053  0.005 -0.052 -0.046 -0.011
  0.061  0.109  0.126  0.159  0.110  0.075  0.155  0.046 -0.047  0.013  0.026 -0.142 -0.213 -0.039 -0.170 -0.219 -0.204 -0.233 -0.186 -0.195 -0.181 -0.136 -0.136 -0.094 -0.073 -0.057 -0.005 -0.081 -0.218 -0.094 -0.148 -0.196 -0.153 -0.089 -0.041 -0.111 -0.075 -0.123  0.009 -0.018 -0.080 -0.005 -0.054  0.045  0.027 -0.012  0.048  0.076  0.041  0.048  0.099  0.134  0.091  0.182  0.189  0.207  0.210  0.196  0.176  0.125  0.066  0.127  0.084  0.132  0.136 -0.053 -0.049 -0.018 -0.106 -0.168 -0.193 -0.113 -0.136 -0.198 -0.228 -0.272 -0.237 -0.250 -0.260 -0.247 -0.270 -0.302 -0.207 -0.221 -0.267 -0.263 -0.199 -0.201 -0.169 -0.145 -0.135 -0.052 -0.033 -0.098 -0.098 -0.173 -0.076 -0.019  0.060  0.143  0.134  0.051  0.117  0.133  0.029 -0.064  0.061 -0.060 -0.092 -0.057 -0.005  0.072  0.130  0.308  0.438  0.544  0.673  0.540  0.351  0.329  0.287  0.263  0.205  0.255  0.261  0.169  0.129 -0.034 -0.039  0.081  0.116  0.206  0.099  0.030 -0.141 -0.180 -0.182 -0.114 -0.201 -0.222 -0.174 -0.083 -0.130 -0.171 -0.071 -0.178 -0.146  0.198  0.185 -0.034 -0.017  0.017  0.003  0.292  0.132  0.101  0.098  0.065  0.013  0.044  0.080  0.059  0.051  0.114  0.017 -0.007  0.065
  0.054  0.096  0.069  0.094  0.054  0.038  0.111 -0.061 -0.127 -0.039 -0.054 -0.257 -0.282 -0.061 -0.246 -0.283 -0.267 -0.340 -0.311 -0.322 -0.310 -0.205 -0.188 -0.092 -0.051 -0.040  0.044 -0.072 -0.280 -0.074 -0.162 -0.253 -0.147 -0.077 -0.068 -0.142 -0.073 -0.138  0.005 -0.062 -0.019 -0.016 -0.110  0.029  0.034  0.001  0.081  0.127  0.093  0.123  0.236  0.240  0.184  0.376  0.371  0.417  0.424  0.400  0.361  0.272  0.160  0.197  0.039  0.154  0.267 -0.133 -0.175 -0.027 -0.160 -0.328 -0.322 -0.141 -0.281 -0.315 -0.355 -0.443 -0.409 -0.450 -0.489 -0.433 -0.425 -0.483 -0.311 -0.379 -0.496 -0.452 -0.328 -0.413 -0.377 -0.250 -0.280 -0.159 -0.132 -0.249 -0.203 -0.314 -0.088 -0.004  0.150  0.275  0.192  0.024  0.159  0.138  0.026 -0.069  0.117 -0.048 -0.057  0.072  0.146  0.222  0.267  0.556  0.531  0.422  0.540  0.827  0.547  0.528  0.503  0.495  0.347  0.420  0.454  0.336  0.253  0.057  0.012  0.158  0.179  0.319  0.149  0.098 -0.169 -0.261 -0.220 -0.067 -0.237 -0.225 -0.101 -0.001 -0.081 -0.113  0.053 -0.248 -0.178  0.402  0.372 -0.093 -0.054  0.066  0.019  0.604  0.284  0.278  0.247  0.269  0.127  0.161  0.152  0.063  0.125  0.207  0.108  0.010  0.113
 -0.040 -0.022 -0.046  0.008 -0.038 -0.086 -0.003 -0.121 -0.161 -0.147 -0.084 -0.230 -0.269 -0.095 -0.218 -0.209 -0.253 -0.321 -0.282 -0.300 -0.266 -0.175 -0.159 -0.102 -0.085 -0.112 -0.079 -0.109 -0.318 -0.161 -0.241 -0.247 -0.084 -0.090 -0.100 -0.073 -0.009 -0.113 -0.041 -0.113 -0.120 -0.129 -0.200 -0.089 -0.074 -0.102 -0.043  0.013  0.001  0.016  0.127  0.141  0.086  0.272  0.298  0.340  0.333  0.299  0.255  0.181  0.108  0.134 -0.011  0.109  0.198 -0.119 -0.138  0.003 -0.133 -0.261 -0.189 -0.104 -0.190 -0.179 -0.251 -0.285 -0.316 -0.344 -0.370 -0.345 -0.308 -0.352 -0.220 -0.263 -0.328 -0.293 -0.146 -0.231 -0.211 -0.065 -0.058  0.016  0.059 -0.051 -0.021 -0.121  0.059  0.125  0.233  0.289  0.278  0.199  0.253  0.197  0.112  0.064  0.221  0.106  0.065  0.127  0.166  0.179  0.233  0.434  0.332  0.359  0.351  0.547  0.656  0.598  0.458  0.472  0.421  0.406  0.364  0.294  0.220  0.045  0.028  0.121  0.162  0.255  0.169  0.178 -0.024 -0.106 -0.105  0.010 -0.091 -0.109 -0.070  0.051 -0.002 -0.046  0.084 -0.249 -0.196  0.303  0.281  0.084  0.102  0.112  0.073  0.400  0.146  0.241  0.274  0.253  0.139  0.191  0.166  0.064  0.072  0.156  0.109  0.065  0.075
  0.005  0.036  0.029  0.101  0.055  0.018  0.119  0.024 -0.042 -0.049  0.023 -0.110 -0.171  0.026 -0.121 -0.148 -0.190 -0.209 -0.253 -0.201 -0.154 -0.030 -0.017  0.041  0.004 -0.042 -0.069 -0.096 -0.249 -0.163 -0.272 -0.237 -0.118 -0.182 -0.116 -0.117 -0.089 -0.231 -0.113 -0.202 -0.174 -0.188 -0.265 -0.158 -0.143 -0.149 -0.080 -0.031 -0.036  0.024  0.136  0.113  0.098  0.322  0.337  0.422  0.378  0.378  0.298  0.253  0.195  0.288  0.143  0.268  0.303 -0.031 -0.060  0.012 -0.165 -0.276 -0.239 -0.175 -0.198 -0.251 -0.360 -0.399 -0.418 -0.419 -0.439 -0.359 -0.325 -0.439 -0.284 -0.245 -0.378 -0.365 -0.119 -0.217 -0.227 -0.119  0.005  0.031  0.164  0.055  0.125 -0.012  0.218  0.194  0.350  0.319  0.328  0.254  0.195  0.172  0.053 -0.014  0.142  0.011 -0.039 -0.008 -0.012  0.026  0.113  0.316  0.253  0.258  0.329  0.528  0.598  0.839  0.620  0.458  0.543  0.606  0.424  0.286  0.284  0.027  0.097  0.206  0.318  0.412  0.291  0.251  0.084 -0.088 -0.125  0.012 -0.186 -0.258 -0.172 -0.071 -0.171 -0.250 -0.070 -0.119 -0.076  0.412  0.406  0.219  0.242  0.261  0.211  0.356  0.107  0.127  0.171  0.114  0.038  0.098  0.103 -0.003  0.084  0.126  0.059  0.019  0.047
 -0.005  0.015 -0.034  0.034 -0.019 -0.051  0.063 -0.044 -0.107 -0.091 -0.042 -0.157 -0.203  0.006 -0.149 -0.192 -0.208 -0.215 -0.250 -0.202 -0.178 -0.030 -0.032  0.065  0.038  0.048  0.058 -0.027 -0.163 -0.050 -0.131 -0.175 -0.091 -0.095 -0.043 -0.108 -0.072 -0.154 -0.048 -0.129 -0.025 -0.073 -0.154 -0.047 -0.034 -0.021  0.034  0.076  0.065  0.135  0.246  0.209  0.185  0.407  0.387  0.470  0.462  0.461  0.410  0.328  0.244  0.256  0.040  0.173  0.330 -0.046 -0.140 -0.002 -0.119 -0.311 -0.284 -0.146 -0.257 -0.292 -0.355 -0.449 -0.427 -0.448 -0.495 -0.399 -0.354 -0.457 -0.287 -0.279 -0.478 -0.419 -0.204 -0.362 -0.334 -0.200 -0.202 -0.140 -0.067 -0.164 -0.082 -0.196  0.085  0.067  0.198  0.222  0.165  0.043  0.089  0.049 -0.018 -0.078  0.076 -0.065 -0.046 -0.005  0.012  0.074  0.116  0.323  0.249  0.191  0.287  0.503  0.458  0.620  0.711  0.526  0.486  0.630  0.556  0.409  0.427  0.179  0.234  0.334  0.401  0.505  0.325  0.277  0.067 -0.097 -0.046  0.141 -0.155 -0.157 -0.039  0.009 -0.115 -0.136  0.026 -0.092 -0.032  0.470  0.451 -0.011  0.023  0.341  0.251  0.439  0.246  0.210  0.188  0.172  0.084  0.120  0.061 -0.020  0.029  0.076 -0.007 -0.046  0.028
 -0.092 -0.112 -0.167 -0.117 -0.140 -0.190 -0.112 -0.241 -0.240 -0.227 -0.153 -0.292 -0.317 -0.115 -0.259 -0.263 -0.272 -0.346 -0.290 -0.330 -0.331 -0.218 -0.222 -0.107 -0.053 -0.025  0.056 -0.019 -0.235 -0.047 -0.090 -0.160 -0.016 -0.009 -0.008 -0.019  0.015 -0.029  0.029 -0.048  0.022 -0.005 -0.095  0.033  0.053  0.031  0.074  0.145  0.121  0.137  0.252  0.263  0.209  0.393  0.372  0.403  0.438  0.399  0.385  0.275  0.177  0.121 -0.114  0.017  0.232 -0.159 -0.271 -0.048 -0.125 -0.369 -0.295 -0.120 -0.285 -0.248 -0.270 -0.381 -0.373 -0.417 -0.449 -0.389 -0.324 -0.383 -0.221 -0.289 -0.439 -0.366 -0.204 -0.383 -0.345 -0.150 -0.256 -0.167 -0.174 -0.282 -0.201 -0.269  0.011  0.057  0.135  0.200  0.111 -0.008  0.123  0.016  0.028 -0.005  0.139  0.024  0.087  0.163  0.201  0.209  0.205  0.420  0.263  0.177  0.263  0.495  0.472  0.458  0.526  0.657  0.473  0.495  0.580  0.506  0.476  0.270  0.250  0.348  0.346  0.458  0.275  0.287  0.035 -0.057  0.032  0.216 -0.048  0.025  0.103  0.140  0.055  0.087  0.210 -0.248 -0.176  0.379  0.343 -0.110 -0.075  0.298  0.193  0.484  0.302  0.341  0.298  0.321  0.141  0.195  0.141  0.056  0.082  0.154  0.116  0.039  0.114
 -0.144 -0.127 -0.165 -0.086 -0.089 -0.140 -0.055 -0.085 -0.094 -0.156 -0.021 -0.090 -0.151  0.009 -0.092 -0.113 -0.168 -0.164 -0.197 -0.147 -0.118 -0.026 -0.038  0.021  0.011 -0.016 -0.050 -0.059 -0.182 -0.117 -0.204 -0.154 -0.028 -0.121 -0.064 -0.022 -0.013 -0.122 -0.073 -0.158 -0.124 -0.146 -0.208 -0.121 -0.104 -0.114 -0.061 -0.018 -0.012  0.034  0.134  0.110  0.091  0.280  0.277  0.347  0.327  0.334  0.271  0.233  0.161  0.210  0.035  0.166  0.233 -0.068 -0.118 -0.008 -0.140 -0.274 -0.212 -0.141 -0.178 -0.189 -0.276 -0.330 -0.345 -0.372 -0.375 -0.308 -0.258 -0.348 -0.205 -0.176 -0.325 -0.282 -0.042 -0.202 -0.209 -0.055 -0.008  0.003  0.093 -0.019  0.078 -0.016  0.244  0.232  0.354  0.325  0.288  0.228  0.214  0.144  0.075  0.038  0.146  0.066  0.023  0.014  0.007 -0.005  0.076  0.230  0.130  0.156  0.205  0.347  0.421  0.543  0.486  0.473  0.641  0.568  0.471  0.382  0.416  0.156  0.248  0.312  0.402  0.484  0.363  0.370  0.203  0.054  0.066  0.203 -0.045 -0.071 -0.024  0.024 -0.064 -0.080  0.028 -0.081 -0.047  0.346  0.343  0.173  0.197  0.388  0.301  0.283  0.111  0.127  0.161  0.100  0.000  0.049  0.087  0.040  0.077  0.088  0.104  0.047  0.053
 -0.093 -0.079 -0.118 -0.025 -0.054 -0.134 -0.009 -0.078 -0.128 -0.142 -0.042 -0.137 -0.201  0.012 -0.136 -0.168 -0.187 -0.170 -0.202 -0.152 -0.141 -0.005 -0.022  0.077  0.067  0.078  0.069 -0.016 -0.120 -0.034 -0.115 -0.134 -0.036 -0.101 -0.033 -0.054 -0.043 -0.136 -0.044 -0.108 -0.034 -0.064 -0.159 -0.036 -0.012 -0.021  0.037  0.090  0.074  0.143  0.250  0.235  0.194  0.402  0.375  0.450  0.440  0.440  0.397  0.325  0.237  0.277  0.059  0.203  0.327 -0.041 -0.148 -0.002 -0.126 -0.299 -0.268 -0.177 -0.246 -0.273 -0.353 -0.450 -0.430 -0.462 -0.485 -0.393 -0.349 -0.455 -0.274 -0.239 -0.450 -0.395 -0.149 -0.323 -0.325 -0.176 -0.170 -0.111 -0.036 -0.147 -0.048 -0.160  0.157  0.119  0.256  0.256  0.207  0.097  0.124  0.083  0.007 -0.057  0.096 -0.038 -0.047 -0.039 -0.038 -0.017  0.059  0.239  0.191  0.169  0.255  0.420  0.406  0.606  0.630  0.495  0.568  0.788  0.591  0.434  0.531  0.226  0.338  0.443  0.534  0.639  0.429  0.368  0.180 -0.002  0.023  0.213 -0.133 -0.163 -0.059 -0.015 -0.141 -0.161  0.014 -0.051  0.012  0.457  0.445  0.035  0.070  0.480  0.361  0.349  0.197  0.139  0.144  0.084 -0.030  0.014  0.048  0.004  0.049  0.068  0.032 -0.012  0.073
 -0.112 -0.118 -0.173 -0.109 -0.133 -0.213 -0.112 -0.224 -0.233 -0.230 -0.153 -0.281 -0.306 -0.083 -0.260 -0.273 -0.244 -0.287 -0.247 -0.259 -0.279 -0.143 -0.176 -0.043  0.008  0.087  0.167  0.025 -0.129  0.038  0.003 -0.100  0.003 -0.010  0.023 -0.007 -0.008 -0.037  0.012 -0.037  0.079  0.048 -0.040  0.099  0.109  0.101  0.148  0.214  0.187  0.228  0.340  0.339  0.282  0.468  0.420  0.464  0.504  0.468  0.467  0.345  0.245  0.164 -0.107  0.030  0.293 -0.120 -0.291 -0.036 -0.092 -0.373 -0.322 -0.115 -0.303 -0.280 -0.299 -0.449 -0.428 -0.482 -0.512 -0.415 -0.337 -0.427 -0.226 -0.288 -0.523 -0.425 -0.246 -0.486 -0.433 -0.213 -0.382 -0.287 -0.305 -0.418 -0.312 -0.378 -0.047  0.005  0.077  0.164  0.043 -0.117  0.062 -0.029 -0.029 -0.070  0.093 -0.059  0.013  0.073  0.093  0.124  0.135  0.344  0.243  0.158  0.261  0.454  0.364  0.424  0.556  0.580  0.471  0.591  0.797  0.648  0.666  0.406  0.404  0.519  0.495  0.634  0.361  0.366  0.074 -0.020  0.084  0.330 -0.067  0.003  0.119  0.123  0.004  0.066  0.208 -0.154 -0.069  0.454  0.415 -0.227 -0.184  0.432  0.287  0.488  0.388  0.301  0.217  0.240  0.069  0.139  0.071  0.027  0.032  0.113  0.059 -0.011  0.109
 -0.171 -0.201 -0.268 -0.222 -0.220 -0.298 -0.225 -0.297 -0.276 -0.298 -0.200 -0.269 -0.299 -0.137 -0.245 -0.227 -0.223 -0.262 -0.187 -0.231 -0.258 -0.164 -0.199 -0.087 -0.031  0.053  0.132  0.042 -0.102  0.045  0.050 -0.033  0.058  0.026  0.042  0.035  0.015 -0.003 -0.005 -0.040  0.053  0.024 -0.020  0.071  0.072  0.086  0.106  0.150  0.151  0.183  0.262  0.255  0.212  0.357  0.315  0.339  0.392  0.348  0.364  0.256  0.160  0.036 -0.217 -0.085  0.172 -0.169 -0.319 -0.050 -0.080 -0.344 -0.246 -0.049 -0.246 -0.170 -0.161 -0.305 -0.289 -0.350 -0.372 -0.318 -0.228 -0.266 -0.111 -0.194 -0.383 -0.270 -0.116 -0.380 -0.320 -0.098 -0.308 -0.232 -0.289 -0.373 -0.298 -0.318 -0.033  0.025  0.029  0.107  0.007 -0.106  0.059 -0.042 -0.014 -0.024  0.098 -0.010  0.081  0.118  0.142  0.138  0.115  0.292  0.173  0.095  0.169  0.336  0.294  0.286  0.409  0.506  0.382  0.434  0.648  0.723  0.689  0.490  0.469  0.529  0.457  0.555  0.325  0.426  0.154  0.108  0.229  0.453  0.092  0.190  0.236  0.237  0.147  0.239  0.300 -0.161 -0.090  0.321  0.283 -0.225 -0.193  0.448  0.301  0.390  0.338  0.302  0.221  0.238  0.061  0.127  0.051  0.030 -0.023  0.068  0.053 -0.012  0.073
 -0.210 -0.271 -0.346 -0.273 -0.275 -0.378 -0.289 -0.338 -0.305 -0.345 -0.208 -0.250 -0.277 -0.090 -0.188 -0.180 -0.188 -0.171 -0.120 -0.150 -0.198 -0.086 -0.125  0.004  0.052  0.165  0.220  0.109  0.022  0.107  0.127  0.053  0.109 -0.011  0.059  0.061  0.014 -0.024 -0.035 -0.032  0.065  0.027 -0.024  0.071  0.078  0.112  0.125  0.172  0.171  0.242  0.321  0.299  0.269  0.423  0.362  0.388  0.434  0.412  0.426  0.326  0.233  0.078 -0.231 -0.091  0.222 -0.127 -0.347 -0.055 -0.064 -0.370 -0.250 -0.063 -0.273 -0.165 -0.174 -0.351 -0.339 -0.404 -0.424 -0.345 -0.241 -0.292 -0.103 -0.147 -0.414 -0.273 -0.051 -0.400 -0.345 -0.086 -0.326 -0.273 -0.325 -0.396 -0.297 -0.304  0.042  0.039  0.012  0.056 -0.048 -0.143  0.013 -0.118 -0.039 -0.053  0.061 -0.072  0.040  0.064  0.034  0.034  0.023  0.187  0.107  0.033  0.129  0.253  0.220  0.284  0.427  0.476  0.416  0.531  0.666  0.689  0.921  0.659  0.768  0.819  0.754  0.820  0.521  0.531  0.330  0.223  0.361  0.655  0.146  0.223  0.274  0.256  0.151  0.242  0.318 -0.047  0.029  0.388  0.360 -0.242 -0.207  0.768  0.545  0.331  0.312  0.250  0.163  0.140 -0.073  0.029 -0.002 -0.005 -0.073  0.020  0.022 -0.053  0.065
 -0.169 -0.289 -0.337 -0.308 -0.307 -0.390 -0.356 -0.368 -0.303 -0.345 -0.263 -0.237 -0.226 -0.154 -0.172 -0.119 -0.150 -0.135 -0.045 -0.122 -0.178 -0.108 -0.139 -0.040 -0.007  0.117  0.205  0.127  0.074  0.147  0.235  0.138  0.157  0.082  0.112  0.120  0.048  0.073 -0.038  0.027  0.126  0.060  0.071  0.093  0.091  0.153  0.120  0.137  0.156  0.195  0.250  0.206  0.193  0.256  0.209  0.184  0.260  0.211  0.271  0.172  0.101 -0.119 -0.361 -0.272  0.045 -0.160 -0.344 -0.042  0.031 -0.236 -0.077  0.068 -0.172  0.005  0.065 -0.099 -0.094 -0.179 -0.220 -0.217 -0.108 -0.043  0.070 -0.041 -0.204 -0.042  0.039 -0.280 -0.193  0.041 -0.297 -0.251 -0.389 -0.399 -0.359 -0.296 -0.100 -0.052 -0.160 -0.091 -0.194 -0.246 -0.030 -0.168 -0.029 -0.006  0.058 -0.014  0.112  0.135  0.123  0.109  0.046  0.106  0.036 -0.068 -0.034  0.057  0.045  0.027  0.179  0.270  0.156  0.226  0.406  0.490  0.659  0.724  0.683  0.637  0.449  0.453  0.267  0.362  0.239  0.250  0.408  0.654  0.302  0.377  0.382  0.365  0.316  0.422  0.408 -0.055  0.004  0.165  0.125 -0.350 -0.339  0.520  0.354  0.185  0.244  0.249  0.136  0.170 -0.024  0.056 -0.064 -0.057 -0.169 -0.064 -0.036 -0.092 -0.017
 -0.220 -0.312 -0.376 -0.320 -0.318 -0.401 -0.344 -0.329 -0.267 -0.328 -0.211 -0.157 -0.164 -0.067 -0.076 -0.053 -0.090 -0.022  0.015 -0.018 -0.068  0.006 -0.024  0.064  0.079  0.196  0.220  0.149  0.156  0.153  0.226  0.185  0.174  0.002  0.097  0.108  0.009 -0.007 -0.094 -0.023  0.075  0.006  0.016  0.023  0.020  0.113  0.088  0.090  0.118  0.198  0.235  0.178  0.190  0.271  0.212  0.222  0.259  0.254  0.281  0.228  0.170 -0.017 -0.276 -0.171  0.108 -0.096 -0.290 -0.040 -0.002 -0.240 -0.096  0.014 -0.167 -0.007 -0.002 -0.167 -0.162 -0.225 -0.254 -0.215 -0.104 -0.094  0.048  0.010 -0.218 -0.066  0.122 -0.237 -0.173  0.040 -0.200 -0.193 -0.259 -0.276 -0.214 -0.174  0.073  0.036 -0.055 -0.049 -0.121 -0.145 -0.039 -0.163 -0.051 -0.041  0.010 -0.081  0.033  0.021 -0.039 -0.053 -0.073 -0.001 -0.026 -0.089 -0.039  0.012  0.028  0.097  0.234  0.250  0.248  0.338  0.404  0.469  0.768  0.683  0.914  0.824  0.734  0.669  0.451  0.481  0.450  0.366  0.490  0.754  0.300  0.323  0.332  0.302  0.234  0.318  0.324  0.065  0.113  0.233  0.220 -0.202 -0.186  0.832  0.628  0.112  0.173  0.140  0.070  0.009 -0.176 -0.072 -0.090 -0.058 -0.163 -0.094 -0.043 -0.097 -0.024
 -0.168 -0.240 -0.297 -0.238 -0.231 -0.324 -0.262 -0.289 -0.255 -0.286 -0.177 -0.200 -0.206 -0.045 -0.126 -0.124 -0.118 -0.082 -0.055 -0.085 -0.133 -0.037 -0.065  0.052  0.096  0.213  0.254  0.148  0.109  0.161  0.200  0.129  0.155  0.009  0.101  0.092  0.024  0.003 -0.039 -0.014  0.082  0.029 -0.003  0.070  0.071  0.126  0.135  0.171  0.174  0.248  0.310  0.278  0.256  0.386  0.321  0.344  0.375  0.379  0.402  0.312  0.227  0.092 -0.189 -0.077  0.214 -0.065 -0.288 -0.035 -0.023 -0.313 -0.209 -0.055 -0.238 -0.139 -0.146 -0.331 -0.294 -0.352 -0.389 -0.318 -0.217 -0.254 -0.081 -0.131 -0.381 -0.246 -0.052 -0.375 -0.322 -0.107 -0.322 -0.279 -0.324 -0.375 -0.287 -0.285  0.008 -0.012 -0.039 -0.001 -0.103 -0.189 -0.041 -0.152 -0.052 -0.075  0.019 -0.117 -0.010  0.007 -0.044 -0.034 -0.043  0.085  0.061  0.001  0.081  0.158  0.121  0.206  0.334  0.348  0.312  0.443  0.519  0.529  0.819  0.637  0.824  0.950  0.830  0.795  0.475  0.426  0.309  0.212  0.357  0.606  0.131  0.185  0.241  0.207  0.121  0.191  0.263  0.019  0.087  0.361  0.341 -0.258 -0.228  0.762  0.536  0.232  0.252  0.181  0.100  0.053 -0.131 -0.040 -0.032 -0.028 -0.073  0.004  0.013 -0.056  0.061
 -0.166 -0.187 -0.240 -0.163 -0.164 -0.241 -0.163 -0.176 -0.166 -0.209 -0.078 -0.103 -0.144  0.042 -0.049 -0.086 -0.094 -0.028 -0.058 -0.023 -0.050  0.046  0.029  0.127  0.133  0.201  0.175  0.102  0.082  0.068  0.061  0.056  0.075 -0.084  0.048  0.037 -0.028 -0.091 -0.070 -0.081 -0.000 -0.044 -0.094 -0.023 -0.015  0.031  0.063  0.090  0.098  0.181  0.247  0.211  0.206  0.367  0.312  0.374  0.365  0.401  0.373  0.327  0.258  0.204 -0.043  0.077  0.278 -0.005 -0.197 -0.032 -0.074 -0.299 -0.240 -0.116 -0.223 -0.180 -0.246 -0.387 -0.355 -0.384 -0.413 -0.320 -0.239 -0.322 -0.145 -0.111 -0.378 -0.281 -0.016 -0.300 -0.286 -0.116 -0.191 -0.178 -0.135 -0.203 -0.096 -0.147  0.173  0.093  0.121  0.107  0.044 -0.025  0.013 -0.060 -0.040 -0.077  0.008 -0.118 -0.064 -0.068 -0.145 -0.127 -0.090  0.046  0.045  0.023  0.116  0.179  0.162  0.318  0.401  0.346  0.402  0.534  0.495  0.457  0.754  0.449  0.734  0.830  0.923  0.850  0.563  0.458  0.394  0.219  0.295  0.516  0.040  0.043  0.106  0.099 -0.003  0.018  0.121  0.078  0.135  0.410  0.411 -0.051 -0.017  0.843  0.643  0.206  0.190  0.089  0.058 -0.031 -0.176 -0.088 -0.013 -0.008 -0.021  0.016  0.029 -0.035  0.050
 -0.142 -0.166 -0.223 -0.137 -0.134 -0.224 -0.128 -0.180 -0.180 -0.208 -0.094 -0.139 -0.189  0.036 -0.098 -0.141 -0.127 -0.090 -0.116 -0.080 -0.110  0.010 -0.013  0.102  0.132  0.205  0.197  0.086  0.034  0.076  0.035 -0.003  0.048 -0.083  0.025  0.003 -0.027 -0.096 -0.042 -0.077  0.006 -0.018 -0.101  0.017  0.024  0.049  0.096  0.148  0.137  0.230  0.311  0.289  0.261  0.453  0.390  0.466  0.464  0.490  0.453  0.385  0.294  0.251 -0.018  0.116  0.335 -0.027 -0.225 -0.039 -0.103 -0.354 -0.311 -0.152 -0.271 -0.268 -0.332 -0.484 -0.452 -0.484 -0.494 -0.367 -0.305 -0.424 -0.223 -0.187 -0.480 -0.394 -0.117 -0.392 -0.377 -0.186 -0.267 -0.229 -0.179 -0.274 -0.155 -0.228  0.135  0.085  0.148  0.163  0.081 -0.033  0.038 -0.037 -0.044 -0.100  0.022 -0.123 -0.075 -0.065 -0.116 -0.084 -0.031  0.147  0.123  0.091  0.206  0.319  0.255  0.412  0.505  0.458  0.484  0.639  0.634  0.555  0.820  0.453  0.669  0.795  0.850  0.950  0.588  0.462  0.300  0.118  0.203  0.450 -0.048 -0.031  0.067  0.057 -0.065 -0.036  0.099  0.036  0.105  0.492  0.487 -0.085 -0.042  0.768  0.559  0.332  0.254  0.137  0.094  0.022 -0.128 -0.042  0.013  0.004  0.013  0.062  0.040 -0.035  0.085
 -0.129 -0.139 -0.169 -0.091 -0.089 -0.158 -0.081 -0.076 -0.083 -0.143 -0.019 -0.034 -0.086  0.047 -0.022 -0.044 -0.080 -0.023 -0.073 -0.011 -0.012  0.064  0.055  0.110  0.082  0.095  0.055  0.036  0.008 -0.015 -0.050 -0.018  0.017 -0.116 -0.025 -0.013 -0.048 -0.139 -0.094 -0.122 -0.043 -0.090 -0.133 -0.086 -0.071 -0.044 -0.023 -0.003  0.011  0.076  0.146  0.114  0.120  0.243  0.217  0.282  0.266  0.285  0.235  0.216  0.180  0.156 -0.007  0.078  0.193 -0.021 -0.128 -0.027 -0.085 -0.235 -0.172 -0.075 -0.148 -0.138 -0.205 -0.271 -0.272 -0.287 -0.297 -0.217 -0.158 -0.240 -0.110 -0.056 -0.247 -0.188  0.036 -0.162 -0.169 -0.038 -0.039 -0.051  0.011 -0.055  0.026 -0.016  0.231  0.153  0.177  0.138  0.115  0.089  0.059  0.013 -0.003 -0.040  0.026 -0.053 -0.044 -0.065 -0.119 -0.102 -0.054  0.049  0.023  0.028  0.099  0.149  0.169  0.291  0.325  0.275  0.363  0.429  0.361  0.325  0.521  0.267  0.451  0.475  0.563  0.588  0.541  0.380  0.315  0.161  0.185  0.349  0.027  0.016  0.055  0.052 -0.038 -0.022  0.045  0.066  0.094  0.294  0.296  0.077  0.099  0.579  0.461  0.158  0.097  0.041  0.042 -0.034 -0.125 -0.054  0.010 -0.005 -0.004  0.007  0.022 -0.033  0.019
 -0.203 -0.267 -0.318 -0.256 -0.259 -0.329 -0.262 -0.244 -0.204 -0.281 -0.132 -0.125 -0.163 -0.085 -0.095 -0.065 -0.152 -0.091 -0.070 -0.041 -0.053  0.002 -0.033  0.011 -0.003  0.035  0.012  0.025 -0.020 -0.011 -0.000  0.027  0.088 -0.057 -0.015  0.071  0.009 -0.077 -0.115 -0.112 -0.066 -0.125 -0.113 -0.109 -0.102 -0.045 -0.037 -0.048 -0.006  0.059  0.115  0.073  0.078  0.186  0.169  0.207  0.218  0.207  0.182  0.159  0.102  0.020 -0.170 -0.053  0.100 -0.097 -0.192  0.005 -0.053 -0.206 -0.059 -0.017 -0.100  0.010 -0.064 -0.128 -0.155 -0.189 -0.206 -0.177 -0.091 -0.115  0.006  0.031 -0.141 -0.040  0.177 -0.091 -0.061  0.118  0.045  0.021  0.022 -0.033  0.024  0.024  0.253  0.197  0.188  0.149  0.124  0.135  0.120  0.020  0.036  0.047  0.097  0.053  0.085  0.031  0.010 -0.024  0.012  0.084  0.015  0.003  0.030  0.098  0.178  0.251  0.277  0.287  0.370  0.368  0.366  0.426  0.531  0.362  0.481  0.426  0.458  0.462  0.380  0.563  0.446  0.308  0.328  0.516  0.234  0.227  0.201  0.234  0.154  0.197  0.204 -0.003  0.025  0.201  0.195  0.082  0.088  0.568  0.455  0.123  0.081  0.100  0.101  0.024 -0.109 -0.047 -0.045 -0.033 -0.092 -0.059 -0.001 -0.033 -0.023
 -0.192 -0.240 -0.277 -0.234 -0.244 -0.265 -0.230 -0.141 -0.092 -0.175 -0.053  0.049  0.031  0.021  0.090  0.111 -0.018  0.122  0.068  0.157  0.167  0.173  0.158  0.129  0.038  0.035 -0.082  0.025  0.082 -0.070 -0.031  0.121  0.090 -0.141 -0.038  0.078 -0.022 -0.122 -0.222 -0.173 -0.151 -0.217 -0.143 -0.248 -0.252 -0.148 -0.169 -0.226 -0.162 -0.075 -0.055 -0.144 -0.080 -0.045 -0.038  0.016 -0.014  0.014 -0.052  0.020  0.032 -0.013 -0.094 -0.035 -0.001  0.021 -0.037  0.021 -0.001 -0.031  0.100  0.045  0.035  0.158  0.101  0.079  0.050  0.040  0.028  0.033  0.116  0.116  0.166  0.275  0.130  0.205  0.413  0.190  0.190  0.273  0.302  0.187  0.243  0.241  0.270  0.295  0.409  0.258  0.191  0.064  0.129  0.239  0.081  0.007  0.026  0.064  0.031  0.053  0.039 -0.061 -0.114 -0.158 -0.109 -0.132 -0.159 -0.129 -0.141 -0.169 -0.024  0.084  0.067  0.035  0.203  0.180  0.074  0.154  0.330  0.239  0.450  0.309  0.394  0.300  0.315  0.446  0.700  0.470  0.393  0.489  0.320  0.232  0.157  0.189  0.153  0.150  0.091  0.162  0.145  0.031  0.064  0.275  0.255  0.562  0.496 -0.127 -0.106 -0.091 -0.028 -0.148 -0.208 -0.171 -0.157 -0.112 -0.176 -0.181 -0.077 -0.084 -0.147
 -0.217 -0.303 -0.327 -0.266 -0.263 -0.334 -0.299 -0.174 -0.137 -0.264 -0.074  0.019 -0.022 -0.080  0.053  0.104 -0.003  0.061  0.114  0.102  0.097  0.046  0.021 -0.016 -0.057 -0.055 -0.109  0.005  0.069 -0.052  0.026  0.141  0.133 -0.058  0.001  0.129  0.042  0.005 -0.136 -0.099 -0.106 -0.162 -0.095 -0.192 -0.171 -0.106 -0.160 -0.205 -0.127 -0.122 -0.136 -0.158 -0.119 -0.173 -0.148 -0.156 -0.155 -0.175 -0.184 -0.132 -0.096 -0.202 -0.244 -0.218 -0.170 -0.056 -0.096 -0.013  0.040  0.027  0.172  0.132  0.107  0.270  0.260  0.253  0.187  0.148  0.197  0.159  0.282  0.304  0.301  0.355  0.297  0.367  0.438  0.267  0.276  0.340  0.267  0.190  0.145  0.180  0.149  0.224  0.222  0.146  0.029 -0.045  0.028  0.142  0.057 -0.008  0.051  0.127  0.066  0.139  0.139  0.022  0.005 -0.106 -0.110 -0.166 -0.189 -0.149 -0.180 -0.261 -0.106 -0.088 -0.097 -0.057  0.054 -0.002 -0.020  0.108  0.223  0.250  0.366  0.212  0.219  0.118  0.161  0.308  0.470  0.725  0.508  0.467  0.413  0.345  0.236  0.226  0.241  0.264  0.158  0.063  0.040 -0.172 -0.153  0.134  0.098  0.375  0.334 -0.195 -0.145 -0.081 -0.002 -0.103 -0.200 -0.126 -0.109 -0.062 -0.179 -0.162 -0.058 -0.016 -0.105
 -0.273 -0.367 -0.423 -0.374 -0.347 -0.421 -0.399 -0.291 -0.219 -0.340 -0.147 -0.059 -0.085 -0.135 -0.029  0.025 -0.043 -0.023  0.044  0.013 -0.012 -0.036 -0.079 -0.060 -0.066 -0.019 -0.002  0.057  0.064  0.042  0.126  0.158  0.198  0.083  0.081  0.173  0.122  0.092 -0.037 -0.024  0.031 -0.034  0.012 -0.053 -0.033  0.018 -0.030 -0.066 -0.002  0.005  0.000 -0.031 -0.031 -0.039 -0.045 -0.064 -0.022 -0.049 -0.021 -0.031 -0.055 -0.195 -0.309 -0.234 -0.116 -0.115 -0.160 -0.013  0.031 -0.050  0.094  0.104  0.027  0.195  0.196  0.107  0.103  0.056  0.058  0.024  0.132  0.181  0.201  0.187  0.100  0.220  0.293  0.049  0.112  0.242  0.060  0.034 -0.060 -0.043 -0.040  0.039  0.110  0.083 -0.038 -0.051 -0.060  0.002  0.039 -0.050  0.047  0.122  0.067  0.143  0.205  0.110  0.089 -0.014 -0.055 -0.110 -0.148 -0.149 -0.182 -0.220 -0.105 -0.125 -0.046  0.032  0.066  0.023  0.084  0.229  0.361  0.408  0.490  0.357  0.295  0.203  0.185  0.328  0.393  0.508  0.651  0.579  0.409  0.439  0.359  0.311  0.297  0.374  0.280 -0.009 -0.006 -0.081 -0.085 -0.051 -0.066  0.429  0.332 -0.123 -0.026  0.057  0.044  0.022 -0.091 -0.032 -0.049  0.002 -0.139 -0.125  0.005  0.010 -0.038
 -0.266 -0.386 -0.459 -0.415 -0.412 -0.492 -0.451 -0.405 -0.324 -0.409 -0.261 -0.192 -0.193 -0.158 -0.114 -0.046 -0.134 -0.077  0.008 -0.044 -0.089 -0.047 -0.088 -0.026 -0.028  0.083  0.110  0.104  0.088  0.092  0.197  0.174  0.198  0.036  0.078  0.152  0.045  0.025 -0.122 -0.046  0.048 -0.051 -0.003 -0.038 -0.038  0.061  0.015 -0.003  0.048  0.109  0.159  0.091  0.107  0.158  0.123  0.117  0.175  0.139  0.168  0.119  0.068 -0.167 -0.401 -0.301 -0.011 -0.152 -0.312 -0.020  0.038 -0.190  0.023  0.104 -0.096  0.134  0.147  0.008 -0.007 -0.087 -0.125 -0.141  0.004  0.069  0.172  0.111 -0.061  0.120  0.249 -0.116 -0.030  0.209 -0.082 -0.099 -0.208 -0.206 -0.174 -0.094  0.092  0.072 -0.058 -0.057 -0.108 -0.086  0.022 -0.139  0.004  0.058  0.071  0.042  0.156  0.122  0.097  0.048 -0.000  0.018 -0.054 -0.126 -0.114 -0.067  0.010  0.012  0.141  0.216  0.203  0.213  0.330  0.453  0.655  0.654  0.754  0.606  0.516  0.450  0.349  0.516  0.489  0.467  0.579  0.842  0.484  0.515  0.462  0.456  0.409  0.500  0.426 -0.006  0.033  0.097  0.078 -0.167 -0.168  0.692  0.539  0.054  0.127  0.183  0.117  0.089 -0.102 -0.006 -0.106 -0.063 -0.224 -0.149 -0.068 -0.097 -0.072
 -0.205 -0.331 -0.351 -0.339 -0.347 -0.410 -0.401 -0.321 -0.257 -0.329 -0.207 -0.130 -0.121 -0.214 -0.077  0.029 -0.087 -0.062  0.083 -0.022 -0.049 -0.104 -0.139 -0.153 -0.154 -0.094 -0.055  0.011  0.030  0.015  0.136  0.165  0.199  0.060  0.025  0.180  0.098  0.071 -0.129 -0.025 -0.051 -0.109 -0.005 -0.106 -0.103 -0.024 -0.090 -0.143 -0.082 -0.070 -0.084 -0.107 -0.093 -0.155 -0.131 -0.173 -0.125 -0.185 -0.159 -0.145 -0.145 -0.336 -0.389 -0.365 -0.225 -0.135 -0.160  0.046  0.120  0.056  0.292  0.252  0.117  0.362  0.398  0.360  0.305  0.231  0.215  0.082  0.202  0.369  0.345  0.253  0.295  0.439  0.415  0.195  0.279  0.439  0.194  0.142  0.003  0.047 -0.003  0.133  0.086  0.098 -0.065 -0.100 -0.062  0.048  0.069 -0.043  0.080  0.168  0.118  0.195  0.258  0.184  0.175  0.069  0.040 -0.065 -0.115 -0.133 -0.201 -0.237 -0.091 -0.186 -0.155 -0.048 -0.045 -0.133 -0.067  0.092  0.146  0.302  0.300  0.131  0.040 -0.048  0.027  0.234  0.320  0.413  0.409  0.484  0.623  0.549  0.353  0.423  0.492  0.501  0.342 -0.078 -0.086 -0.218 -0.224 -0.016 -0.053  0.205  0.178 -0.150 -0.079  0.066  0.062  0.031 -0.094 -0.047 -0.138 -0.095 -0.270 -0.218 -0.110 -0.066 -0.114
 -0.238 -0.351 -0.394 -0.414 -0.394 -0.436 -0.461 -0.410 -0.305 -0.367 -0.277 -0.193 -0.162 -0.262 -0.133 -0.018 -0.095 -0.115  0.056 -0.077 -0.121 -0.161 -0.202 -0.183 -0.159 -0.061  0.030  0.061  0.041  0.086  0.227  0.180  0.228  0.157  0.086  0.192  0.146  0.171 -0.032  0.056  0.072  0.023  0.096  0.030  0.032  0.077  0.002 -0.014  0.031  0.012 -0.008 -0.009 -0.020 -0.080 -0.092 -0.158 -0.075 -0.141 -0.068 -0.091 -0.120 -0.361 -0.458 -0.422 -0.224 -0.179 -0.231 -0.010  0.096 -0.013  0.178  0.187  0.032  0.266  0.325  0.269  0.243  0.177  0.160  0.042  0.143  0.297  0.272  0.159  0.185  0.313  0.278  0.066  0.145  0.302  0.020  0.004 -0.163 -0.115 -0.148 -0.020 -0.028  0.016 -0.156 -0.156 -0.180 -0.096  0.023 -0.131  0.061  0.163  0.110  0.172  0.276  0.255  0.284  0.165  0.051 -0.035 -0.127 -0.162 -0.222 -0.225 -0.109 -0.258 -0.157  0.025 -0.071 -0.163  0.003  0.190  0.223  0.377  0.323  0.185  0.043 -0.031  0.016  0.227  0.232  0.345  0.439  0.515  0.549  0.770  0.515  0.456  0.554  0.664  0.460 -0.115 -0.106 -0.198 -0.221 -0.174 -0.195  0.185  0.134 -0.092  0.017  0.196  0.131  0.161  0.010  0.046 -0.054 -0.031 -0.207 -0.150 -0.055 -0.041 -0.055
 -0.162 -0.256 -0.340 -0.382 -0.354 -0.332 -0.406 -0.402 -0.250 -0.267 -0.290 -0.206 -0.141 -0.189 -0.123 -0.038 -0.076 -0.081 -0.009 -0.069 -0.110 -0.106 -0.136 -0.084 -0.074  0.028  0.094  0.073  0.071  0.123  0.217  0.158  0.180  0.130  0.036  0.142  0.088  0.111 -0.052 -0.010  0.206  0.061  0.089  0.045  0.065  0.102  0.015  0.031  0.078  0.073  0.109  0.065  0.066  0.070  0.037  0.004  0.072  0.029  0.090  0.042 -0.004 -0.237 -0.381 -0.333 -0.088 -0.146 -0.247 -0.007  0.077 -0.106  0.053  0.137 -0.041  0.165  0.183  0.105  0.083  0.024 -0.020 -0.050  0.035  0.125  0.166  0.045  0.002  0.128  0.116 -0.092 -0.031  0.122 -0.108 -0.122 -0.220 -0.200 -0.192 -0.113 -0.063 -0.029 -0.138 -0.114 -0.183 -0.165 -0.029 -0.207  0.008  0.050  0.047  0.064  0.178  0.204  0.278  0.222  0.109  0.044 -0.047 -0.160 -0.174 -0.101 -0.070 -0.172 -0.039  0.103 -0.024 -0.059  0.119  0.236  0.274  0.382  0.332  0.241  0.106  0.067  0.055  0.201  0.157  0.236  0.359  0.462  0.353  0.515  0.635  0.426  0.405  0.572  0.456 -0.057 -0.040 -0.020 -0.048 -0.208 -0.207  0.206  0.136  0.044  0.097  0.238  0.145  0.202  0.055  0.110 -0.038 -0.035 -0.112 -0.060  0.009 -0.048 -0.038
 -0.161 -0.279 -0.333 -0.347 -0.348 -0.379 -0.387 -0.389 -0.298 -0.315 -0.296 -0.246 -0.217 -0.234 -0.168 -0.074 -0.158 -0.155 -0.027 -0.128 -0.169 -0.160 -0.192 -0.142 -0.121 -0.029  0.036  0.029 -0.011  0.059  0.154  0.102  0.162  0.097  0.037  0.125  0.060  0.040 -0.125 -0.021  0.032 -0.073  0.013 -0.040 -0.045  0.030 -0.018 -0.048  0.004  0.030  0.068  0.021  0.023  0.043  0.051  0.017  0.081  0.011  0.049 -0.006 -0.042 -0.277 -0.412 -0.345 -0.094 -0.176 -0.240  0.047  0.078 -0.084  0.143  0.172 -0.024  0.217  0.241  0.161  0.146  0.060 -0.022 -0.119 -0.010  0.155  0.193  0.041  0.033  0.201  0.167 -0.058  0.057  0.271 -0.031 -0.028 -0.167 -0.153 -0.178 -0.077 -0.036  0.018 -0.098 -0.057 -0.089 -0.071  0.064 -0.064  0.050  0.102  0.151  0.150  0.235  0.251  0.306  0.246  0.185  0.158  0.073 -0.046 -0.083 -0.001  0.051 -0.071  0.009  0.140  0.024 -0.015  0.123  0.237  0.256  0.365  0.302  0.207  0.099  0.057  0.052  0.234  0.189  0.226  0.311  0.456  0.423  0.456  0.426  0.595  0.519  0.562  0.470 -0.130 -0.095 -0.039 -0.066 -0.168 -0.182  0.200  0.144  0.093  0.093  0.242  0.184  0.224  0.044  0.098 -0.051 -0.059 -0.195 -0.100 -0.055 -0.079 -0.085
 -0.169 -0.266 -0.308 -0.344 -0.354 -0.363 -0.393 -0.386 -0.277 -0.300 -0.289 -0.229 -0.182 -0.249 -0.152 -0.033 -0.143 -0.163  0.008 -0.160 -0.192 -0.219 -0.229 -0.212 -0.178 -0.111 -0.031  0.002 -0.046  0.027  0.133  0.109  0.188  0.108  0.043  0.156  0.107  0.088 -0.120 -0.023 -0.026 -0.103  0.011 -0.077 -0.085 -0.007 -0.071 -0.105 -0.048 -0.026 -0.003 -0.033 -0.025 -0.051 -0.026 -0.080 -0.018 -0.092 -0.059 -0.084 -0.092 -0.327 -0.413 -0.374 -0.157 -0.149 -0.216  0.045  0.116 -0.037  0.191  0.226  0.009  0.263  0.321  0.259  0.231  0.135  0.078 -0.058  0.059  0.256  0.256  0.080  0.143  0.290  0.228  0.032  0.137  0.345  0.036  0.021 -0.129 -0.099 -0.145 -0.022 -0.053  0.026 -0.122 -0.097 -0.110 -0.052  0.071 -0.065  0.075  0.158  0.199  0.223  0.293  0.325  0.362  0.276  0.180  0.116  0.021 -0.078 -0.130 -0.081 -0.002 -0.171 -0.115  0.055 -0.064 -0.141  0.004  0.147  0.151  0.316  0.234  0.121 -0.003 -0.065 -0.038  0.154  0.153  0.241  0.297  0.409  0.492  0.554  0.405  0.519  0.692  0.655  0.491 -0.184 -0.158 -0.132 -0.153 -0.145 -0.165  0.099  0.073  0.015  0.039  0.231  0.201  0.242  0.056  0.112 -0.035 -0.061 -0.178 -0.076 -0.021 -0.044 -0.083
 -0.224 -0.340 -0.414 -0.466 -0.437 -0.445 -0.504 -0.493 -0.344 -0.360 -0.365 -0.274 -0.207 -0.285 -0.176 -0.043 -0.127 -0.155  0.027 -0.139 -0.197 -0.225 -0.260 -0.218 -0.162 -0.046  0.067  0.060  0.024  0.117  0.248  0.175  0.222  0.176  0.080  0.178  0.101  0.129 -0.077  0.045  0.104  0.021  0.129  0.061  0.035  0.102  0.026  0.010  0.046  0.051  0.068  0.035  0.021 -0.008 -0.012 -0.083  0.005 -0.074 -0.003 -0.057 -0.091 -0.383 -0.505 -0.455 -0.177 -0.181 -0.294  0.019  0.115 -0.067  0.161  0.202 -0.017  0.261  0.324  0.244  0.228  0.128  0.063 -0.062  0.049  0.260  0.263  0.057  0.101  0.261  0.184 -0.043  0.067  0.277 -0.085 -0.083 -0.262 -0.235 -0.264 -0.124 -0.123 -0.016 -0.182 -0.124 -0.188 -0.155  0.046 -0.144  0.050  0.135  0.156  0.171  0.284  0.328  0.397  0.304  0.182  0.114 -0.003 -0.121 -0.171 -0.113 -0.046 -0.250 -0.136  0.087 -0.080 -0.161  0.066  0.239  0.242  0.422  0.318  0.191  0.018 -0.036 -0.022  0.197  0.150  0.264  0.374  0.500  0.501  0.664  0.572  0.562  0.655  0.858  0.648 -0.160 -0.128 -0.138 -0.173 -0.266 -0.277  0.144  0.086  0.041  0.112  0.318  0.222  0.290  0.075  0.130 -0.041 -0.029 -0.181 -0.088 -0.025 -0.055 -0.066
 -0.216 -0.311 -0.383 -0.403 -0.380 -0.432 -0.441 -0.478 -0.371 -0.372 -0.351 -0.353 -0.291 -0.273 -0.253 -0.148 -0.177 -0.243 -0.067 -0.223 -0.287 -0.256 -0.294 -0.204 -0.130 -0.015  0.120  0.044 -0.027  0.127  0.203  0.081  0.180  0.163  0.072  0.155  0.108  0.132 -0.000  0.083  0.152  0.071  0.096  0.117  0.110  0.141  0.097  0.118  0.135  0.135  0.176  0.176  0.142  0.155  0.140  0.072  0.148  0.080  0.150  0.064  0.015 -0.251 -0.435 -0.342 -0.047 -0.187 -0.327  0.019  0.077 -0.148  0.049  0.122 -0.094  0.136  0.159  0.057  0.035 -0.061 -0.118 -0.206 -0.084  0.063  0.129 -0.080 -0.080  0.071  0.033 -0.194 -0.084  0.158 -0.212 -0.156 -0.333 -0.335 -0.347 -0.256 -0.171 -0.050 -0.162 -0.073 -0.163 -0.190  0.061 -0.110  0.051  0.109  0.181  0.146  0.257  0.337  0.380  0.300  0.210  0.201  0.089 -0.050 -0.071  0.053  0.084 -0.070  0.026  0.210  0.028  0.014  0.208  0.300  0.318  0.408  0.324  0.263  0.121  0.099  0.045  0.204  0.091  0.158  0.280  0.426  0.342  0.460  0.456  0.470  0.491  0.648  0.713 -0.204 -0.146  0.029 -0.017 -0.327 -0.325  0.185  0.114  0.160  0.185  0.382  0.263  0.330  0.105  0.177  0.056  0.044 -0.085  0.031  0.056  0.009  0.037
  0.055  0.050  0.007 -0.023 -0.000  0.073  0.046  0.142  0.191  0.225  0.088  0.344  0.375  0.343  0.452  0.347  0.372  0.812  0.462  0.882  0.841  0.889  0.788  0.741  0.513  0.577  0.223  0.224  0.718  0.212  0.205  0.307  0.017 -0.130 -0.038 -0.131 -0.252 -0.240 -0.266 -0.119 -0.041 -0.088  0.031 -0.082 -0.159 -0.018 -0.042 -0.127 -0.079  0.024 -0.064 -0.179 -0.066 -0.103 -0.167 -0.085 -0.135 -0.030 -0.075  0.040  0.116  0.148  0.187  0.120  0.024  0.236  0.196  0.015  0.050  0.181  0.073  0.006  0.086  0.033  0.031  0.105  0.121  0.189  0.175  0.260  0.187  0.142  0.061  0.265  0.149  0.067  0.066  0.153  0.046 -0.102  0.074 -0.063  0.093  0.158  0.173  0.181  0.116 -0.023  0.010 -0.056 -0.083 -0.066 -0.192 -0.109 -0.247 -0.213 -0.305 -0.360 -0.400 -0.472 -0.479 -0.356 -0.278 -0.284 -0.229 -0.197 -0.178 -0.248 -0.249 -0.119 -0.092 -0.248 -0.081 -0.051 -0.154 -0.161 -0.047 -0.055  0.065  0.019  0.078  0.036  0.066 -0.003  0.162  0.063 -0.009 -0.006 -0.078 -0.115 -0.057 -0.130 -0.184 -0.160 -0.204  1.000  0.931  0.002  0.051  0.099  0.095  0.118  0.110 -0.179 -0.106 -0.288 -0.269 -0.374 -0.221 -0.312 -0.279 -0.190 -0.232 -0.306 -0.259 -0.277 -0.275
  0.040  0.013 -0.029 -0.042 -0.031  0.009  0.002  0.068  0.109  0.153  0.025  0.242  0.270  0.291  0.354  0.259  0.315  0.703  0.397  0.769  0.703  0.805  0.694  0.716  0.529  0.636  0.309  0.245  0.702  0.257  0.243  0.283  0.022 -0.108 -0.025 -0.141 -0.241 -0.220 -0.237 -0.075 -0.012 -0.049  0.057 -0.016 -0.094  0.040  0.034 -0.042 -0.004  0.100  0.024 -0.084  0.009 -0.006 -0.082 -0.005 -0.041  0.054  0.024  0.105  0.155  0.148  0.129  0.088  0.063  0.195  0.123  0.015  0.048  0.133  0.052 -0.003  0.043  0.018  0.013  0.047  0.071  0.118  0.103  0.191  0.124  0.094  0.034  0.201  0.068  0.011  0.011  0.058 -0.027 -0.135 -0.014 -0.113  0.010  0.058  0.081  0.086  0.068 -0.047 -0.012 -0.053 -0.099 -0.111 -0.188 -0.122 -0.250 -0.212 -0.273 -0.355 -0.372 -0.417 -0.429 -0.313 -0.242 -0.225 -0.181 -0.182 -0.146 -0.178 -0.196 -0.076 -0.032 -0.176 -0.047  0.012 -0.069 -0.090  0.029  0.004  0.113  0.087  0.135  0.105  0.094  0.025  0.145  0.040 -0.006  0.033 -0.086 -0.106 -0.040 -0.095 -0.158 -0.128 -0.146  0.931  0.946  0.075  0.113  0.020  0.024  0.158  0.126 -0.103 -0.045 -0.224 -0.221 -0.320 -0.204 -0.275 -0.250 -0.170 -0.229 -0.273 -0.247 -0.266 -0.237
 -0.085 -0.032 -0.133 -0.106 -0.094 -0.049  0.002 -0.077 -0.022 -0.022 -0.067 -0.094 -0.060  0.218 -0.039 -0.064 -0.027 -0.098 -0.297 -0.207 -0.168  0.045  0.095  0.242  0.206  0.137  0.094 -0.039 -0.099  0.034 -0.183 -0.150  0.001 -0.088 -0.072 -0.083  0.012 -0.152 -0.096 -0.256 -0.060 -0.213 -0.287 -0.144 -0.100 -0.076  0.031  0.134  0.162  0.289  0.470  0.387  0.413  0.836  0.764  0.923  0.853  0.919  0.789  0.714  0.613  0.621  0.250  0.449  0.797  0.228 -0.033  0.212  0.034 -0.347 -0.272 -0.118 -0.256 -0.336 -0.452 -0.577 -0.531 -0.572 -0.595 -0.420 -0.370 -0.558 -0.363 -0.378 -0.630 -0.573 -0.315 -0.538 -0.491 -0.324 -0.309 -0.230 -0.100 -0.228 -0.142 -0.296  0.012  0.007  0.191  0.250  0.178  0.006  0.055  0.026 -0.048 -0.129  0.074 -0.116 -0.173 -0.049 -0.083  0.025  0.057  0.253  0.156  0.042  0.198  0.402  0.303  0.412  0.470  0.379  0.346  0.457  0.454  0.321  0.388  0.165  0.233  0.361  0.410  0.492  0.294  0.201  0.031 -0.172 -0.081  0.097 -0.218 -0.198 -0.020 -0.039 -0.132 -0.138  0.029  0.002  0.075  1.000  0.960 -0.045  0.009  0.325  0.227  0.433  0.199  0.157  0.130  0.108  0.061  0.168  0.180  0.092  0.275  0.304  0.265  0.077  0.144
 -0.065 -0.001 -0.098 -0.074 -0.062 -0.005  0.042 -0.028  0.020  0.022 -0.026 -0.041 -0.011  0.254  0.010 -0.030 -0.007 -0.045 -0.270 -0.151 -0.106  0.096  0.148  0.274  0.217  0.141  0.067 -0.032 -0.082  0.007 -0.204 -0.142 -0.021 -0.118 -0.079 -0.089 -0.002 -0.174 -0.117 -0.280 -0.088 -0.236 -0.301 -0.188 -0.148 -0.108 -0.012  0.067  0.099  0.242  0.397  0.295  0.340  0.745  0.675  0.860  0.763  0.870  0.709  0.689  0.604  0.636  0.298  0.470  0.758  0.247 -0.001  0.186  0.013 -0.325 -0.269 -0.123 -0.238 -0.330 -0.439 -0.546 -0.503 -0.534 -0.551 -0.376 -0.340 -0.529 -0.347 -0.334 -0.583 -0.541 -0.275 -0.481 -0.449 -0.305 -0.248 -0.194 -0.040 -0.161 -0.075 -0.228  0.061  0.034  0.215  0.249  0.199  0.042  0.056  0.037 -0.049 -0.135  0.054 -0.127 -0.194 -0.088 -0.126 -0.012  0.029  0.216  0.132  0.030  0.185  0.372  0.281  0.406  0.451  0.343  0.343  0.445  0.415  0.283  0.360  0.125  0.220  0.341  0.411  0.487  0.296  0.195  0.064 -0.153 -0.085  0.078 -0.224 -0.221 -0.048 -0.066 -0.153 -0.173 -0.017  0.051  0.113  0.960  0.968  0.015  0.066  0.333  0.238  0.398  0.169  0.114  0.104  0.068  0.040  0.132  0.159  0.075  0.259  0.277  0.234  0.056  0.108
 -0.026  0.026  0.047  0.044  0.045  0.145  0.106  0.216  0.264  0.161  0.199  0.297  0.261  0.200  0.268  0.262  0.077  0.173 -0.022  0.156  0.274  0.230  0.277  0.145 -0.013 -0.231 -0.453 -0.187 -0.182 -0.380 -0.471 -0.126 -0.082 -0.313 -0.227 -0.036 -0.036 -0.293 -0.293 -0.430 -0.415 -0.469 -0.435 -0.565 -0.535 -0.503 -0.470 -0.535 -0.445 -0.403 -0.359 -0.429 -0.333 -0.256 -0.160 -0.057 -0.178 -0.123 -0.307 -0.135 -0.068  0.182  0.285  0.324  0.025  0.132  0.284  0.096 -0.100  0.053  0.087 -0.019  0.167  0.078 -0.077  0.073  0.018  0.079  0.106  0.114  0.071 -0.007 -0.014  0.207  0.245  0.152  0.382  0.494  0.377  0.281  0.824  0.586  0.923  0.834  0.902  0.800  0.750  0.560  0.714  0.425  0.612  0.827  0.294  0.320  0.192  0.173  0.148  0.236  0.012 -0.091 -0.141 -0.202 -0.031 -0.146 -0.136 -0.002 -0.034 -0.093  0.084  0.219 -0.011 -0.110  0.173  0.035 -0.227 -0.225 -0.242 -0.350 -0.202 -0.258 -0.051 -0.085  0.077  0.082  0.275  0.134 -0.051 -0.167 -0.016 -0.174 -0.208 -0.168 -0.145 -0.266 -0.327  0.099  0.020 -0.045  0.015  1.000  0.979  0.025  0.079 -0.190 -0.332 -0.293 -0.063 -0.198 -0.107 -0.120 -0.006 -0.054  0.136  0.009  0.129  0.085 -0.116
 -0.025  0.039  0.049  0.047  0.054  0.152  0.117  0.211  0.264  0.165  0.194  0.283  0.251  0.207  0.256  0.247  0.073  0.161 -0.042  0.138  0.251  0.221  0.269  0.152  0.003 -0.208 -0.428 -0.177 -0.183 -0.365 -0.472 -0.134 -0.079 -0.309 -0.224 -0.037 -0.034 -0.291 -0.277 -0.427 -0.398 -0.451 -0.434 -0.544 -0.511 -0.491 -0.445 -0.501 -0.420 -0.373 -0.319 -0.386 -0.296 -0.202 -0.116 -0.007 -0.127 -0.069 -0.253 -0.090 -0.036  0.217  0.300  0.348  0.066  0.139  0.270  0.092 -0.111  0.016  0.036 -0.040  0.133  0.028 -0.131  0.007 -0.040  0.022  0.047  0.077  0.033 -0.068 -0.054  0.156  0.171  0.076  0.326  0.423  0.302  0.227  0.762  0.535  0.883  0.773  0.867  0.745  0.737  0.557  0.737  0.462  0.620  0.811  0.300  0.321  0.187  0.161  0.147  0.224  0.001 -0.086 -0.138 -0.194 -0.026 -0.122 -0.118 -0.001 -0.017 -0.054  0.102  0.242  0.023 -0.075  0.197  0.070 -0.184 -0.193 -0.207 -0.339 -0.186 -0.228 -0.017 -0.042  0.099  0.088  0.255  0.098 -0.066 -0.168 -0.053 -0.195 -0.207 -0.182 -0.165 -0.277 -0.325  0.095  0.024  0.009  0.066  0.979  0.987  0.043  0.087 -0.148 -0.302 -0.273 -0.054 -0.178 -0.096 -0.104  0.017 -0.034  0.173  0.050  0.158  0.101 -0.091
 -0.251 -0.286 -0.351 -0.270 -0.276 -0.347 -0.269 -0.244 -0.199 -0.268 -0.123 -0.078 -0.107  0.029 -0.008 -0.018 -0.073  0.021 -0.007  0.034  0.004  0.083  0.056  0.133  0.114  0.188  0.146  0.112  0.124  0.061  0.087  0.118  0.113 -0.099  0.031  0.066 -0.025 -0.110 -0.142 -0.116 -0.021 -0.088 -0.100 -0.087 -0.081  0.006  0.003  0.001  0.039  0.139  0.188  0.125  0.149  0.288  0.240  0.293  0.286  0.316  0.288  0.275  0.219  0.119 -0.127 -0.012  0.196 -0.027 -0.205 -0.028 -0.069 -0.261 -0.139 -0.071 -0.173 -0.069 -0.130 -0.249 -0.255 -0.291 -0.308 -0.228 -0.133 -0.193 -0.026  0.024 -0.237 -0.121  0.156 -0.181 -0.150  0.039 -0.055 -0.089 -0.054 -0.095 -0.006 -0.022  0.270  0.159  0.142  0.087  0.054  0.046  0.036 -0.073 -0.018 -0.027  0.023 -0.076 -0.022 -0.049 -0.126 -0.139 -0.105 -0.007 -0.031 -0.060  0.017  0.066  0.112  0.261  0.341  0.298  0.388  0.480  0.432  0.448  0.768  0.520  0.832  0.762  0.843  0.768  0.579  0.568  0.562  0.375  0.429  0.692  0.205  0.185  0.206  0.200  0.099  0.144  0.185  0.118  0.158  0.325  0.333  0.025  0.043  1.000  0.780  0.114  0.126  0.060  0.056 -0.057 -0.217 -0.124 -0.072 -0.050 -0.100 -0.067 -0.013 -0.071 -0.013
 -0.176 -0.204 -0.246 -0.185 -0.201 -0.243 -0.179 -0.149 -0.118 -0.180 -0.067 -0.020 -0.047  0.039  0.024  0.014 -0.052  0.044  0.016  0.056  0.045  0.097  0.084  0.124  0.082  0.124  0.073  0.074  0.088  0.006  0.026  0.075  0.050 -0.120  0.000  0.035 -0.053 -0.125 -0.143 -0.116 -0.048 -0.096 -0.093 -0.105 -0.107 -0.030 -0.033 -0.041 -0.011  0.072  0.108  0.050  0.084  0.184  0.150  0.198  0.185  0.212  0.184  0.190  0.157  0.089 -0.078  0.000  0.136 -0.012 -0.128 -0.021 -0.051 -0.169 -0.078 -0.045 -0.109 -0.021 -0.089 -0.157 -0.167 -0.189 -0.206 -0.160 -0.080 -0.118 -0.001  0.060 -0.133 -0.047  0.175 -0.079 -0.065  0.064  0.027 -0.018  0.025  0.005  0.062  0.049  0.259  0.148  0.135  0.073  0.061  0.075  0.031 -0.043 -0.016 -0.019  0.012 -0.062 -0.029 -0.060 -0.122 -0.135 -0.094 -0.036 -0.039 -0.045  0.003  0.019  0.073  0.211  0.251  0.193  0.301  0.361  0.287  0.301  0.545  0.354  0.628  0.536  0.643  0.559  0.461  0.455  0.496  0.334  0.332  0.539  0.178  0.134  0.136  0.144  0.073  0.086  0.114  0.110  0.126  0.227  0.238  0.079  0.087  0.780  0.688  0.042  0.060  0.005  0.017 -0.085 -0.194 -0.122 -0.080 -0.057 -0.102 -0.086 -0.036 -0.069 -0.043
  0.039  0.048 -0.009 -0.010 -0.028 -0.003  0.038 -0.102 -0.106 -0.067 -0.113 -0.226 -0.230 -0.037 -0.207 -0.230 -0.217 -0.282 -0.298 -0.292 -0.282 -0.150 -0.126 -0.018  0.001  0.014  0.071 -0.007 -0.205 -0.033 -0.105 -0.207 -0.133 -0.031 -0.026 -0.111 -0.071 -0.097 -0.023 -0.095  0.013 -0.045 -0.116 -0.000  0.001  0.002  0.061  0.105  0.096  0.140  0.266  0.231  0.208  0.403  0.375  0.438  0.456  0.444  0.420  0.320  0.212  0.167 -0.047  0.034  0.268 -0.110 -0.245 -0.052 -0.102 -0.355 -0.325 -0.085 -0.296 -0.290 -0.290 -0.397 -0.371 -0.442 -0.495 -0.405 -0.348 -0.414 -0.241 -0.330 -0.484 -0.421 -0.296 -0.442 -0.404 -0.246 -0.348 -0.255 -0.242 -0.344 -0.270 -0.348 -0.112 -0.043  0.064  0.189  0.069 -0.103  0.071  0.022 -0.017 -0.089  0.094 -0.070 -0.037  0.129  0.191  0.274  0.254  0.496  0.370  0.177  0.292  0.604  0.400  0.356  0.439  0.484  0.283  0.349  0.488  0.390  0.331  0.185  0.112  0.232  0.206  0.332  0.158  0.123 -0.127 -0.195 -0.123  0.054 -0.150 -0.092  0.044  0.093  0.015  0.041  0.160 -0.179 -0.103  0.433  0.398 -0.190 -0.148  0.114  0.042  0.775  0.397  0.369  0.258  0.355  0.231  0.287  0.150  0.029  0.106  0.205  0.108 -0.008  0.060
 -0.010  0.030  0.003 -0.001 -0.007 -0.024  0.003 -0.100 -0.123 -0.068 -0.112 -0.199 -0.202 -0.075 -0.194 -0.220 -0.179 -0.191 -0.149 -0.173 -0.192 -0.106 -0.130 -0.029 -0.005  0.090  0.188  0.070 -0.050  0.071  0.087 -0.074 -0.098  0.044  0.047 -0.076 -0.071  0.012  0.059  0.070  0.142  0.150  0.115  0.175  0.153  0.162  0.167  0.183  0.157  0.176  0.208  0.193  0.171  0.229  0.178  0.204  0.247  0.243  0.266  0.175  0.109  0.024 -0.103 -0.081  0.091 -0.124 -0.210 -0.097 -0.051 -0.208 -0.243 -0.064 -0.210 -0.197 -0.133 -0.219 -0.185 -0.225 -0.270 -0.224 -0.197 -0.208 -0.107 -0.213 -0.308 -0.261 -0.249 -0.348 -0.302 -0.193 -0.383 -0.302 -0.366 -0.394 -0.341 -0.344 -0.206 -0.146 -0.155 -0.049 -0.170 -0.289 -0.088 -0.128 -0.092 -0.118 -0.039 -0.152 -0.022  0.076  0.142  0.203  0.124  0.245  0.182  0.062  0.132  0.284  0.146  0.107  0.246  0.302  0.111  0.197  0.388  0.338  0.312  0.244  0.173  0.252  0.190  0.254  0.097  0.081 -0.106 -0.145 -0.026  0.127 -0.079  0.017  0.097  0.093  0.039  0.112  0.185 -0.106 -0.045  0.199  0.169 -0.332 -0.302  0.126  0.060  0.397  0.501  0.317  0.147  0.269  0.181  0.183  0.043 -0.005 -0.035  0.042 -0.055 -0.080  0.016
 -0.102 -0.098 -0.158 -0.172 -0.163 -0.170 -0.170 -0.266 -0.234 -0.217 -0.217 -0.325 -0.308 -0.214 -0.296 -0.250 -0.239 -0.344 -0.232 -0.333 -0.342 -0.263 -0.266 -0.180 -0.139 -0.071  0.062 -0.004 -0.207  0.002  0.017 -0.128 -0.034  0.110  0.032 -0.003  0.041  0.106  0.089  0.056  0.121  0.103  0.050  0.113  0.116  0.097  0.083  0.131  0.125  0.100  0.166  0.180  0.126  0.216  0.201  0.196  0.256  0.206  0.232  0.128  0.050 -0.077 -0.240 -0.170  0.056 -0.183 -0.268 -0.048 -0.027 -0.227 -0.163 -0.034 -0.194 -0.104 -0.052 -0.147 -0.138 -0.202 -0.253 -0.280 -0.211 -0.157 -0.066 -0.234 -0.250 -0.159 -0.161 -0.297 -0.228 -0.053 -0.297 -0.194 -0.305 -0.343 -0.320 -0.310 -0.184 -0.080 -0.135 -0.046 -0.146 -0.198  0.033 -0.109  0.019  0.040  0.144  0.060  0.174  0.307  0.404  0.393  0.254  0.343  0.214  0.071  0.101  0.278  0.241  0.127  0.210  0.341  0.127  0.139  0.301  0.302  0.250  0.249  0.140  0.181  0.089  0.137  0.041  0.100 -0.091 -0.081  0.057  0.183  0.066  0.196  0.238  0.242  0.231  0.318  0.382 -0.288 -0.224  0.157  0.114 -0.293 -0.273  0.060  0.005  0.369  0.317  0.569  0.337  0.470  0.327  0.357  0.170  0.066  0.041  0.128  0.074  0.041  0.082
 -0.105 -0.107 -0.157 -0.156 -0.171 -0.163 -0.157 -0.233 -0.190 -0.201 -0.195 -0.268 -0.250 -0.174 -0.244 -0.196 -0.200 -0.310 -0.208 -0.287 -0.273 -0.223 -0.226 -0.175 -0.150 -0.137 -0.061 -0.032 -0.238 -0.090 -0.099 -0.134 -0.002  0.016 -0.022  0.001  0.068  0.027  0.004 -0.060  0.003 -0.050 -0.077 -0.048 -0.030 -0.035 -0.048 -0.003  0.017 -0.002  0.076  0.091  0.064  0.146  0.156  0.160  0.190  0.154  0.141  0.081  0.040 -0.032 -0.162 -0.081  0.053 -0.129 -0.179 -0.016 -0.067 -0.199 -0.112 -0.035 -0.142 -0.066 -0.059 -0.114 -0.121 -0.167 -0.204 -0.248 -0.183 -0.142 -0.065 -0.179 -0.172 -0.104 -0.073 -0.162 -0.121  0.013 -0.094 -0.035 -0.068 -0.121 -0.119 -0.133 -0.046  0.032  0.038  0.095  0.067  0.040  0.168  0.055  0.127  0.150  0.268  0.208  0.201  0.310  0.399  0.353  0.285  0.347  0.204  0.109  0.098  0.247  0.274  0.171  0.188  0.298  0.161  0.144  0.217  0.221  0.163  0.136  0.070  0.100  0.058  0.094  0.042  0.101 -0.028 -0.002  0.044  0.117  0.062  0.131  0.145  0.184  0.201  0.222  0.263 -0.269 -0.221  0.130  0.104 -0.063 -0.054  0.056  0.017  0.258  0.147  0.337  0.444  0.438  0.260  0.276  0.184  0.078  0.085  0.140  0.126  0.083  0.053
 -0.041 -0.052 -0.124 -0.150 -0.152 -0.108 -0.138 -0.250 -0.187 -0.190 -0.212 -0.315 -0.265 -0.208 -0.309 -0.242 -0.262 -0.403 -0.302 -0.393 -0.375 -0.311 -0.302 -0.229 -0.205 -0.207 -0.083 -0.032 -0.340 -0.137 -0.141 -0.206 -0.061  0.087  0.005 -0.022  0.086  0.098  0.089 -0.046  0.075  0.003 -0.063 -0.013  0.019 -0.026 -0.055  0.000  0.017 -0.042  0.067  0.082  0.045  0.133  0.151  0.158  0.202  0.153  0.140  0.056  0.008 -0.092 -0.222 -0.165  0.013 -0.211 -0.235 -0.069 -0.072 -0.245 -0.209 -0.043 -0.198 -0.136 -0.084 -0.150 -0.135 -0.195 -0.249 -0.288 -0.213 -0.183 -0.085 -0.266 -0.240 -0.162 -0.154 -0.252 -0.197 -0.033 -0.217 -0.129 -0.202 -0.247 -0.234 -0.235 -0.152 -0.036 -0.063  0.026 -0.053 -0.099  0.100 -0.026  0.117  0.170  0.273  0.229  0.289  0.484  0.636  0.595  0.412  0.426  0.244  0.083  0.065  0.269  0.253  0.114  0.172  0.321  0.100  0.084  0.240  0.238  0.140  0.170  0.009  0.053 -0.031  0.022 -0.034  0.024 -0.148 -0.103  0.022  0.089  0.031  0.161  0.202  0.224  0.242  0.290  0.330 -0.374 -0.320  0.108  0.068 -0.198 -0.178 -0.057 -0.085  0.355  0.269  0.470  0.438  0.764  0.589  0.577  0.288  0.111  0.136  0.210  0.178  0.131  0.065
  0.014  0.076  0.001 -0.037 -0.015  0.084  0.043 -0.021  0.014  0.003 -0.064 -0.097 -0.079 -0.069 -0.156 -0.147 -0.133 -0.244 -0.241 -0.232 -0.183 -0.129 -0.115 -0.083 -0.122 -0.152 -0.108 -0.012 -0.278 -0.150 -0.200 -0.243 -0.177  0.060  0.014 -0.114  0.004  0.063  0.112 -0.077  0.039 -0.010 -0.062 -0.030 -0.022 -0.064 -0.090 -0.040 -0.020 -0.080 -0.005 -0.024 -0.041  0.023  0.030  0.076  0.083  0.087  0.058  0.018 -0.005  0.003 -0.037 -0.045 -0.000 -0.122 -0.050 -0.069 -0.079 -0.109 -0.195 -0.089 -0.105 -0.177 -0.111 -0.128 -0.091 -0.103 -0.139 -0.134 -0.126 -0.156 -0.106 -0.217 -0.169 -0.171 -0.171 -0.161 -0.142 -0.097 -0.150 -0.084 -0.090 -0.105 -0.113 -0.141 -0.127 -0.052 -0.075 -0.018 -0.068 -0.081  0.039  0.027  0.037  0.095  0.143  0.112  0.131  0.278  0.452  0.482  0.300  0.263  0.138  0.048  0.013  0.127  0.139  0.038  0.084  0.141  0.000 -0.030  0.069  0.061 -0.073 -0.024 -0.176 -0.131 -0.176 -0.128 -0.125 -0.109 -0.208 -0.200 -0.091 -0.102 -0.094  0.010  0.055  0.044  0.056  0.075  0.105 -0.221 -0.204  0.061  0.040 -0.107 -0.096 -0.217 -0.194  0.231  0.181  0.327  0.260  0.589  0.797  0.640  0.279  0.136  0.142  0.172  0.120  0.103 -0.004
 -0.044 -0.004 -0.053 -0.046 -0.023  0.028  0.022 -0.026  0.019 -0.072 -0.081 -0.142 -0.130 -0.064 -0.178 -0.152 -0.159 -0.328 -0.317 -0.361 -0.304 -0.216 -0.181 -0.114 -0.133 -0.208 -0.147 -0.059 -0.365 -0.184 -0.270 -0.296 -0.173  0.034  0.003 -0.074  0.044  0.056  0.105 -0.133  0.028 -0.064 -0.172 -0.096 -0.047 -0.105 -0.118 -0.034  0.010 -0.074  0.053  0.062  0.035  0.145  0.157  0.194  0.194  0.176  0.149  0.089  0.070  0.041 -0.075 -0.061  0.079 -0.129 -0.129 -0.068 -0.063 -0.243 -0.246 -0.066 -0.145 -0.174 -0.147 -0.192 -0.201 -0.231 -0.228 -0.206 -0.134 -0.215 -0.124 -0.266 -0.246 -0.224 -0.185 -0.233 -0.201 -0.100 -0.172 -0.087 -0.100 -0.138 -0.149 -0.191 -0.129 -0.033 -0.062  0.001 -0.033 -0.056  0.071  0.043  0.071  0.110  0.199  0.140  0.142  0.346  0.473  0.438  0.267  0.263  0.120  0.022  0.044  0.161  0.191  0.098  0.120  0.195  0.049  0.014  0.139  0.127  0.029  0.056 -0.072 -0.040 -0.088 -0.042 -0.054 -0.047 -0.171 -0.126 -0.032 -0.006 -0.047  0.046  0.110  0.098  0.112  0.130  0.177 -0.312 -0.275  0.168  0.132 -0.120 -0.104 -0.124 -0.122  0.287  0.183  0.357  0.276  0.577  0.640  0.811  0.430  0.247  0.292  0.365  0.265  0.203  0.094
 -0.167 -0.113 -0.099 -0.025  0.007 -0.024 -0.003 -0.019 -0.002 -0.092  0.037 -0.099 -0.136 -0.011 -0.109 -0.095 -0.079 -0.272 -0.276 -0.315 -0.264 -0.214 -0.163 -0.108 -0.069 -0.164 -0.113 -0.066 -0.330 -0.158 -0.270 -0.266 -0.060  0.054  0.003  0.019  0.156  0.118  0.213 -0.013  0.028 -0.001 -0.185 -0.031  0.052 -0.077 -0.028  0.078  0.078 -0.030  0.052  0.146  0.072  0.164  0.167  0.181  0.167  0.154  0.143  0.103  0.060  0.155  0.069  0.116  0.105 -0.109 -0.078 -0.098 -0.157 -0.263 -0.290 -0.179 -0.120 -0.214 -0.266 -0.276 -0.280 -0.292 -0.228 -0.193 -0.159 -0.284 -0.221 -0.280 -0.260 -0.289 -0.215 -0.206 -0.209 -0.161 -0.123 -0.004 -0.005 -0.089 -0.081 -0.165 -0.063  0.003  0.066  0.126  0.122  0.082  0.150  0.189  0.143  0.121  0.196  0.171  0.098  0.254  0.222  0.113  0.074  0.135  0.035  0.036  0.080  0.152  0.166  0.103  0.061  0.141  0.087  0.048  0.071  0.051 -0.002 -0.064 -0.090 -0.032 -0.013  0.013  0.010 -0.045 -0.157 -0.109 -0.049 -0.106 -0.138 -0.054 -0.038 -0.051 -0.035 -0.041  0.056 -0.279 -0.250  0.180  0.159 -0.006  0.017 -0.072 -0.080  0.150  0.043  0.170  0.184  0.288  0.279  0.430  0.630  0.471  0.528  0.565  0.504  0.387  0.317
 -0.221 -0.174 -0.145 -0.065 -0.017 -0.096 -0.074 -0.050 -0.051 -0.137  0.027 -0.076 -0.154 -0.055 -0.090 -0.082 -0.039 -0.185 -0.150 -0.183 -0.177 -0.167 -0.160 -0.113 -0.041 -0.072 -0.015 -0.024 -0.186 -0.051 -0.129 -0.143  0.021  0.103  0.027  0.083  0.184  0.166  0.251  0.076  0.079  0.082 -0.093  0.066  0.136  0.012  0.065  0.158  0.140  0.038  0.082  0.180  0.079  0.121  0.103  0.094  0.096  0.087  0.100  0.076  0.013  0.093  0.005  0.072  0.026 -0.133 -0.088 -0.104 -0.136 -0.182 -0.212 -0.136 -0.060 -0.130 -0.174 -0.197 -0.197 -0.208 -0.142 -0.143 -0.108 -0.200 -0.172 -0.215 -0.196 -0.209 -0.185 -0.183 -0.161 -0.128 -0.134 -0.002 -0.052 -0.125 -0.129 -0.184 -0.094 -0.002  0.041  0.129  0.101  0.059  0.164  0.213  0.118  0.108  0.127  0.141  0.064  0.121  0.093 -0.022 -0.024  0.023 -0.021  0.024  0.059  0.063  0.064 -0.003 -0.020  0.056  0.040  0.004  0.027  0.030 -0.005 -0.057 -0.058 -0.028 -0.008  0.004 -0.005 -0.033 -0.112 -0.062  0.002 -0.063 -0.095 -0.031 -0.035 -0.059 -0.061 -0.029  0.044 -0.190 -0.170  0.092  0.075 -0.054 -0.034 -0.050 -0.057  0.029 -0.005  0.066  0.078  0.111  0.136  0.247  0.471  0.586  0.456  0.438  0.431  0.349  0.308
 -0.176 -0.022 -0.029 -0.011  0.082  0.145  0.082  0.102  0.195  0.100  0.116  0.056  0.068  0.141  0.037  0.034  0.072 -0.148 -0.297 -0.275 -0.196 -0.166 -0.073 -0.040 -0.006 -0.157 -0.146 -0.089 -0.299 -0.154 -0.340 -0.235 -0.015  0.012 -0.029  0.032  0.171  0.058  0.185 -0.127 -0.036 -0.074 -0.235 -0.096 -0.019 -0.147 -0.051  0.042  0.052 -0.042  0.052  0.121  0.070  0.221  0.224  0.258  0.205  0.216  0.164  0.157  0.107  0.305  0.255  0.308  0.228  0.032  0.039 -0.044 -0.142 -0.264 -0.346 -0.206 -0.096 -0.300 -0.381 -0.358 -0.386 -0.370 -0.278 -0.167 -0.139 -0.382 -0.288 -0.315 -0.294 -0.363 -0.229 -0.187 -0.237 -0.231 -0.060  0.012  0.095 -0.012  0.045 -0.081  0.046  0.064  0.219  0.239  0.221  0.165  0.132  0.163  0.123  0.081  0.132  0.143  0.022  0.129  0.086 -0.014 -0.020  0.040 -0.038 -0.053  0.051  0.125  0.072  0.084  0.029  0.082  0.077  0.049  0.032 -0.023 -0.073 -0.169 -0.163 -0.073 -0.021  0.013 -0.004 -0.092 -0.176 -0.179 -0.139 -0.224 -0.270 -0.207 -0.112 -0.195 -0.178 -0.181 -0.085 -0.232 -0.229  0.275  0.259  0.136  0.173 -0.100 -0.102  0.106 -0.035  0.041  0.085  0.136  0.142  0.292  0.528  0.456  0.855  0.711  0.686  0.490  0.403
 -0.163 -0.075 -0.076 -0.043  0.035  0.046  0.021  0.014  0.093  0.010  0.064 -0.035 -0.013  0.081 -0.038 -0.011  0.027 -0.232 -0.311 -0.373 -0.307 -0.252 -0.141 -0.085 -0.023 -0.172 -0.126 -0.103 -0.333 -0.135 -0.313 -0.256 -0.019  0.008 -0.019  0.028  0.159  0.057  0.157 -0.106 -0.049 -0.090 -0.245 -0.083 -0.007 -0.122 -0.028  0.073  0.086  0.008  0.127  0.205  0.138  0.285  0.302  0.308  0.269  0.251  0.220  0.173  0.136  0.252  0.156  0.211  0.245  0.011 -0.061 -0.027 -0.097 -0.310 -0.317 -0.137 -0.128 -0.279 -0.341 -0.341 -0.384 -0.400 -0.328 -0.229 -0.137 -0.364 -0.255 -0.335 -0.334 -0.365 -0.257 -0.275 -0.278 -0.216 -0.161 -0.052 -0.025 -0.137 -0.093 -0.196 -0.050  0.011  0.129  0.188  0.167  0.085  0.130  0.153  0.119  0.063  0.173  0.151  0.048  0.199  0.148  0.061  0.039  0.123  0.044  0.005  0.114  0.207  0.156  0.126  0.076  0.154  0.088  0.068  0.113  0.068  0.020 -0.064 -0.094  0.004  0.016  0.062  0.007 -0.059 -0.181 -0.162 -0.125 -0.149 -0.218 -0.150 -0.060 -0.100 -0.076 -0.088  0.031 -0.306 -0.273  0.304  0.277  0.009  0.050 -0.067 -0.086  0.205  0.042  0.128  0.140  0.210  0.172  0.365  0.565  0.438  0.711  0.845  0.706  0.490  0.424
 -0.283 -0.213 -0.249 -0.219 -0.124 -0.100 -0.149 -0.122  0.022 -0.080  0.037 -0.029  0.024  0.075  0.012  0.043  0.083 -0.158 -0.249 -0.291 -0.240 -0.222 -0.124 -0.079 -0.019 -0.184 -0.160 -0.093 -0.269 -0.113 -0.277 -0.146  0.149  0.074 -0.002  0.137  0.280  0.130  0.163 -0.106 -0.058 -0.107 -0.246 -0.110 -0.024 -0.141 -0.065  0.028  0.071 -0.026  0.094  0.162  0.099  0.255  0.272  0.269  0.246  0.219  0.179  0.154  0.098  0.233  0.122  0.224  0.225 -0.017 -0.051  0.018 -0.093 -0.273 -0.249 -0.118 -0.077 -0.203 -0.296 -0.302 -0.331 -0.359 -0.284 -0.201 -0.109 -0.315 -0.209 -0.271 -0.271 -0.270 -0.136 -0.193 -0.185 -0.094 -0.026  0.057  0.074 -0.051  0.004 -0.079  0.078  0.111  0.248  0.277  0.247  0.204  0.202  0.184  0.182  0.161  0.212  0.253  0.123  0.223  0.152  0.006  0.015  0.052 -0.032 -0.052  0.017  0.108  0.109  0.059 -0.007  0.116  0.104  0.032  0.059  0.053  0.022 -0.036 -0.043  0.013  0.029  0.040  0.022 -0.001 -0.077 -0.058  0.005 -0.068 -0.110 -0.055  0.009 -0.055 -0.021 -0.025  0.056 -0.259 -0.247  0.265  0.234  0.129  0.158 -0.013 -0.036  0.108 -0.055  0.074  0.126  0.178  0.120  0.265  0.504  0.431  0.686  0.706  0.880  0.566  0.451
 -0.210 -0.177 -0.173 -0.114 -0.058 -0.105 -0.117 -0.083 -0.032 -0.134  0.037 -0.062 -0.068 -0.036 -0.070 -0.031  0.022 -0.209 -0.204 -0.265 -0.233 -0.236 -0.194 -0.160 -0.086 -0.204 -0.147 -0.106 -0.262 -0.112 -0.219 -0.144  0.125  0.105  0.015  0.154  0.293  0.212  0.236  0.014 -0.037 -0.023 -0.159 -0.031  0.055 -0.076 -0.014  0.063  0.078 -0.048  0.014  0.123  0.030  0.103  0.129  0.105  0.099  0.058  0.050  0.022 -0.015  0.094  0.038  0.109  0.070 -0.046 -0.033 -0.008 -0.073 -0.145 -0.142 -0.092 -0.008 -0.088 -0.180 -0.156 -0.224 -0.230 -0.145 -0.115 -0.026 -0.188 -0.128 -0.197 -0.126 -0.138 -0.076 -0.083 -0.085 -0.025  0.012  0.087  0.058 -0.022  0.001 -0.054  0.024  0.073  0.160  0.195  0.187  0.167  0.173  0.171  0.186  0.214  0.207  0.305  0.215  0.234  0.164 -0.014 -0.002 -0.019 -0.077 -0.046 -0.007  0.010  0.065  0.019 -0.046  0.039  0.047 -0.012 -0.011 -0.012 -0.053 -0.092 -0.097 -0.056 -0.035 -0.035 -0.033 -0.033 -0.084 -0.016  0.010 -0.097 -0.066 -0.041 -0.048 -0.079 -0.044 -0.055  0.009 -0.277 -0.266  0.077  0.056  0.085  0.101 -0.071 -0.069 -0.008 -0.080  0.041  0.083  0.131  0.103  0.203  0.387  0.349  0.490  0.490  0.566  0.542  0.409
 -0.203 -0.178 -0.147 -0.059 -0.024 -0.137 -0.110 -0.134 -0.125 -0.145 -0.009 -0.161 -0.163 -0.082 -0.159 -0.118  0.025 -0.218 -0.160 -0.282 -0.295 -0.293 -0.257 -0.183 -0.029 -0.072  0.049 -0.062 -0.150  0.066 -0.026 -0.065  0.150  0.153  0.032  0.138  0.233  0.236  0.312  0.189  0.101  0.161 -0.003  0.191  0.264  0.119  0.195  0.303  0.247  0.141  0.173  0.318  0.197  0.248  0.221  0.165  0.199  0.138  0.196  0.112  0.045  0.104 -0.005  0.075  0.102 -0.090 -0.121 -0.037 -0.077 -0.190 -0.188 -0.142 -0.080 -0.144 -0.221 -0.244 -0.266 -0.272 -0.184 -0.140 -0.091 -0.245 -0.169 -0.244 -0.230 -0.231 -0.205 -0.225 -0.207 -0.144 -0.194 -0.063 -0.145 -0.210 -0.180 -0.238 -0.113 -0.055  0.014  0.082  0.032 -0.039  0.066  0.043  0.100  0.074  0.079  0.100  0.092  0.134  0.055 -0.047 -0.038  0.025  0.008 -0.011  0.065  0.113  0.075  0.047  0.028  0.114  0.053  0.073  0.109  0.073  0.065 -0.017 -0.024  0.061  0.050  0.085  0.019 -0.023 -0.147 -0.105 -0.038 -0.072 -0.114 -0.055 -0.038 -0.085 -0.083 -0.066  0.037 -0.275 -0.237  0.144  0.108 -0.116 -0.091 -0.013 -0.043  0.060  0.016  0.082  0.053  0.065 -0.004  0.094  0.317  0.308  0.403  0.424  0.451  0.409  0.564
