# Supplementary material for: Polarized benzene rings can promote the interaction between CaM and the CaMBD region of nNOS
Source: Front Mol Neurosci. 2024 Sep 3;17:1461272. doi: 10.3389/fnmol.2024.1461272 (PMC11405375; doi:10.3389/fnmol.2024.1461272)
Supplement: Supplementary file 1 [file Data_Sheet_1.ZIP › Original dataset/Model 3/RMSD/overall.out]

#Frame     RMSD_00003
       1       0.0000
       2       1.3547
       3       2.0947
       4       2.0974
       5       2.0244
       6       1.8974
       7       1.9455
       8       1.7516
       9       1.7408
      10       2.4272
      11       2.1877
      12       2.8423
      13       2.7178
      14       2.5895
      15       2.5675
      16       2.7649
      17       2.7646
      18       2.9566
      19       3.1419
      20       3.4797
      21       3.1545
      22       2.9279
      23       3.0749
      24       3.0505
      25       2.8849
      26       3.2905
      27       3.7156
      28       3.5969
      29       3.5067
      30       3.2588
      31       3.1607
      32       3.1067
      33       3.1304
      34       3.3472
      35       3.3033
      36       3.3344
      37       3.4278
      38       3.3415
      39       3.7665
      40       3.7052
      41       3.2926
      42       3.2967
      43       3.2092
      44       3.2984
      45       3.4294
      46       3.6552
      47       3.2821
      48       3.4072
      49       3.2555
      50       3.5992
      51       4.2291
      52       3.7768
      53       3.9820
      54       3.8184
      55       3.9721
      56       3.6748
      57       3.6762
      58       3.6738
      59       3.8772
      60       4.0542
      61       4.2013
      62       4.3670
      63       4.3704
      64       3.8254
      65       4.2366
      66       4.4893
      67       4.6269
      68       4.6235
      69       4.7591
      70       4.8290
      71       4.5355
      72       3.8211
      73       3.6870
      74       4.3233
      75       4.3967
      76       4.0569
      77       4.8115
      78       4.4819
      79       4.7352
      80       4.7382
      81       4.3130
      82       4.0217
      83       4.1546
      84       4.3562
      85       4.2944
      86       4.6023
      87       3.9997
      88       4.6547
      89       4.5148
      90       4.4134
      91       4.1827
      92       3.9888
      93       4.1217
      94       4.2011
      95       4.1640
      96       4.0527
      97       3.7191
      98       4.8109
      99       4.2830
     100       4.7134
     101       4.9471
     102       5.1927
     103       4.8560
     104       4.2290
     105       4.7459
     106       4.1563
     107       5.1128
     108       4.2883
     109       4.1281
     110       4.4252
     111       4.5793
     112       4.6740
     113       4.5641
     114       4.6086
     115       3.8915
     116       4.4819
     117       4.5927
     118       4.8692
     119       4.9381
     120       4.2569
     121       4.3886
     122       4.2734
     123       4.3999
     124       4.7440
     125       4.7117
     126       4.7172
     127       4.4608
     128       4.9208
     129       4.5601
     130       4.8230
     131       4.8878
     132       4.8091
     133       4.6522
     134       4.8576
     135       4.5481
     136       4.4697
     137       4.4818
     138       4.0706
     139       4.1627
     140       4.7107
     141       4.1863
     142       4.6899
     143       4.1557
     144       4.5171
     145       4.3471
     146       4.4121
     147       4.3914
     148       4.3293
     149       4.5098
     150       4.7358
     151       4.2868
     152       4.5378
     153       4.4598
     154       5.0451
     155       4.8286
     156       4.4137
     157       4.8150
     158       4.3159
     159       4.7548
     160       4.5741
     161       5.0910
     162       5.1142
     163       5.4444
     164       5.3584
     165       4.7930
     166       4.9061
     167       4.9514
     168       4.8873
     169       5.1761
     170       4.6972
     171       4.6552
     172       4.4231
     173       4.5842
     174       4.2724
     175       4.8135
     176       4.8258
     177       4.7336
     178       4.8059
     179       4.7817
     180       4.4098
     181       4.9127
     182       4.4313
     183       4.3612
     184       4.5545
     185       4.8222
     186       4.6677
     187       4.7572
     188       4.7666
     189       4.8751
     190       4.8345
     191       4.8169
     192       4.7470
     193       4.7360
     194       4.8644
     195       4.8708
     196       4.9255
     197       5.0018
     198       5.1408
     199       5.2754
     200       5.1379
     201       5.1675
     202       4.9519
     203       4.8912
     204       4.9271
     205       4.8848
     206       4.9172
     207       4.9673
     208       4.8696
     209       4.8966
     210       4.7619
     211       5.1180
     212       4.9469
     213       4.9466
     214       5.0403
     215       4.9229
     216       4.9294
     217       5.2583
     218       5.0699
     219       5.2619
     220       5.0461
     221       4.7460
     222       4.6466
     223       4.5445
     224       4.5004
     225       4.5296
     226       4.5244
     227       4.3923
     228       4.3445
     229       4.3925
     230       4.4735
     231       4.6211
     232       4.6705
     233       4.8588
     234       4.7965
     235       5.0349
     236       4.9675
     237       5.0549
     238       4.9880
     239       5.2060
     240       5.2656
     241       4.8398
     242       5.4148
     243       5.2200
     244       5.1294
     245       5.1238
     246       5.1724
     247       5.0440
     248       4.9815
     249       5.3409
     250       5.1415
     251       4.9985
     252       4.8189
     253       5.0099
     254       4.7326
     255       4.9732
     256       4.9723
     257       4.9822
     258       4.9711
     259       5.0574
     260       5.0662
     261       5.0844
     262       5.1191
     263       5.2641
     264       5.2677
     265       5.0877
     266       5.2860
     267       5.1937
     268       5.1518
     269       5.2129
     270       5.2867
     271       5.4425
     272       5.2473
     273       5.1330
     274       5.1082
     275       5.0944
     276       5.0104
     277       5.3123
     278       5.3663
     279       5.2563
     280       5.4393
     281       5.1701
     282       5.2998
     283       5.1234
     284       5.4304
     285       5.6283
     286       5.7911
     287       5.7167
     288       5.8160
     289       5.7303
     290       5.4065
     291       5.6214
     292       5.7038
     293       5.6404
     294       5.7849
     295       5.6107
     296       5.4817
     297       5.6361
     298       5.4226
     299       5.5145
     300       5.3472
     301       5.2736
     302       5.4646
     303       5.3285
     304       5.2685
     305       5.1556
     306       5.4388
     307       5.6513
     308       5.4551
     309       5.6956
     310       5.5062
     311       5.4729
     312       5.2819
     313       5.5644
     314       5.3934
     315       5.4171
     316       5.3946
     317       5.2275
     318       5.2659
     319       5.4253
     320       5.1362
     321       5.1410
     322       5.2702
     323       5.4099
     324       5.0645
     325       4.9338
     326       4.9592
     327       5.3519
     328       5.0312
     329       5.2131
     330       5.2699
     331       5.2025
     332       5.0178
     333       5.2380
     334       5.3084
     335       5.1707
     336       4.9263
     337       5.0697
     338       5.4425
     339       5.1807
     340       5.4122
     341       5.2995
     342       5.4310
     343       5.2803
     344       5.4807
     345       5.6956
     346       5.8075
     347       5.7671
     348       5.7109
     349       5.4317
     350       5.5786
     351       5.2164
     352       5.5779
     353       5.6317
     354       5.3738
     355       5.4369
     356       5.5636
     357       5.8036
     358       5.5398
     359       5.3765
     360       5.6947
     361       5.6424
     362       5.4083
     363       5.6134
     364       5.2933
     365       5.3829
     366       5.4230
     367       5.4519
     368       5.4815
     369       5.5449
     370       5.4847
     371       5.5540
     372       5.3655
     373       5.3820
     374       5.8459
     375       5.5939
     376       5.5348
     377       5.3213
     378       5.4696
     379       5.6526
     380       5.3622
     381       5.5067
     382       5.3886
     383       5.5552
     384       5.3976
     385       5.5261
     386       5.5290
     387       5.4605
     388       5.5339
     389       5.3494
     390       5.2441
     391       5.5357
     392       5.3985
     393       5.5701
     394       5.5307
     395       5.4068
     396       5.3907
     397       5.3881
     398       5.3211
     399       5.5197
     400       5.4635
     401       5.4863
     402       5.3325
     403       5.4363
     404       5.5218
     405       5.4222
     406       5.5092
     407       5.4574
     408       5.3862
     409       5.3890
     410       5.3003
     411       5.4360
     412       5.3765
     413       5.2922
     414       5.5003
     415       5.5643
     416       5.5534
     417       5.1850
     418       5.0528
     419       5.2975
     420       5.6156
     421       5.4066
     422       5.5220
     423       5.2237
     424       5.1950
     425       5.5591
     426       5.3961
     427       5.5867
     428       5.9232
     429       5.6542
     430       5.4033
     431       5.3791
     432       5.4362
     433       5.2917
     434       5.4819
     435       5.5028
     436       5.7609
     437       5.6246
     438       5.7313
     439       5.4658
     440       5.6394
     441       5.7043
     442       5.4822
     443       5.2680
     444       5.7106
     445       5.3835
     446       5.3257
     447       5.2217
     448       4.9054
     449       5.2381
     450       5.6114
     451       5.4118
     452       5.3895
     453       5.0033
     454       5.6727
     455       5.6152
     456       5.3842
     457       5.6635
     458       5.6006
     459       5.5880
     460       5.5307
     461       5.5379
     462       5.7752
     463       6.2108
     464       5.8952
     465       6.2669
     466       6.2723
     467       6.3120
     468       6.3724
     469       6.6582
     470       6.7443
     471       6.5806
     472       6.7917
     473       6.4361
     474       6.6974
     475       6.4873
     476       6.5627
     477       6.4556
     478       6.3300
     479       6.4189
     480       6.1349
     481       6.3705
     482       6.3654
     483       6.5084
     484       6.1892
     485       6.6158
     486       6.0236
     487       6.6030
     488       6.2296
     489       6.2921
     490       6.5908
     491       6.2417
     492       6.1029
     493       6.1834
     494       6.1204
     495       6.3023
     496       6.2787
     497       6.3183
     498       5.9139
     499       6.1100
     500       6.3713
     501       6.2954
     502       6.0244
     503       6.2657
     504       6.5532
     505       6.7885
     506       7.0198
     507       6.2398
     508       6.5069
     509       6.5285
     510       6.1792
     511       6.3802
     512       6.1524
     513       6.4535
     514       6.3700
     515       6.1425
     516       6.6300
     517       6.2432
     518       6.4867
     519       6.7255
     520       6.2972
     521       6.3481
     522       6.1058
     523       6.3011
     524       6.5805
     525       5.9728
     526       5.8991
     527       6.3286
     528       6.3288
     529       6.4889
     530       6.6485
     531       6.3566
     532       6.2258
     533       6.0589
     534       6.3407
     535       6.2922
     536       6.0473
     537       6.0543
     538       6.4559
     539       6.3588
     540       6.3220
     541       6.4164
     542       6.4853
     543       6.4060
     544       6.6519
     545       6.2621
     546       6.7488
     547       6.1977
     548       6.1057
     549       6.1839
     550       5.8909
     551       5.9868
     552       5.5980
     553       6.0600
     554       5.7761
     555       6.0721
     556       6.0017
     557       6.2390
     558       5.8219
     559       5.7929
     560       5.7438
     561       5.9137
     562       6.3010
     563       6.1052
     564       5.7423
     565       6.0694
     566       6.3890
     567       6.4775
     568       6.7012
     569       6.4895
     570       6.3886
     571       6.5627
     572       6.4267
     573       6.2424
     574       6.4774
     575       6.7805
     576       6.6582
     577       6.8925
     578       6.7200
     579       6.5449
     580       6.7040
     581       6.7565
     582       6.8630
     583       6.6647
     584       6.6098
     585       7.0862
     586       7.2906
     587       7.2928
     588       7.3868
     589       7.1264
     590       7.1422
     591       6.8987
     592       6.8905
     593       6.8992
     594       6.6343
     595       6.7443
     596       7.0888
     597       6.8107
     598       6.9459
     599       6.9658
     600       7.1309
     601       6.9997
     602       6.9290
     603       7.3829
     604       7.2061
     605       7.1609
     606       7.3917
     607       6.8051
     608       6.9566
     609       6.9937
     610       7.1507
     611       7.0935
     612       7.0253
     613       6.9674
     614       6.8191
     615       6.8495
     616       6.6532
     617       6.7976
     618       6.5250
     619       6.7353
     620       6.7891
     621       6.7092
     622       6.6635
     623       6.4613
     624       6.8933
     625       6.6389
     626       6.4620
     627       6.6777
     628       6.3488
     629       6.4895
     630       6.4897
     631       6.2618
     632       6.6027
     633       6.4166
     634       6.3888
     635       6.0481
     636       6.1501
     637       6.2677
     638       6.3693
     639       6.4277
     640       6.2990
     641       6.3293
     642       6.0022
     643       6.0892
     644       5.6764
     645       6.2480
     646       6.2892
     647       6.3782
     648       6.3248
     649       6.2405
     650       6.1101
     651       6.0831
     652       6.1140
     653       6.1570
     654       5.6539
     655       5.8015
     656       5.9650
     657       6.3088
     658       6.6005
     659       6.5352
     660       6.6863
     661       6.4190
     662       6.6630
     663       6.3437
     664       6.3984
     665       6.6077
     666       6.5166
     667       6.3402
     668       6.2879
     669       6.3227
     670       6.4422
     671       6.4118
     672       6.4412
     673       6.4611
     674       6.7688
     675       6.3237
     676       6.9750
     677       6.7156
     678       6.5853
     679       6.3882
     680       6.3968
     681       6.5460
     682       6.4582
     683       6.4304
     684       6.5500
     685       6.5191
     686       6.4791
     687       6.4999
     688       6.5070
     689       6.5714
     690       6.5422
     691       6.5572
     692       6.5207
     693       6.4245
     694       6.6099
     695       6.7198
     696       6.4632
     697       6.8103
     698       6.5272
     699       6.9759
     700       6.5730
     701       6.5217
     702       6.3103
     703       6.7777
     704       6.8779
     705       6.8034
     706       6.9728
     707       7.0660
     708       6.5902
     709       6.6400
     710       6.6234
     711       6.9306
     712       6.8454
     713       6.7182
     714       6.7761
     715       6.9262
     716       6.9653
     717       6.8288
     718       6.8319
     719       6.7678
     720       6.9431
     721       6.9136
     722       6.9656
     723       6.8959
     724       6.9181
     725       7.0980
     726       7.0411
     727       6.6832
     728       6.8866
     729       6.8533
     730       6.9593
     731       7.0260
     732       6.9650
     733       7.0965
     734       6.9449
     735       6.5847
     736       6.8737
     737       6.6926
     738       6.5170
     739       6.6432
     740       6.9409
     741       6.6653
     742       6.8113
     743       6.7947
     744       6.6241
     745       6.8638
     746       6.7758
     747       6.5393
     748       6.3731
     749       6.6142
     750       6.4976
     751       6.8819
     752       6.4560
     753       6.4100
     754       6.6871
     755       6.7565
     756       6.6673
     757       6.5375
     758       6.5694
     759       6.7299
     760       6.5038
     761       6.4395
     762       6.6069
     763       6.4986
     764       6.6805
     765       6.7287
     766       6.7591
     767       6.5674
     768       6.4999
     769       6.4346
     770       6.3447
     771       7.0571
     772       6.8231
     773       6.8793
     774       6.9475
     775       6.5357
     776       6.4965
     777       6.8220
     778       6.4723
     779       6.6494
     780       6.6588
     781       6.8559
     782       6.9691
     783       6.5318
     784       6.7901
     785       6.4267
     786       6.6794
     787       6.5723
     788       6.6603
     789       6.6456
     790       6.5468
     791       6.5861
     792       6.6385
     793       6.6231
     794       6.6570
     795       6.7546
     796       6.7720
     797       6.6149
     798       6.7256
     799       6.6593
     800       6.6929
     801       6.8381
     802       6.5311
     803       6.5660
     804       6.5514
     805       6.7530
     806       6.3957
     807       6.6694
     808       6.5390
     809       6.5465
     810       6.6740
     811       6.4890
     812       6.5112
     813       6.1492
     814       6.4957
     815       6.6544
     816       6.6936
     817       6.7817
     818       6.8979
     819       6.8458
     820       6.5977
     821       6.6468
     822       6.7378
     823       6.4266
     824       6.5808
     825       6.6209
     826       6.4780
     827       6.6787
     828       6.6028
     829       6.6362
     830       6.3760
     831       6.4986
     832       6.3521
     833       6.4975
     834       6.5570
     835       6.3323
     836       6.6033
     837       6.5327
     838       6.5603
     839       6.5353
     840       6.4527
     841       6.6673
     842       6.4469
     843       6.6331
     844       6.6516
     845       6.5131
     846       6.6273
     847       6.7570
     848       6.3371
     849       6.4047
     850       6.6315
     851       6.5146
     852       6.4846
     853       6.4457
     854       6.4862
     855       6.3308
     856       6.5927
     857       6.3916
     858       6.8825
     859       6.6917
     860       6.9468
     861       6.5253
     862       6.4601
     863       6.6945
     864       6.6418
     865       6.7249
     866       6.6006
     867       6.6661
     868       6.5291
     869       6.4880
     870       6.5634
     871       6.3850
     872       6.9460
     873       6.5215
     874       6.6012
     875       6.7794
     876       6.5003
     877       6.4104
     878       6.5757
     879       6.5541
     880       6.4597
     881       6.7071
     882       6.7131
     883       6.5642
     884       6.7418
     885       6.9142
     886       6.6122
     887       6.6230
     888       6.9686
     889       6.9494
     890       6.8389
     891       6.7184
     892       7.2164
     893       7.0862
     894       6.8622
     895       6.8488
     896       6.6791
     897       6.8710
     898       6.9023
     899       6.8225
     900       6.8123
     901       6.7258
     902       6.8978
     903       6.9020
     904       6.8673
     905       6.9072
     906       6.8936
     907       6.7863
     908       6.9531
     909       6.8168
     910       7.0577
     911       6.9002
     912       6.7645
     913       6.5037
     914       7.0324
     915       6.8420
     916       6.7364
     917       6.6754
     918       6.5589
     919       6.5868
     920       6.7300
     921       6.6039
     922       6.4345
     923       6.5511
     924       6.6547
     925       6.5574
     926       6.6231
     927       6.5678
     928       6.5730
     929       6.4885
     930       6.6660
     931       6.5254
     932       6.7746
     933       6.7808
     934       6.4392
     935       6.7321
     936       6.8049
     937       6.7302
     938       6.6776
     939       6.7666
     940       6.8962
     941       6.8157
     942       6.5659
     943       6.6176
     944       6.5156
     945       6.7352
     946       6.7603
     947       7.0529
     948       6.8576
     949       6.7055
     950       6.7813
     951       6.6883
     952       6.5952
     953       6.7353
     954       6.5239
     955       7.0764
     956       6.9484
     957       6.8990
     958       6.9911
     959       7.1066
     960       7.2776
     961       7.2642
     962       7.1110
     963       7.1754
     964       7.4491
     965       6.8765
     966       6.6984
     967       7.1027
     968       7.1269
     969       7.4182
     970       7.3167
     971       7.3118
     972       6.8999
     973       6.9900
     974       7.1471
     975       6.8984
     976       6.6915
     977       6.6648
     978       6.6430
     979       6.3111
     980       6.2229
     981       6.7937
     982       6.3828
     983       6.6064
     984       6.5713
     985       6.5809
     986       6.6659
     987       6.3462
     988       6.3442
     989       6.4898
     990       6.5646
     991       6.5514
     992       6.8116
     993       6.7623
     994       6.9171
     995       6.5798
     996       6.6927
     997       6.7319
     998       6.8900
     999       6.7258
    1000       6.6370
    1001       6.3489
    1002       6.5670
    1003       6.7857
    1004       6.5682
    1005       6.4582
    1006       6.6251
    1007       6.4982
    1008       6.4977
    1009       6.2492
    1010       6.5824
    1011       6.8781
    1012       6.9276
    1013       6.5393
    1014       6.6617
    1015       6.5864
    1016       6.8479
    1017       6.8141
    1018       6.7453
    1019       6.7446
    1020       6.7353
    1021       6.7769
    1022       6.7597
    1023       6.7936
    1024       6.7597
    1025       7.0533
    1026       7.0687
    1027       7.0813
    1028       7.0175
    1029       6.9829
    1030       6.9705
    1031       7.0381
    1032       6.6275
    1033       6.5780
    1034       6.5554
    1035       6.6223
    1036       6.6349
    1037       6.6153
    1038       6.3793
    1039       6.3953
    1040       6.5965
    1041       6.0662
    1042       6.5233
    1043       6.6245
    1044       6.4547
    1045       6.5770
    1046       6.5911
    1047       6.3777
    1048       6.5949
    1049       6.5960
    1050       6.4903
    1051       6.6112
    1052       6.6195
    1053       6.4116
    1054       6.5363
    1055       6.7423
    1056       6.7927
    1057       6.7270
    1058       6.4828
    1059       6.5725
    1060       6.4947
    1061       6.6138
    1062       6.6988
    1063       6.8796
    1064       6.7403
    1065       6.9319
    1066       6.5675
    1067       6.4675
    1068       6.6879
    1069       6.5307
    1070       6.7348
    1071       6.8090
    1072       6.8112
    1073       6.7703
    1074       6.5552
    1075       6.5971
    1076       6.9040
    1077       6.8629
    1078       6.6152
    1079       6.8838
    1080       6.7326
    1081       6.7485
    1082       6.8461
    1083       6.8194
    1084       6.5464
    1085       6.7906
    1086       6.6366
    1087       6.8618
    1088       6.7368
    1089       6.7969
    1090       6.8089
    1091       6.6509
    1092       6.7473
    1093       6.7589
    1094       6.5437
    1095       6.5320
    1096       6.4689
    1097       6.5808
    1098       6.5247
    1099       6.7474
    1100       6.6283
    1101       6.5875
    1102       6.6264
    1103       6.6743
    1104       6.5762
    1105       6.4379
    1106       6.4672
    1107       6.7119
    1108       6.5030
    1109       6.6293
    1110       6.6563
    1111       6.5908
    1112       6.8320
    1113       6.7206
    1114       6.4625
    1115       7.1212
    1116       6.5122
    1117       6.6632
    1118       6.8209
    1119       6.7473
    1120       6.6508
    1121       6.6548
    1122       6.7669
    1123       6.9155
    1124       6.6905
    1125       6.5856
    1126       6.4936
    1127       6.6675
    1128       6.6758
    1129       6.7216
    1130       6.8299
    1131       6.7386
    1132       6.8273
    1133       6.5023
    1134       6.6455
    1135       6.8438
    1136       6.7697
    1137       6.7216
    1138       6.6359
    1139       6.5433
    1140       6.5598
    1141       6.7914
    1142       6.6618
    1143       6.6371
    1144       6.7325
    1145       6.8849
    1146       6.7096
    1147       6.5603
    1148       6.7050
    1149       7.1221
    1150       6.6248
    1151       7.1425
    1152       7.1646
    1153       7.0887
    1154       7.1722
    1155       7.0497
    1156       7.1448
    1157       6.8500
    1158       6.7915
    1159       6.9045
    1160       6.7799
    1161       6.9903
    1162       7.1783
    1163       6.8173
    1164       7.0685
    1165       7.2065
    1166       7.4611
    1167       7.0265
    1168       7.2615
    1169       6.8443
    1170       7.0002
    1171       6.6925
    1172       6.9505
    1173       6.9568
    1174       6.9268
    1175       6.8376
    1176       6.3870
    1177       6.6742
    1178       6.7840
    1179       6.8824
    1180       6.9263
    1181       7.0544
    1182       6.9323
    1183       7.0261
    1184       6.9682
    1185       7.2679
    1186       7.1522
    1187       7.1292
    1188       7.0313
    1189       6.7344
    1190       6.7832
    1191       6.3442
    1192       6.7745
    1193       6.9825
    1194       6.9398
    1195       6.9937
    1196       6.7535
    1197       7.0820
    1198       7.0712
    1199       6.9320
    1200       6.5932
    1201       6.7799
    1202       6.7878
    1203       7.1093
    1204       7.1402
    1205       7.0746
    1206       7.1091
    1207       6.8540
    1208       6.9146
    1209       6.9311
    1210       7.0656
    1211       6.8982
    1212       6.6947
    1213       7.3940
    1214       7.4047
    1215       7.4480
    1216       7.3954
    1217       7.5742
    1218       7.4740
    1219       7.1591
    1220       7.5872
    1221       6.9923
    1222       6.8579
    1223       6.9564
    1224       6.9789
    1225       7.2267
    1226       7.1010
    1227       7.2528
    1228       7.3412
    1229       7.3943
    1230       6.8696
    1231       6.9733
    1232       7.1434
    1233       7.1746
    1234       6.9386
    1235       6.9750
    1236       6.9437
    1237       7.0663
    1238       7.1065
    1239       6.9380
    1240       6.7635
    1241       7.1525
    1242       7.1133
    1243       6.8388
    1244       6.9674
    1245       6.8336
    1246       6.5790
    1247       6.8926
    1248       6.8056
    1249       6.7604
    1250       6.8584
    1251       6.5890
    1252       6.9370
    1253       7.0159
    1254       6.8607
    1255       6.5292
    1256       6.6261
    1257       6.5363
    1258       6.7586
    1259       7.0998
    1260       6.8948
    1261       6.6393
    1262       6.9290
    1263       6.8971
    1264       6.7231
    1265       6.8772
    1266       6.8538
    1267       7.1201
    1268       6.9727
    1269       6.8660
    1270       6.9649
    1271       7.1416
    1272       6.9667
    1273       6.8957
    1274       6.9631
    1275       6.9566
    1276       6.8906
    1277       6.9333
    1278       6.9313
    1279       6.8577
    1280       6.6732
    1281       6.5225
    1282       6.6910
    1283       6.4299
    1284       6.8960
    1285       6.8430
    1286       6.6971
    1287       6.5927
    1288       6.5307
    1289       6.8074
    1290       6.4933
    1291       6.7041
    1292       6.6818
    1293       6.5357
    1294       6.8265
    1295       6.6889
    1296       6.9460
    1297       6.7408
    1298       6.4790
    1299       6.5062
    1300       6.7814
    1301       6.6413
    1302       6.3428
    1303       6.9401
    1304       6.8489
    1305       6.6654
    1306       6.6907
    1307       6.6032
    1308       6.5537
    1309       6.8026
    1310       6.6712
    1311       6.6320
    1312       6.8648
    1313       6.9815
    1314       6.7762
    1315       6.7663
    1316       6.9359
    1317       6.8767
    1318       7.1261
    1319       7.0313
    1320       6.9246
    1321       7.1133
    1322       6.9911
    1323       6.6574
    1324       6.9121
    1325       6.8015
    1326       6.8672
    1327       6.6563
    1328       6.6768
    1329       6.5244
    1330       6.7307
    1331       6.7419
    1332       6.6371
    1333       6.5288
    1334       6.6332
    1335       6.7016
    1336       6.4805
    1337       6.6479
    1338       6.6992
    1339       6.6535
    1340       6.9067
    1341       6.4981
    1342       6.7918
    1343       6.6045
    1344       6.9381
    1345       6.8836
    1346       6.9077
    1347       6.8412
    1348       6.8194
    1349       7.3001
    1350       6.3678
    1351       6.3547
    1352       6.5562
    1353       6.5164
    1354       6.4246
    1355       6.4766
    1356       6.4306
    1357       6.3761
    1358       6.5732
    1359       6.5135
    1360       6.2599
    1361       6.3739
    1362       6.1831
    1363       6.0144
    1364       6.3747
    1365       6.3809
    1366       6.3080
    1367       6.2363
    1368       6.4166
    1369       6.0089
    1370       6.4282
    1371       6.3018
    1372       6.7181
    1373       7.0410
    1374       6.8657
    1375       6.7609
    1376       6.9591
    1377       6.9921
    1378       6.9649
    1379       6.6378
    1380       6.6384
    1381       6.7404
    1382       6.8728
    1383       6.9160
    1384       6.7085
    1385       6.8881
    1386       6.5427
    1387       6.9153
    1388       6.5127
    1389       6.5285
    1390       6.8579
    1391       6.9238
    1392       6.5940
    1393       6.7494
    1394       6.7043
    1395       6.6878
    1396       6.8698
    1397       6.6438
    1398       6.5582
    1399       6.6053
    1400       6.7806
    1401       6.8278
    1402       7.0375
    1403       7.1043
    1404       7.0885
    1405       6.9356
    1406       6.8891
    1407       6.8974
    1408       7.0437
    1409       7.0808
    1410       6.8672
    1411       6.6303
    1412       6.9531
    1413       7.0974
    1414       6.5480
    1415       6.5973
    1416       6.9640
    1417       6.8138
    1418       6.7040
    1419       6.6743
    1420       7.0140
    1421       6.7635
    1422       6.5129
    1423       6.7704
    1424       6.4932
    1425       6.7817
    1426       6.8066
    1427       6.7930
    1428       6.7367
    1429       6.6719
    1430       6.6105
    1431       6.9343
    1432       6.4906
    1433       6.7593
    1434       6.6246
    1435       6.6983
    1436       6.5401
    1437       6.6570
    1438       6.7758
    1439       6.5213
    1440       6.3295
    1441       6.6007
    1442       6.5039
    1443       6.7832
    1444       6.6028
    1445       6.7245
    1446       6.6266
    1447       6.5108
    1448       6.5945
    1449       6.7715
    1450       6.7664
    1451       6.5761
    1452       6.4432
    1453       6.7275
    1454       7.1174
    1455       6.7118
    1456       6.7900
    1457       6.5183
    1458       6.5759
    1459       6.8190
    1460       6.7553
    1461       6.9303
    1462       6.7987
    1463       6.5668
    1464       6.6502
    1465       6.6133
    1466       6.5614
    1467       6.7131
    1468       6.3258
    1469       6.2810
    1470       6.6159
    1471       6.5126
    1472       6.2936
    1473       6.7151
    1474       6.9107
    1475       6.7321
    1476       6.6425
    1477       6.6388
    1478       6.8195
    1479       6.6001
    1480       6.7253
    1481       6.6618
    1482       6.4591
    1483       6.5382
    1484       5.9829
    1485       6.8787
    1486       6.9046
    1487       6.8838
    1488       6.9343
    1489       6.9409
    1490       7.0483
    1491       6.8648
    1492       7.1137
    1493       6.8221
    1494       7.2399
    1495       6.8873
    1496       7.0359
    1497       6.8570
    1498       7.0289
    1499       7.0056
    1500       6.7061
    1501       6.9718
    1502       6.9714
    1503       6.9792
    1504       6.9500
    1505       7.2094
    1506       6.8776
    1507       6.6663
    1508       6.7982
    1509       6.8925
    1510       6.5877
    1511       7.2222
    1512       7.1240
    1513       7.0687
    1514       7.2589
    1515       7.1722
    1516       7.0634
    1517       6.9240
    1518       6.9712
    1519       7.0404
    1520       7.0490
    1521       6.7001
    1522       6.9660
    1523       7.0482
    1524       7.1267
    1525       7.2050
    1526       7.2415
    1527       7.0633
    1528       6.9977
    1529       7.2259
    1530       6.9108
    1531       6.8533
    1532       6.8211
    1533       6.8925
    1534       7.0908
    1535       6.7242
    1536       6.8785
    1537       6.7629
    1538       6.7238
    1539       7.0248
    1540       7.2033
    1541       6.8024
    1542       6.5686
    1543       6.9208
    1544       6.6840
    1545       6.5920
    1546       6.5977
    1547       6.6831
    1548       6.6254
    1549       6.5047
    1550       6.7426
    1551       6.3212
    1552       6.3688
    1553       6.4325
    1554       6.4177
    1555       6.5428
    1556       6.3651
    1557       6.3786
    1558       6.3894
    1559       6.3907
    1560       5.9532
    1561       6.4607
    1562       6.2398
    1563       6.3709
    1564       6.1478
    1565       6.2449
    1566       6.4542
    1567       6.2701
    1568       6.1479
    1569       6.4125
    1570       6.1827
    1571       6.4776
    1572       6.0738
    1573       6.6081
    1574       6.5362
    1575       6.5674
    1576       6.5847
    1577       6.4492
    1578       6.5304
    1579       6.2025
    1580       6.6325
    1581       6.6269
    1582       6.0967
    1583       6.5173
    1584       6.3441
    1585       6.4153
    1586       6.2066
    1587       6.4682
    1588       6.4039
    1589       6.5927
    1590       6.5858
    1591       6.6744
    1592       6.2634
    1593       6.3296
    1594       6.4040
    1595       6.2933
    1596       6.2487
    1597       6.5578
    1598       6.4191
    1599       6.4579
    1600       6.1189
    1601       5.8803
    1602       6.2135
    1603       5.9994
    1604       6.4714
    1605       6.1370
    1606       6.0422
    1607       5.9848
    1608       5.8862
    1609       6.0117
    1610       6.0904
    1611       5.8268
    1612       6.1125
    1613       5.8752
    1614       5.7824
    1615       5.7030
    1616       5.4070
    1617       5.6956
    1618       5.9369
    1619       6.0731
    1620       5.8927
    1621       5.7513
    1622       5.8015
    1623       6.0364
    1624       5.8574
    1625       5.8675
    1626       6.0174
    1627       6.1989
    1628       6.0824
    1629       6.2857
    1630       6.3223
    1631       5.9042
    1632       5.5645
    1633       6.1923
    1634       6.1723
    1635       6.0758
    1636       6.0685
    1637       6.1488
    1638       6.0705
    1639       6.2276
    1640       5.8543
    1641       6.0149
    1642       6.0238
    1643       6.2725
    1644       6.0299
    1645       6.1190
    1646       5.9209
    1647       6.0184
    1648       5.9424
    1649       5.7989
    1650       6.1246
    1651       6.3253
    1652       6.3073
    1653       6.0122
    1654       6.2893
    1655       6.4156
    1656       6.3340
    1657       6.1041
    1658       6.5160
    1659       6.4392
    1660       6.5139
    1661       6.4105
    1662       6.4779
    1663       6.3709
    1664       6.5619
    1665       6.4619
    1666       6.6462
    1667       6.6405
    1668       6.5447
    1669       6.3072
    1670       6.4876
    1671       6.3335
    1672       6.6591
    1673       6.5183
    1674       6.3587
    1675       6.5246
    1676       6.5386
    1677       6.6190
    1678       6.5614
    1679       6.2117
    1680       6.3690
    1681       6.2103
    1682       6.3664
    1683       6.4312
    1684       6.3383
    1685       6.4467
    1686       6.6020
    1687       6.3852
    1688       6.3897
    1689       6.4546
    1690       6.3722
    1691       6.3800
    1692       6.5044
    1693       6.5732
    1694       6.5223
    1695       6.3796
    1696       6.4935
    1697       6.5265
    1698       6.3603
    1699       6.3457
    1700       6.2092
    1701       6.3789
    1702       6.3632
    1703       6.1552
    1704       5.9090
    1705       6.4306
    1706       6.5614
    1707       6.2169
    1708       6.3007
    1709       6.0999
    1710       6.4139
    1711       6.5791
    1712       5.8985
    1713       6.4698
    1714       6.0652
    1715       6.3168
    1716       6.1623
    1717       6.4602
    1718       6.1261
    1719       6.7294
    1720       6.2795
    1721       6.4818
    1722       6.1888
    1723       6.2251
    1724       5.9278
    1725       6.0883
    1726       6.2031
    1727       6.1424
    1728       6.3418
    1729       6.0727
    1730       6.1932
    1731       6.2723
    1732       6.0626
    1733       5.9527
    1734       6.4062
    1735       6.5054
    1736       6.1066
    1737       6.3175
    1738       6.2192
    1739       6.2882
    1740       6.0810
    1741       5.9946
    1742       6.0702
    1743       6.2760
    1744       6.4365
    1745       6.3967
    1746       6.4193
    1747       6.6727
    1748       6.2957
    1749       6.5865
    1750       6.5014
    1751       6.0471
    1752       5.9401
    1753       6.0502
    1754       6.1034
    1755       6.3627
    1756       6.2325
    1757       6.3031
    1758       6.0005
    1759       6.2778
    1760       6.1691
    1761       6.4933
    1762       6.7766
    1763       6.5734
    1764       6.5028
    1765       6.6949
    1766       7.0234
    1767       6.8075
    1768       6.7161
    1769       6.7551
    1770       6.5440
    1771       6.3845
    1772       6.3506
    1773       6.6749
    1774       6.7422
    1775       6.6957
    1776       6.8920
    1777       7.0253
    1778       7.1385
    1779       7.0248
    1780       7.0576
    1781       7.0569
    1782       7.0734
    1783       6.8756
    1784       6.7466
    1785       6.8442
    1786       7.0458
    1787       6.5190
    1788       6.7277
    1789       6.7112
    1790       7.1922
    1791       7.2439
    1792       6.8938
    1793       7.2353
    1794       6.8887
    1795       7.1983
    1796       6.9619
    1797       6.6632
    1798       6.8095
    1799       6.8613
    1800       6.6810
    1801       6.6419
    1802       6.5125
    1803       6.8693
    1804       6.7154
    1805       6.6589
    1806       6.8310
    1807       6.5421
    1808       6.8582
    1809       6.6167
    1810       6.5064
    1811       6.8605
    1812       6.1739
    1813       6.8052
    1814       6.5432
    1815       6.9122
    1816       6.6238
    1817       6.8348
    1818       7.0235
    1819       7.0741
    1820       6.3468
    1821       6.4366
    1822       6.6582
    1823       6.4247
    1824       6.8926
    1825       6.9042
    1826       6.5034
    1827       6.6394
    1828       6.6811
    1829       6.7120
    1830       6.3352
    1831       6.0362
    1832       6.2086
    1833       6.7989
    1834       6.7154
    1835       6.4467
    1836       6.3118
    1837       6.7574
    1838       6.6249
    1839       6.5449
    1840       6.3493
    1841       6.3006
    1842       6.3687
    1843       6.9136
    1844       6.7386
    1845       6.3194
    1846       6.6974
    1847       6.5586
    1848       6.3851
    1849       6.5714
    1850       6.5032
    1851       6.5609
    1852       6.3447
    1853       6.5403
    1854       6.4794
    1855       6.4716
    1856       6.6043
    1857       6.5733
    1858       6.5644
    1859       6.7110
    1860       6.9722
    1861       6.8627
    1862       6.7268
    1863       6.9029
    1864       7.0222
    1865       6.9983
    1866       6.6257
    1867       6.7030
    1868       6.7895
    1869       6.4635
    1870       6.9766
    1871       6.4628
    1872       6.8404
    1873       6.3984
    1874       6.7171
    1875       6.5658
    1876       6.4479
    1877       6.1697
    1878       6.6549
    1879       6.4454
    1880       6.7420
    1881       6.7613
    1882       6.5315
    1883       6.7119
    1884       6.4493
    1885       6.5950
    1886       6.8115
    1887       6.4520
    1888       6.0980
    1889       6.5399
    1890       6.4268
    1891       6.5022
    1892       6.5335
    1893       6.3528
    1894       6.6338
    1895       6.2214
    1896       6.2913
    1897       6.3901
    1898       6.7063
    1899       6.9267
    1900       6.8371
    1901       6.7864
    1902       6.6555
    1903       6.7671
    1904       6.6277
    1905       6.6824
    1906       6.8648
    1907       6.9075
    1908       6.8525
    1909       6.8313
    1910       6.4175
    1911       6.4638
    1912       6.6134
    1913       6.8603
    1914       6.7101
    1915       6.5644
    1916       6.7363
    1917       6.6192
    1918       6.9023
    1919       7.0574
    1920       6.7515
    1921       6.8692
    1922       7.0296
    1923       6.7595
    1924       6.7990
    1925       7.0975
    1926       6.8483
    1927       7.1375
    1928       7.0660
    1929       7.0191
    1930       7.1409
    1931       7.1725
    1932       6.7547
    1933       6.6988
    1934       7.0346
    1935       6.7768
    1936       6.9884
    1937       7.1514
    1938       7.2153
    1939       6.9389
    1940       7.0717
    1941       7.0955
    1942       7.1870
    1943       7.1542
    1944       7.3633
    1945       6.8996
    1946       6.7993
    1947       6.6938
    1948       6.9031
    1949       6.7397
    1950       7.0936
    1951       7.2793
    1952       7.1987
    1953       7.0744
    1954       7.3316
    1955       7.2776
    1956       7.2775
    1957       7.0530
    1958       7.0385
    1959       7.1365
    1960       6.9945
    1961       6.8451
    1962       6.7494
    1963       6.6845
    1964       6.5807
    1965       6.5753
    1966       6.1816
    1967       6.4092
    1968       6.4934
    1969       6.9307
    1970       6.5463
    1971       6.7986
    1972       7.2776
    1973       7.2234
    1974       7.2240
    1975       7.1464
    1976       7.1535
    1977       6.6396
    1978       6.7644
    1979       6.9274
    1980       7.4801
    1981       7.0333
    1982       6.8768
    1983       7.1348
    1984       6.9416
    1985       6.8492
    1986       7.1399
    1987       7.0357
    1988       7.0292
    1989       7.1210
    1990       6.8518
    1991       6.6529
    1992       6.8025
    1993       6.5669
    1994       6.5642
    1995       6.9131
    1996       6.8583
    1997       6.6533
    1998       6.4667
    1999       6.7131
    2000       6.7034
