# Supplementary material for: Polarized benzene rings can promote the interaction between CaM and the CaMBD region of nNOS
Source: Front Mol Neurosci. 2024 Sep 3;17:1461272. doi: 10.3389/fnmol.2024.1461272 (PMC11405375; doi:10.3389/fnmol.2024.1461272)
Supplement: Supplementary file 1 [file Data_Sheet_1.ZIP › Original dataset/Model 3/RMSF/N2-Bond-rmsf.out]

#Res        AtomicFlx
   1.000       4.5810
   2.000       2.7360
   3.000       2.4989
   4.000       2.7260
   5.000       2.5355
   6.000       2.1344
   7.000       1.7413
   8.000       1.4528
   9.000       1.5568
  10.000       1.5112
  11.000       1.4999
  12.000       1.5742
  13.000       0.9942
  14.000       0.8338
  15.000       1.0378
  16.000       1.2049
  17.000       0.7554
  18.000       0.8657
  19.000       1.2510
  20.000       1.1207
  21.000       1.3209
  22.000       1.1109
  23.000       1.0233
  24.000       0.8869
  25.000       0.8625
  26.000       0.7990
  27.000       0.9776
  28.000       1.5090
  29.000       0.7529
  30.000       0.8151
  31.000       0.8620
  32.000       1.1117
  33.000       0.9728
  34.000       1.2804
  35.000       1.7674
  36.000       1.1009
  37.000       1.2309
  38.000       1.2588
  39.000       1.9380
  40.000       2.2394
  41.000       1.8216
  42.000       1.9552
  43.000       2.1958
  44.000       1.7468
  45.000       1.8887
  46.000       1.3152
  47.000       1.7517
  48.000       1.5891
  49.000       1.2530
  50.000       0.9476
  51.000       1.3576
  52.000       1.5478
  53.000       0.9556
  54.000       0.9853
  55.000       1.1563
  56.000       1.2069
  57.000       1.4603
  58.000       1.1687
  59.000       1.0547
  60.000       0.9760
  61.000       0.8008
  62.000       1.1888
  63.000       0.9339
  64.000       0.8690
  65.000       0.7517
  66.000       0.7150
  67.000       1.0162
  68.000       0.8032
  69.000       1.0323
  70.000       1.7653
  71.000       1.0436
  72.000       1.7157
  73.000       1.3847
  74.000       1.7638
  75.000       1.6279
  76.000       1.6206
  77.000       2.3767
  78.000       2.5026
  79.000       1.6535
  80.000       1.9766
  81.000       1.3587
  82.000       1.5673
  83.000       1.2348
  84.000       1.3447
  85.000       1.3406
  86.000       1.0933
  87.000       0.8268
  88.000       1.2983
  89.000       1.2706
  90.000       0.8605
  91.000       0.9186
  92.000       1.2260
  93.000       1.2216
  94.000       1.3509
  95.000       1.1642
  96.000       1.0016
  97.000       0.7968
  98.000       0.8109
  99.000       0.8799
 100.000       1.0200
 101.000       1.0432
 102.000       0.8815
 103.000       0.8667
 104.000       2.0893
 105.000       1.4195
 106.000       1.0358
 107.000       0.9944
 108.000       0.9971
 109.000       1.4876
 110.000       1.1433
 111.000       1.1623
 112.000       1.5187
 113.000       1.2144
 114.000       0.9935
 115.000       1.2686
 116.000       1.4385
 117.000       1.9118
 118.000       1.2699
 119.000       0.9847
 120.000       1.2604
 121.000       1.3435
 122.000       0.9045
 123.000       0.8066
 124.000       1.0773
 125.000       1.3365
 126.000       0.9032
 127.000       0.9249
 128.000       1.2661
 129.000       1.0036
 130.000       1.2591
 131.000       1.0445
 132.000       1.0671
 133.000       1.1475
 134.000       0.7142
 135.000       0.8310
 136.000       1.0231
 137.000       1.5368
 138.000       0.7706
 139.000       0.9481
 140.000       1.1429
 141.000       1.8482
 142.000       1.1150
 143.000       1.0956
 144.000       1.2771
 145.000       1.4284
 146.000       0.8301
 147.000       0.8062
 148.000       0.9275
 149.000       0.9382
 150.000       0.9831
 151.000       0.9923
 152.000       0.7795
 153.000       0.8480
 154.000       1.3370
 155.000       1.4865
 156.000       1.2779
 157.000       0.9989
 158.000       1.0122
 159.000       1.6045
 160.000       1.4820
 161.000       1.2888
 162.000       1.6095
 163.000       1.7280
 164.000       1.5577
 165.000       1.5990
 166.000       1.5345
 167.000       1.6681
