# Supplementary material for: Polarized benzene rings can promote the interaction between CaM and the CaMBD region of nNOS
Source: Front Mol Neurosci. 2024 Sep 3;17:1461272. doi: 10.3389/fnmol.2024.1461272 (PMC11405375; doi:10.3389/fnmol.2024.1461272)
Supplement: Supplementary file 1 [file Data_Sheet_1.ZIP › Original dataset/Model 4/hbond/hbond1.out]

#Frame   HB_00001[UU]
       1            1
       2            1
       3            1
       4            1
       5            1
       6            0
       7            0
       8            2
       9            1
      10            0
      11            1
      12            0
      13            0
      14            0
      15            0
      16            1
      17            0
      18            1
      19            0
      20            0
      21            0
      22            0
      23            1
      24            0
      25            0
      26            0
      27            2
      28            0
      29            0
      30            1
      31            0
      32            1
      33            0
      34            2
      35            0
      36            1
      37            0
      38            0
      39            0
      40            0
      41            0
      42            0
      43            1
      44            0
      45            0
      46            0
      47            1
      48            0
      49            1
      50            2
      51            0
      52            0
      53            1
      54            0
      55            1
      56            1
      57            2
      58            0
      59            2
      60            0
      61            1
      62            0
      63            4
      64            1
      65            0
      66            1
      67            0
      68            0
      69            0
      70            2
      71            1
      72            2
      73            0
      74            1
      75            1
      76            1
      77            2
      78            0
      79            0
      80            0
      81            1
      82            1
      83            1
      84            0
      85            1
      86            1
      87            0
      88            0
      89            0
      90            1
      91            0
      92            1
      93            0
      94            0
      95            1
      96            0
      97            2
      98            0
      99            2
     100            1
     101            0
     102            0
     103            2
     104            0
     105            0
     106            0
     107            2
     108            1
     109            1
     110            0
     111            1
     112            0
     113            4
     114            0
     115            0
     116            0
     117            1
     118            0
     119            0
     120            0
     121            1
     122            2
     123            1
     124            2
     125            1
     126            1
     127            0
     128            0
     129            1
     130            2
     131            1
     132            0
     133            1
     134            1
     135            0
     136            0
     137            1
     138            0
     139            0
     140            2
     141            0
     142            3
     143            0
     144            1
     145            0
     146            1
     147            0
     148            2
     149            0
     150            1
     151            2
     152            1
     153            1
     154            1
     155            1
     156            2
     157            0
     158            1
     159            0
     160            2
     161            1
     162            1
     163            4
     164            1
     165            0
     166            0
     167            1
     168            2
     169            0
     170            0
     171            1
     172            1
     173            0
     174            1
     175            1
     176            1
     177            0
     178            0
     179            2
     180            0
     181            0
     182            1
     183            1
     184            2
     185            0
     186            1
     187            0
     188            0
     189            0
     190            2
     191            1
     192            0
     193            1
     194            2
     195            1
     196            0
     197            1
     198            0
     199            1
     200            0
     201            1
