# Supplementary material for: Polarized benzene rings can promote the interaction between CaM and the CaMBD region of nNOS
Source: Front Mol Neurosci. 2024 Sep 3;17:1461272. doi: 10.3389/fnmol.2024.1461272 (PMC11405375; doi:10.3389/fnmol.2024.1461272)
Supplement: Supplementary file 1 [file Data_Sheet_1.ZIP › Original dataset/Model 4/hbond/hbond2.out]

#Frame   HB_00002[UU]
       1            3
       2            4
       3            3
       4            3
       5            3
       6            2
       7            1
       8            1
       9            3
      10            1
      11            1
      12            1
      13            2
      14            1
      15            1
      16            3
      17            1
      18            2
      19            1
      20            3
      21            2
      22            1
      23            1
      24            2
      25            1
      26            2
      27            3
      28            2
      29            1
      30            1
      31            4
      32            1
      33            2
      34            2
      35            1
      36            2
      37            2
      38            3
      39            2
      40            1
      41            2
      42            2
      43            2
      44            2
      45            1
      46            1
      47            1
      48            1
      49            1
      50            1
      51            1
      52            1
      53            1
      54            1
      55            2
      56            3
      57            1
      58            2
      59            7
      60            4
      61            2
      62            3
      63            6
      64            4
      65            3
      66            3
      67            1
      68            3
      69            3
      70            6
      71            2
      72            4
      73            4
      74            4
      75            1
      76            2
      77            3
      78            2
      79            2
      80            5
      81            3
      82            3
      83            2
      84            2
      85            2
      86            3
      87            1
      88            1
      89            2
      90            1
      91            0
      92            3
      93            3
      94            1
      95            2
      96            3
      97            4
      98            0
      99            1
     100            1
     101            2
     102            2
     103            2
     104            2
     105            2
     106            3
     107            4
     108            3
     109            2
     110            2
     111            3
     112            2
     113            4
     114            3
     115            2
     116            5
     117            3
     118            3
     119            3
     120            3
     121            1
     122            3
     123            4
     124            2
     125            3
     126            2
     127            2
     128            1
     129            3
     130            4
     131            3
     132            3
     133            1
     134            3
     135            3
     136            2
     137            3
     138            1
     139            3
     140            4
     141            2
     142            1
     143            2
     144            3
     145            3
     146            4
     147            3
     148            4
     149            0
     150            4
     151            4
     152            3
     153            2
     154            2
     155            2
     156            0
     157            2
     158            2
     159            1
     160            2
     161            2
     162            4
     163            7
     164            2
     165            5
     166            5
     167            6
     168            5
     169            3
     170            2
     171            5
     172            4
     173            6
     174            4
     175            1
     176            4
     177            2
     178            1
     179            2
     180            3
     181            3
     182            3
     183            2
     184            2
     185            1
     186            1
     187            1
     188            2
     189            2
     190            2
     191            4
     192            4
     193            3
     194            4
     195            3
     196            2
     197            3
     198            1
     199            3
     200            2
     201            0
