# Supplementary material for: Polarized benzene rings can promote the interaction between CaM and the CaMBD region of nNOS
Source: Front Mol Neurosci. 2024 Sep 3;17:1461272. doi: 10.3389/fnmol.2024.1461272 (PMC11405375; doi:10.3389/fnmol.2024.1461272)
Supplement: Supplementary file 1 [file Data_Sheet_1.ZIP › Original dataset/Model 4/hbond/hbond-details-1.out]

#Acceptor            DonorH         Donor   Frames         Frac      AvgDist       AvgAng
LYS_162@HE3     VAL_89@HG23    VAL_89@CG2        6       0.0299       2.8906     150.2216
LYS_162@HE3     VAL_89@HG11    VAL_89@CG1        6       0.0299       2.9298     145.0086
LYS_162@HE3     VAL_89@HG22    VAL_89@CG2        5       0.0249       2.9035     147.0640
LYS_162@HE3     VAL_89@HG21    VAL_89@CG2        4       0.0199       2.8917     139.7824
LEU_163@HA      VAL_89@HG11    VAL_89@CG1        4       0.0199       2.9171     139.2570
LYS_162@HE3       PHE_90@HA     PHE_90@CA        4       0.0199       2.9458     140.3187
GLU_159@HB3     PHE_139@HE1   PHE_139@CE1        4       0.0199       2.9859     141.8679
LYS_156@HE2      MET_143@HA    MET_143@CA        3       0.0149       2.8127     155.8890
LEU_167@HA       ALA_86@HB3     ALA_86@CB        3       0.0149       2.8858     139.6186
LYS_162@HE3     VAL_89@HG13    VAL_89@CG1        3       0.0149       2.9254     153.7220
LEU_167@HA       ALA_86@HB1     ALA_86@CB        3       0.0149       2.9406     142.1819
LYS_166@HD3       ALA_86@HA     ALA_86@CA        3       0.0149       2.9417     142.4206
LYS_155@HE3     MET_107@HE1    MET_107@CE        2       0.0100       2.8661     155.8357
LYS_162@HE3      GLN_39@HB2     GLN_39@CB        2       0.0100       2.8875     142.4140
LEU_167@HD23     LYS_73@HE2     LYS_73@CE        2       0.0100       2.8936     159.3177
SER_164@HB3      LYS_73@HE2     LYS_73@CE        2       0.0100       2.9155     137.8854
GLU_159@HA     LEU_110@HD22   LEU_110@CD2        2       0.0100       2.9401     138.2922
LYS_162@HE3     VAL_89@HG12    VAL_89@CG1        2       0.0100       2.9455     152.8265
LEU_163@HB2      PHE_90@HE1    PHE_90@CE1        2       0.0100       2.9553     148.9035
LEU_163@HD23    ILE_83@HG22    ILE_83@CG2        2       0.0100       2.9583     139.1835
LEU_163@HD11      PHE_87@HA     PHE_87@CA        2       0.0100       2.9797     145.5774
LEU_167@HD21     LYS_73@HE3     LYS_73@CE        2       0.0100       2.9800     144.7480
LEU_163@HD13     PHE_90@HE1    PHE_90@CE1        2       0.0100       2.9805     137.5481
ALA_158@HB2     LEU_37@HD22    LEU_37@CD2        2       0.0100       2.9808     136.5033
LYS_162@HZ2     VAL_89@HG22    VAL_89@CG2        1       0.0050       2.6492     144.9124
LEU_167@O        LYS_73@HZ3     LYS_73@NZ        1       0.0050       2.6788     164.1035
LEU_167@O        LYS_73@HZ2     LYS_73@NZ        1       0.0050       2.7235     139.0818
LEU_167@HD22     LYS_73@HE2     LYS_73@CE        1       0.0050       2.7993     140.6932
LEU_163@HD21    ILE_83@HG21    ILE_83@CG2        1       0.0050       2.8026     135.1567
ALA_165@HB1     GLN_39@HE22    GLN_39@NE2        1       0.0050       2.8094     138.2213
LYS_155@HE2     MET_107@HE1    MET_107@CE        1       0.0050       2.8275     135.4741
LEU_161@HD21     MET_34@HE1     MET_34@CE        1       0.0050       2.8329     137.9445
LYS_156@HB3      MET_70@HE1     MET_70@CE        1       0.0050       2.8331     142.9676
LYS_166@HD3       VAL_89@HB     VAL_89@CB        1       0.0050       2.8372     136.2676
LEU_161@HD11    VAL_33@HG13    VAL_33@CG1        1       0.0050       2.8706     140.3679
LEU_167@HA       ALA_86@HB2     ALA_86@CB        1       0.0050       2.8787     135.1021
LYS_155@HA      GLU_112@HG3    GLU_112@CG        1       0.0050       2.8827     136.4460
LYS_162@HA      LEU_37@HD12    LEU_37@CD1        1       0.0050       2.8829     141.2705
LEU_157@HD12      PHE_66@HZ     PHE_66@CZ        1       0.0050       2.8860     137.2047
LEU_161@HD22     MET_69@HE3     MET_69@CE        1       0.0050       2.8871     138.4533
LEU_163@HA       PHE_90@HE1    PHE_90@CE1        1       0.0050       2.8949     156.9965
LYS_156@HZ2     ALA_145@HB3    ALA_145@CB        1       0.0050       2.8956     149.5519
LYS_162@HZ3     VAL_89@HG23    VAL_89@CG2        1       0.0050       2.9024     145.0803
LYS_156@HE2     MET_142@HG2    MET_142@CG        1       0.0050       2.9028     160.7607
LYS_156@HZ1     ALA_145@HB3    ALA_145@CB        1       0.0050       2.9031     135.5937
LYS_162@HE2       PHE_90@HA     PHE_90@CA        1       0.0050       2.9043     153.8598
ALA_160@HB2      MET_70@HE1     MET_70@CE        1       0.0050       2.9061     148.4583
LYS_166@HE2       ALA_86@HA     ALA_86@CA        1       0.0050       2.9064     144.5920
LEU_163@HD11     PHE_90@HE1    PHE_90@CE1        1       0.0050       2.9079     137.2420
LEU_157@HD22     PHE_66@HE1    PHE_66@CE1        1       0.0050       2.9127     135.5284
LYS_155@HD3     GLU_112@HG3    GLU_112@CG        1       0.0050       2.9152     141.5480
LYS_156@HZ2     ALA_145@HB2    ALA_145@CB        1       0.0050       2.9267     137.6373
LEU_163@HA      VAL_89@HG12    VAL_89@CG1        1       0.0050       2.9282     135.2420
ALA_160@HB3      MET_74@HE1     MET_74@CE        1       0.0050       2.9283     135.1656
LYS_156@HE3      MET_143@HA    MET_143@CA        1       0.0050       2.9313     152.0381
LEU_163@HD13    ILE_83@HG23    ILE_83@CG2        1       0.0050       2.9351     139.8503
LYS_162@HB2    LEU_110@HD22   LEU_110@CD2        1       0.0050       2.9402     140.0447
ALA_158@HB1     LEU_37@HD23    LEU_37@CD2        1       0.0050       2.9404     137.6437
LEU_157@HA       MET_70@HE3     MET_70@CE        1       0.0050       2.9438     135.6651
LEU_163@HD21     MET_74@HE1     MET_74@CE        1       0.0050       2.9483     135.3804
LYS_156@HA      PHE_139@HE1   PHE_139@CE1        1       0.0050       2.9485     135.8705
LEU_161@HD23    VAL_53@HG11    VAL_53@CG1        1       0.0050       2.9497     135.9192
LYS_155@HG2     MET_142@HE2    MET_142@CE        1       0.0050       2.9507     143.5682
LEU_163@HD12      PHE_87@HA     PHE_87@CA        1       0.0050       2.9512     135.3570
ALA_165@HB1      GLN_39@HG2     GLN_39@CG        1       0.0050       2.9532     137.7560
LEU_167@HD12    ILE_83@HG12    ILE_83@CG1        1       0.0050       2.9539     152.3710
LEU_167@HG       LYS_73@HE3     LYS_73@CE        1       0.0050       2.9564     166.5391
ALA_160@HB1     MET_143@HE1    MET_143@CE        1       0.0050       2.9566     146.2585
SER_164@HB3     VAL_53@HG13    VAL_53@CG1        1       0.0050       2.9577     140.1966
LEU_167@HD12    ILE_83@HG13    ILE_83@CG1        1       0.0050       2.9612     141.8711
ALA_165@HB1      MET_34@HE1     MET_34@CE        1       0.0050       2.9664     138.7435
LEU_157@HD13     MET_70@HE1     MET_70@CE        1       0.0050       2.9666     148.0599
LYS_162@HB2     LEU_37@HD23    LEU_37@CD2        1       0.0050       2.9669     135.3150
LEU_163@HD22    PHE_139@HE2   PHE_139@CE2        1       0.0050       2.9672     138.9141
GLU_159@HG3    LEU_110@HD11   LEU_110@CD1        1       0.0050       2.9676     142.4753
LEU_163@HD21     PHE_139@HZ    PHE_139@CZ        1       0.0050       2.9723     136.5993
ALA_158@HB1    LEU_110@HD21   LEU_110@CD2        1       0.0050       2.9736     138.1063
LEU_154@HD23      ALA_13@HA     ALA_13@CA        1       0.0050       2.9761     136.0912
LYS_166@HB2     VAL_89@HG11    VAL_89@CG1        1       0.0050       2.9801     150.1158
LEU_163@HD22     MET_74@HG2     MET_74@CG        1       0.0050       2.9805     143.2517
ALA_158@HB2     LEU_37@HD23    LEU_37@CD2        1       0.0050       2.9813     138.5731
LEU_167@HD22     LYS_73@HG2     LYS_73@CG        1       0.0050       2.9850     142.4221
LEU_157@HD13      PHE_66@HZ     PHE_66@CZ        1       0.0050       2.9871     137.5112
LEU_161@HB3      MET_34@HE1     MET_34@CE        1       0.0050       2.9872     140.2349
LEU_167@HD23    ILE_83@HG12    ILE_83@CG1        1       0.0050       2.9892     135.8604
LEU_167@HD21     LYS_73@HE2     LYS_73@CE        1       0.0050       2.9898     168.9275
LEU_163@HD23     MET_74@HE1     MET_74@CE        1       0.0050       2.9902     138.8817
LYS_166@HB3       ALA_86@HA     ALA_86@CA        1       0.0050       2.9916     135.4878
LEU_157@HD13     PHE_66@HE1    PHE_66@CE1        1       0.0050       2.9922     148.1593
LEU_161@HD21    VAL_53@HG11    VAL_53@CG1        1       0.0050       2.9970     155.0832
LEU_157@HD11     MET_70@HE2     MET_70@CE        1       0.0050       2.9974     140.7935
LEU_163@HD23     MET_74@HG2     MET_74@CG        1       0.0050       2.9974     151.4369
LEU_167@HD13      ILE_83@HA     ILE_83@CA        1       0.0050       2.9999     136.7755
