# Supplementary material for: Polarized benzene rings can promote the interaction between CaM and the CaMBD region of nNOS
Source: Front Mol Neurosci. 2024 Sep 3;17:1461272. doi: 10.3389/fnmol.2024.1461272 (PMC11405375; doi:10.3389/fnmol.2024.1461272)
Supplement: Supplementary file 1 [file Data_Sheet_1.ZIP › Original dataset/Model 4/hbond/hbond-details-2.out]

#Acceptor            DonorH         Donor   Frames         Frac      AvgDist       AvgAng
GLN_39@OE1      LYS_162@HZ2    LYS_162@NZ       58       0.2886       2.7884     160.9498
GLN_39@OE1      LYS_162@HZ1    LYS_162@NZ       54       0.2687       2.7763     159.6036
GLN_39@OE1      LYS_162@HZ3    LYS_162@NZ       48       0.2388       2.7889     156.7314
LEU_37@O        LYS_162@HZ3    LYS_162@NZ       27       0.1343       2.8173     149.8293
LEU_37@O        LYS_162@HZ2    LYS_162@NZ       19       0.0945       2.8393     158.0720
LEU_37@O        LYS_162@HZ1    LYS_162@NZ       15       0.0746       2.8246     157.7302
ALA_145@OXT     LYS_156@HZ3    LYS_156@NZ       14       0.0697       2.7812     152.0284
ALA_145@OXT     LYS_156@HZ2    LYS_156@NZ       13       0.0647       2.8082     151.5457
MET_142@O       LYS_156@HZ1    LYS_156@NZ       12       0.0597       2.8147     151.6076
ALA_145@O       LYS_156@HZ1    LYS_156@NZ        8       0.0398       2.7493     150.3518
ALA_145@O       LYS_156@HZ3    LYS_156@NZ        8       0.0398       2.8043     156.4722
MET_142@O       LYS_156@HZ2    LYS_156@NZ        8       0.0398       2.8302     146.8047
ASN_109@OD1     LYS_162@HZ1    LYS_162@NZ        8       0.0398       2.8445     142.7902
GLU_85@O        LYS_166@HZ3    LYS_166@NZ        7       0.0348       2.8540     158.8599
ALA_145@OXT     LYS_156@HZ1    LYS_156@NZ        6       0.0299       2.7573     146.7329
ASN_109@OD1     LYS_162@HZ2    LYS_162@NZ        6       0.0299       2.7872     157.2045
GLU_85@OE2      LYS_166@HZ1    LYS_166@NZ        6       0.0299       2.7897     149.3036
MET_142@O       LYS_156@HZ3    LYS_156@NZ        6       0.0299       2.8184     147.9277
VAL_89@O        LYS_162@HZ2    LYS_162@NZ        6       0.0299       2.8338     149.7419
GLU_85@O        LYS_166@HZ2    LYS_166@NZ        6       0.0299       2.8465     158.4187
GLU_85@O        LYS_166@HZ1    LYS_166@NZ        6       0.0299       2.8587     166.0090
ALA_145@O       LYS_156@HZ2    LYS_156@NZ        5       0.0249       2.6934     148.4283
VAL_89@O        LYS_162@HZ1    LYS_162@NZ        4       0.0199       2.8503     151.4103
ASN_109@OD1     LYS_162@HZ3    LYS_162@NZ        4       0.0199       2.8754     159.5968
MET_143@HA      LYS_156@HE2    LYS_156@CE        4       0.0199       2.8827     154.6716
VAL_89@HG22     LYS_162@HE3    LYS_162@CE        4       0.0199       2.9187     149.3501
ALA_86@HB3       LEU_167@HA    LEU_167@CA        3       0.0149       2.8677     140.2437
VAL_89@HG13     LYS_162@HE3    LYS_162@CE        3       0.0149       2.9087     152.6801
VAL_89@HG11      LEU_163@HA    LEU_163@CA        3       0.0149       2.9287     142.9584
VAL_89@HG11     LYS_162@HE3    LYS_162@CE        3       0.0149       2.9455     154.3322
PHE_139@HE1     GLU_159@HB3    GLU_159@CB        3       0.0149       2.9670     140.6532
GLU_85@OE2      LYS_166@HZ3    LYS_166@NZ        2       0.0100       2.7695     143.7689
VAL_89@HG23     LYS_162@HE3    LYS_162@CE        2       0.0100       2.8204     139.2595
LYS_73@HE2     LEU_167@HD23   LEU_167@CD2        2       0.0100       2.8418     143.6849
GLU_112@OE1     LYS_155@HZ2    LYS_155@NZ        2       0.0100       2.8862     155.6526
VAL_53@HG13     SER_164@HB3    SER_164@CB        2       0.0100       2.8981     139.7033
MET_143@HA      LYS_156@HE3    LYS_156@CE        2       0.0100       2.9049     135.8824
VAL_89@HG21     LYS_162@HE3    LYS_162@CE        2       0.0100       2.9157     141.3244
PHE_90@HE1      LEU_163@HB2    LEU_163@CB        2       0.0100       2.9194     143.8633
ALA_86@HB2       LEU_167@HA    LEU_167@CA        2       0.0100       2.9333     137.6581
VAL_89@HG12     LYS_162@HE3    LYS_162@CE        2       0.0100       2.9351     149.2523
GLU_112@OE1      LEU_154@H2     LEU_154@N        2       0.0100       2.9698     172.5079
LEU_37@HD23     ALA_158@HB2    ALA_158@CB        2       0.0100       2.9718     141.1805
VAL_89@HG12      LEU_163@HA    LEU_163@CA        2       0.0100       2.9809     146.2430
PHE_90@HE1     LEU_163@HD11   LEU_163@CD1        2       0.0100       2.9831     142.5617
ALA_86@HB1       LEU_167@HA    LEU_167@CA        2       0.0100       2.9899     145.2846
GLU_45@OE1      LYS_166@HZ3    LYS_166@NZ        1       0.0050       2.6838     171.4749
GLU_85@OE2      LYS_166@HZ2    LYS_166@NZ        1       0.0050       2.7297     158.5226
GLU_112@OE2     LYS_155@HZ3    LYS_155@NZ        1       0.0050       2.7300     157.7058
GLU_112@OE1      LEU_154@H3     LEU_154@N        1       0.0050       2.7565     140.2330
LYS_73@HE3     LEU_167@HD22   LEU_167@CD2        1       0.0050       2.7600     139.1615
GLU_112@OE1     LYS_155@HZ3    LYS_155@NZ        1       0.0050       2.7721     172.2074
MET_70@HE1      LYS_156@HB3    LYS_156@CB        1       0.0050       2.7753     136.0117
ALA_145@HB3     LYS_156@HZ2    LYS_156@NZ        1       0.0050       2.7797     143.4147
GLU_85@OE1      LYS_166@HZ2    LYS_166@NZ        1       0.0050       2.7835     137.3760
GLU_112@OE2      LEU_154@H2     LEU_154@N        1       0.0050       2.7855     157.9016
GLU_45@OE1      LYS_166@HZ2    LYS_166@NZ        1       0.0050       2.7876     152.8058
GLU_85@OE1      LYS_166@HZ3    LYS_166@NZ        1       0.0050       2.7933     149.0646
MET_142@HG2     LYS_156@HE2    LYS_156@CE        1       0.0050       2.7934     142.1486
GLU_112@OE2      LEU_154@H1     LEU_154@N        1       0.0050       2.8074     158.7389
ALA_86@HA       LYS_166@HG3    LYS_166@CG        1       0.0050       2.8206     135.2728
PHE_90@HE1     LEU_163@HD13   LEU_163@CD1        1       0.0050       2.8232     135.3790
VAL_89@O        LYS_162@HZ3    LYS_162@NZ        1       0.0050       2.8244     164.5898
MET_143@O       LYS_156@HZ3    LYS_156@NZ        1       0.0050       2.8372     159.5219
GLU_112@OE2      LEU_154@H3     LEU_154@N        1       0.0050       2.8459     137.7165
GLU_85@OE1      LYS_166@HZ1    LYS_166@NZ        1       0.0050       2.8704     154.7176
MET_142@HE2     GLU_159@HB3    GLU_159@CB        1       0.0050       2.8743     135.3379
MET_143@O       LYS_156@HZ1    LYS_156@NZ        1       0.0050       2.8773     153.8781
ILE_83@HG21    LEU_163@HD21   LEU_163@CD2        1       0.0050       2.8805     144.5513
MET_70@HE1     LEU_157@HD13   LEU_157@CD1        1       0.0050       2.8889     138.0333
ALA_86@HA       LYS_166@HD3    LYS_166@CD        1       0.0050       2.8915     141.7299
VAL_33@HG13    LEU_161@HD11   LEU_161@CD1        1       0.0050       2.8955     143.5213
LEU_110@HD22    LYS_162@HB2    LYS_162@CB        1       0.0050       2.8957     135.0305
LYS_73@HE2     LEU_167@HD21   LEU_167@CD2        1       0.0050       2.9036     142.0733
VAL_89@HB       LYS_166@HE3    LYS_166@CE        1       0.0050       2.9048     138.1311
VAL_89@HG11     LYS_166@HB2    LYS_166@CB        1       0.0050       2.9092     140.4026
ILE_83@HG12    LEU_167@HD12   LEU_167@CD1        1       0.0050       2.9114     145.8106
PHE_90@HE2     LEU_163@HD22   LEU_163@CD2        1       0.0050       2.9152     135.9105
PHE_90@HE2      LYS_162@HD3    LYS_162@CD        1       0.0050       2.9206     152.9541
LEU_110@HD11    GLU_159@HG3    GLU_159@CG        1       0.0050       2.9220     137.0827
MET_74@HE3       ALA_160@HA    ALA_160@CA        1       0.0050       2.9270     135.2599
GLN_39@HB2      LYS_162@HE3    LYS_162@CE        1       0.0050       2.9274     167.0316
MET_34@HE3      ALA_165@HB3    ALA_165@CB        1       0.0050       2.9292     135.2660
MET_70@HE1      LEU_157@HB2    LEU_157@CB        1       0.0050       2.9298     140.2206
MET_107@HE2     LYS_155@HE3    LYS_155@CE        1       0.0050       2.9308     139.8982
MET_49@HE3      LEU_161@HB3    LEU_161@CB        1       0.0050       2.9318     137.2671
PHE_139@HE2    LEU_163@HD12   LEU_163@CD1        1       0.0050       2.9345     136.1425
PHE_87@HA      LEU_163@HD22   LEU_163@CD2        1       0.0050       2.9346     135.6857
MET_70@HE1     LEU_157@HD12   LEU_157@CD1        1       0.0050       2.9357     145.6849
PHE_139@HE2    LEU_163@HD22   LEU_163@CD2        1       0.0050       2.9365     138.6342
GLU_45@OE1      LYS_166@HZ1    LYS_166@NZ        1       0.0050       2.9398     161.8677
MET_107@HE1     LYS_155@HE3    LYS_155@CE        1       0.0050       2.9424     143.6088
PHE_90@HE2      LYS_162@HB3    LYS_162@CB        1       0.0050       2.9460     141.1612
ARG_88@HB2      LYS_166@HE2    LYS_166@CE        1       0.0050       2.9468     142.7286
PHE_139@HE2    LEU_163@HD23   LEU_163@CD2        1       0.0050       2.9487     141.2567
PHE_87@HA      LEU_163@HD11   LEU_163@CD1        1       0.0050       2.9518     135.0989
MET_34@HE1     LEU_161@HD21   LEU_161@CD2        1       0.0050       2.9554     155.6858
LEU_37@HD22     ALA_158@HB2    ALA_158@CB        1       0.0050       2.9562     136.3639
PHE_87@HA      LEU_163@HD12   LEU_163@CD1        1       0.0050       2.9570     135.8438
ALA_86@HA       LYS_166@HB3    LYS_166@CB        1       0.0050       2.9617     140.7972
VAL_89@HG22     LYS_166@HD2    LYS_166@CD        1       0.0050       2.9625     142.3646
MET_34@HE3      ALA_165@HB2    ALA_165@CB        1       0.0050       2.9632     156.3306
GLU_112@HG3     LYS_155@HD3    LYS_155@CD        1       0.0050       2.9671     148.6280
LEU_37@HD23     ALA_158@HB1    ALA_158@CB        1       0.0050       2.9674     143.5958
LYS_73@HE2      SER_164@HB3    SER_164@CB        1       0.0050       2.9693     137.5359
VAL_33@HG11    LEU_161@HD11   LEU_161@CD1        1       0.0050       2.9693     136.4480
LYS_73@HE3     LEU_167@HD21   LEU_167@CD2        1       0.0050       2.9708     145.9501
ASN_109@O       LYS_162@HZ3    LYS_162@NZ        1       0.0050       2.9720     137.4627
MET_70@HE2      LYS_156@HG3    LYS_156@CG        1       0.0050       2.9735     154.2205
MET_69@HE2     LEU_161@HD22   LEU_161@CD2        1       0.0050       2.9757     155.1701
MET_74@HE3      ALA_160@HB2    ALA_160@CB        1       0.0050       2.9767     135.2208
ALA_86@HB3       LEU_163@HG    LEU_163@CG        1       0.0050       2.9767     136.5897
MET_34@HE3      LEU_161@HB3    LEU_161@CB        1       0.0050       2.9783     142.4086
MET_142@HE3     GLU_159@HB3    GLU_159@CB        1       0.0050       2.9798     140.3659
PHE_90@HE1     LEU_163@HD23   LEU_163@CD2        1       0.0050       2.9817     140.2452
PHE_139@HZ     LEU_163@HD13   LEU_163@CD1        1       0.0050       2.9833     150.7295
MET_142@HG2     LYS_156@HE3    LYS_156@CE        1       0.0050       2.9857     149.1679
MET_74@HE1     LEU_163@HD23   LEU_163@CD2        1       0.0050       2.9864     138.4419
LEU_110@HD12    GLU_159@HG2    GLU_159@CG        1       0.0050       2.9884     142.8471
MET_142@HG2     LYS_156@HD2    LYS_156@CD        1       0.0050       2.9906     139.4591
GLY_38@O        LYS_162@HZ2    LYS_162@NZ        1       0.0050       2.9939     157.5784
MET_74@HE2     LEU_163@HD22   LEU_163@CD2        1       0.0050       2.9960     138.0738
LEU_110@HD12    LYS_155@HD2    LYS_155@CD        1       0.0050       2.9973     141.0560
LEU_16@HD11    LEU_154@HD11   LEU_154@CD1        1       0.0050       2.9984     139.8903
PHE_139@HZ     LEU_163@HD22   LEU_163@CD2        1       0.0050       2.9985     145.0942
GLN_39@HG2      ALA_165@HB3    ALA_165@CB        1       0.0050       2.9996     137.3147
