# Supplementary material for: Polarized benzene rings can promote the interaction between CaM and the CaMBD region of nNOS
Source: Front Mol Neurosci. 2024 Sep 3;17:1461272. doi: 10.3389/fnmol.2024.1461272 (PMC11405375; doi:10.3389/fnmol.2024.1461272)
Supplement: Supplementary file 1 [file Data_Sheet_1.ZIP › Original dataset/Model 4/MMGBSA/FINAL_DECOMP_MMPBSA.dat]

| Run on Sat Jul  6 09:59:54 2024
|| GB non-polar solvation energies calculated with gbsa=2
idecomp = 2: Per-residue decomp adding 1-4 interactions to EEL and VDW.
Energy Decomposition Analysis (All units kcal/mol): Generalized Born solvent


Complex:
Total Energy Decomposition:
Residue |       Internal      |    van der Waals    |    Electrostatic    |   Polar Solvation   |   Non-Polar Solv.   |       TOTAL
-------------------------------------------------------------------------------------------------------------------------------------------
GLN   1 |   25.413 +/-  3.181 |   -0.063 +/-  1.557 | -194.709 +/- 11.686 |   27.673 +/- 12.133 |    1.557 +/-  0.170 | -140.130 +/-  3.411
LEU   2 |   17.707 +/-  2.761 |   -2.047 +/-  1.693 |  -25.889 +/-  1.894 |   -2.361 +/-  1.505 |    0.442 +/-  0.128 |  -12.148 +/-  3.378
THR   3 |   15.819 +/-  2.655 |   -1.956 +/-  1.178 |  -36.402 +/-  3.681 |   -6.817 +/-  2.546 |    0.518 +/-  0.112 |  -28.837 +/-  3.302
GLU   4 |   18.737 +/-  2.725 |   -1.472 +/-  1.546 |   59.351 +/-  8.243 | -134.172 +/-  7.803 |    1.027 +/-  0.062 |  -56.529 +/-  2.706
GLU   5 |   17.620 +/-  2.884 |   -1.759 +/-  0.973 |   79.343 +/-  9.679 | -151.568 +/-  9.730 |    1.016 +/-  0.072 |  -55.348 +/-  2.759
GLN   6 |   24.234 +/-  3.219 |   -4.543 +/-  1.359 |  -71.055 +/-  4.857 |   -9.481 +/-  4.176 |    0.578 +/-  0.129 |  -60.267 +/-  3.459
ILE   7 |   17.682 +/-  2.583 |   -3.264 +/-  1.488 |  -14.331 +/-  1.214 |   -0.195 +/-  0.692 |    0.336 +/-  0.087 |    0.229 +/-  2.693
ALA   8 |    7.627 +/-  1.885 |   -2.984 +/-  0.753 |   -9.275 +/-  1.404 |   -0.793 +/-  1.182 |    0.402 +/-  0.048 |   -5.024 +/-  1.816
GLU   9 |   17.983 +/-  2.805 |   -3.354 +/-  1.334 |   87.189 +/-  8.003 | -159.631 +/-  7.620 |    0.837 +/-  0.076 |  -56.976 +/-  2.530
PHE  10 |   17.507 +/-  2.805 |   -5.470 +/-  1.169 |   -1.441 +/-  1.191 |   -2.510 +/-  0.754 |    0.229 +/-  0.091 |    8.316 +/-  3.042
LYS  11 |   18.151 +/-  2.799 |   -3.669 +/-  1.459 |  -85.825 +/-  6.367 |   48.869 +/-  6.844 |    0.938 +/-  0.091 |  -21.536 +/-  3.534
GLU  12 |   17.537 +/-  2.301 |   -2.914 +/-  1.309 |   71.853 +/-  7.490 | -151.440 +/-  7.252 |    0.797 +/-  0.068 |  -64.166 +/-  2.378
ALA  13 |    7.870 +/-  1.937 |   -4.644 +/-  0.883 |   -5.835 +/-  1.270 |   -0.161 +/-  0.703 |    0.094 +/-  0.049 |   -2.676 +/-  2.185
PHE  14 |   16.949 +/-  3.089 |   -7.832 +/-  1.372 |   -7.377 +/-  1.480 |   -3.639 +/-  0.841 |    0.135 +/-  0.092 |   -1.764 +/-  3.509
SER  15 |   12.112 +/-  2.232 |   -3.466 +/-  1.024 |   -8.200 +/-  3.016 |   -6.791 +/-  2.847 |    0.374 +/-  0.059 |   -5.970 +/-  2.455
LEU  16 |   17.250 +/-  3.055 |   -1.474 +/-  1.265 |  -31.268 +/-  3.063 |   -0.724 +/-  2.007 |    0.770 +/-  0.134 |  -15.447 +/-  3.735
PHE  17 |   17.911 +/-  2.888 |   -5.769 +/-  1.223 |  -12.310 +/-  2.399 |   -0.959 +/-  1.096 |    0.033 +/-  0.028 |   -1.094 +/-  3.318
ASP  18 |   43.787 +/-  3.089 |   -4.338 +/-  1.591 |  -56.760 +/-  6.998 | -116.444 +/-  6.204 |    0.075 +/-  0.037 | -133.681 +/-  3.107
LYS  19 |   19.043 +/-  3.447 |   -2.533 +/-  1.486 |  -87.339 +/- 14.813 |   57.952 +/- 17.053 |    0.858 +/-  0.131 |  -12.020 +/-  4.745
ASP  20 |   39.301 +/-  3.485 |    2.641 +/-  1.842 |  -81.917 +/-  6.793 | -116.782 +/-  4.702 |    0.657 +/-  0.028 | -156.101 +/-  3.038
GLY  21 |    5.474 +/-  1.900 |   -0.015 +/-  0.750 |  -14.780 +/-  1.194 |   -1.654 +/-  0.546 |    0.574 +/-  0.027 |  -10.401 +/-  2.020
ASP  22 |   40.875 +/-  3.780 |    0.562 +/-  1.597 |  -77.933 +/-  5.704 | -119.324 +/-  3.877 |    0.579 +/-  0.026 | -155.240 +/-  3.748
GLY  23 |    5.317 +/-  1.624 |   -1.848 +/-  0.849 |  -12.855 +/-  1.324 |   -0.094 +/-  0.995 |    0.226 +/-  0.054 |   -9.255 +/-  1.811
THR  24 |   27.620 +/-  3.247 |   -0.259 +/-  1.457 | -126.710 +/-  3.902 |   -4.666 +/-  1.184 |    0.393 +/-  0.077 | -103.622 +/-  3.452
ILE  25 |   22.742 +/-  3.131 |   -5.726 +/-  1.766 |   -0.746 +/-  1.060 |   -2.718 +/-  0.624 |    0.086 +/-  0.060 |   13.636 +/-  3.323
THR  26 |   17.340 +/-  2.710 |   -2.336 +/-  1.311 |  -30.896 +/-  2.348 |  -10.980 +/-  2.313 |    0.544 +/-  0.051 |  -26.328 +/-  2.578
THR  27 |   16.205 +/-  2.529 |   -3.045 +/-  1.267 |  -20.810 +/-  3.903 |  -10.568 +/-  2.386 |    0.399 +/-  0.130 |  -17.819 +/-  2.501
LYS  28 |   18.331 +/-  3.215 |   -1.657 +/-  1.205 |  -51.668 +/-  5.500 |   16.439 +/-  5.873 |    1.321 +/-  0.071 |  -17.234 +/-  3.824
GLU  29 |   46.998 +/-  3.761 |   -3.686 +/-  1.732 |  -90.725 +/-  6.497 | -106.747 +/-  5.128 |    0.054 +/-  0.024 | -154.106 +/-  3.784
LEU  30 |   16.240 +/-  2.726 |   -6.273 +/-  1.382 |  -34.202 +/-  1.428 |    2.172 +/-  0.697 |    0.008 +/-  0.015 |  -22.055 +/-  3.037
GLY  31 |    5.090 +/-  1.597 |   -3.644 +/-  0.731 |  -13.068 +/-  1.145 |   -0.874 +/-  0.748 |    0.060 +/-  0.045 |  -12.437 +/-  1.746
THR  32 |   15.707 +/-  2.338 |   -3.467 +/-  1.108 |  -38.439 +/-  2.952 |    1.350 +/-  2.350 |    0.378 +/-  0.094 |  -24.471 +/-  2.998
VAL  33 |   14.264 +/-  2.335 |   -4.265 +/-  1.284 |  -31.138 +/-  1.600 |    3.822 +/-  0.952 |    0.078 +/-  0.038 |  -17.239 +/-  2.575
MET  34 |   16.268 +/-  2.618 |   -9.564 +/-  1.233 |   -7.185 +/-  1.642 |    1.372 +/-  0.962 |    0.006 +/-  0.012 |    0.896 +/-  2.611
ARG  35 |   22.790 +/-  4.143 |   -4.582 +/-  1.587 | -225.077 +/- 11.884 |   29.645 +/- 10.945 |    1.133 +/-  0.204 | -176.092 +/-  3.688
SER  36 |   12.073 +/-  2.340 |   -2.436 +/-  0.887 |  -12.234 +/-  3.866 |   -8.401 +/-  3.635 |    0.513 +/-  0.113 |  -10.485 +/-  2.471
LEU  37 |   16.429 +/-  2.557 |   -4.708 +/-  1.503 |  -32.382 +/-  2.839 |    1.150 +/-  1.219 |    0.081 +/-  0.037 |  -19.430 +/-  3.300
GLY  38 |    5.497 +/-  1.795 |   -2.116 +/-  0.702 |  -11.209 +/-  2.046 |   -1.554 +/-  1.713 |    0.204 +/-  0.075 |   -9.178 +/-  1.798
GLN  39 |   23.926 +/-  2.950 |   -4.324 +/-  1.571 |  -78.064 +/-  3.245 |   -2.907 +/-  2.081 |    0.308 +/-  0.079 |  -61.061 +/-  2.970
ASN  40 |   22.923 +/-  2.750 |   -1.025 +/-  1.413 |  -73.200 +/-  3.708 |  -11.653 +/-  3.463 |    0.718 +/-  0.149 |  -62.236 +/-  2.724
PRO  41 |   21.032 +/-  2.067 |   -4.850 +/-  1.083 |  -11.109 +/-  2.404 |    1.936 +/-  2.105 |    0.105 +/-  0.079 |    7.114 +/-  2.481
THR  42 |   16.427 +/-  2.366 |   -1.186 +/-  1.278 |  -31.045 +/-  3.440 |   -9.266 +/-  2.829 |    0.655 +/-  0.070 |  -24.415 +/-  2.841
GLU  43 |   18.255 +/-  3.119 |   -0.964 +/-  1.458 |   50.626 +/-  8.219 | -123.631 +/-  8.286 |    1.041 +/-  0.095 |  -54.674 +/-  2.976
ALA  44 |    7.288 +/-  2.029 |   -1.794 +/-  0.803 |    0.279 +/-  1.493 |   -7.826 +/-  1.326 |    0.542 +/-  0.049 |   -1.512 +/-  2.304
GLU  45 |   17.835 +/-  2.789 |   -3.786 +/-  1.499 |   83.028 +/- 12.800 | -151.431 +/- 12.850 |    0.669 +/-  0.134 |  -53.685 +/-  2.688
LEU  46 |   16.728 +/-  2.832 |   -6.165 +/-  1.578 |  -29.470 +/-  1.375 |   -3.710 +/-  0.792 |    0.105 +/-  0.060 |  -22.512 +/-  3.020
GLN  47 |   23.969 +/-  2.668 |   -3.353 +/-  1.281 |  -76.379 +/-  4.639 |  -10.518 +/-  4.305 |    0.833 +/-  0.113 |  -65.449 +/-  3.050
ASP  48 |   14.607 +/-  2.833 |   -3.422 +/-  0.888 |  100.001 +/-  6.118 | -173.465 +/-  5.902 |    0.685 +/-  0.052 |  -61.594 +/-  2.435
MET  49 |   15.445 +/-  2.836 |   -8.393 +/-  1.383 |   -7.252 +/-  1.869 |   -1.912 +/-  1.547 |    0.076 +/-  0.041 |   -2.036 +/-  2.930
ILE  50 |   18.950 +/-  3.133 |   -6.261 +/-  1.709 |  -11.293 +/-  1.284 |   -2.382 +/-  0.756 |    0.043 +/-  0.038 |   -0.943 +/-  2.853
ASN  51 |   21.634 +/-  3.218 |   -4.800 +/-  0.800 |  -89.175 +/-  3.657 |   -7.985 +/-  3.474 |    0.576 +/-  0.062 |  -79.750 +/-  2.873
GLU  52 |   17.647 +/-  2.876 |   -3.627 +/-  1.245 |  121.805 +/-  8.747 | -192.830 +/-  8.406 |    0.585 +/-  0.108 |  -56.421 +/-  3.063
VAL  53 |   16.666 +/-  2.471 |   -4.830 +/-  1.297 |  -29.772 +/-  1.506 |    0.336 +/-  0.774 |    0.014 +/-  0.012 |  -17.586 +/-  2.459
ASP  54 |   36.201 +/-  2.847 |   -4.870 +/-  1.401 |  -35.839 +/-  6.099 | -140.903 +/-  5.460 |    0.069 +/-  0.024 | -145.343 +/-  3.211
ALA  55 |    7.524 +/-  2.200 |   -1.380 +/-  0.947 |   -5.501 +/-  1.357 |   -1.417 +/-  0.718 |    0.403 +/-  0.049 |   -0.373 +/-  2.358
ASP  56 |   46.015 +/-  3.224 |    1.263 +/-  1.669 |  -57.969 +/-  7.106 | -135.437 +/-  5.104 |    0.610 +/-  0.026 | -145.518 +/-  3.198
GLY  57 |    5.350 +/-  1.708 |   -0.182 +/-  0.571 |  -11.099 +/-  0.928 |   -2.142 +/-  0.581 |    0.636 +/-  0.035 |   -7.437 +/-  1.528
ASN  58 |   35.647 +/-  3.278 |    0.957 +/-  1.719 | -177.332 +/-  3.358 |   -5.351 +/-  1.336 |    0.584 +/-  0.026 | -145.494 +/-  3.057
GLY  59 |    6.090 +/-  1.858 |   -2.054 +/-  0.826 |  -13.330 +/-  1.168 |    1.421 +/-  0.874 |    0.122 +/-  0.035 |   -7.751 +/-  1.887
THR  60 |   27.257 +/-  3.541 |   -1.822 +/-  1.572 | -119.263 +/-  2.998 |   -5.812 +/-  1.994 |    0.420 +/-  0.068 |  -99.219 +/-  3.222
ILE  61 |   21.419 +/-  3.494 |   -7.219 +/-  1.443 |   -2.628 +/-  1.362 |   -1.806 +/-  1.131 |    0.041 +/-  0.036 |    9.807 +/-  3.362
ASP  62 |   15.514 +/-  3.128 |   -3.152 +/-  1.451 |   62.155 +/-  6.458 | -142.794 +/-  6.387 |    0.520 +/-  0.043 |  -67.758 +/-  3.492
PHE  63 |   19.311 +/-  3.001 |   -4.365 +/-  1.257 |    1.327 +/-  1.957 |   -2.797 +/-  1.245 |    0.301 +/-  0.063 |   13.777 +/-  3.150
PRO  64 |   20.893 +/-  2.282 |   -3.566 +/-  0.768 |  -12.371 +/-  2.140 |   -1.000 +/-  1.129 |    0.657 +/-  0.046 |    4.613 +/-  2.761
GLU  65 |   52.896 +/-  2.996 |   -3.421 +/-  1.877 |  -67.013 +/-  5.260 | -128.752 +/-  4.696 |    0.033 +/-  0.012 | -146.257 +/-  3.024
PHE  66 |   16.140 +/-  2.661 |   -8.938 +/-  1.063 |   -6.749 +/-  1.135 |   -2.503 +/-  0.603 |    0.001 +/-  0.003 |   -2.048 +/-  2.984
LEU  67 |   16.708 +/-  2.611 |   -5.564 +/-  1.212 |  -31.995 +/-  1.543 |   -1.035 +/-  0.814 |    0.166 +/-  0.067 |  -21.720 +/-  2.854
THR  68 |   15.587 +/-  2.661 |   -3.825 +/-  0.831 |  -40.843 +/-  2.940 |   -0.097 +/-  1.990 |    0.253 +/-  0.084 |  -28.924 +/-  2.874
MET  69 |   15.138 +/-  2.864 |   -8.923 +/-  1.080 |   -5.863 +/-  1.386 |   -0.915 +/-  1.207 |    0.011 +/-  0.012 |   -0.553 +/-  2.772
MET  70 |   16.534 +/-  2.675 |   -7.583 +/-  1.411 |   -6.889 +/-  2.002 |   -3.535 +/-  1.676 |    0.104 +/-  0.074 |   -1.369 +/-  2.940
ALA  71 |    9.054 +/-  2.184 |   -2.548 +/-  0.969 |    3.344 +/-  1.825 |   -0.584 +/-  1.685 |    0.102 +/-  0.063 |    9.367 +/-  2.613
ARG  72 |   23.390 +/-  4.037 |   -4.536 +/-  1.645 | -247.932 +/- 11.625 |   62.831 +/- 10.784 |    1.021 +/-  0.183 | -165.226 +/-  3.917
LYS  73 |   18.197 +/-  4.069 |   -4.732 +/-  1.265 | -152.325 +/-  9.170 |  122.308 +/-  8.514 |    0.417 +/-  0.096 |  -16.134 +/-  4.487
MET  74 |   16.572 +/-  2.401 |   -7.738 +/-  1.062 |    0.224 +/-  1.678 |   -5.418 +/-  1.506 |    0.045 +/-  0.032 |    3.685 +/-  2.710
LYS  75 |   18.330 +/-  2.907 |   -4.647 +/-  1.757 | -118.703 +/- 14.073 |   86.460 +/- 12.712 |    0.499 +/-  0.135 |  -18.062 +/-  3.787
ASP  76 |   16.052 +/-  2.977 |   -1.540 +/-  1.268 |   72.210 +/- 12.919 | -152.362 +/- 14.575 |    0.742 +/-  0.125 |  -64.897 +/-  3.227
THR  77 |   15.782 +/-  2.304 |   -2.156 +/-  1.274 |  -30.039 +/-  2.261 |  -10.390 +/-  1.719 |    0.365 +/-  0.074 |  -26.439 +/-  2.631
ASP  78 |   15.168 +/-  2.583 |    0.142 +/-  1.016 |  106.480 +/-  7.292 | -180.587 +/-  7.439 |    1.102 +/-  0.052 |  -57.695 +/-  2.498
SER  79 |   12.494 +/-  2.388 |   -1.459 +/-  1.249 |  -13.634 +/-  2.703 |   -7.067 +/-  1.839 |    0.353 +/-  0.091 |   -9.312 +/-  2.643
GLU  80 |   18.986 +/-  2.660 |   -3.147 +/-  1.272 |  108.595 +/-  8.046 | -182.459 +/-  7.562 |    0.696 +/-  0.140 |  -57.330 +/-  2.555
GLU  81 |   17.185 +/-  2.620 |   -2.103 +/-  1.469 |   84.454 +/- 13.330 | -159.149 +/- 12.232 |    0.815 +/-  0.097 |  -58.797 +/-  2.714
GLU  82 |   18.162 +/-  2.818 |   -3.264 +/-  1.273 |  120.600 +/-  7.230 | -190.704 +/-  7.326 |    0.746 +/-  0.058 |  -54.460 +/-  2.896
ILE  83 |   17.794 +/-  2.680 |   -5.081 +/-  1.590 |   -7.904 +/-  1.303 |    1.240 +/-  0.803 |    0.028 +/-  0.021 |    6.076 +/-  2.889
ARG  84 |   22.480 +/-  3.656 |   -5.536 +/-  1.380 | -322.179 +/- 20.621 |  116.862 +/- 17.372 |    0.804 +/-  0.153 | -187.569 +/-  4.966
GLU  85 |   17.400 +/-  2.915 |   -3.306 +/-  1.300 |   59.115 +/- 14.084 | -139.080 +/- 12.324 |    0.683 +/-  0.097 |  -65.188 +/-  3.712
ALA  86 |    7.408 +/-  1.930 |   -4.835 +/-  0.956 |  -10.459 +/-  1.169 |    4.101 +/-  0.602 |    0.017 +/-  0.015 |   -3.768 +/-  2.022
PHE  87 |   17.366 +/-  3.372 |   -6.342 +/-  1.454 |   -3.545 +/-  1.224 |    1.131 +/-  0.711 |    0.072 +/-  0.029 |    8.682 +/-  3.227
ARG  88 |   23.072 +/-  3.978 |   -4.197 +/-  1.490 | -281.490 +/-  9.808 |   84.461 +/-  8.008 |    0.922 +/-  0.102 | -177.232 +/-  3.509
VAL  89 |   16.108 +/-  3.040 |   -3.985 +/-  1.304 |  -34.328 +/-  2.333 |    2.156 +/-  1.669 |    0.148 +/-  0.051 |  -19.902 +/-  3.114
PHE  90 |   16.580 +/-  3.322 |   -6.761 +/-  1.058 |  -10.516 +/-  0.964 |   -1.685 +/-  0.760 |    0.056 +/-  0.021 |   -2.325 +/-  3.390
ASP  91 |   34.488 +/-  2.524 |   -3.684 +/-  1.693 |  -74.277 +/-  6.281 |  -96.694 +/-  4.937 |    0.101 +/-  0.023 | -140.067 +/-  3.723
LYS  92 |   18.421 +/-  3.412 |   -0.112 +/-  1.571 |  -73.820 +/-  6.829 |   36.569 +/-  7.518 |    1.163 +/-  0.168 |  -17.778 +/-  4.007
ASP  93 |   41.828 +/-  3.626 |   -0.192 +/-  1.282 |  -93.007 +/-  4.811 |  -94.838 +/-  3.081 |    0.648 +/-  0.025 | -145.561 +/-  2.687
GLY  94 |    5.666 +/-  1.864 |   -0.083 +/-  0.740 |  -11.422 +/-  1.198 |   -4.121 +/-  0.508 |    0.566 +/-  0.026 |   -9.395 +/-  1.884
ASN  95 |   34.406 +/-  3.197 |   -0.598 +/-  1.396 | -177.024 +/-  3.034 |   -8.515 +/-  1.508 |    0.627 +/-  0.054 | -151.104 +/-  3.094
GLY  96 |    5.790 +/-  1.383 |   -2.532 +/-  0.797 |  -10.533 +/-  1.285 |   -2.147 +/-  1.052 |    0.120 +/-  0.037 |   -9.302 +/-  1.563
TYR  97 |   27.991 +/-  3.382 |   -1.486 +/-  1.578 | -120.210 +/-  2.887 |   -6.689 +/-  1.935 |    0.615 +/-  0.106 |  -99.779 +/-  3.715
ILE  98 |   21.748 +/-  2.985 |   -5.907 +/-  1.417 |   -6.511 +/-  2.652 |    2.047 +/-  1.525 |    0.050 +/-  0.034 |   11.427 +/-  3.776
SER  99 |   12.932 +/-  2.468 |   -2.128 +/-  1.544 |   -9.938 +/-  2.686 |   -9.126 +/-  2.103 |    0.329 +/-  0.078 |   -7.931 +/-  3.294
ALA 100 |    7.980 +/-  2.006 |   -2.659 +/-  1.022 |   -1.892 +/-  2.058 |   -3.159 +/-  1.255 |    0.266 +/-  0.086 |    0.536 +/-  2.555
ALA 101 |    7.471 +/-  1.846 |   -1.977 +/-  0.884 |   -3.198 +/-  1.225 |   -3.795 +/-  0.994 |    0.539 +/-  0.105 |   -0.960 +/-  2.225
GLU 102 |   36.863 +/-  3.345 |   -2.998 +/-  1.734 |  -83.127 +/-  5.371 |  -88.837 +/-  4.048 |    0.069 +/-  0.033 | -138.030 +/-  3.409
LEU 103 |   17.909 +/-  3.081 |   -5.468 +/-  1.506 |  -26.478 +/-  1.337 |    0.871 +/-  0.765 |    0.055 +/-  0.035 |  -13.111 +/-  3.468
ARG 104 |   22.552 +/-  3.259 |   -5.603 +/-  1.562 | -263.204 +/- 15.024 |   66.773 +/- 13.469 |    0.755 +/-  0.184 | -178.727 +/-  3.764
HIE 105 |   33.734 +/-  2.977 |   -5.348 +/-  0.957 |  -21.349 +/-  2.570 |   -9.021 +/-  2.030 |    0.764 +/-  0.105 |   -1.219 +/-  3.164
VAL 106 |   14.269 +/-  2.188 |   -3.788 +/-  1.406 |  -30.792 +/-  1.300 |    1.473 +/-  0.690 |    0.080 +/-  0.025 |  -18.758 +/-  2.338
MET 107 |   16.204 +/-  2.644 |   -8.265 +/-  1.173 |  -10.803 +/-  1.875 |   -1.828 +/-  1.011 |    0.075 +/-  0.045 |   -4.618 +/-  2.694
THR 108 |   15.725 +/-  2.736 |   -2.791 +/-  0.986 |  -33.563 +/-  1.591 |   -4.990 +/-  1.646 |    0.598 +/-  0.064 |  -25.020 +/-  2.883
ASN 109 |   21.615 +/-  2.597 |   -4.533 +/-  1.299 |  -84.191 +/-  3.751 |   -6.962 +/-  2.746 |    0.320 +/-  0.093 |  -73.751 +/-  2.642
LEU 110 |   16.038 +/-  2.961 |   -5.091 +/-  1.501 |  -29.876 +/-  1.473 |   -0.537 +/-  1.204 |    0.085 +/-  0.041 |  -19.381 +/-  2.872
GLY 111 |    5.986 +/-  1.933 |   -0.964 +/-  0.608 |  -13.702 +/-  1.683 |   -2.254 +/-  1.478 |    0.450 +/-  0.068 |  -10.485 +/-  1.930
GLU 112 |   17.858 +/-  2.800 |   -3.764 +/-  1.366 |   60.788 +/-  9.801 | -124.327 +/-  9.497 |    0.407 +/-  0.067 |  -49.038 +/-  2.787
LYS 113 |   17.578 +/-  3.355 |   -0.698 +/-  1.121 |  -73.551 +/- 12.790 |   43.482 +/- 12.925 |    1.434 +/-  0.115 |  -11.756 +/-  3.993
LEU 114 |   16.633 +/-  2.611 |   -2.713 +/-  1.538 |  -31.402 +/-  2.325 |   -3.439 +/-  1.988 |    0.363 +/-  0.110 |  -20.558 +/-  2.700
THR 115 |   16.066 +/-  2.681 |   -2.606 +/-  1.248 |  -32.973 +/-  2.693 |   -8.240 +/-  2.420 |    0.361 +/-  0.061 |  -27.392 +/-  2.871
ASP 116 |   14.751 +/-  2.919 |    0.185 +/-  1.177 |   74.864 +/-  9.458 | -151.524 +/-  9.445 |    1.060 +/-  0.081 |  -60.664 +/-  2.687
GLU 117 |   18.553 +/-  2.663 |   -0.037 +/-  1.232 |   91.826 +/-  6.421 | -166.593 +/-  6.495 |    1.102 +/-  0.074 |  -55.149 +/-  2.886
GLU 118 |   17.698 +/-  2.764 |   -2.857 +/-  1.251 |   92.152 +/-  9.228 | -160.507 +/-  8.875 |    0.732 +/-  0.092 |  -52.782 +/-  2.753
VAL 119 |   14.332 +/-  2.222 |   -3.056 +/-  1.280 |  -28.071 +/-  1.593 |   -1.952 +/-  0.909 |    0.170 +/-  0.098 |  -18.577 +/-  2.529
ASP 120 |   14.200 +/-  2.700 |   -3.162 +/-  1.049 |   64.123 +/- 10.697 | -142.044 +/-  9.643 |    0.577 +/-  0.113 |  -66.306 +/-  3.174
GLU 121 |   17.149 +/-  2.740 |   -3.105 +/-  1.395 |   78.174 +/-  8.213 | -151.484 +/-  7.780 |    0.664 +/-  0.063 |  -58.602 +/-  2.590
MET 122 |   15.901 +/-  2.838 |   -6.950 +/-  1.113 |   -6.330 +/-  1.373 |   -2.943 +/-  0.932 |    0.339 +/-  0.115 |    0.017 +/-  2.917
ILE 123 |   17.748 +/-  2.919 |   -4.914 +/-  1.543 |   -2.920 +/-  1.216 |   -3.364 +/-  0.836 |    0.048 +/-  0.046 |    6.598 +/-  3.009
ARG 124 |   23.113 +/-  3.954 |   -4.180 +/-  1.690 | -312.938 +/- 14.927 |  106.944 +/- 12.780 |    1.000 +/-  0.140 | -186.061 +/-  3.500
GLU 125 |   18.209 +/-  2.831 |   -1.983 +/-  1.272 |  100.242 +/- 10.203 | -180.371 +/-  9.413 |    1.015 +/-  0.099 |  -62.887 +/-  3.349
ALA 126 |    7.891 +/-  2.290 |   -2.657 +/-  0.759 |   -4.688 +/-  1.202 |   -3.811 +/-  0.925 |    0.259 +/-  0.067 |   -3.007 +/-  2.164
ASP 127 |   29.477 +/-  2.504 |   -1.875 +/-  1.671 |  -26.234 +/-  6.454 | -151.239 +/-  5.220 |    0.117 +/-  0.027 | -149.755 +/-  3.325
ILE 128 |   20.034 +/-  2.544 |   -1.640 +/-  1.473 |  -15.670 +/-  1.703 |   -0.807 +/-  0.891 |    0.653 +/-  0.057 |    2.569 +/-  2.575
ASP 129 |   45.925 +/-  3.651 |    0.583 +/-  1.784 |  -49.020 +/-  8.641 | -147.909 +/-  6.275 |    0.475 +/-  0.047 | -149.947 +/-  3.005
GLY 130 |    5.734 +/-  1.781 |    0.132 +/-  0.727 |  -14.983 +/-  1.326 |   -1.984 +/-  0.579 |    0.619 +/-  0.027 |  -10.482 +/-  1.810
ASP 131 |   42.492 +/-  4.099 |    1.328 +/-  1.726 |  -50.722 +/-  6.983 | -139.954 +/-  4.459 |    0.554 +/-  0.031 | -146.302 +/-  3.313
GLY 132 |    5.587 +/-  1.667 |   -2.370 +/-  0.790 |  -13.462 +/-  1.368 |    0.967 +/-  1.002 |    0.160 +/-  0.053 |   -9.118 +/-  1.875
GLN 133 |   35.341 +/-  3.368 |   -1.277 +/-  1.703 | -167.706 +/-  4.191 |   -7.908 +/-  2.564 |    0.471 +/-  0.090 | -141.080 +/-  3.620
VAL 134 |   16.585 +/-  2.511 |   -4.098 +/-  1.450 |  -20.688 +/-  2.307 |    1.565 +/-  1.485 |    0.169 +/-  0.047 |   -6.466 +/-  2.959
ASN 135 |   21.979 +/-  2.671 |   -4.539 +/-  1.264 |  -83.764 +/-  2.526 |  -11.412 +/-  1.919 |    0.300 +/-  0.057 |  -77.435 +/-  2.659
TYR 136 |   17.442 +/-  2.886 |   -6.469 +/-  1.395 |  -26.377 +/-  2.326 |   -7.843 +/-  2.036 |    0.202 +/-  0.140 |  -23.045 +/-  2.997
GLU 137 |   18.023 +/-  3.162 |   -3.387 +/-  1.145 |   88.573 +/- 13.141 | -162.555 +/- 12.581 |    0.752 +/-  0.110 |  -58.594 +/-  3.224
GLU 138 |   40.791 +/-  3.874 |   -4.096 +/-  1.522 |  -40.075 +/-  5.691 | -141.205 +/-  4.144 |    0.030 +/-  0.010 | -144.555 +/-  3.349
PHE 139 |   16.507 +/-  3.079 |   -7.187 +/-  1.219 |   -8.810 +/-  1.068 |   -0.632 +/-  0.601 |    0.057 +/-  0.024 |   -0.065 +/-  3.311
VAL 140 |   14.292 +/-  2.623 |   -2.227 +/-  1.608 |  -34.541 +/-  1.575 |    1.220 +/-  0.905 |    0.318 +/-  0.092 |  -20.938 +/-  2.891
GLN 141 |   23.564 +/-  3.091 |   -4.358 +/-  1.328 |  -72.908 +/-  2.555 |   -9.626 +/-  1.858 |    0.688 +/-  0.095 |  -62.640 +/-  3.005
MET 142 |   15.893 +/-  2.738 |   -6.827 +/-  1.556 |  -13.321 +/-  2.969 |    1.766 +/-  1.825 |    0.249 +/-  0.092 |   -2.240 +/-  3.247
MET 143 |   15.554 +/-  2.545 |   -8.391 +/-  1.222 |  -11.807 +/-  2.323 |    0.909 +/-  1.722 |    0.056 +/-  0.051 |   -3.679 +/-  2.572
THR 144 |   16.946 +/-  2.614 |   -0.704 +/-  1.354 |  -33.271 +/-  2.481 |   -2.280 +/-  1.859 |    0.539 +/-  0.082 |  -18.770 +/-  2.641
ALA 145 |   11.426 +/-  2.325 |   -1.539 +/-  0.921 |   70.713 +/- 14.645 | -137.253 +/- 13.529 |    0.746 +/-  0.129 |  -55.906 +/-  2.849
 CA 146 |   78.305 +/-  2.698 |    1.639 +/-  1.001 | -400.593 +/- 11.702 |  218.230 +/-  8.063 |    0.000 +/-  0.000 | -102.419 +/-  7.540
 CW 147 |   23.510 +/-  2.579 |    3.900 +/-  1.683 | -126.556 +/-  4.741 |    0.858 +/-  0.566 |    0.012 +/-  0.012 |  -98.276 +/-  2.540
 CA 148 |   76.146 +/-  3.177 |    1.354 +/-  0.849 | -429.205 +/- 12.960 |  258.131 +/-  8.106 |    0.000 +/-  0.000 |  -93.574 +/-  7.443
 CW 149 |   19.128 +/-  2.669 |    1.989 +/-  1.340 | -127.238 +/-  4.265 |    0.957 +/-  0.656 |    0.040 +/-  0.022 | -105.124 +/-  1.898
 CA 150 |   69.960 +/-  3.567 |   -0.829 +/-  0.054 | -309.017 +/- 10.046 |  170.164 +/-  8.848 |    0.000 +/-  0.000 |  -69.723 +/-  7.256
 CW 151 |   22.702 +/-  2.384 |    2.027 +/-  1.249 | -138.652 +/-  3.139 |   -2.110 +/-  0.960 |    0.095 +/-  0.020 | -115.938 +/-  2.166
 CA 152 |   83.250 +/-  3.340 |   -0.715 +/-  0.232 | -447.432 +/- 12.187 |  275.956 +/-  9.013 |    0.000 +/-  0.000 |  -88.941 +/-  6.428
 CW 153 |   28.779 +/-  2.165 |    2.736 +/-  1.558 | -144.933 +/-  3.232 |   -0.080 +/-  0.750 |    0.009 +/-  0.009 | -113.489 +/-  1.835
LEU 154 |   18.146 +/-  2.808 |   -1.260 +/-  1.617 | -131.587 +/-  9.626 |   52.708 +/-  9.209 |    1.015 +/-  0.245 |  -60.978 +/-  4.199
LYS 155 |   18.585 +/-  3.592 |   -3.802 +/-  1.553 | -111.110 +/-  6.548 |   89.980 +/-  6.257 |    0.508 +/-  0.122 |   -5.839 +/-  3.561
LYS 156 |   18.131 +/-  3.682 |   -4.558 +/-  1.424 | -110.555 +/- 13.767 |   81.740 +/- 12.349 |    0.537 +/-  0.168 |  -14.705 +/-  4.328
LEU 157 |   16.567 +/-  2.587 |   -5.354 +/-  1.621 |  -32.074 +/-  1.218 |   -3.313 +/-  0.801 |    0.110 +/-  0.072 |  -24.065 +/-  2.784
ALA 158 |    7.281 +/-  2.119 |   -5.048 +/-  0.884 |   -8.208 +/-  0.915 |   -1.225 +/-  0.675 |    0.080 +/-  0.034 |   -7.120 +/-  2.213
GLU 159 |   19.751 +/-  2.770 |   -7.001 +/-  1.190 |   49.600 +/-  6.428 | -119.623 +/-  5.756 |    0.101 +/-  0.037 |  -57.172 +/-  2.814
ALA 160 |    7.389 +/-  1.996 |   -4.745 +/-  1.056 |   -5.332 +/-  1.243 |   -1.543 +/-  0.539 |    0.011 +/-  0.020 |   -4.221 +/-  2.190
LEU 161 |   15.990 +/-  2.833 |   -6.479 +/-  1.416 |  -22.063 +/-  1.081 |   -1.793 +/-  0.665 |    0.031 +/-  0.020 |  -14.314 +/-  3.038
LYS 162 |   17.976 +/-  3.178 |   -7.845 +/-  1.686 | -103.050 +/-  7.758 |   80.624 +/-  7.190 |    0.092 +/-  0.045 |  -12.203 +/-  3.253
LEU 163 |   17.291 +/-  2.777 |   -7.020 +/-  1.476 |  -34.961 +/-  1.831 |   -2.176 +/-  0.762 |    0.001 +/-  0.003 |  -26.866 +/-  3.022
SER 164 |   12.448 +/-  2.152 |   -4.536 +/-  1.011 |   -9.821 +/-  1.505 |   -8.067 +/-  1.217 |    0.016 +/-  0.013 |   -9.960 +/-  2.290
ALA 165 |    8.047 +/-  2.104 |   -3.558 +/-  0.810 |    4.440 +/-  1.813 |   -3.159 +/-  1.894 |    0.103 +/-  0.062 |    5.874 +/-  2.252
LYS 166 |   20.219 +/-  3.893 |   -3.055 +/-  1.365 | -100.506 +/- 11.280 |   79.955 +/- 11.779 |    0.917 +/-  0.134 |   -2.470 +/-  3.972
LEU 167 |   20.599 +/-  2.833 |   -4.934 +/-  1.357 |  103.875 +/-  7.696 | -201.777 +/-  7.687 |    0.368 +/-  0.118 |  -81.870 +/-  3.144

Sidechain Energy Decomposition:
Residue |       Internal      |    van der Waals    |    Electrostatic    |   Polar Solvation   |   Non-Polar Solv.   |       TOTAL
-------------------------------------------------------------------------------------------------------------------------------------------
GLN   1 |   20.527 +/-  2.724 |   -0.208 +/-  0.937 |  -85.176 +/-  3.365 |   -1.950 +/-  3.217 |    0.994 +/-  0.129 |  -65.813 +/-  2.445
LEU   2 |   13.373 +/-  2.226 |   -1.732 +/-  1.296 |  -24.313 +/-  0.616 |    1.888 +/-  0.273 |    0.307 +/-  0.118 |  -10.477 +/-  2.324
THR   3 |   11.286 +/-  1.985 |   -1.514 +/-  0.724 |  -22.039 +/-  2.239 |   -4.045 +/-  1.462 |    0.466 +/-  0.103 |  -15.846 +/-  2.524
GLU   4 |   14.393 +/-  2.270 |   -0.787 +/-  0.954 |   54.302 +/-  6.968 | -116.211 +/-  7.046 |    0.971 +/-  0.059 |  -47.332 +/-  2.218
GLU   5 |   13.576 +/-  2.326 |   -0.932 +/-  0.708 |   67.715 +/-  8.081 | -129.382 +/-  8.500 |    0.958 +/-  0.064 |  -48.065 +/-  2.272
GLN   6 |   19.973 +/-  2.686 |   -3.138 +/-  0.969 |  -68.583 +/-  4.619 |   -3.996 +/-  3.878 |    0.560 +/-  0.130 |  -55.183 +/-  2.690
ILE   7 |   13.630 +/-  2.368 |   -2.823 +/-  1.020 |   -4.227 +/-  0.342 |    2.168 +/-  0.262 |    0.336 +/-  0.087 |    9.083 +/-  2.329
ALA   8 |    3.769 +/-  1.163 |   -1.555 +/-  0.316 |   -1.659 +/-  0.301 |    3.474 +/-  0.260 |    0.334 +/-  0.039 |    4.363 +/-  1.174
GLU   9 |   13.931 +/-  2.548 |   -2.019 +/-  0.878 |   79.075 +/-  7.289 | -140.472 +/-  7.148 |    0.805 +/-  0.078 |  -48.679 +/-  2.151
PHE  10 |   13.386 +/-  2.574 |   -3.967 +/-  0.835 |    1.127 +/-  0.670 |   -0.700 +/-  0.533 |    0.227 +/-  0.090 |   10.073 +/-  2.704
LYS  11 |   14.286 +/-  2.462 |   -2.716 +/-  0.903 |  -50.204 +/-  5.307 |   27.232 +/-  5.826 |    0.926 +/-  0.087 |  -10.478 +/-  2.894
GLU  12 |   13.462 +/-  1.953 |   -1.826 +/-  0.774 |   72.816 +/-  7.044 | -134.474 +/-  7.156 |    0.769 +/-  0.069 |  -49.253 +/-  1.868
ALA  13 |    3.861 +/-  1.245 |   -2.498 +/-  0.389 |   -1.167 +/-  0.264 |    3.146 +/-  0.217 |    0.082 +/-  0.040 |    3.424 +/-  1.339
PHE  14 |   12.837 +/-  2.516 |   -5.798 +/-  1.068 |   -0.326 +/-  0.601 |   -0.005 +/-  0.398 |    0.134 +/-  0.090 |    6.843 +/-  2.832
SER  15 |    7.321 +/-  1.533 |   -1.979 +/-  0.662 |   -5.038 +/-  2.395 |   -0.463 +/-  2.495 |    0.302 +/-  0.052 |    0.144 +/-  1.586
LEU  16 |   12.773 +/-  2.481 |   -1.032 +/-  0.891 |  -24.254 +/-  0.489 |    1.430 +/-  0.242 |    0.656 +/-  0.116 |  -10.426 +/-  2.722
PHE  17 |   13.664 +/-  2.632 |   -4.595 +/-  0.847 |   -0.015 +/-  0.339 |   -0.577 +/-  0.421 |    0.008 +/-  0.012 |    8.484 +/-  2.617
ASP  18 |   38.425 +/-  2.621 |   -2.773 +/-  1.313 |  -73.555 +/-  4.566 |  -94.948 +/-  3.760 |    0.018 +/-  0.019 | -132.832 +/-  2.818
LYS  19 |   15.011 +/-  3.000 |   -2.755 +/-  1.009 |  -54.561 +/- 14.886 |   35.025 +/- 17.331 |    0.635 +/-  0.157 |   -6.645 +/-  4.307
ASP  20 |   34.557 +/-  3.164 |    1.900 +/-  1.546 |  -84.131 +/-  6.300 |  -96.486 +/-  3.950 |    0.331 +/-  0.023 | -143.829 +/-  2.872
GLY  21 |    1.383 +/-  0.497 |   -0.235 +/-  0.193 |    2.811 +/-  0.145 |   -2.685 +/-  0.127 |    0.020 +/-  0.007 |    1.295 +/-  0.516
ASP  22 |   35.884 +/-  3.393 |    0.366 +/-  1.337 |  -86.709 +/-  5.358 |  -97.260 +/-  3.451 |    0.303 +/-  0.022 | -147.416 +/-  3.602
GLY  23 |    1.389 +/-  0.509 |   -0.678 +/-  0.176 |    3.041 +/-  0.137 |   -2.865 +/-  0.129 |    0.015 +/-  0.007 |    0.903 +/-  0.547
THR  24 |   11.556 +/-  2.037 |   -2.129 +/-  0.793 |  -23.345 +/-  0.975 |   -3.158 +/-  1.035 |    0.393 +/-  0.075 |  -16.683 +/-  2.138
ILE  25 |   16.520 +/-  2.565 |   -5.289 +/-  1.176 |   -5.259 +/-  0.229 |    2.755 +/-  0.157 |    0.022 +/-  0.037 |    8.748 +/-  2.548
THR  26 |   12.318 +/-  2.033 |   -2.031 +/-  0.601 |  -22.870 +/-  1.537 |   -5.745 +/-  1.831 |    0.488 +/-  0.049 |  -17.840 +/-  2.218
THR  27 |   11.367 +/-  1.901 |   -2.121 +/-  0.870 |  -19.113 +/-  3.006 |   -5.826 +/-  2.104 |    0.369 +/-  0.119 |  -15.324 +/-  1.961
LYS  28 |   14.539 +/-  2.728 |   -0.796 +/-  0.805 |  -27.605 +/-  5.125 |    2.845 +/-  5.444 |    1.268 +/-  0.064 |   -9.750 +/-  3.107
GLU  29 |   43.154 +/-  3.510 |   -1.995 +/-  1.626 |  -86.256 +/-  6.039 |  -95.285 +/-  4.304 |    0.036 +/-  0.016 | -140.345 +/-  3.271
LEU  30 |   12.329 +/-  2.326 |   -4.985 +/-  1.019 |  -25.417 +/-  0.506 |    2.951 +/-  0.230 |    0.007 +/-  0.015 |  -15.115 +/-  2.514
GLY  31 |    1.374 +/-  0.554 |   -1.024 +/-  0.220 |    2.040 +/-  0.165 |   -2.054 +/-  0.144 |    0.002 +/-  0.003 |    0.339 +/-  0.617
THR  32 |   11.064 +/-  1.988 |   -2.352 +/-  0.620 |  -24.401 +/-  2.200 |   -0.167 +/-  2.139 |    0.357 +/-  0.085 |  -15.499 +/-  2.158
VAL  33 |   10.107 +/-  2.049 |   -3.380 +/-  0.821 |  -18.019 +/-  0.400 |    2.494 +/-  0.195 |    0.074 +/-  0.034 |   -8.723 +/-  2.232
MET  34 |   12.173 +/-  2.181 |   -7.482 +/-  0.654 |   -2.344 +/-  0.765 |    2.605 +/-  0.563 |    0.006 +/-  0.011 |    4.957 +/-  2.184
ARG  35 |   19.022 +/-  3.624 |   -3.459 +/-  1.311 | -200.465 +/- 10.986 |   15.110 +/- 10.555 |    1.057 +/-  0.205 | -168.735 +/-  3.289
SER  36 |    7.541 +/-  1.723 |   -1.736 +/-  0.585 |   -4.102 +/-  3.296 |   -2.024 +/-  3.126 |    0.313 +/-  0.101 |   -0.009 +/-  1.889
LEU  37 |   12.159 +/-  2.237 |   -4.339 +/-  1.037 |  -24.323 +/-  0.385 |    2.383 +/-  0.242 |    0.078 +/-  0.036 |  -14.042 +/-  2.348
GLY  38 |    1.556 +/-  0.606 |   -0.698 +/-  0.210 |    2.090 +/-  0.236 |   -1.958 +/-  0.194 |    0.012 +/-  0.007 |    1.003 +/-  0.638
GLN  39 |   19.637 +/-  2.403 |   -3.950 +/-  1.147 |  -76.136 +/-  3.031 |    3.200 +/-  1.663 |    0.176 +/-  0.069 |  -57.072 +/-  2.310
ASN  40 |   16.901 +/-  2.360 |   -1.455 +/-  0.901 |  -79.610 +/-  2.687 |   -5.477 +/-  2.088 |    0.585 +/-  0.122 |  -69.056 +/-  2.008
PRO  41 |   15.006 +/-  1.687 |   -3.947 +/-  0.794 |  -14.712 +/-  1.426 |   16.093 +/-  1.506 |    0.025 +/-  0.038 |   12.465 +/-  1.713
THR  42 |   11.781 +/-  1.775 |   -0.928 +/-  0.703 |  -21.778 +/-  2.262 |   -3.757 +/-  2.168 |    0.604 +/-  0.061 |  -14.077 +/-  2.060
GLU  43 |   14.009 +/-  2.457 |   -0.426 +/-  0.930 |   41.319 +/-  7.651 | -103.537 +/-  7.866 |    0.953 +/-  0.076 |  -47.681 +/-  2.312
ALA  44 |    3.593 +/-  1.193 |   -0.866 +/-  0.283 |   -1.311 +/-  0.234 |    3.190 +/-  0.230 |    0.468 +/-  0.036 |    5.075 +/-  1.298
GLU  45 |   13.935 +/-  2.310 |   -2.476 +/-  1.061 |   67.491 +/- 11.865 | -127.350 +/- 12.039 |    0.626 +/-  0.131 |  -47.775 +/-  2.248
LEU  46 |   12.730 +/-  2.428 |   -4.483 +/-  1.068 |  -24.379 +/-  0.517 |    1.469 +/-  0.287 |    0.105 +/-  0.060 |  -14.559 +/-  2.511
GLN  47 |   19.895 +/-  2.350 |   -2.229 +/-  0.871 |  -67.948 +/-  3.581 |   -4.714 +/-  3.521 |    0.812 +/-  0.105 |  -54.184 +/-  2.037
ASP  48 |    9.938 +/-  2.247 |   -2.037 +/-  0.513 |   80.998 +/-  5.165 | -144.525 +/-  5.261 |    0.655 +/-  0.048 |  -54.971 +/-  1.757
MET  49 |   11.439 +/-  2.225 |   -6.808 +/-  0.916 |   -4.039 +/-  1.479 |    4.017 +/-  1.232 |    0.054 +/-  0.039 |    4.662 +/-  2.222
ILE  50 |   14.244 +/-  2.590 |   -4.484 +/-  1.278 |   -4.884 +/-  0.284 |    2.627 +/-  0.190 |    0.043 +/-  0.038 |    7.547 +/-  2.527
ASN  51 |   17.232 +/-  2.656 |   -3.052 +/-  0.531 |  -82.272 +/-  3.776 |   -3.775 +/-  3.245 |    0.504 +/-  0.066 |  -71.362 +/-  2.297
GLU  52 |   13.560 +/-  2.584 |   -2.802 +/-  0.920 |  108.366 +/-  8.389 | -168.817 +/-  7.936 |    0.538 +/-  0.106 |  -49.154 +/-  2.701
VAL  53 |   11.405 +/-  1.975 |   -3.675 +/-  0.839 |  -18.286 +/-  0.381 |    2.070 +/-  0.184 |    0.006 +/-  0.009 |   -8.481 +/-  2.117
ASP  54 |   30.770 +/-  2.257 |   -3.172 +/-  1.246 |  -55.464 +/-  4.969 | -110.222 +/-  4.129 |    0.018 +/-  0.012 | -138.070 +/-  2.890
ALA  55 |    3.928 +/-  1.431 |   -1.420 +/-  0.450 |   -1.667 +/-  0.240 |    3.700 +/-  0.210 |    0.104 +/-  0.040 |    4.644 +/-  1.495
ASP  56 |   41.629 +/-  2.785 |    0.687 +/-  1.276 |  -69.513 +/-  6.569 | -111.109 +/-  4.429 |    0.336 +/-  0.023 | -137.970 +/-  2.752
GLY  57 |    1.392 +/-  0.549 |   -0.217 +/-  0.182 |    3.299 +/-  0.146 |   -3.047 +/-  0.142 |    0.023 +/-  0.007 |    1.449 +/-  0.560
ASN  58 |   30.806 +/-  3.053 |   -0.699 +/-  1.183 | -166.837 +/-  2.797 |   -4.850 +/-  0.991 |    0.291 +/-  0.020 | -141.290 +/-  2.610
GLY  59 |    1.705 +/-  0.661 |   -0.845 +/-  0.185 |    3.476 +/-  0.144 |   -3.329 +/-  0.141 |    0.004 +/-  0.005 |    1.011 +/-  0.728
THR  60 |   12.959 +/-  2.094 |   -1.955 +/-  0.870 |  -23.892 +/-  1.332 |   -3.176 +/-  1.867 |    0.420 +/-  0.068 |  -15.644 +/-  2.054
ILE  61 |   15.989 +/-  2.667 |   -5.276 +/-  1.071 |   -5.635 +/-  0.255 |    3.050 +/-  0.160 |    0.006 +/-  0.016 |    8.133 +/-  2.713
ASP  62 |   10.733 +/-  2.436 |   -2.376 +/-  0.785 |   51.778 +/-  4.575 | -119.893 +/-  5.412 |    0.513 +/-  0.041 |  -59.245 +/-  3.161
PHE  63 |   12.985 +/-  2.500 |   -3.549 +/-  0.949 |   -0.324 +/-  0.493 |    0.405 +/-  0.331 |    0.278 +/-  0.062 |    9.795 +/-  2.767
PRO  64 |   14.692 +/-  1.792 |   -1.960 +/-  0.407 |  -14.905 +/-  0.944 |   15.064 +/-  0.940 |    0.623 +/-  0.038 |   13.514 +/-  1.890
GLU  65 |   48.963 +/-  2.802 |   -1.740 +/-  1.730 |  -72.426 +/-  4.930 | -111.711 +/-  4.123 |    0.029 +/-  0.011 | -136.885 +/-  2.795
PHE  66 |   12.315 +/-  2.322 |   -6.921 +/-  0.831 |   -0.089 +/-  0.387 |   -0.279 +/-  0.305 |    0.001 +/-  0.003 |    5.027 +/-  2.404
LEU  67 |   12.725 +/-  2.224 |   -3.890 +/-  0.947 |  -23.979 +/-  0.511 |    1.473 +/-  0.250 |    0.162 +/-  0.064 |  -13.509 +/-  2.364
THR  68 |   11.044 +/-  2.053 |   -2.853 +/-  0.681 |  -25.102 +/-  2.820 |    0.248 +/-  2.132 |    0.244 +/-  0.079 |  -16.419 +/-  2.280
MET  69 |   11.150 +/-  2.245 |   -7.021 +/-  0.846 |   -1.302 +/-  0.878 |    2.061 +/-  0.934 |    0.008 +/-  0.011 |    4.896 +/-  2.376
MET  70 |   12.135 +/-  2.160 |   -6.551 +/-  0.961 |   -1.118 +/-  0.887 |    1.272 +/-  0.904 |    0.065 +/-  0.046 |    5.802 +/-  2.385
ALA  71 |    4.506 +/-  1.301 |   -1.832 +/-  0.478 |   -0.908 +/-  0.268 |    2.866 +/-  0.238 |    0.047 +/-  0.042 |    4.679 +/-  1.362
ARG  72 |   18.713 +/-  3.642 |   -3.142 +/-  1.317 | -225.026 +/- 10.680 |   40.650 +/-  9.590 |    1.015 +/-  0.183 | -167.789 +/-  3.148
LYS  73 |   13.728 +/-  3.267 |   -3.968 +/-  0.920 | -117.654 +/-  8.635 |  100.204 +/-  7.821 |    0.328 +/-  0.092 |   -7.361 +/-  4.071
MET  74 |   12.453 +/-  1.960 |   -6.721 +/-  0.692 |   -2.509 +/-  0.877 |    2.997 +/-  0.751 |    0.013 +/-  0.018 |    6.233 +/-  2.050
LYS  75 |   14.364 +/-  2.565 |   -3.887 +/-  1.352 |  -85.837 +/- 12.952 |   63.585 +/- 12.005 |    0.374 +/-  0.143 |  -11.401 +/-  3.320
ASP  76 |   10.973 +/-  2.259 |   -1.326 +/-  0.787 |   62.747 +/- 12.889 | -127.458 +/- 13.955 |    0.596 +/-  0.123 |  -54.467 +/-  1.975
THR  77 |   11.190 +/-  1.965 |   -2.264 +/-  0.881 |  -23.526 +/-  1.727 |   -2.638 +/-  1.339 |    0.149 +/-  0.047 |  -17.089 +/-  2.105
ASP  78 |   10.274 +/-  2.004 |   -0.355 +/-  0.547 |   83.058 +/-  5.868 | -148.125 +/-  6.072 |    0.862 +/-  0.039 |  -54.285 +/-  1.711
SER  79 |    7.804 +/-  1.620 |   -1.403 +/-  0.605 |   -5.451 +/-  1.676 |   -1.019 +/-  1.620 |    0.302 +/-  0.085 |    0.233 +/-  1.762
GLU  80 |   14.780 +/-  2.234 |   -2.052 +/-  0.964 |   99.364 +/-  7.461 | -160.025 +/-  7.136 |    0.683 +/-  0.132 |  -47.250 +/-  2.248
GLU  81 |   13.253 +/-  2.271 |   -0.974 +/-  1.093 |   72.513 +/- 12.506 | -134.336 +/- 11.410 |    0.779 +/-  0.090 |  -48.765 +/-  2.253
GLU  82 |   14.229 +/-  2.469 |   -2.108 +/-  0.794 |  105.576 +/-  6.600 | -166.054 +/-  6.619 |    0.717 +/-  0.059 |  -47.639 +/-  2.648
ILE  83 |   13.704 +/-  2.320 |   -4.177 +/-  1.201 |   -5.774 +/-  0.246 |    3.645 +/-  0.159 |    0.028 +/-  0.021 |    7.425 +/-  2.444
ARG  84 |   18.636 +/-  3.304 |   -3.755 +/-  1.203 | -275.423 +/- 19.461 |   84.375 +/- 16.415 |    0.771 +/-  0.159 | -175.396 +/-  4.522
GLU  85 |   13.352 +/-  2.403 |   -1.865 +/-  0.999 |   59.811 +/- 12.540 | -122.016 +/- 11.502 |    0.664 +/-  0.093 |  -50.053 +/-  2.607
ALA  86 |    3.691 +/-  1.249 |   -3.184 +/-  0.541 |   -2.654 +/-  0.245 |    4.548 +/-  0.174 |    0.009 +/-  0.008 |    2.410 +/-  1.375
PHE  87 |   13.100 +/-  2.781 |   -5.347 +/-  0.995 |   -0.336 +/-  0.487 |    0.921 +/-  0.470 |    0.070 +/-  0.027 |    8.407 +/-  2.825
ARG  88 |   19.064 +/-  3.791 |   -3.222 +/-  1.239 | -248.399 +/-  9.393 |   59.894 +/-  7.331 |    0.886 +/-  0.098 | -171.777 +/-  3.323
VAL  89 |   11.173 +/-  2.386 |   -3.708 +/-  0.972 |  -17.303 +/-  0.321 |    2.414 +/-  0.233 |    0.054 +/-  0.047 |   -7.371 +/-  2.399
PHE  90 |   12.398 +/-  2.897 |   -5.236 +/-  0.825 |   -0.395 +/-  0.473 |    0.496 +/-  0.386 |    0.027 +/-  0.015 |    7.291 +/-  3.136
ASP  91 |   28.971 +/-  2.090 |   -2.174 +/-  1.429 |  -90.663 +/-  4.884 |  -74.150 +/-  3.366 |    0.015 +/-  0.008 | -138.002 +/-  3.490
LYS  92 |   14.536 +/-  3.023 |   -1.177 +/-  0.969 |  -41.687 +/-  6.718 |   21.024 +/-  7.466 |    0.961 +/-  0.186 |   -6.342 +/-  3.711
ASP  93 |   36.937 +/-  3.588 |   -0.757 +/-  0.988 |  -95.775 +/-  4.533 |  -74.424 +/-  2.668 |    0.312 +/-  0.022 | -133.708 +/-  2.537
GLY  94 |    1.572 +/-  0.619 |   -0.413 +/-  0.147 |    2.549 +/-  0.122 |   -2.175 +/-  0.108 |    0.014 +/-  0.008 |    1.548 +/-  0.599
ASN  95 |   29.403 +/-  2.829 |   -0.857 +/-  1.160 | -167.603 +/-  2.739 |   -5.589 +/-  1.185 |    0.381 +/-  0.023 | -144.264 +/-  2.589
GLY  96 |    1.566 +/-  0.499 |   -0.784 +/-  0.205 |    2.588 +/-  0.141 |   -2.241 +/-  0.129 |    0.012 +/-  0.007 |    1.140 +/-  0.560
TYR  97 |   15.211 +/-  2.691 |   -2.064 +/-  0.967 |  -21.323 +/-  2.299 |   -2.944 +/-  2.002 |    0.614 +/-  0.105 |  -10.507 +/-  2.887
ILE  98 |   16.057 +/-  2.475 |   -5.187 +/-  1.117 |   -5.168 +/-  0.362 |    2.884 +/-  0.157 |    0.024 +/-  0.017 |    8.610 +/-  2.527
SER  99 |    7.833 +/-  1.583 |   -1.739 +/-  0.676 |   -3.191 +/-  1.157 |   -4.369 +/-  1.807 |    0.285 +/-  0.050 |   -1.180 +/-  2.541
ALA 100 |    4.021 +/-  1.265 |   -1.541 +/-  0.419 |   -1.073 +/-  0.387 |    2.980 +/-  0.316 |    0.227 +/-  0.073 |    4.613 +/-  1.274
ALA 101 |    3.694 +/-  1.228 |   -1.039 +/-  0.360 |   -0.196 +/-  0.212 |    2.090 +/-  0.198 |    0.398 +/-  0.045 |    4.948 +/-  1.286
GLU 102 |   32.616 +/-  3.023 |   -2.062 +/-  1.394 |  -86.466 +/-  4.835 |  -75.495 +/-  3.417 |    0.054 +/-  0.025 | -131.353 +/-  3.123
LEU 103 |   13.456 +/-  2.518 |   -4.303 +/-  1.114 |  -25.150 +/-  0.533 |    2.824 +/-  0.232 |    0.054 +/-  0.035 |  -13.118 +/-  2.727
ARG 104 |   18.726 +/-  3.125 |   -3.979 +/-  1.217 | -233.977 +/- 14.756 |   48.925 +/- 13.138 |    0.749 +/-  0.182 | -169.556 +/-  3.816
HIE 105 |   29.978 +/-  2.538 |   -4.236 +/-  0.599 |   -2.906 +/-  2.428 |  -10.004 +/-  1.864 |    0.742 +/-  0.107 |   13.573 +/-  2.573
VAL 106 |   10.115 +/-  1.816 |   -3.201 +/-  0.886 |  -17.971 +/-  0.323 |    2.275 +/-  0.178 |    0.065 +/-  0.022 |   -8.718 +/-  1.894
MET 107 |   12.269 +/-  2.402 |   -6.507 +/-  0.733 |   -1.419 +/-  1.120 |    1.883 +/-  0.714 |    0.075 +/-  0.044 |    6.301 +/-  2.328
THR 108 |   11.072 +/-  2.153 |   -1.806 +/-  0.738 |  -23.466 +/-  1.394 |   -1.100 +/-  1.471 |    0.495 +/-  0.058 |  -14.805 +/-  2.154
ASN 109 |   17.244 +/-  2.200 |   -3.328 +/-  0.830 |  -80.775 +/-  3.412 |   -4.391 +/-  2.299 |    0.254 +/-  0.088 |  -70.996 +/-  2.040
LEU 110 |   12.133 +/-  2.526 |   -4.417 +/-  1.113 |  -24.201 +/-  0.423 |    2.516 +/-  0.202 |    0.015 +/-  0.018 |  -13.954 +/-  2.433
GLY 111 |    1.676 +/-  0.633 |   -0.461 +/-  0.176 |    2.473 +/-  0.158 |   -2.384 +/-  0.150 |    0.017 +/-  0.007 |    1.321 +/-  0.666
GLU 112 |   13.586 +/-  2.309 |   -3.417 +/-  0.886 |   47.887 +/-  9.796 | -107.238 +/-  9.496 |    0.345 +/-  0.069 |  -48.836 +/-  2.271
LYS 113 |   14.016 +/-  2.986 |   -0.191 +/-  0.772 |  -52.458 +/- 12.531 |   28.852 +/- 12.534 |    1.282 +/-  0.113 |   -8.498 +/-  3.491
LEU 114 |   12.561 +/-  2.384 |   -2.563 +/-  1.133 |  -23.567 +/-  0.424 |    1.688 +/-  0.307 |    0.243 +/-  0.102 |  -11.639 +/-  2.431
THR 115 |   11.389 +/-  2.096 |   -2.535 +/-  0.838 |  -22.263 +/-  1.758 |   -3.940 +/-  1.516 |    0.214 +/-  0.061 |  -17.135 +/-  2.401
ASP 116 |   10.155 +/-  2.296 |   -0.432 +/-  0.596 |   58.052 +/-  8.619 | -123.079 +/-  8.531 |    0.777 +/-  0.075 |  -54.527 +/-  1.974
GLU 117 |   14.080 +/-  2.466 |   -0.329 +/-  0.801 |   78.811 +/-  5.413 | -141.205 +/-  5.481 |    0.920 +/-  0.045 |  -47.723 +/-  2.295
GLU 118 |   13.727 +/-  2.408 |   -1.876 +/-  0.945 |   76.892 +/-  8.758 | -138.123 +/-  8.581 |    0.681 +/-  0.090 |  -48.699 +/-  2.363
VAL 119 |   10.031 +/-  1.918 |   -2.742 +/-  0.841 |  -17.615 +/-  0.358 |    1.419 +/-  0.221 |    0.152 +/-  0.092 |   -8.754 +/-  2.079
ASP 120 |    9.834 +/-  2.203 |   -1.675 +/-  0.719 |   54.909 +/- 10.231 | -119.049 +/-  9.209 |    0.543 +/-  0.102 |  -55.437 +/-  2.303
GLU 121 |   13.117 +/-  2.401 |   -1.777 +/-  1.120 |   65.102 +/-  7.939 | -127.867 +/-  7.488 |    0.647 +/-  0.062 |  -50.778 +/-  2.115
MET 122 |   11.846 +/-  2.486 |   -5.390 +/-  0.791 |   -4.038 +/-  1.065 |    3.228 +/-  0.636 |    0.292 +/-  0.117 |    5.939 +/-  2.585
ILE 123 |   13.474 +/-  2.492 |   -4.184 +/-  1.030 |   -4.715 +/-  0.314 |    2.746 +/-  0.241 |    0.047 +/-  0.046 |    7.368 +/-  2.459
ARG 124 |   19.162 +/-  3.585 |   -2.791 +/-  1.507 | -269.952 +/- 14.516 |   78.685 +/- 11.907 |    0.942 +/-  0.128 | -173.954 +/-  3.411
GLU 125 |   14.074 +/-  2.398 |   -1.413 +/-  0.887 |   88.642 +/-  8.874 | -151.204 +/-  8.333 |    0.886 +/-  0.090 |  -49.016 +/-  2.775
ALA 126 |    4.066 +/-  1.553 |   -1.766 +/-  0.409 |   -2.146 +/-  0.194 |    3.943 +/-  0.151 |    0.080 +/-  0.055 |    4.176 +/-  1.635
ASP 127 |   24.102 +/-  2.046 |   -1.091 +/-  1.546 |  -49.196 +/-  5.184 | -117.211 +/-  3.973 |    0.019 +/-  0.010 | -143.378 +/-  2.952
ILE 128 |   15.117 +/-  2.370 |   -2.326 +/-  0.893 |   -6.284 +/-  0.242 |    3.345 +/-  0.180 |    0.473 +/-  0.040 |   10.325 +/-  2.215
ASP 129 |   40.721 +/-  3.355 |    0.925 +/-  1.578 |  -63.662 +/-  7.654 | -119.173 +/-  5.195 |    0.211 +/-  0.038 | -140.978 +/-  2.614
GLY 130 |    1.491 +/-  0.554 |   -0.262 +/-  0.180 |    3.631 +/-  0.166 |   -3.371 +/-  0.155 |    0.021 +/-  0.010 |    1.512 +/-  0.541
ASP 131 |   37.323 +/-  3.865 |    0.683 +/-  1.560 |  -64.092 +/-  6.391 | -114.282 +/-  3.848 |    0.276 +/-  0.027 | -140.093 +/-  3.161
GLY 132 |    1.456 +/-  0.523 |   -0.736 +/-  0.218 |    3.623 +/-  0.140 |   -3.380 +/-  0.129 |    0.011 +/-  0.006 |    0.974 +/-  0.551
GLN 133 |   21.238 +/-  2.715 |   -3.426 +/-  0.953 |  -69.059 +/-  3.263 |   -2.462 +/-  2.415 |    0.471 +/-  0.090 |  -53.238 +/-  2.746
VAL 134 |   10.587 +/-  2.004 |   -3.715 +/-  0.772 |  -18.329 +/-  0.365 |    1.961 +/-  0.170 |    0.148 +/-  0.040 |   -9.348 +/-  2.069
ASN 135 |   17.798 +/-  2.322 |   -3.407 +/-  0.837 |  -80.061 +/-  2.000 |   -6.930 +/-  1.323 |    0.298 +/-  0.056 |  -72.303 +/-  2.166
TYR 136 |   13.616 +/-  2.481 |   -5.069 +/-  0.989 |  -21.011 +/-  1.801 |   -1.014 +/-  1.788 |    0.193 +/-  0.141 |  -13.284 +/-  2.636
GLU 137 |   13.930 +/-  2.763 |   -1.915 +/-  0.816 |   78.304 +/- 12.393 | -139.357 +/- 11.930 |    0.724 +/-  0.106 |  -48.313 +/-  2.902
GLU 138 |   36.541 +/-  3.421 |   -2.397 +/-  1.479 |  -50.076 +/-  4.860 | -119.555 +/-  3.531 |    0.019 +/-  0.009 | -135.467 +/-  3.153
PHE 139 |   12.522 +/-  2.646 |   -5.388 +/-  0.767 |   -0.906 +/-  0.398 |    1.226 +/-  0.487 |    0.035 +/-  0.021 |    7.489 +/-  2.710
VAL 140 |   10.026 +/-  2.080 |   -2.333 +/-  1.087 |  -18.879 +/-  0.403 |    2.350 +/-  0.194 |    0.316 +/-  0.091 |   -8.520 +/-  2.291
GLN 141 |   19.674 +/-  2.656 |   -2.980 +/-  0.933 |  -66.392 +/-  2.423 |   -5.777 +/-  1.875 |    0.622 +/-  0.105 |  -54.852 +/-  2.391
MET 142 |   11.972 +/-  2.306 |   -5.585 +/-  0.993 |   -4.695 +/-  0.742 |    3.932 +/-  0.566 |    0.202 +/-  0.077 |    5.826 +/-  2.400
MET 143 |   11.435 +/-  2.136 |   -7.092 +/-  0.840 |   -2.952 +/-  0.896 |    3.299 +/-  0.819 |    0.029 +/-  0.033 |    4.720 +/-  2.145
THR 144 |   11.042 +/-  2.022 |   -0.979 +/-  0.946 |  -24.683 +/-  1.531 |   -0.555 +/-  1.155 |    0.477 +/-  0.066 |  -14.697 +/-  2.058
ALA 145 |    5.817 +/-  1.384 |   -0.902 +/-  0.342 |   19.989 +/-  1.459 |  -20.222 +/-  1.279 |    0.323 +/-  0.055 |    5.004 +/-  1.424
 CA 146 |   78.305 +/-  2.698 |    1.639 +/-  1.001 | -400.593 +/- 11.702 |  218.230 +/-  8.063 |    0.000 +/-  0.000 | -102.419 +/-  7.540
 CW 147 |   23.510 +/-  2.579 |    3.900 +/-  1.683 | -126.556 +/-  4.741 |    0.858 +/-  0.566 |    0.012 +/-  0.012 |  -98.276 +/-  2.540
 CA 148 |   76.146 +/-  3.177 |    1.354 +/-  0.849 | -429.205 +/- 12.960 |  258.131 +/-  8.106 |    0.000 +/-  0.000 |  -93.574 +/-  7.443
 CW 149 |   19.128 +/-  2.669 |    1.989 +/-  1.340 | -127.238 +/-  4.265 |    0.957 +/-  0.656 |    0.040 +/-  0.022 | -105.124 +/-  1.898
 CA 150 |   69.960 +/-  3.567 |   -0.829 +/-  0.054 | -309.017 +/- 10.046 |  170.164 +/-  8.848 |    0.000 +/-  0.000 |  -69.723 +/-  7.256
 CW 151 |   22.702 +/-  2.384 |    2.027 +/-  1.249 | -138.652 +/-  3.139 |   -2.110 +/-  0.960 |    0.095 +/-  0.020 | -115.938 +/-  2.166
 CA 152 |   83.250 +/-  3.340 |   -0.715 +/-  0.232 | -447.432 +/- 12.187 |  275.956 +/-  9.013 |    0.000 +/-  0.000 |  -88.941 +/-  6.428
 CW 153 |   28.779 +/-  2.165 |    2.736 +/-  1.558 | -144.933 +/-  3.232 |   -0.080 +/-  0.750 |    0.009 +/-  0.009 | -113.489 +/-  1.835
LEU 154 |   13.057 +/-  2.067 |   -0.365 +/-  1.290 |  -27.076 +/-  0.863 |    8.346 +/-  0.903 |    0.628 +/-  0.229 |   -5.410 +/-  2.236
LYS 155 |   14.439 +/-  2.981 |   -2.863 +/-  1.254 |  -96.149 +/-  6.308 |   74.895 +/-  5.702 |    0.454 +/-  0.118 |   -9.224 +/-  3.141
LYS 156 |   14.276 +/-  3.136 |   -3.199 +/-  1.105 |  -85.335 +/- 12.570 |   65.999 +/- 11.398 |    0.508 +/-  0.168 |   -7.751 +/-  3.650
LEU 157 |   12.519 +/-  2.164 |   -3.780 +/-  1.082 |  -23.857 +/-  0.458 |    1.897 +/-  0.245 |    0.105 +/-  0.069 |  -13.117 +/-  2.237
ALA 158 |    3.847 +/-  1.500 |   -2.622 +/-  0.501 |   -0.881 +/-  0.268 |    2.894 +/-  0.207 |    0.073 +/-  0.031 |    3.311 +/-  1.503
GLU 159 |   15.578 +/-  2.319 |   -5.084 +/-  0.976 |   44.434 +/-  5.974 | -101.665 +/-  5.424 |    0.101 +/-  0.037 |  -46.637 +/-  2.317
ALA 160 |    3.830 +/-  1.363 |   -2.926 +/-  0.444 |   -1.472 +/-  0.204 |    3.438 +/-  0.139 |    0.010 +/-  0.016 |    2.881 +/-  1.365
LEU 161 |   12.048 +/-  2.365 |   -4.460 +/-  1.196 |  -23.912 +/-  0.410 |    2.216 +/-  0.214 |    0.031 +/-  0.020 |  -14.078 +/-  2.618
LYS 162 |   14.318 +/-  2.942 |   -5.824 +/-  1.378 |  -72.838 +/-  7.219 |   56.821 +/-  6.600 |    0.092 +/-  0.045 |   -7.431 +/-  3.051
LEU 163 |   13.298 +/-  2.345 |   -5.200 +/-  1.097 |  -25.019 +/-  0.478 |    3.024 +/-  0.152 |    0.001 +/-  0.003 |  -13.896 +/-  2.402
SER 164 |    7.672 +/-  1.463 |   -3.046 +/-  0.689 |   -6.970 +/-  0.998 |    1.971 +/-  0.818 |    0.004 +/-  0.006 |   -0.369 +/-  1.651
ALA 165 |    3.997 +/-  1.464 |   -2.565 +/-  0.408 |   -1.626 +/-  0.221 |    3.483 +/-  0.187 |    0.004 +/-  0.011 |    3.293 +/-  1.462
LYS 166 |   15.060 +/-  3.396 |   -2.768 +/-  1.075 |  -72.805 +/- 10.423 |   52.812 +/- 10.771 |    0.747 +/-  0.144 |   -6.955 +/-  3.610
LEU 167 |   14.713 +/-  2.140 |   -3.272 +/-  1.060 |    6.704 +/-  1.531 |  -37.107 +/-  1.392 |    0.098 +/-  0.047 |  -18.865 +/-  2.331

Backbone Energy Decomposition:
Residue |       Internal      |    van der Waals    |    Electrostatic    |   Polar Solvation   |   Non-Polar Solv.   |       TOTAL
-------------------------------------------------------------------------------------------------------------------------------------------
GLN   1 |    4.886 +/-  1.345 |    0.145 +/-  0.923 | -109.533 +/- 10.379 |   29.623 +/- 10.892 |    0.563 +/-  0.133 |  -74.317 +/-  2.215
LEU   2 |    4.335 +/-  1.188 |   -0.315 +/-  0.759 |   -1.576 +/-  1.724 |   -4.249 +/-  1.527 |    0.135 +/-  0.052 |   -1.671 +/-  1.777
THR   3 |    4.533 +/-  1.234 |   -0.441 +/-  0.817 |  -14.362 +/-  2.005 |   -2.772 +/-  1.557 |    0.052 +/-  0.026 |  -12.991 +/-  1.434
GLU   4 |    4.344 +/-  1.114 |   -0.685 +/-  0.869 |    5.049 +/-  2.285 |  -17.961 +/-  1.768 |    0.056 +/-  0.023 |   -9.197 +/-  1.354
GLU   5 |    4.044 +/-  1.213 |   -0.827 +/-  0.583 |   11.628 +/-  2.244 |  -22.187 +/-  1.757 |    0.057 +/-  0.035 |   -7.284 +/-  1.422
GLN   6 |    4.260 +/-  1.305 |   -1.404 +/-  0.854 |   -2.473 +/-  1.534 |   -5.485 +/-  0.974 |    0.018 +/-  0.014 |   -5.084 +/-  1.610
ILE   7 |    4.052 +/-  0.922 |   -0.440 +/-  0.831 |  -10.104 +/-  1.103 |   -2.362 +/-  0.602 |    0.000 +/-  0.000 |   -8.854 +/-  1.221
ALA   8 |    3.857 +/-  1.141 |   -1.429 +/-  0.632 |   -7.617 +/-  1.324 |   -4.268 +/-  1.124 |    0.068 +/-  0.031 |   -9.387 +/-  1.243
GLU   9 |    4.052 +/-  1.151 |   -1.335 +/-  0.733 |    8.114 +/-  1.610 |  -19.159 +/-  1.315 |    0.032 +/-  0.019 |   -8.297 +/-  1.487
PHE  10 |    4.122 +/-  1.075 |   -1.504 +/-  0.741 |   -2.568 +/-  1.040 |   -1.809 +/-  0.633 |    0.002 +/-  0.004 |   -1.757 +/-  1.386
LYS  11 |    3.865 +/-  1.023 |   -0.952 +/-  0.911 |  -35.621 +/-  2.101 |   21.638 +/-  1.607 |    0.013 +/-  0.015 |  -11.058 +/-  1.852
GLU  12 |    4.074 +/-  1.177 |   -1.088 +/-  0.943 |   -0.963 +/-  2.524 |  -16.966 +/-  1.498 |    0.028 +/-  0.020 |  -14.914 +/-  1.572
ALA  13 |    4.009 +/-  1.179 |   -2.145 +/-  0.732 |   -4.668 +/-  1.262 |   -3.307 +/-  0.721 |    0.012 +/-  0.018 |   -6.100 +/-  1.436
PHE  14 |    4.112 +/-  1.233 |   -2.035 +/-  0.757 |   -7.052 +/-  1.213 |   -3.634 +/-  0.702 |    0.001 +/-  0.003 |   -8.607 +/-  1.516
SER  15 |    4.791 +/-  1.218 |   -1.487 +/-  0.631 |   -3.162 +/-  1.463 |   -6.328 +/-  1.152 |    0.072 +/-  0.030 |   -6.113 +/-  1.478
LEU  16 |    4.476 +/-  1.241 |   -0.442 +/-  0.728 |   -7.014 +/-  2.955 |   -2.154 +/-  2.018 |    0.114 +/-  0.050 |   -5.021 +/-  1.972
PHE  17 |    4.248 +/-  0.998 |   -1.174 +/-  0.686 |  -12.295 +/-  2.534 |   -0.382 +/-  1.310 |    0.024 +/-  0.020 |   -9.578 +/-  2.111
ASP  18 |    5.362 +/-  1.117 |   -1.565 +/-  0.734 |   16.794 +/-  4.128 |  -21.497 +/-  3.399 |    0.057 +/-  0.025 |   -0.850 +/-  1.700
LYS  19 |    4.032 +/-  1.208 |    0.222 +/-  0.873 |  -32.778 +/-  2.149 |   22.926 +/-  1.470 |    0.223 +/-  0.046 |   -5.375 +/-  1.994
ASP  20 |    4.744 +/-  1.018 |    0.741 +/-  0.707 |    2.214 +/-  1.192 |  -20.296 +/-  0.951 |    0.325 +/-  0.018 |  -12.271 +/-  1.292
GLY  21 |    4.092 +/-  1.478 |    0.220 +/-  0.715 |  -17.591 +/-  1.286 |    1.030 +/-  0.623 |    0.553 +/-  0.029 |  -11.696 +/-  1.732
ASP  22 |    4.991 +/-  1.116 |    0.196 +/-  0.691 |    8.776 +/-  1.042 |  -22.063 +/-  0.753 |    0.277 +/-  0.023 |   -7.824 +/-  1.294
GLY  23 |    3.928 +/-  1.221 |   -1.170 +/-  0.774 |  -15.896 +/-  1.322 |    2.770 +/-  1.000 |    0.211 +/-  0.051 |  -10.157 +/-  1.512
THR  24 |   16.063 +/-  2.173 |    1.870 +/-  1.258 | -103.365 +/-  3.524 |   -1.508 +/-  0.586 |    0.001 +/-  0.004 |  -86.939 +/-  2.531
ILE  25 |    6.222 +/-  1.286 |   -0.437 +/-  0.889 |    4.513 +/-  0.994 |   -5.473 +/-  0.594 |    0.064 +/-  0.032 |    4.888 +/-  1.515
THR  26 |    5.021 +/-  1.254 |   -0.305 +/-  1.059 |   -8.026 +/-  1.575 |   -5.234 +/-  0.864 |    0.056 +/-  0.028 |   -8.488 +/-  1.518
THR  27 |    4.838 +/-  1.323 |   -0.925 +/-  0.654 |   -1.697 +/-  1.450 |   -4.741 +/-  0.753 |    0.030 +/-  0.019 |   -2.495 +/-  1.466
LYS  28 |    3.793 +/-  1.283 |   -0.861 +/-  0.750 |  -24.063 +/-  2.135 |   13.594 +/-  1.422 |    0.053 +/-  0.026 |   -7.484 +/-  1.754
GLU  29 |    3.843 +/-  1.007 |   -1.691 +/-  0.745 |   -4.469 +/-  1.502 |  -11.462 +/-  1.249 |    0.018 +/-  0.011 |  -13.761 +/-  1.401
LEU  30 |    3.911 +/-  1.074 |   -1.288 +/-  0.825 |   -8.785 +/-  1.172 |   -0.779 +/-  0.580 |    0.000 +/-  0.001 |   -6.940 +/-  1.416
GLY  31 |    3.716 +/-  1.170 |   -2.620 +/-  0.662 |  -15.109 +/-  1.203 |    1.179 +/-  0.796 |    0.058 +/-  0.043 |  -12.776 +/-  1.367
THR  32 |    4.643 +/-  1.016 |   -1.115 +/-  0.865 |  -14.038 +/-  2.360 |    1.516 +/-  1.199 |    0.021 +/-  0.018 |   -8.973 +/-  1.916
VAL  33 |    4.156 +/-  1.039 |   -0.885 +/-  0.917 |  -13.119 +/-  1.439 |    1.328 +/-  0.861 |    0.004 +/-  0.006 |   -8.516 +/-  1.322
MET  34 |    4.094 +/-  1.095 |   -2.082 +/-  0.866 |   -4.841 +/-  1.341 |   -1.233 +/-  0.736 |    0.000 +/-  0.001 |   -4.061 +/-  1.499
ARG  35 |    3.767 +/-  1.100 |   -1.123 +/-  0.713 |  -24.612 +/-  2.030 |   14.535 +/-  1.598 |    0.075 +/-  0.032 |   -7.357 +/-  1.581
SER  36 |    4.532 +/-  1.095 |   -0.700 +/-  0.567 |   -8.132 +/-  1.572 |   -6.377 +/-  1.185 |    0.201 +/-  0.053 |  -10.476 +/-  1.400
LEU  37 |    4.269 +/-  1.110 |   -0.369 +/-  0.837 |   -8.059 +/-  2.793 |   -1.233 +/-  1.102 |    0.003 +/-  0.006 |   -5.388 +/-  2.195
GLY  38 |    3.941 +/-  1.267 |   -1.418 +/-  0.618 |  -13.300 +/-  2.060 |    0.404 +/-  1.704 |    0.192 +/-  0.073 |  -10.180 +/-  1.454
GLN  39 |    4.288 +/-  1.232 |   -0.374 +/-  0.745 |   -1.928 +/-  1.579 |   -6.108 +/-  1.884 |    0.132 +/-  0.033 |   -3.989 +/-  1.570
ASN  40 |    6.022 +/-  1.239 |    0.430 +/-  0.790 |    6.410 +/-  2.888 |   -6.176 +/-  2.518 |    0.133 +/-  0.043 |    6.820 +/-  1.516
PRO  41 |    6.026 +/-  1.085 |   -0.903 +/-  0.696 |    3.603 +/-  2.491 |  -14.157 +/-  1.782 |    0.079 +/-  0.057 |   -5.351 +/-  1.683
THR  42 |    4.646 +/-  1.172 |   -0.258 +/-  0.841 |   -9.267 +/-  1.907 |   -5.509 +/-  1.474 |    0.050 +/-  0.027 |  -10.338 +/-  1.694
GLU  43 |    4.245 +/-  1.165 |   -0.539 +/-  0.877 |    9.307 +/-  1.896 |  -20.094 +/-  1.356 |    0.087 +/-  0.048 |   -6.993 +/-  1.374
ALA  44 |    3.695 +/-  1.271 |   -0.928 +/-  0.697 |    1.589 +/-  1.423 |  -11.017 +/-  1.227 |    0.074 +/-  0.035 |   -6.587 +/-  1.516
GLU  45 |    3.900 +/-  1.109 |   -1.310 +/-  0.707 |   15.537 +/-  1.562 |  -24.081 +/-  1.217 |    0.043 +/-  0.027 |   -5.910 +/-  1.300
LEU  46 |    3.998 +/-  1.033 |   -1.682 +/-  0.864 |   -5.091 +/-  1.175 |   -5.178 +/-  0.686 |    0.000 +/-  0.000 |   -7.953 +/-  1.365
GLN  47 |    4.074 +/-  1.032 |   -1.124 +/-  0.875 |   -8.432 +/-  2.251 |   -5.804 +/-  1.274 |    0.021 +/-  0.023 |  -11.265 +/-  1.902
ASP  48 |    4.669 +/-  1.171 |   -1.385 +/-  0.710 |   19.003 +/-  2.174 |  -28.940 +/-  1.460 |    0.030 +/-  0.020 |   -6.623 +/-  1.492
MET  49 |    4.007 +/-  1.252 |   -1.586 +/-  0.811 |   -3.213 +/-  1.374 |   -5.929 +/-  0.832 |    0.023 +/-  0.013 |   -6.699 +/-  1.469
ILE  50 |    4.706 +/-  1.220 |   -1.777 +/-  0.826 |   -6.410 +/-  1.160 |   -5.009 +/-  0.692 |    0.000 +/-  0.001 |   -8.490 +/-  1.354
ASN  51 |    4.402 +/-  1.118 |   -1.748 +/-  0.554 |   -6.903 +/-  1.283 |   -4.211 +/-  1.098 |    0.072 +/-  0.026 |   -8.388 +/-  1.388
GLU  52 |    4.087 +/-  1.041 |   -0.825 +/-  0.860 |   13.438 +/-  2.799 |  -24.013 +/-  2.052 |    0.046 +/-  0.022 |   -7.267 +/-  1.549
VAL  53 |    5.262 +/-  1.137 |   -1.154 +/-  0.785 |  -11.486 +/-  1.314 |   -1.734 +/-  0.781 |    0.008 +/-  0.008 |   -9.105 +/-  1.425
ASP  54 |    5.431 +/-  1.276 |   -1.698 +/-  0.726 |   19.625 +/-  2.229 |  -30.681 +/-  1.916 |    0.051 +/-  0.018 |   -7.273 +/-  1.502
ALA  55 |    3.596 +/-  1.165 |    0.040 +/-  0.634 |   -3.834 +/-  1.386 |   -5.117 +/-  0.744 |    0.299 +/-  0.019 |   -5.017 +/-  1.486
ASP  56 |    4.386 +/-  1.062 |    0.576 +/-  0.731 |   11.545 +/-  0.997 |  -24.328 +/-  0.860 |    0.275 +/-  0.018 |   -7.547 +/-  1.393
GLY  57 |    3.958 +/-  1.237 |    0.035 +/-  0.511 |  -14.398 +/-  1.031 |    0.905 +/-  0.690 |    0.613 +/-  0.036 |   -8.887 +/-  1.195
ASN  58 |    4.842 +/-  1.046 |    1.656 +/-  0.917 |  -10.495 +/-  1.289 |   -0.501 +/-  0.664 |    0.294 +/-  0.019 |   -4.204 +/-  1.546
GLY  59 |    4.384 +/-  1.297 |   -1.209 +/-  0.778 |  -16.806 +/-  1.200 |    4.750 +/-  0.915 |    0.118 +/-  0.032 |   -8.762 +/-  1.403
THR  60 |   14.299 +/-  2.168 |    0.133 +/-  1.150 |  -95.370 +/-  2.810 |   -2.636 +/-  0.799 |    0.000 +/-  0.000 |  -83.575 +/-  1.919
ILE  61 |    5.430 +/-  1.330 |   -1.943 +/-  0.739 |    3.007 +/-  1.313 |   -4.855 +/-  1.108 |    0.034 +/-  0.024 |    1.673 +/-  1.583
ASP  62 |    4.781 +/-  1.319 |   -0.777 +/-  1.039 |   10.377 +/-  2.413 |  -22.901 +/-  1.152 |    0.007 +/-  0.010 |   -8.513 +/-  1.697
PHE  63 |    6.326 +/-  1.194 |   -0.816 +/-  0.737 |    1.652 +/-  1.908 |   -3.202 +/-  1.198 |    0.022 +/-  0.014 |    3.982 +/-  1.208
PRO  64 |    6.200 +/-  1.153 |   -1.605 +/-  0.667 |    2.534 +/-  2.561 |  -16.064 +/-  1.573 |    0.034 +/-  0.021 |   -8.901 +/-  1.666
GLU  65 |    3.933 +/-  1.038 |   -1.681 +/-  0.698 |    5.413 +/-  1.434 |  -17.041 +/-  0.961 |    0.004 +/-  0.004 |   -9.372 +/-  1.230
PHE  66 |    3.826 +/-  1.133 |   -2.017 +/-  0.673 |   -6.660 +/-  0.982 |   -2.224 +/-  0.505 |    0.000 +/-  0.000 |   -7.075 +/-  1.441
LEU  67 |    3.983 +/-  1.235 |   -1.674 +/-  0.819 |   -8.015 +/-  1.373 |   -2.508 +/-  0.742 |    0.004 +/-  0.009 |   -8.211 +/-  1.507
THR  68 |    4.543 +/-  1.016 |   -0.972 +/-  0.689 |  -15.741 +/-  1.172 |   -0.345 +/-  0.769 |    0.009 +/-  0.012 |  -12.505 +/-  1.301
MET  69 |    3.988 +/-  1.282 |   -1.903 +/-  0.732 |   -4.561 +/-  1.062 |   -2.975 +/-  0.773 |    0.003 +/-  0.004 |   -5.448 +/-  1.401
MET  70 |    4.399 +/-  1.292 |   -1.032 +/-  0.771 |   -5.771 +/-  1.842 |   -4.806 +/-  1.511 |    0.040 +/-  0.039 |   -7.171 +/-  1.469
ALA  71 |    4.548 +/-  1.323 |   -0.717 +/-  0.792 |    4.252 +/-  1.898 |   -3.450 +/-  1.717 |    0.055 +/-  0.034 |    4.688 +/-  1.806
ARG  72 |    4.677 +/-  1.308 |   -1.395 +/-  0.809 |  -22.906 +/-  2.475 |   22.181 +/-  1.780 |    0.005 +/-  0.011 |    2.563 +/-  2.159
LYS  73 |    4.469 +/-  1.352 |   -0.763 +/-  0.676 |  -34.671 +/-  1.628 |   22.103 +/-  1.266 |    0.089 +/-  0.032 |   -8.773 +/-  1.526
MET  74 |    4.119 +/-  1.016 |   -1.016 +/-  0.611 |    2.732 +/-  1.310 |   -8.415 +/-  1.261 |    0.032 +/-  0.023 |   -2.548 +/-  1.497
LYS  75 |    3.965 +/-  1.145 |   -0.760 +/-  0.770 |  -32.866 +/-  2.242 |   22.875 +/-  1.694 |    0.125 +/-  0.059 |   -6.661 +/-  1.674
ASP  76 |    5.079 +/-  1.283 |   -0.214 +/-  0.801 |    9.463 +/-  2.384 |  -24.905 +/-  2.105 |    0.146 +/-  0.049 |  -10.430 +/-  1.830
THR  77 |    4.592 +/-  1.164 |    0.108 +/-  0.693 |   -6.514 +/-  1.654 |   -7.752 +/-  1.261 |    0.216 +/-  0.054 |   -9.350 +/-  1.462
ASP  78 |    4.894 +/-  1.297 |    0.497 +/-  0.722 |   23.422 +/-  2.188 |  -32.462 +/-  1.914 |    0.240 +/-  0.041 |   -3.409 +/-  1.564
SER  79 |    4.690 +/-  1.193 |   -0.056 +/-  1.051 |   -8.182 +/-  2.363 |   -6.048 +/-  1.286 |    0.051 +/-  0.023 |   -9.545 +/-  1.675
GLU  80 |    4.206 +/-  1.198 |   -1.095 +/-  0.754 |    9.231 +/-  2.140 |  -22.434 +/-  1.399 |    0.013 +/-  0.014 |  -10.080 +/-  1.325
GLU  81 |    3.932 +/-  1.106 |   -1.128 +/-  0.696 |   11.941 +/-  1.981 |  -24.813 +/-  1.772 |    0.036 +/-  0.019 |  -10.032 +/-  1.345
GLU  82 |    3.933 +/-  1.097 |   -1.156 +/-  0.775 |   15.023 +/-  1.809 |  -24.650 +/-  1.509 |    0.029 +/-  0.022 |   -6.821 +/-  1.130
ILE  83 |    4.090 +/-  1.130 |   -0.904 +/-  0.921 |   -2.130 +/-  1.257 |   -2.405 +/-  0.776 |    0.000 +/-  0.000 |   -1.348 +/-  1.607
ARG  84 |    3.844 +/-  1.200 |   -1.781 +/-  0.638 |  -46.755 +/-  2.159 |   32.486 +/-  1.684 |    0.033 +/-  0.020 |  -12.173 +/-  1.399
GLU  85 |    4.048 +/-  1.310 |   -1.442 +/-  0.676 |   -0.696 +/-  2.875 |  -17.064 +/-  1.908 |    0.019 +/-  0.012 |  -15.135 +/-  1.849
ALA  86 |    3.717 +/-  1.071 |   -1.650 +/-  0.749 |   -7.806 +/-  1.134 |   -0.447 +/-  0.639 |    0.008 +/-  0.010 |   -6.178 +/-  1.289
PHE  87 |    4.266 +/-  1.249 |   -0.994 +/-  0.941 |   -3.209 +/-  0.975 |    0.211 +/-  0.541 |    0.002 +/-  0.003 |    0.275 +/-  1.369
ARG  88 |    4.008 +/-  1.187 |   -0.974 +/-  0.673 |  -33.091 +/-  2.070 |   24.567 +/-  1.581 |    0.036 +/-  0.014 |   -5.454 +/-  1.678
VAL  89 |    4.936 +/-  1.219 |   -0.278 +/-  0.672 |  -17.025 +/-  2.322 |   -0.258 +/-  1.586 |    0.094 +/-  0.027 |  -12.531 +/-  1.447
PHE  90 |    4.183 +/-  1.093 |   -1.525 +/-  0.583 |  -10.121 +/-  0.920 |   -2.181 +/-  0.752 |    0.028 +/-  0.017 |   -9.616 +/-  1.179
ASP  91 |    5.517 +/-  1.242 |   -1.510 +/-  0.707 |   16.385 +/-  2.382 |  -22.544 +/-  2.197 |    0.086 +/-  0.022 |   -2.065 +/-  1.295
LYS  92 |    3.885 +/-  1.143 |    1.065 +/-  0.944 |  -32.133 +/-  1.785 |   15.545 +/-  1.489 |    0.202 +/-  0.044 |  -11.437 +/-  1.718
ASP  93 |    4.891 +/-  1.035 |    0.565 +/-  0.681 |    2.768 +/-  0.900 |  -20.413 +/-  0.733 |    0.336 +/-  0.017 |  -11.853 +/-  1.270
GLY  94 |    4.093 +/-  1.325 |    0.330 +/-  0.697 |  -13.971 +/-  1.263 |   -1.946 +/-  0.559 |    0.552 +/-  0.026 |  -10.943 +/-  1.509
ASN  95 |    5.003 +/-  1.183 |    0.259 +/-  0.717 |   -9.421 +/-  1.367 |   -2.926 +/-  1.070 |    0.247 +/-  0.048 |   -6.839 +/-  1.507
GLY  96 |    4.225 +/-  0.980 |   -1.748 +/-  0.735 |  -13.121 +/-  1.303 |    0.094 +/-  1.048 |    0.108 +/-  0.036 |  -10.443 +/-  1.298
TYR  97 |   12.780 +/-  1.658 |    0.578 +/-  1.055 |  -98.887 +/-  2.603 |   -3.745 +/-  0.702 |    0.001 +/-  0.003 |  -89.272 +/-  1.872
ILE  98 |    5.691 +/-  1.247 |   -0.720 +/-  0.723 |   -1.343 +/-  2.549 |   -0.837 +/-  1.550 |    0.026 +/-  0.027 |    2.818 +/-  2.254
SER  99 |    5.098 +/-  1.284 |   -0.389 +/-  1.420 |   -6.747 +/-  2.097 |   -4.758 +/-  1.249 |    0.044 +/-  0.043 |   -6.751 +/-  1.735
ALA 100 |    3.959 +/-  1.111 |   -1.118 +/-  0.890 |   -0.819 +/-  2.084 |   -6.139 +/-  1.199 |    0.039 +/-  0.024 |   -4.077 +/-  2.044
ALA 101 |    3.776 +/-  1.031 |   -0.938 +/-  0.739 |   -3.002 +/-  1.245 |   -5.885 +/-  1.021 |    0.141 +/-  0.102 |   -5.908 +/-  1.498
GLU 102 |    4.246 +/-  1.158 |   -0.936 +/-  0.993 |    3.339 +/-  1.631 |  -13.342 +/-  1.076 |    0.015 +/-  0.015 |   -6.677 +/-  1.466
LEU 103 |    4.453 +/-  1.198 |   -1.166 +/-  0.826 |   -1.328 +/-  1.197 |   -1.953 +/-  0.617 |    0.000 +/-  0.001 |    0.008 +/-  1.555
ARG 104 |    3.826 +/-  0.994 |   -1.625 +/-  0.829 |  -29.227 +/-  1.895 |   17.848 +/-  1.241 |    0.006 +/-  0.007 |   -9.172 +/-  1.664
HIE 105 |    3.757 +/-  1.021 |   -1.113 +/-  0.766 |  -18.442 +/-  1.715 |    0.983 +/-  0.884 |    0.023 +/-  0.016 |  -14.792 +/-  1.723
VAL 106 |    4.154 +/-  1.041 |   -0.587 +/-  0.983 |  -12.821 +/-  1.223 |   -0.802 +/-  0.606 |    0.015 +/-  0.012 |  -10.040 +/-  1.440
MET 107 |    3.935 +/-  1.004 |   -1.758 +/-  0.810 |   -9.384 +/-  1.273 |   -3.711 +/-  0.668 |    0.000 +/-  0.002 |  -10.919 +/-  1.333
THR 108 |    4.654 +/-  1.136 |   -0.985 +/-  0.617 |  -10.097 +/-  1.344 |   -3.890 +/-  0.939 |    0.103 +/-  0.031 |  -10.215 +/-  1.447
ASN 109 |    4.371 +/-  1.230 |   -1.206 +/-  0.790 |   -3.416 +/-  1.253 |   -2.570 +/-  1.107 |    0.066 +/-  0.032 |   -2.755 +/-  1.478
LEU 110 |    3.905 +/-  1.088 |   -0.674 +/-  0.690 |   -5.675 +/-  1.436 |   -3.053 +/-  1.168 |    0.071 +/-  0.035 |   -5.427 +/-  1.543
GLY 111 |    4.310 +/-  1.388 |   -0.503 +/-  0.574 |  -16.176 +/-  1.668 |    0.131 +/-  1.452 |    0.433 +/-  0.066 |  -11.805 +/-  1.470
GLU 112 |    4.272 +/-  1.181 |   -0.348 +/-  0.790 |   12.900 +/-  1.849 |  -17.089 +/-  1.500 |    0.062 +/-  0.027 |   -0.202 +/-  1.510
LYS 113 |    3.562 +/-  1.116 |   -0.508 +/-  0.648 |  -21.094 +/-  2.629 |   14.629 +/-  1.947 |    0.152 +/-  0.038 |   -3.258 +/-  1.587
LEU 114 |    4.072 +/-  1.078 |   -0.149 +/-  0.807 |   -7.835 +/-  2.267 |   -5.127 +/-  1.937 |    0.120 +/-  0.055 |   -8.919 +/-  1.448
THR 115 |    4.677 +/-  1.090 |   -0.071 +/-  0.760 |  -10.710 +/-  1.688 |   -4.300 +/-  1.657 |    0.147 +/-  0.046 |  -10.257 +/-  1.443
ASP 116 |    4.596 +/-  1.108 |    0.617 +/-  0.813 |   16.812 +/-  2.418 |  -28.444 +/-  2.007 |    0.283 +/-  0.036 |   -6.137 +/-  1.449
GLU 117 |    4.474 +/-  1.113 |    0.292 +/-  0.803 |   13.015 +/-  2.515 |  -25.389 +/-  2.412 |    0.182 +/-  0.049 |   -7.426 +/-  1.770
GLU 118 |    3.971 +/-  0.912 |   -0.981 +/-  0.616 |   15.260 +/-  1.596 |  -22.384 +/-  1.111 |    0.051 +/-  0.030 |   -4.083 +/-  1.348
VAL 119 |    4.301 +/-  1.009 |   -0.314 +/-  0.981 |  -10.456 +/-  1.461 |   -3.372 +/-  0.880 |    0.018 +/-  0.012 |   -9.823 +/-  1.488
ASP 120 |    4.366 +/-  1.207 |   -1.487 +/-  0.659 |    9.214 +/-  1.464 |  -22.995 +/-  1.183 |    0.034 +/-  0.020 |  -10.868 +/-  1.557
GLU 121 |    4.032 +/-  1.088 |   -1.328 +/-  0.812 |   13.072 +/-  1.372 |  -23.617 +/-  1.116 |    0.017 +/-  0.013 |   -7.824 +/-  1.260
MET 122 |    4.055 +/-  1.262 |   -1.561 +/-  0.678 |   -2.292 +/-  1.029 |   -6.171 +/-  0.827 |    0.047 +/-  0.019 |   -5.922 +/-  1.373
ILE 123 |    4.274 +/-  1.196 |   -0.730 +/-  0.897 |    1.795 +/-  1.077 |   -6.110 +/-  0.707 |    0.001 +/-  0.002 |   -0.770 +/-  1.421
ARG 124 |    3.951 +/-  1.152 |   -1.388 +/-  0.667 |  -42.986 +/-  1.520 |   28.259 +/-  1.461 |    0.058 +/-  0.041 |  -12.107 +/-  1.423
GLU 125 |    4.135 +/-  1.232 |   -0.570 +/-  0.633 |   11.601 +/-  2.147 |  -29.166 +/-  1.698 |    0.130 +/-  0.041 |  -13.871 +/-  1.400
ALA 126 |    3.825 +/-  1.191 |   -0.891 +/-  0.547 |   -2.542 +/-  1.173 |   -7.754 +/-  0.935 |    0.179 +/-  0.030 |   -7.182 +/-  1.170
ASP 127 |    5.375 +/-  1.258 |   -0.784 +/-  0.697 |   22.962 +/-  2.040 |  -34.028 +/-  1.633 |    0.098 +/-  0.023 |   -6.376 +/-  1.469
ILE 128 |    4.917 +/-  1.045 |    0.685 +/-  0.909 |   -9.387 +/-  1.715 |   -4.152 +/-  0.912 |    0.180 +/-  0.031 |   -7.757 +/-  1.365
ASP 129 |    5.204 +/-  1.229 |   -0.342 +/-  0.641 |   14.642 +/-  1.340 |  -28.737 +/-  1.214 |    0.264 +/-  0.026 |   -8.969 +/-  1.218
GLY 130 |    4.243 +/-  1.316 |    0.394 +/-  0.705 |  -18.615 +/-  1.388 |    1.387 +/-  0.644 |    0.598 +/-  0.028 |  -11.993 +/-  1.487
ASP 131 |    5.170 +/-  1.146 |    0.645 +/-  0.761 |   13.370 +/-  1.251 |  -25.672 +/-  0.978 |    0.278 +/-  0.023 |   -6.209 +/-  1.235
GLY 132 |    4.131 +/-  1.236 |   -1.634 +/-  0.712 |  -17.085 +/-  1.409 |    4.347 +/-  1.014 |    0.150 +/-  0.050 |  -10.091 +/-  1.508
GLN 133 |   14.103 +/-  1.952 |    2.149 +/-  1.366 |  -98.648 +/-  2.758 |   -5.446 +/-  0.695 |    0.000 +/-  0.000 |  -87.842 +/-  2.146
VAL 134 |    5.998 +/-  1.122 |   -0.383 +/-  1.098 |   -2.359 +/-  2.219 |   -0.396 +/-  1.404 |    0.021 +/-  0.023 |    2.881 +/-  1.940
ASN 135 |    4.181 +/-  0.967 |   -1.132 +/-  0.771 |   -3.702 +/-  1.239 |   -4.481 +/-  0.872 |    0.003 +/-  0.005 |   -5.132 +/-  1.343
TYR 136 |    3.825 +/-  1.100 |   -1.400 +/-  0.879 |   -5.366 +/-  1.258 |   -6.829 +/-  0.804 |    0.009 +/-  0.008 |   -9.761 +/-  1.303
GLU 137 |    4.093 +/-  1.057 |   -1.472 +/-  0.637 |   10.268 +/-  1.660 |  -23.198 +/-  1.125 |    0.027 +/-  0.019 |  -10.281 +/-  1.215
GLU 138 |    4.250 +/-  1.261 |   -1.699 +/-  0.671 |   10.001 +/-  1.373 |  -21.650 +/-  0.881 |    0.011 +/-  0.006 |   -9.088 +/-  1.105
PHE 139 |    3.985 +/-  1.168 |   -1.799 +/-  0.758 |   -7.904 +/-  0.992 |   -1.858 +/-  0.628 |    0.022 +/-  0.008 |   -7.554 +/-  1.323
VAL 140 |    4.266 +/-  1.032 |    0.106 +/-  1.104 |  -15.662 +/-  1.414 |   -1.130 +/-  0.806 |    0.002 +/-  0.005 |  -12.418 +/-  1.369
GLN 141 |    3.889 +/-  1.090 |   -1.378 +/-  0.683 |   -6.516 +/-  1.404 |   -3.848 +/-  1.010 |    0.065 +/-  0.031 |   -7.788 +/-  1.335
MET 142 |    3.921 +/-  1.112 |   -1.241 +/-  0.968 |   -8.626 +/-  2.805 |   -2.166 +/-  1.785 |    0.047 +/-  0.027 |   -8.066 +/-  1.795
MET 143 |    4.120 +/-  1.188 |   -1.299 +/-  0.843 |   -8.855 +/-  1.998 |   -2.390 +/-  1.450 |    0.027 +/-  0.032 |   -8.399 +/-  1.463
THR 144 |    5.904 +/-  1.148 |    0.275 +/-  0.846 |   -8.588 +/-  2.945 |   -1.725 +/-  2.213 |    0.062 +/-  0.038 |   -4.073 +/-  1.531
ALA 145 |    5.609 +/-  1.462 |   -0.637 +/-  0.874 |   50.725 +/- 13.359 | -117.031 +/- 12.378 |    0.424 +/-  0.112 |  -60.911 +/-  2.085
 CA 146 |    0.000 +/-  0.000 |    0.000 +/-  0.000 |    0.000 +/-  0.000 |    0.000 +/-  0.000 |    0.000 +/-  0.000 |    0.000 +/-  0.000
 CW 147 |    0.000 +/-  0.000 |    0.000 +/-  0.000 |    0.000 +/-  0.000 |    0.000 +/-  0.000 |    0.000 +/-  0.000 |    0.000 +/-  0.000
 CA 148 |    0.000 +/-  0.000 |    0.000 +/-  0.000 |    0.000 +/-  0.000 |    0.000 +/-  0.000 |    0.000 +/-  0.000 |    0.000 +/-  0.000
 CW 149 |    0.000 +/-  0.000 |    0.000 +/-  0.000 |    0.000 +/-  0.000 |    0.000 +/-  0.000 |    0.000 +/-  0.000 |    0.000 +/-  0.000
 CA 150 |    0.000 +/-  0.000 |    0.000 +/-  0.000 |    0.000 +/-  0.000 |    0.000 +/-  0.000 |    0.000 +/-  0.000 |    0.000 +/-  0.000
 CW 151 |    0.000 +/-  0.000 |    0.000 +/-  0.000 |    0.000 +/-  0.000 |    0.000 +/-  0.000 |    0.000 +/-  0.000 |    0.000 +/-  0.000
 CA 152 |    0.000 +/-  0.000 |    0.000 +/-  0.000 |    0.000 +/-  0.000 |    0.000 +/-  0.000 |    0.000 +/-  0.000 |    0.000 +/-  0.000
 CW 153 |    0.000 +/-  0.000 |    0.000 +/-  0.000 |    0.000 +/-  0.000 |    0.000 +/-  0.000 |    0.000 +/-  0.000 |    0.000 +/-  0.000
LEU 154 |    5.089 +/-  1.420 |   -0.895 +/-  0.647 | -104.511 +/-  9.112 |   44.363 +/-  8.554 |    0.387 +/-  0.070 |  -55.567 +/-  3.256
LYS 155 |    4.146 +/-  1.339 |   -0.939 +/-  0.965 |  -14.961 +/-  2.496 |   15.085 +/-  1.949 |    0.054 +/-  0.023 |    3.385 +/-  1.871
LYS 156 |    3.855 +/-  1.318 |   -1.359 +/-  0.771 |  -25.220 +/-  2.123 |   15.741 +/-  1.675 |    0.029 +/-  0.013 |   -6.953 +/-  1.570
LEU 157 |    4.047 +/-  1.061 |   -1.573 +/-  0.942 |   -8.217 +/-  0.995 |   -5.211 +/-  0.641 |    0.005 +/-  0.008 |  -10.948 +/-  1.439
ALA 158 |    3.433 +/-  1.080 |   -2.426 +/-  0.687 |   -7.327 +/-  0.826 |   -4.119 +/-  0.603 |    0.007 +/-  0.007 |  -10.431 +/-  1.342
GLU 159 |    4.173 +/-  1.053 |   -1.917 +/-  0.662 |    5.166 +/-  1.152 |  -17.958 +/-  0.773 |    0.000 +/-  0.000 |  -10.535 +/-  1.257
ALA 160 |    3.558 +/-  1.045 |   -1.820 +/-  0.913 |   -3.861 +/-  1.182 |   -4.982 +/-  0.524 |    0.002 +/-  0.005 |   -7.102 +/-  1.442
LEU 161 |    3.942 +/-  1.054 |   -2.019 +/-  0.762 |    1.849 +/-  1.037 |   -4.009 +/-  0.585 |    0.001 +/-  0.002 |   -0.237 +/-  1.302
LYS 162 |    3.659 +/-  1.016 |   -2.022 +/-  0.737 |  -30.212 +/-  1.303 |   23.803 +/-  0.925 |    0.000 +/-  0.001 |   -4.771 +/-  1.456
LEU 163 |    3.993 +/-  1.085 |   -1.820 +/-  0.849 |   -9.942 +/-  1.572 |   -5.201 +/-  0.702 |    0.000 +/-  0.000 |  -12.970 +/-  1.574
SER 164 |    4.776 +/-  1.196 |   -1.490 +/-  0.613 |   -2.851 +/-  1.428 |  -10.038 +/-  1.153 |    0.012 +/-  0.010 |   -9.591 +/-  1.332
ALA 165 |    4.051 +/-  1.148 |   -0.993 +/-  0.567 |    6.065 +/-  1.864 |   -6.642 +/-  1.952 |    0.099 +/-  0.054 |    2.580 +/-  1.488
LYS 166 |    5.159 +/-  1.169 |   -0.288 +/-  0.628 |  -27.701 +/-  2.336 |   27.144 +/-  2.274 |    0.170 +/-  0.046 |    4.485 +/-  1.399
LEU 167 |    5.886 +/-  1.406 |   -1.661 +/-  0.582 |   97.171 +/-  6.345 | -164.670 +/-  6.430 |    0.269 +/-  0.084 |  -63.005 +/-  1.600

Receptor:
Total Energy Decomposition:
Residue |       Internal      |    van der Waals    |    Electrostatic    |   Polar Solvation   |   Non-Polar Solv.   |       TOTAL
-------------------------------------------------------------------------------------------------------------------------------------------
GLN   1 |   25.413 +/-  3.181 |   -0.058 +/-  1.556 | -217.490 +/- 13.492 |   50.220 +/- 14.149 |    1.556 +/-  0.170 | -140.359 +/-  3.373
LEU   2 |   17.707 +/-  2.761 |   -2.034 +/-  1.691 |  -26.806 +/-  1.871 |   -1.500 +/-  1.507 |    0.442 +/-  0.128 |  -12.191 +/-  3.374
THR   3 |   15.819 +/-  2.655 |   -1.951 +/-  1.178 |  -35.430 +/-  3.598 |   -7.775 +/-  2.547 |    0.518 +/-  0.112 |  -28.820 +/-  3.293
GLU   4 |   18.737 +/-  2.725 |   -1.469 +/-  1.546 |   80.410 +/-  8.413 | -155.193 +/-  7.919 |    1.027 +/-  0.062 |  -56.488 +/-  2.708
GLU   5 |   17.620 +/-  2.884 |   -1.753 +/-  0.973 |  104.522 +/- 11.037 | -176.715 +/- 11.108 |    1.016 +/-  0.072 |  -55.310 +/-  2.759
GLN   6 |   24.234 +/-  3.219 |   -4.512 +/-  1.354 |  -70.235 +/-  5.630 |  -10.469 +/-  5.138 |    0.579 +/-  0.128 |  -60.402 +/-  3.467
ILE   7 |   17.682 +/-  2.583 |   -3.250 +/-  1.488 |  -13.236 +/-  1.224 |   -1.277 +/-  0.740 |    0.336 +/-  0.087 |    0.255 +/-  2.696
ALA   8 |    7.627 +/-  1.885 |   -2.974 +/-  0.753 |   -8.818 +/-  1.426 |   -1.261 +/-  1.210 |    0.402 +/-  0.048 |   -5.024 +/-  1.817
GLU   9 |   17.983 +/-  2.805 |   -3.242 +/-  1.336 |  128.106 +/-  7.825 | -200.743 +/-  7.535 |    0.847 +/-  0.074 |  -57.049 +/-  2.539
PHE  10 |   17.507 +/-  2.805 |   -5.192 +/-  1.149 |   -1.206 +/-  1.283 |   -2.751 +/-  0.787 |    0.275 +/-  0.076 |    8.633 +/-  2.975
LYS  11 |   18.151 +/-  2.799 |   -3.637 +/-  1.457 | -109.250 +/-  6.790 |   72.198 +/-  7.264 |    0.938 +/-  0.091 |  -21.600 +/-  3.517
GLU  12 |   17.537 +/-  2.301 |   -2.782 +/-  1.308 |  106.240 +/-  9.439 | -185.906 +/-  9.086 |    0.803 +/-  0.066 |  -64.108 +/-  2.357
ALA  13 |    7.870 +/-  1.937 |   -3.798 +/-  0.798 |   -5.782 +/-  1.301 |   -0.767 +/-  0.714 |    0.240 +/-  0.044 |   -2.237 +/-  2.118
PHE  14 |   16.949 +/-  3.089 |   -7.630 +/-  1.369 |   -7.000 +/-  1.356 |   -3.895 +/-  0.791 |    0.136 +/-  0.092 |   -1.440 +/-  3.507
SER  15 |   12.112 +/-  2.232 |   -3.407 +/-  1.024 |   -9.121 +/-  3.224 |   -6.039 +/-  3.076 |    0.374 +/-  0.059 |   -6.080 +/-  2.434
LEU  16 |   17.250 +/-  3.055 |   -0.521 +/-  1.269 |  -31.670 +/-  3.312 |   -1.049 +/-  2.225 |    1.018 +/-  0.080 |  -14.973 +/-  3.694
PHE  17 |   17.911 +/-  2.888 |   -4.020 +/-  1.222 |  -11.919 +/-  2.517 |   -0.977 +/-  1.285 |    0.232 +/-  0.043 |    1.227 +/-  3.207
ASP  18 |   43.787 +/-  3.089 |   -4.272 +/-  1.588 |  -27.785 +/-  6.822 | -144.769 +/-  5.993 |    0.075 +/-  0.037 | -132.964 +/-  3.098
LYS  19 |   19.043 +/-  3.447 |   -2.453 +/-  1.483 | -124.439 +/- 16.204 |   93.882 +/- 17.727 |    0.859 +/-  0.129 |  -13.107 +/-  4.478
ASP  20 |   39.301 +/-  3.485 |    2.649 +/-  1.842 |  -58.812 +/-  6.463 | -139.574 +/-  4.455 |    0.657 +/-  0.028 | -155.779 +/-  3.020
GLY  21 |    5.474 +/-  1.900 |   -0.012 +/-  0.750 |  -15.410 +/-  1.178 |   -1.067 +/-  0.544 |    0.574 +/-  0.028 |  -10.441 +/-  2.019
ASP  22 |   40.875 +/-  3.780 |    0.568 +/-  1.597 |  -55.466 +/-  5.351 | -141.445 +/-  3.680 |    0.579 +/-  0.026 | -154.888 +/-  3.745
GLY  23 |    5.317 +/-  1.624 |   -1.841 +/-  0.849 |  -13.088 +/-  1.363 |    0.059 +/-  1.066 |    0.226 +/-  0.054 |   -9.327 +/-  1.808
THR  24 |   27.620 +/-  3.247 |   -0.245 +/-  1.456 | -126.608 +/-  3.827 |   -4.669 +/-  1.310 |    0.393 +/-  0.077 | -103.509 +/-  3.453
ILE  25 |   22.742 +/-  3.131 |   -5.642 +/-  1.764 |   -1.286 +/-  1.034 |   -2.289 +/-  0.611 |    0.086 +/-  0.060 |   13.610 +/-  3.319
THR  26 |   17.339 +/-  2.710 |   -2.323 +/-  1.311 |  -29.685 +/-  2.376 |  -12.154 +/-  2.379 |    0.544 +/-  0.051 |  -26.278 +/-  2.572
THR  27 |   16.205 +/-  2.529 |   -3.030 +/-  1.266 |  -20.182 +/-  3.821 |  -11.242 +/-  2.333 |    0.399 +/-  0.130 |  -17.849 +/-  2.495
LYS  28 |   18.331 +/-  3.215 |   -1.646 +/-  1.205 |  -70.257 +/-  5.367 |   34.916 +/-  5.819 |    1.321 +/-  0.071 |  -17.335 +/-  3.808
GLU  29 |   46.998 +/-  3.761 |   -3.646 +/-  1.732 |  -64.331 +/-  6.387 | -132.603 +/-  4.926 |    0.054 +/-  0.024 | -153.529 +/-  3.751
LEU  30 |   16.240 +/-  2.726 |   -5.937 +/-  1.397 |  -32.802 +/-  1.373 |    0.545 +/-  0.622 |    0.016 +/-  0.021 |  -21.938 +/-  3.027
GLY  31 |    5.090 +/-  1.597 |   -3.615 +/-  0.731 |  -11.958 +/-  1.156 |   -1.893 +/-  0.786 |    0.060 +/-  0.045 |  -12.316 +/-  1.732
THR  32 |   15.707 +/-  2.338 |   -3.431 +/-  1.110 |  -37.895 +/-  2.955 |    0.515 +/-  2.373 |    0.378 +/-  0.094 |  -24.726 +/-  2.987
VAL  33 |   14.264 +/-  2.335 |   -3.673 +/-  1.286 |  -29.828 +/-  1.615 |    1.642 +/-  0.875 |    0.129 +/-  0.046 |  -17.467 +/-  2.529
MET  34 |   16.268 +/-  2.618 |   -7.919 +/-  1.269 |   -3.976 +/-  1.472 |   -1.637 +/-  0.911 |    0.240 +/-  0.081 |    2.975 +/-  2.621
ARG  35 |   22.790 +/-  4.143 |   -4.518 +/-  1.587 | -250.632 +/- 11.546 |   54.937 +/- 10.653 |    1.133 +/-  0.203 | -176.290 +/-  3.649
SER  36 |   12.073 +/-  2.340 |   -2.332 +/-  0.885 |  -11.650 +/-  4.314 |   -9.548 +/-  3.997 |    0.514 +/-  0.112 |  -10.943 +/-  2.451
LEU  37 |   16.429 +/-  2.557 |   -2.102 +/-  1.362 |  -26.834 +/-  1.606 |   -3.953 +/-  0.989 |    0.500 +/-  0.054 |  -15.960 +/-  2.772
GLY  38 |    5.497 +/-  1.795 |   -1.881 +/-  0.680 |  -10.293 +/-  2.126 |   -3.012 +/-  1.817 |    0.223 +/-  0.075 |   -9.465 +/-  1.797
GLN  39 |   23.926 +/-  2.950 |   -3.222 +/-  1.414 |  -67.673 +/-  2.342 |  -11.981 +/-  1.860 |    0.587 +/-  0.088 |  -58.362 +/-  2.762
ASN  40 |   22.923 +/-  2.750 |   -0.955 +/-  1.410 |  -72.812 +/-  4.360 |  -12.142 +/-  4.002 |    0.718 +/-  0.149 |  -62.268 +/-  2.714
PRO  41 |   21.032 +/-  2.067 |   -4.724 +/-  1.079 |  -11.043 +/-  2.363 |    1.836 +/-  1.961 |    0.105 +/-  0.079 |    7.206 +/-  2.468
THR  42 |   16.427 +/-  2.366 |   -1.167 +/-  1.279 |  -30.915 +/-  3.483 |   -9.391 +/-  2.942 |    0.655 +/-  0.071 |  -24.391 +/-  2.839
GLU  43 |   18.255 +/-  3.119 |   -0.955 +/-  1.458 |   69.117 +/-  7.756 | -142.100 +/-  7.760 |    1.040 +/-  0.095 |  -54.643 +/-  2.978
ALA  44 |    7.288 +/-  2.029 |   -1.783 +/-  0.801 |   -0.055 +/-  1.503 |   -7.535 +/-  1.322 |    0.542 +/-  0.049 |   -1.543 +/-  2.306
GLU  45 |   17.835 +/-  2.789 |   -3.580 +/-  1.461 |  108.893 +/- 10.207 | -177.832 +/- 10.353 |    0.713 +/-  0.108 |  -53.972 +/-  2.690
LEU  46 |   16.728 +/-  2.832 |   -6.090 +/-  1.585 |  -29.867 +/-  1.404 |   -3.380 +/-  0.771 |    0.105 +/-  0.060 |  -22.504 +/-  3.025
GLN  47 |   23.969 +/-  2.668 |   -3.329 +/-  1.280 |  -76.497 +/-  4.459 |  -10.446 +/-  4.122 |    0.833 +/-  0.112 |  -65.470 +/-  3.036
ASP  48 |   14.607 +/-  2.833 |   -3.323 +/-  0.874 |  113.088 +/-  5.602 | -186.747 +/-  5.420 |    0.688 +/-  0.052 |  -61.687 +/-  2.420
MET  49 |   15.445 +/-  2.836 |   -6.714 +/-  1.190 |   -7.748 +/-  1.615 |   -1.458 +/-  1.371 |    0.318 +/-  0.066 |   -0.157 +/-  2.828
ILE  50 |   18.950 +/-  3.133 |   -6.167 +/-  1.713 |  -11.538 +/-  1.329 |   -2.195 +/-  0.704 |    0.043 +/-  0.038 |   -0.907 +/-  2.843
ASN  51 |   21.634 +/-  3.218 |   -4.743 +/-  0.799 |  -88.911 +/-  3.446 |   -8.416 +/-  3.198 |    0.576 +/-  0.062 |  -79.860 +/-  2.869
GLU  52 |   17.647 +/-  2.876 |   -2.472 +/-  1.157 |  121.041 +/-  7.723 | -193.299 +/-  7.340 |    0.816 +/-  0.060 |  -56.266 +/-  2.838
VAL  53 |   16.666 +/-  2.471 |   -3.970 +/-  1.234 |  -29.717 +/-  1.354 |   -0.263 +/-  0.670 |    0.140 +/-  0.043 |  -17.143 +/-  2.443
ASP  54 |   36.201 +/-  2.847 |   -4.820 +/-  1.400 |  -21.766 +/-  5.635 | -154.504 +/-  4.948 |    0.069 +/-  0.024 | -144.820 +/-  3.201
ALA  55 |    7.524 +/-  2.200 |   -1.361 +/-  0.946 |   -5.662 +/-  1.292 |   -1.354 +/-  0.645 |    0.403 +/-  0.049 |   -0.450 +/-  2.357
ASP  56 |   46.015 +/-  3.224 |    1.270 +/-  1.669 |  -42.421 +/-  6.942 | -150.618 +/-  4.904 |    0.610 +/-  0.026 | -145.144 +/-  3.199
GLY  57 |    5.350 +/-  1.709 |   -0.179 +/-  0.571 |  -11.149 +/-  0.914 |   -2.112 +/-  0.565 |    0.636 +/-  0.035 |   -7.454 +/-  1.527
ASN  58 |   35.647 +/-  3.278 |    0.963 +/-  1.719 | -177.176 +/-  3.336 |   -5.329 +/-  1.309 |    0.584 +/-  0.026 | -145.310 +/-  3.065
GLY  59 |    6.089 +/-  1.858 |   -2.047 +/-  0.826 |  -13.149 +/-  1.155 |    1.168 +/-  0.846 |    0.122 +/-  0.035 |   -7.816 +/-  1.886
THR  60 |   27.257 +/-  3.541 |   -1.808 +/-  1.571 | -119.900 +/-  2.998 |   -5.077 +/-  2.037 |    0.420 +/-  0.068 |  -99.108 +/-  3.230
ILE  61 |   21.419 +/-  3.494 |   -7.105 +/-  1.440 |   -2.732 +/-  1.262 |   -1.849 +/-  1.020 |    0.041 +/-  0.036 |    9.774 +/-  3.364
ASP  62 |   15.514 +/-  3.128 |   -3.137 +/-  1.451 |   81.238 +/-  6.032 | -161.787 +/-  5.878 |    0.520 +/-  0.043 |  -67.652 +/-  3.496
PHE  63 |   19.311 +/-  3.001 |   -4.335 +/-  1.257 |    1.819 +/-  1.965 |   -3.310 +/-  1.246 |    0.300 +/-  0.063 |   13.785 +/-  3.143
PRO  64 |   20.893 +/-  2.282 |   -3.554 +/-  0.768 |  -11.763 +/-  2.108 |   -1.583 +/-  1.114 |    0.657 +/-  0.046 |    4.650 +/-  2.755
GLU  65 |   52.896 +/-  2.996 |   -3.382 +/-  1.876 |  -48.950 +/-  5.051 | -146.317 +/-  4.293 |    0.033 +/-  0.012 | -145.719 +/-  3.019
PHE  66 |   16.140 +/-  2.661 |   -8.230 +/-  1.051 |   -6.285 +/-  1.147 |   -2.682 +/-  0.530 |    0.067 +/-  0.028 |   -0.989 +/-  2.963
LEU  67 |   16.708 +/-  2.611 |   -5.512 +/-  1.212 |  -30.837 +/-  1.526 |   -2.203 +/-  0.885 |    0.166 +/-  0.067 |  -21.679 +/-  2.850
THR  68 |   15.587 +/-  2.661 |   -3.766 +/-  0.830 |  -40.324 +/-  2.910 |   -0.843 +/-  2.062 |    0.253 +/-  0.084 |  -29.094 +/-  2.856
MET  69 |   15.138 +/-  2.864 |   -6.887 +/-  1.105 |   -5.881 +/-  1.321 |   -1.990 +/-  1.134 |    0.275 +/-  0.068 |    0.654 +/-  2.635
MET  70 |   16.534 +/-  2.675 |   -5.453 +/-  1.343 |   -5.319 +/-  2.054 |   -5.548 +/-  1.674 |    0.513 +/-  0.106 |    0.727 +/-  2.856
ALA  71 |    9.054 +/-  2.184 |   -2.479 +/-  0.972 |    3.484 +/-  1.895 |   -0.814 +/-  1.782 |    0.102 +/-  0.063 |    9.347 +/-  2.592
ARG  72 |   23.390 +/-  4.037 |   -4.483 +/-  1.644 | -268.105 +/- 10.867 |   82.655 +/- 10.043 |    1.020 +/-  0.183 | -165.523 +/-  3.889
LYS  73 |   18.197 +/-  4.069 |   -3.582 +/-  1.196 | -158.924 +/-  9.601 |  125.922 +/-  8.898 |    0.638 +/-  0.142 |  -17.749 +/-  4.383
MET  74 |   16.572 +/-  2.401 |   -5.556 +/-  1.104 |   -0.617 +/-  1.389 |   -4.982 +/-  1.070 |    0.357 +/-  0.071 |    5.773 +/-  2.742
LYS  75 |   18.330 +/-  2.907 |   -4.525 +/-  1.758 | -156.320 +/- 16.669 |  123.211 +/- 15.190 |    0.506 +/-  0.133 |  -18.798 +/-  3.728
ASP  76 |   16.052 +/-  2.978 |   -1.517 +/-  1.267 |   94.481 +/- 11.480 | -174.665 +/- 12.755 |    0.741 +/-  0.125 |  -64.907 +/-  3.232
THR  77 |   15.782 +/-  2.304 |   -2.090 +/-  1.272 |  -29.744 +/-  2.269 |  -10.786 +/-  1.752 |    0.365 +/-  0.074 |  -26.473 +/-  2.623
ASP  78 |   15.168 +/-  2.583 |    0.159 +/-  1.015 |  122.023 +/-  7.209 | -196.207 +/-  7.270 |    1.102 +/-  0.052 |  -57.755 +/-  2.495
SER  79 |   12.494 +/-  2.388 |   -1.296 +/-  1.245 |  -13.776 +/-  2.634 |   -7.075 +/-  1.845 |    0.372 +/-  0.084 |   -9.281 +/-  2.620
GLU  80 |   18.986 +/-  2.660 |   -3.083 +/-  1.268 |  128.379 +/-  8.006 | -202.251 +/-  7.422 |    0.696 +/-  0.140 |  -57.274 +/-  2.548
GLU  81 |   17.185 +/-  2.620 |   -2.043 +/-  1.469 |  103.256 +/- 12.907 | -177.932 +/- 11.753 |    0.816 +/-  0.096 |  -58.718 +/-  2.700
GLU  82 |   18.162 +/-  2.818 |   -2.390 +/-  1.259 |  129.352 +/-  5.158 | -200.326 +/-  5.231 |    0.882 +/-  0.051 |  -54.321 +/-  2.888
ILE  83 |   17.794 +/-  2.681 |   -3.319 +/-  1.580 |   -7.283 +/-  1.224 |    0.304 +/-  0.746 |    0.181 +/-  0.043 |    7.676 +/-  2.892
ARG  84 |   22.480 +/-  3.656 |   -5.359 +/-  1.382 | -342.072 +/- 20.689 |  136.529 +/- 17.497 |    0.804 +/-  0.153 | -187.618 +/-  4.944
GLU  85 |   17.400 +/-  2.915 |   -2.857 +/-  1.261 |   89.018 +/- 10.099 | -168.462 +/-  9.144 |    0.740 +/-  0.079 |  -64.160 +/-  3.075
ALA  86 |    7.408 +/-  1.930 |   -1.958 +/-  0.800 |   -7.218 +/-  1.018 |    0.082 +/-  0.515 |    0.459 +/-  0.030 |   -1.227 +/-  1.928
PHE  87 |   17.366 +/-  3.372 |   -5.144 +/-  1.456 |   -1.988 +/-  1.117 |   -0.556 +/-  0.641 |    0.109 +/-  0.038 |    9.787 +/-  3.232
ARG  88 |   23.072 +/-  3.978 |   -3.733 +/-  1.499 | -309.679 +/-  8.984 |  111.392 +/-  7.181 |    0.965 +/-  0.097 | -177.984 +/-  3.517
VAL  89 |   16.108 +/-  3.040 |   -0.959 +/-  1.107 |  -30.646 +/-  1.354 |   -3.434 +/-  1.209 |    0.626 +/-  0.050 |  -18.305 +/-  2.944
PHE  90 |   16.580 +/-  3.322 |   -3.327 +/-  1.006 |   -9.161 +/-  1.183 |   -2.883 +/-  1.131 |    0.427 +/-  0.063 |    1.636 +/-  3.312
ASP  91 |   34.489 +/-  2.524 |   -3.577 +/-  1.691 |  -39.021 +/-  5.968 | -130.579 +/-  4.709 |    0.102 +/-  0.023 | -138.586 +/-  3.631
LYS  92 |   18.421 +/-  3.412 |   -0.007 +/-  1.561 | -113.813 +/-  9.971 |   75.670 +/- 10.214 |    1.198 +/-  0.156 |  -18.532 +/-  3.843
ASP  93 |   41.828 +/-  3.626 |   -0.182 +/-  1.282 |  -65.878 +/-  4.745 | -121.090 +/-  2.889 |    0.648 +/-  0.025 | -144.673 +/-  2.649
GLY  94 |    5.666 +/-  1.864 |   -0.077 +/-  0.741 |  -12.224 +/-  1.147 |   -3.405 +/-  0.520 |    0.566 +/-  0.026 |   -9.474 +/-  1.883
ASN  95 |   34.406 +/-  3.197 |   -0.585 +/-  1.396 | -176.550 +/-  3.073 |   -8.614 +/-  1.537 |    0.627 +/-  0.054 | -150.716 +/-  3.078
GLY  96 |    5.790 +/-  1.383 |   -2.508 +/-  0.798 |  -11.083 +/-  1.360 |   -1.817 +/-  1.118 |    0.120 +/-  0.038 |   -9.499 +/-  1.559
TYR  97 |   27.991 +/-  3.382 |   -1.450 +/-  1.579 | -120.222 +/-  3.044 |   -6.290 +/-  2.229 |    0.615 +/-  0.106 |  -99.356 +/-  3.710
ILE  98 |   21.748 +/-  2.985 |   -5.843 +/-  1.414 |   -7.370 +/-  2.451 |    2.796 +/-  1.596 |    0.050 +/-  0.035 |   11.382 +/-  3.766
SER  99 |   12.932 +/-  2.468 |   -2.118 +/-  1.544 |   -8.500 +/-  2.664 |  -10.510 +/-  2.231 |    0.329 +/-  0.078 |   -7.867 +/-  3.261
ALA 100 |    7.980 +/-  2.006 |   -2.653 +/-  1.022 |   -1.055 +/-  1.987 |   -4.009 +/-  1.224 |    0.266 +/-  0.086 |    0.529 +/-  2.551
ALA 101 |    7.471 +/-  1.846 |   -1.972 +/-  0.884 |   -2.678 +/-  1.227 |   -4.368 +/-  0.984 |    0.539 +/-  0.105 |   -1.007 +/-  2.220
GLU 102 |   36.863 +/-  3.345 |   -2.969 +/-  1.734 |  -48.914 +/-  5.061 | -121.653 +/-  3.856 |    0.069 +/-  0.033 | -136.604 +/-  3.373
LEU 103 |   17.909 +/-  3.081 |   -5.365 +/-  1.505 |  -24.890 +/-  1.351 |   -0.909 +/-  0.796 |    0.065 +/-  0.043 |  -13.191 +/-  3.459
ARG 104 |   22.552 +/-  3.259 |   -5.578 +/-  1.562 | -289.867 +/- 14.863 |   93.301 +/- 13.307 |    0.755 +/-  0.183 | -178.837 +/-  3.749
HIE 105 |   33.734 +/-  2.977 |   -5.297 +/-  0.952 |  -19.285 +/-  2.602 |  -11.216 +/-  2.014 |    0.765 +/-  0.104 |   -1.299 +/-  3.149
VAL 106 |   14.269 +/-  2.188 |   -3.386 +/-  1.411 |  -29.478 +/-  1.495 |   -0.702 +/-  0.723 |    0.111 +/-  0.034 |  -19.187 +/-  2.336
MET 107 |   16.204 +/-  2.645 |   -7.680 +/-  1.215 |   -8.883 +/-  2.023 |   -3.624 +/-  1.452 |    0.188 +/-  0.071 |   -3.796 +/-  2.693
THR 108 |   15.726 +/-  2.736 |   -2.725 +/-  0.986 |  -33.451 +/-  1.691 |   -5.355 +/-  1.905 |    0.598 +/-  0.064 |  -25.208 +/-  2.877
ASN 109 |   21.615 +/-  2.597 |   -4.188 +/-  1.219 |  -82.741 +/-  3.672 |   -9.463 +/-  3.513 |    0.384 +/-  0.074 |  -74.394 +/-  2.525
LEU 110 |   16.038 +/-  2.961 |   -1.537 +/-  1.449 |  -27.941 +/-  1.304 |   -4.247 +/-  0.871 |    0.646 +/-  0.082 |  -17.041 +/-  2.881
GLY 111 |    5.986 +/-  1.933 |   -0.762 +/-  0.613 |  -13.076 +/-  2.122 |   -3.120 +/-  1.831 |    0.461 +/-  0.067 |  -10.511 +/-  1.928
GLU 112 |   17.858 +/-  2.800 |   -2.405 +/-  1.326 |  127.741 +/-  6.046 | -192.950 +/-  5.599 |    0.708 +/-  0.057 |  -49.048 +/-  2.544
LYS 113 |   17.578 +/-  3.355 |   -0.635 +/-  1.119 | -107.101 +/- 12.289 |   76.757 +/- 12.408 |    1.434 +/-  0.115 |  -11.966 +/-  3.978
LEU 114 |   16.633 +/-  2.611 |   -2.678 +/-  1.538 |  -31.421 +/-  2.442 |   -3.495 +/-  1.980 |    0.363 +/-  0.110 |  -20.598 +/-  2.704
THR 115 |   16.066 +/-  2.681 |   -2.600 +/-  1.248 |  -33.275 +/-  2.525 |   -7.965 +/-  2.267 |    0.361 +/-  0.062 |  -27.413 +/-  2.868
ASP 116 |   14.751 +/-  2.918 |    0.187 +/-  1.177 |   99.498 +/-  8.864 | -176.109 +/-  8.767 |    1.060 +/-  0.081 |  -60.614 +/-  2.686
GLU 117 |   18.553 +/-  2.663 |   -0.036 +/-  1.232 |  113.453 +/-  6.332 | -188.189 +/-  6.342 |    1.102 +/-  0.075 |  -55.116 +/-  2.887
GLU 118 |   17.698 +/-  2.764 |   -2.855 +/-  1.251 |  114.841 +/-  8.617 | -183.159 +/-  8.230 |    0.732 +/-  0.092 |  -52.743 +/-  2.751
VAL 119 |   14.332 +/-  2.222 |   -3.049 +/-  1.280 |  -27.347 +/-  1.598 |   -2.698 +/-  0.908 |    0.170 +/-  0.098 |  -18.592 +/-  2.528
ASP 120 |   14.200 +/-  2.700 |   -3.158 +/-  1.049 |   89.074 +/- 10.349 | -166.929 +/-  9.278 |    0.578 +/-  0.113 |  -66.236 +/-  3.172
GLU 121 |   17.149 +/-  2.740 |   -3.101 +/-  1.395 |  102.577 +/-  8.405 | -175.839 +/-  7.998 |    0.664 +/-  0.063 |  -58.550 +/-  2.589
MET 122 |   15.901 +/-  2.838 |   -6.911 +/-  1.113 |   -5.846 +/-  1.633 |   -3.545 +/-  1.149 |    0.339 +/-  0.115 |   -0.062 +/-  2.916
ILE 123 |   17.748 +/-  2.919 |   -4.886 +/-  1.542 |   -1.947 +/-  1.197 |   -4.377 +/-  0.835 |    0.048 +/-  0.047 |    6.586 +/-  3.009
ARG 124 |   23.113 +/-  3.954 |   -4.171 +/-  1.690 | -336.820 +/- 16.053 |  130.740 +/- 13.973 |    0.999 +/-  0.139 | -186.139 +/-  3.504
GLU 125 |   18.209 +/-  2.831 |   -1.961 +/-  1.272 |  132.126 +/- 10.218 | -212.256 +/-  9.490 |    1.015 +/-  0.099 |  -62.866 +/-  3.346
ALA 126 |    7.891 +/-  2.290 |   -2.546 +/-  0.754 |   -3.566 +/-  1.108 |   -5.142 +/-  0.812 |    0.311 +/-  0.061 |   -3.052 +/-  2.169
ASP 127 |   29.477 +/-  2.504 |   -1.847 +/-  1.671 |    4.279 +/-  6.244 | -180.942 +/-  4.989 |    0.117 +/-  0.027 | -148.916 +/-  3.307
ILE 128 |   20.034 +/-  2.544 |   -1.571 +/-  1.474 |  -16.095 +/-  1.696 |   -0.450 +/-  0.873 |    0.654 +/-  0.055 |    2.573 +/-  2.571
ASP 129 |   45.925 +/-  3.651 |    0.593 +/-  1.784 |  -21.942 +/-  8.546 | -174.203 +/-  6.146 |    0.474 +/-  0.047 | -149.153 +/-  2.996
GLY 130 |    5.734 +/-  1.781 |    0.134 +/-  0.727 |  -15.770 +/-  1.294 |   -1.227 +/-  0.556 |    0.619 +/-  0.027 |  -10.510 +/-  1.811
ASP 131 |   42.492 +/-  4.099 |    1.334 +/-  1.726 |  -24.190 +/-  6.881 | -165.655 +/-  4.396 |    0.554 +/-  0.030 | -145.466 +/-  3.269
GLY 132 |    5.587 +/-  1.667 |   -2.366 +/-  0.790 |  -13.684 +/-  1.349 |    1.135 +/-  0.964 |    0.160 +/-  0.053 |   -9.169 +/-  1.875
GLN 133 |   35.341 +/-  3.368 |   -1.263 +/-  1.703 | -167.587 +/-  4.151 |   -7.703 +/-  2.477 |    0.471 +/-  0.091 | -140.742 +/-  3.624
VAL 134 |   16.585 +/-  2.511 |   -3.969 +/-  1.453 |  -21.548 +/-  2.235 |    2.118 +/-  1.364 |    0.219 +/-  0.042 |   -6.595 +/-  2.958
ASN 135 |   21.979 +/-  2.671 |   -4.491 +/-  1.261 |  -82.041 +/-  2.613 |  -13.252 +/-  1.928 |    0.300 +/-  0.057 |  -77.505 +/-  2.663
TYR 136 |   17.441 +/-  2.886 |   -6.251 +/-  1.363 |  -25.554 +/-  2.347 |   -8.668 +/-  2.022 |    0.205 +/-  0.138 |  -22.827 +/-  2.991
GLU 137 |   18.024 +/-  3.162 |   -3.360 +/-  1.145 |  113.279 +/- 12.806 | -187.200 +/- 12.241 |    0.752 +/-  0.110 |  -58.506 +/-  3.221
GLU 138 |   40.791 +/-  3.874 |   -4.012 +/-  1.522 |   -5.102 +/-  5.508 | -175.046 +/-  3.837 |    0.030 +/-  0.010 | -143.338 +/-  3.364
PHE 139 |   16.507 +/-  3.079 |   -5.017 +/-  1.326 |   -6.264 +/-  1.123 |   -3.023 +/-  0.652 |    0.328 +/-  0.123 |    2.532 +/-  3.360
VAL 140 |   14.293 +/-  2.623 |   -2.126 +/-  1.603 |  -33.033 +/-  1.537 |   -0.211 +/-  0.921 |    0.318 +/-  0.092 |  -20.759 +/-  2.893
GLN 141 |   23.563 +/-  3.091 |   -4.289 +/-  1.331 |  -72.744 +/-  2.709 |  -10.124 +/-  2.112 |    0.687 +/-  0.094 |  -62.906 +/-  3.009
MET 142 |   15.893 +/-  2.738 |   -4.799 +/-  1.308 |   -4.922 +/-  1.560 |   -6.030 +/-  1.211 |    0.721 +/-  0.066 |    0.863 +/-  2.982
MET 143 |   15.554 +/-  2.545 |   -6.674 +/-  1.214 |   -9.537 +/-  2.554 |   -1.543 +/-  2.025 |    0.238 +/-  0.092 |   -1.961 +/-  2.724
THR 144 |   16.946 +/-  2.614 |   -0.596 +/-  1.343 |  -34.870 +/-  2.616 |   -0.813 +/-  2.004 |    0.539 +/-  0.082 |  -18.794 +/-  2.640
ALA 145 |   11.426 +/-  2.325 |   -1.489 +/-  0.859 |  126.023 +/- 12.624 | -191.373 +/- 11.754 |    0.864 +/-  0.093 |  -54.548 +/-  2.454
 CA 146 |   78.305 +/-  2.698 |    1.639 +/-  1.001 | -448.725 +/- 11.152 |  263.849 +/-  7.471 |    0.000 +/-  0.000 | -104.932 +/-  7.508
 CW 147 |   23.510 +/-  2.579 |    3.901 +/-  1.683 | -126.233 +/-  4.753 |    0.548 +/-  0.613 |    0.012 +/-  0.012 |  -98.261 +/-  2.534
 CA 148 |   76.146 +/-  3.177 |    1.355 +/-  0.849 | -462.422 +/- 12.586 |  289.239 +/-  7.540 |    0.000 +/-  0.000 |  -95.682 +/-  7.365
 CW 149 |   19.128 +/-  2.669 |    1.990 +/-  1.340 | -127.399 +/-  4.273 |    1.144 +/-  0.660 |    0.040 +/-  0.022 | -105.098 +/-  1.896
 CA 150 |   69.960 +/-  3.567 |   -0.828 +/-  0.054 | -367.010 +/-  9.454 |  225.473 +/-  8.464 |    0.000 +/-  0.000 |  -72.405 +/-  6.934
 CW 151 |   22.702 +/-  2.384 |    2.028 +/-  1.249 | -138.451 +/-  3.116 |   -2.242 +/-  0.992 |    0.095 +/-  0.020 | -115.867 +/-  2.149
 CA 152 |   83.250 +/-  3.340 |   -0.713 +/-  0.232 | -505.994 +/- 11.874 |  331.261 +/-  8.608 |    0.000 +/-  0.000 |  -92.196 +/-  6.481
 CW 153 |   28.779 +/-  2.165 |    2.738 +/-  1.558 | -144.259 +/-  3.230 |   -0.702 +/-  0.786 |    0.008 +/-  0.009 | -113.435 +/-  1.826

Sidechain Energy Decomposition:
Residue |       Internal      |    van der Waals    |    Electrostatic    |   Polar Solvation   |   Non-Polar Solv.   |       TOTAL
-------------------------------------------------------------------------------------------------------------------------------------------
GLN   1 |   20.527 +/-  2.724 |   -0.205 +/-  0.936 |  -87.443 +/-  3.374 |    0.284 +/-  3.233 |    0.994 +/-  0.129 |  -65.843 +/-  2.445
LEU   2 |   13.373 +/-  2.226 |   -1.721 +/-  1.295 |  -24.950 +/-  0.605 |    2.495 +/-  0.306 |    0.307 +/-  0.118 |  -10.496 +/-  2.323
THR   3 |   11.286 +/-  1.985 |   -1.512 +/-  0.724 |  -22.161 +/-  2.122 |   -3.925 +/-  1.443 |    0.466 +/-  0.103 |  -15.845 +/-  2.516
GLU   4 |   14.393 +/-  2.270 |   -0.786 +/-  0.954 |   70.965 +/-  7.066 | -132.854 +/-  7.074 |    0.971 +/-  0.059 |  -47.311 +/-  2.218
GLU   5 |   13.576 +/-  2.326 |   -0.929 +/-  0.708 |   87.897 +/-  9.380 | -149.539 +/-  9.819 |    0.958 +/-  0.064 |  -48.037 +/-  2.271
GLN   6 |   19.974 +/-  2.686 |   -3.115 +/-  0.963 |  -69.840 +/-  5.397 |   -2.846 +/-  4.829 |    0.561 +/-  0.129 |  -55.267 +/-  2.690
ILE   7 |   13.630 +/-  2.368 |   -2.816 +/-  1.019 |   -4.795 +/-  0.337 |    2.736 +/-  0.259 |    0.336 +/-  0.087 |    9.091 +/-  2.328
ALA   8 |    3.769 +/-  1.163 |   -1.552 +/-  0.316 |   -2.522 +/-  0.319 |    4.333 +/-  0.275 |    0.334 +/-  0.039 |    4.362 +/-  1.174
GLU   9 |   13.931 +/-  2.548 |   -1.943 +/-  0.881 |  113.441 +/-  7.043 | -174.988 +/-  6.874 |    0.815 +/-  0.075 |  -48.744 +/-  2.145
PHE  10 |   13.386 +/-  2.574 |   -3.731 +/-  0.820 |    0.145 +/-  0.629 |    0.386 +/-  0.408 |    0.272 +/-  0.076 |   10.457 +/-  2.652
LYS  11 |   14.286 +/-  2.462 |   -2.703 +/-  0.903 |  -66.873 +/-  5.806 |   43.950 +/-  6.275 |    0.926 +/-  0.087 |  -10.415 +/-  2.881
GLU  12 |   13.462 +/-  1.953 |   -1.758 +/-  0.779 |  101.638 +/-  8.902 | -163.357 +/-  9.029 |    0.775 +/-  0.065 |  -49.239 +/-  1.859
ALA  13 |    3.861 +/-  1.245 |   -2.058 +/-  0.337 |   -2.786 +/-  0.250 |    4.691 +/-  0.183 |    0.200 +/-  0.039 |    3.908 +/-  1.315
PHE  14 |   12.837 +/-  2.516 |   -5.697 +/-  1.070 |   -0.721 +/-  0.593 |    0.477 +/-  0.402 |    0.134 +/-  0.090 |    7.031 +/-  2.832
SER  15 |    7.321 +/-  1.533 |   -1.958 +/-  0.662 |   -6.343 +/-  2.677 |    0.785 +/-  2.753 |    0.302 +/-  0.052 |    0.107 +/-  1.585
LEU  16 |   12.773 +/-  2.480 |   -0.312 +/-  0.895 |  -25.700 +/-  0.448 |    2.666 +/-  0.214 |    0.885 +/-  0.079 |   -9.689 +/-  2.749
PHE  17 |   13.664 +/-  2.632 |   -3.114 +/-  0.814 |   -0.382 +/-  0.341 |    0.476 +/-  0.292 |    0.170 +/-  0.033 |   10.814 +/-  2.633
ASP  18 |   38.425 +/-  2.621 |   -2.749 +/-  1.312 |  -52.169 +/-  4.280 | -115.766 +/-  3.449 |    0.018 +/-  0.018 | -132.240 +/-  2.815
LYS  19 |   15.011 +/-  3.000 |   -2.685 +/-  1.003 |  -85.476 +/- 16.368 |   64.966 +/- 18.180 |    0.636 +/-  0.155 |   -7.547 +/-  3.995
ASP  20 |   34.557 +/-  3.164 |    1.904 +/-  1.546 |  -65.127 +/-  6.014 | -115.163 +/-  3.740 |    0.331 +/-  0.023 | -143.497 +/-  2.836
GLY  21 |    1.383 +/-  0.497 |   -0.234 +/-  0.193 |    3.431 +/-  0.149 |   -3.301 +/-  0.129 |    0.020 +/-  0.007 |    1.299 +/-  0.516
ASP  22 |   35.884 +/-  3.393 |    0.370 +/-  1.337 |  -67.925 +/-  5.046 | -115.663 +/-  3.224 |    0.303 +/-  0.022 | -147.032 +/-  3.595
GLY  23 |    1.389 +/-  0.509 |   -0.676 +/-  0.176 |    3.687 +/-  0.141 |   -3.505 +/-  0.133 |    0.015 +/-  0.007 |    0.911 +/-  0.547
THR  24 |   11.556 +/-  2.037 |   -2.121 +/-  0.792 |  -23.596 +/-  0.914 |   -2.916 +/-  1.185 |    0.393 +/-  0.075 |  -16.684 +/-  2.135
ILE  25 |   16.520 +/-  2.565 |   -5.214 +/-  1.175 |   -6.082 +/-  0.223 |    3.547 +/-  0.144 |    0.022 +/-  0.037 |    8.793 +/-  2.541
THR  26 |   12.318 +/-  2.033 |   -2.025 +/-  0.601 |  -22.751 +/-  1.596 |   -5.826 +/-  1.896 |    0.488 +/-  0.049 |  -17.796 +/-  2.212
THR  27 |   11.367 +/-  1.901 |   -2.112 +/-  0.869 |  -19.455 +/-  2.902 |   -5.499 +/-  2.026 |    0.369 +/-  0.119 |  -15.331 +/-  1.957
LYS  28 |   14.539 +/-  2.728 |   -0.791 +/-  0.805 |  -41.993 +/-  4.966 |   17.259 +/-  5.361 |    1.268 +/-  0.064 |   -9.719 +/-  3.105
GLU  29 |   43.154 +/-  3.510 |   -1.973 +/-  1.626 |  -64.786 +/-  5.972 | -116.228 +/-  4.158 |    0.036 +/-  0.016 | -139.796 +/-  3.241
LEU  30 |   12.329 +/-  2.326 |   -4.699 +/-  1.025 |  -25.829 +/-  0.489 |    3.218 +/-  0.180 |    0.016 +/-  0.020 |  -14.964 +/-  2.505
GLY  31 |    1.374 +/-  0.554 |   -1.017 +/-  0.220 |    2.708 +/-  0.162 |   -2.699 +/-  0.141 |    0.002 +/-  0.003 |    0.368 +/-  0.617
THR  32 |   11.064 +/-  1.988 |   -2.337 +/-  0.621 |  -25.061 +/-  2.219 |    0.417 +/-  2.155 |    0.357 +/-  0.085 |  -15.560 +/-  2.159
VAL  33 |   10.107 +/-  2.049 |   -2.889 +/-  0.830 |  -18.672 +/-  0.385 |    2.836 +/-  0.151 |    0.125 +/-  0.042 |   -8.493 +/-  2.235
MET  34 |   12.173 +/-  2.181 |   -5.957 +/-  0.716 |   -2.015 +/-  0.639 |    2.457 +/-  0.480 |    0.240 +/-  0.081 |    6.899 +/-  2.362
ARG  35 |   19.022 +/-  3.624 |   -3.430 +/-  1.310 | -218.779 +/- 10.645 |   33.689 +/- 10.168 |    1.058 +/-  0.205 | -168.441 +/-  3.277
SER  36 |    7.541 +/-  1.723 |   -1.691 +/-  0.586 |   -5.313 +/-  3.796 |   -0.919 +/-  3.585 |    0.313 +/-  0.101 |   -0.069 +/-  1.878
LEU  37 |   12.159 +/-  2.237 |   -1.866 +/-  0.925 |  -25.429 +/-  0.405 |    2.861 +/-  0.150 |    0.449 +/-  0.044 |  -11.826 +/-  2.337
GLY  38 |    1.556 +/-  0.606 |   -0.650 +/-  0.212 |    3.311 +/-  0.225 |   -3.107 +/-  0.192 |    0.012 +/-  0.007 |    1.122 +/-  0.638
GLN  39 |   19.637 +/-  2.403 |   -3.028 +/-  0.952 |  -66.645 +/-  1.648 |   -4.648 +/-  1.031 |    0.448 +/-  0.078 |  -54.235 +/-  1.999
ASN  40 |   16.901 +/-  2.360 |   -1.421 +/-  0.900 |  -79.220 +/-  3.470 |   -5.912 +/-  2.907 |    0.585 +/-  0.122 |  -69.067 +/-  2.007
PRO  41 |   15.006 +/-  1.687 |   -3.844 +/-  0.795 |  -20.001 +/-  1.405 |   21.121 +/-  1.476 |    0.026 +/-  0.039 |   12.308 +/-  1.706
THR  42 |   11.781 +/-  1.775 |   -0.919 +/-  0.703 |  -22.235 +/-  2.359 |   -3.325 +/-  2.326 |    0.604 +/-  0.061 |  -14.094 +/-  2.053
GLU  43 |   14.009 +/-  2.457 |   -0.421 +/-  0.930 |   56.643 +/-  7.147 | -118.877 +/-  7.305 |    0.953 +/-  0.076 |  -47.693 +/-  2.311
ALA  44 |    3.593 +/-  1.193 |   -0.863 +/-  0.283 |   -1.851 +/-  0.215 |    3.728 +/-  0.213 |    0.468 +/-  0.036 |    5.075 +/-  1.298
GLU  45 |   13.935 +/-  2.310 |   -2.311 +/-  1.030 |   91.114 +/-  9.170 | -151.410 +/-  9.481 |    0.669 +/-  0.105 |  -48.004 +/-  2.249
LEU  46 |   12.730 +/-  2.428 |   -4.436 +/-  1.071 |  -24.915 +/-  0.510 |    1.962 +/-  0.271 |    0.105 +/-  0.060 |  -14.555 +/-  2.514
GLN  47 |   19.895 +/-  2.350 |   -2.219 +/-  0.870 |  -68.303 +/-  3.448 |   -4.402 +/-  3.368 |    0.812 +/-  0.104 |  -54.216 +/-  2.035
ASP  48 |    9.938 +/-  2.247 |   -1.989 +/-  0.504 |   92.620 +/-  4.692 | -156.297 +/-  4.826 |    0.657 +/-  0.048 |  -55.070 +/-  1.753
MET  49 |   11.439 +/-  2.225 |   -5.288 +/-  0.697 |   -3.877 +/-  1.102 |    3.990 +/-  0.952 |    0.289 +/-  0.064 |    6.553 +/-  2.141
ILE  50 |   14.244 +/-  2.590 |   -4.436 +/-  1.279 |   -5.436 +/-  0.280 |    3.163 +/-  0.182 |    0.043 +/-  0.038 |    7.578 +/-  2.521
ASN  51 |   17.232 +/-  2.656 |   -3.027 +/-  0.531 |  -82.173 +/-  3.588 |   -3.945 +/-  3.010 |    0.504 +/-  0.066 |  -71.410 +/-  2.295
GLU  52 |   13.560 +/-  2.584 |   -1.834 +/-  0.748 |  106.535 +/-  7.699 | -168.174 +/-  7.213 |    0.765 +/-  0.053 |  -49.148 +/-  2.448
VAL  53 |   11.405 +/-  1.975 |   -2.946 +/-  0.760 |  -18.772 +/-  0.384 |    2.406 +/-  0.146 |    0.131 +/-  0.042 |   -7.777 +/-  2.112
ASP  54 |   30.770 +/-  2.257 |   -3.153 +/-  1.245 |  -43.309 +/-  4.724 | -121.878 +/-  3.851 |    0.018 +/-  0.012 | -137.552 +/-  2.869
ALA  55 |    3.928 +/-  1.431 |   -1.409 +/-  0.450 |   -2.195 +/-  0.229 |    4.220 +/-  0.198 |    0.104 +/-  0.040 |    4.648 +/-  1.495
ASP  56 |   41.629 +/-  2.785 |    0.692 +/-  1.276 |  -56.481 +/-  6.415 | -123.745 +/-  4.261 |    0.335 +/-  0.023 | -137.570 +/-  2.749
GLY  57 |    1.392 +/-  0.549 |   -0.216 +/-  0.182 |    3.623 +/-  0.138 |   -3.370 +/-  0.134 |    0.023 +/-  0.007 |    1.452 +/-  0.560
ASN  58 |   30.806 +/-  3.053 |   -0.695 +/-  1.183 | -166.739 +/-  2.803 |   -4.711 +/-  0.975 |    0.291 +/-  0.020 | -141.049 +/-  2.618
GLY  59 |    1.705 +/-  0.661 |   -0.844 +/-  0.185 |    3.829 +/-  0.144 |   -3.676 +/-  0.138 |    0.004 +/-  0.005 |    1.019 +/-  0.728
THR  60 |   12.959 +/-  2.094 |   -1.948 +/-  0.870 |  -24.359 +/-  1.446 |   -2.725 +/-  1.937 |    0.420 +/-  0.068 |  -15.653 +/-  2.053
ILE  61 |   15.989 +/-  2.667 |   -5.172 +/-  1.068 |   -6.281 +/-  0.255 |    3.656 +/-  0.129 |    0.006 +/-  0.015 |    8.200 +/-  2.713
ASP  62 |   10.733 +/-  2.436 |   -2.370 +/-  0.785 |   66.807 +/-  4.202 | -134.928 +/-  4.920 |    0.513 +/-  0.040 |  -59.245 +/-  3.157
PHE  63 |   12.985 +/-  2.500 |   -3.527 +/-  0.949 |   -0.856 +/-  0.492 |    0.980 +/-  0.337 |    0.278 +/-  0.062 |    9.859 +/-  2.762
PRO  64 |   14.692 +/-  1.792 |   -1.955 +/-  0.407 |  -18.401 +/-  0.902 |   18.540 +/-  0.890 |    0.623 +/-  0.038 |   13.500 +/-  1.890
GLU  65 |   48.963 +/-  2.802 |   -1.722 +/-  1.729 |  -57.973 +/-  4.800 | -125.632 +/-  3.815 |    0.029 +/-  0.011 | -136.335 +/-  2.796
PHE  66 |   12.315 +/-  2.322 |   -6.265 +/-  0.822 |   -0.862 +/-  0.346 |    0.921 +/-  0.241 |    0.067 +/-  0.028 |    6.176 +/-  2.408
LEU  67 |   12.725 +/-  2.224 |   -3.864 +/-  0.946 |  -24.445 +/-  0.515 |    1.914 +/-  0.251 |    0.162 +/-  0.064 |  -13.509 +/-  2.368
THR  68 |   11.044 +/-  2.053 |   -2.827 +/-  0.680 |  -25.509 +/-  2.792 |    0.554 +/-  2.201 |    0.244 +/-  0.079 |  -16.494 +/-  2.274
MET  69 |   11.150 +/-  2.245 |   -5.166 +/-  0.874 |   -2.364 +/-  0.575 |    2.881 +/-  0.400 |    0.270 +/-  0.066 |    6.771 +/-  2.268
MET  70 |   12.135 +/-  2.160 |   -4.618 +/-  0.864 |   -2.660 +/-  0.813 |    2.671 +/-  0.783 |    0.452 +/-  0.084 |    7.980 +/-  2.292
ALA  71 |    4.506 +/-  1.301 |   -1.803 +/-  0.484 |   -1.995 +/-  0.297 |    3.927 +/-  0.265 |    0.047 +/-  0.042 |    4.683 +/-  1.362
ARG  72 |   18.713 +/-  3.643 |   -3.117 +/-  1.316 | -239.363 +/-  9.989 |   55.136 +/-  8.934 |    1.015 +/-  0.183 | -167.616 +/-  3.144
LYS  73 |   13.728 +/-  3.266 |   -2.959 +/-  0.834 | -118.702 +/-  9.147 |   99.323 +/-  8.358 |    0.540 +/-  0.138 |   -8.070 +/-  3.925
MET  74 |   12.453 +/-  1.960 |   -4.657 +/-  0.696 |   -3.506 +/-  1.320 |    3.814 +/-  0.967 |    0.324 +/-  0.065 |    8.429 +/-  2.103
LYS  75 |   14.364 +/-  2.565 |   -3.795 +/-  1.352 | -117.026 +/- 15.955 |   94.239 +/- 14.839 |    0.381 +/-  0.140 |  -11.837 +/-  3.287
ASP  76 |   10.973 +/-  2.259 |   -1.316 +/-  0.786 |   80.929 +/- 11.270 | -145.678 +/- 12.136 |    0.596 +/-  0.123 |  -54.496 +/-  1.980
THR  77 |   11.190 +/-  1.965 |   -2.209 +/-  0.879 |  -24.074 +/-  1.744 |   -2.148 +/-  1.370 |    0.150 +/-  0.047 |  -17.091 +/-  2.098
ASP  78 |   10.274 +/-  2.003 |   -0.347 +/-  0.547 |   95.635 +/-  5.819 | -160.759 +/-  5.995 |    0.862 +/-  0.039 |  -54.335 +/-  1.705
SER  79 |    7.804 +/-  1.620 |   -1.306 +/-  0.577 |   -5.850 +/-  1.621 |   -0.773 +/-  1.632 |    0.321 +/-  0.081 |    0.196 +/-  1.756
GLU  80 |   14.780 +/-  2.234 |   -2.026 +/-  0.962 |  115.941 +/-  7.365 | -176.690 +/-  6.996 |    0.683 +/-  0.132 |  -47.312 +/-  2.246
GLU  81 |   13.253 +/-  2.271 |   -0.952 +/-  1.093 |   87.919 +/- 12.200 | -149.798 +/- 11.065 |    0.779 +/-  0.090 |  -48.799 +/-  2.244
GLU  82 |   14.229 +/-  2.470 |   -1.616 +/-  0.814 |  111.750 +/-  4.626 | -172.961 +/-  4.756 |    0.840 +/-  0.047 |  -47.758 +/-  2.598
ILE  83 |   13.703 +/-  2.320 |   -2.968 +/-  1.179 |   -6.444 +/-  0.247 |    4.249 +/-  0.153 |    0.166 +/-  0.046 |    8.708 +/-  2.443
ARG  84 |   18.636 +/-  3.304 |   -3.688 +/-  1.204 | -291.068 +/- 19.559 |  100.204 +/- 16.549 |    0.771 +/-  0.159 | -175.145 +/-  4.513
GLU  85 |   13.352 +/-  2.403 |   -1.628 +/-  0.982 |   82.519 +/-  9.646 | -144.730 +/-  8.827 |    0.708 +/-  0.075 |  -49.779 +/-  2.341
ALA  86 |    3.691 +/-  1.249 |   -1.431 +/-  0.330 |   -3.145 +/-  0.178 |    4.939 +/-  0.132 |    0.342 +/-  0.026 |    4.395 +/-  1.290
PHE  87 |   13.100 +/-  2.781 |   -4.572 +/-  0.990 |   -0.606 +/-  0.473 |    1.505 +/-  0.396 |    0.090 +/-  0.035 |    9.517 +/-  2.824
ARG  88 |   19.064 +/-  3.791 |   -2.950 +/-  1.235 | -268.186 +/-  8.910 |   79.887 +/-  6.771 |    0.926 +/-  0.095 | -171.258 +/-  3.327
VAL  89 |   11.173 +/-  2.386 |   -1.195 +/-  0.782 |  -18.183 +/-  0.276 |    2.387 +/-  0.101 |    0.461 +/-  0.056 |   -5.357 +/-  2.376
PHE  90 |   12.398 +/-  2.897 |   -2.124 +/-  0.718 |   -0.639 +/-  0.294 |    1.275 +/-  0.193 |    0.354 +/-  0.063 |   11.263 +/-  3.079
ASP  91 |   28.971 +/-  2.090 |   -2.139 +/-  1.429 |  -65.261 +/-  4.669 |  -98.389 +/-  3.171 |    0.015 +/-  0.008 | -136.803 +/-  3.419
LYS  92 |   14.536 +/-  3.023 |   -1.088 +/-  0.961 |  -73.754 +/- 10.172 |   52.359 +/- 10.485 |    0.996 +/-  0.173 |   -6.950 +/-  3.532
ASP  93 |   36.937 +/-  3.588 |   -0.751 +/-  0.988 |  -73.280 +/-  4.445 |  -96.021 +/-  2.484 |    0.312 +/-  0.022 | -132.803 +/-  2.497
GLY  94 |    1.572 +/-  0.619 |   -0.412 +/-  0.147 |    3.259 +/-  0.125 |   -2.880 +/-  0.111 |    0.014 +/-  0.008 |    1.554 +/-  0.599
ASN  95 |   29.403 +/-  2.829 |   -0.850 +/-  1.160 | -166.737 +/-  2.767 |   -5.917 +/-  1.200 |    0.381 +/-  0.023 | -143.720 +/-  2.568
GLY  96 |    1.566 +/-  0.499 |   -0.778 +/-  0.205 |    3.387 +/-  0.134 |   -3.019 +/-  0.119 |    0.012 +/-  0.007 |    1.167 +/-  0.559
TYR  97 |   15.210 +/-  2.691 |   -2.038 +/-  0.967 |  -22.010 +/-  2.556 |   -2.215 +/-  2.314 |    0.614 +/-  0.105 |  -10.439 +/-  2.884
ILE  98 |   16.057 +/-  2.475 |   -5.132 +/-  1.115 |   -6.243 +/-  0.379 |    3.921 +/-  0.144 |    0.024 +/-  0.017 |    8.628 +/-  2.523
SER  99 |    7.833 +/-  1.583 |   -1.736 +/-  0.676 |   -3.588 +/-  1.131 |   -3.940 +/-  1.992 |    0.285 +/-  0.050 |   -1.145 +/-  2.517
ALA 100 |    4.021 +/-  1.265 |   -1.539 +/-  0.419 |   -1.940 +/-  0.395 |    3.839 +/-  0.325 |    0.227 +/-  0.074 |    4.608 +/-  1.274
ALA 101 |    3.694 +/-  1.228 |   -1.037 +/-  0.360 |   -1.035 +/-  0.209 |    2.924 +/-  0.193 |    0.398 +/-  0.045 |    4.945 +/-  1.286
GLU 102 |   32.616 +/-  3.023 |   -2.043 +/-  1.395 |  -58.494 +/-  4.654 | -102.097 +/-  3.371 |    0.054 +/-  0.025 | -129.964 +/-  3.060
LEU 103 |   13.456 +/-  2.518 |   -4.224 +/-  1.114 |  -25.935 +/-  0.545 |    3.466 +/-  0.208 |    0.064 +/-  0.042 |  -13.172 +/-  2.722
ARG 104 |   18.726 +/-  3.125 |   -3.967 +/-  1.218 | -253.324 +/- 14.604 |   68.384 +/- 12.965 |    0.749 +/-  0.182 | -169.432 +/-  3.814
HIE 105 |   29.978 +/-  2.538 |   -4.212 +/-  0.596 |   -1.080 +/-  2.437 |  -11.797 +/-  1.912 |    0.742 +/-  0.106 |   13.630 +/-  2.574
VAL 106 |   10.114 +/-  1.816 |   -2.913 +/-  0.878 |  -18.754 +/-  0.324 |    2.694 +/-  0.133 |    0.091 +/-  0.032 |   -8.768 +/-  1.917
MET 107 |   12.269 +/-  2.403 |   -6.040 +/-  0.805 |   -2.214 +/-  1.407 |    2.723 +/-  1.272 |    0.186 +/-  0.071 |    6.923 +/-  2.372
THR 108 |   11.072 +/-  2.153 |   -1.781 +/-  0.737 |  -24.431 +/-  1.618 |   -0.224 +/-  1.711 |    0.495 +/-  0.058 |  -14.870 +/-  2.165
ASN 109 |   17.243 +/-  2.200 |   -3.136 +/-  0.713 |  -79.626 +/-  3.883 |   -5.710 +/-  3.400 |    0.316 +/-  0.069 |  -70.912 +/-  1.977
LEU 110 |   12.133 +/-  2.526 |   -1.402 +/-  1.015 |  -25.703 +/-  0.438 |    3.133 +/-  0.162 |    0.484 +/-  0.056 |  -11.355 +/-  2.413
GLY 111 |    1.676 +/-  0.633 |   -0.420 +/-  0.180 |    3.800 +/-  0.151 |   -3.671 +/-  0.147 |    0.017 +/-  0.008 |    1.402 +/-  0.674
GLU 112 |   13.586 +/-  2.309 |   -2.178 +/-  0.813 |  108.458 +/-  5.000 | -169.439 +/-  4.937 |    0.642 +/-  0.070 |  -48.930 +/-  2.020
LYS 113 |   14.016 +/-  2.986 |   -0.160 +/-  0.772 |  -77.388 +/- 11.916 |   53.731 +/- 11.989 |    1.282 +/-  0.113 |   -8.519 +/-  3.478
LEU 114 |   12.561 +/-  2.384 |   -2.537 +/-  1.132 |  -24.300 +/-  0.460 |    2.363 +/-  0.335 |    0.243 +/-  0.102 |  -11.670 +/-  2.436
THR 115 |   11.389 +/-  2.096 |   -2.531 +/-  0.838 |  -23.159 +/-  1.691 |   -3.064 +/-  1.442 |    0.214 +/-  0.061 |  -17.151 +/-  2.400
ASP 116 |   10.155 +/-  2.296 |   -0.431 +/-  0.596 |   78.444 +/-  7.963 | -143.437 +/-  7.848 |    0.777 +/-  0.075 |  -54.492 +/-  1.973
GLU 117 |   14.080 +/-  2.466 |   -0.328 +/-  0.801 |   96.774 +/-  5.416 | -159.139 +/-  5.462 |    0.920 +/-  0.045 |  -47.693 +/-  2.296
GLU 118 |   13.727 +/-  2.408 |   -1.875 +/-  0.945 |   95.202 +/-  8.169 | -156.399 +/-  7.957 |    0.681 +/-  0.090 |  -48.664 +/-  2.362
VAL 119 |   10.031 +/-  1.918 |   -2.737 +/-  0.841 |  -18.138 +/-  0.364 |    1.928 +/-  0.233 |    0.152 +/-  0.091 |   -8.764 +/-  2.080
ASP 120 |    9.834 +/-  2.203 |   -1.673 +/-  0.719 |   74.394 +/-  9.893 | -138.500 +/-  8.839 |    0.543 +/-  0.102 |  -55.403 +/-  2.300
GLU 121 |   13.117 +/-  2.401 |   -1.775 +/-  1.120 |   84.728 +/-  8.127 | -147.459 +/-  7.677 |    0.647 +/-  0.062 |  -50.743 +/-  2.113
MET 122 |   11.846 +/-  2.486 |   -5.359 +/-  0.791 |   -5.381 +/-  1.406 |    4.564 +/-  0.930 |    0.293 +/-  0.117 |    5.962 +/-  2.586
ILE 123 |   13.474 +/-  2.492 |   -4.165 +/-  1.028 |   -5.506 +/-  0.315 |    3.526 +/-  0.249 |    0.047 +/-  0.046 |    7.377 +/-  2.457
ARG 124 |   19.162 +/-  3.585 |   -2.787 +/-  1.506 | -287.234 +/- 15.589 |   95.962 +/- 13.035 |    0.942 +/-  0.128 | -173.956 +/-  3.413
GLU 125 |   14.074 +/-  2.398 |   -1.401 +/-  0.886 |  114.755 +/-  8.969 | -177.297 +/-  8.439 |    0.886 +/-  0.090 |  -48.984 +/-  2.774
ALA 126 |    4.066 +/-  1.553 |   -1.702 +/-  0.405 |   -3.602 +/-  0.186 |    5.381 +/-  0.135 |    0.117 +/-  0.062 |    4.260 +/-  1.634
ASP 127 |   24.102 +/-  2.046 |   -1.078 +/-  1.547 |  -25.519 +/-  5.085 | -140.071 +/-  3.848 |    0.018 +/-  0.010 | -142.548 +/-  2.946
ILE 128 |   15.117 +/-  2.370 |   -2.265 +/-  0.896 |   -7.483 +/-  0.229 |    4.525 +/-  0.160 |    0.475 +/-  0.039 |   10.369 +/-  2.214
ASP 129 |   40.721 +/-  3.355 |    0.931 +/-  1.578 |  -41.147 +/-  7.559 | -140.907 +/-  5.094 |    0.211 +/-  0.037 | -140.191 +/-  2.607
GLY 130 |    1.491 +/-  0.554 |   -0.261 +/-  0.180 |    4.269 +/-  0.168 |   -4.005 +/-  0.156 |    0.021 +/-  0.010 |    1.515 +/-  0.541
ASP 131 |   37.323 +/-  3.865 |    0.687 +/-  1.560 |  -41.471 +/-  6.292 | -136.053 +/-  3.766 |    0.276 +/-  0.027 | -139.238 +/-  3.118
GLY 132 |    1.456 +/-  0.523 |   -0.735 +/-  0.218 |    4.302 +/-  0.143 |   -4.053 +/-  0.134 |    0.010 +/-  0.006 |    0.980 +/-  0.551
GLN 133 |   21.238 +/-  2.715 |   -3.418 +/-  0.953 |  -69.450 +/-  3.267 |   -2.106 +/-  2.379 |    0.471 +/-  0.091 |  -53.266 +/-  2.746
VAL 134 |   10.587 +/-  2.004 |   -3.602 +/-  0.780 |  -19.190 +/-  0.356 |    2.677 +/-  0.145 |    0.198 +/-  0.040 |   -9.330 +/-  2.071
ASN 135 |   17.798 +/-  2.322 |   -3.390 +/-  0.836 |  -79.328 +/-  2.025 |   -7.640 +/-  1.331 |    0.298 +/-  0.056 |  -72.263 +/-  2.167
TYR 136 |   13.616 +/-  2.481 |   -4.884 +/-  0.942 |  -21.578 +/-  1.802 |   -0.370 +/-  1.779 |    0.196 +/-  0.138 |  -13.019 +/-  2.622
GLU 137 |   13.930 +/-  2.763 |   -1.903 +/-  0.816 |   97.864 +/- 12.104 | -158.949 +/- 11.633 |    0.725 +/-  0.106 |  -48.333 +/-  2.900
GLU 138 |   36.541 +/-  3.421 |   -2.355 +/-  1.477 |  -21.626 +/-  4.775 | -146.876 +/-  3.281 |    0.019 +/-  0.009 | -134.297 +/-  3.165
PHE 139 |   12.522 +/-  2.646 |   -3.333 +/-  0.935 |   -0.858 +/-  0.275 |    1.502 +/-  0.287 |    0.304 +/-  0.122 |   10.138 +/-  2.718
VAL 140 |   10.026 +/-  2.080 |   -2.278 +/-  1.083 |  -19.183 +/-  0.399 |    2.640 +/-  0.187 |    0.316 +/-  0.091 |   -8.479 +/-  2.289
GLN 141 |   19.674 +/-  2.655 |   -2.952 +/-  0.935 |  -68.247 +/-  2.391 |   -4.021 +/-  1.867 |    0.622 +/-  0.105 |  -54.923 +/-  2.390
MET 142 |   11.972 +/-  2.306 |   -3.680 +/-  0.852 |   -2.932 +/-  0.427 |    2.829 +/-  0.356 |    0.638 +/-  0.063 |    8.826 +/-  2.357
MET 143 |   11.435 +/-  2.136 |   -5.668 +/-  0.933 |   -3.284 +/-  0.927 |    3.606 +/-  0.808 |    0.182 +/-  0.096 |    6.272 +/-  2.310
THR 144 |   11.042 +/-  2.022 |   -0.940 +/-  0.944 |  -26.075 +/-  1.489 |    0.748 +/-  1.115 |    0.477 +/-  0.066 |  -14.748 +/-  2.055
ALA 145 |    5.817 +/-  1.384 |   -0.761 +/-  0.325 |   27.447 +/-  1.176 |  -27.444 +/-  1.072 |    0.358 +/-  0.046 |    5.417 +/-  1.421
 CA 146 |   78.305 +/-  2.698 |    1.639 +/-  1.001 | -448.725 +/- 11.152 |  263.849 +/-  7.471 |    0.000 +/-  0.000 | -104.932 +/-  7.508
 CW 147 |   23.510 +/-  2.579 |    3.901 +/-  1.683 | -126.233 +/-  4.753 |    0.548 +/-  0.613 |    0.012 +/-  0.012 |  -98.261 +/-  2.534
 CA 148 |   76.146 +/-  3.177 |    1.355 +/-  0.849 | -462.422 +/- 12.586 |  289.239 +/-  7.540 |    0.000 +/-  0.000 |  -95.682 +/-  7.365
 CW 149 |   19.128 +/-  2.669 |    1.990 +/-  1.340 | -127.399 +/-  4.273 |    1.144 +/-  0.660 |    0.040 +/-  0.022 | -105.098 +/-  1.896
 CA 150 |   69.960 +/-  3.567 |   -0.828 +/-  0.054 | -367.010 +/-  9.454 |  225.473 +/-  8.464 |    0.000 +/-  0.000 |  -72.405 +/-  6.934
 CW 151 |   22.702 +/-  2.384 |    2.028 +/-  1.249 | -138.451 +/-  3.116 |   -2.242 +/-  0.992 |    0.095 +/-  0.020 | -115.867 +/-  2.149
 CA 152 |   83.250 +/-  3.340 |   -0.713 +/-  0.232 | -505.994 +/- 11.874 |  331.261 +/-  8.608 |    0.000 +/-  0.000 |  -92.196 +/-  6.481
 CW 153 |   28.779 +/-  2.165 |    2.738 +/-  1.558 | -144.259 +/-  3.230 |   -0.702 +/-  0.786 |    0.008 +/-  0.009 | -113.435 +/-  1.826

Backbone Energy Decomposition:
Residue |       Internal      |    van der Waals    |    Electrostatic    |   Polar Solvation   |   Non-Polar Solv.   |       TOTAL
-------------------------------------------------------------------------------------------------------------------------------------------
GLN   1 |    4.886 +/-  1.345 |    0.147 +/-  0.922 | -130.047 +/- 12.215 |   49.936 +/- 12.926 |    0.563 +/-  0.133 |  -74.516 +/-  2.165
LEU   2 |    4.335 +/-  1.188 |   -0.313 +/-  0.759 |   -1.856 +/-  1.737 |   -3.996 +/-  1.535 |    0.134 +/-  0.052 |   -1.695 +/-  1.776
THR   3 |    4.533 +/-  1.234 |   -0.439 +/-  0.817 |  -13.270 +/-  2.019 |   -3.850 +/-  1.593 |    0.052 +/-  0.026 |  -12.974 +/-  1.435
GLU   4 |    4.344 +/-  1.114 |   -0.684 +/-  0.869 |    9.445 +/-  2.294 |  -22.339 +/-  1.773 |    0.056 +/-  0.023 |   -9.177 +/-  1.354
GLU   5 |    4.044 +/-  1.213 |   -0.824 +/-  0.582 |   16.625 +/-  2.305 |  -27.176 +/-  1.816 |    0.057 +/-  0.035 |   -7.273 +/-  1.421
GLN   6 |    4.260 +/-  1.305 |   -1.396 +/-  0.853 |   -0.394 +/-  1.528 |   -7.623 +/-  0.973 |    0.018 +/-  0.014 |   -5.135 +/-  1.612
ILE   7 |    4.052 +/-  0.922 |   -0.434 +/-  0.831 |   -8.441 +/-  1.109 |   -4.013 +/-  0.656 |    0.000 +/-  0.000 |   -8.836 +/-  1.220
ALA   8 |    3.857 +/-  1.141 |   -1.422 +/-  0.632 |   -6.296 +/-  1.350 |   -5.594 +/-  1.153 |    0.068 +/-  0.031 |   -9.386 +/-  1.244
GLU   9 |    4.052 +/-  1.151 |   -1.299 +/-  0.731 |   14.665 +/-  1.691 |  -25.755 +/-  1.352 |    0.033 +/-  0.019 |   -8.305 +/-  1.484
PHE  10 |    4.122 +/-  1.075 |   -1.461 +/-  0.740 |   -1.351 +/-  1.129 |   -3.137 +/-  0.710 |    0.002 +/-  0.004 |   -1.824 +/-  1.381
LYS  11 |    3.865 +/-  1.023 |   -0.934 +/-  0.911 |  -42.377 +/-  2.121 |   28.248 +/-  1.638 |    0.013 +/-  0.015 |  -11.185 +/-  1.836
GLU  12 |    4.074 +/-  1.177 |   -1.024 +/-  0.939 |    4.603 +/-  2.636 |  -22.549 +/-  1.593 |    0.028 +/-  0.020 |  -14.869 +/-  1.557
ALA  13 |    4.009 +/-  1.179 |   -1.740 +/-  0.698 |   -2.996 +/-  1.319 |   -5.458 +/-  0.752 |    0.040 +/-  0.023 |   -6.145 +/-  1.364
PHE  14 |    4.112 +/-  1.233 |   -1.933 +/-  0.756 |   -6.279 +/-  1.114 |   -4.372 +/-  0.648 |    0.001 +/-  0.003 |   -8.471 +/-  1.505
SER  15 |    4.791 +/-  1.218 |   -1.448 +/-  0.632 |   -2.778 +/-  1.473 |   -6.824 +/-  1.173 |    0.072 +/-  0.030 |   -6.187 +/-  1.460
LEU  16 |    4.476 +/-  1.241 |   -0.209 +/-  0.738 |   -5.970 +/-  3.235 |   -3.715 +/-  2.290 |    0.134 +/-  0.056 |   -5.284 +/-  1.934
PHE  17 |    4.247 +/-  0.998 |   -0.907 +/-  0.687 |  -11.537 +/-  2.699 |   -1.452 +/-  1.451 |    0.062 +/-  0.024 |   -9.587 +/-  2.076
ASP  18 |    5.362 +/-  1.117 |   -1.523 +/-  0.734 |   24.384 +/-  4.201 |  -29.003 +/-  3.478 |    0.056 +/-  0.025 |   -0.723 +/-  1.666
LYS  19 |    4.032 +/-  1.208 |    0.232 +/-  0.873 |  -38.963 +/-  2.197 |   28.915 +/-  1.492 |    0.223 +/-  0.046 |   -5.561 +/-  1.995
ASP  20 |    4.744 +/-  1.018 |    0.744 +/-  0.707 |    6.315 +/-  1.220 |  -24.411 +/-  0.927 |    0.325 +/-  0.019 |  -12.282 +/-  1.295
GLY  21 |    4.091 +/-  1.478 |    0.222 +/-  0.715 |  -18.841 +/-  1.278 |    2.234 +/-  0.620 |    0.553 +/-  0.029 |  -11.740 +/-  1.732
ASP  22 |    4.991 +/-  1.116 |    0.198 +/-  0.691 |   12.460 +/-  1.038 |  -25.782 +/-  0.778 |    0.277 +/-  0.023 |   -7.856 +/-  1.294
GLY  23 |    3.928 +/-  1.220 |   -1.165 +/-  0.773 |  -16.775 +/-  1.361 |    3.563 +/-  1.060 |    0.211 +/-  0.051 |  -10.238 +/-  1.507
THR  24 |   16.063 +/-  2.173 |    1.877 +/-  1.257 | -103.012 +/-  3.515 |   -1.754 +/-  0.612 |    0.001 +/-  0.004 |  -86.825 +/-  2.526
ILE  25 |    6.222 +/-  1.286 |   -0.428 +/-  0.889 |    4.796 +/-  0.982 |   -5.836 +/-  0.588 |    0.064 +/-  0.032 |    4.817 +/-  1.522
THR  26 |    5.021 +/-  1.254 |   -0.297 +/-  1.060 |   -6.934 +/-  1.543 |   -6.328 +/-  0.859 |    0.056 +/-  0.029 |   -8.482 +/-  1.508
THR  27 |    4.838 +/-  1.323 |   -0.917 +/-  0.654 |   -0.727 +/-  1.449 |   -5.742 +/-  0.748 |    0.030 +/-  0.019 |   -2.518 +/-  1.463
LYS  28 |    3.793 +/-  1.283 |   -0.855 +/-  0.751 |  -28.265 +/-  2.097 |   17.657 +/-  1.401 |    0.053 +/-  0.026 |   -7.617 +/-  1.742
GLU  29 |    3.843 +/-  1.007 |   -1.674 +/-  0.745 |    0.455 +/-  1.552 |  -16.376 +/-  1.241 |    0.018 +/-  0.011 |  -13.733 +/-  1.395
LEU  30 |    3.911 +/-  1.074 |   -1.238 +/-  0.826 |   -6.974 +/-  1.131 |   -2.673 +/-  0.537 |    0.000 +/-  0.001 |   -6.974 +/-  1.405
GLY  31 |    3.716 +/-  1.170 |   -2.598 +/-  0.662 |  -14.666 +/-  1.217 |    0.806 +/-  0.834 |    0.058 +/-  0.043 |  -12.684 +/-  1.353
THR  32 |    4.643 +/-  1.016 |   -1.094 +/-  0.866 |  -12.834 +/-  2.330 |    0.098 +/-  1.163 |    0.021 +/-  0.018 |   -9.166 +/-  1.907
VAL  33 |    4.156 +/-  1.039 |   -0.784 +/-  0.916 |  -11.156 +/-  1.482 |   -1.194 +/-  0.805 |    0.004 +/-  0.006 |   -8.974 +/-  1.299
MET  34 |    4.094 +/-  1.095 |   -1.962 +/-  0.862 |   -1.961 +/-  1.448 |   -4.095 +/-  0.693 |    0.000 +/-  0.001 |   -3.924 +/-  1.415
ARG  35 |    3.767 +/-  1.100 |   -1.088 +/-  0.713 |  -31.853 +/-  2.071 |   21.249 +/-  1.605 |    0.075 +/-  0.032 |   -7.849 +/-  1.524
SER  36 |    4.532 +/-  1.095 |   -0.641 +/-  0.565 |   -6.337 +/-  1.470 |   -8.630 +/-  1.047 |    0.201 +/-  0.053 |  -10.874 +/-  1.370
LEU  37 |    4.269 +/-  1.110 |   -0.236 +/-  0.775 |   -1.405 +/-  1.685 |   -6.814 +/-  1.008 |    0.051 +/-  0.028 |   -4.134 +/-  1.510
GLY  38 |    3.941 +/-  1.267 |   -1.232 +/-  0.594 |  -13.604 +/-  2.133 |    0.095 +/-  1.799 |    0.211 +/-  0.073 |  -10.588 +/-  1.441
GLN  39 |    4.288 +/-  1.232 |   -0.194 +/-  0.745 |   -1.028 +/-  1.562 |   -7.333 +/-  1.630 |    0.139 +/-  0.031 |   -4.128 +/-  1.560
ASN  40 |    6.022 +/-  1.239 |    0.466 +/-  0.788 |    6.407 +/-  2.923 |   -6.230 +/-  2.563 |    0.133 +/-  0.043 |    6.798 +/-  1.492
PRO  41 |    6.026 +/-  1.085 |   -0.879 +/-  0.696 |    8.957 +/-  2.571 |  -19.285 +/-  1.711 |    0.080 +/-  0.057 |   -5.101 +/-  1.664
THR  42 |    4.646 +/-  1.172 |   -0.248 +/-  0.841 |   -8.680 +/-  1.884 |   -6.066 +/-  1.435 |    0.050 +/-  0.026 |  -10.297 +/-  1.696
GLU  43 |    4.245 +/-  1.165 |   -0.534 +/-  0.877 |   12.475 +/-  1.869 |  -23.224 +/-  1.286 |    0.087 +/-  0.048 |   -6.950 +/-  1.378
ALA  44 |    3.695 +/-  1.271 |   -0.920 +/-  0.696 |    1.796 +/-  1.446 |  -11.263 +/-  1.234 |    0.074 +/-  0.035 |   -6.619 +/-  1.518
GLU  45 |    3.900 +/-  1.110 |   -1.269 +/-  0.701 |   17.778 +/-  1.621 |  -26.422 +/-  1.162 |    0.044 +/-  0.026 |   -5.968 +/-  1.294
LEU  46 |    3.998 +/-  1.034 |   -1.654 +/-  0.866 |   -4.952 +/-  1.203 |   -5.342 +/-  0.650 |    0.000 +/-  0.000 |   -7.949 +/-  1.362
GLN  47 |    4.074 +/-  1.032 |   -1.110 +/-  0.875 |   -8.194 +/-  2.183 |   -6.044 +/-  1.227 |    0.021 +/-  0.023 |  -11.254 +/-  1.885
ASP  48 |    4.669 +/-  1.171 |   -1.334 +/-  0.708 |   20.468 +/-  1.960 |  -30.450 +/-  1.284 |    0.031 +/-  0.021 |   -6.616 +/-  1.480
MET  49 |    4.007 +/-  1.252 |   -1.426 +/-  0.799 |   -3.872 +/-  1.178 |   -5.448 +/-  0.658 |    0.029 +/-  0.015 |   -6.709 +/-  1.429
ILE  50 |    4.706 +/-  1.220 |   -1.731 +/-  0.828 |   -6.102 +/-  1.194 |   -5.358 +/-  0.639 |    0.000 +/-  0.001 |   -8.485 +/-  1.334
ASN  51 |    4.402 +/-  1.118 |   -1.716 +/-  0.553 |   -6.738 +/-  1.226 |   -4.470 +/-  1.005 |    0.072 +/-  0.026 |   -8.451 +/-  1.386
GLU  52 |    4.087 +/-  1.041 |   -0.638 +/-  0.900 |   14.506 +/-  2.709 |  -25.125 +/-  1.914 |    0.051 +/-  0.025 |   -7.119 +/-  1.544
VAL  53 |    5.262 +/-  1.137 |   -1.024 +/-  0.782 |  -10.944 +/-  1.154 |   -2.668 +/-  0.678 |    0.009 +/-  0.011 |   -9.365 +/-  1.422
ASP  54 |    5.431 +/-  1.276 |   -1.667 +/-  0.726 |   21.543 +/-  2.035 |  -32.626 +/-  1.692 |    0.051 +/-  0.018 |   -7.268 +/-  1.502
ALA  55 |    3.596 +/-  1.165 |    0.048 +/-  0.634 |   -3.467 +/-  1.315 |   -5.574 +/-  0.667 |    0.299 +/-  0.019 |   -5.099 +/-  1.488
ASP  56 |    4.386 +/-  1.062 |    0.579 +/-  0.731 |   14.060 +/-  0.987 |  -26.873 +/-  0.830 |    0.275 +/-  0.018 |   -7.574 +/-  1.396
GLY  57 |    3.958 +/-  1.237 |    0.037 +/-  0.511 |  -14.772 +/-  1.008 |    1.258 +/-  0.665 |    0.613 +/-  0.036 |   -8.906 +/-  1.194
ASN  58 |    4.842 +/-  1.046 |    1.659 +/-  0.917 |  -10.437 +/-  1.268 |   -0.619 +/-  0.644 |    0.294 +/-  0.019 |   -4.261 +/-  1.540
GLY  59 |    4.384 +/-  1.297 |   -1.204 +/-  0.778 |  -16.978 +/-  1.193 |    4.844 +/-  0.889 |    0.118 +/-  0.032 |   -8.835 +/-  1.401
THR  60 |   14.299 +/-  2.168 |    0.139 +/-  1.149 |  -95.541 +/-  2.801 |   -2.351 +/-  0.779 |    0.000 +/-  0.000 |  -83.455 +/-  1.923
ILE  61 |    5.430 +/-  1.330 |   -1.933 +/-  0.739 |    3.548 +/-  1.230 |   -5.505 +/-  1.004 |    0.034 +/-  0.024 |    1.575 +/-  1.578
ASP  62 |    4.781 +/-  1.319 |   -0.768 +/-  1.039 |   14.431 +/-  2.453 |  -26.859 +/-  1.107 |    0.007 +/-  0.010 |   -8.407 +/-  1.683
PHE  63 |    6.326 +/-  1.194 |   -0.808 +/-  0.737 |    2.675 +/-  1.911 |   -4.290 +/-  1.197 |    0.022 +/-  0.014 |    3.926 +/-  1.202
PRO  64 |    6.200 +/-  1.153 |   -1.599 +/-  0.667 |    6.638 +/-  2.473 |  -20.123 +/-  1.532 |    0.034 +/-  0.021 |   -8.849 +/-  1.657
GLU  65 |    3.933 +/-  1.038 |   -1.660 +/-  0.697 |    9.024 +/-  1.384 |  -20.685 +/-  0.938 |    0.004 +/-  0.004 |   -9.385 +/-  1.227
PHE  66 |    3.826 +/-  1.133 |   -1.964 +/-  0.673 |   -5.423 +/-  1.020 |   -3.603 +/-  0.459 |    0.000 +/-  0.000 |   -7.165 +/-  1.418
LEU  67 |    3.983 +/-  1.235 |   -1.648 +/-  0.820 |   -6.392 +/-  1.361 |   -4.117 +/-  0.797 |    0.004 +/-  0.009 |   -8.170 +/-  1.495
THR  68 |    4.543 +/-  1.015 |   -0.939 +/-  0.690 |  -14.816 +/-  1.195 |   -1.398 +/-  0.782 |    0.009 +/-  0.012 |  -12.600 +/-  1.296
MET  69 |    3.988 +/-  1.282 |   -1.722 +/-  0.728 |   -3.517 +/-  1.112 |   -4.871 +/-  0.979 |    0.005 +/-  0.007 |   -6.117 +/-  1.376
MET  70 |    4.399 +/-  1.292 |   -0.834 +/-  0.761 |   -2.659 +/-  1.751 |   -8.219 +/-  1.435 |    0.061 +/-  0.044 |   -7.253 +/-  1.414
ALA  71 |    4.548 +/-  1.323 |   -0.677 +/-  0.791 |    5.479 +/-  1.903 |   -4.742 +/-  1.732 |    0.055 +/-  0.034 |    4.664 +/-  1.775
ARG  72 |    4.677 +/-  1.308 |   -1.366 +/-  0.809 |  -28.743 +/-  2.225 |   27.518 +/-  1.675 |    0.005 +/-  0.011 |    2.093 +/-  2.100
LYS  73 |    4.469 +/-  1.352 |   -0.623 +/-  0.670 |  -40.222 +/-  1.636 |   26.600 +/-  1.252 |    0.098 +/-  0.034 |   -9.678 +/-  1.468
MET  74 |    4.119 +/-  1.015 |   -0.899 +/-  0.624 |    2.888 +/-  1.104 |   -8.796 +/-  1.015 |    0.033 +/-  0.023 |   -2.656 +/-  1.484
LYS  75 |    3.965 +/-  1.145 |   -0.730 +/-  0.769 |  -39.293 +/-  1.957 |   28.972 +/-  1.400 |    0.125 +/-  0.059 |   -6.961 +/-  1.650
ASP  76 |    5.079 +/-  1.283 |   -0.202 +/-  0.801 |   13.552 +/-  2.329 |  -28.988 +/-  1.973 |    0.146 +/-  0.049 |  -10.412 +/-  1.828
THR  77 |    4.592 +/-  1.164 |    0.119 +/-  0.693 |   -5.670 +/-  1.659 |   -8.639 +/-  1.268 |    0.216 +/-  0.054 |   -9.383 +/-  1.461
ASP  78 |    4.894 +/-  1.297 |    0.506 +/-  0.722 |   26.388 +/-  2.144 |  -35.448 +/-  1.867 |    0.240 +/-  0.041 |   -3.419 +/-  1.562
SER  79 |    4.690 +/-  1.193 |    0.011 +/-  1.054 |   -7.926 +/-  2.403 |   -6.303 +/-  1.418 |    0.051 +/-  0.023 |   -9.477 +/-  1.659
GLU  80 |    4.206 +/-  1.198 |   -1.058 +/-  0.753 |   12.438 +/-  2.103 |  -25.561 +/-  1.354 |    0.013 +/-  0.014 |   -9.962 +/-  1.317
GLU  81 |    3.932 +/-  1.106 |   -1.091 +/-  0.695 |   15.337 +/-  1.786 |  -28.134 +/-  1.560 |    0.036 +/-  0.019 |   -9.919 +/-  1.331
GLU  82 |    3.933 +/-  1.097 |   -0.775 +/-  0.759 |   17.602 +/-  1.349 |  -27.365 +/-  1.047 |    0.042 +/-  0.020 |   -6.564 +/-  1.089
ILE  83 |    4.090 +/-  1.130 |   -0.351 +/-  0.907 |   -0.839 +/-  1.168 |   -3.946 +/-  0.694 |    0.015 +/-  0.012 |   -1.031 +/-  1.618
ARG  84 |    3.844 +/-  1.200 |   -1.671 +/-  0.637 |  -51.005 +/-  2.051 |   36.326 +/-  1.608 |    0.033 +/-  0.020 |  -12.473 +/-  1.354
GLU  85 |    4.048 +/-  1.310 |   -1.228 +/-  0.654 |    6.498 +/-  1.634 |  -23.731 +/-  1.405 |    0.032 +/-  0.012 |  -14.381 +/-  1.479
ALA  86 |    3.717 +/-  1.072 |   -0.527 +/-  0.698 |   -4.073 +/-  0.990 |   -4.857 +/-  0.527 |    0.117 +/-  0.020 |   -5.622 +/-  1.210
PHE  87 |    4.266 +/-  1.249 |   -0.572 +/-  0.941 |   -1.382 +/-  0.880 |   -2.061 +/-  0.468 |    0.018 +/-  0.009 |    0.269 +/-  1.329
ARG  88 |    4.008 +/-  1.187 |   -0.784 +/-  0.686 |  -41.493 +/-  1.790 |   31.505 +/-  1.309 |    0.038 +/-  0.014 |   -6.726 +/-  1.541
VAL  89 |    4.936 +/-  1.219 |    0.237 +/-  0.662 |  -12.463 +/-  1.326 |   -5.821 +/-  1.214 |    0.164 +/-  0.035 |  -12.948 +/-  1.228
PHE  90 |    4.183 +/-  1.093 |   -1.203 +/-  0.579 |   -8.522 +/-  1.081 |   -4.158 +/-  1.150 |    0.073 +/-  0.027 |   -9.627 +/-  1.211
ASP  91 |    5.517 +/-  1.242 |   -1.439 +/-  0.708 |   26.241 +/-  2.517 |  -32.190 +/-  2.328 |    0.087 +/-  0.022 |   -1.783 +/-  1.289
LYS  92 |    3.885 +/-  1.143 |    1.081 +/-  0.944 |  -40.060 +/-  1.753 |   23.310 +/-  1.477 |    0.202 +/-  0.044 |  -11.582 +/-  1.694
ASP  93 |    4.891 +/-  1.035 |    0.569 +/-  0.681 |    7.402 +/-  0.921 |  -25.069 +/-  0.738 |    0.336 +/-  0.017 |  -11.871 +/-  1.267
GLY  94 |    4.093 +/-  1.325 |    0.335 +/-  0.698 |  -15.484 +/-  1.218 |   -0.525 +/-  0.566 |    0.552 +/-  0.026 |  -11.029 +/-  1.508
ASN  95 |    5.003 +/-  1.184 |    0.265 +/-  0.717 |   -9.813 +/-  1.371 |   -2.697 +/-  1.077 |    0.246 +/-  0.048 |   -6.996 +/-  1.494
GLY  96 |    4.225 +/-  0.980 |   -1.730 +/-  0.735 |  -14.470 +/-  1.378 |    1.202 +/-  1.127 |    0.108 +/-  0.036 |  -10.666 +/-  1.289
TYR  97 |   12.780 +/-  1.658 |    0.588 +/-  1.055 |  -98.212 +/-  2.656 |   -4.074 +/-  0.732 |    0.001 +/-  0.003 |  -88.917 +/-  1.857
ILE  98 |    5.691 +/-  1.247 |   -0.712 +/-  0.723 |   -1.127 +/-  2.359 |   -1.125 +/-  1.628 |    0.026 +/-  0.028 |    2.754 +/-  2.246
SER  99 |    5.099 +/-  1.284 |   -0.383 +/-  1.420 |   -4.912 +/-  2.183 |   -6.570 +/-  1.340 |    0.044 +/-  0.043 |   -6.722 +/-  1.733
ALA 100 |    3.959 +/-  1.111 |   -1.114 +/-  0.890 |    0.885 +/-  1.998 |   -7.848 +/-  1.138 |    0.039 +/-  0.024 |   -4.079 +/-  2.039
ALA 101 |    3.776 +/-  1.030 |   -0.934 +/-  0.739 |   -1.643 +/-  1.216 |   -7.291 +/-  0.972 |    0.141 +/-  0.102 |   -5.952 +/-  1.491
GLU 102 |    4.246 +/-  1.158 |   -0.925 +/-  0.993 |    9.580 +/-  1.791 |  -19.556 +/-  1.221 |    0.015 +/-  0.015 |   -6.639 +/-  1.480
LEU 103 |    4.453 +/-  1.198 |   -1.142 +/-  0.825 |    1.045 +/-  1.174 |   -4.376 +/-  0.660 |    0.000 +/-  0.001 |   -0.019 +/-  1.546
ARG 104 |    3.826 +/-  0.995 |   -1.611 +/-  0.828 |  -36.543 +/-  1.904 |   24.916 +/-  1.272 |    0.006 +/-  0.007 |   -9.405 +/-  1.647
HIE 105 |    3.756 +/-  1.021 |   -1.085 +/-  0.766 |  -18.204 +/-  1.757 |    0.581 +/-  0.914 |    0.023 +/-  0.016 |  -14.929 +/-  1.693
VAL 106 |    4.154 +/-  1.041 |   -0.473 +/-  0.982 |  -10.724 +/-  1.417 |   -3.397 +/-  0.665 |    0.020 +/-  0.013 |  -10.419 +/-  1.400
MET 107 |    3.935 +/-  1.004 |   -1.640 +/-  0.814 |   -6.669 +/-  1.285 |   -6.347 +/-  0.679 |    0.002 +/-  0.004 |  -10.719 +/-  1.296
THR 108 |    4.654 +/-  1.136 |   -0.944 +/-  0.619 |   -9.020 +/-  1.323 |   -5.131 +/-  0.954 |    0.103 +/-  0.031 |  -10.338 +/-  1.427
ASN 109 |    4.371 +/-  1.230 |   -1.053 +/-  0.797 |   -3.114 +/-  1.001 |   -3.752 +/-  0.805 |    0.067 +/-  0.030 |   -3.482 +/-  1.461
LEU 110 |    3.905 +/-  1.087 |   -0.134 +/-  0.702 |   -2.238 +/-  1.342 |   -7.380 +/-  0.937 |    0.162 +/-  0.044 |   -5.686 +/-  1.541
GLY 111 |    4.310 +/-  1.388 |   -0.342 +/-  0.574 |  -16.877 +/-  2.110 |    0.551 +/-  1.815 |    0.444 +/-  0.065 |  -11.913 +/-  1.457
GLU 112 |    4.272 +/-  1.181 |   -0.227 +/-  0.790 |   19.283 +/-  1.885 |  -23.512 +/-  1.425 |    0.066 +/-  0.030 |   -0.118 +/-  1.478
LYS 113 |    3.562 +/-  1.116 |   -0.474 +/-  0.648 |  -29.713 +/-  2.889 |   23.026 +/-  2.184 |    0.152 +/-  0.038 |   -3.447 +/-  1.580
LEU 114 |    4.072 +/-  1.078 |   -0.141 +/-  0.807 |   -7.121 +/-  2.404 |   -5.858 +/-  1.934 |    0.120 +/-  0.055 |   -8.928 +/-  1.449
THR 115 |    4.677 +/-  1.091 |   -0.068 +/-  0.760 |  -10.116 +/-  1.590 |   -4.901 +/-  1.555 |    0.147 +/-  0.046 |  -10.262 +/-  1.441
ASP 116 |    4.596 +/-  1.108 |    0.618 +/-  0.813 |   21.054 +/-  2.369 |  -32.672 +/-  1.952 |    0.283 +/-  0.036 |   -6.122 +/-  1.449
GLU 117 |    4.474 +/-  1.113 |    0.292 +/-  0.803 |   16.679 +/-  2.418 |  -29.050 +/-  2.222 |    0.182 +/-  0.048 |   -7.423 +/-  1.770
GLU 118 |    3.971 +/-  0.912 |   -0.980 +/-  0.616 |   19.639 +/-  1.556 |  -26.760 +/-  1.103 |    0.051 +/-  0.030 |   -4.079 +/-  1.346
VAL 119 |    4.301 +/-  1.009 |   -0.312 +/-  0.981 |   -9.210 +/-  1.466 |   -4.626 +/-  0.872 |    0.018 +/-  0.012 |   -9.828 +/-  1.485
ASP 120 |    4.366 +/-  1.207 |   -1.485 +/-  0.659 |   14.680 +/-  1.462 |  -28.428 +/-  1.210 |    0.034 +/-  0.020 |  -10.834 +/-  1.557
GLU 121 |    4.032 +/-  1.088 |   -1.325 +/-  0.812 |   17.849 +/-  1.339 |  -28.379 +/-  1.093 |    0.017 +/-  0.013 |   -7.807 +/-  1.260
MET 122 |    4.055 +/-  1.262 |   -1.552 +/-  0.677 |   -0.465 +/-  1.000 |   -8.109 +/-  0.744 |    0.047 +/-  0.019 |   -6.025 +/-  1.370
ILE 123 |    4.274 +/-  1.196 |   -0.721 +/-  0.897 |    3.559 +/-  1.058 |   -7.904 +/-  0.705 |    0.001 +/-  0.002 |   -0.791 +/-  1.420
ARG 124 |    3.951 +/-  1.152 |   -1.384 +/-  0.667 |  -49.585 +/-  1.550 |   34.778 +/-  1.504 |    0.058 +/-  0.041 |  -12.183 +/-  1.416
GLU 125 |    4.135 +/-  1.232 |   -0.560 +/-  0.634 |   17.372 +/-  2.011 |  -34.959 +/-  1.579 |    0.129 +/-  0.041 |  -13.883 +/-  1.394
ALA 126 |    3.825 +/-  1.191 |   -0.844 +/-  0.545 |    0.035 +/-  1.067 |  -10.523 +/-  0.792 |    0.194 +/-  0.020 |   -7.312 +/-  1.169
ASP 127 |    5.375 +/-  1.258 |   -0.769 +/-  0.697 |   29.798 +/-  1.947 |  -40.870 +/-  1.534 |    0.098 +/-  0.023 |   -6.368 +/-  1.470
ILE 128 |    4.917 +/-  1.045 |    0.694 +/-  0.909 |   -8.611 +/-  1.703 |   -4.976 +/-  0.881 |    0.180 +/-  0.031 |   -7.796 +/-  1.364
ASP 129 |    5.204 +/-  1.229 |   -0.339 +/-  0.641 |   19.205 +/-  1.342 |  -33.296 +/-  1.190 |    0.264 +/-  0.026 |   -8.962 +/-  1.218
GLY 130 |    4.243 +/-  1.316 |    0.396 +/-  0.705 |  -20.039 +/-  1.358 |    2.778 +/-  0.619 |    0.598 +/-  0.028 |  -12.025 +/-  1.489
ASP 131 |    5.170 +/-  1.146 |    0.646 +/-  0.761 |   17.281 +/-  1.258 |  -29.602 +/-  0.978 |    0.278 +/-  0.023 |   -6.227 +/-  1.234
GLY 132 |    4.131 +/-  1.237 |   -1.631 +/-  0.712 |  -17.986 +/-  1.393 |    5.188 +/-  0.978 |    0.150 +/-  0.050 |  -10.148 +/-  1.509
GLN 133 |   14.103 +/-  1.952 |    2.156 +/-  1.366 |  -98.137 +/-  2.731 |   -5.598 +/-  0.718 |    0.000 +/-  0.000 |  -87.476 +/-  2.159
VAL 134 |    5.998 +/-  1.122 |   -0.367 +/-  1.098 |   -2.358 +/-  2.192 |   -0.559 +/-  1.322 |    0.021 +/-  0.023 |    2.735 +/-  1.928
ASN 135 |    4.181 +/-  0.967 |   -1.101 +/-  0.770 |   -2.713 +/-  1.276 |   -5.612 +/-  0.852 |    0.003 +/-  0.005 |   -5.242 +/-  1.331
TYR 136 |    3.825 +/-  1.100 |   -1.367 +/-  0.877 |   -3.976 +/-  1.248 |   -8.298 +/-  0.791 |    0.009 +/-  0.008 |   -9.807 +/-  1.300
GLU 137 |    4.093 +/-  1.057 |   -1.457 +/-  0.636 |   15.415 +/-  1.616 |  -28.251 +/-  1.107 |    0.027 +/-  0.019 |  -10.173 +/-  1.210
GLU 138 |    4.250 +/-  1.261 |   -1.657 +/-  0.671 |   16.524 +/-  1.370 |  -28.170 +/-  0.848 |    0.011 +/-  0.006 |   -9.042 +/-  1.105
PHE 139 |    3.985 +/-  1.168 |   -1.684 +/-  0.761 |   -5.406 +/-  1.042 |   -4.525 +/-  0.629 |    0.024 +/-  0.009 |   -7.606 +/-  1.306
VAL 140 |    4.266 +/-  1.032 |    0.153 +/-  1.104 |  -13.850 +/-  1.383 |   -2.851 +/-  0.826 |    0.002 +/-  0.005 |  -12.280 +/-  1.376
GLN 141 |    3.889 +/-  1.090 |   -1.337 +/-  0.683 |   -4.497 +/-  1.364 |   -6.103 +/-  0.924 |    0.065 +/-  0.031 |   -7.983 +/-  1.336
MET 142 |    3.921 +/-  1.112 |   -1.119 +/-  0.778 |   -1.990 +/-  1.346 |   -8.859 +/-  1.059 |    0.083 +/-  0.026 |   -7.963 +/-  1.487
MET 143 |    4.120 +/-  1.187 |   -1.006 +/-  0.817 |   -6.253 +/-  2.199 |   -5.149 +/-  1.637 |    0.056 +/-  0.036 |   -8.233 +/-  1.457
THR 144 |    5.904 +/-  1.148 |    0.345 +/-  0.840 |   -8.795 +/-  3.050 |   -1.561 +/-  2.310 |    0.062 +/-  0.038 |   -4.046 +/-  1.543
ALA 145 |    5.609 +/-  1.462 |   -0.728 +/-  0.794 |   98.576 +/- 11.628 | -163.929 +/- 10.832 |    0.506 +/-  0.087 |  -59.965 +/-  1.663
 CA 146 |    0.000 +/-  0.000 |    0.000 +/-  0.000 |    0.000 +/-  0.000 |    0.000 +/-  0.000 |    0.000 +/-  0.000 |    0.000 +/-  0.000
 CW 147 |    0.000 +/-  0.000 |    0.000 +/-  0.000 |    0.000 +/-  0.000 |    0.000 +/-  0.000 |    0.000 +/-  0.000 |    0.000 +/-  0.000
 CA 148 |    0.000 +/-  0.000 |    0.000 +/-  0.000 |    0.000 +/-  0.000 |    0.000 +/-  0.000 |    0.000 +/-  0.000 |    0.000 +/-  0.000
 CW 149 |    0.000 +/-  0.000 |    0.000 +/-  0.000 |    0.000 +/-  0.000 |    0.000 +/-  0.000 |    0.000 +/-  0.000 |    0.000 +/-  0.000
 CA 150 |    0.000 +/-  0.000 |    0.000 +/-  0.000 |    0.000 +/-  0.000 |    0.000 +/-  0.000 |    0.000 +/-  0.000 |    0.000 +/-  0.000
 CW 151 |    0.000 +/-  0.000 |    0.000 +/-  0.000 |    0.000 +/-  0.000 |    0.000 +/-  0.000 |    0.000 +/-  0.000 |    0.000 +/-  0.000
 CA 152 |    0.000 +/-  0.000 |    0.000 +/-  0.000 |    0.000 +/-  0.000 |    0.000 +/-  0.000 |    0.000 +/-  0.000 |    0.000 +/-  0.000
 CW 153 |    0.000 +/-  0.000 |    0.000 +/-  0.000 |    0.000 +/-  0.000 |    0.000 +/-  0.000 |    0.000 +/-  0.000 |    0.000 +/-  0.000

Ligand:
Total Energy Decomposition:
Residue |       Internal      |    van der Waals    |    Electrostatic    |   Polar Solvation   |   Non-Polar Solv.   |       TOTAL
-------------------------------------------------------------------------------------------------------------------------------------------
LEU   1 |   18.146 +/-  2.808 |    0.489 +/-  1.310 |   23.707 +/-  3.969 | -109.434 +/-  3.201 |    1.404 +/-  0.093 |  -65.688 +/-  3.753
LYS   2 |   18.585 +/-  3.592 |   -0.276 +/-  1.369 |   52.546 +/-  4.631 |  -79.397 +/-  3.932 |    1.222 +/-  0.046 |   -7.320 +/-  3.416
LYS   3 |   18.131 +/-  3.682 |   -1.108 +/-  1.049 |   64.823 +/-  3.680 |  -99.195 +/-  3.300 |    1.368 +/-  0.077 |  -15.981 +/-  3.538
LEU   4 |   16.567 +/-  2.587 |   -1.231 +/-  1.465 |  -31.518 +/-  1.151 |   -5.589 +/-  0.616 |    0.775 +/-  0.077 |  -20.996 +/-  2.774
ALA   5 |    7.280 +/-  2.119 |   -2.741 +/-  0.794 |   -6.838 +/-  0.833 |   -3.934 +/-  0.518 |    0.405 +/-  0.044 |   -5.826 +/-  2.157
GLU   6 |   19.751 +/-  2.769 |   -2.523 +/-  1.183 | -101.919 +/-  5.879 |   26.011 +/-  5.697 |    0.662 +/-  0.046 |  -58.017 +/-  2.502
ALA   7 |    7.389 +/-  1.996 |   -2.140 +/-  0.937 |   -4.547 +/-  1.099 |   -2.996 +/-  0.409 |    0.375 +/-  0.030 |   -1.919 +/-  2.012
LEU   8 |   15.990 +/-  2.832 |   -1.543 +/-  1.376 |  -22.062 +/-  1.042 |   -4.418 +/-  0.492 |    0.841 +/-  0.051 |  -11.192 +/-  3.004
LYS   9 |   17.976 +/-  3.178 |   -1.835 +/-  1.214 |   50.949 +/-  3.015 |  -84.120 +/-  2.978 |    1.311 +/-  0.045 |  -15.718 +/-  2.927
LEU  10 |   17.291 +/-  2.777 |   -0.860 +/-  1.263 |  -35.531 +/-  1.609 |   -3.156 +/-  0.728 |    0.861 +/-  0.055 |  -21.395 +/-  2.874
SER  11 |   12.448 +/-  2.152 |   -1.654 +/-  0.818 |  -10.073 +/-  1.300 |  -11.222 +/-  1.072 |    0.497 +/-  0.042 |  -10.004 +/-  2.118
ALA  12 |    8.048 +/-  2.104 |   -0.760 +/-  0.662 |    4.060 +/-  1.462 |   -4.989 +/-  1.451 |    0.630 +/-  0.040 |    6.989 +/-  2.219
LYS  13 |   20.219 +/-  3.893 |    0.659 +/-  1.130 |   41.632 +/-  5.141 |  -66.965 +/-  5.266 |    1.515 +/-  0.051 |   -2.939 +/-  3.546
LEU  14 |   20.599 +/-  2.833 |    0.221 +/-  1.174 |  -53.820 +/-  2.811 |  -49.449 +/-  3.121 |    1.377 +/-  0.071 |  -81.071 +/-  3.097

Sidechain Energy Decomposition:
Residue |       Internal      |    van der Waals    |    Electrostatic    |   Polar Solvation   |   Non-Polar Solv.   |       TOTAL
-------------------------------------------------------------------------------------------------------------------------------------------
LEU   1 |   13.057 +/-  2.067 |    1.003 +/-  1.056 |  -10.781 +/-  0.576 |   -9.116 +/-  0.360 |    0.942 +/-  0.116 |   -4.894 +/-  2.229
LYS   2 |   14.438 +/-  2.981 |    0.008 +/-  1.062 |   31.321 +/-  4.455 |  -56.328 +/-  3.664 |    1.129 +/-  0.042 |   -9.431 +/-  2.916
LYS   3 |   14.276 +/-  3.136 |   -0.504 +/-  0.674 |   56.005 +/-  2.895 |  -77.986 +/-  2.657 |    1.316 +/-  0.072 |   -6.893 +/-  3.063
LEU   4 |   12.519 +/-  2.164 |   -0.365 +/-  0.907 |  -20.824 +/-  0.451 |   -1.891 +/-  0.174 |    0.742 +/-  0.076 |   -9.818 +/-  2.165
ALA   5 |    3.847 +/-  1.500 |   -1.447 +/-  0.397 |    3.904 +/-  0.202 |   -2.066 +/-  0.162 |    0.346 +/-  0.038 |    4.586 +/-  1.473
GLU   6 |   15.578 +/-  2.319 |   -1.816 +/-  0.990 |  -85.252 +/-  5.717 |   21.838 +/-  5.570 |    0.622 +/-  0.047 |  -49.030 +/-  2.068
ALA   7 |    3.830 +/-  1.363 |   -1.505 +/-  0.325 |    3.236 +/-  0.138 |   -1.394 +/-  0.084 |    0.316 +/-  0.030 |    4.483 +/-  1.334
LEU   8 |   12.048 +/-  2.365 |   -0.611 +/-  1.103 |  -21.036 +/-  0.403 |   -1.662 +/-  0.116 |    0.803 +/-  0.049 |  -10.458 +/-  2.595
LYS   9 |   14.317 +/-  2.942 |   -1.202 +/-  0.826 |   50.564 +/-  2.561 |  -73.380 +/-  2.406 |    1.246 +/-  0.043 |   -8.454 +/-  2.742
LEU  10 |   13.298 +/-  2.345 |   -0.214 +/-  0.939 |  -21.690 +/-  0.480 |   -1.075 +/-  0.137 |    0.819 +/-  0.053 |   -8.862 +/-  2.410
SER  11 |    7.672 +/-  1.463 |   -1.340 +/-  0.562 |   -1.777 +/-  0.849 |   -4.604 +/-  0.817 |    0.346 +/-  0.032 |    0.297 +/-  1.507
ALA  12 |    3.997 +/-  1.464 |   -1.007 +/-  0.310 |    2.802 +/-  0.173 |   -1.058 +/-  0.121 |    0.314 +/-  0.029 |    5.048 +/-  1.477
LYS  13 |   15.060 +/-  3.396 |    0.033 +/-  0.724 |   38.304 +/-  4.791 |  -60.753 +/-  4.663 |    1.310 +/-  0.047 |   -6.047 +/-  3.119
LEU  14 |   14.713 +/-  2.140 |    0.680 +/-  0.951 |  -26.400 +/-  0.779 |   -4.532 +/-  0.608 |    0.832 +/-  0.058 |  -14.707 +/-  2.281

Backbone Energy Decomposition:
Residue |       Internal      |    van der Waals    |    Electrostatic    |   Polar Solvation   |   Non-Polar Solv.   |       TOTAL
-------------------------------------------------------------------------------------------------------------------------------------------
LEU   1 |    5.089 +/-  1.420 |   -0.514 +/-  0.620 |   34.488 +/-  4.061 | -100.319 +/-  3.202 |    0.462 +/-  0.051 |  -60.793 +/-  2.618
LYS   2 |    4.146 +/-  1.339 |   -0.284 +/-  0.905 |   21.225 +/-  1.719 |  -23.069 +/-  1.006 |    0.093 +/-  0.023 |    2.112 +/-  1.718
LYS   3 |    3.855 +/-  1.318 |   -0.603 +/-  0.740 |    8.818 +/-  1.532 |  -21.209 +/-  1.136 |    0.052 +/-  0.027 |   -9.088 +/-  1.321
LEU   4 |    4.047 +/-  1.061 |   -0.866 +/-  0.922 |  -10.695 +/-  0.961 |   -3.698 +/-  0.526 |    0.033 +/-  0.017 |  -11.178 +/-  1.392
ALA   5 |    3.433 +/-  1.080 |   -1.294 +/-  0.655 |  -10.742 +/-  0.799 |   -1.868 +/-  0.469 |    0.059 +/-  0.024 |  -10.412 +/-  1.260
GLU   6 |    4.173 +/-  1.053 |   -0.707 +/-  0.649 |  -16.667 +/-  0.981 |    4.173 +/-  0.628 |    0.040 +/-  0.019 |   -8.987 +/-  1.104
ALA   7 |    3.558 +/-  1.045 |   -0.635 +/-  0.841 |   -7.783 +/-  1.083 |   -1.602 +/-  0.383 |    0.059 +/-  0.023 |   -6.403 +/-  1.284
LEU   8 |    3.943 +/-  1.054 |   -0.932 +/-  0.747 |   -1.026 +/-  1.006 |   -2.757 +/-  0.458 |    0.038 +/-  0.015 |   -0.734 +/-  1.233
LYS   9 |    3.659 +/-  1.016 |   -0.632 +/-  0.711 |    0.385 +/-  1.183 |  -10.740 +/-  0.941 |    0.065 +/-  0.015 |   -7.264 +/-  1.349
LEU  10 |    3.993 +/-  1.085 |   -0.646 +/-  0.774 |  -13.842 +/-  1.387 |   -2.080 +/-  0.639 |    0.043 +/-  0.015 |  -12.532 +/-  1.367
SER  11 |    4.776 +/-  1.196 |   -0.315 +/-  0.570 |   -8.296 +/-  1.089 |   -6.618 +/-  0.783 |    0.151 +/-  0.027 |  -10.301 +/-  1.287
ALA  12 |    4.051 +/-  1.148 |    0.247 +/-  0.529 |    1.258 +/-  1.463 |   -3.932 +/-  1.472 |    0.316 +/-  0.029 |    1.940 +/-  1.453
LYS  13 |    5.159 +/-  1.169 |    0.626 +/-  0.638 |    3.329 +/-  1.532 |   -6.212 +/-  1.558 |    0.205 +/-  0.044 |    3.107 +/-  1.360
LEU  14 |    5.886 +/-  1.406 |   -0.459 +/-  0.486 |  -27.420 +/-  2.325 |  -44.917 +/-  2.714 |    0.545 +/-  0.029 |  -66.364 +/-  1.570

DELTAS:
Total Energy Decomposition:
Residue |  Location |       Internal      |    van der Waals    |    Electrostatic    |   Polar Solvation   |    Non-Polar Solv.  |       TOTAL
-------------------------------------------------------------------------------------------------------------------------------------------------------
GLN   1 | R GLN   1 |   -0.000 +/-  4.499 |   -0.005 +/-  2.201 |   22.781 +/- 17.849 |  -22.546 +/- 18.639 |    0.000 +/-  0.240 |    0.230 +/-  4.797
LEU   2 | R LEU   2 |   -0.000 +/-  3.904 |   -0.014 +/-  2.393 |    0.917 +/-  2.662 |   -0.861 +/-  2.130 |    0.000 +/-  0.181 |    0.043 +/-  4.775
THR   3 | R THR   3 |    0.000 +/-  3.754 |   -0.004 +/-  1.666 |   -0.971 +/-  5.147 |    0.958 +/-  3.602 |   -0.000 +/-  0.158 |   -0.018 +/-  4.663
GLU   4 | R GLU   4 |   -0.000 +/-  3.854 |   -0.003 +/-  2.186 |  -21.059 +/- 11.778 |   21.022 +/- 11.118 |    0.000 +/-  0.088 |   -0.040 +/-  3.828
GLU   5 | R GLU   5 |    0.000 +/-  4.079 |   -0.006 +/-  1.376 |  -25.179 +/- 14.680 |   25.147 +/- 14.767 |    0.000 +/-  0.102 |   -0.038 +/-  3.902
GLN   6 | R GLN   6 |    0.000 +/-  4.553 |   -0.031 +/-  1.919 |   -0.820 +/-  7.435 |    0.987 +/-  6.621 |   -0.002 +/-  0.182 |    0.134 +/-  4.898
ILE   7 | R ILE   7 |    0.000 +/-  3.653 |   -0.013 +/-  2.105 |   -1.095 +/-  1.724 |    1.083 +/-  1.013 |   -0.000 +/-  0.122 |   -0.026 +/-  3.811
ALA   8 | R ALA   8 |    0.000 +/-  2.666 |   -0.010 +/-  1.064 |   -0.458 +/-  2.001 |    0.468 +/-  1.691 |   -0.000 +/-  0.068 |    0.000 +/-  2.569
GLU   9 | R GLU   9 |    0.000 +/-  3.968 |   -0.112 +/-  1.888 |  -40.916 +/- 11.193 |   41.112 +/- 10.717 |   -0.011 +/-  0.106 |    0.073 +/-  3.585
PHE  10 | R PHE  10 |    0.000 +/-  3.967 |   -0.278 +/-  1.639 |   -0.235 +/-  1.751 |    0.242 +/-  1.091 |   -0.046 +/-  0.118 |   -0.317 +/-  4.255
LYS  11 | R LYS  11 |    0.000 +/-  3.958 |   -0.032 +/-  2.062 |   23.425 +/-  9.308 |  -23.329 +/-  9.981 |    0.000 +/-  0.129 |    0.065 +/-  4.985
GLU  12 | R GLU  12 |   -0.000 +/-  3.254 |   -0.131 +/-  1.851 |  -34.387 +/- 12.049 |   34.466 +/- 11.626 |   -0.006 +/-  0.095 |   -0.059 +/-  3.348
ALA  13 | R ALA  13 |   -0.000 +/-  2.739 |   -0.846 +/-  1.191 |   -0.053 +/-  1.818 |    0.606 +/-  1.002 |   -0.146 +/-  0.066 |   -0.439 +/-  3.043
PHE  14 | R PHE  14 |   -0.000 +/-  4.368 |   -0.203 +/-  1.938 |   -0.377 +/-  2.007 |    0.256 +/-  1.155 |   -0.000 +/-  0.130 |   -0.324 +/-  4.962
SER  15 | R SER  15 |    0.000 +/-  3.156 |   -0.059 +/-  1.448 |    0.921 +/-  4.415 |   -0.752 +/-  4.191 |    0.000 +/-  0.084 |    0.110 +/-  3.457
LEU  16 | R LEU  16 |    0.000 +/-  4.320 |   -0.953 +/-  1.792 |    0.402 +/-  4.512 |    0.325 +/-  2.997 |   -0.248 +/-  0.156 |   -0.474 +/-  5.253
PHE  17 | R PHE  17 |    0.000 +/-  4.085 |   -1.748 +/-  1.729 |   -0.391 +/-  3.477 |    0.017 +/-  1.689 |   -0.199 +/-  0.051 |   -2.321 +/-  4.615
ASP  18 | R ASP  18 |   -0.000 +/-  4.368 |   -0.067 +/-  2.248 |  -28.975 +/-  9.772 |   28.324 +/-  8.626 |    0.000 +/-  0.052 |   -0.718 +/-  4.388
LYS  19 | R LYS  19 |    0.000 +/-  4.875 |   -0.080 +/-  2.099 |   37.100 +/- 21.954 |  -35.930 +/- 24.598 |   -0.002 +/-  0.184 |    1.088 +/-  6.524
ASP  20 | R ASP  20 |   -0.000 +/-  4.929 |   -0.008 +/-  2.606 |  -23.105 +/-  9.376 |   22.792 +/-  6.477 |    0.000 +/-  0.040 |   -0.321 +/-  4.284
GLY  21 | R GLY  21 |    0.000 +/-  2.687 |   -0.003 +/-  1.061 |    0.629 +/-  1.678 |   -0.587 +/-  0.771 |   -0.000 +/-  0.039 |    0.039 +/-  2.856
ASP  22 | R ASP  22 |    0.000 +/-  5.345 |   -0.006 +/-  2.258 |  -22.467 +/-  7.821 |   22.121 +/-  5.346 |   -0.000 +/-  0.036 |   -0.352 +/-  5.298
GLY  23 | R GLY  23 |   -0.000 +/-  2.296 |   -0.007 +/-  1.201 |    0.233 +/-  1.900 |   -0.153 +/-  1.458 |   -0.000 +/-  0.076 |    0.073 +/-  2.559
THR  24 | R THR  24 |    0.000 +/-  4.592 |   -0.014 +/-  2.060 |   -0.102 +/-  5.466 |    0.003 +/-  1.766 |   -0.000 +/-  0.109 |   -0.113 +/-  4.883
ILE  25 | R ILE  25 |    0.000 +/-  4.427 |   -0.084 +/-  2.496 |    0.540 +/-  1.481 |   -0.429 +/-  0.873 |   -0.000 +/-  0.085 |    0.026 +/-  4.697
THR  26 | R THR  26 |    0.000 +/-  3.833 |   -0.013 +/-  1.853 |   -1.211 +/-  3.340 |    1.175 +/-  3.318 |   -0.000 +/-  0.072 |   -0.050 +/-  3.641
THR  27 | R THR  27 |   -0.000 +/-  3.577 |   -0.016 +/-  1.791 |   -0.628 +/-  5.461 |    0.674 +/-  3.336 |   -0.000 +/-  0.183 |    0.030 +/-  3.533
LYS  28 | R LYS  28 |   -0.000 +/-  4.547 |   -0.011 +/-  1.704 |   18.590 +/-  7.685 |  -18.477 +/-  8.267 |    0.000 +/-  0.100 |    0.102 +/-  5.397
GLU  29 | R GLU  29 |   -0.000 +/-  5.319 |   -0.039 +/-  2.449 |  -26.395 +/-  9.110 |   25.856 +/-  7.111 |    0.000 +/-  0.033 |   -0.578 +/-  5.329
LEU  30 | R LEU  30 |   -0.000 +/-  3.855 |   -0.336 +/-  1.965 |   -1.399 +/-  1.981 |    1.627 +/-  0.934 |   -0.008 +/-  0.026 |   -0.117 +/-  4.288
GLY  31 | R GLY  31 |    0.000 +/-  2.259 |   -0.029 +/-  1.034 |   -1.110 +/-  1.627 |    1.018 +/-  1.085 |   -0.000 +/-  0.063 |   -0.121 +/-  2.460
THR  32 | R THR  32 |    0.000 +/-  3.307 |   -0.036 +/-  1.568 |   -0.544 +/-  4.177 |    0.835 +/-  3.340 |   -0.000 +/-  0.132 |    0.255 +/-  4.232
VAL  33 | R VAL  33 |    0.000 +/-  3.303 |   -0.591 +/-  1.817 |   -1.311 +/-  2.273 |    2.181 +/-  1.293 |   -0.051 +/-  0.059 |    0.228 +/-  3.609
MET  34 | R MET  34 |    0.000 +/-  3.703 |   -1.645 +/-  1.769 |   -3.209 +/-  2.205 |    3.009 +/-  1.325 |   -0.234 +/-  0.082 |   -2.079 +/-  3.699
ARG  35 | R ARG  35 |   -0.000 +/-  5.859 |   -0.064 +/-  2.244 |   25.555 +/- 16.570 |  -25.293 +/- 15.273 |   -0.000 +/-  0.288 |    0.198 +/-  5.188
SER  36 | R SER  36 |   -0.000 +/-  3.310 |   -0.104 +/-  1.253 |   -0.584 +/-  5.793 |    1.147 +/-  5.402 |   -0.000 +/-  0.159 |    0.458 +/-  3.480
LEU  37 | R LEU  37 |   -0.000 +/-  3.617 |   -2.606 +/-  2.028 |   -5.548 +/-  3.262 |    5.103 +/-  1.570 |   -0.419 +/-  0.066 |   -3.470 +/-  4.310
GLY  38 | R GLY  38 |   -0.000 +/-  2.539 |   -0.234 +/-  0.977 |   -0.917 +/-  2.951 |    1.458 +/-  2.498 |   -0.019 +/-  0.106 |    0.288 +/-  2.542
GLN  39 | R GLN  39 |    0.000 +/-  4.171 |   -1.102 +/-  2.114 |  -10.391 +/-  4.002 |    9.073 +/-  2.791 |   -0.279 +/-  0.118 |   -2.698 +/-  4.056
ASN  40 | R ASN  40 |    0.000 +/-  3.890 |   -0.070 +/-  1.996 |   -0.387 +/-  5.724 |    0.490 +/-  5.292 |    0.000 +/-  0.211 |    0.032 +/-  3.846
PRO  41 | R PRO  41 |   -0.000 +/-  2.923 |   -0.126 +/-  1.529 |   -0.065 +/-  3.371 |    0.100 +/-  2.877 |   -0.001 +/-  0.112 |   -0.093 +/-  3.500
THR  42 | R THR  42 |   -0.000 +/-  3.347 |   -0.019 +/-  1.808 |   -0.130 +/-  4.895 |    0.125 +/-  4.081 |   -0.000 +/-  0.100 |   -0.023 +/-  4.016
GLU  43 | R GLU  43 |   -0.000 +/-  4.411 |   -0.009 +/-  2.062 |  -18.491 +/- 11.301 |   18.469 +/- 11.353 |    0.000 +/-  0.135 |   -0.031 +/-  4.210
ALA  44 | R ALA  44 |    0.000 +/-  2.870 |   -0.011 +/-  1.134 |    0.334 +/-  2.118 |   -0.291 +/-  1.873 |   -0.000 +/-  0.069 |    0.032 +/-  3.259
GLU  45 | R GLU  45 |   -0.000 +/-  3.944 |   -0.205 +/-  2.093 |  -25.865 +/- 16.372 |   26.401 +/- 16.502 |   -0.044 +/-  0.172 |    0.287 +/-  3.803
LEU  46 | R LEU  46 |   -0.000 +/-  4.005 |   -0.075 +/-  2.237 |    0.397 +/-  1.965 |   -0.329 +/-  1.105 |   -0.000 +/-  0.085 |   -0.007 +/-  4.274
GLN  47 | R GLN  47 |   -0.000 +/-  3.773 |   -0.024 +/-  1.811 |    0.117 +/-  6.435 |   -0.073 +/-  5.960 |    0.000 +/-  0.159 |    0.021 +/-  4.303
ASP  48 | R ASP  48 |    0.000 +/-  4.006 |   -0.098 +/-  1.246 |  -13.087 +/-  8.295 |   13.281 +/-  8.014 |   -0.003 +/-  0.073 |    0.093 +/-  3.433
MET  49 | R MET  49 |    0.000 +/-  4.010 |   -1.680 +/-  1.825 |    0.496 +/-  2.470 |   -0.454 +/-  2.067 |   -0.242 +/-  0.078 |   -1.879 +/-  4.072
ILE  50 | R ILE  50 |   -0.000 +/-  4.431 |   -0.094 +/-  2.420 |    0.245 +/-  1.848 |   -0.186 +/-  1.033 |    0.000 +/-  0.054 |   -0.035 +/-  4.027
ASN  51 | R ASN  51 |    0.000 +/-  4.550 |   -0.056 +/-  1.131 |   -0.263 +/-  5.024 |    0.430 +/-  4.722 |    0.000 +/-  0.088 |    0.111 +/-  4.060
GLU  52 | R GLU  52 |   -0.000 +/-  4.067 |   -1.155 +/-  1.700 |    0.763 +/- 11.668 |    0.469 +/- 11.160 |   -0.232 +/-  0.123 |   -0.154 +/-  4.176
VAL  53 | R VAL  53 |    0.000 +/-  3.494 |   -0.859 +/-  1.790 |   -0.055 +/-  2.025 |    0.599 +/-  1.023 |   -0.127 +/-  0.044 |   -0.443 +/-  3.466
ASP  54 | R ASP  54 |   -0.000 +/-  4.026 |   -0.050 +/-  1.981 |  -14.073 +/-  8.304 |   13.601 +/-  7.368 |    0.000 +/-  0.034 |   -0.522 +/-  4.534
ALA  55 | R ALA  55 |   -0.000 +/-  3.111 |   -0.020 +/-  1.338 |    0.161 +/-  1.873 |   -0.064 +/-  0.965 |   -0.000 +/-  0.070 |    0.078 +/-  3.334
ASP  56 | R ASP  56 |   -0.000 +/-  4.560 |   -0.007 +/-  2.360 |  -15.547 +/-  9.934 |   15.181 +/-  7.078 |    0.000 +/-  0.037 |   -0.374 +/-  4.523
GLY  57 | R GLY  57 |   -0.000 +/-  2.416 |   -0.003 +/-  0.808 |    0.050 +/-  1.302 |   -0.030 +/-  0.810 |   -0.000 +/-  0.049 |    0.017 +/-  2.160
ASN  58 | R ASN  58 |    0.000 +/-  4.636 |   -0.006 +/-  2.431 |   -0.156 +/-  4.734 |   -0.022 +/-  1.870 |   -0.000 +/-  0.037 |   -0.184 +/-  4.329
GLY  59 | R GLY  59 |    0.000 +/-  2.627 |   -0.007 +/-  1.169 |   -0.181 +/-  1.642 |    0.253 +/-  1.217 |    0.000 +/-  0.049 |    0.065 +/-  2.667
THR  60 | R THR  60 |    0.000 +/-  5.007 |   -0.014 +/-  2.222 |    0.638 +/-  4.240 |   -0.735 +/-  2.851 |   -0.000 +/-  0.097 |   -0.111 +/-  4.563
ILE  61 | R ILE  61 |   -0.000 +/-  4.942 |   -0.115 +/-  2.039 |    0.104 +/-  1.856 |    0.043 +/-  1.523 |   -0.000 +/-  0.051 |    0.032 +/-  4.755
ASP  62 | R ASP  62 |    0.000 +/-  4.424 |   -0.015 +/-  2.052 |  -19.084 +/-  8.837 |   18.993 +/-  8.680 |   -0.000 +/-  0.061 |   -0.106 +/-  4.941
PHE  63 | R PHE  63 |    0.000 +/-  4.243 |   -0.030 +/-  1.777 |   -0.492 +/-  2.773 |    0.514 +/-  1.762 |    0.000 +/-  0.089 |   -0.008 +/-  4.450
PRO  64 | R PRO  64 |    0.000 +/-  3.227 |   -0.012 +/-  1.086 |   -0.608 +/-  3.005 |    0.583 +/-  1.586 |   -0.000 +/-  0.065 |   -0.037 +/-  3.901
GLU  65 | R GLU  65 |    0.000 +/-  4.237 |   -0.040 +/-  2.653 |  -18.063 +/-  7.292 |   17.566 +/-  6.363 |    0.000 +/-  0.017 |   -0.537 +/-  4.273
PHE  66 | R PHE  66 |   -0.000 +/-  3.763 |   -0.708 +/-  1.495 |   -0.464 +/-  1.613 |    0.179 +/-  0.803 |   -0.066 +/-  0.028 |   -1.060 +/-  4.205
LEU  67 | R LEU  67 |    0.000 +/-  3.693 |   -0.052 +/-  1.714 |   -1.157 +/-  2.171 |    1.168 +/-  1.202 |    0.000 +/-  0.095 |   -0.041 +/-  4.033
THR  68 | R THR  68 |   -0.000 +/-  3.764 |   -0.059 +/-  1.175 |   -0.519 +/-  4.136 |    0.747 +/-  2.865 |    0.000 +/-  0.119 |    0.170 +/-  4.051
MET  69 | R MET  69 |   -0.000 +/-  4.051 |   -2.036 +/-  1.546 |    0.018 +/-  1.915 |    1.075 +/-  1.657 |   -0.264 +/-  0.069 |   -1.207 +/-  3.825
MET  70 | R MET  70 |    0.000 +/-  3.784 |   -2.131 +/-  1.948 |   -1.570 +/-  2.868 |    2.014 +/-  2.368 |   -0.409 +/-  0.129 |   -2.096 +/-  4.099
ALA  71 | R ALA  71 |   -0.000 +/-  3.089 |   -0.069 +/-  1.373 |   -0.140 +/-  2.631 |    0.230 +/-  2.452 |   -0.001 +/-  0.089 |    0.020 +/-  3.681
ARG  72 | R ARG  72 |   -0.000 +/-  5.710 |   -0.054 +/-  2.326 |   20.174 +/- 15.913 |  -19.824 +/- 14.736 |    0.000 +/-  0.258 |    0.297 +/-  5.520
LYS  73 | R LYS  73 |    0.000 +/-  5.754 |   -1.149 +/-  1.741 |    6.600 +/- 13.277 |   -3.615 +/- 12.316 |   -0.222 +/-  0.171 |    1.614 +/-  6.272
MET  74 | R MET  74 |   -0.000 +/-  3.396 |   -2.181 +/-  1.532 |    0.841 +/-  2.178 |   -0.436 +/-  1.847 |   -0.312 +/-  0.078 |   -2.088 +/-  3.855
LYS  75 | R LYS  75 |    0.000 +/-  4.111 |   -0.123 +/-  2.486 |   37.616 +/- 21.815 |  -36.751 +/- 19.807 |   -0.007 +/-  0.189 |    0.736 +/-  5.314
ASP  76 | R ASP  76 |   -0.000 +/-  4.211 |   -0.022 +/-  1.792 |  -22.271 +/- 17.283 |   22.303 +/- 19.368 |    0.000 +/-  0.176 |    0.010 +/-  4.567
THR  77 | R THR  77 |   -0.000 +/-  3.259 |   -0.066 +/-  1.801 |   -0.295 +/-  3.203 |    0.396 +/-  2.455 |   -0.000 +/-  0.104 |    0.035 +/-  3.715
ASP  78 | R ASP  78 |   -0.000 +/-  3.653 |   -0.017 +/-  1.436 |  -15.543 +/- 10.253 |   15.620 +/- 10.402 |    0.000 +/-  0.073 |    0.060 +/-  3.531
SER  79 | R SER  79 |    0.000 +/-  3.377 |   -0.163 +/-  1.764 |    0.142 +/-  3.774 |    0.008 +/-  2.605 |   -0.019 +/-  0.124 |   -0.031 +/-  3.722
GLU  80 | R GLU  80 |   -0.000 +/-  3.762 |   -0.064 +/-  1.796 |  -19.784 +/- 11.350 |   19.792 +/- 10.596 |    0.000 +/-  0.198 |   -0.056 +/-  3.608
GLU  81 | R GLU  81 |   -0.000 +/-  3.705 |   -0.060 +/-  2.077 |  -18.802 +/- 18.555 |   18.783 +/- 16.964 |   -0.000 +/-  0.137 |   -0.079 +/-  3.829
GLU  82 | R GLU  82 |   -0.000 +/-  3.985 |   -0.874 +/-  1.790 |   -8.752 +/-  8.881 |    9.623 +/-  9.002 |   -0.136 +/-  0.077 |   -0.138 +/-  4.090
ILE  83 | R ILE  83 |    0.000 +/-  3.791 |   -1.762 +/-  2.242 |   -0.622 +/-  1.788 |    0.937 +/-  1.096 |   -0.153 +/-  0.047 |   -1.600 +/-  4.088
ARG  84 | R ARG  84 |    0.000 +/-  5.170 |   -0.177 +/-  1.953 |   19.894 +/- 29.211 |  -19.667 +/- 24.657 |   -0.000 +/-  0.217 |    0.049 +/-  7.008
GLU  85 | R GLU  85 |   -0.000 +/-  4.123 |   -0.450 +/-  1.812 |  -29.903 +/- 17.330 |   29.382 +/- 15.346 |   -0.057 +/-  0.125 |   -1.028 +/-  4.820
ALA  86 | R ALA  86 |    0.000 +/-  2.729 |   -2.877 +/-  1.246 |   -3.242 +/-  1.550 |    4.019 +/-  0.792 |   -0.441 +/-  0.034 |   -2.541 +/-  2.794
PHE  87 | R PHE  87 |   -0.000 +/-  4.769 |   -1.198 +/-  2.057 |   -1.557 +/-  1.657 |    1.687 +/-  0.957 |   -0.037 +/-  0.048 |   -1.105 +/-  4.567
ARG  88 | R ARG  88 |   -0.000 +/-  5.626 |   -0.463 +/-  2.114 |   28.189 +/- 13.301 |  -26.931 +/- 10.756 |   -0.042 +/-  0.141 |    0.753 +/-  4.968
VAL  89 | R VAL  89 |    0.000 +/-  4.299 |   -3.026 +/-  1.710 |   -3.682 +/-  2.697 |    5.590 +/-  2.061 |   -0.478 +/-  0.071 |   -1.597 +/-  4.286
PHE  90 | R PHE  90 |    0.000 +/-  4.698 |   -3.434 +/-  1.460 |   -1.355 +/-  1.526 |    1.198 +/-  1.363 |   -0.371 +/-  0.067 |   -3.961 +/-  4.739
ASP  91 | R ASP  91 |   -0.000 +/-  3.569 |   -0.107 +/-  2.393 |  -35.257 +/-  8.664 |   33.885 +/-  6.823 |   -0.002 +/-  0.032 |   -1.481 +/-  5.200
LYS  92 | R LYS  92 |    0.000 +/-  4.825 |   -0.105 +/-  2.214 |   39.993 +/- 12.085 |  -39.100 +/- 12.683 |   -0.035 +/-  0.230 |    0.754 +/-  5.552
ASP  93 | R ASP  93 |    0.000 +/-  5.128 |   -0.011 +/-  1.814 |  -27.129 +/-  6.757 |   26.252 +/-  4.224 |    0.000 +/-  0.036 |   -0.887 +/-  3.773
GLY  94 | R GLY  94 |    0.000 +/-  2.636 |   -0.006 +/-  1.047 |    0.802 +/-  1.659 |   -0.716 +/-  0.727 |   -0.000 +/-  0.037 |    0.079 +/-  2.664
ASN  95 | R ASN  95 |    0.000 +/-  4.521 |   -0.012 +/-  1.975 |   -0.474 +/-  4.319 |    0.099 +/-  2.153 |    0.000 +/-  0.077 |   -0.387 +/-  4.364
GLY  96 | R GLY  96 |    0.000 +/-  1.956 |   -0.024 +/-  1.128 |    0.550 +/-  1.871 |   -0.330 +/-  1.535 |   -0.000 +/-  0.053 |    0.197 +/-  2.208
TYR  97 | R TYR  97 |    0.000 +/-  4.783 |   -0.036 +/-  2.232 |    0.012 +/-  4.195 |   -0.399 +/-  2.951 |    0.000 +/-  0.149 |   -0.423 +/-  5.250
ILE  98 | R ILE  98 |   -0.000 +/-  4.222 |   -0.064 +/-  2.002 |    0.859 +/-  3.611 |   -0.749 +/-  2.208 |   -0.000 +/-  0.049 |    0.046 +/-  5.333
SER  99 | R SER  99 |    0.000 +/-  3.490 |   -0.009 +/-  2.184 |   -1.438 +/-  3.783 |    1.384 +/-  3.066 |   -0.000 +/-  0.111 |   -0.063 +/-  4.636
ALA 100 | R ALA 100 |    0.000 +/-  2.837 |   -0.006 +/-  1.445 |   -0.837 +/-  2.861 |    0.850 +/-  1.753 |   -0.000 +/-  0.121 |    0.007 +/-  3.611
ALA 101 | R ALA 101 |    0.000 +/-  2.610 |   -0.005 +/-  1.250 |   -0.520 +/-  1.734 |    0.573 +/-  1.399 |    0.000 +/-  0.148 |    0.048 +/-  3.143
GLU 102 | R GLU 102 |   -0.000 +/-  4.730 |   -0.030 +/-  2.453 |  -34.213 +/-  7.380 |   32.817 +/-  5.591 |    0.000 +/-  0.047 |   -1.426 +/-  4.795
LEU 103 | R LEU 103 |   -0.000 +/-  4.357 |   -0.103 +/-  2.129 |   -1.588 +/-  1.901 |    1.781 +/-  1.104 |   -0.010 +/-  0.056 |    0.080 +/-  4.898
ARG 104 | R ARG 104 |   -0.000 +/-  4.608 |   -0.025 +/-  2.209 |   26.663 +/- 21.133 |  -26.528 +/- 18.934 |   -0.000 +/-  0.259 |    0.109 +/-  5.312
HIE 105 | R HIE 105 |    0.000 +/-  4.210 |   -0.051 +/-  1.350 |   -2.064 +/-  3.657 |    2.195 +/-  2.860 |   -0.000 +/-  0.148 |    0.080 +/-  4.464
VAL 106 | R VAL 106 |   -0.000 +/-  3.094 |   -0.401 +/-  1.992 |   -1.313 +/-  1.981 |    2.175 +/-  0.999 |   -0.031 +/-  0.042 |    0.430 +/-  3.305
MET 107 | R MET 107 |   -0.000 +/-  3.740 |   -0.585 +/-  1.689 |   -1.920 +/-  2.759 |    1.796 +/-  1.769 |   -0.113 +/-  0.084 |   -0.822 +/-  3.810
THR 108 | R THR 108 |   -0.000 +/-  3.869 |   -0.066 +/-  1.394 |   -0.112 +/-  2.322 |    0.365 +/-  2.517 |    0.000 +/-  0.091 |    0.187 +/-  4.073
ASN 109 | R ASN 109 |    0.000 +/-  3.673 |   -0.345 +/-  1.781 |   -1.450 +/-  5.249 |    2.501 +/-  4.459 |   -0.064 +/-  0.119 |    0.642 +/-  3.655
LEU 110 | R LEU 110 |    0.000 +/-  4.187 |   -3.554 +/-  2.086 |   -1.935 +/-  1.967 |    3.710 +/-  1.486 |   -0.561 +/-  0.092 |   -2.340 +/-  4.068
GLY 111 | R GLY 111 |    0.000 +/-  2.733 |   -0.202 +/-  0.863 |   -0.626 +/-  2.708 |    0.866 +/-  2.353 |   -0.011 +/-  0.095 |    0.027 +/-  2.728
GLU 112 | R GLU 112 |   -0.000 +/-  3.960 |   -1.359 +/-  1.903 |  -66.953 +/- 11.516 |   68.624 +/- 11.025 |   -0.301 +/-  0.088 |    0.010 +/-  3.774
LYS 113 | R LYS 113 |   -0.000 +/-  4.744 |   -0.064 +/-  1.584 |   33.549 +/- 17.737 |  -33.275 +/- 17.917 |   -0.000 +/-  0.163 |    0.210 +/-  5.636
LEU 114 | R LEU 114 |   -0.000 +/-  3.693 |   -0.035 +/-  2.175 |    0.018 +/-  3.372 |    0.056 +/-  2.806 |    0.000 +/-  0.156 |    0.040 +/-  3.821
THR 115 | R THR 115 |   -0.000 +/-  3.792 |   -0.007 +/-  1.765 |    0.303 +/-  3.691 |   -0.275 +/-  3.316 |   -0.000 +/-  0.087 |    0.021 +/-  4.058
ASP 116 | R ASP 116 |   -0.000 +/-  4.127 |   -0.002 +/-  1.664 |  -24.634 +/- 12.962 |   24.586 +/- 12.887 |    0.000 +/-  0.114 |   -0.051 +/-  3.799
GLU 117 | R GLU 117 |   -0.000 +/-  3.767 |   -0.002 +/-  1.742 |  -21.627 +/-  9.018 |   21.596 +/-  9.078 |   -0.000 +/-  0.105 |   -0.033 +/-  4.082
GLU 118 | R GLU 118 |    0.000 +/-  3.908 |   -0.002 +/-  1.770 |  -22.689 +/- 12.626 |   22.653 +/- 12.104 |   -0.000 +/-  0.131 |   -0.038 +/-  3.892
VAL 119 | R VAL 119 |   -0.000 +/-  3.143 |   -0.007 +/-  1.811 |   -0.723 +/-  2.257 |    0.745 +/-  1.285 |    0.000 +/-  0.138 |    0.015 +/-  3.575
ASP 120 | R ASP 120 |   -0.000 +/-  3.819 |   -0.003 +/-  1.484 |  -24.951 +/- 14.884 |   24.885 +/- 13.381 |   -0.000 +/-  0.159 |   -0.070 +/-  4.487
GLU 121 | R GLU 121 |   -0.000 +/-  3.875 |   -0.004 +/-  1.973 |  -24.403 +/- 11.752 |   24.355 +/- 11.158 |   -0.000 +/-  0.089 |   -0.052 +/-  3.662
MET 122 | R MET 122 |    0.000 +/-  4.014 |   -0.039 +/-  1.574 |   -0.483 +/-  2.133 |    0.602 +/-  1.480 |   -0.000 +/-  0.163 |    0.080 +/-  4.125
ILE 123 | R ILE 123 |    0.000 +/-  4.128 |   -0.028 +/-  2.181 |   -0.973 +/-  1.706 |    1.013 +/-  1.182 |   -0.000 +/-  0.066 |    0.012 +/-  4.255
ARG 124 | R ARG 124 |    0.000 +/-  5.591 |   -0.008 +/-  2.390 |   23.882 +/- 21.920 |  -23.796 +/- 18.936 |    0.000 +/-  0.197 |    0.077 +/-  4.953
GLU 125 | R GLU 125 |    0.000 +/-  4.004 |   -0.022 +/-  1.799 |  -31.884 +/- 14.440 |   31.885 +/- 13.367 |    0.000 +/-  0.140 |   -0.020 +/-  4.734
ALA 126 | R ALA 126 |    0.000 +/-  3.239 |   -0.111 +/-  1.070 |   -1.122 +/-  1.635 |    1.331 +/-  1.230 |   -0.053 +/-  0.090 |    0.046 +/-  3.064
ASP 127 | R ASP 127 |    0.000 +/-  3.541 |   -0.028 +/-  2.363 |  -30.513 +/-  8.980 |   29.703 +/-  7.220 |    0.000 +/-  0.038 |   -0.839 +/-  4.689
ILE 128 | R ILE 128 |    0.000 +/-  3.597 |   -0.070 +/-  2.084 |    0.424 +/-  2.403 |   -0.357 +/-  1.247 |   -0.002 +/-  0.079 |   -0.004 +/-  3.639
ASP 129 | R ASP 129 |    0.000 +/-  5.164 |   -0.009 +/-  2.523 |  -27.078 +/- 12.153 |   26.294 +/-  8.784 |    0.000 +/-  0.066 |   -0.794 +/-  4.243
GLY 130 | R GLY 130 |    0.000 +/-  2.518 |   -0.002 +/-  1.028 |    0.787 +/-  1.853 |   -0.756 +/-  0.803 |    0.000 +/-  0.038 |    0.028 +/-  2.560
ASP 131 | R ASP 131 |   -0.000 +/-  5.797 |   -0.005 +/-  2.441 |  -26.532 +/-  9.804 |   25.701 +/-  6.262 |   -0.000 +/-  0.043 |   -0.837 +/-  4.654
GLY 132 | R GLY 132 |   -0.000 +/-  2.357 |   -0.003 +/-  1.118 |    0.222 +/-  1.921 |   -0.168 +/-  1.391 |   -0.000 +/-  0.075 |    0.051 +/-  2.652
GLN 133 | R GLN 133 |   -0.000 +/-  4.763 |   -0.014 +/-  2.408 |   -0.119 +/-  5.898 |   -0.205 +/-  3.565 |    0.000 +/-  0.128 |   -0.338 +/-  5.122
VAL 134 | R VAL 134 |    0.000 +/-  3.551 |   -0.129 +/-  2.052 |    0.860 +/-  3.212 |   -0.553 +/-  2.016 |   -0.049 +/-  0.063 |    0.128 +/-  4.184
ASN 135 | R ASN 135 |   -0.000 +/-  3.777 |   -0.048 +/-  1.785 |   -1.722 +/-  3.634 |    1.840 +/-  2.721 |   -0.000 +/-  0.080 |    0.070 +/-  3.763
TYR 136 | R TYR 136 |    0.000 +/-  4.081 |   -0.218 +/-  1.950 |   -0.823 +/-  3.305 |    0.825 +/-  2.870 |   -0.003 +/-  0.197 |   -0.218 +/-  4.234
GLU 137 | R GLU 137 |   -0.000 +/-  4.472 |   -0.027 +/-  1.619 |  -24.706 +/- 18.349 |   24.646 +/- 17.553 |   -0.000 +/-  0.156 |   -0.088 +/-  4.558
GLU 138 | R GLU 138 |    0.000 +/-  5.478 |   -0.084 +/-  2.152 |  -34.973 +/-  7.920 |   33.842 +/-  5.648 |   -0.000 +/-  0.014 |   -1.216 +/-  4.746
PHE 139 | R PHE 139 |    0.000 +/-  4.354 |   -2.170 +/-  1.801 |   -2.546 +/-  1.550 |    2.391 +/-  0.886 |   -0.272 +/-  0.125 |   -2.597 +/-  4.717
VAL 140 | R VAL 140 |   -0.000 +/-  3.709 |   -0.101 +/-  2.271 |   -1.508 +/-  2.201 |    1.431 +/-  1.291 |    0.000 +/-  0.130 |   -0.179 +/-  4.090
GLN 141 | R GLN 141 |    0.000 +/-  4.372 |   -0.069 +/-  1.880 |   -0.164 +/-  3.723 |    0.499 +/-  2.813 |    0.000 +/-  0.134 |    0.266 +/-  4.252
MET 142 | R MET 142 |    0.000 +/-  3.873 |   -2.028 +/-  2.033 |   -8.399 +/-  3.354 |    7.796 +/-  2.190 |   -0.472 +/-  0.114 |   -3.103 +/-  4.408
MET 143 | R MET 143 |    0.000 +/-  3.599 |   -1.717 +/-  1.722 |   -2.270 +/-  3.452 |    2.452 +/-  2.659 |   -0.182 +/-  0.105 |   -1.718 +/-  3.746
THR 144 | R THR 144 |    0.000 +/-  3.697 |   -0.108 +/-  1.907 |    1.599 +/-  3.605 |   -1.467 +/-  2.734 |   -0.000 +/-  0.116 |    0.024 +/-  3.735
ALA 145 | R ALA 145 |   -0.000 +/-  3.288 |   -0.050 +/-  1.259 |  -55.310 +/- 19.335 |   54.120 +/- 17.922 |   -0.118 +/-  0.159 |   -1.358 +/-  3.760
 CA 146 | R  CA 146 |    0.000 +/-  3.816 |   -0.001 +/-  1.415 |   48.132 +/- 16.165 |  -45.618 +/- 10.992 |    0.000 +/-  0.000 |    2.513 +/- 10.640
 CW 147 | R  CW 147 |    0.000 +/-  3.647 |   -0.002 +/-  2.381 |   -0.323 +/-  6.713 |    0.311 +/-  0.834 |   -0.000 +/-  0.017 |   -0.014 +/-  3.588
 CA 148 | R  CA 148 |   -0.000 +/-  4.493 |   -0.001 +/-  1.201 |   33.217 +/- 18.066 |  -31.108 +/- 11.071 |    0.000 +/-  0.000 |    2.108 +/- 10.471
 CW 149 | R  CW 149 |    0.000 +/-  3.774 |   -0.001 +/-  1.895 |    0.161 +/-  6.037 |   -0.187 +/-  0.930 |    0.000 +/-  0.031 |   -0.026 +/-  2.683
 CA 150 | R  CA 150 |    0.000 +/-  5.044 |   -0.001 +/-  0.077 |   57.992 +/- 13.795 |  -55.309 +/- 12.244 |    0.000 +/-  0.000 |    2.682 +/- 10.036
 CW 151 | R  CW 151 |    0.000 +/-  3.372 |   -0.002 +/-  1.766 |   -0.201 +/-  4.423 |    0.132 +/-  1.380 |   -0.000 +/-  0.029 |   -0.071 +/-  3.051
 CA 152 | R  CA 152 |   -0.000 +/-  4.724 |   -0.001 +/-  0.329 |   58.562 +/- 17.015 |  -55.306 +/- 12.463 |    0.000 +/-  0.000 |    3.255 +/-  9.128
 CW 153 | R  CW 153 |   -0.000 +/-  3.061 |   -0.003 +/-  2.203 |   -0.674 +/-  4.569 |    0.622 +/-  1.086 |    0.000 +/-  0.013 |   -0.054 +/-  2.589
LEU 154 | L LEU   1 |    0.000 +/-  3.971 |   -1.749 +/-  2.081 | -155.294 +/- 10.413 |  162.143 +/-  9.749 |   -0.389 +/-  0.262 |    4.710 +/-  5.632
LYS 155 | L LYS   2 |    0.000 +/-  5.080 |   -3.526 +/-  2.070 | -163.656 +/-  8.020 |  169.377 +/-  7.390 |   -0.714 +/-  0.130 |    1.480 +/-  4.935
LYS 156 | L LYS   3 |    0.000 +/-  5.207 |   -3.450 +/-  1.769 | -175.378 +/- 14.251 |  180.935 +/- 12.782 |   -0.830 +/-  0.185 |    1.277 +/-  5.590
LEU 157 | L LEU   4 |   -0.000 +/-  3.658 |   -4.123 +/-  2.185 |   -0.556 +/-  1.675 |    2.275 +/-  1.011 |   -0.665 +/-  0.106 |   -3.069 +/-  3.930
ALA 158 | L ALA   5 |    0.000 +/-  2.997 |   -2.307 +/-  1.189 |   -1.370 +/-  1.237 |    2.709 +/-  0.851 |   -0.325 +/-  0.055 |   -1.294 +/-  3.090
GLU 159 | L GLU   6 |    0.000 +/-  3.917 |   -4.478 +/-  1.678 |  151.518 +/-  8.711 | -145.635 +/-  8.099 |   -0.561 +/-  0.059 |    0.845 +/-  3.765
ALA 160 | L ALA   7 |   -0.000 +/-  2.822 |   -2.605 +/-  1.412 |   -0.786 +/-  1.659 |    1.453 +/-  0.677 |   -0.364 +/-  0.036 |   -2.302 +/-  2.974
LEU 161 | L LEU   8 |    0.000 +/-  4.006 |   -4.936 +/-  1.974 |   -0.002 +/-  1.501 |    2.625 +/-  0.827 |   -0.810 +/-  0.054 |   -3.122 +/-  4.273
LYS 162 | L LYS   9 |    0.000 +/-  4.495 |   -6.010 +/-  2.077 | -153.999 +/-  8.324 |  164.744 +/-  7.783 |   -1.219 +/-  0.064 |    3.515 +/-  4.376
LEU 163 | L LEU  10 |    0.000 +/-  3.927 |   -6.160 +/-  1.942 |    0.570 +/-  2.437 |    0.979 +/-  1.054 |   -0.860 +/-  0.055 |   -5.471 +/-  4.170
SER 164 | L SER  11 |   -0.000 +/-  3.043 |   -2.882 +/-  1.300 |    0.251 +/-  1.989 |    3.156 +/-  1.622 |   -0.481 +/-  0.044 |    0.044 +/-  3.119
ALA 165 | L ALA  12 |   -0.000 +/-  2.976 |   -2.798 +/-  1.046 |    0.379 +/-  2.329 |    1.830 +/-  2.386 |   -0.526 +/-  0.074 |   -1.115 +/-  3.162
LYS 166 | L LYS  13 |   -0.000 +/-  5.506 |   -3.714 +/-  1.772 | -142.138 +/- 12.396 |  146.920 +/- 12.903 |   -0.598 +/-  0.143 |    0.469 +/-  5.324
LEU 167 | L LEU  14 |    0.000 +/-  4.006 |   -5.155 +/-  1.795 |  157.695 +/-  8.193 | -152.329 +/-  8.296 |   -1.010 +/-  0.137 |   -0.798 +/-  4.414

Sidechain Energy Decomposition:
Residue |  Location |       Internal      |    van der Waals    |    Electrostatic    |   Polar Solvation   |    Non-Polar Solv.  |       TOTAL
-------------------------------------------------------------------------------------------------------------------------------------------------------
GLN   1 | R GLN   1 |   -0.000 +/-  3.852 |   -0.003 +/-  1.325 |    2.266 +/-  4.766 |   -2.234 +/-  4.561 |    0.000 +/-  0.183 |    0.030 +/-  3.457
LEU   2 | R LEU   2 |   -0.000 +/-  3.147 |   -0.011 +/-  1.832 |    0.637 +/-  0.864 |   -0.607 +/-  0.410 |    0.000 +/-  0.167 |    0.018 +/-  3.287
THR   3 | R THR   3 |   -0.000 +/-  2.807 |   -0.002 +/-  1.023 |    0.121 +/-  3.085 |   -0.120 +/-  2.054 |   -0.000 +/-  0.145 |   -0.001 +/-  3.564
GLU   4 | R GLU   4 |    0.000 +/-  3.210 |   -0.001 +/-  1.349 |  -16.663 +/-  9.924 |   16.644 +/-  9.985 |    0.000 +/-  0.083 |   -0.020 +/-  3.137
GLU   5 | R GLU   5 |    0.000 +/-  3.289 |   -0.003 +/-  1.002 |  -20.183 +/- 12.381 |   20.158 +/- 12.987 |    0.000 +/-  0.091 |   -0.028 +/-  3.212
GLN   6 | R GLN   6 |   -0.000 +/-  3.799 |   -0.023 +/-  1.366 |    1.258 +/-  7.104 |   -1.150 +/-  6.194 |   -0.002 +/-  0.183 |    0.084 +/-  3.804
ILE   7 | R ILE   7 |    0.000 +/-  3.348 |   -0.007 +/-  1.442 |    0.568 +/-  0.480 |   -0.568 +/-  0.369 |   -0.000 +/-  0.122 |   -0.008 +/-  3.293
ALA   8 | R ALA   8 |   -0.000 +/-  1.645 |   -0.003 +/-  0.447 |    0.863 +/-  0.439 |   -0.858 +/-  0.379 |   -0.000 +/-  0.055 |    0.002 +/-  1.660
GLU   9 | R GLU   9 |    0.000 +/-  3.603 |   -0.076 +/-  1.243 |  -34.365 +/- 10.135 |   34.516 +/-  9.917 |   -0.010 +/-  0.108 |    0.065 +/-  3.038
PHE  10 | R PHE  10 |    0.000 +/-  3.640 |   -0.235 +/-  1.171 |    0.983 +/-  0.919 |   -1.086 +/-  0.671 |   -0.046 +/-  0.118 |   -0.384 +/-  3.788
LYS  11 | R LYS  11 |    0.000 +/-  3.482 |   -0.013 +/-  1.277 |   16.669 +/-  7.866 |  -16.718 +/-  8.562 |    0.000 +/-  0.124 |   -0.063 +/-  4.083
GLU  12 | R GLU  12 |    0.000 +/-  2.762 |   -0.068 +/-  1.099 |  -28.822 +/- 11.351 |   28.883 +/- 11.521 |   -0.006 +/-  0.094 |   -0.014 +/-  2.636
ALA  13 | R ALA  13 |   -0.000 +/-  1.760 |   -0.440 +/-  0.515 |    1.619 +/-  0.364 |   -1.544 +/-  0.284 |   -0.118 +/-  0.056 |   -0.484 +/-  1.877
PHE  14 | R PHE  14 |    0.000 +/-  3.558 |   -0.101 +/-  1.512 |    0.396 +/-  0.844 |   -0.483 +/-  0.565 |   -0.000 +/-  0.127 |   -0.188 +/-  4.005
SER  15 | R SER  15 |    0.000 +/-  2.168 |   -0.020 +/-  0.936 |    1.306 +/-  3.592 |   -1.248 +/-  3.715 |    0.000 +/-  0.074 |    0.037 +/-  2.242
LEU  16 | R LEU  16 |    0.000 +/-  3.508 |   -0.720 +/-  1.263 |    1.446 +/-  0.663 |   -1.235 +/-  0.323 |   -0.228 +/-  0.140 |   -0.738 +/-  3.868
PHE  17 | R PHE  17 |   -0.000 +/-  3.722 |   -1.482 +/-  1.175 |    0.367 +/-  0.480 |   -1.053 +/-  0.513 |   -0.162 +/-  0.035 |   -2.329 +/-  3.713
ASP  18 | R ASP  18 |   -0.000 +/-  3.707 |   -0.024 +/-  1.856 |  -21.385 +/-  6.259 |   20.818 +/-  5.103 |    0.000 +/-  0.026 |   -0.591 +/-  3.983
LYS  19 | R LYS  19 |    0.000 +/-  4.242 |   -0.070 +/-  1.423 |   30.914 +/- 22.124 |  -29.941 +/- 25.117 |   -0.002 +/-  0.221 |    0.902 +/-  5.875
ASP  20 | R ASP  20 |   -0.000 +/-  4.475 |   -0.005 +/-  2.187 |  -19.004 +/-  8.710 |   18.677 +/-  5.440 |    0.000 +/-  0.032 |   -0.332 +/-  4.036
GLY  21 | R GLY  21 |    0.000 +/-  0.702 |   -0.001 +/-  0.273 |   -0.620 +/-  0.208 |    0.617 +/-  0.181 |    0.000 +/-  0.010 |   -0.004 +/-  0.730
ASP  22 | R ASP  22 |    0.000 +/-  4.799 |   -0.004 +/-  1.890 |  -18.784 +/-  7.360 |   18.403 +/-  4.722 |   -0.000 +/-  0.031 |   -0.385 +/-  5.089
GLY  23 | R GLY  23 |   -0.000 +/-  0.719 |   -0.002 +/-  0.249 |   -0.646 +/-  0.196 |    0.640 +/-  0.186 |   -0.000 +/-  0.010 |   -0.008 +/-  0.773
THR  24 | R THR  24 |   -0.000 +/-  2.881 |   -0.007 +/-  1.121 |    0.251 +/-  1.336 |   -0.243 +/-  1.574 |   -0.000 +/-  0.106 |    0.001 +/-  3.021
ILE  25 | R ILE  25 |    0.000 +/-  3.628 |   -0.076 +/-  1.662 |    0.823 +/-  0.320 |   -0.792 +/-  0.213 |   -0.000 +/-  0.052 |   -0.044 +/-  3.599
THR  26 | R THR  26 |    0.000 +/-  2.875 |   -0.005 +/-  0.850 |   -0.120 +/-  2.216 |    0.081 +/-  2.636 |    0.000 +/-  0.069 |   -0.044 +/-  3.132
THR  27 | R THR  27 |   -0.000 +/-  2.688 |   -0.008 +/-  1.229 |    0.342 +/-  4.178 |   -0.327 +/-  2.921 |   -0.000 +/-  0.169 |    0.007 +/-  2.770
LYS  28 | R LYS  28 |   -0.000 +/-  3.858 |   -0.005 +/-  1.139 |   14.388 +/-  7.136 |  -14.414 +/-  7.640 |   -0.000 +/-  0.091 |   -0.031 +/-  4.392
GLU  29 | R GLU  29 |   -0.000 +/-  4.964 |   -0.022 +/-  2.300 |  -21.470 +/-  8.493 |   20.942 +/-  5.985 |    0.000 +/-  0.022 |   -0.550 +/-  4.605
LEU  30 | R LEU  30 |   -0.000 +/-  3.290 |   -0.286 +/-  1.445 |    0.411 +/-  0.704 |   -0.267 +/-  0.292 |   -0.009 +/-  0.025 |   -0.151 +/-  3.549
GLY  31 | R GLY  31 |   -0.000 +/-  0.784 |   -0.006 +/-  0.311 |   -0.668 +/-  0.231 |    0.645 +/-  0.202 |   -0.000 +/-  0.004 |   -0.029 +/-  0.873
THR  32 | R THR  32 |   -0.000 +/-  2.811 |   -0.015 +/-  0.878 |    0.660 +/-  3.125 |   -0.584 +/-  3.036 |    0.000 +/-  0.120 |    0.061 +/-  3.052
VAL  33 | R VAL  33 |    0.000 +/-  2.898 |   -0.491 +/-  1.168 |    0.653 +/-  0.555 |   -0.342 +/-  0.247 |   -0.051 +/-  0.055 |   -0.231 +/-  3.159
MET  34 | R MET  34 |   -0.000 +/-  3.085 |   -1.525 +/-  0.970 |   -0.330 +/-  0.996 |    0.147 +/-  0.740 |   -0.234 +/-  0.082 |   -1.942 +/-  3.217
ARG  35 | R ARG  35 |   -0.000 +/-  5.126 |   -0.029 +/-  1.853 |   18.314 +/- 15.298 |  -18.579 +/- 14.656 |   -0.000 +/-  0.290 |   -0.294 +/-  4.643
SER  36 | R SER  36 |    0.000 +/-  2.436 |   -0.045 +/-  0.828 |    1.211 +/-  5.027 |   -1.106 +/-  4.757 |   -0.000 +/-  0.143 |    0.060 +/-  2.664
LEU  37 | R LEU  37 |   -0.000 +/-  3.164 |   -2.473 +/-  1.389 |    1.106 +/-  0.559 |   -0.478 +/-  0.285 |   -0.371 +/-  0.057 |   -2.216 +/-  3.313
GLY  38 | R GLY  38 |    0.000 +/-  0.856 |   -0.048 +/-  0.298 |   -1.220 +/-  0.326 |    1.149 +/-  0.272 |   -0.000 +/-  0.010 |   -0.119 +/-  0.903
GLN  39 | R GLN  39 |    0.000 +/-  3.399 |   -0.922 +/-  1.491 |   -9.492 +/-  3.450 |    7.848 +/-  1.956 |   -0.272 +/-  0.104 |   -2.837 +/-  3.055
ASN  40 | R ASN  40 |   -0.000 +/-  3.338 |   -0.034 +/-  1.273 |   -0.390 +/-  4.389 |    0.435 +/-  3.579 |   -0.000 +/-  0.173 |    0.011 +/-  2.839
PRO  41 | R PRO  41 |   -0.000 +/-  2.386 |   -0.102 +/-  1.123 |    5.289 +/-  2.002 |   -5.028 +/-  2.108 |   -0.001 +/-  0.055 |    0.157 +/-  2.417
THR  42 | R THR  42 |   -0.000 +/-  2.510 |   -0.009 +/-  0.994 |    0.458 +/-  3.268 |   -0.431 +/-  3.180 |   -0.000 +/-  0.086 |    0.017 +/-  2.908
GLU  43 | R GLU  43 |   -0.000 +/-  3.475 |   -0.004 +/-  1.315 |  -15.324 +/- 10.470 |   15.340 +/- 10.735 |    0.000 +/-  0.108 |    0.011 +/-  3.269
ALA  44 | R ALA  44 |   -0.000 +/-  1.687 |   -0.003 +/-  0.400 |    0.540 +/-  0.318 |   -0.538 +/-  0.313 |    0.000 +/-  0.051 |   -0.001 +/-  1.836
GLU  45 | R GLU  45 |    0.000 +/-  3.266 |   -0.165 +/-  1.479 |  -23.624 +/- 14.996 |   24.061 +/- 15.324 |   -0.044 +/-  0.168 |    0.229 +/-  3.180
LEU  46 | R LEU  46 |   -0.000 +/-  3.434 |   -0.046 +/-  1.513 |    0.536 +/-  0.726 |   -0.493 +/-  0.394 |   -0.000 +/-  0.084 |   -0.003 +/-  3.554
GLN  47 | R GLN  47 |   -0.000 +/-  3.323 |   -0.010 +/-  1.231 |    0.355 +/-  4.972 |   -0.313 +/-  4.872 |    0.000 +/-  0.148 |    0.032 +/-  2.880
ASP  48 | R ASP  48 |   -0.000 +/-  3.177 |   -0.047 +/-  0.719 |  -11.623 +/-  6.978 |   11.772 +/-  7.139 |   -0.002 +/-  0.067 |    0.100 +/-  2.482
MET  49 | R MET  49 |    0.000 +/-  3.147 |   -1.520 +/-  1.151 |   -0.162 +/-  1.844 |    0.027 +/-  1.557 |   -0.236 +/-  0.075 |   -1.890 +/-  3.085
ILE  50 | R ILE  50 |    0.000 +/-  3.662 |   -0.048 +/-  1.808 |    0.553 +/-  0.399 |   -0.536 +/-  0.263 |    0.000 +/-  0.054 |   -0.031 +/-  3.569
ASN  51 | R ASN  51 |   -0.000 +/-  3.756 |   -0.024 +/-  0.751 |   -0.098 +/-  5.208 |    0.170 +/-  4.427 |    0.000 +/-  0.094 |    0.048 +/-  3.247
GLU  52 | R GLU  52 |   -0.000 +/-  3.654 |   -0.968 +/-  1.185 |    1.831 +/- 11.387 |   -0.643 +/- 10.724 |   -0.227 +/-  0.119 |   -0.007 +/-  3.645
VAL  53 | R VAL  53 |    0.000 +/-  2.793 |   -0.729 +/-  1.132 |    0.486 +/-  0.541 |   -0.335 +/-  0.235 |   -0.125 +/-  0.043 |   -0.703 +/-  2.990
ASP  54 | R ASP  54 |    0.000 +/-  3.192 |   -0.019 +/-  1.761 |  -12.155 +/-  6.856 |   11.656 +/-  5.646 |    0.000 +/-  0.018 |   -0.518 +/-  4.073
ALA  55 | R ALA  55 |   -0.000 +/-  2.024 |   -0.011 +/-  0.636 |    0.528 +/-  0.331 |   -0.521 +/-  0.288 |   -0.000 +/-  0.057 |   -0.004 +/-  2.115
ASP  56 | R ASP  56 |    0.000 +/-  3.938 |   -0.004 +/-  1.804 |  -13.033 +/-  9.182 |   12.636 +/-  6.146 |    0.000 +/-  0.032 |   -0.400 +/-  3.890
GLY  57 | R GLY  57 |    0.000 +/-  0.776 |   -0.001 +/-  0.257 |   -0.324 +/-  0.201 |    0.322 +/-  0.195 |   -0.000 +/-  0.010 |   -0.002 +/-  0.792
ASN  58 | R ASN  58 |   -0.000 +/-  4.318 |   -0.004 +/-  1.673 |   -0.098 +/-  3.960 |   -0.140 +/-  1.390 |   -0.000 +/-  0.029 |   -0.241 +/-  3.696
GLY  59 | R GLY  59 |    0.000 +/-  0.935 |   -0.001 +/-  0.262 |   -0.353 +/-  0.204 |    0.347 +/-  0.197 |    0.000 +/-  0.006 |   -0.008 +/-  1.029
THR  60 | R THR  60 |   -0.000 +/-  2.961 |   -0.007 +/-  1.231 |    0.466 +/-  1.966 |   -0.451 +/-  2.690 |   -0.000 +/-  0.097 |    0.009 +/-  2.904
ILE  61 | R ILE  61 |   -0.000 +/-  3.771 |   -0.104 +/-  1.513 |    0.645 +/-  0.361 |   -0.607 +/-  0.206 |   -0.000 +/-  0.022 |   -0.066 +/-  3.837
ASP  62 | R ASP  62 |   -0.000 +/-  3.445 |   -0.006 +/-  1.110 |  -15.029 +/-  6.212 |   15.035 +/-  7.314 |   -0.000 +/-  0.057 |   -0.000 +/-  4.468
PHE  63 | R PHE  63 |    0.000 +/-  3.535 |   -0.022 +/-  1.342 |    0.532 +/-  0.697 |   -0.575 +/-  0.472 |    0.000 +/-  0.088 |   -0.064 +/-  3.909
PRO  64 | R PRO  64 |    0.000 +/-  2.534 |   -0.005 +/-  0.575 |    3.496 +/-  1.306 |   -3.476 +/-  1.295 |   -0.000 +/-  0.053 |    0.014 +/-  2.673
GLU  65 | R GLU  65 |    0.000 +/-  3.963 |   -0.019 +/-  2.446 |  -14.453 +/-  6.881 |   13.921 +/-  5.617 |    0.000 +/-  0.016 |   -0.550 +/-  3.953
PHE  66 | R PHE  66 |   -0.000 +/-  3.284 |   -0.656 +/-  1.169 |    0.773 +/-  0.519 |   -1.200 +/-  0.389 |   -0.066 +/-  0.028 |   -1.149 +/-  3.402
LEU  67 | R LEU  67 |    0.000 +/-  3.146 |   -0.026 +/-  1.338 |    0.466 +/-  0.725 |   -0.441 +/-  0.354 |    0.000 +/-  0.090 |   -0.000 +/-  3.346
THR  68 | R THR  68 |   -0.000 +/-  2.903 |   -0.025 +/-  0.962 |    0.407 +/-  3.969 |   -0.306 +/-  3.065 |    0.000 +/-  0.112 |    0.075 +/-  3.220
MET  69 | R MET  69 |    0.000 +/-  3.175 |   -1.855 +/-  1.216 |    1.062 +/-  1.049 |   -0.820 +/-  1.016 |   -0.262 +/-  0.067 |   -1.875 +/-  3.284
MET  70 | R MET  70 |   -0.000 +/-  3.055 |   -1.933 +/-  1.292 |    1.542 +/-  1.203 |   -1.399 +/-  1.196 |   -0.387 +/-  0.096 |   -2.177 +/-  3.307
ALA  71 | R ALA  71 |   -0.000 +/-  1.840 |   -0.029 +/-  0.680 |    1.086 +/-  0.400 |   -1.061 +/-  0.356 |   -0.000 +/-  0.059 |   -0.004 +/-  1.926
ARG  72 | R ARG  72 |   -0.000 +/-  5.151 |   -0.025 +/-  1.862 |   14.336 +/- 14.623 |  -14.486 +/- 13.106 |    0.000 +/-  0.259 |   -0.174 +/-  4.449
LYS  73 | R LYS  73 |    0.000 +/-  4.620 |   -1.009 +/-  1.242 |    1.048 +/- 12.579 |    0.881 +/- 11.446 |   -0.212 +/-  0.165 |    0.709 +/-  5.655
MET  74 | R MET  74 |    0.000 +/-  2.772 |   -2.064 +/-  0.981 |    0.997 +/-  1.585 |   -0.818 +/-  1.224 |   -0.311 +/-  0.067 |   -2.196 +/-  2.937
LYS  75 | R LYS  75 |    0.000 +/-  3.628 |   -0.092 +/-  1.911 |   31.189 +/- 20.550 |  -30.654 +/- 19.087 |   -0.007 +/-  0.200 |    0.436 +/-  4.672
ASP  76 | R ASP  76 |   -0.000 +/-  3.195 |   -0.010 +/-  1.112 |  -18.181 +/- 17.121 |   18.220 +/- 18.494 |    0.000 +/-  0.174 |    0.029 +/-  2.797
THR  77 | R THR  77 |   -0.000 +/-  2.779 |   -0.055 +/-  1.245 |    0.548 +/-  2.454 |   -0.490 +/-  1.915 |   -0.001 +/-  0.066 |    0.002 +/-  2.972
ASP  78 | R ASP  78 |   -0.000 +/-  2.833 |   -0.007 +/-  0.774 |  -12.577 +/-  8.265 |   12.635 +/-  8.533 |    0.000 +/-  0.056 |    0.050 +/-  2.416
SER  79 | R SER  79 |    0.000 +/-  2.291 |   -0.097 +/-  0.836 |    0.399 +/-  2.332 |   -0.246 +/-  2.299 |   -0.019 +/-  0.117 |    0.038 +/-  2.488
GLU  80 | R GLU  80 |   -0.000 +/-  3.160 |   -0.026 +/-  1.361 |  -16.577 +/- 10.483 |   16.665 +/-  9.994 |    0.000 +/-  0.187 |    0.062 +/-  3.178
GLU  81 | R GLU  81 |   -0.000 +/-  3.212 |   -0.022 +/-  1.546 |  -15.407 +/- 17.471 |   15.462 +/- 15.894 |   -0.000 +/-  0.127 |    0.034 +/-  3.180
GLU  82 | R GLU  82 |   -0.000 +/-  3.492 |   -0.492 +/-  1.137 |   -6.174 +/-  8.060 |    6.907 +/-  8.150 |   -0.123 +/-  0.075 |    0.118 +/-  3.710
ILE  83 | R ILE  83 |    0.000 +/-  3.281 |   -1.209 +/-  1.683 |    0.670 +/-  0.349 |   -0.605 +/-  0.220 |   -0.139 +/-  0.050 |   -1.283 +/-  3.456
ARG  84 | R ARG  84 |   -0.000 +/-  4.672 |   -0.067 +/-  1.703 |   15.644 +/- 27.591 |  -15.828 +/- 23.310 |    0.000 +/-  0.225 |   -0.251 +/-  6.389
GLU  85 | R GLU  85 |   -0.000 +/-  3.399 |   -0.236 +/-  1.400 |  -22.708 +/- 15.821 |   22.715 +/- 14.499 |   -0.044 +/-  0.119 |   -0.274 +/-  3.504
ALA  86 | R ALA  86 |    0.000 +/-  1.766 |   -1.753 +/-  0.634 |    0.491 +/-  0.303 |   -0.391 +/-  0.218 |   -0.332 +/-  0.027 |   -1.985 +/-  1.886
PHE  87 | R PHE  87 |   -0.000 +/-  3.933 |   -0.776 +/-  1.404 |    0.270 +/-  0.679 |   -0.585 +/-  0.615 |   -0.020 +/-  0.044 |   -1.110 +/-  3.995
ARG  88 | R ARG  88 |    0.000 +/-  5.362 |   -0.273 +/-  1.749 |   19.787 +/- 12.946 |  -19.993 +/-  9.980 |   -0.040 +/-  0.136 |   -0.519 +/-  4.702
VAL  89 | R VAL  89 |   -0.000 +/-  3.375 |   -2.512 +/-  1.248 |    0.879 +/-  0.424 |    0.026 +/-  0.254 |   -0.407 +/-  0.074 |   -2.013 +/-  3.376
PHE  90 | R PHE  90 |   -0.000 +/-  4.097 |   -3.112 +/-  1.094 |    0.244 +/-  0.557 |   -0.779 +/-  0.432 |   -0.327 +/-  0.065 |   -3.973 +/-  4.394
ASP  91 | R ASP  91 |    0.000 +/-  2.955 |   -0.035 +/-  2.021 |  -25.402 +/-  6.757 |   24.239 +/-  4.624 |   -0.000 +/-  0.011 |   -1.198 +/-  4.886
LYS  92 | R LYS  92 |   -0.000 +/-  4.275 |   -0.088 +/-  1.364 |   32.067 +/- 12.190 |  -31.335 +/- 12.871 |   -0.035 +/-  0.254 |    0.608 +/-  5.123
ASP  93 | R ASP  93 |    0.000 +/-  5.075 |   -0.006 +/-  1.397 |  -22.495 +/-  6.349 |   21.596 +/-  3.645 |    0.000 +/-  0.031 |   -0.905 +/-  3.560
GLY  94 | R GLY  94 |   -0.000 +/-  0.876 |   -0.002 +/-  0.207 |   -0.710 +/-  0.174 |    0.705 +/-  0.155 |   -0.000 +/-  0.011 |   -0.007 +/-  0.847
ASN  95 | R ASN  95 |    0.000 +/-  4.001 |   -0.007 +/-  1.641 |   -0.866 +/-  3.893 |    0.328 +/-  1.687 |    0.000 +/-  0.032 |   -0.544 +/-  3.647
GLY  96 | R GLY  96 |    0.000 +/-  0.706 |   -0.006 +/-  0.290 |   -0.799 +/-  0.194 |    0.778 +/-  0.176 |   -0.000 +/-  0.010 |   -0.027 +/-  0.791
TYR  97 | R TYR  97 |    0.000 +/-  3.805 |   -0.026 +/-  1.367 |    0.687 +/-  3.438 |   -0.728 +/-  3.060 |    0.000 +/-  0.149 |   -0.067 +/-  4.081
ILE  98 | R ILE  98 |   -0.000 +/-  3.500 |   -0.056 +/-  1.578 |    1.075 +/-  0.524 |   -1.037 +/-  0.213 |   -0.000 +/-  0.023 |   -0.018 +/-  3.571
SER  99 | R SER  99 |    0.000 +/-  2.239 |   -0.003 +/-  0.956 |    0.397 +/-  1.618 |   -0.429 +/-  2.690 |    0.000 +/-  0.071 |   -0.035 +/-  3.576
ALA 100 | R ALA 100 |   -0.000 +/-  1.789 |   -0.002 +/-  0.592 |    0.866 +/-  0.553 |   -0.859 +/-  0.453 |    0.000 +/-  0.104 |    0.005 +/-  1.802
ALA 101 | R ALA 101 |   -0.000 +/-  1.737 |   -0.002 +/-  0.509 |    0.839 +/-  0.298 |   -0.834 +/-  0.276 |    0.000 +/-  0.064 |    0.003 +/-  1.819
GLU 102 | R GLU 102 |    0.000 +/-  4.275 |   -0.019 +/-  1.972 |  -27.972 +/-  6.711 |   26.602 +/-  4.800 |    0.000 +/-  0.035 |   -1.389 +/-  4.372
LEU 103 | R LEU 103 |   -0.000 +/-  3.561 |   -0.079 +/-  1.575 |    0.785 +/-  0.763 |   -0.642 +/-  0.312 |   -0.010 +/-  0.055 |    0.054 +/-  3.853
ARG 104 | R ARG 104 |   -0.000 +/-  4.419 |   -0.012 +/-  1.722 |   19.347 +/- 20.761 |  -19.460 +/- 18.458 |   -0.000 +/-  0.257 |   -0.124 +/-  5.395
HIE 105 | R HIE 105 |    0.000 +/-  3.589 |   -0.024 +/-  0.845 |   -1.826 +/-  3.440 |    1.793 +/-  2.670 |   -0.000 +/-  0.151 |   -0.057 +/-  3.639
VAL 106 | R VAL 106 |    0.000 +/-  2.569 |   -0.288 +/-  1.248 |    0.784 +/-  0.458 |   -0.419 +/-  0.222 |   -0.026 +/-  0.039 |    0.051 +/-  2.695
MET 107 | R MET 107 |    0.000 +/-  3.398 |   -0.466 +/-  1.089 |    0.795 +/-  1.799 |   -0.840 +/-  1.459 |   -0.112 +/-  0.084 |   -0.623 +/-  3.324
THR 108 | R THR 108 |   -0.000 +/-  3.045 |   -0.025 +/-  1.042 |    0.966 +/-  2.136 |   -0.876 +/-  2.256 |    0.000 +/-  0.082 |    0.064 +/-  3.054
ASN 109 | R ASN 109 |    0.000 +/-  3.111 |   -0.192 +/-  1.094 |   -1.149 +/-  5.169 |    1.319 +/-  4.104 |   -0.062 +/-  0.112 |   -0.084 +/-  2.841
LEU 110 | R LEU 110 |   -0.000 +/-  3.572 |   -3.015 +/-  1.506 |    1.502 +/-  0.609 |   -0.617 +/-  0.259 |   -0.469 +/-  0.059 |   -2.598 +/-  3.427
GLY 111 | R GLY 111 |    0.000 +/-  0.895 |   -0.042 +/-  0.251 |   -1.327 +/-  0.218 |    1.287 +/-  0.210 |   -0.000 +/-  0.011 |   -0.081 +/-  0.947
GLU 112 | R GLU 112 |   -0.000 +/-  3.265 |   -1.239 +/-  1.202 |  -60.571 +/- 10.998 |   62.201 +/- 10.703 |   -0.297 +/-  0.099 |    0.094 +/-  3.040
LYS 113 | R LYS 113 |    0.000 +/-  4.222 |   -0.030 +/-  1.092 |   24.930 +/- 17.293 |  -24.879 +/- 17.345 |    0.000 +/-  0.160 |    0.021 +/-  4.928
LEU 114 | R LEU 114 |   -0.000 +/-  3.372 |   -0.026 +/-  1.601 |    0.732 +/-  0.625 |   -0.675 +/-  0.454 |    0.000 +/-  0.145 |    0.031 +/-  3.442
THR 115 | R THR 115 |   -0.000 +/-  2.964 |   -0.004 +/-  1.186 |    0.896 +/-  2.439 |   -0.876 +/-  2.092 |   -0.000 +/-  0.086 |    0.016 +/-  3.395
ASP 116 | R ASP 116 |   -0.000 +/-  3.247 |   -0.001 +/-  0.843 |  -20.392 +/- 11.734 |   20.358 +/- 11.592 |    0.000 +/-  0.107 |   -0.035 +/-  2.791
GLU 117 | R GLU 117 |    0.000 +/-  3.487 |   -0.001 +/-  1.132 |  -17.963 +/-  7.657 |   17.934 +/-  7.737 |   -0.000 +/-  0.064 |   -0.030 +/-  3.247
GLU 118 | R GLU 118 |    0.000 +/-  3.405 |   -0.001 +/-  1.336 |  -18.310 +/- 11.977 |   18.276 +/- 11.702 |   -0.000 +/-  0.127 |   -0.035 +/-  3.341
VAL 119 | R VAL 119 |    0.000 +/-  2.712 |   -0.005 +/-  1.189 |    0.523 +/-  0.510 |   -0.509 +/-  0.321 |    0.000 +/-  0.129 |    0.009 +/-  2.941
ASP 120 | R ASP 120 |    0.000 +/-  3.115 |   -0.002 +/-  1.017 |  -19.485 +/- 14.231 |   19.452 +/- 12.764 |   -0.000 +/-  0.144 |   -0.035 +/-  3.255
GLU 121 | R GLU 121 |    0.000 +/-  3.396 |   -0.002 +/-  1.584 |  -19.626 +/- 11.362 |   19.593 +/- 10.724 |   -0.000 +/-  0.088 |   -0.035 +/-  2.990
MET 122 | R MET 122 |    0.000 +/-  3.516 |   -0.031 +/-  1.119 |    1.344 +/-  1.764 |   -1.336 +/-  1.126 |   -0.000 +/-  0.165 |   -0.023 +/-  3.656
ILE 123 | R ILE 123 |   -0.000 +/-  3.525 |   -0.019 +/-  1.455 |    0.791 +/-  0.445 |   -0.781 +/-  0.346 |   -0.000 +/-  0.065 |   -0.009 +/-  3.476
ARG 124 | R ARG 124 |    0.000 +/-  5.070 |   -0.004 +/-  2.130 |   17.283 +/- 21.301 |  -17.277 +/- 17.655 |    0.000 +/-  0.181 |    0.001 +/-  4.826
GLU 125 | R GLU 125 |    0.000 +/-  3.391 |   -0.011 +/-  1.253 |  -26.113 +/- 12.617 |   26.092 +/- 11.860 |    0.000 +/-  0.127 |   -0.032 +/-  3.923
ALA 126 | R ALA 126 |    0.000 +/-  2.196 |   -0.064 +/-  0.575 |    1.455 +/-  0.269 |   -1.438 +/-  0.202 |   -0.037 +/-  0.083 |   -0.084 +/-  2.311
ASP 127 | R ASP 127 |    0.000 +/-  2.893 |   -0.013 +/-  2.187 |  -23.678 +/-  7.262 |   22.860 +/-  5.531 |    0.000 +/-  0.014 |   -0.831 +/-  4.170
ILE 128 | R ILE 128 |    0.000 +/-  3.352 |   -0.061 +/-  1.265 |    1.200 +/-  0.334 |   -1.181 +/-  0.240 |   -0.002 +/-  0.056 |   -0.043 +/-  3.132
ASP 129 | R ASP 129 |    0.000 +/-  4.745 |   -0.006 +/-  2.232 |  -22.515 +/- 10.757 |   21.734 +/-  7.276 |    0.000 +/-  0.053 |   -0.787 +/-  3.691
GLY 130 | R GLY 130 |    0.000 +/-  0.783 |   -0.000 +/-  0.254 |   -0.638 +/-  0.237 |    0.635 +/-  0.220 |    0.000 +/-  0.014 |   -0.004 +/-  0.765
ASP 131 | R ASP 131 |    0.000 +/-  5.467 |   -0.004 +/-  2.206 |  -22.621 +/-  8.969 |   21.771 +/-  5.384 |   -0.000 +/-  0.038 |   -0.854 +/-  4.440
GLY 132 | R GLY 132 |   -0.000 +/-  0.739 |   -0.001 +/-  0.308 |   -0.679 +/-  0.200 |    0.673 +/-  0.186 |    0.000 +/-  0.009 |   -0.006 +/-  0.779
GLN 133 | R GLN 133 |    0.000 +/-  3.840 |   -0.008 +/-  1.348 |    0.392 +/-  4.617 |   -0.356 +/-  3.390 |    0.000 +/-  0.128 |    0.028 +/-  3.883
VAL 134 | R VAL 134 |    0.000 +/-  2.835 |   -0.113 +/-  1.097 |    0.861 +/-  0.510 |   -0.716 +/-  0.223 |   -0.050 +/-  0.057 |   -0.018 +/-  2.927
ASN 135 | R ASN 135 |   -0.000 +/-  3.284 |   -0.018 +/-  1.183 |   -0.733 +/-  2.846 |    0.710 +/-  1.876 |   -0.000 +/-  0.079 |   -0.041 +/-  3.064
TYR 136 | R TYR 136 |    0.000 +/-  3.509 |   -0.184 +/-  1.366 |    0.567 +/-  2.548 |   -0.644 +/-  2.522 |   -0.003 +/-  0.197 |   -0.265 +/-  3.718
GLU 137 | R GLU 137 |    0.000 +/-  3.908 |   -0.012 +/-  1.155 |  -19.560 +/- 17.323 |   19.592 +/- 16.662 |   -0.000 +/-  0.150 |    0.020 +/-  4.102
GLU 138 | R GLU 138 |   -0.000 +/-  4.838 |   -0.042 +/-  2.090 |  -28.450 +/-  6.813 |   27.322 +/-  4.820 |   -0.000 +/-  0.013 |   -1.171 +/-  4.468
PHE 139 | R PHE 139 |    0.000 +/-  3.742 |   -2.055 +/-  1.209 |   -0.048 +/-  0.484 |   -0.276 +/-  0.565 |   -0.269 +/-  0.124 |   -2.649 +/-  3.838
VAL 140 | R VAL 140 |   -0.000 +/-  2.942 |   -0.055 +/-  1.534 |    0.304 +/-  0.567 |   -0.290 +/-  0.269 |    0.000 +/-  0.129 |   -0.041 +/-  3.238
GLN 141 | R GLN 141 |    0.000 +/-  3.755 |   -0.028 +/-  1.321 |    1.855 +/-  3.404 |   -1.756 +/-  2.646 |    0.000 +/-  0.149 |    0.071 +/-  3.380
MET 142 | R MET 142 |    0.000 +/-  3.261 |   -1.905 +/-  1.309 |   -1.763 +/-  0.856 |    1.103 +/-  0.668 |   -0.436 +/-  0.100 |   -3.001 +/-  3.364
MET 143 | R MET 143 |    0.000 +/-  3.021 |   -1.424 +/-  1.255 |    0.332 +/-  1.289 |   -0.307 +/-  1.150 |   -0.153 +/-  0.102 |   -1.552 +/-  3.153
THR 144 | R THR 144 |   -0.000 +/-  2.860 |   -0.038 +/-  1.337 |    1.392 +/-  2.135 |   -1.303 +/-  1.605 |   -0.000 +/-  0.094 |    0.051 +/-  2.908
ALA 145 | R ALA 145 |   -0.000 +/-  1.957 |   -0.141 +/-  0.472 |   -7.458 +/-  1.874 |    7.222 +/-  1.669 |   -0.035 +/-  0.072 |   -0.412 +/-  2.011
 CA 146 | R  CA 146 |    0.000 +/-  3.816 |   -0.001 +/-  1.415 |   48.132 +/- 16.165 |  -45.618 +/- 10.992 |    0.000 +/-  0.000 |    2.513 +/- 10.640
 CW 147 | R  CW 147 |    0.000 +/-  3.647 |   -0.002 +/-  2.381 |   -0.323 +/-  6.713 |    0.311 +/-  0.834 |   -0.000 +/-  0.017 |   -0.014 +/-  3.588
 CA 148 | R  CA 148 |   -0.000 +/-  4.493 |   -0.001 +/-  1.201 |   33.217 +/- 18.066 |  -31.108 +/- 11.071 |    0.000 +/-  0.000 |    2.108 +/- 10.471
 CW 149 | R  CW 149 |    0.000 +/-  3.774 |   -0.001 +/-  1.895 |    0.161 +/-  6.037 |   -0.187 +/-  0.930 |    0.000 +/-  0.031 |   -0.026 +/-  2.683
 CA 150 | R  CA 150 |    0.000 +/-  5.044 |   -0.001 +/-  0.077 |   57.992 +/- 13.795 |  -55.309 +/- 12.244 |    0.000 +/-  0.000 |    2.682 +/- 10.036
 CW 151 | R  CW 151 |    0.000 +/-  3.372 |   -0.002 +/-  1.766 |   -0.201 +/-  4.423 |    0.132 +/-  1.380 |   -0.000 +/-  0.029 |   -0.071 +/-  3.051
 CA 152 | R  CA 152 |   -0.000 +/-  4.724 |   -0.001 +/-  0.329 |   58.562 +/- 17.015 |  -55.306 +/- 12.463 |    0.000 +/-  0.000 |    3.255 +/-  9.128
 CW 153 | R  CW 153 |   -0.000 +/-  3.061 |   -0.003 +/-  2.203 |   -0.674 +/-  4.569 |    0.622 +/-  1.086 |    0.000 +/-  0.013 |   -0.054 +/-  2.589
LEU 154 | L LEU   1 |    0.000 +/-  2.923 |   -1.368 +/-  1.667 |  -16.296 +/-  1.037 |   17.461 +/-  0.972 |   -0.314 +/-  0.257 |   -0.516 +/-  3.157
LYS 155 | L LYS   2 |    0.000 +/-  4.216 |   -2.871 +/-  1.644 | -127.470 +/-  7.722 |  131.223 +/-  6.778 |   -0.674 +/-  0.125 |    0.208 +/-  4.286
LYS 156 | L LYS   3 |    0.000 +/-  4.435 |   -2.695 +/-  1.294 | -141.340 +/- 12.899 |  143.985 +/- 11.704 |   -0.808 +/-  0.182 |   -0.858 +/-  4.765
LEU 157 | L LEU   4 |   -0.000 +/-  3.060 |   -3.416 +/-  1.412 |   -3.034 +/-  0.643 |    3.788 +/-  0.300 |   -0.637 +/-  0.103 |   -3.299 +/-  3.113
ALA 158 | L ALA   5 |    0.000 +/-  2.121 |   -1.176 +/-  0.639 |   -4.785 +/-  0.335 |    4.959 +/-  0.263 |   -0.273 +/-  0.048 |   -1.275 +/-  2.105
GLU 159 | L GLU   6 |   -0.000 +/-  3.280 |   -3.269 +/-  1.391 |  129.686 +/-  8.269 | -123.503 +/-  7.774 |   -0.521 +/-  0.059 |    2.393 +/-  3.106
ALA 160 | L ALA   7 |   -0.000 +/-  1.928 |   -1.420 +/-  0.550 |   -4.708 +/-  0.246 |    4.832 +/-  0.162 |   -0.307 +/-  0.035 |   -1.603 +/-  1.909
LEU 161 | L LEU   8 |   -0.000 +/-  3.345 |   -3.849 +/-  1.626 |   -2.876 +/-  0.575 |    3.878 +/-  0.243 |   -0.772 +/-  0.053 |   -3.620 +/-  3.686
LYS 162 | L LYS   9 |    0.000 +/-  4.160 |   -4.621 +/-  1.607 | -123.402 +/-  7.659 |  130.202 +/-  7.025 |   -1.155 +/-  0.062 |    1.023 +/-  4.102
LEU 163 | L LEU  10 |    0.000 +/-  3.316 |   -4.986 +/-  1.444 |   -3.330 +/-  0.677 |    4.100 +/-  0.205 |   -0.818 +/-  0.053 |   -5.034 +/-  3.403
SER 164 | L SER  11 |   -0.000 +/-  2.069 |   -1.707 +/-  0.889 |   -5.193 +/-  1.310 |    6.575 +/-  1.156 |   -0.342 +/-  0.032 |   -0.666 +/-  2.236
ALA 165 | L ALA  12 |   -0.000 +/-  2.070 |   -1.558 +/-  0.513 |   -4.428 +/-  0.280 |    4.541 +/-  0.222 |   -0.310 +/-  0.031 |   -1.755 +/-  2.078
LYS 166 | L LYS  13 |   -0.000 +/-  4.802 |   -2.801 +/-  1.296 | -111.109 +/- 11.472 |  113.565 +/- 11.737 |   -0.563 +/-  0.152 |   -0.908 +/-  4.771
LEU 167 | L LEU  14 |    0.000 +/-  3.027 |   -3.953 +/-  1.425 |   33.104 +/-  1.718 |  -32.575 +/-  1.519 |   -0.734 +/-  0.074 |   -4.158 +/-  3.261

Backbone Energy Decomposition:
Residue |  Location |       Internal      |    van der Waals    |    Electrostatic    |   Polar Solvation   |    Non-Polar Solv.  |       TOTAL
-------------------------------------------------------------------------------------------------------------------------------------------------------
GLN   1 | R GLN   1 |   -0.000 +/-  1.903 |   -0.002 +/-  1.305 |   20.514 +/- 16.029 |  -20.313 +/- 16.903 |    0.000 +/-  0.188 |    0.199 +/-  3.097
LEU   2 | R LEU   2 |    0.000 +/-  1.680 |   -0.002 +/-  1.074 |    0.280 +/-  2.448 |   -0.254 +/-  2.165 |    0.000 +/-  0.073 |    0.025 +/-  2.512
THR   3 | R THR   3 |   -0.000 +/-  1.745 |   -0.002 +/-  1.155 |   -1.093 +/-  2.846 |    1.078 +/-  2.227 |   -0.000 +/-  0.037 |   -0.017 +/-  2.029
GLU   4 | R GLU   4 |   -0.000 +/-  1.576 |   -0.002 +/-  1.229 |   -4.396 +/-  3.238 |    4.378 +/-  2.504 |    0.000 +/-  0.033 |   -0.020 +/-  1.915
GLU   5 | R GLU   5 |   -0.000 +/-  1.715 |   -0.003 +/-  0.824 |   -4.996 +/-  3.217 |    4.989 +/-  2.526 |   -0.000 +/-  0.049 |   -0.010 +/-  2.011
GLN   6 | R GLN   6 |    0.000 +/-  1.845 |   -0.008 +/-  1.207 |   -2.078 +/-  2.165 |    2.137 +/-  1.377 |   -0.000 +/-  0.020 |    0.051 +/-  2.278
ILE   7 | R ILE   7 |    0.000 +/-  1.305 |   -0.006 +/-  1.175 |   -1.663 +/-  1.564 |    1.651 +/-  0.890 |    0.000 +/-  0.000 |   -0.018 +/-  1.726
ALA   8 | R ALA   8 |    0.000 +/-  1.614 |   -0.007 +/-  0.894 |   -1.321 +/-  1.891 |    1.326 +/-  1.610 |    0.000 +/-  0.044 |   -0.001 +/-  1.758
GLU   9 | R GLU   9 |    0.000 +/-  1.628 |   -0.036 +/-  1.035 |   -6.551 +/-  2.335 |    6.596 +/-  1.886 |   -0.001 +/-  0.027 |    0.008 +/-  2.101
PHE  10 | R PHE  10 |    0.000 +/-  1.520 |   -0.043 +/-  1.047 |   -1.218 +/-  1.535 |    1.328 +/-  0.952 |    0.000 +/-  0.006 |    0.067 +/-  1.957
LYS  11 | R LYS  11 |   -0.000 +/-  1.447 |   -0.019 +/-  1.289 |    6.757 +/-  2.985 |   -6.611 +/-  2.294 |    0.000 +/-  0.021 |    0.127 +/-  2.607
GLU  12 | R GLU  12 |    0.000 +/-  1.664 |   -0.063 +/-  1.330 |   -5.565 +/-  3.650 |    5.583 +/-  2.187 |    0.000 +/-  0.029 |   -0.045 +/-  2.212
ALA  13 | R ALA  13 |   -0.000 +/-  1.668 |   -0.406 +/-  1.011 |   -1.672 +/-  1.825 |    2.150 +/-  1.042 |   -0.028 +/-  0.029 |    0.045 +/-  1.981
PHE  14 | R PHE  14 |   -0.000 +/-  1.743 |   -0.102 +/-  1.070 |   -0.773 +/-  1.647 |    0.739 +/-  0.956 |    0.000 +/-  0.004 |   -0.136 +/-  2.136
SER  15 | R SER  15 |   -0.000 +/-  1.723 |   -0.039 +/-  0.893 |   -0.384 +/-  2.076 |    0.496 +/-  1.644 |    0.000 +/-  0.043 |    0.073 +/-  2.078
LEU  16 | R LEU  16 |   -0.000 +/-  1.755 |   -0.233 +/-  1.036 |   -1.044 +/-  4.381 |    1.560 +/-  3.052 |   -0.020 +/-  0.075 |    0.263 +/-  2.762
PHE  17 | R PHE  17 |    0.000 +/-  1.411 |   -0.267 +/-  0.971 |   -0.758 +/-  3.702 |    1.070 +/-  1.955 |   -0.038 +/-  0.031 |    0.008 +/-  2.960
ASP  18 | R ASP  18 |   -0.000 +/-  1.580 |   -0.043 +/-  1.038 |   -7.590 +/-  5.890 |    7.506 +/-  4.863 |    0.000 +/-  0.036 |   -0.126 +/-  2.381
LYS  19 | R LYS  19 |    0.000 +/-  1.708 |   -0.010 +/-  1.235 |    6.185 +/-  3.073 |   -5.989 +/-  2.094 |   -0.000 +/-  0.065 |    0.186 +/-  2.820
ASP  20 | R ASP  20 |   -0.000 +/-  1.439 |   -0.003 +/-  1.000 |   -4.101 +/-  1.706 |    4.115 +/-  1.328 |   -0.000 +/-  0.026 |    0.011 +/-  1.829
GLY  21 | R GLY  21 |    0.000 +/-  2.090 |   -0.002 +/-  1.010 |    1.249 +/-  1.813 |   -1.204 +/-  0.879 |   -0.000 +/-  0.041 |    0.043 +/-  2.450
ASP  22 | R ASP  22 |    0.000 +/-  1.578 |   -0.002 +/-  0.977 |   -3.684 +/-  1.471 |    3.718 +/-  1.083 |   -0.000 +/-  0.032 |    0.033 +/-  1.830
GLY  23 | R GLY  23 |    0.000 +/-  1.726 |   -0.005 +/-  1.094 |    0.880 +/-  1.898 |   -0.793 +/-  1.457 |    0.000 +/-  0.072 |    0.081 +/-  2.135
THR  24 | R THR  24 |   -0.000 +/-  3.073 |   -0.007 +/-  1.778 |   -0.353 +/-  4.977 |    0.246 +/-  0.847 |   -0.000 +/-  0.005 |   -0.115 +/-  3.576
ILE  25 | R ILE  25 |    0.000 +/-  1.819 |   -0.009 +/-  1.257 |   -0.283 +/-  1.397 |    0.362 +/-  0.836 |   -0.000 +/-  0.046 |    0.070 +/-  2.148
THR  26 | R THR  26 |    0.000 +/-  1.773 |   -0.008 +/-  1.498 |   -1.092 +/-  2.205 |    1.094 +/-  1.218 |   -0.000 +/-  0.040 |   -0.006 +/-  2.140
THR  27 | R THR  27 |    0.000 +/-  1.871 |   -0.008 +/-  0.924 |   -0.970 +/-  2.050 |    1.001 +/-  1.061 |    0.000 +/-  0.027 |    0.024 +/-  2.071
LYS  28 | R LYS  28 |   -0.000 +/-  1.815 |   -0.006 +/-  1.061 |    4.202 +/-  2.992 |   -4.063 +/-  1.996 |    0.000 +/-  0.036 |    0.133 +/-  2.472
GLU  29 | R GLU  29 |   -0.000 +/-  1.424 |   -0.017 +/-  1.054 |   -4.925 +/-  2.160 |    4.914 +/-  1.761 |    0.000 +/-  0.016 |   -0.028 +/-  1.978
LEU  30 | R LEU  30 |    0.000 +/-  1.519 |   -0.050 +/-  1.168 |   -1.811 +/-  1.629 |    1.894 +/-  0.790 |    0.000 +/-  0.002 |    0.034 +/-  1.995
GLY  31 | R GLY  31 |    0.000 +/-  1.655 |   -0.023 +/-  0.936 |   -0.443 +/-  1.711 |    0.373 +/-  1.153 |    0.000 +/-  0.061 |   -0.092 +/-  1.923
THR  32 | R THR  32 |   -0.000 +/-  1.437 |   -0.021 +/-  1.224 |   -1.204 +/-  3.317 |    1.418 +/-  1.671 |   -0.000 +/-  0.026 |    0.193 +/-  2.703
VAL  33 | R VAL  33 |   -0.000 +/-  1.470 |   -0.101 +/-  1.296 |   -1.963 +/-  2.066 |    2.522 +/-  1.179 |   -0.000 +/-  0.009 |    0.458 +/-  1.853
MET  34 | R MET  34 |    0.000 +/-  1.548 |   -0.120 +/-  1.221 |   -2.879 +/-  1.974 |    2.862 +/-  1.011 |   -0.000 +/-  0.001 |   -0.137 +/-  2.061
ARG  35 | R ARG  35 |   -0.000 +/-  1.556 |   -0.035 +/-  1.008 |    7.241 +/-  2.900 |   -6.714 +/-  2.265 |   -0.000 +/-  0.045 |    0.492 +/-  2.196
SER  36 | R SER  36 |   -0.000 +/-  1.549 |   -0.059 +/-  0.801 |   -1.795 +/-  2.152 |    2.253 +/-  1.582 |   -0.000 +/-  0.074 |    0.399 +/-  1.959
LEU  37 | R LEU  37 |    0.000 +/-  1.569 |   -0.133 +/-  1.140 |   -6.654 +/-  3.261 |    5.581 +/-  1.494 |   -0.048 +/-  0.029 |   -1.254 +/-  2.664
GLY  38 | R GLY  38 |    0.000 +/-  1.792 |   -0.186 +/-  0.857 |    0.304 +/-  2.966 |    0.309 +/-  2.478 |   -0.019 +/-  0.103 |    0.407 +/-  2.048
GLN  39 | R GLN  39 |    0.000 +/-  1.743 |   -0.180 +/-  1.054 |   -0.899 +/-  2.221 |    1.225 +/-  2.491 |   -0.007 +/-  0.045 |    0.139 +/-  2.214
ASN  40 | R ASN  40 |    0.000 +/-  1.752 |   -0.036 +/-  1.116 |    0.003 +/-  4.109 |    0.055 +/-  3.593 |    0.000 +/-  0.061 |    0.021 +/-  2.127
PRO  41 | R PRO  41 |    0.000 +/-  1.534 |   -0.024 +/-  0.984 |   -5.354 +/-  3.580 |    5.128 +/-  2.470 |   -0.000 +/-  0.080 |   -0.250 +/-  2.367
THR  42 | R THR  42 |   -0.000 +/-  1.657 |   -0.010 +/-  1.189 |   -0.588 +/-  2.681 |    0.557 +/-  2.058 |   -0.000 +/-  0.037 |   -0.041 +/-  2.397
GLU  43 | R GLU  43 |    0.000 +/-  1.648 |   -0.005 +/-  1.241 |   -3.168 +/-  2.663 |    3.129 +/-  1.869 |    0.000 +/-  0.068 |   -0.043 +/-  1.946
ALA  44 | R ALA  44 |   -0.000 +/-  1.798 |   -0.008 +/-  0.985 |   -0.207 +/-  2.029 |    0.247 +/-  1.740 |   -0.000 +/-  0.050 |    0.032 +/-  2.145
GLU  45 | R GLU  45 |   -0.000 +/-  1.569 |   -0.041 +/-  0.995 |   -2.241 +/-  2.251 |    2.341 +/-  1.683 |   -0.001 +/-  0.037 |    0.058 +/-  1.834
LEU  46 | R LEU  46 |   -0.000 +/-  1.462 |   -0.028 +/-  1.223 |   -0.139 +/-  1.682 |    0.163 +/-  0.945 |    0.000 +/-  0.001 |   -0.004 +/-  1.928
GLN  47 | R GLN  47 |   -0.000 +/-  1.460 |   -0.014 +/-  1.238 |   -0.238 +/-  3.136 |    0.240 +/-  1.769 |   -0.000 +/-  0.033 |   -0.012 +/-  2.678
ASP  48 | R ASP  48 |   -0.000 +/-  1.656 |   -0.051 +/-  1.003 |   -1.465 +/-  2.927 |    1.510 +/-  1.944 |   -0.000 +/-  0.029 |   -0.006 +/-  2.102
MET  49 | R MET  49 |   -0.000 +/-  1.771 |   -0.160 +/-  1.139 |    0.658 +/-  1.810 |   -0.481 +/-  1.060 |   -0.006 +/-  0.020 |    0.011 +/-  2.049
ILE  50 | R ILE  50 |   -0.000 +/-  1.725 |   -0.046 +/-  1.170 |   -0.308 +/-  1.665 |    0.349 +/-  0.942 |    0.000 +/-  0.001 |   -0.005 +/-  1.901
ASN  51 | R ASN  51 |   -0.000 +/-  1.581 |   -0.032 +/-  0.783 |   -0.165 +/-  1.775 |    0.260 +/-  1.489 |    0.000 +/-  0.037 |    0.062 +/-  1.962
GLU  52 | R GLU  52 |    0.000 +/-  1.472 |   -0.187 +/-  1.245 |   -1.068 +/-  3.896 |    1.112 +/-  2.806 |   -0.005 +/-  0.034 |   -0.148 +/-  2.187
VAL  53 | R VAL  53 |    0.000 +/-  1.608 |   -0.131 +/-  1.108 |   -0.542 +/-  1.749 |    0.934 +/-  1.034 |   -0.001 +/-  0.013 |    0.260 +/-  2.014
ASP  54 | R ASP  54 |    0.000 +/-  1.805 |   -0.032 +/-  1.027 |   -1.918 +/-  3.018 |    1.945 +/-  2.556 |    0.000 +/-  0.025 |   -0.005 +/-  2.124
ALA  55 | R ALA  55 |   -0.000 +/-  1.647 |   -0.009 +/-  0.897 |   -0.367 +/-  1.911 |    0.457 +/-  0.999 |   -0.000 +/-  0.027 |    0.081 +/-  2.104
ASP  56 | R ASP  56 |   -0.000 +/-  1.502 |   -0.003 +/-  1.034 |   -2.515 +/-  1.403 |    2.545 +/-  1.195 |   -0.000 +/-  0.025 |    0.027 +/-  1.972
GLY  57 | R GLY  57 |    0.000 +/-  1.749 |   -0.002 +/-  0.723 |    0.374 +/-  1.443 |   -0.352 +/-  0.958 |   -0.000 +/-  0.051 |    0.019 +/-  1.689
ASN  58 | R ASN  58 |    0.000 +/-  1.479 |   -0.002 +/-  1.297 |   -0.059 +/-  1.808 |    0.118 +/-  0.925 |    0.000 +/-  0.027 |    0.057 +/-  2.182
GLY  59 | R GLY  59 |    0.000 +/-  1.834 |   -0.006 +/-  1.100 |    0.172 +/-  1.692 |   -0.094 +/-  1.275 |    0.000 +/-  0.046 |    0.072 +/-  1.983
THR  60 | R THR  60 |   -0.000 +/-  3.066 |   -0.007 +/-  1.626 |    0.171 +/-  3.968 |   -0.285 +/-  1.116 |    0.000 +/-  0.000 |   -0.120 +/-  2.717
ILE  61 | R ILE  61 |    0.000 +/-  1.880 |   -0.010 +/-  1.045 |   -0.541 +/-  1.799 |    0.650 +/-  1.495 |   -0.000 +/-  0.034 |    0.098 +/-  2.235
ASP  62 | R ASP  62 |    0.000 +/-  1.866 |   -0.009 +/-  1.469 |   -4.055 +/-  3.441 |    3.958 +/-  1.598 |   -0.000 +/-  0.015 |   -0.105 +/-  2.390
PHE  63 | R PHE  63 |    0.000 +/-  1.689 |   -0.009 +/-  1.042 |   -1.024 +/-  2.701 |    1.088 +/-  1.694 |   -0.000 +/-  0.020 |    0.056 +/-  1.704
PRO  64 | R PRO  64 |   -0.000 +/-  1.630 |   -0.006 +/-  0.943 |   -4.104 +/-  3.560 |    4.059 +/-  2.196 |    0.000 +/-  0.029 |   -0.051 +/-  2.350
GLU  65 | R GLU  65 |    0.000 +/-  1.468 |   -0.021 +/-  0.987 |   -3.610 +/-  1.993 |    3.644 +/-  1.343 |   -0.000 +/-  0.005 |    0.013 +/-  1.738
PHE  66 | R PHE  66 |   -0.000 +/-  1.602 |   -0.053 +/-  0.951 |   -1.236 +/-  1.415 |    1.379 +/-  0.682 |    0.000 +/-  0.000 |    0.090 +/-  2.022
LEU  67 | R LEU  67 |   -0.000 +/-  1.747 |   -0.026 +/-  1.159 |   -1.623 +/-  1.934 |    1.608 +/-  1.089 |   -0.000 +/-  0.012 |   -0.041 +/-  2.122
THR  68 | R THR  68 |    0.000 +/-  1.436 |   -0.033 +/-  0.976 |   -0.925 +/-  1.673 |    1.053 +/-  1.097 |    0.000 +/-  0.016 |    0.094 +/-  1.836
MET  69 | R MET  69 |    0.000 +/-  1.813 |   -0.181 +/-  1.032 |   -1.044 +/-  1.538 |    1.895 +/-  1.248 |   -0.002 +/-  0.008 |    0.668 +/-  1.964
MET  70 | R MET  70 |    0.000 +/-  1.827 |   -0.198 +/-  1.084 |   -3.112 +/-  2.542 |    3.413 +/-  2.084 |   -0.022 +/-  0.059 |    0.082 +/-  2.039
ALA  71 | R ALA  71 |    0.000 +/-  1.871 |   -0.040 +/-  1.119 |   -1.227 +/-  2.688 |    1.291 +/-  2.439 |   -0.001 +/-  0.048 |    0.024 +/-  2.532
ARG  72 | R ARG  72 |   -0.000 +/-  1.850 |   -0.029 +/-  1.144 |    5.837 +/-  3.328 |   -5.338 +/-  2.444 |   -0.000 +/-  0.015 |    0.470 +/-  3.012
LYS  73 | R LYS  73 |    0.000 +/-  1.912 |   -0.141 +/-  0.952 |    5.551 +/-  2.308 |   -4.496 +/-  1.780 |   -0.009 +/-  0.047 |    0.905 +/-  2.118
MET  74 | R MET  74 |    0.000 +/-  1.436 |   -0.117 +/-  0.874 |   -0.156 +/-  1.713 |    0.382 +/-  1.619 |   -0.000 +/-  0.032 |    0.108 +/-  2.108
LYS  75 | R LYS  75 |   -0.000 +/-  1.619 |   -0.030 +/-  1.089 |    6.427 +/-  2.976 |   -6.097 +/-  2.197 |    0.000 +/-  0.084 |    0.300 +/-  2.350
ASP  76 | R ASP  76 |    0.000 +/-  1.814 |   -0.012 +/-  1.132 |   -4.089 +/-  3.333 |    4.083 +/-  2.885 |    0.000 +/-  0.069 |   -0.019 +/-  2.586
THR  77 | R THR  77 |    0.000 +/-  1.647 |   -0.011 +/-  0.980 |   -0.844 +/-  2.342 |    0.886 +/-  1.788 |    0.000 +/-  0.076 |    0.032 +/-  2.067
ASP  78 | R ASP  78 |   -0.000 +/-  1.834 |   -0.010 +/-  1.021 |   -2.966 +/-  3.063 |    2.986 +/-  2.674 |    0.000 +/-  0.058 |    0.010 +/-  2.210
SER  79 | R SER  79 |   -0.000 +/-  1.687 |   -0.067 +/-  1.489 |   -0.257 +/-  3.370 |    0.255 +/-  1.914 |    0.000 +/-  0.032 |   -0.069 +/-  2.358
GLU  80 | R GLU  80 |    0.000 +/-  1.694 |   -0.037 +/-  1.066 |   -3.207 +/-  3.000 |    3.127 +/-  1.947 |    0.000 +/-  0.020 |   -0.118 +/-  1.868
GLU  81 | R GLU  81 |    0.000 +/-  1.564 |   -0.038 +/-  0.983 |   -3.396 +/-  2.667 |    3.321 +/-  2.361 |   -0.000 +/-  0.027 |   -0.113 +/-  1.892
GLU  82 | R GLU  82 |   -0.000 +/-  1.551 |   -0.382 +/-  1.085 |   -2.578 +/-  2.257 |    2.715 +/-  1.837 |   -0.013 +/-  0.030 |   -0.257 +/-  1.570
ILE  83 | R ILE  83 |   -0.000 +/-  1.598 |   -0.552 +/-  1.293 |   -1.292 +/-  1.716 |    1.541 +/-  1.041 |   -0.015 +/-  0.012 |   -0.317 +/-  2.280
ARG  84 | R ARG  84 |    0.000 +/-  1.698 |   -0.110 +/-  0.901 |    4.249 +/-  2.978 |   -3.839 +/-  2.328 |   -0.000 +/-  0.028 |    0.300 +/-  1.947
GLU  85 | R GLU  85 |   -0.000 +/-  1.853 |   -0.213 +/-  0.941 |   -7.195 +/-  3.307 |    6.667 +/-  2.370 |   -0.013 +/-  0.017 |   -0.754 +/-  2.367
ALA  86 | R ALA  86 |    0.000 +/-  1.515 |   -1.123 +/-  1.024 |   -3.733 +/-  1.505 |    4.410 +/-  0.829 |   -0.109 +/-  0.022 |   -0.555 +/-  1.768
PHE  87 | R PHE  87 |   -0.000 +/-  1.766 |   -0.422 +/-  1.330 |   -1.827 +/-  1.313 |    2.272 +/-  0.716 |   -0.017 +/-  0.010 |    0.006 +/-  1.908
ARG  88 | R ARG  88 |   -0.000 +/-  1.679 |   -0.191 +/-  0.961 |    8.402 +/-  2.737 |   -6.937 +/-  2.053 |   -0.002 +/-  0.020 |    1.272 +/-  2.279
VAL  89 | R VAL  89 |   -0.000 +/-  1.724 |   -0.514 +/-  0.944 |   -4.561 +/-  2.674 |    5.563 +/-  1.997 |   -0.071 +/-  0.045 |    0.417 +/-  1.898
PHE  90 | R PHE  90 |    0.000 +/-  1.545 |   -0.322 +/-  0.821 |   -1.599 +/-  1.419 |    1.977 +/-  1.374 |   -0.045 +/-  0.032 |    0.011 +/-  1.690
ASP  91 | R ASP  91 |   -0.000 +/-  1.757 |   -0.072 +/-  1.001 |   -9.855 +/-  3.466 |    9.646 +/-  3.201 |   -0.001 +/-  0.031 |   -0.282 +/-  1.827
LYS  92 | R LYS  92 |    0.000 +/-  1.617 |   -0.017 +/-  1.335 |    7.927 +/-  2.502 |   -7.765 +/-  2.097 |   -0.000 +/-  0.063 |    0.145 +/-  2.413
ASP  93 | R ASP  93 |    0.000 +/-  1.463 |   -0.005 +/-  0.963 |   -4.634 +/-  1.288 |    4.656 +/-  1.041 |    0.000 +/-  0.025 |    0.018 +/-  1.794
GLY  94 | R GLY  94 |    0.000 +/-  1.873 |   -0.005 +/-  0.986 |    1.512 +/-  1.754 |   -1.421 +/-  0.795 |   -0.000 +/-  0.036 |    0.086 +/-  2.133
ASN  95 | R ASN  95 |    0.000 +/-  1.674 |   -0.006 +/-  1.014 |    0.392 +/-  1.937 |   -0.229 +/-  1.519 |    0.000 +/-  0.068 |    0.157 +/-  2.122
GLY  96 | R GLY  96 |    0.000 +/-  1.386 |   -0.018 +/-  1.039 |    1.349 +/-  1.897 |   -1.108 +/-  1.539 |   -0.000 +/-  0.051 |    0.223 +/-  1.829
TYR  97 | R TYR  97 |   -0.000 +/-  2.345 |   -0.010 +/-  1.492 |   -0.675 +/-  3.719 |    0.329 +/-  1.015 |    0.000 +/-  0.004 |   -0.356 +/-  2.637
ILE  98 | R ILE  98 |   -0.000 +/-  1.764 |   -0.008 +/-  1.022 |   -0.216 +/-  3.474 |    0.288 +/-  2.248 |   -0.000 +/-  0.039 |    0.064 +/-  3.181
SER  99 | R SER  99 |   -0.000 +/-  1.816 |   -0.006 +/-  2.009 |   -1.835 +/-  3.027 |    1.812 +/-  1.832 |   -0.000 +/-  0.061 |   -0.029 +/-  2.452
ALA 100 | R ALA 100 |    0.000 +/-  1.571 |   -0.004 +/-  1.258 |   -1.704 +/-  2.887 |    1.709 +/-  1.653 |   -0.000 +/-  0.034 |    0.001 +/-  2.887
ALA 101 | R ALA 101 |    0.000 +/-  1.457 |   -0.003 +/-  1.045 |   -1.359 +/-  1.741 |    1.407 +/-  1.410 |   -0.000 +/-  0.144 |    0.044 +/-  2.114
GLU 102 | R GLU 102 |   -0.000 +/-  1.637 |   -0.011 +/-  1.404 |   -6.241 +/-  2.422 |    6.215 +/-  1.628 |    0.000 +/-  0.021 |   -0.037 +/-  2.083
LEU 103 | R LEU 103 |    0.000 +/-  1.694 |   -0.024 +/-  1.168 |   -2.373 +/-  1.677 |    2.423 +/-  0.903 |   -0.000 +/-  0.002 |    0.026 +/-  2.193
ARG 104 | R ARG 104 |    0.000 +/-  1.406 |   -0.014 +/-  1.172 |    7.316 +/-  2.686 |   -7.069 +/-  1.777 |    0.000 +/-  0.010 |    0.233 +/-  2.342
HIE 105 | R HIE 105 |    0.000 +/-  1.444 |   -0.028 +/-  1.084 |   -0.238 +/-  2.456 |    0.402 +/-  1.271 |   -0.000 +/-  0.023 |    0.136 +/-  2.416
VAL 106 | R VAL 106 |   -0.000 +/-  1.472 |   -0.114 +/-  1.390 |   -2.097 +/-  1.872 |    2.595 +/-  0.900 |   -0.005 +/-  0.018 |    0.379 +/-  2.009
MET 107 | R MET 107 |   -0.000 +/-  1.420 |   -0.118 +/-  1.148 |   -2.715 +/-  1.809 |    2.636 +/-  0.953 |   -0.001 +/-  0.005 |   -0.199 +/-  1.859
THR 108 | R THR 108 |   -0.000 +/-  1.606 |   -0.041 +/-  0.874 |   -1.077 +/-  1.886 |    1.241 +/-  1.339 |   -0.000 +/-  0.044 |    0.123 +/-  2.032
ASN 109 | R ASN 109 |    0.000 +/-  1.740 |   -0.153 +/-  1.122 |   -0.301 +/-  1.604 |    1.182 +/-  1.369 |   -0.001 +/-  0.044 |    0.727 +/-  2.078
LEU 110 | R LEU 110 |    0.000 +/-  1.538 |   -0.540 +/-  0.984 |   -3.437 +/-  1.965 |    4.327 +/-  1.498 |   -0.092 +/-  0.056 |    0.259 +/-  2.181
GLY 111 | R GLY 111 |   -0.000 +/-  1.962 |   -0.161 +/-  0.812 |    0.701 +/-  2.689 |   -0.421 +/-  2.324 |   -0.011 +/-  0.092 |    0.108 +/-  2.070
GLU 112 | R GLU 112 |   -0.000 +/-  1.670 |   -0.120 +/-  1.118 |   -6.383 +/-  2.640 |    6.423 +/-  2.069 |   -0.004 +/-  0.041 |   -0.085 +/-  2.113
LYS 113 | R LYS 113 |   -0.000 +/-  1.578 |   -0.034 +/-  0.916 |    8.619 +/-  3.907 |   -8.397 +/-  2.926 |   -0.000 +/-  0.054 |    0.189 +/-  2.239
LEU 114 | R LEU 114 |   -0.000 +/-  1.524 |   -0.009 +/-  1.141 |   -0.714 +/-  3.304 |    0.732 +/-  2.737 |    0.000 +/-  0.078 |    0.009 +/-  2.048
THR 115 | R THR 115 |   -0.000 +/-  1.542 |   -0.003 +/-  1.075 |   -0.593 +/-  2.319 |    0.601 +/-  2.272 |   -0.000 +/-  0.065 |    0.005 +/-  2.039
ASP 116 | R ASP 116 |    0.000 +/-  1.566 |   -0.001 +/-  1.149 |   -4.242 +/-  3.385 |    4.228 +/-  2.800 |   -0.000 +/-  0.051 |   -0.015 +/-  2.049
GLU 117 | R GLU 117 |    0.000 +/-  1.574 |   -0.001 +/-  1.135 |   -3.664 +/-  3.489 |    3.662 +/-  3.279 |    0.000 +/-  0.069 |   -0.003 +/-  2.504
GLU 118 | R GLU 118 |   -0.000 +/-  1.289 |   -0.001 +/-  0.871 |   -4.379 +/-  2.229 |    4.376 +/-  1.565 |    0.000 +/-  0.042 |   -0.004 +/-  1.905
VAL 119 | R VAL 119 |   -0.000 +/-  1.427 |   -0.002 +/-  1.388 |   -1.246 +/-  2.070 |    1.254 +/-  1.239 |    0.000 +/-  0.017 |    0.006 +/-  2.102
ASP 120 | R ASP 120 |   -0.000 +/-  1.707 |   -0.002 +/-  0.932 |   -5.466 +/-  2.069 |    5.433 +/-  1.692 |    0.000 +/-  0.029 |   -0.035 +/-  2.202
GLU 121 | R GLU 121 |    0.000 +/-  1.539 |   -0.002 +/-  1.149 |   -4.777 +/-  1.917 |    4.762 +/-  1.562 |   -0.000 +/-  0.018 |   -0.017 +/-  1.782
MET 122 | R MET 122 |    0.000 +/-  1.785 |   -0.008 +/-  0.958 |   -1.827 +/-  1.435 |    1.938 +/-  1.112 |    0.000 +/-  0.026 |    0.103 +/-  1.939
ILE 123 | R ILE 123 |    0.000 +/-  1.691 |   -0.009 +/-  1.269 |   -1.764 +/-  1.509 |    1.794 +/-  0.998 |    0.000 +/-  0.003 |    0.021 +/-  2.009
ARG 124 | R ARG 124 |    0.000 +/-  1.629 |   -0.004 +/-  0.943 |    6.599 +/-  2.171 |   -6.519 +/-  2.097 |    0.000 +/-  0.058 |    0.076 +/-  2.008
GLU 125 | R GLU 125 |   -0.000 +/-  1.743 |   -0.010 +/-  0.896 |   -5.771 +/-  2.942 |    5.793 +/-  2.319 |    0.000 +/-  0.058 |    0.012 +/-  1.975
ALA 126 | R ALA 126 |    0.000 +/-  1.684 |   -0.047 +/-  0.773 |   -2.577 +/-  1.585 |    2.769 +/-  1.225 |   -0.015 +/-  0.035 |    0.130 +/-  1.654
ASP 127 | R ASP 127 |    0.000 +/-  1.779 |   -0.015 +/-  0.985 |   -6.836 +/-  2.820 |    6.843 +/-  2.240 |   -0.000 +/-  0.032 |   -0.008 +/-  2.078
ILE 128 | R ILE 128 |    0.000 +/-  1.478 |   -0.009 +/-  1.285 |   -0.775 +/-  2.417 |    0.824 +/-  1.268 |    0.000 +/-  0.044 |    0.039 +/-  1.929
ASP 129 | R ASP 129 |    0.000 +/-  1.738 |   -0.003 +/-  0.906 |   -4.563 +/-  1.897 |    4.560 +/-  1.700 |   -0.000 +/-  0.036 |   -0.007 +/-  1.723
GLY 130 | R GLY 130 |    0.000 +/-  1.861 |   -0.002 +/-  0.997 |    1.425 +/-  1.941 |   -1.391 +/-  0.894 |   -0.000 +/-  0.040 |    0.032 +/-  2.105
ASP 131 | R ASP 131 |    0.000 +/-  1.621 |   -0.001 +/-  1.076 |   -3.911 +/-  1.774 |    3.930 +/-  1.383 |   -0.000 +/-  0.033 |    0.018 +/-  1.746
GLY 132 | R GLY 132 |   -0.000 +/-  1.749 |   -0.003 +/-  1.006 |    0.901 +/-  1.981 |   -0.841 +/-  1.409 |   -0.000 +/-  0.071 |    0.057 +/-  2.133
GLN 133 | R GLN 133 |    0.000 +/-  2.760 |   -0.006 +/-  1.932 |   -0.511 +/-  3.881 |    0.151 +/-  0.999 |    0.000 +/-  0.000 |   -0.365 +/-  3.044
VAL 134 | R VAL 134 |    0.000 +/-  1.587 |   -0.016 +/-  1.553 |   -0.001 +/-  3.119 |    0.163 +/-  1.929 |    0.000 +/-  0.032 |    0.147 +/-  2.735
ASN 135 | R ASN 135 |   -0.000 +/-  1.367 |   -0.030 +/-  1.089 |   -0.989 +/-  1.778 |    1.130 +/-  1.219 |   -0.000 +/-  0.008 |    0.110 +/-  1.890
TYR 136 | R TYR 136 |    0.000 +/-  1.556 |   -0.033 +/-  1.242 |   -1.390 +/-  1.772 |    1.469 +/-  1.128 |    0.000 +/-  0.011 |    0.046 +/-  1.841
GLU 137 | R GLU 137 |   -0.000 +/-  1.495 |   -0.015 +/-  0.900 |   -5.146 +/-  2.317 |    5.053 +/-  1.578 |    0.000 +/-  0.026 |   -0.108 +/-  1.715
GLU 138 | R GLU 138 |    0.000 +/-  1.784 |   -0.042 +/-  0.949 |   -6.524 +/-  1.940 |    6.520 +/-  1.223 |   -0.000 +/-  0.009 |   -0.046 +/-  1.563
PHE 139 | R PHE 139 |   -0.000 +/-  1.651 |   -0.115 +/-  1.074 |   -2.497 +/-  1.439 |    2.667 +/-  0.889 |   -0.002 +/-  0.012 |    0.052 +/-  1.859
VAL 140 | R VAL 140 |   -0.000 +/-  1.460 |   -0.047 +/-  1.561 |   -1.812 +/-  1.978 |    1.721 +/-  1.154 |    0.000 +/-  0.007 |   -0.138 +/-  1.941
GLN 141 | R GLN 141 |   -0.000 +/-  1.541 |   -0.041 +/-  0.966 |   -2.019 +/-  1.957 |    2.255 +/-  1.369 |    0.000 +/-  0.043 |    0.195 +/-  1.889
MET 142 | R MET 142 |    0.000 +/-  1.573 |   -0.123 +/-  1.242 |   -6.636 +/-  3.111 |    6.693 +/-  2.075 |   -0.036 +/-  0.037 |   -0.102 +/-  2.331
MET 143 | R MET 143 |    0.000 +/-  1.679 |   -0.293 +/-  1.174 |   -2.602 +/-  2.971 |    2.759 +/-  2.187 |   -0.029 +/-  0.048 |   -0.166 +/-  2.065
THR 144 | R THR 144 |    0.000 +/-  1.624 |   -0.070 +/-  1.193 |    0.207 +/-  4.240 |   -0.164 +/-  3.199 |   -0.000 +/-  0.054 |   -0.027 +/-  2.173
ALA 145 | R ALA 145 |   -0.000 +/-  2.068 |    0.091 +/-  1.181 |  -47.851 +/- 17.710 |   46.898 +/- 16.448 |   -0.083 +/-  0.142 |   -0.945 +/-  2.667
 CA 146 | R  CA 146 |    0.000 +/-  0.000 |    0.000 +/-  0.000 |    0.000 +/-  0.000 |    0.000 +/-  0.000 |    0.000 +/-  0.000 |    0.000 +/-  0.000
 CW 147 | R  CW 147 |    0.000 +/-  0.000 |    0.000 +/-  0.000 |    0.000 +/-  0.000 |    0.000 +/-  0.000 |    0.000 +/-  0.000 |    0.000 +/-  0.000
 CA 148 | R  CA 148 |    0.000 +/-  0.000 |    0.000 +/-  0.000 |    0.000 +/-  0.000 |    0.000 +/-  0.000 |    0.000 +/-  0.000 |    0.000 +/-  0.000
 CW 149 | R  CW 149 |    0.000 +/-  0.000 |    0.000 +/-  0.000 |    0.000 +/-  0.000 |    0.000 +/-  0.000 |    0.000 +/-  0.000 |    0.000 +/-  0.000
 CA 150 | R  CA 150 |    0.000 +/-  0.000 |    0.000 +/-  0.000 |    0.000 +/-  0.000 |    0.000 +/-  0.000 |    0.000 +/-  0.000 |    0.000 +/-  0.000
 CW 151 | R  CW 151 |    0.000 +/-  0.000 |    0.000 +/-  0.000 |    0.000 +/-  0.000 |    0.000 +/-  0.000 |    0.000 +/-  0.000 |    0.000 +/-  0.000
 CA 152 | R  CA 152 |    0.000 +/-  0.000 |    0.000 +/-  0.000 |    0.000 +/-  0.000 |    0.000 +/-  0.000 |    0.000 +/-  0.000 |    0.000 +/-  0.000
 CW 153 | R  CW 153 |    0.000 +/-  0.000 |    0.000 +/-  0.000 |    0.000 +/-  0.000 |    0.000 +/-  0.000 |    0.000 +/-  0.000 |    0.000 +/-  0.000
LEU 154 | L LEU   1 |    0.000 +/-  2.008 |   -0.381 +/-  0.896 | -138.999 +/-  9.976 |  144.681 +/-  9.133 |   -0.076 +/-  0.087 |    5.226 +/-  4.178
LYS 155 | L LYS   2 |    0.000 +/-  1.893 |   -0.655 +/-  1.322 |  -36.186 +/-  3.031 |   38.154 +/-  2.193 |   -0.040 +/-  0.032 |    1.273 +/-  2.540
LYS 156 | L LYS   3 |    0.000 +/-  1.864 |   -0.755 +/-  1.069 |  -34.038 +/-  2.618 |   36.950 +/-  2.024 |   -0.023 +/-  0.030 |    2.134 +/-  2.052
LEU 157 | L LEU   4 |   -0.000 +/-  1.500 |   -0.707 +/-  1.318 |    2.478 +/-  1.383 |   -1.512 +/-  0.829 |   -0.028 +/-  0.019 |    0.230 +/-  2.002
ALA 158 | L ALA   5 |    0.000 +/-  1.527 |   -1.131 +/-  0.949 |    3.415 +/-  1.149 |   -2.251 +/-  0.764 |   -0.052 +/-  0.025 |   -0.020 +/-  1.841
GLU 159 | L GLU   6 |   -0.000 +/-  1.489 |   -1.209 +/-  0.927 |   21.833 +/-  1.513 |  -22.131 +/-  0.996 |   -0.040 +/-  0.019 |   -1.548 +/-  1.673
ALA 160 | L ALA   7 |   -0.000 +/-  1.478 |   -1.184 +/-  1.241 |    3.922 +/-  1.604 |   -3.379 +/-  0.649 |   -0.058 +/-  0.024 |   -0.700 +/-  1.930
LEU 161 | L LEU   8 |   -0.000 +/-  1.491 |   -1.087 +/-  1.067 |    2.875 +/-  1.445 |   -1.253 +/-  0.743 |   -0.038 +/-  0.015 |    0.497 +/-  1.793
LYS 162 | L LYS   9 |    0.000 +/-  1.437 |   -1.389 +/-  1.024 |  -30.597 +/-  1.760 |   34.543 +/-  1.320 |   -0.064 +/-  0.015 |    2.492 +/-  1.985
LEU 163 | L LEU  10 |    0.000 +/-  1.535 |   -1.174 +/-  1.149 |    3.900 +/-  2.097 |   -3.121 +/-  0.949 |   -0.043 +/-  0.015 |   -0.438 +/-  2.085
SER 164 | L SER  11 |    0.000 +/-  1.691 |   -1.175 +/-  0.837 |    5.445 +/-  1.795 |   -3.419 +/-  1.394 |   -0.140 +/-  0.029 |    0.710 +/-  1.852
ALA 165 | L ALA  12 |    0.000 +/-  1.624 |   -1.240 +/-  0.776 |    4.807 +/-  2.370 |   -2.710 +/-  2.445 |   -0.217 +/-  0.061 |    0.640 +/-  2.080
LYS 166 | L LYS  13 |    0.000 +/-  1.654 |   -0.914 +/-  0.895 |  -31.029 +/-  2.794 |   33.355 +/-  2.756 |   -0.035 +/-  0.063 |    1.378 +/-  1.951
LEU 167 | L LEU  14 |    0.000 +/-  1.988 |   -1.202 +/-  0.758 |  124.591 +/-  6.757 | -119.753 +/-  6.979 |   -0.276 +/-  0.089 |    3.360 +/-  2.242
