# Supplementary material for: Polarized benzene rings can promote the interaction between CaM and the CaMBD region of nNOS
Source: Front Mol Neurosci. 2024 Sep 3;17:1461272. doi: 10.3389/fnmol.2024.1461272 (PMC11405375; doi:10.3389/fnmol.2024.1461272)
Supplement: Supplementary file 1 [file Data_Sheet_1.ZIP › Original dataset/Model 4/MMGBSA/N3-Bond-mmgbsa.out]

| Run on Sat Jul  6 09:59:54 2024
|
|Input file:
|--------------------------------------------------------------
|&general
|	startframe=1, 
|	endframe=192, 
|	interval=2,
|	verbose=2,
|	keep_files=0,
|	netcdf=1,
|/
|&gb
|	igb=5,
|	saltcon=0.100,
|/
|&decomp
|	idecomp=2,
|	dec_verbose=3,
|	csv_format=0,
|/
|--------------------------------------------------------------
|MMPBSA.py Version=14.0
|Complex topology file:           complex.prmtop
|Receptor topology file:          receptor.prmtop
|Ligand topology file:            ligand.prmtop
|Initial mdcrd(s):                complex.nc
|Initial Receptor mdcrd(s):       receptor.nc
|Initial Ligand mdcrd(s):         ligand.nc
|
|Receptor mask:                  ":1-153"
|Ligand mask:                    ":154-167"
|
|Calculations performed using 96.5 complex frames.
|
|Generalized Born ESURF calculated using 'LCPO' surface areas
|
|All units are reported in kcal/mole.
-------------------------------------------------------------------------------
-------------------------------------------------------------------------------

GENERALIZED BORN:

Complex:
Energy Component            Average              Std. Dev.   Std. Err. of Mean
-------------------------------------------------------------------------------
BOND                       779.7964               23.1807              2.3659
ANGLE                     1710.9483               30.5452              3.1175
DIHED                      910.9741               15.8154              1.6142
VDWAALS                  -1195.2953               16.2974              1.6633
EEL                      -5391.2629               85.9921              8.7765
1-4 VDW                    649.3885               11.7993              1.2043
1-4 EEL                  -1431.9220               50.1051              5.1138
EGB                      -3899.3559               73.2026              7.4712
ESURF                       83.1019                1.5128              0.1544

G gas                    -3967.3729               87.2325              8.9031
G solv                   -3816.2540               72.5771              7.4074

TOTAL                    -7783.6269               41.0249              4.1871


Receptor:
Energy Component            Average              Std. Dev.   Std. Err. of Mean
-------------------------------------------------------------------------------
BOND                       741.0427               23.4784              2.3963
ANGLE                     1591.3809               30.9889              3.1628
DIHED                      850.8759               14.7120              1.5015
VDWAALS                  -1022.9644               14.2027              1.4496
EEL                      -3342.3641               95.4485              9.7417
1-4 VDW                    600.1463               11.4487              1.1685
1-4 EEL                  -2486.7012               50.5578              5.1600
EGB                      -4448.8316               77.4531              7.9050
ESURF                       88.4208                1.2092              0.1234

G gas                    -3068.5838               92.0647              9.3963
G solv                   -4360.4108               77.0494              7.8638

TOTAL                    -7428.9946               40.4242              4.1258


Ligand:
Energy Component            Average              Std. Dev.   Std. Err. of Mean
-------------------------------------------------------------------------------
BOND                        38.7534                5.0329              0.5137
ANGLE                      119.5675                7.1359              0.7283
DIHED                       60.0979                4.2617              0.4350
VDWAALS                    -64.5415                3.7795              0.3857
EEL                      -1083.3693               19.2572              1.9654
1-4 VDW                     49.2422                3.0477              0.3111
1-4 EEL                   1054.7796                7.4085              0.7561
EGB                       -498.8528               15.9798              1.6309
ESURF                       10.4114                0.2270              0.0232

G gas                      174.5298               16.4968              1.6837
G solv                    -488.4413               15.8992              1.6227

TOTAL                     -313.9115               11.5043              1.1741


Differences (Complex - Receptor - Ligand):
Energy Component            Average              Std. Dev.   Std. Err. of Mean
-------------------------------------------------------------------------------
BOND                         0.0003               33.3753              3.4064
ANGLE                       -0.0001               44.0935              4.5003
DIHED                        0.0002               22.0166              2.2471
VDWAALS                   -107.7894               21.9455              2.2398
EEL                       -965.5295              129.9073             13.2586
1-4 VDW                      0.0000               16.7208              1.7066
1-4 EEL                     -0.0004               71.5647              7.3040
EGB                       1048.3285              107.7634             10.9986
ESURF                      -15.7304                1.9499              0.1990

DELTA G gas              -1073.3189              127.8967             13.0534
DELTA G solv              1032.5981              107.0366             10.9244

DELTA TOTAL                -40.7208               58.7325              5.9944


-------------------------------------------------------------------------------
-------------------------------------------------------------------------------
