# Supplementary material for: Polarized benzene rings can promote the interaction between CaM and the CaMBD region of nNOS
Source: Front Mol Neurosci. 2024 Sep 3;17:1461272. doi: 10.3389/fnmol.2024.1461272 (PMC11405375; doi:10.3389/fnmol.2024.1461272)
Supplement: Supplementary file 1 [file Data_Sheet_1.ZIP › Original dataset/Model 4/relevance/correl.out]

  0.831  0.379  0.420  0.314  0.240  0.299  0.299  0.164  0.094  0.138 -0.008 -0.077 -0.074 -0.119 -0.110 -0.111 -0.097  0.035  0.084  0.088  0.083  0.063  0.044  0.022 -0.042 -0.026 -0.087  0.040  0.041 -0.093 -0.074  0.079  0.052 -0.052  0.033  0.028 -0.025 -0.067 -0.059 -0.045 -0.114 -0.023 -0.080 -0.090 -0.097 -0.102 -0.051 -0.049 -0.047 -0.033 -0.051 -0.017 -0.037 -0.067 -0.003 -0.031 -0.021 -0.061 -0.070 -0.114 -0.081 -0.082 -0.007  0.037 -0.019 -0.054  0.050 -0.011 -0.016  0.007  0.016 -0.044 -0.052 -0.062 -0.068 -0.088 -0.057 -0.033 -0.044 -0.074 -0.019  0.044 -0.030 -0.006  0.079  0.062  0.026  0.105  0.105  0.053  0.120  0.094  0.133  0.160  0.139  0.129 -0.034  0.018  0.034 -0.001  0.001  0.031 -0.038 -0.091 -0.048 -0.083 -0.084 -0.066 -0.085 -0.080 -0.046 -0.093  0.033 -0.032  0.023  0.055  0.037  0.034  0.066  0.015 -0.099 -0.013 -0.073 -0.128 -0.141 -0.133 -0.173 -0.244 -0.199 -0.166 -0.112 -0.102 -0.075 -0.094 -0.131 -0.069 -0.137 -0.221 -0.169 -0.106 -0.169 -0.199 -0.112 -0.074 -0.091  0.059  0.042 -0.080 -0.093  0.110  0.089 -0.147 -0.128 -0.113 -0.153 -0.243 -0.154 -0.169 -0.155 -0.145 -0.135 -0.050 -0.040 -0.073 -0.079  0.026  0.014
  0.379  0.550  0.497  0.332  0.278  0.406  0.405  0.194  0.153  0.263  0.002 -0.053 -0.004 -0.065 -0.103 -0.094 -0.060 -0.010  0.028  0.025  0.027  0.004 -0.004 -0.025 -0.057 -0.062 -0.111 -0.012 -0.042 -0.105 -0.090  0.001 -0.028 -0.063 -0.023 -0.019 -0.027 -0.017 -0.049 -0.011 -0.053 -0.050 -0.055 -0.027 -0.040 -0.060 -0.026  0.002 -0.003 -0.024 -0.013  0.008  0.015  0.009  0.044  0.028  0.006 -0.002 -0.032 -0.041  0.011  0.014  0.107  0.137  0.093  0.076  0.168  0.116  0.083  0.091  0.141  0.045  0.029 -0.004 -0.022 -0.053 -0.044 -0.051 -0.062 -0.094 -0.022 -0.003 -0.078 -0.028  0.044 -0.001 -0.013  0.056  0.038 -0.008  0.095  0.102  0.137  0.120  0.085  0.066 -0.046  0.011 -0.033 -0.036 -0.025  0.059 -0.037  0.006  0.023 -0.066 -0.085 -0.024 -0.064 -0.103 -0.098 -0.142 -0.019 -0.040 -0.008  0.044  0.018 -0.001  0.045  0.001 -0.105 -0.051 -0.048 -0.109 -0.121 -0.108 -0.149 -0.173 -0.177 -0.155 -0.125 -0.107 -0.098 -0.074 -0.106 -0.114 -0.136 -0.164 -0.100 -0.110 -0.179 -0.125 -0.080 -0.106 -0.083 -0.013 -0.029  0.006 -0.009  0.095  0.087 -0.146 -0.130 -0.094 -0.124 -0.168 -0.151 -0.164 -0.154 -0.163 -0.133 -0.086 -0.053 -0.131 -0.096 -0.010 -0.060
  0.420  0.497  0.780  0.603  0.593  0.589  0.533  0.422  0.332  0.345  0.062  0.040  0.052 -0.053 -0.072 -0.069 -0.065 -0.027  0.051  0.017  0.013 -0.038 -0.045 -0.076 -0.095 -0.116 -0.150 -0.012 -0.061 -0.139 -0.090  0.014  0.016 -0.044 -0.008  0.014  0.012  0.003 -0.041  0.011 -0.066 -0.016 -0.046 -0.028 -0.053 -0.075 -0.035 -0.037 -0.034 -0.059 -0.059 -0.026 -0.006 -0.020  0.028  0.003 -0.022 -0.032 -0.066 -0.064 -0.022  0.008  0.108  0.103  0.046  0.076  0.126  0.091  0.058  0.076  0.120  0.029 -0.025 -0.046 -0.054 -0.115 -0.092 -0.099 -0.079 -0.118 -0.013 -0.011 -0.074 -0.028  0.024 -0.027 -0.072  0.022  0.018 -0.026  0.103  0.133  0.163  0.168  0.107  0.080 -0.056  0.000 -0.040 -0.067 -0.035  0.049 -0.057 -0.043  0.038 -0.093 -0.122 -0.027 -0.049 -0.097 -0.086 -0.140 -0.028 -0.046 -0.022  0.024 -0.009 -0.021  0.031 -0.040 -0.146 -0.085 -0.102 -0.130 -0.173 -0.163 -0.203 -0.266 -0.238 -0.211 -0.151 -0.128 -0.093 -0.099 -0.128 -0.126 -0.174 -0.231 -0.127 -0.146 -0.252 -0.189 -0.121 -0.158 -0.127 -0.051 -0.074 -0.028 -0.032  0.105  0.084 -0.181 -0.156 -0.084 -0.110 -0.191 -0.130 -0.144 -0.140 -0.147 -0.114 -0.058 -0.057 -0.124 -0.094 -0.009 -0.051
  0.314  0.332  0.603  0.746  0.603  0.428  0.563  0.554  0.304  0.266  0.205  0.109  0.032 -0.001 -0.016 -0.058 -0.095 -0.067  0.024 -0.019 -0.019 -0.068 -0.074 -0.091 -0.115 -0.134 -0.162 -0.034 -0.109 -0.157 -0.112 -0.017 -0.039 -0.071  0.011  0.003 -0.028 -0.042 -0.070 -0.052 -0.133 -0.043 -0.073 -0.049 -0.090 -0.098 -0.028 -0.052 -0.055 -0.056 -0.069 -0.053 -0.044 -0.047 -0.008  0.012 -0.018  0.001 -0.049 -0.024 -0.017  0.026  0.157  0.113  0.025  0.010  0.089  0.023  0.002  0.039  0.074  0.007 -0.098 -0.099 -0.078 -0.145 -0.117 -0.110 -0.106 -0.118  0.003 -0.037 -0.098 -0.033 -0.002 -0.060 -0.071 -0.016 -0.008 -0.021  0.134  0.137  0.220  0.209  0.165  0.108 -0.004  0.046 -0.039 -0.038 -0.014  0.116 -0.025 -0.011  0.084 -0.025 -0.078 -0.010 -0.011 -0.048 -0.079 -0.132 -0.056 -0.063 -0.054 -0.026 -0.031  0.010  0.040  0.030 -0.096 -0.097 -0.055 -0.075 -0.181 -0.159 -0.151 -0.242 -0.153 -0.144 -0.070 -0.059 -0.031 -0.049 -0.054 -0.091 -0.099 -0.167 -0.080 -0.100 -0.219 -0.188 -0.098 -0.141 -0.121 -0.089 -0.106 -0.009  0.003  0.173  0.157 -0.091 -0.068 -0.050 -0.062 -0.151 -0.092 -0.101 -0.109 -0.132 -0.101 -0.063 -0.067 -0.111 -0.086 -0.045 -0.052
  0.240  0.278  0.593  0.603  0.757  0.547  0.479  0.598  0.491  0.358  0.195  0.218  0.171  0.051  0.059  0.036 -0.015  0.018  0.091  0.037  0.049 -0.012 -0.003 -0.044 -0.078 -0.097 -0.156 -0.031 -0.047 -0.137 -0.117 -0.009 -0.009 -0.076 -0.002  0.013 -0.010 -0.020 -0.045 -0.018 -0.099 -0.065 -0.072 -0.088 -0.100 -0.099 -0.059 -0.081 -0.050 -0.079 -0.097 -0.047 -0.026 -0.077 -0.025 -0.052 -0.084 -0.087 -0.113 -0.071 -0.034 -0.011  0.118  0.060 -0.012  0.081  0.087  0.055  0.024  0.061  0.096  0.047 -0.048 -0.067 -0.048 -0.090 -0.077 -0.081 -0.051 -0.077  0.031  0.003 -0.048 -0.025  0.056  0.000 -0.040  0.048  0.039  0.009  0.160  0.156  0.219  0.232  0.168  0.136 -0.020  0.017  0.009 -0.032 -0.004  0.087 -0.052 -0.020  0.088 -0.069 -0.109 -0.009 -0.006 -0.074 -0.067 -0.132 -0.051 -0.051 -0.056 -0.027 -0.047 -0.017 -0.005 -0.062 -0.173 -0.149 -0.134 -0.155 -0.253 -0.239 -0.254 -0.308 -0.252 -0.247 -0.166 -0.163 -0.108 -0.113 -0.104 -0.100 -0.141 -0.235 -0.080 -0.098 -0.245 -0.186 -0.086 -0.113 -0.111 -0.029 -0.058 -0.080 -0.060  0.161  0.133 -0.183 -0.153 -0.072 -0.062 -0.134 -0.088 -0.109 -0.100 -0.122 -0.097 -0.038 -0.055 -0.118 -0.071  0.015 -0.054
  0.299  0.406  0.589  0.428  0.547  0.686  0.451  0.432  0.434  0.414  0.111  0.144  0.181  0.031  0.033  0.028  0.025  0.075  0.071  0.069  0.094  0.039  0.057  0.001 -0.053 -0.073 -0.152 -0.015 -0.034 -0.132 -0.116 -0.013  0.000 -0.027 -0.011  0.022  0.020  0.018 -0.029  0.013 -0.004 -0.080 -0.097 -0.105 -0.124 -0.114 -0.093 -0.114 -0.095 -0.071 -0.088 -0.058 -0.027 -0.075 -0.020 -0.060 -0.097 -0.107 -0.128 -0.098 -0.027 -0.001  0.128  0.085  0.024  0.141  0.153  0.121  0.094  0.112  0.161  0.074  0.017 -0.002 -0.046 -0.044 -0.008 -0.020 -0.001 -0.045  0.019  0.040  0.005 -0.007  0.102  0.063  0.002  0.086  0.083  0.024  0.150  0.126  0.181  0.213  0.162  0.155 -0.029  0.002 -0.019 -0.091 -0.051  0.045 -0.080 -0.031  0.057 -0.077 -0.112 -0.007 -0.010 -0.068 -0.063 -0.151 -0.067 -0.067 -0.085 -0.040 -0.071 -0.050  0.003 -0.045 -0.199 -0.149 -0.114 -0.153 -0.236 -0.217 -0.258 -0.293 -0.275 -0.257 -0.199 -0.182 -0.141 -0.157 -0.155 -0.136 -0.182 -0.265 -0.144 -0.162 -0.261 -0.209 -0.146 -0.175 -0.136  0.018 -0.016 -0.086 -0.079  0.132  0.109 -0.225 -0.195 -0.055 -0.105 -0.150 -0.102 -0.119 -0.110 -0.128 -0.089 -0.040 -0.024 -0.114 -0.065  0.042 -0.020
  0.299  0.405  0.533  0.563  0.479  0.451  0.676  0.580  0.359  0.376  0.267  0.177  0.135  0.106  0.053 -0.004 -0.027 -0.039  0.005 -0.031 -0.024 -0.061 -0.050 -0.066 -0.095 -0.120 -0.161 -0.049 -0.107 -0.159 -0.151 -0.045 -0.065 -0.097  0.004 -0.019 -0.046 -0.046 -0.079 -0.057 -0.148 -0.081 -0.071 -0.026 -0.084 -0.098 -0.016 -0.025 -0.034 -0.060 -0.072 -0.025 -0.012 -0.010  0.035  0.047  0.008  0.017 -0.037 -0.007  0.034  0.088  0.293  0.229  0.120  0.110  0.213  0.122  0.068  0.105  0.183  0.054 -0.058 -0.062 -0.070 -0.099 -0.114 -0.112 -0.114 -0.121 -0.002 -0.029 -0.126 -0.032  0.034 -0.045 -0.066  0.026 -0.019 -0.051  0.132  0.124  0.235  0.223  0.182  0.123  0.010  0.059 -0.084 -0.066 -0.043  0.124 -0.035  0.035  0.075 -0.054 -0.116 -0.025 -0.035 -0.107 -0.141 -0.202 -0.105 -0.069 -0.062 -0.026 -0.028  0.017  0.066  0.051 -0.099 -0.095 -0.038 -0.080 -0.187 -0.158 -0.176 -0.229 -0.186 -0.160 -0.114 -0.095 -0.093 -0.097 -0.114 -0.151 -0.158 -0.202 -0.118 -0.139 -0.218 -0.169 -0.080 -0.121 -0.088 -0.082 -0.103  0.032  0.036  0.195  0.184 -0.146 -0.123 -0.079 -0.116 -0.177 -0.114 -0.158 -0.160 -0.174 -0.142 -0.107 -0.087 -0.156 -0.113 -0.050 -0.093
  0.164  0.194  0.422  0.554  0.598  0.432  0.580  0.831  0.582  0.421  0.435  0.449  0.348  0.259  0.243  0.190  0.101  0.040  0.046 -0.020  0.001 -0.035 -0.001 -0.018 -0.059 -0.085 -0.146 -0.047 -0.070 -0.116 -0.149 -0.059 -0.056 -0.107  0.012  0.003 -0.044 -0.067 -0.084 -0.100 -0.171 -0.111 -0.097 -0.081 -0.141 -0.129 -0.056 -0.082 -0.054 -0.081 -0.099 -0.039 -0.028 -0.075 -0.042 -0.045 -0.079 -0.069 -0.094 -0.024  0.015  0.059  0.275  0.129  0.017  0.124  0.139  0.046  0.019  0.100  0.142  0.043 -0.111 -0.112 -0.086 -0.103 -0.084 -0.066 -0.067 -0.058  0.046 -0.013 -0.076  0.019  0.069 -0.027 -0.040  0.044 -0.001 -0.026  0.167  0.118  0.264  0.275  0.242  0.182  0.077  0.076 -0.064 -0.074 -0.020  0.150 -0.028  0.010  0.111 -0.006 -0.113 -0.008  0.015 -0.073 -0.111 -0.188 -0.131 -0.104 -0.136 -0.102 -0.103 -0.038 -0.012 -0.004 -0.157 -0.183 -0.086 -0.093 -0.252 -0.228 -0.240 -0.278 -0.219 -0.211 -0.149 -0.150 -0.122 -0.148 -0.115 -0.097 -0.130 -0.223 -0.086 -0.091 -0.205 -0.163 -0.053 -0.065 -0.058 -0.049 -0.069 -0.049 -0.024  0.236  0.223 -0.172 -0.142 -0.075 -0.082 -0.145 -0.080 -0.130 -0.134 -0.160 -0.136 -0.080 -0.093 -0.158 -0.105 -0.019 -0.093
  0.094  0.153  0.332  0.304  0.491  0.434  0.359  0.582  0.665  0.485  0.279  0.443  0.458  0.280  0.277  0.276  0.202  0.128  0.066  0.025  0.054  0.035  0.086  0.061  0.020 -0.000 -0.073 -0.013  0.007 -0.057 -0.149 -0.082 -0.058 -0.134 -0.043 -0.019 -0.040 -0.070 -0.075 -0.101 -0.123 -0.137 -0.078 -0.092 -0.124 -0.104 -0.059 -0.073 -0.030 -0.069 -0.076 -0.015  0.011 -0.047 -0.016 -0.048 -0.086 -0.095 -0.100 -0.044  0.025  0.035  0.198  0.071  0.028  0.235  0.147  0.111  0.077  0.133  0.136  0.060 -0.031 -0.074 -0.042 -0.056 -0.047 -0.036 -0.038 -0.044  0.030 -0.007 -0.054  0.023  0.077  0.006 -0.037  0.069  0.030 -0.016  0.117  0.098  0.170  0.183  0.145  0.106  0.022  0.033 -0.033 -0.055 -0.021  0.094 -0.032  0.030  0.106 -0.011 -0.074  0.038  0.039 -0.050 -0.053 -0.140 -0.101 -0.060 -0.110 -0.074 -0.086 -0.054 -0.053 -0.094 -0.197 -0.184 -0.137 -0.145 -0.260 -0.249 -0.272 -0.267 -0.238 -0.249 -0.196 -0.207 -0.165 -0.160 -0.112 -0.068 -0.117 -0.215 -0.059 -0.061 -0.191 -0.137 -0.040 -0.036 -0.038  0.029  0.010 -0.057 -0.043  0.141  0.128 -0.202 -0.171 -0.062 -0.087 -0.118 -0.084 -0.121 -0.125 -0.146 -0.138 -0.067 -0.095 -0.180 -0.116  0.006 -0.112
  0.138  0.263  0.345  0.266  0.358  0.414  0.376  0.421  0.485  0.586  0.239  0.330  0.417  0.285  0.251  0.215  0.188  0.181  0.082  0.098  0.123  0.101  0.143  0.110  0.028  0.027 -0.073 -0.010  0.047 -0.074 -0.154 -0.051 -0.049 -0.130 -0.078 -0.035 -0.064 -0.094 -0.098 -0.085 -0.105 -0.114 -0.085 -0.053 -0.091 -0.104 -0.038 -0.042 -0.040 -0.050 -0.054 -0.012  0.010 -0.017  0.022 -0.003 -0.063 -0.063 -0.085 -0.033  0.070  0.073  0.258  0.161  0.117  0.297  0.236  0.186  0.153  0.187  0.202  0.083  0.035 -0.035 -0.038 -0.044 -0.035 -0.032 -0.062 -0.070  0.013 -0.016 -0.085  0.002  0.079  0.000 -0.051  0.067  0.016 -0.054  0.079  0.076  0.150  0.154  0.115  0.076 -0.024  0.007 -0.035 -0.054 -0.015  0.065 -0.052  0.040  0.069 -0.039 -0.077  0.004 -0.028 -0.065 -0.096 -0.170 -0.122 -0.062 -0.114 -0.079 -0.085 -0.054 -0.032 -0.054 -0.155 -0.145 -0.100 -0.106 -0.188 -0.183 -0.225 -0.214 -0.222 -0.215 -0.191 -0.181 -0.161 -0.145 -0.134 -0.126 -0.154 -0.212 -0.114 -0.121 -0.189 -0.149 -0.089 -0.073 -0.056  0.098  0.069 -0.008 -0.007  0.110  0.102 -0.204 -0.183 -0.073 -0.132 -0.157 -0.123 -0.160 -0.153 -0.173 -0.159 -0.086 -0.081 -0.187 -0.128 -0.010 -0.110
 -0.008  0.002  0.062  0.205  0.195  0.111  0.267  0.435  0.279  0.239  0.533  0.403  0.306  0.324  0.319  0.221  0.151  0.094  0.023  0.005  0.036  0.034  0.079  0.069  0.001 -0.019 -0.079 -0.026 -0.030 -0.047 -0.122 -0.069 -0.080 -0.107 -0.014 -0.053 -0.099 -0.119 -0.084 -0.126 -0.144 -0.104 -0.069 -0.048 -0.095 -0.087 -0.016 -0.054 -0.026 -0.059 -0.072 -0.020 -0.038 -0.064 -0.053 -0.024 -0.061 -0.018 -0.044  0.030  0.035  0.085  0.275  0.104  0.020  0.101  0.102  0.008 -0.011  0.047  0.051 -0.020 -0.086 -0.093 -0.053 -0.057 -0.063 -0.051 -0.080 -0.032  0.022 -0.049 -0.096  0.042  0.017 -0.070 -0.053  0.007 -0.046 -0.054  0.086  0.040  0.174  0.167  0.171  0.120  0.088  0.067 -0.032 -0.018  0.022  0.117 -0.009  0.017  0.076  0.026 -0.077 -0.009  0.004 -0.060 -0.099 -0.151 -0.109 -0.102 -0.151 -0.122 -0.107 -0.037 -0.036  0.051 -0.033 -0.118  0.016  0.019 -0.102 -0.066 -0.064 -0.076 -0.049 -0.038 -0.028 -0.033 -0.031 -0.050 -0.029 -0.034 -0.037 -0.062 -0.030 -0.020 -0.033 -0.045  0.014  0.034  0.036  0.019  0.006  0.001  0.031  0.177  0.174 -0.038 -0.030 -0.056 -0.059 -0.076 -0.066 -0.118 -0.119 -0.133 -0.133 -0.091 -0.090 -0.143 -0.112 -0.063 -0.110
 -0.077 -0.053  0.040  0.109  0.218  0.144  0.177  0.449  0.443  0.330  0.403  0.709  0.599  0.478  0.514  0.441  0.343  0.205  0.063  0.041  0.077  0.080  0.146  0.129  0.069  0.058 -0.001  0.001  0.044  0.052 -0.102 -0.098 -0.058 -0.103 -0.005 -0.054 -0.075 -0.117 -0.093 -0.175 -0.143 -0.115 -0.084 -0.053 -0.114 -0.101 -0.030 -0.071 -0.010 -0.059 -0.082 -0.024 -0.015 -0.078 -0.081 -0.069 -0.108 -0.081 -0.087  0.006  0.039  0.069  0.240  0.038 -0.026  0.208  0.076  0.011 -0.000  0.069  0.053 -0.003 -0.093 -0.143 -0.072 -0.087 -0.087 -0.075 -0.082 -0.047  0.001 -0.086 -0.086  0.052 -0.019 -0.097 -0.067  0.001 -0.033 -0.060  0.075  0.032  0.139  0.155  0.148  0.102  0.096  0.066 -0.054 -0.047  0.006  0.085 -0.023  0.012  0.078  0.034 -0.072  0.019  0.051 -0.042 -0.095 -0.149 -0.207 -0.151 -0.226 -0.184 -0.164 -0.121 -0.115 -0.046 -0.106 -0.177 -0.019  0.025 -0.134 -0.082 -0.085 -0.086 -0.049 -0.068 -0.044 -0.061 -0.050 -0.058  0.006  0.024 -0.010 -0.043 -0.001  0.007 -0.037 -0.031 -0.004  0.013  0.013  0.084  0.076 -0.035 -0.002  0.140  0.140 -0.033 -0.023 -0.011 -0.041 -0.047 -0.031 -0.074 -0.097 -0.123 -0.113 -0.083 -0.116 -0.174 -0.121 -0.064 -0.150
 -0.074 -0.004  0.052  0.032  0.171  0.181  0.135  0.348  0.458  0.417  0.306  0.599  0.751  0.533  0.520  0.507  0.442  0.294  0.091  0.095  0.135  0.139  0.217  0.191  0.116  0.114  0.041  0.004  0.115  0.091 -0.085 -0.091 -0.022 -0.098 -0.055 -0.054 -0.070 -0.126 -0.085 -0.148 -0.088 -0.108 -0.094 -0.064 -0.110 -0.085 -0.031 -0.064 -0.008 -0.029 -0.049 -0.006  0.026 -0.035 -0.047 -0.049 -0.102 -0.084 -0.078 -0.002  0.076  0.077  0.236  0.055  0.045  0.336  0.132  0.114  0.101  0.132  0.109  0.023 -0.010 -0.102 -0.069 -0.077 -0.076 -0.048 -0.049 -0.046 -0.021 -0.079 -0.084  0.035  0.001 -0.063 -0.087  0.026  0.023 -0.053  0.050  0.053  0.098  0.124  0.097  0.070  0.033  0.017 -0.030 -0.032  0.035  0.046 -0.062 -0.026  0.048  0.028 -0.063  0.003  0.026 -0.040 -0.098 -0.162 -0.195 -0.157 -0.255 -0.215 -0.192 -0.175 -0.163 -0.105 -0.143 -0.205 -0.076  0.010 -0.134 -0.094 -0.100 -0.092 -0.067 -0.081 -0.062 -0.080 -0.065 -0.067 -0.009  0.002 -0.034 -0.055 -0.033 -0.022 -0.058 -0.050 -0.047 -0.004 -0.018  0.150  0.137 -0.011  0.006  0.077  0.075 -0.055 -0.044 -0.024 -0.058 -0.069 -0.066 -0.095 -0.120 -0.149 -0.146 -0.061 -0.113 -0.213 -0.141 -0.033 -0.168
 -0.119 -0.065 -0.053 -0.001  0.051  0.031  0.106  0.259  0.280  0.285  0.324  0.478  0.533  0.723  0.529  0.395  0.386  0.250  0.020  0.044  0.078  0.157  0.230  0.270  0.190  0.211  0.136  0.075  0.153  0.118 -0.072 -0.077 -0.087 -0.193 -0.054 -0.143 -0.194 -0.255 -0.189 -0.258 -0.210 -0.084 -0.080 -0.027 -0.069 -0.074  0.026 -0.012  0.046 -0.017 -0.033  0.018  0.023  0.029  0.002  0.057 -0.014  0.040  0.009  0.094  0.148  0.216  0.346  0.202  0.157  0.353  0.146  0.085  0.067  0.091  0.028 -0.059 -0.040 -0.177 -0.105 -0.139 -0.137 -0.105 -0.109 -0.073 -0.045 -0.149 -0.161  0.063 -0.067 -0.160 -0.119 -0.022 -0.110 -0.138 -0.014  0.012  0.072  0.085  0.070  0.001 -0.001 -0.028  0.026  0.039  0.118  0.050 -0.023  0.007  0.025 -0.015 -0.065 -0.023 -0.044 -0.106 -0.166 -0.165 -0.212 -0.148 -0.168 -0.143 -0.088 -0.093 -0.086 -0.001 -0.004 -0.082  0.022  0.089  0.001  0.039  0.038  0.030  0.043  0.033  0.033  0.032  0.029  0.014  0.035  0.065  0.010  0.041 -0.002  0.005  0.018  0.043  0.004  0.059  0.063  0.181  0.195  0.119  0.142  0.064  0.070  0.049  0.041 -0.069 -0.111 -0.109 -0.132 -0.186 -0.191 -0.210 -0.206 -0.117 -0.150 -0.284 -0.217 -0.113 -0.267
 -0.110 -0.103 -0.072 -0.016  0.059  0.033  0.053  0.243  0.277  0.251  0.319  0.514  0.520  0.529  0.691  0.513  0.356  0.383  0.162  0.216  0.261  0.259  0.321  0.278  0.131  0.151  0.016  0.006  0.171  0.077 -0.082 -0.032 -0.025 -0.102 -0.004 -0.042 -0.091 -0.151 -0.128 -0.158 -0.135 -0.119 -0.126 -0.110 -0.140 -0.129 -0.047 -0.090 -0.031 -0.023 -0.064 -0.042 -0.019 -0.088 -0.101 -0.090 -0.130 -0.095 -0.094  0.002  0.044  0.070  0.207  0.021 -0.019  0.213  0.052  0.021  0.014  0.039  0.026 -0.006 -0.035 -0.116 -0.061 -0.086 -0.085 -0.065 -0.065 -0.033  0.017 -0.071 -0.073  0.071  0.023 -0.063 -0.048  0.021 -0.029 -0.070  0.059  0.037  0.114  0.128  0.102  0.058  0.028  0.023  0.003  0.009  0.065  0.069 -0.027  0.006  0.052  0.019 -0.087 -0.027 -0.009 -0.067 -0.148 -0.189 -0.218 -0.158 -0.227 -0.180 -0.165 -0.136 -0.112 -0.050 -0.086 -0.151 -0.029  0.031 -0.090 -0.043 -0.024 -0.028  0.015 -0.005  0.013 -0.008  0.002  0.004  0.065  0.048  0.034  0.023 -0.004  0.015  0.012 -0.011 -0.020  0.009 -0.002  0.264  0.233 -0.041 -0.007  0.099  0.098  0.028  0.035 -0.006 -0.061 -0.059 -0.058 -0.100 -0.130 -0.152 -0.137 -0.105 -0.123 -0.216 -0.163 -0.066 -0.161
 -0.111 -0.094 -0.069 -0.058  0.036  0.028 -0.004  0.190  0.276  0.215  0.221  0.441  0.507  0.395  0.513  0.624  0.429  0.332  0.125  0.136  0.170  0.163  0.236  0.201  0.125  0.121  0.024 -0.003  0.156  0.100 -0.055 -0.057 -0.005 -0.080 -0.022 -0.047 -0.058 -0.110 -0.083 -0.113 -0.049 -0.072 -0.052 -0.044 -0.088 -0.059 -0.006 -0.049  0.002 -0.013 -0.028 -0.014  0.008 -0.046 -0.066 -0.072 -0.091 -0.080 -0.051 -0.001  0.029  0.027  0.120 -0.034 -0.036  0.181  0.032  0.026  0.014  0.028  0.021 -0.003 -0.043 -0.119 -0.070 -0.079 -0.074 -0.045 -0.058 -0.008 -0.000 -0.069 -0.043  0.077  0.000 -0.058 -0.033  0.006 -0.019 -0.054  0.033  0.022  0.073  0.096  0.063  0.032  0.036  0.015 -0.016 -0.004  0.052  0.056 -0.022 -0.000  0.067  0.057 -0.041  0.025  0.055 -0.017 -0.061 -0.117 -0.163 -0.126 -0.240 -0.207 -0.191 -0.157 -0.135 -0.082 -0.112 -0.166 -0.046  0.042 -0.095 -0.055 -0.044 -0.029 -0.007 -0.029 -0.015 -0.034 -0.024 -0.022  0.033  0.051  0.024  0.009  0.001  0.014  0.005 -0.003 -0.040  0.006 -0.011  0.183  0.158 -0.047 -0.030  0.059  0.057 -0.001  0.005  0.002 -0.011 -0.028 -0.055 -0.057 -0.088 -0.124 -0.121 -0.081 -0.110 -0.181 -0.132 -0.031 -0.133
 -0.097 -0.060 -0.065 -0.095 -0.015  0.025 -0.027  0.101  0.202  0.188  0.151  0.343  0.442  0.386  0.356  0.429  0.681  0.306  0.069  0.030  0.048  0.106  0.200  0.231  0.233  0.232  0.213  0.104  0.217  0.233  0.104  0.013  0.072 -0.053 -0.025 -0.060 -0.070 -0.128 -0.101 -0.175 -0.061 -0.052  0.026  0.031 -0.043  0.002 -0.014 -0.049  0.021 -0.044 -0.073 -0.025 -0.002 -0.083 -0.081 -0.104 -0.130 -0.150 -0.123 -0.077 -0.002  0.005  0.086 -0.062 -0.055  0.223  0.021  0.003  0.041  0.074 -0.021 -0.036 -0.064 -0.151 -0.094 -0.116 -0.083 -0.056 -0.066  0.009 -0.054 -0.173 -0.061  0.067 -0.113 -0.142 -0.047 -0.035 -0.095 -0.077 -0.042 -0.040  0.023  0.029  0.016 -0.030  0.033 -0.014 -0.014 -0.007  0.069  0.026 -0.023 -0.012  0.032  0.067  0.000  0.036  0.045 -0.017 -0.060 -0.091 -0.171 -0.132 -0.172 -0.135 -0.091 -0.124 -0.105 -0.058 -0.075 -0.124 -0.003  0.046 -0.049 -0.001 -0.009  0.030  0.019 -0.011 -0.008 -0.027 -0.014 -0.003  0.041  0.104  0.056  0.058  0.046  0.067  0.049  0.078  0.057  0.064  0.038  0.165  0.183 -0.111 -0.112  0.014  0.018  0.016  0.019 -0.003 -0.030 -0.021 -0.073 -0.061 -0.091 -0.126 -0.140 -0.078 -0.133 -0.236 -0.186 -0.113 -0.225
  0.035 -0.010 -0.027 -0.067  0.018  0.075 -0.039  0.040  0.128  0.181  0.094  0.205  0.294  0.250  0.383  0.332  0.306  0.876  0.467  0.776  0.815  0.816  0.838  0.725  0.303  0.476  0.092  0.147  0.605  0.079 -0.059  0.164  0.022 -0.171 -0.095 -0.088 -0.211 -0.314 -0.199 -0.216 -0.070 -0.190 -0.230 -0.259 -0.161 -0.155 -0.150 -0.093 -0.050  0.055 -0.035 -0.018 -0.071 -0.157 -0.146 -0.157 -0.186 -0.175 -0.158 -0.124 -0.038 -0.038  0.022 -0.069 -0.069  0.164  0.054  0.079  0.090  0.060  0.094  0.049  0.088 -0.022 -0.094 -0.005 -0.003 -0.012  0.002 -0.002  0.078  0.039  0.026  0.085  0.171  0.116  0.073  0.156  0.110  0.001  0.140  0.099  0.174  0.221  0.144  0.126 -0.076 -0.048  0.262  0.179  0.216  0.019 -0.112 -0.089 -0.034 -0.128 -0.194 -0.201 -0.272 -0.193 -0.295 -0.298 -0.189 -0.138 -0.161 -0.125 -0.128 -0.170 -0.154 -0.167 -0.137 -0.121 -0.173 -0.097 -0.043 -0.065 -0.025 -0.030  0.010 -0.016  0.017 -0.009  0.018  0.017  0.090  0.030  0.076  0.018 -0.045  0.015 -0.011 -0.071 -0.074 -0.027 -0.112  0.835  0.754 -0.163 -0.157  0.102  0.079  0.030  0.041 -0.181 -0.263 -0.245 -0.267 -0.299 -0.265 -0.317 -0.261 -0.129 -0.093 -0.309 -0.207  0.048 -0.108
  0.084  0.028  0.051  0.024  0.091  0.071  0.005  0.046  0.066  0.082  0.023  0.063  0.091  0.020  0.162  0.125  0.069  0.467  0.559  0.575  0.546  0.413  0.372  0.238  0.038  0.123 -0.131  0.040  0.348 -0.056 -0.022  0.261  0.193  0.010  0.028  0.135  0.033 -0.017 -0.039  0.034 -0.053 -0.071 -0.158 -0.208 -0.103 -0.131 -0.129 -0.067 -0.077  0.033 -0.034 -0.013 -0.039 -0.103 -0.098 -0.129 -0.132 -0.118 -0.096 -0.081 -0.028 -0.044 -0.037 -0.065 -0.079 -0.009 -0.008  0.016 -0.013 -0.025  0.064  0.071  0.002  0.028  0.003  0.049  0.042  0.026  0.041 -0.026  0.060  0.115  0.057  0.001  0.172  0.131  0.088  0.128  0.119  0.042  0.082  0.060  0.072  0.118  0.066  0.093 -0.042 -0.020  0.131  0.058  0.024 -0.047 -0.093 -0.099 -0.049 -0.118 -0.169 -0.208 -0.195 -0.101 -0.184 -0.174 -0.056 -0.085 -0.053 -0.040 -0.066 -0.096 -0.131 -0.189 -0.145 -0.111 -0.234 -0.169 -0.118 -0.186 -0.114 -0.132 -0.046 -0.062 -0.014 -0.054 -0.025 -0.030  0.052 -0.003  0.056 -0.043 -0.008  0.025 -0.053 -0.124 -0.041 -0.042 -0.130  0.431  0.335 -0.121 -0.114  0.025  0.008 -0.016  0.004 -0.109 -0.099 -0.147 -0.075 -0.095 -0.072 -0.087 -0.039 -0.023 -0.010 -0.019 -0.007  0.101  0.079
  0.088  0.025  0.017 -0.019  0.037  0.069 -0.031 -0.020  0.025  0.098  0.005  0.041  0.095  0.044  0.216  0.136  0.030  0.776  0.575  0.943  0.918  0.837  0.759  0.605  0.184  0.395 -0.016  0.127  0.600 -0.013 -0.028  0.274  0.102 -0.075 -0.027  0.025 -0.120 -0.210 -0.141 -0.075 -0.047 -0.129 -0.257 -0.310 -0.173 -0.192 -0.183 -0.119 -0.117  0.064 -0.036 -0.038 -0.080 -0.150 -0.142 -0.155 -0.172 -0.150 -0.130 -0.118 -0.042 -0.056 -0.042 -0.067 -0.078  0.044  0.024  0.051  0.045 -0.004  0.093  0.067  0.066  0.045 -0.048  0.058  0.035  0.016  0.022 -0.048  0.066  0.130  0.064  0.025  0.207  0.177  0.097  0.163  0.162  0.034  0.125  0.099  0.117  0.160  0.106  0.130 -0.080 -0.028  0.269  0.180  0.136 -0.038 -0.133 -0.118 -0.099 -0.195 -0.239 -0.314 -0.344 -0.191 -0.323 -0.279 -0.145 -0.124 -0.118 -0.106 -0.135 -0.164 -0.169 -0.204 -0.151 -0.117 -0.230 -0.146 -0.059 -0.113 -0.012 -0.054  0.060  0.036  0.086  0.046  0.061  0.049  0.147  0.005  0.119  0.034 -0.048  0.009 -0.032 -0.148 -0.119 -0.097 -0.182  0.851  0.740 -0.151 -0.141  0.061  0.045  0.087  0.101 -0.160 -0.234 -0.235 -0.178 -0.218 -0.188 -0.215 -0.132 -0.078 -0.032 -0.135 -0.082  0.124  0.048
  0.083  0.027  0.013 -0.019  0.049  0.094 -0.024  0.001  0.054  0.123  0.036  0.077  0.135  0.078  0.261  0.170  0.048  0.815  0.546  0.918  0.975  0.882  0.839  0.647  0.175  0.343 -0.076  0.058  0.517 -0.062 -0.117  0.194  0.029 -0.103 -0.055 -0.012 -0.146 -0.219 -0.135 -0.097 -0.028 -0.186 -0.302 -0.355 -0.189 -0.237 -0.230 -0.150 -0.136  0.048 -0.039 -0.061 -0.110 -0.185 -0.162 -0.168 -0.195 -0.174 -0.170 -0.135 -0.056 -0.047 -0.018 -0.063 -0.083  0.083  0.047  0.080  0.078  0.023  0.123  0.081  0.115  0.065 -0.045  0.062  0.056  0.035  0.043 -0.027  0.089  0.145  0.094  0.021  0.230  0.219  0.123  0.190  0.207  0.078  0.204  0.142  0.180  0.234  0.165  0.195 -0.072 -0.018  0.298  0.182  0.160 -0.002 -0.141 -0.123 -0.070 -0.179 -0.236 -0.276 -0.321 -0.191 -0.304 -0.299 -0.157 -0.117 -0.128 -0.104 -0.146 -0.168 -0.161 -0.200 -0.170 -0.135 -0.235 -0.160 -0.086 -0.126 -0.039 -0.080  0.027 -0.000  0.056  0.018  0.044  0.034  0.139  0.002  0.104  0.015 -0.039  0.005 -0.042 -0.140 -0.110 -0.092 -0.182  0.841  0.717 -0.171 -0.152  0.117  0.087  0.062  0.080 -0.154 -0.237 -0.219 -0.172 -0.225 -0.182 -0.216 -0.137 -0.071 -0.016 -0.146 -0.079  0.141  0.051
  0.063  0.004 -0.038 -0.068 -0.012  0.039 -0.061 -0.035  0.035  0.101  0.034  0.080  0.139  0.157  0.259  0.163  0.106  0.816  0.413  0.837  0.882  0.967  0.929  0.840  0.332  0.571  0.162  0.167  0.620  0.082 -0.074  0.133 -0.063 -0.232 -0.113 -0.171 -0.306 -0.403 -0.235 -0.253 -0.070 -0.130 -0.236 -0.273 -0.128 -0.151 -0.156 -0.084 -0.039  0.063 -0.029 -0.010 -0.091 -0.154 -0.127 -0.122 -0.151 -0.148 -0.147 -0.121 -0.056 -0.029 -0.012 -0.040 -0.047  0.137  0.060  0.094  0.106  0.051  0.062  0.007  0.117 -0.029 -0.126 -0.020 -0.031 -0.049 -0.027 -0.067  0.057  0.039 -0.005  0.076  0.153  0.109  0.046  0.152  0.115 -0.014  0.124  0.115  0.145  0.188  0.110  0.103 -0.130 -0.089  0.387  0.300  0.315 -0.005 -0.127 -0.122 -0.083 -0.186 -0.224 -0.255 -0.341 -0.243 -0.339 -0.304 -0.169 -0.122 -0.105 -0.093 -0.097 -0.163 -0.168 -0.182 -0.070 -0.057 -0.169 -0.057  0.057  0.025  0.095  0.047  0.120  0.098  0.135  0.116  0.138  0.111  0.170  0.066  0.119  0.100 -0.023  0.023  0.007 -0.052 -0.077 -0.053 -0.126  0.947  0.889 -0.134 -0.129  0.067  0.046  0.148  0.149 -0.225 -0.332 -0.296 -0.304 -0.357 -0.319 -0.366 -0.279 -0.138 -0.107 -0.326 -0.218  0.060 -0.123
  0.044 -0.004 -0.045 -0.074 -0.003  0.057 -0.050 -0.001  0.086  0.143  0.079  0.146  0.217  0.230  0.321  0.236  0.200  0.838  0.372  0.759  0.839  0.929  0.971  0.857  0.339  0.546  0.154  0.143  0.566  0.079 -0.122  0.069 -0.104 -0.264 -0.142 -0.201 -0.324 -0.419 -0.244 -0.290 -0.079 -0.178 -0.248 -0.277 -0.141 -0.159 -0.159 -0.089 -0.035  0.054 -0.029 -0.012 -0.093 -0.156 -0.128 -0.119 -0.156 -0.154 -0.158 -0.123 -0.055 -0.026  0.018 -0.039 -0.040  0.184  0.079  0.114  0.128  0.071  0.073  0.009  0.139 -0.035 -0.131 -0.032 -0.036 -0.044 -0.018 -0.041  0.073  0.024 -0.012  0.090  0.154  0.109  0.053  0.156  0.120  0.002  0.167  0.134  0.194  0.237  0.151  0.136 -0.110 -0.076  0.371  0.283  0.333  0.040 -0.113 -0.105 -0.032 -0.137 -0.201 -0.188 -0.287 -0.220 -0.298 -0.302 -0.174 -0.126 -0.123 -0.096 -0.105 -0.158 -0.153 -0.170 -0.080 -0.074 -0.159 -0.057  0.030  0.021  0.062  0.030  0.073  0.053  0.085  0.071  0.099  0.081  0.134  0.057  0.089  0.068 -0.028  0.016  0.005 -0.038 -0.064 -0.026 -0.102  0.898  0.841 -0.137 -0.131  0.112  0.084  0.101  0.102 -0.219 -0.333 -0.289 -0.317 -0.364 -0.320 -0.376 -0.303 -0.146 -0.110 -0.356 -0.232  0.046 -0.160
  0.022 -0.025 -0.076 -0.091 -0.044  0.001 -0.066 -0.018  0.061  0.110  0.069  0.129  0.191  0.270  0.278  0.201  0.231  0.725  0.238  0.605  0.647  0.840  0.857  0.884  0.429  0.664  0.326  0.227  0.605  0.191 -0.046  0.046 -0.140 -0.324 -0.167 -0.294 -0.404 -0.512 -0.297 -0.366 -0.117 -0.096 -0.138 -0.145 -0.059 -0.057 -0.058 -0.008  0.049  0.060 -0.015  0.042 -0.060 -0.097 -0.080 -0.066 -0.092 -0.103 -0.104 -0.082 -0.036  0.000  0.030 -0.007 -0.002  0.195  0.075  0.097  0.113  0.075  0.014 -0.037  0.098 -0.112 -0.167 -0.088 -0.101 -0.118 -0.086 -0.082  0.015 -0.076 -0.099  0.110  0.073 -0.005 -0.018  0.108  0.015 -0.091  0.058  0.074  0.131  0.161  0.083  0.031 -0.143 -0.130  0.382  0.335  0.394  0.020 -0.089 -0.076 -0.050 -0.144 -0.169 -0.168 -0.289 -0.248 -0.308 -0.263 -0.151 -0.103 -0.071 -0.057 -0.034 -0.119 -0.128 -0.121  0.016  0.002 -0.084  0.028  0.143  0.128  0.151  0.128  0.135  0.118  0.128  0.130  0.147  0.124  0.131  0.093  0.090  0.124 -0.011  0.035  0.050  0.035 -0.020  0.021 -0.039  0.858  0.860 -0.083 -0.090  0.050  0.035  0.146  0.135 -0.268 -0.362 -0.317 -0.394 -0.431 -0.394 -0.450 -0.383 -0.187 -0.176 -0.458 -0.318 -0.032 -0.277
 -0.042 -0.057 -0.095 -0.115 -0.078 -0.053 -0.095 -0.059  0.020  0.028  0.001  0.069  0.116  0.190  0.131  0.125  0.233  0.303  0.038  0.184  0.175  0.332  0.339  0.429  0.355  0.455  0.349  0.233  0.394  0.245  0.131  0.053 -0.043 -0.161 -0.063 -0.164 -0.221 -0.275 -0.173 -0.244 -0.090 -0.009  0.037 -0.004  0.001  0.032  0.001 -0.020  0.051 -0.008 -0.033  0.017 -0.022 -0.051 -0.041 -0.049 -0.056 -0.077 -0.068 -0.066 -0.035 -0.016 -0.020 -0.046 -0.033  0.119 -0.004 -0.013  0.026  0.019 -0.087 -0.067 -0.002 -0.126 -0.115 -0.106 -0.091 -0.076 -0.059 -0.029 -0.038 -0.118 -0.061  0.088 -0.063 -0.107 -0.045 -0.029 -0.113 -0.128 -0.112 -0.046 -0.044 -0.046 -0.071 -0.125 -0.084 -0.112  0.189  0.192  0.219 -0.039 -0.020 -0.014 -0.049 -0.080 -0.036 -0.061 -0.134 -0.137 -0.148 -0.067 -0.070 -0.036  0.009  0.014  0.049 -0.026 -0.052 -0.039  0.046  0.039  0.009  0.039  0.106  0.104  0.112  0.119  0.111  0.075  0.083  0.075  0.098  0.111  0.116  0.152  0.111  0.140  0.074  0.092  0.066  0.096  0.057  0.052  0.027  0.397  0.440 -0.066 -0.079 -0.074 -0.065  0.117  0.111 -0.129 -0.162 -0.123 -0.209 -0.212 -0.204 -0.237 -0.218 -0.117 -0.143 -0.292 -0.227 -0.098 -0.224
 -0.026 -0.062 -0.116 -0.134 -0.097 -0.073 -0.120 -0.085 -0.000  0.027 -0.019  0.058  0.114  0.211  0.151  0.121  0.232  0.476  0.123  0.395  0.343  0.571  0.546  0.664  0.455  0.822  0.595  0.407  0.666  0.364  0.201  0.125 -0.045 -0.256 -0.106 -0.248 -0.352 -0.452 -0.273 -0.335 -0.110  0.048  0.039  0.031  0.024  0.100  0.075  0.063  0.121  0.060 -0.012  0.068 -0.002 -0.030 -0.044 -0.057 -0.049 -0.072 -0.039 -0.051 -0.016 -0.020 -0.040 -0.051 -0.025  0.110 -0.005  0.009  0.025  0.015 -0.116 -0.106 -0.023 -0.196 -0.192 -0.153 -0.157 -0.155 -0.128 -0.070 -0.043 -0.183 -0.168  0.122 -0.080 -0.184 -0.130 -0.036 -0.172 -0.224 -0.178 -0.070 -0.057 -0.076 -0.098 -0.188 -0.153 -0.148  0.263  0.296  0.318 -0.054 -0.039 -0.036 -0.096 -0.132 -0.102 -0.156 -0.261 -0.224 -0.286 -0.146 -0.118 -0.098 -0.013 -0.035  0.035 -0.069 -0.091 -0.044  0.106  0.081  0.041  0.133  0.229  0.229  0.259  0.245  0.242  0.224  0.212  0.216  0.200  0.180  0.163  0.142  0.134  0.221  0.019  0.071  0.122  0.105  0.012  0.040  0.027  0.679  0.750 -0.058 -0.079 -0.103 -0.078  0.229  0.205 -0.215 -0.319 -0.282 -0.364 -0.383 -0.379 -0.428 -0.373 -0.204 -0.240 -0.460 -0.349 -0.151 -0.348
 -0.087 -0.111 -0.150 -0.162 -0.156 -0.152 -0.161 -0.146 -0.073 -0.073 -0.079 -0.001  0.041  0.136  0.016  0.024  0.213  0.092 -0.131 -0.016 -0.076  0.162  0.154  0.326  0.349  0.595  0.743  0.438  0.410  0.461  0.417  0.111  0.001 -0.097 -0.024 -0.186 -0.228 -0.277 -0.162 -0.267 -0.051  0.138  0.200  0.191  0.105  0.222  0.149  0.073  0.155  0.041  0.002  0.034  0.019  0.007 -0.016 -0.018  0.008 -0.013  0.017 -0.009 -0.024 -0.036 -0.097 -0.102 -0.049  0.031 -0.078 -0.077 -0.028 -0.036 -0.232 -0.185 -0.110 -0.238 -0.166 -0.216 -0.192 -0.148 -0.111 -0.021 -0.109 -0.271 -0.166  0.103 -0.257 -0.321 -0.198 -0.182 -0.315 -0.260 -0.321 -0.167 -0.210 -0.244 -0.215 -0.312 -0.096 -0.132  0.087  0.159  0.197 -0.099  0.022 -0.027 -0.114 -0.065  0.008 -0.068 -0.139 -0.134 -0.151  0.006 -0.089 -0.055  0.039  0.008  0.090  0.004 -0.025  0.031  0.166  0.134  0.160  0.188  0.263  0.306  0.310  0.311  0.276  0.248  0.223  0.227  0.208  0.216  0.177  0.213  0.160  0.280  0.075  0.119  0.191  0.208  0.092  0.095  0.126  0.268  0.383 -0.016 -0.034 -0.202 -0.160  0.260  0.230 -0.067 -0.167 -0.102 -0.194 -0.207 -0.239 -0.258 -0.247 -0.139 -0.219 -0.337 -0.271 -0.231 -0.351
  0.040 -0.012 -0.012 -0.034 -0.031 -0.015 -0.049 -0.047 -0.013 -0.010 -0.026  0.001  0.004  0.075  0.006 -0.003  0.104  0.147  0.040  0.127  0.058  0.167  0.143  0.227  0.233  0.407  0.438  0.603  0.404  0.266  0.336  0.213  0.075 -0.039  0.024 -0.047 -0.111 -0.173 -0.129 -0.183 -0.101  0.019  0.120  0.051 -0.000  0.086  0.064 -0.031  0.030 -0.005 -0.054 -0.030 -0.034 -0.060 -0.066 -0.092 -0.067 -0.076 -0.036 -0.047 -0.058 -0.070 -0.092 -0.124 -0.105 -0.028 -0.068 -0.119 -0.074 -0.046 -0.145 -0.115 -0.140 -0.174 -0.139 -0.181 -0.127 -0.095 -0.060  0.003 -0.042 -0.146 -0.081  0.116 -0.130 -0.200 -0.081 -0.105 -0.247 -0.200 -0.243 -0.159 -0.176 -0.189 -0.145 -0.201 -0.058 -0.090  0.033  0.044  0.051 -0.130 -0.025 -0.042 -0.085 -0.123 -0.043 -0.109 -0.175 -0.140 -0.159 -0.038 -0.071 -0.059  0.035  0.014  0.076  0.005 -0.053 -0.024  0.069  0.059  0.031  0.033  0.132  0.146  0.164  0.155  0.163  0.126  0.135  0.122  0.128  0.149  0.161  0.172  0.174  0.193  0.078  0.123  0.115  0.115  0.072  0.058  0.047  0.261  0.313 -0.093 -0.106 -0.157 -0.123  0.174  0.161 -0.101 -0.167 -0.093 -0.161 -0.176 -0.182 -0.195 -0.190 -0.139 -0.164 -0.253 -0.236 -0.169 -0.194
  0.041 -0.042 -0.061 -0.109 -0.047 -0.034 -0.107 -0.070  0.007  0.047 -0.030  0.044  0.115  0.153  0.171  0.156  0.217  0.605  0.348  0.600  0.517  0.620  0.566  0.605  0.394  0.666  0.410  0.404  0.816  0.324  0.298  0.345  0.165 -0.104 -0.007 -0.060 -0.202 -0.328 -0.205 -0.204 -0.094  0.020 -0.010 -0.066 -0.032  0.046  0.003 -0.010  0.046  0.062 -0.052  0.022 -0.038 -0.111 -0.115 -0.149 -0.143 -0.148 -0.103 -0.110 -0.052 -0.076 -0.089 -0.119 -0.106  0.061 -0.050 -0.049 -0.018 -0.035 -0.100 -0.063 -0.034 -0.117 -0.142 -0.072 -0.070 -0.063 -0.016 -0.020  0.013 -0.046 -0.053  0.117  0.046 -0.049 -0.031  0.037 -0.081 -0.163 -0.155 -0.066 -0.091 -0.071 -0.098 -0.133 -0.148 -0.154  0.268  0.248  0.252 -0.116 -0.071 -0.070 -0.134 -0.164 -0.128 -0.244 -0.312 -0.207 -0.290 -0.162 -0.115 -0.095 -0.033 -0.037  0.002 -0.099 -0.139 -0.147 -0.013 -0.002 -0.107 -0.019  0.108  0.057  0.103  0.108  0.126  0.103  0.107  0.084  0.095  0.087  0.121  0.118  0.134  0.119 -0.019  0.069  0.076  0.011 -0.032  0.016 -0.042  0.750  0.753 -0.148 -0.161 -0.132 -0.117  0.123  0.117 -0.221 -0.269 -0.257 -0.306 -0.307 -0.296 -0.337 -0.281 -0.142 -0.164 -0.342 -0.252 -0.038 -0.182
 -0.093 -0.105 -0.139 -0.157 -0.137 -0.132 -0.159 -0.116 -0.057 -0.074 -0.047  0.052  0.091  0.118  0.077  0.100  0.233  0.079 -0.056 -0.013 -0.062  0.082  0.079  0.191  0.245  0.364  0.461  0.266  0.324  0.488  0.448  0.147  0.124  0.057  0.072 -0.060 -0.085 -0.134 -0.069 -0.159  0.009  0.128  0.147  0.114  0.058  0.155  0.069 -0.008  0.091  0.006 -0.055 -0.024  0.007 -0.060 -0.073 -0.094 -0.076 -0.096 -0.062 -0.054 -0.053 -0.073 -0.113 -0.145 -0.120  0.021 -0.105 -0.126 -0.050 -0.042 -0.210 -0.153 -0.106 -0.175 -0.123 -0.167 -0.126 -0.064 -0.040  0.017 -0.085 -0.198 -0.082  0.088 -0.199 -0.222 -0.122 -0.139 -0.198 -0.152 -0.272 -0.155 -0.211 -0.231 -0.216 -0.266 -0.080 -0.124  0.072  0.120  0.156 -0.116 -0.007 -0.053 -0.095  0.010  0.061 -0.027 -0.031 -0.005 -0.021  0.056 -0.068 -0.065 -0.033 -0.038  0.014 -0.083 -0.100 -0.064  0.033  0.002  0.054  0.116  0.124  0.161  0.190  0.209  0.206  0.167  0.161  0.138  0.134  0.151  0.160  0.215  0.174  0.228  0.104  0.147  0.165  0.170  0.084  0.083  0.072  0.171  0.245 -0.091 -0.094 -0.219 -0.184  0.192  0.178 -0.021 -0.049 -0.000 -0.093 -0.073 -0.104 -0.135 -0.138 -0.046 -0.142 -0.220 -0.164 -0.147 -0.226
 -0.074 -0.090 -0.090 -0.112 -0.117 -0.116 -0.151 -0.149 -0.149 -0.154 -0.122 -0.102 -0.085 -0.072 -0.082 -0.055  0.104 -0.059 -0.022 -0.028 -0.117 -0.074 -0.122 -0.046  0.131  0.201  0.417  0.336  0.298  0.448  0.891  0.463  0.350  0.391  0.287  0.228  0.175  0.212  0.115  0.103  0.165  0.212  0.261  0.176  0.118  0.242  0.059 -0.074 -0.011 -0.034 -0.112 -0.177 -0.085 -0.193 -0.181 -0.226 -0.168 -0.185 -0.138 -0.149 -0.172 -0.195 -0.238 -0.286 -0.292 -0.156 -0.230 -0.291 -0.165 -0.141 -0.282 -0.183 -0.197 -0.107 -0.094 -0.120 -0.040  0.039  0.099  0.100 -0.075 -0.108  0.061  0.053 -0.214 -0.177 -0.063 -0.204 -0.234 -0.110 -0.368 -0.261 -0.376 -0.365 -0.307 -0.302 -0.042 -0.117 -0.036 -0.018 -0.017 -0.234  0.007 -0.100 -0.191 -0.035  0.079 -0.114 -0.082  0.048  0.009  0.158 -0.047 -0.056  0.010  0.001  0.040 -0.047 -0.053 -0.039 -0.013 -0.004  0.052  0.032  0.047  0.071  0.107  0.128  0.152  0.118  0.126  0.081  0.085  0.097  0.138  0.224  0.194  0.185  0.074  0.136  0.130  0.092  0.045  0.017  0.002  0.027  0.078 -0.244 -0.232 -0.335 -0.292  0.146  0.145  0.107  0.075  0.150  0.097  0.139  0.088  0.106  0.084  0.059 -0.024  0.033  0.020 -0.114 -0.019
  0.079  0.001  0.014 -0.017 -0.009 -0.013 -0.045 -0.059 -0.082 -0.051 -0.069 -0.098 -0.091 -0.077 -0.032 -0.057  0.013  0.164  0.261  0.274  0.194  0.133  0.069  0.046  0.053  0.125  0.111  0.213  0.345  0.147  0.463  0.582  0.369  0.227  0.218  0.309  0.169  0.161  0.063  0.093  0.004  0.024  0.043 -0.035 -0.026  0.042 -0.038 -0.088 -0.051 -0.000 -0.084 -0.102 -0.079 -0.158 -0.139 -0.179 -0.149 -0.144 -0.109 -0.119 -0.104 -0.136 -0.133 -0.157 -0.178 -0.122 -0.121 -0.168 -0.100 -0.107 -0.118 -0.061 -0.119 -0.029 -0.037 -0.008  0.046  0.096  0.113  0.081  0.029  0.046  0.093  0.059  0.036  0.030  0.087  0.010 -0.037 -0.009 -0.119 -0.093 -0.149 -0.119 -0.084 -0.066 -0.012 -0.030  0.006 -0.031 -0.061 -0.135 -0.027 -0.103 -0.162 -0.075 -0.045 -0.210 -0.177 -0.017 -0.116 -0.017 -0.075 -0.076  0.001  0.029  0.020 -0.048 -0.069 -0.126 -0.121 -0.057 -0.123 -0.149 -0.064 -0.095 -0.062 -0.037 -0.017 -0.043 -0.018 -0.053 -0.034 -0.012  0.041  0.096  0.100  0.021  0.022  0.098  0.045 -0.014  0.035  0.042 -0.012  0.202  0.175 -0.190 -0.186 -0.117 -0.106 -0.005  0.008  0.007 -0.014  0.009  0.020  0.029  0.024  0.037  0.052  0.034  0.016  0.051  0.031  0.017  0.087
  0.052 -0.028  0.016 -0.039 -0.009  0.000 -0.065 -0.056 -0.058 -0.049 -0.080 -0.058 -0.022 -0.087 -0.025 -0.005  0.072  0.022  0.193  0.102  0.029 -0.063 -0.104 -0.140 -0.043 -0.045  0.001  0.075  0.165  0.124  0.350  0.369  0.567  0.411  0.241  0.438  0.373  0.339  0.173  0.298  0.154  0.167  0.037  0.003 -0.013  0.056 -0.045 -0.102 -0.118 -0.007 -0.099 -0.150 -0.079 -0.161 -0.141 -0.185 -0.169 -0.154 -0.128 -0.125 -0.107 -0.135 -0.135 -0.166 -0.185 -0.107 -0.121 -0.132 -0.096 -0.093 -0.060 -0.003 -0.096  0.033  0.011  0.036  0.072  0.107  0.119  0.091  0.023  0.076  0.115 -0.020  0.025  0.054  0.018 -0.008  0.034  0.039 -0.098 -0.091 -0.173 -0.124 -0.099 -0.020  0.019 -0.019 -0.074 -0.121 -0.142 -0.143 -0.027 -0.101 -0.114 -0.003 -0.002 -0.123 -0.004  0.077  0.016  0.046 -0.054 -0.067 -0.083 -0.075 -0.062 -0.127 -0.113 -0.128 -0.108 -0.085 -0.100 -0.054 -0.061 -0.102 -0.060 -0.083 -0.020  0.009  0.013 -0.013 -0.026 -0.080 -0.035 -0.011  0.007 -0.063 -0.109 -0.052 -0.037 -0.138 -0.121 -0.101 -0.113 -0.012 -0.033 -0.186 -0.170 -0.146 -0.137 -0.023 -0.016  0.092  0.095  0.080  0.167  0.199  0.159  0.207  0.217  0.123  0.096  0.219  0.136  0.060  0.195
 -0.052 -0.063 -0.044 -0.071 -0.076 -0.027 -0.097 -0.107 -0.134 -0.130 -0.107 -0.103 -0.098 -0.193 -0.102 -0.080 -0.053 -0.171  0.010 -0.075 -0.103 -0.232 -0.264 -0.324 -0.161 -0.256 -0.097 -0.039 -0.104  0.057  0.391  0.227  0.411  0.647  0.320  0.416  0.486  0.550  0.331  0.491  0.377  0.237  0.096  0.045  0.024  0.087 -0.078 -0.160 -0.219 -0.029 -0.081 -0.258 -0.122 -0.214 -0.182 -0.217 -0.183 -0.174 -0.174 -0.158 -0.169 -0.176 -0.190 -0.235 -0.264 -0.182 -0.177 -0.192 -0.114 -0.109 -0.075  0.003 -0.062  0.115  0.045  0.086  0.132  0.161  0.209  0.148  0.002  0.132  0.237 -0.085 -0.002  0.108  0.029 -0.076  0.058  0.096 -0.119 -0.153 -0.250 -0.194 -0.141 -0.020  0.055 -0.024 -0.144 -0.212 -0.222 -0.184 -0.023 -0.108 -0.115  0.037  0.069 -0.050  0.090  0.158  0.151  0.163  0.009 -0.034 -0.118 -0.114 -0.119 -0.123 -0.088 -0.053 -0.077 -0.087 -0.020  0.009 -0.060 -0.067 -0.024 -0.078  0.017  0.057  0.053  0.027  0.001 -0.077 -0.036 -0.027  0.009 -0.062 -0.146 -0.114 -0.060 -0.184 -0.197 -0.212 -0.187 -0.232 -0.256 -0.232 -0.195 -0.198 -0.185 -0.005 -0.003  0.241  0.236  0.260  0.357  0.418  0.354  0.425  0.417  0.230  0.213  0.431  0.329  0.115  0.353
  0.033 -0.023 -0.008  0.011 -0.002 -0.011  0.004  0.012 -0.043 -0.078 -0.014 -0.005 -0.055 -0.054 -0.004 -0.022 -0.025 -0.095  0.028 -0.027 -0.055 -0.113 -0.142 -0.167 -0.063 -0.106 -0.024  0.024 -0.007  0.072  0.287  0.218  0.241  0.320  0.480  0.325  0.192  0.283  0.120  0.190  0.066  0.101  0.012 -0.062 -0.053 -0.002 -0.075 -0.126 -0.104 -0.029 -0.082 -0.153 -0.065 -0.132 -0.115 -0.122 -0.117 -0.102 -0.110 -0.068 -0.085 -0.090 -0.081 -0.117 -0.157 -0.115 -0.104 -0.138 -0.092 -0.085 -0.092 -0.040 -0.107 -0.038 -0.031 -0.035 -0.005  0.069  0.109  0.051 -0.015  0.039  0.092 -0.009 -0.024  0.001  0.003 -0.066 -0.028 -0.002 -0.113 -0.106 -0.163 -0.144 -0.126 -0.079 -0.007 -0.028 -0.042 -0.063 -0.095 -0.127 -0.044 -0.065 -0.133 -0.020  0.009 -0.086 -0.001  0.051  0.019  0.046 -0.058 -0.058 -0.039 -0.033 -0.019 -0.073 -0.066 -0.072 -0.102 -0.077 -0.051 -0.043 -0.085 -0.078 -0.028 -0.066  0.034  0.022  0.057  0.021  0.020  0.005  0.063  0.074  0.077  0.020 -0.003  0.014 -0.020 -0.079 -0.066 -0.112 -0.112 -0.104 -0.113 -0.120 -0.092 -0.133 -0.126  0.043  0.056  0.153  0.103  0.151  0.193  0.198  0.150  0.186  0.190  0.075  0.049  0.169  0.109  0.030  0.130
  0.028 -0.019  0.014  0.003  0.013  0.022 -0.019  0.003 -0.019 -0.035 -0.053 -0.054 -0.054 -0.143 -0.042 -0.047 -0.060 -0.088  0.135  0.025 -0.012 -0.171 -0.201 -0.294 -0.164 -0.248 -0.186 -0.047 -0.060 -0.060  0.228  0.309  0.438  0.416  0.325  0.749  0.541  0.615  0.266  0.385  0.140  0.024 -0.046 -0.131 -0.121 -0.051 -0.145 -0.193 -0.205 -0.036 -0.111 -0.200 -0.085 -0.151 -0.130 -0.174 -0.180 -0.138 -0.124 -0.094 -0.070 -0.110 -0.105 -0.136 -0.166 -0.149 -0.104 -0.112 -0.103 -0.072  0.025  0.072 -0.081  0.128  0.093  0.108  0.149  0.202  0.156  0.135  0.069  0.157  0.190 -0.058  0.083  0.142  0.094  0.024  0.104  0.126  0.065 -0.012 -0.055 -0.026  0.011  0.103  0.132  0.116 -0.185 -0.240 -0.296 -0.026  0.023 -0.021 -0.054  0.046 -0.003 -0.083  0.065  0.119  0.031  0.019 -0.086 -0.039 -0.098 -0.048 -0.084 -0.106 -0.073 -0.099 -0.196 -0.153 -0.112 -0.169 -0.211 -0.233 -0.195 -0.209 -0.120 -0.109 -0.081 -0.122 -0.116 -0.131 -0.050 -0.052 -0.008 -0.127 -0.079 -0.039 -0.091 -0.164 -0.084 -0.105 -0.112 -0.175 -0.219 -0.158 -0.126  0.011  0.009 -0.103 -0.078  0.207  0.188  0.181  0.303  0.337  0.286  0.356  0.356  0.164  0.185  0.393  0.254  0.090  0.322
 -0.025 -0.027  0.012 -0.028 -0.010  0.020 -0.046 -0.044 -0.040 -0.064 -0.099 -0.075 -0.070 -0.194 -0.091 -0.058 -0.070 -0.211  0.033 -0.120 -0.146 -0.306 -0.324 -0.404 -0.221 -0.352 -0.228 -0.111 -0.202 -0.085  0.175  0.169  0.373  0.486  0.192  0.541  0.713  0.691  0.378  0.465  0.255  0.091  0.035 -0.026 -0.024 -0.017 -0.140 -0.165 -0.192 -0.069 -0.100 -0.196 -0.077 -0.150 -0.117 -0.187 -0.160 -0.162 -0.137 -0.137 -0.116 -0.146 -0.142 -0.178 -0.213 -0.176 -0.124 -0.131 -0.100 -0.068  0.009  0.056 -0.055  0.164  0.134  0.119  0.168  0.188  0.155  0.157  0.048  0.176  0.250 -0.094  0.051  0.159  0.089 -0.011  0.113  0.160  0.011 -0.066 -0.126 -0.090 -0.052  0.058  0.110  0.078 -0.232 -0.279 -0.317 -0.061  0.047 -0.011  0.000  0.115  0.077  0.034  0.190  0.203  0.191  0.151  0.015  0.007 -0.071 -0.042 -0.077 -0.066 -0.037 -0.061 -0.151 -0.110 -0.069 -0.115 -0.185 -0.211 -0.215 -0.201 -0.157 -0.132 -0.128 -0.161 -0.156 -0.186 -0.129 -0.085 -0.056 -0.175 -0.100 -0.075 -0.104 -0.154 -0.101 -0.108 -0.102 -0.320 -0.353 -0.202 -0.179 -0.071 -0.066 -0.170 -0.150  0.218  0.277  0.241  0.356  0.436  0.374  0.440  0.445  0.246  0.234  0.471  0.356  0.111  0.362
 -0.067 -0.017  0.003 -0.042 -0.020  0.018 -0.046 -0.067 -0.070 -0.094 -0.119 -0.117 -0.126 -0.255 -0.151 -0.110 -0.128 -0.314 -0.017 -0.210 -0.219 -0.403 -0.419 -0.512 -0.275 -0.452 -0.277 -0.173 -0.328 -0.134  0.212  0.161  0.339  0.550  0.283  0.615  0.691  0.940  0.512  0.604  0.355  0.132  0.098  0.031  0.043  0.054 -0.119 -0.150 -0.188 -0.063 -0.065 -0.201 -0.064 -0.145 -0.122 -0.185 -0.152 -0.142 -0.115 -0.120 -0.127 -0.153 -0.151 -0.193 -0.217 -0.182 -0.125 -0.132 -0.090 -0.067  0.019  0.076 -0.018  0.200  0.164  0.166  0.205  0.227  0.219  0.191  0.062  0.207  0.280 -0.097  0.068  0.192  0.117 -0.011  0.122  0.176 -0.001 -0.093 -0.162 -0.127 -0.066  0.059  0.132  0.078 -0.261 -0.322 -0.366 -0.088  0.031 -0.024 -0.034  0.073  0.048  0.037  0.186  0.180  0.203  0.164  0.055  0.018 -0.060 -0.019 -0.058 -0.050 -0.022 -0.062 -0.154 -0.111 -0.078 -0.144 -0.207 -0.232 -0.247 -0.217 -0.191 -0.155 -0.166 -0.195 -0.194 -0.231 -0.176 -0.110 -0.103 -0.214 -0.114 -0.108 -0.122 -0.161 -0.103 -0.122 -0.101 -0.439 -0.476 -0.198 -0.167 -0.088 -0.081 -0.217 -0.197  0.263  0.322  0.309  0.422  0.501  0.441  0.527  0.510  0.280  0.288  0.581  0.430  0.140  0.429
 -0.059 -0.049 -0.041 -0.070 -0.045 -0.029 -0.079 -0.084 -0.075 -0.098 -0.084 -0.093 -0.085 -0.189 -0.128 -0.083 -0.101 -0.199 -0.039 -0.141 -0.135 -0.235 -0.244 -0.297 -0.173 -0.273 -0.162 -0.129 -0.205 -0.069  0.115  0.063  0.173  0.331  0.120  0.266  0.378  0.512  0.499  0.414  0.346  0.131  0.087  0.066  0.132  0.097 -0.049 -0.035 -0.066 -0.022 -0.026 -0.083 -0.027 -0.092 -0.083 -0.127 -0.086 -0.107 -0.075 -0.082 -0.097 -0.129 -0.125 -0.142 -0.152 -0.117 -0.082 -0.059 -0.034 -0.029  0.023  0.054  0.040  0.164  0.115  0.134  0.157  0.152  0.148  0.130  0.045  0.145  0.184 -0.072  0.044  0.144  0.056  0.000  0.121  0.128 -0.028 -0.079 -0.160 -0.112 -0.079  0.035  0.045 -0.006 -0.104 -0.153 -0.186 -0.119 -0.004 -0.053 -0.059  0.043  0.060  0.052  0.131  0.151  0.207  0.169  0.103  0.025 -0.027 -0.041 -0.065 -0.053 -0.032 -0.044 -0.063 -0.031 -0.047 -0.055 -0.082 -0.113 -0.133 -0.107 -0.132 -0.095 -0.122 -0.112 -0.117 -0.158 -0.152 -0.093 -0.103 -0.155 -0.098 -0.088 -0.075 -0.092 -0.073 -0.066 -0.051 -0.267 -0.285 -0.144 -0.136 -0.118 -0.117 -0.160 -0.159  0.125  0.194  0.178  0.238  0.287  0.269  0.306  0.290  0.241  0.204  0.374  0.318  0.124  0.273
 -0.045 -0.011  0.011 -0.052 -0.018  0.013 -0.057 -0.100 -0.101 -0.085 -0.126 -0.175 -0.148 -0.258 -0.158 -0.113 -0.175 -0.216  0.034 -0.075 -0.097 -0.253 -0.290 -0.366 -0.244 -0.335 -0.267 -0.183 -0.204 -0.159  0.103  0.093  0.298  0.491  0.190  0.385  0.465  0.604  0.414  0.835  0.530  0.419  0.199  0.237  0.219  0.224  0.060  0.054 -0.169  0.051  0.017 -0.117 -0.040 -0.048 -0.045 -0.089 -0.049 -0.035 -0.014 -0.039 -0.075 -0.114 -0.118 -0.113 -0.112 -0.153 -0.095 -0.067 -0.069 -0.073  0.069  0.105  0.033  0.229  0.130  0.257  0.231  0.194  0.214  0.095  0.005  0.214  0.178 -0.204  0.080  0.177  0.014  0.012  0.153  0.112 -0.042 -0.109 -0.209 -0.146 -0.081  0.071  0.034 -0.023 -0.156 -0.230 -0.265 -0.181 -0.034 -0.067 -0.103 -0.040 -0.013 -0.059  0.067  0.085  0.130  0.115  0.109  0.054 -0.058 -0.088 -0.107 -0.084 -0.063 -0.033  0.033 -0.007 -0.038  0.066  0.028 -0.062 -0.063 -0.100 -0.074  0.062 -0.027 -0.007 -0.086 -0.235 -0.274 -0.296 -0.233 -0.261 -0.392 -0.347 -0.161 -0.337 -0.346 -0.268 -0.203 -0.281 -0.326 -0.092 -0.071 -0.154 -0.151 -0.154 -0.174  0.156  0.182  0.124  0.294  0.338  0.311  0.407  0.397  0.216  0.241  0.487  0.352  0.165  0.403
 -0.114 -0.053 -0.066 -0.133 -0.099 -0.004 -0.148 -0.171 -0.123 -0.105 -0.144 -0.143 -0.088 -0.210 -0.135 -0.049 -0.061 -0.070 -0.053 -0.047 -0.028 -0.070 -0.079 -0.117 -0.090 -0.110 -0.051 -0.101 -0.094  0.009  0.165  0.004  0.154  0.377  0.066  0.140  0.255  0.355  0.346  0.530  0.789  0.407  0.157  0.216  0.238  0.281  0.047  0.048 -0.087  0.075  0.061 -0.119 -0.050 -0.097 -0.089 -0.135 -0.087 -0.092 -0.060 -0.085 -0.123 -0.131 -0.141 -0.159 -0.151 -0.098 -0.080 -0.048  0.000 -0.027  0.018  0.008  0.077  0.164  0.048  0.156  0.173  0.142  0.181  0.134  0.032  0.157  0.206 -0.112  0.049  0.161 -0.019 -0.014  0.138  0.087 -0.068 -0.105 -0.214 -0.132 -0.099  0.039 -0.005 -0.075 -0.022 -0.114 -0.090 -0.192 -0.053 -0.143 -0.132 -0.038  0.003 -0.039  0.016  0.061  0.096  0.121  0.105 -0.014 -0.107 -0.156 -0.131 -0.126 -0.047  0.023  0.067  0.029  0.064  0.138  0.082  0.050  0.050  0.007  0.025  0.124  0.052  0.079  0.020 -0.148 -0.193 -0.175 -0.157 -0.150 -0.324 -0.286 -0.103 -0.238 -0.321 -0.248 -0.195 -0.099 -0.110 -0.147 -0.138 -0.196 -0.197 -0.054 -0.082  0.134  0.120  0.090  0.159  0.214  0.188  0.231  0.229  0.168  0.186  0.304  0.253  0.141  0.269
 -0.023 -0.050 -0.016 -0.043 -0.065 -0.080 -0.081 -0.111 -0.137 -0.114 -0.104 -0.115 -0.108 -0.084 -0.119 -0.072 -0.052 -0.190 -0.071 -0.129 -0.186 -0.130 -0.178 -0.096 -0.009  0.048  0.138  0.019  0.020  0.128  0.212  0.024  0.167  0.237  0.101  0.024  0.091  0.132  0.131  0.419  0.407  0.769  0.320  0.454  0.371  0.397  0.280  0.247  0.024  0.093  0.050  0.007  0.015  0.055  0.031 -0.005  0.062  0.061  0.096  0.035 -0.034 -0.054 -0.081 -0.046 -0.048 -0.082 -0.089 -0.064 -0.067 -0.093 -0.108 -0.096 -0.050 -0.039 -0.063  0.029  0.006 -0.011  0.069 -0.059 -0.111 -0.040 -0.072 -0.122 -0.139 -0.113 -0.235 -0.133 -0.075 -0.139 -0.325 -0.184 -0.387 -0.308 -0.291 -0.203 -0.161 -0.239  0.026  0.012  0.042 -0.326 -0.088 -0.186 -0.211 -0.138 -0.049 -0.125 -0.056 -0.015  0.011  0.113  0.062 -0.025 -0.019 -0.138 -0.040 -0.113 -0.126 -0.001  0.301  0.181  0.093  0.361  0.372  0.276  0.322  0.192  0.249  0.385  0.295  0.345  0.249  0.017 -0.082 -0.116 -0.119  0.006 -0.335 -0.310 -0.056 -0.203 -0.338 -0.278 -0.170 -0.095 -0.046  0.003 -0.001 -0.396 -0.378  0.173  0.119 -0.021 -0.014 -0.088  0.018  0.047  0.008  0.068  0.095  0.075  0.004  0.117  0.059 -0.003  0.035
 -0.080 -0.055 -0.046 -0.073 -0.072 -0.097 -0.071 -0.097 -0.078 -0.085 -0.069 -0.084 -0.094 -0.080 -0.126 -0.052  0.026 -0.230 -0.158 -0.257 -0.302 -0.236 -0.248 -0.138  0.037  0.039  0.200  0.120 -0.010  0.147  0.261  0.043  0.037  0.096  0.012 -0.046  0.035  0.098  0.087  0.199  0.157  0.320  0.614  0.551  0.367  0.430  0.351  0.261  0.145  0.046  0.047  0.080  0.054  0.068  0.062  0.005  0.071  0.013  0.061 -0.002 -0.040 -0.063 -0.091 -0.093 -0.047 -0.078 -0.088 -0.111 -0.093 -0.058 -0.096 -0.071 -0.083 -0.038  0.033 -0.004 -0.022 -0.027 -0.023 -0.008 -0.084 -0.098 -0.084 -0.047 -0.188 -0.195 -0.129 -0.154 -0.225 -0.145 -0.298 -0.236 -0.275 -0.299 -0.219 -0.256 -0.063 -0.116 -0.109 -0.052 -0.081 -0.158  0.037  0.040 -0.084 -0.072  0.041  0.019 -0.006 -0.047  0.046  0.126  0.104  0.091  0.159  0.132  0.166  0.135  0.054  0.047  0.160  0.141  0.074  0.096  0.144  0.100  0.043  0.120  0.023  0.042 -0.035 -0.014 -0.052 -0.054 -0.123 -0.042 -0.063 -0.011 -0.087 -0.038  0.064  0.056  0.041  0.084  0.129 -0.191 -0.135 -0.032 -0.056 -0.233 -0.193 -0.055 -0.075 -0.036  0.033  0.017 -0.037  0.006  0.005  0.031 -0.018 -0.049 -0.058 -0.016 -0.067 -0.140 -0.075
 -0.090 -0.027 -0.028 -0.049 -0.088 -0.105 -0.026 -0.081 -0.092 -0.053 -0.048 -0.053 -0.064 -0.027 -0.110 -0.044  0.031 -0.259 -0.208 -0.310 -0.355 -0.273 -0.277 -0.145 -0.004  0.031  0.191  0.051 -0.066  0.114  0.176 -0.035  0.003  0.045 -0.062 -0.131 -0.026  0.031  0.066  0.237  0.216  0.454  0.551  0.862  0.575  0.530  0.549  0.559  0.271  0.125  0.160  0.200  0.128  0.174  0.116  0.076  0.137  0.115  0.181  0.101  0.046 -0.002 -0.025 -0.013  0.056 -0.052 -0.043 -0.029 -0.059 -0.034 -0.040 -0.048 -0.078 -0.036  0.051  0.063 -0.023 -0.060 -0.122 -0.085 -0.143 -0.193 -0.224 -0.107 -0.277 -0.276 -0.197 -0.187 -0.255 -0.168 -0.307 -0.223 -0.243 -0.280 -0.205 -0.258 -0.078 -0.077 -0.222 -0.130 -0.121 -0.138  0.023  0.047 -0.101 -0.026  0.047  0.042  0.002 -0.012  0.035  0.111  0.082  0.083  0.117  0.045  0.110  0.135  0.080  0.155  0.298  0.196  0.187  0.260  0.283  0.241  0.143  0.212  0.051  0.145 -0.005  0.066 -0.031 -0.101 -0.257 -0.207 -0.233 -0.082 -0.246 -0.212  0.058  0.034 -0.040  0.065  0.153 -0.229 -0.163  0.078  0.053 -0.203 -0.163 -0.072 -0.121 -0.044 -0.015 -0.050 -0.086 -0.059 -0.043 -0.008 -0.060 -0.066 -0.061 -0.062 -0.103 -0.209 -0.180
 -0.097 -0.040 -0.053 -0.090 -0.100 -0.124 -0.084 -0.141 -0.124 -0.091 -0.095 -0.114 -0.110 -0.069 -0.140 -0.088 -0.043 -0.161 -0.103 -0.173 -0.189 -0.128 -0.141 -0.059  0.001  0.024  0.105 -0.000 -0.032  0.058  0.118 -0.026 -0.013  0.024 -0.053 -0.121 -0.024  0.043  0.132  0.219  0.238  0.371  0.367  0.575  0.666  0.466  0.352  0.522  0.318  0.141  0.163  0.225  0.122  0.157  0.105  0.073  0.138  0.111  0.165  0.089  0.036 -0.000 -0.054 -0.022  0.051 -0.009 -0.026  0.033  0.008  0.009  0.010 -0.007  0.036  0.033  0.048  0.070 -0.010 -0.037 -0.035 -0.065 -0.086 -0.093 -0.127 -0.123 -0.141 -0.126 -0.140 -0.106 -0.134 -0.107 -0.263 -0.176 -0.265 -0.250 -0.235 -0.214 -0.161 -0.186  0.008  0.010  0.011 -0.214 -0.030 -0.015 -0.118 -0.100  0.017  0.024 -0.045 -0.035  0.054  0.120  0.136  0.113  0.183  0.098  0.149  0.093  0.031  0.020  0.212  0.193  0.036  0.136  0.240  0.135  0.054  0.117 -0.020  0.059 -0.061 -0.003 -0.047 -0.133 -0.241 -0.158 -0.220 -0.110 -0.168 -0.168  0.004  0.039 -0.012  0.057  0.088 -0.111 -0.067  0.067  0.039 -0.282 -0.261 -0.118 -0.157 -0.093  0.000 -0.035 -0.079 -0.052 -0.013  0.020 -0.010  0.010  0.009  0.008 -0.006 -0.080 -0.103
 -0.102 -0.060 -0.075 -0.098 -0.099 -0.114 -0.098 -0.129 -0.104 -0.104 -0.087 -0.101 -0.085 -0.074 -0.129 -0.059  0.002 -0.155 -0.131 -0.192 -0.237 -0.151 -0.159 -0.057  0.032  0.100  0.222  0.086  0.046  0.155  0.242  0.042  0.056  0.087 -0.002 -0.051 -0.017  0.054  0.097  0.224  0.281  0.397  0.430  0.530  0.466  0.635  0.453  0.457  0.316  0.232  0.198  0.226  0.167  0.188  0.096  0.059  0.136  0.126  0.211  0.123  0.055 -0.013 -0.082 -0.051  0.035 -0.048 -0.054 -0.015 -0.024 -0.014 -0.037 -0.043 -0.008  0.002  0.016  0.052 -0.007 -0.045 -0.010 -0.026 -0.087 -0.097 -0.140 -0.087 -0.127 -0.147 -0.166 -0.079 -0.147 -0.132 -0.273 -0.194 -0.256 -0.245 -0.203 -0.203 -0.132 -0.175 -0.041 -0.021 -0.007 -0.206 -0.023 -0.009 -0.129 -0.101 -0.003 -0.012 -0.042 -0.048  0.011  0.062  0.078  0.024  0.085  0.025  0.087  0.059  0.014  0.032  0.208  0.150  0.067  0.170  0.247  0.164  0.101  0.147  0.034  0.121 -0.004  0.046 -0.016 -0.106 -0.223 -0.148 -0.186 -0.091 -0.233 -0.187  0.024 -0.018 -0.077  0.017  0.074 -0.108 -0.053  0.079  0.049 -0.263 -0.235 -0.069 -0.111 -0.067 -0.010 -0.048 -0.099 -0.055 -0.046 -0.019 -0.056 -0.035 -0.037 -0.030 -0.052 -0.075 -0.098
 -0.051 -0.026 -0.035 -0.028 -0.059 -0.093 -0.016 -0.056 -0.059 -0.038 -0.016 -0.030 -0.031  0.026 -0.047 -0.006 -0.014 -0.150 -0.129 -0.183 -0.230 -0.156 -0.159 -0.058  0.001  0.075  0.149  0.064  0.003  0.069  0.059 -0.038 -0.045 -0.078 -0.075 -0.145 -0.140 -0.119 -0.049  0.060  0.047  0.280  0.351  0.549  0.352  0.453  0.645  0.533  0.329  0.235  0.246  0.287  0.214  0.309  0.198  0.187  0.239  0.245  0.321  0.230  0.155  0.080  0.028  0.078  0.173 -0.016  0.001  0.046 -0.030 -0.030 -0.018 -0.046 -0.048 -0.059  0.005 -0.001 -0.106 -0.137 -0.174 -0.138 -0.138 -0.197 -0.304 -0.069 -0.198 -0.251 -0.204 -0.110 -0.210 -0.174 -0.215 -0.113 -0.111 -0.168 -0.107 -0.193 -0.075 -0.029 -0.130 -0.033 -0.040 -0.063 -0.001  0.031 -0.091 -0.062 -0.024 -0.029 -0.077 -0.080 -0.084 -0.024  0.016  0.003  0.048 -0.007  0.052  0.088  0.040  0.120  0.260  0.150  0.144  0.237  0.270  0.240  0.198  0.213  0.116  0.196  0.081  0.143  0.049 -0.006 -0.140 -0.165 -0.157 -0.006 -0.189 -0.170  0.066  0.022 -0.051  0.049  0.131 -0.119 -0.069  0.222  0.185 -0.088 -0.057  0.033 -0.013 -0.086 -0.109 -0.126 -0.161 -0.166 -0.165 -0.133 -0.179 -0.135 -0.119 -0.168 -0.177 -0.154 -0.223
 -0.049  0.002 -0.037 -0.052 -0.081 -0.114 -0.025 -0.082 -0.073 -0.042 -0.054 -0.071 -0.064 -0.012 -0.090 -0.049 -0.049 -0.093 -0.067 -0.119 -0.150 -0.084 -0.089 -0.008 -0.020  0.063  0.073 -0.031 -0.010 -0.008 -0.074 -0.088 -0.102 -0.160 -0.126 -0.193 -0.165 -0.150 -0.035  0.054  0.048  0.247  0.261  0.559  0.522  0.457  0.533  0.813  0.510  0.324  0.401  0.487  0.316  0.433  0.297  0.272  0.333  0.331  0.424  0.299  0.227  0.123  0.050  0.130  0.279  0.034  0.056  0.174  0.061  0.040  0.092  0.022  0.064  0.025  0.066  0.088 -0.058 -0.121 -0.195 -0.172 -0.123 -0.165 -0.302 -0.130 -0.144 -0.185 -0.173 -0.052 -0.129 -0.131 -0.171 -0.071 -0.082 -0.132 -0.135 -0.193 -0.178 -0.096 -0.071 -0.013 -0.012 -0.088 -0.046  0.062 -0.088 -0.091 -0.023  0.020 -0.094 -0.090 -0.029 -0.009  0.098  0.098  0.183  0.119  0.157  0.140  0.080  0.065  0.247  0.202  0.053  0.160  0.265  0.166  0.073  0.141 -0.030  0.067 -0.075  0.002 -0.079 -0.134 -0.281 -0.273 -0.299 -0.139 -0.229 -0.232 -0.007  0.033 -0.034  0.079  0.147 -0.065 -0.031  0.313  0.250 -0.112 -0.098 -0.131 -0.175 -0.170 -0.115 -0.162 -0.217 -0.224 -0.169 -0.153 -0.175 -0.108 -0.082 -0.158 -0.153 -0.116 -0.228
 -0.047 -0.003 -0.034 -0.055 -0.050 -0.095 -0.034 -0.054 -0.030 -0.040 -0.026 -0.010 -0.008  0.046 -0.031  0.002  0.021 -0.050 -0.077 -0.117 -0.136 -0.039 -0.035  0.049  0.051  0.121  0.155  0.030  0.046  0.091 -0.011 -0.051 -0.118 -0.219 -0.104 -0.205 -0.192 -0.188 -0.066 -0.169 -0.087  0.024  0.145  0.271  0.318  0.316  0.329  0.510  0.576  0.268  0.292  0.440  0.304  0.337  0.225  0.197  0.239  0.217  0.306  0.222  0.179  0.092  0.026  0.085  0.204  0.063  0.054  0.127  0.077  0.069  0.024 -0.044  0.047 -0.040  0.005 -0.044 -0.103 -0.127 -0.150 -0.067 -0.035 -0.144 -0.202  0.034 -0.083 -0.137 -0.092 -0.011 -0.119 -0.114 -0.145 -0.046 -0.052 -0.099 -0.118 -0.196 -0.157 -0.111  0.003  0.058  0.087 -0.043 -0.024  0.042 -0.054 -0.036 -0.003  0.043 -0.046 -0.077 -0.026 -0.032  0.042  0.036  0.127  0.116  0.136  0.098  0.046  0.003  0.104  0.103 -0.006  0.026  0.139  0.079 -0.013  0.088 -0.070 -0.055 -0.131 -0.091 -0.094 -0.075 -0.151 -0.056 -0.148 -0.053  0.012  0.002  0.044  0.189  0.155  0.208  0.222 -0.011  0.036  0.223  0.170 -0.097 -0.085 -0.120 -0.140 -0.167 -0.085 -0.100 -0.240 -0.227 -0.182 -0.209 -0.223 -0.099 -0.094 -0.214 -0.153 -0.094 -0.251
 -0.033 -0.024 -0.059 -0.056 -0.079 -0.071 -0.060 -0.081 -0.069 -0.050 -0.059 -0.059 -0.029 -0.017 -0.023 -0.013 -0.044  0.055  0.033  0.064  0.048  0.063  0.054  0.060 -0.008  0.060  0.041 -0.005  0.062  0.006 -0.034 -0.000 -0.007 -0.029 -0.029 -0.036 -0.069 -0.063 -0.022  0.051  0.075  0.093  0.046  0.125  0.141  0.232  0.235  0.324  0.268  0.374  0.319  0.277  0.239  0.316  0.192  0.201  0.222  0.266  0.334  0.262  0.203  0.116  0.025  0.094  0.207  0.038  0.042  0.115  0.066  0.019  0.067  0.009  0.078  0.044  0.019  0.047 -0.011 -0.021 -0.036 -0.048 -0.036 -0.017 -0.110 -0.069  0.014 -0.024 -0.072  0.025  0.009 -0.049 -0.038 -0.009 -0.006 -0.014 -0.026 -0.040 -0.094 -0.059 -0.001 -0.005  0.012 -0.050 -0.060 -0.006 -0.064 -0.091 -0.082 -0.069 -0.107 -0.094 -0.095 -0.102 -0.026 -0.024  0.014 -0.007  0.019  0.022  0.004  0.017  0.106  0.070 -0.019  0.074  0.131  0.060  0.049  0.045  0.017  0.074  0.012  0.041 -0.004 -0.062 -0.111 -0.146 -0.123 -0.080 -0.185 -0.155 -0.035 -0.088 -0.117 -0.046 -0.004  0.068  0.065  0.265  0.240 -0.043 -0.040 -0.031 -0.054 -0.080 -0.081 -0.111 -0.121 -0.120 -0.103 -0.091 -0.085 -0.066 -0.035 -0.053 -0.064 -0.000 -0.039
 -0.051 -0.013 -0.059 -0.069 -0.097 -0.088 -0.072 -0.099 -0.076 -0.054 -0.072 -0.082 -0.049 -0.033 -0.064 -0.028 -0.073 -0.035 -0.034 -0.036 -0.039 -0.029 -0.029 -0.015 -0.033 -0.012  0.002 -0.054 -0.052 -0.055 -0.112 -0.084 -0.099 -0.081 -0.082 -0.111 -0.100 -0.065 -0.026  0.017  0.061  0.050  0.047  0.160  0.163  0.198  0.246  0.401  0.292  0.319  0.539  0.406  0.296  0.467  0.338  0.348  0.394  0.396  0.454  0.315  0.223  0.148  0.051  0.139  0.308  0.058  0.062  0.177  0.097  0.038  0.077  0.026  0.135  0.054  0.062  0.062 -0.015 -0.080 -0.091 -0.073 -0.046 -0.039 -0.135 -0.080 -0.043 -0.062 -0.100 -0.017 -0.046 -0.072 -0.071 -0.006 -0.009 -0.052 -0.064 -0.108 -0.111 -0.045 -0.057 -0.032 -0.023 -0.034 -0.043  0.024 -0.046 -0.078 -0.041  0.001 -0.086 -0.081 -0.036 -0.042  0.040  0.034  0.084  0.075  0.079  0.096  0.071  0.063  0.161  0.130  0.018  0.076  0.156  0.084  0.036  0.045 -0.022  0.037 -0.031  0.009 -0.037 -0.067 -0.151 -0.162 -0.173 -0.101 -0.166 -0.175 -0.049 -0.035 -0.083 -0.026  0.040 -0.036 -0.040  0.380  0.313 -0.043 -0.038 -0.069 -0.092 -0.076 -0.063 -0.104 -0.128 -0.139 -0.113 -0.107 -0.113 -0.076 -0.036 -0.069 -0.072 -0.016 -0.057
 -0.017  0.008 -0.026 -0.053 -0.047 -0.058 -0.025 -0.039 -0.015 -0.012 -0.020 -0.024 -0.006  0.018 -0.042 -0.014 -0.025 -0.018 -0.013 -0.038 -0.061 -0.010 -0.012  0.042  0.017  0.068  0.034 -0.030  0.022 -0.024 -0.177 -0.102 -0.150 -0.258 -0.153 -0.200 -0.196 -0.201 -0.083 -0.117 -0.119  0.007  0.080  0.200  0.225  0.226  0.287  0.487  0.440  0.277  0.406  0.646  0.399  0.503  0.376  0.312  0.364  0.308  0.410  0.274  0.260  0.143  0.098  0.182  0.333  0.116  0.116  0.217  0.122  0.099  0.114  0.028  0.130  0.040  0.068  0.060 -0.030 -0.106 -0.150 -0.127 -0.061 -0.103 -0.211 -0.032 -0.039 -0.097 -0.072  0.037 -0.043 -0.094 -0.062  0.004  0.032 -0.013 -0.035 -0.106 -0.143 -0.084  0.014  0.049  0.054 -0.026 -0.065  0.062 -0.040 -0.086 -0.056  0.027 -0.077 -0.101 -0.025 -0.055  0.077  0.052  0.157  0.149  0.149  0.118  0.049 -0.010  0.116  0.111 -0.056  0.011  0.122  0.029 -0.055  0.027 -0.113 -0.079 -0.152 -0.110 -0.123 -0.108 -0.190 -0.146 -0.206 -0.130 -0.073 -0.088 -0.010  0.081  0.080  0.143  0.156  0.007  0.021  0.339  0.251 -0.017 -0.015 -0.161 -0.177 -0.193 -0.115 -0.165 -0.250 -0.253 -0.202 -0.218 -0.221 -0.119 -0.089 -0.181 -0.154 -0.056 -0.179
 -0.037  0.015 -0.006 -0.044 -0.026 -0.027 -0.012 -0.028  0.011  0.010 -0.038 -0.015  0.026  0.023 -0.019  0.008 -0.002 -0.071 -0.039 -0.080 -0.110 -0.091 -0.093 -0.060 -0.022 -0.002  0.019 -0.034 -0.038  0.007 -0.085 -0.079 -0.079 -0.122 -0.065 -0.085 -0.077 -0.064 -0.027 -0.040 -0.050  0.015  0.054  0.128  0.122  0.167  0.214  0.316  0.304  0.239  0.296  0.399  0.427  0.471  0.341  0.260  0.290  0.255  0.353  0.263  0.283  0.145  0.090  0.167  0.306  0.130  0.101  0.178  0.117  0.069  0.086  0.021  0.097  0.034  0.052  0.011 -0.036 -0.068 -0.086 -0.080 -0.049 -0.068 -0.143 -0.050 -0.055 -0.084 -0.103 -0.024 -0.054 -0.081 -0.080 -0.011 -0.013 -0.058 -0.080 -0.129 -0.103 -0.050 -0.061 -0.004 -0.010 -0.021 -0.029  0.060 -0.024 -0.053 -0.038  0.008 -0.033 -0.067 -0.037 -0.048  0.025  0.024  0.068  0.063  0.070  0.061  0.028 -0.005  0.044  0.038 -0.029  0.002  0.036 -0.015 -0.040 -0.007 -0.053 -0.032 -0.071 -0.054 -0.073 -0.057 -0.098 -0.102 -0.115 -0.077 -0.054 -0.064 -0.051  0.010  0.020  0.046  0.082 -0.077 -0.069  0.304  0.237 -0.052 -0.043 -0.082 -0.088 -0.078 -0.051 -0.082 -0.130 -0.129 -0.113 -0.111 -0.115 -0.072 -0.063 -0.096 -0.088 -0.044 -0.113
 -0.067  0.009 -0.020 -0.047 -0.077 -0.075 -0.010 -0.075 -0.047 -0.017 -0.064 -0.078 -0.035  0.029 -0.088 -0.046 -0.083 -0.157 -0.103 -0.150 -0.185 -0.154 -0.156 -0.097 -0.051 -0.030  0.007 -0.060 -0.111 -0.060 -0.193 -0.158 -0.161 -0.214 -0.132 -0.151 -0.150 -0.145 -0.092 -0.048 -0.097  0.055  0.068  0.174  0.157  0.188  0.309  0.433  0.337  0.316  0.467  0.503  0.471  0.897  0.702  0.711  0.736  0.722  0.782  0.600  0.482  0.379  0.235  0.417  0.669  0.191  0.177  0.324  0.157  0.096  0.147  0.045  0.114  0.030  0.083  0.020 -0.101 -0.179 -0.211 -0.208 -0.161 -0.170 -0.309 -0.156 -0.164 -0.220 -0.246 -0.093 -0.165 -0.187 -0.128 -0.001  0.000 -0.067 -0.086 -0.179 -0.129 -0.049 -0.109 -0.020 -0.030 -0.013 -0.047  0.109 -0.020 -0.121 -0.093 -0.018 -0.096 -0.158 -0.119 -0.118 -0.008  0.046  0.152  0.109  0.146  0.159  0.115  0.119  0.200  0.157  0.059  0.117  0.185  0.118  0.088  0.090  0.022  0.087  0.016  0.067 -0.008 -0.014 -0.132 -0.211 -0.192 -0.067 -0.143 -0.174 -0.063 -0.003 -0.033  0.013  0.114 -0.149 -0.131  0.778  0.654 -0.035 -0.024 -0.025 -0.053 -0.106 -0.110 -0.163 -0.170 -0.211 -0.192 -0.175 -0.163 -0.146 -0.125 -0.130 -0.134 -0.111 -0.190
 -0.003  0.044  0.028 -0.008 -0.025 -0.020  0.035 -0.042 -0.016  0.022 -0.053 -0.081 -0.047  0.002 -0.101 -0.066 -0.081 -0.146 -0.098 -0.142 -0.162 -0.127 -0.128 -0.080 -0.041 -0.044 -0.016 -0.066 -0.115 -0.073 -0.181 -0.139 -0.141 -0.182 -0.115 -0.130 -0.117 -0.122 -0.083 -0.045 -0.089  0.031  0.062  0.116  0.105  0.096  0.198  0.297  0.225  0.192  0.338  0.376  0.341  0.702  0.730  0.692  0.680  0.565  0.543  0.362  0.312  0.287  0.226  0.418  0.610  0.177  0.213  0.348  0.181  0.114  0.179  0.065  0.143  0.042  0.050 -0.003 -0.108 -0.191 -0.219 -0.217 -0.143 -0.143 -0.248 -0.146 -0.141 -0.167 -0.195 -0.073 -0.113 -0.139 -0.077  0.016  0.024 -0.025 -0.058 -0.128 -0.118 -0.030 -0.093 -0.038 -0.031 -0.008 -0.059  0.073 -0.006 -0.124 -0.096 -0.024 -0.088 -0.144 -0.101 -0.105 -0.008  0.039  0.136  0.110  0.135  0.131  0.105  0.098  0.150  0.123  0.050  0.085  0.139  0.101  0.072  0.054  0.010  0.057  0.017  0.064  0.004  0.022 -0.086 -0.164 -0.157 -0.048 -0.086 -0.144 -0.085  0.006 -0.027 -0.021  0.067 -0.133 -0.119  0.617  0.480 -0.010 -0.011 -0.006 -0.024 -0.085 -0.096 -0.139 -0.135 -0.174 -0.158 -0.143 -0.133 -0.121 -0.095 -0.107 -0.116 -0.082 -0.144
 -0.031  0.028  0.003  0.012 -0.052 -0.060  0.047 -0.045 -0.048 -0.003 -0.024 -0.069 -0.049  0.057 -0.090 -0.072 -0.104 -0.157 -0.129 -0.155 -0.168 -0.122 -0.119 -0.066 -0.049 -0.057 -0.018 -0.092 -0.149 -0.094 -0.226 -0.179 -0.185 -0.217 -0.122 -0.174 -0.187 -0.185 -0.127 -0.089 -0.135 -0.005  0.005  0.076  0.073  0.059  0.187  0.272  0.197  0.201  0.348  0.312  0.260  0.711  0.692  0.911  0.830  0.803  0.654  0.498  0.352  0.414  0.300  0.520  0.703  0.186  0.215  0.338  0.155  0.091  0.146  0.029  0.095  0.002  0.032 -0.037 -0.158 -0.220 -0.253 -0.244 -0.171 -0.179 -0.296 -0.151 -0.172 -0.212 -0.220 -0.088 -0.149 -0.153 -0.051  0.036  0.055  0.008 -0.020 -0.091 -0.082 -0.009 -0.087 -0.024 -0.024  0.018 -0.047  0.082  0.009 -0.122 -0.096 -0.020 -0.106 -0.157 -0.129 -0.118 -0.024  0.021  0.129  0.097  0.138  0.159  0.137  0.172  0.209  0.153  0.107  0.151  0.186  0.160  0.145  0.104  0.066  0.117  0.082  0.140  0.074  0.065 -0.056 -0.165 -0.143 -0.005 -0.097 -0.154 -0.048  0.001 -0.054 -0.026  0.075 -0.137 -0.121  0.844  0.739  0.026  0.022  0.057  0.032 -0.080 -0.095 -0.146 -0.136 -0.202 -0.175 -0.166 -0.164 -0.144 -0.127 -0.120 -0.140 -0.113 -0.172
 -0.021  0.006 -0.022 -0.018 -0.084 -0.097  0.008 -0.079 -0.086 -0.063 -0.061 -0.108 -0.102 -0.014 -0.130 -0.091 -0.130 -0.186 -0.132 -0.172 -0.195 -0.151 -0.156 -0.092 -0.056 -0.049  0.008 -0.067 -0.143 -0.076 -0.168 -0.149 -0.169 -0.183 -0.117 -0.180 -0.160 -0.152 -0.086 -0.049 -0.087  0.062  0.071  0.137  0.138  0.136  0.239  0.333  0.239  0.222  0.394  0.364  0.290  0.736  0.680  0.830  0.955  0.803  0.719  0.458  0.267  0.281  0.189  0.376  0.567  0.077  0.133  0.275  0.107  0.054  0.097  0.021  0.068 -0.011  0.035 -0.006 -0.127 -0.211 -0.216 -0.225 -0.173 -0.179 -0.279 -0.154 -0.199 -0.221 -0.216 -0.116 -0.165 -0.153 -0.089  0.009  0.012 -0.029 -0.054 -0.128 -0.093 -0.030 -0.091 -0.031 -0.034 -0.017 -0.049  0.071 -0.003 -0.123 -0.081 -0.013 -0.098 -0.140 -0.101 -0.083  0.007  0.043  0.170  0.127  0.155  0.170  0.141  0.163  0.229  0.190  0.115  0.161  0.218  0.188  0.161  0.127  0.070  0.126  0.078  0.139  0.076  0.053 -0.078 -0.166 -0.158 -0.007 -0.100 -0.157 -0.046  0.019 -0.038 -0.018  0.088 -0.157 -0.129  0.729  0.595 -0.019 -0.017  0.053  0.020 -0.081 -0.095 -0.134 -0.132 -0.186 -0.161 -0.151 -0.142 -0.125 -0.121 -0.100 -0.112 -0.111 -0.153
 -0.061 -0.002 -0.032  0.001 -0.087 -0.107  0.017 -0.069 -0.095 -0.063 -0.018 -0.081 -0.084  0.040 -0.095 -0.080 -0.150 -0.175 -0.118 -0.150 -0.174 -0.148 -0.154 -0.103 -0.077 -0.072 -0.013 -0.076 -0.148 -0.096 -0.185 -0.144 -0.154 -0.174 -0.102 -0.138 -0.162 -0.142 -0.107 -0.035 -0.092  0.061  0.013  0.115  0.111  0.126  0.245  0.331  0.217  0.266  0.396  0.308  0.255  0.722  0.565  0.803  0.803  0.916  0.807  0.635  0.397  0.412  0.246  0.420  0.616  0.109  0.130  0.238  0.084  0.030  0.071  0.003  0.035 -0.016  0.037 -0.021 -0.136 -0.186 -0.207 -0.212 -0.179 -0.185 -0.310 -0.152 -0.183 -0.243 -0.247 -0.110 -0.182 -0.172 -0.085  0.023  0.011 -0.034 -0.041 -0.108 -0.072 -0.003 -0.105 -0.039 -0.041 -0.002 -0.023  0.083 -0.002 -0.123 -0.089 -0.027 -0.118 -0.158 -0.139 -0.109 -0.042  0.012  0.141  0.081  0.149  0.173  0.146  0.205  0.268  0.197  0.140  0.202  0.241  0.202  0.195  0.144  0.111  0.184  0.124  0.182  0.102  0.053 -0.073 -0.187 -0.152  0.000 -0.159 -0.194 -0.033 -0.032 -0.095 -0.051  0.061 -0.159 -0.140  0.868  0.801 -0.005  0.001  0.081  0.045 -0.070 -0.094 -0.141 -0.112 -0.189 -0.171 -0.144 -0.135 -0.145 -0.125 -0.087 -0.116 -0.125 -0.158
 -0.070 -0.032 -0.066 -0.049 -0.113 -0.128 -0.037 -0.094 -0.100 -0.085 -0.044 -0.087 -0.078  0.009 -0.094 -0.051 -0.123 -0.158 -0.096 -0.130 -0.170 -0.147 -0.158 -0.104 -0.068 -0.039  0.017 -0.036 -0.103 -0.062 -0.138 -0.109 -0.128 -0.174 -0.110 -0.124 -0.137 -0.115 -0.075 -0.014 -0.060  0.096  0.061  0.181  0.165  0.211  0.321  0.424  0.306  0.334  0.454  0.410  0.353  0.782  0.543  0.654  0.719  0.807  0.926  0.675  0.432  0.339  0.169  0.315  0.538  0.079  0.082  0.195  0.069  0.015  0.041 -0.007  0.027 -0.011  0.052  0.000 -0.107 -0.151 -0.186 -0.190 -0.175 -0.185 -0.310 -0.138 -0.173 -0.238 -0.241 -0.104 -0.181 -0.183 -0.139 -0.017 -0.037 -0.094 -0.070 -0.149 -0.079 -0.022 -0.093 -0.015 -0.029 -0.024 -0.020  0.086 -0.021 -0.105 -0.081 -0.018 -0.094 -0.135 -0.120 -0.096 -0.027  0.023  0.133  0.068  0.121  0.147  0.115  0.165  0.255  0.194  0.117  0.187  0.247  0.184  0.168  0.146  0.094  0.169  0.092  0.143  0.060  0.016 -0.103 -0.194 -0.162 -0.017 -0.170 -0.182 -0.025 -0.012 -0.072 -0.013  0.083 -0.141 -0.120  0.763  0.678 -0.041 -0.022  0.043  0.006 -0.091 -0.103 -0.143 -0.138 -0.184 -0.171 -0.145 -0.134 -0.144 -0.122 -0.089 -0.119 -0.127 -0.164
 -0.114 -0.041 -0.064 -0.024 -0.071 -0.098 -0.007 -0.024 -0.044 -0.033  0.030  0.006 -0.002  0.094  0.002 -0.001 -0.077 -0.124 -0.081 -0.118 -0.135 -0.121 -0.123 -0.082 -0.066 -0.051 -0.009 -0.047 -0.110 -0.054 -0.149 -0.119 -0.125 -0.158 -0.068 -0.094 -0.137 -0.120 -0.082 -0.039 -0.085  0.035 -0.002  0.101  0.089  0.123  0.230  0.299  0.222  0.262  0.315  0.274  0.263  0.600  0.362  0.498  0.458  0.635  0.675  0.680  0.482  0.426  0.226  0.337  0.503  0.147  0.099  0.165  0.067  0.030  0.056 -0.007 -0.001 -0.017  0.050 -0.025 -0.114 -0.123 -0.160 -0.153 -0.139 -0.151 -0.271 -0.098 -0.129 -0.208 -0.207 -0.082 -0.153 -0.168 -0.100  0.005 -0.007 -0.050 -0.051 -0.113 -0.061 -0.016 -0.085 -0.009 -0.020 -0.006 -0.018  0.087  0.002 -0.074 -0.071 -0.012 -0.059 -0.118 -0.118 -0.110 -0.059 -0.005  0.070  0.029  0.077  0.110  0.080  0.138  0.190  0.118  0.082  0.146  0.163  0.116  0.133  0.116  0.093  0.147  0.090  0.122  0.055  0.023 -0.051 -0.138 -0.096  0.008 -0.114 -0.121  0.006 -0.008 -0.043  0.009  0.087 -0.127 -0.111  0.707  0.691 -0.016 -0.005  0.052  0.024 -0.073 -0.081 -0.096 -0.098 -0.152 -0.143 -0.130 -0.118 -0.125 -0.115 -0.091 -0.098 -0.113 -0.160
 -0.081  0.011 -0.022 -0.017 -0.034 -0.027  0.034  0.015  0.025  0.070  0.035  0.039  0.076  0.148  0.044  0.029 -0.002 -0.038 -0.028 -0.042 -0.056 -0.056 -0.055 -0.036 -0.035 -0.016 -0.024 -0.058 -0.052 -0.053 -0.172 -0.104 -0.107 -0.169 -0.085 -0.070 -0.116 -0.127 -0.097 -0.075 -0.123 -0.034 -0.040  0.046  0.036  0.055  0.155  0.227  0.179  0.203  0.223  0.260  0.283  0.482  0.312  0.352  0.267  0.397  0.432  0.482  0.541  0.419  0.285  0.378  0.504  0.277  0.192  0.237  0.155  0.114  0.148  0.029  0.058  0.031  0.059 -0.010 -0.069 -0.076 -0.127 -0.129 -0.089 -0.094 -0.201 -0.079 -0.057 -0.130 -0.140 -0.031 -0.090 -0.130 -0.051  0.023  0.033 -0.006 -0.016 -0.066 -0.058 -0.014 -0.089 -0.032 -0.041  0.008 -0.038  0.090  0.000 -0.075 -0.090 -0.031 -0.066 -0.112 -0.133 -0.137 -0.089 -0.013  0.028  0.007  0.044  0.072  0.052  0.083  0.095  0.040  0.022  0.057  0.061  0.009  0.030  0.035  0.025  0.047  0.016  0.029 -0.022 -0.014 -0.042 -0.121 -0.073 -0.021 -0.072 -0.081 -0.020 -0.015 -0.021  0.009  0.068 -0.057 -0.057  0.542  0.532  0.011  0.015 -0.005 -0.017 -0.077 -0.090 -0.113 -0.107 -0.153 -0.137 -0.130 -0.114 -0.102 -0.090 -0.110 -0.094 -0.068 -0.138
 -0.082  0.014  0.008  0.026 -0.011 -0.001  0.088  0.059  0.035  0.073  0.085  0.069  0.077  0.216  0.070  0.027  0.005 -0.038 -0.044 -0.056 -0.047 -0.029 -0.026  0.000 -0.016 -0.020 -0.036 -0.070 -0.076 -0.073 -0.195 -0.136 -0.135 -0.176 -0.090 -0.110 -0.146 -0.153 -0.129 -0.114 -0.131 -0.054 -0.063 -0.002 -0.000 -0.013  0.080  0.123  0.092  0.116  0.148  0.143  0.145  0.379  0.287  0.414  0.281  0.412  0.339  0.426  0.419  0.616  0.415  0.510  0.526  0.274  0.223  0.219  0.099  0.087  0.125  0.002  0.017 -0.030  0.016 -0.061 -0.107 -0.141 -0.157 -0.155 -0.102 -0.104 -0.193 -0.080 -0.068 -0.143 -0.140 -0.026 -0.101 -0.143 -0.015  0.034  0.080  0.050  0.035 -0.016 -0.032 -0.009 -0.060 -0.026  0.000  0.036 -0.037  0.072  0.025 -0.105 -0.117 -0.032 -0.076 -0.171 -0.161 -0.163 -0.093 -0.032  0.040  0.027  0.076  0.091  0.079  0.120  0.126  0.062  0.056  0.088  0.083  0.052  0.079  0.058  0.074  0.097  0.078  0.085  0.046  0.021 -0.009 -0.083 -0.051  0.016 -0.050 -0.079 -0.012 -0.016 -0.044 -0.009  0.059 -0.045 -0.048  0.581  0.589  0.061  0.059  0.054  0.040 -0.085 -0.088 -0.109 -0.105 -0.172 -0.157 -0.154 -0.127 -0.128 -0.111 -0.125 -0.120 -0.062 -0.143
 -0.007  0.107  0.108  0.157  0.118  0.128  0.293  0.275  0.198  0.258  0.275  0.240  0.236  0.346  0.207  0.120  0.086  0.022 -0.037 -0.042 -0.018 -0.012  0.018  0.030 -0.020 -0.040 -0.097 -0.092 -0.089 -0.113 -0.238 -0.133 -0.135 -0.190 -0.081 -0.105 -0.142 -0.151 -0.125 -0.118 -0.141 -0.081 -0.091 -0.025 -0.054 -0.082  0.028  0.050  0.026  0.025  0.051  0.098  0.090  0.235  0.226  0.300  0.189  0.246  0.169  0.226  0.285  0.415  0.671  0.553  0.439  0.337  0.332  0.242  0.143  0.138  0.196  0.006  0.013 -0.049 -0.026 -0.061 -0.097 -0.092 -0.151 -0.103 -0.028 -0.066 -0.166 -0.042 -0.017 -0.100 -0.112  0.004 -0.043 -0.113  0.065  0.073  0.174  0.169  0.137  0.081  0.002  0.006 -0.089 -0.067 -0.029  0.066 -0.062  0.054  0.036 -0.086 -0.139 -0.042 -0.070 -0.150 -0.187 -0.215 -0.144 -0.100 -0.068 -0.056 -0.002  0.029  0.055  0.105  0.043 -0.021  0.041  0.063 -0.036 -0.043 -0.030 -0.059 -0.030 -0.003 -0.007  0.007 -0.022 -0.047 -0.060 -0.109 -0.100 -0.084 -0.105 -0.117 -0.090 -0.097 -0.081 -0.049  0.006 -0.035 -0.044  0.375  0.368  0.142  0.136 -0.034 -0.035 -0.069 -0.108 -0.145 -0.106 -0.166 -0.159 -0.153 -0.137 -0.120 -0.098 -0.149 -0.130 -0.052 -0.133
  0.037  0.137  0.103  0.113  0.060  0.085  0.229  0.129  0.071  0.161  0.104  0.038  0.055  0.202  0.021 -0.034 -0.062 -0.069 -0.065 -0.067 -0.063 -0.040 -0.039 -0.007 -0.046 -0.051 -0.102 -0.124 -0.119 -0.145 -0.286 -0.157 -0.166 -0.235 -0.117 -0.136 -0.178 -0.193 -0.142 -0.113 -0.159 -0.046 -0.093 -0.013 -0.022 -0.051  0.078  0.130  0.085  0.094  0.139  0.182  0.167  0.417  0.418  0.520  0.376  0.420  0.315  0.337  0.378  0.510  0.553  0.806  0.678  0.338  0.407  0.393  0.213  0.162  0.258  0.045  0.108  0.008 -0.002 -0.054 -0.107 -0.141 -0.190 -0.183 -0.066 -0.067 -0.222 -0.099 -0.016 -0.099 -0.126  0.028 -0.033 -0.118  0.055  0.081  0.167  0.148  0.117  0.054 -0.047  0.003 -0.067 -0.036 -0.003  0.062 -0.062  0.065  0.019 -0.118 -0.135 -0.051 -0.098 -0.159 -0.183 -0.215 -0.090 -0.056  0.022  0.021  0.069  0.087  0.100  0.138  0.117  0.053  0.050  0.073  0.060  0.015  0.025 -0.019  0.000  0.043  0.030  0.066  0.015 -0.009 -0.074 -0.157 -0.143 -0.087 -0.121 -0.152 -0.101 -0.091 -0.094 -0.053  0.014 -0.066 -0.066  0.583  0.548  0.134  0.120 -0.011 -0.021 -0.119 -0.137 -0.197 -0.160 -0.223 -0.192 -0.187 -0.157 -0.124 -0.098 -0.121 -0.121 -0.043 -0.139
 -0.019  0.093  0.046  0.025 -0.012  0.024  0.120  0.017  0.028  0.117  0.020 -0.026  0.045  0.157 -0.019 -0.036 -0.055 -0.069 -0.079 -0.078 -0.083 -0.047 -0.040 -0.002 -0.033 -0.025 -0.049 -0.105 -0.106 -0.120 -0.292 -0.178 -0.185 -0.264 -0.157 -0.166 -0.213 -0.217 -0.152 -0.112 -0.151 -0.048 -0.047  0.056  0.051  0.035  0.173  0.279  0.204  0.207  0.308  0.333  0.306  0.669  0.610  0.703  0.567  0.616  0.538  0.503  0.504  0.526  0.439  0.678  0.850  0.398  0.388  0.500  0.300  0.210  0.307  0.095  0.196  0.056  0.054 -0.011 -0.120 -0.181 -0.228 -0.231 -0.125 -0.123 -0.295 -0.137 -0.073 -0.156 -0.203 -0.015 -0.083 -0.147 -0.001  0.075  0.126  0.087  0.047 -0.026 -0.105 -0.019 -0.092 -0.038 -0.020  0.040 -0.077  0.088 -0.000 -0.147 -0.147 -0.060 -0.130 -0.201 -0.193 -0.214 -0.086 -0.026  0.063  0.054  0.103  0.111  0.104  0.130  0.141  0.083  0.047  0.082  0.112  0.065  0.062  0.040  0.009  0.059  0.020  0.075  0.008  0.004 -0.097 -0.206 -0.178 -0.071 -0.128 -0.169 -0.095 -0.045 -0.067 -0.018  0.063 -0.064 -0.062  0.782  0.708  0.084  0.074 -0.014 -0.033 -0.127 -0.158 -0.206 -0.185 -0.262 -0.231 -0.221 -0.201 -0.155 -0.119 -0.174 -0.170 -0.086 -0.196
 -0.054  0.076  0.076  0.010  0.081  0.141  0.110  0.124  0.235  0.297  0.101  0.208  0.336  0.353  0.213  0.181  0.223  0.164 -0.009  0.044  0.083  0.137  0.184  0.195  0.119  0.110  0.031 -0.028  0.061  0.021 -0.156 -0.122 -0.107 -0.182 -0.115 -0.149 -0.176 -0.182 -0.117 -0.153 -0.098 -0.082 -0.078 -0.052 -0.009 -0.048 -0.016  0.034  0.063  0.038  0.058  0.116  0.130  0.191  0.177  0.186  0.077  0.109  0.079  0.147  0.277  0.274  0.337  0.338  0.398  0.641  0.327  0.342  0.323  0.263  0.241  0.063  0.193  0.005 -0.025 -0.040 -0.048 -0.061 -0.060 -0.096 -0.032 -0.069 -0.116 -0.019 -0.010 -0.066 -0.105  0.013 -0.009 -0.084  0.016  0.058  0.080  0.088  0.035  0.004 -0.088 -0.090  0.091  0.059  0.124  0.004 -0.084  0.010 -0.003 -0.088 -0.084 -0.005 -0.059 -0.120 -0.116 -0.142 -0.135 -0.066 -0.068 -0.060 -0.021 -0.050 -0.054 -0.059 -0.040 -0.063 -0.087 -0.029 -0.027 -0.071 -0.087 -0.085 -0.092 -0.094 -0.084 -0.070 -0.048 -0.051 -0.049 -0.027 -0.073 -0.086 -0.037 -0.060 -0.111 -0.050 -0.051 -0.021 -0.008  0.132  0.129  0.247  0.238  0.020  0.007 -0.082 -0.076 -0.104 -0.126 -0.122 -0.146 -0.179 -0.153 -0.169 -0.148 -0.076 -0.081 -0.199 -0.139 -0.019 -0.170
  0.050  0.168  0.126  0.089  0.087  0.153  0.213  0.139  0.147  0.236  0.102  0.076  0.132  0.146  0.052  0.032  0.021  0.054 -0.008  0.024  0.047  0.060  0.079  0.075 -0.004 -0.005 -0.078 -0.068 -0.050 -0.105 -0.230 -0.121 -0.121 -0.177 -0.104 -0.104 -0.124 -0.125 -0.082 -0.095 -0.080 -0.089 -0.088 -0.043 -0.026 -0.054  0.001  0.056  0.054  0.042  0.062  0.116  0.101  0.177  0.213  0.215  0.133  0.130  0.082  0.099  0.192  0.223  0.332  0.407  0.388  0.327  0.429  0.411  0.286  0.239  0.348  0.109  0.192  0.070  0.015  0.007 -0.026 -0.068 -0.105 -0.108  0.019 -0.002 -0.112 -0.028  0.050 -0.011 -0.062  0.071  0.032 -0.049  0.103  0.103  0.182  0.174  0.126  0.085 -0.047 -0.001 -0.032 -0.032 -0.007  0.070 -0.078  0.036  0.028 -0.082 -0.120 -0.022 -0.053 -0.115 -0.120 -0.200 -0.099 -0.070 -0.057 -0.039 -0.022 -0.013  0.011  0.016 -0.018 -0.034 -0.037 -0.031 -0.030 -0.058 -0.071 -0.089 -0.091 -0.072 -0.066 -0.038 -0.047 -0.049 -0.078 -0.130 -0.127 -0.116 -0.076 -0.113 -0.137 -0.086 -0.051 -0.047 -0.016  0.037  0.025  0.223  0.196  0.132  0.117 -0.083 -0.080 -0.097 -0.135 -0.156 -0.130 -0.180 -0.152 -0.157 -0.135 -0.086 -0.047 -0.124 -0.112 -0.005 -0.091
 -0.011  0.116  0.091  0.023  0.055  0.121  0.122  0.046  0.111  0.186  0.008  0.011  0.114  0.085  0.021  0.026  0.003  0.079  0.016  0.051  0.080  0.094  0.114  0.097 -0.013  0.009 -0.077 -0.119 -0.049 -0.126 -0.291 -0.168 -0.132 -0.192 -0.138 -0.112 -0.131 -0.132 -0.059 -0.067 -0.048 -0.064 -0.111 -0.029  0.033 -0.015  0.046  0.174  0.127  0.115  0.177  0.217  0.178  0.324  0.348  0.338  0.275  0.238  0.195  0.165  0.237  0.219  0.242  0.393  0.500  0.342  0.411  0.686  0.438  0.307  0.453  0.218  0.353  0.152  0.046  0.068 -0.021 -0.101 -0.122 -0.148 -0.003 -0.025 -0.160 -0.092  0.040 -0.010 -0.122  0.063  0.047 -0.049  0.085  0.129  0.172  0.162  0.079  0.039 -0.136 -0.038 -0.006  0.000  0.029  0.049 -0.107  0.037  0.031 -0.094 -0.121 -0.010 -0.065 -0.122 -0.111 -0.215 -0.089 -0.039 -0.037 -0.043 -0.008 -0.030  0.001 -0.017  0.020  0.008 -0.064 -0.008  0.047 -0.011 -0.030 -0.045 -0.077 -0.032 -0.053 -0.004 -0.039 -0.056 -0.119 -0.205 -0.201 -0.132 -0.111 -0.180 -0.155 -0.075 -0.083 -0.063 -0.031  0.061  0.042  0.325  0.266  0.095  0.075 -0.084 -0.093 -0.103 -0.141 -0.162 -0.151 -0.194 -0.173 -0.178 -0.150 -0.065 -0.042 -0.151 -0.112  0.005 -0.123
 -0.016  0.083  0.058  0.002  0.024  0.094  0.068  0.019  0.077  0.153 -0.011 -0.000  0.101  0.067  0.014  0.014  0.041  0.090 -0.013  0.045  0.078  0.106  0.128  0.113  0.026  0.025 -0.028 -0.074 -0.018 -0.050 -0.165 -0.100 -0.096 -0.114 -0.092 -0.103 -0.100 -0.090 -0.034 -0.069  0.000 -0.067 -0.093 -0.059  0.008 -0.024 -0.030  0.061  0.077  0.066  0.097  0.122  0.117  0.157  0.181  0.155  0.107  0.084  0.069  0.067  0.155  0.099  0.143  0.213  0.300  0.323  0.286  0.438  0.513  0.341  0.330  0.125  0.309  0.155  0.023  0.046  0.027 -0.009  0.003 -0.045  0.030  0.035 -0.020 -0.026  0.051  0.045 -0.033  0.052  0.060 -0.004  0.054  0.077  0.092  0.097  0.029  0.027 -0.107 -0.077  0.042  0.014  0.072  0.011 -0.094 -0.012 -0.001 -0.058 -0.052 -0.016 -0.054 -0.063 -0.071 -0.136 -0.078 -0.048 -0.064 -0.047 -0.037 -0.062 -0.042 -0.072 -0.056 -0.048 -0.101 -0.064 -0.016 -0.057 -0.076 -0.067 -0.099 -0.090 -0.087 -0.067 -0.056 -0.055 -0.073 -0.078 -0.099 -0.094 -0.034 -0.069 -0.104 -0.030 -0.014 -0.016 -0.028  0.082  0.075  0.145  0.112  0.023  0.006 -0.090 -0.085 -0.077 -0.094 -0.077 -0.092 -0.100 -0.091 -0.107 -0.075 -0.024  0.007 -0.093 -0.051  0.022 -0.052
  0.007  0.091  0.076  0.039  0.061  0.112  0.105  0.100  0.133  0.187  0.047  0.069  0.132  0.091  0.039  0.028  0.074  0.060 -0.025 -0.004  0.023  0.051  0.071  0.075  0.019  0.015 -0.036 -0.046 -0.035 -0.042 -0.141 -0.107 -0.093 -0.109 -0.085 -0.072 -0.068 -0.067 -0.029 -0.073 -0.027 -0.093 -0.058 -0.034  0.009 -0.014 -0.030  0.040  0.069  0.019  0.038  0.099  0.069  0.096  0.114  0.091  0.054  0.030  0.015  0.030  0.114  0.087  0.138  0.162  0.210  0.263  0.239  0.307  0.341  0.450  0.374  0.136  0.169  0.125  0.048  0.049  0.026 -0.010 -0.013 -0.020  0.024  0.012 -0.025 -0.005  0.040  0.019 -0.003  0.068  0.030 -0.007  0.060  0.047  0.106  0.100  0.058  0.041 -0.060 -0.038  0.000 -0.019  0.030  0.031 -0.066  0.005  0.023 -0.038 -0.040  0.027 -0.003 -0.031 -0.037 -0.107 -0.062 -0.034 -0.035 -0.018 -0.013 -0.015 -0.013 -0.049 -0.084 -0.078 -0.092 -0.099 -0.088 -0.121 -0.158 -0.122 -0.164 -0.166 -0.159 -0.150 -0.121 -0.117 -0.120 -0.072 -0.115 -0.137 -0.018 -0.037 -0.097 -0.008  0.056  0.044  0.018  0.032  0.031  0.090  0.067  0.056  0.046 -0.158 -0.150 -0.065 -0.057 -0.051 -0.073 -0.089 -0.055 -0.073 -0.079 -0.036  0.010 -0.078 -0.055 -0.011 -0.059
  0.016  0.141  0.120  0.074  0.096  0.161  0.183  0.142  0.136  0.202  0.051  0.053  0.109  0.028  0.026  0.021 -0.021  0.094  0.064  0.093  0.123  0.062  0.073  0.014 -0.087 -0.116 -0.232 -0.145 -0.100 -0.210 -0.282 -0.118 -0.060 -0.075 -0.092  0.025  0.009  0.019  0.023  0.069  0.018 -0.108 -0.096 -0.040  0.010 -0.037 -0.018  0.092  0.024  0.067  0.077  0.114  0.086  0.147  0.179  0.146  0.097  0.071  0.041  0.056  0.148  0.125  0.196  0.258  0.307  0.241  0.348  0.453  0.330  0.374  0.731  0.343  0.268  0.276  0.195  0.260  0.156  0.056 -0.008 -0.052  0.057  0.125 -0.006 -0.074  0.146  0.103  0.006  0.122  0.111  0.042  0.194  0.136  0.222  0.231  0.173  0.171 -0.039  0.011 -0.098 -0.123 -0.112  0.073 -0.106  0.042  0.057 -0.084 -0.139 -0.012 -0.023 -0.076 -0.075 -0.211 -0.088 -0.023 -0.053 -0.022 -0.046 -0.016  0.022 -0.037 -0.111 -0.077 -0.126 -0.142 -0.140 -0.202 -0.244 -0.220 -0.254 -0.221 -0.229 -0.199 -0.205 -0.215 -0.225 -0.268 -0.245 -0.282 -0.148 -0.189 -0.218 -0.144 -0.040 -0.039 -0.051  0.017 -0.026  0.140  0.110  0.164  0.138 -0.262 -0.250 -0.060 -0.044 -0.099 -0.032 -0.071 -0.023 -0.027 -0.017 -0.028  0.068  0.030  0.001  0.058  0.060
 -0.044  0.045  0.029  0.007  0.047  0.074  0.054  0.043  0.060  0.083 -0.020 -0.003  0.023 -0.059 -0.006 -0.003 -0.036  0.049  0.071  0.067  0.081  0.007  0.009 -0.037 -0.067 -0.106 -0.185 -0.115 -0.063 -0.153 -0.183 -0.061 -0.003  0.003 -0.040  0.072  0.056  0.076  0.054  0.105  0.008 -0.096 -0.071 -0.048 -0.007 -0.043 -0.046  0.022 -0.044  0.009  0.026  0.028  0.021  0.045  0.065  0.029  0.021  0.003 -0.007 -0.007  0.029  0.002  0.006  0.045  0.095  0.063  0.109  0.218  0.125  0.136  0.343  0.489  0.188  0.198  0.177  0.237  0.150  0.061  0.007 -0.010  0.016  0.032 -0.004 -0.083  0.078  0.058  0.022  0.054  0.066  0.052  0.120  0.081  0.129  0.121  0.087  0.092 -0.009  0.039 -0.065 -0.066 -0.090  0.072 -0.003  0.089  0.081 -0.009 -0.039  0.038  0.032 -0.015  0.001 -0.072  0.004  0.078  0.039  0.036 -0.004  0.068  0.063  0.002 -0.041 -0.003 -0.061 -0.104 -0.079 -0.129 -0.176 -0.167 -0.211 -0.172 -0.178 -0.156 -0.157 -0.155 -0.184 -0.201 -0.180 -0.220 -0.114 -0.142 -0.166 -0.126 -0.040 -0.079 -0.078 -0.016 -0.054  0.011  0.006  0.103  0.091 -0.204 -0.195  0.008  0.028 -0.030  0.034 -0.001  0.042  0.032  0.035 -0.012  0.045  0.052  0.032  0.036  0.061
 -0.052  0.029 -0.025 -0.098 -0.048  0.017 -0.058 -0.111 -0.031  0.035 -0.086 -0.093 -0.010 -0.040 -0.035 -0.043 -0.064  0.088  0.002  0.066  0.115  0.117  0.139  0.098 -0.002 -0.023 -0.110 -0.140 -0.034 -0.106 -0.197 -0.119 -0.096 -0.062 -0.107 -0.081 -0.055 -0.018  0.040  0.033  0.077 -0.050 -0.083 -0.078  0.036 -0.008 -0.048  0.064  0.047  0.078  0.135  0.130  0.097  0.114  0.143  0.095  0.068  0.035  0.027 -0.001  0.058  0.017  0.013  0.108  0.196  0.193  0.192  0.353  0.309  0.169  0.268  0.188  0.591  0.319  0.127  0.213  0.197  0.106  0.136  0.035  0.077  0.147  0.075 -0.047  0.162  0.168  0.018  0.115  0.144  0.065  0.066  0.057  0.033  0.058 -0.000  0.036 -0.125 -0.105  0.109  0.056  0.100 -0.027 -0.080 -0.019 -0.010 -0.064 -0.038  0.022 -0.029 -0.033  0.033 -0.040  0.030  0.038  0.049  0.045  0.029 -0.014 -0.006 -0.081 -0.012  0.031 -0.129 -0.074  0.030 -0.055 -0.110 -0.070 -0.158 -0.122 -0.162 -0.126 -0.111 -0.133 -0.185 -0.142 -0.187 -0.180 -0.113 -0.146 -0.119 -0.055 -0.076 -0.034 -0.032  0.079  0.057  0.064  0.026 -0.020 -0.046 -0.186 -0.193 -0.061 -0.047 -0.029 -0.076 -0.062 -0.029 -0.031 -0.025  0.045  0.093 -0.007  0.022  0.105  0.057
 -0.062 -0.004 -0.046 -0.099 -0.067 -0.002 -0.062 -0.112 -0.074 -0.035 -0.093 -0.143 -0.102 -0.177 -0.116 -0.119 -0.151 -0.022  0.028  0.045  0.065 -0.029 -0.035 -0.112 -0.126 -0.196 -0.238 -0.174 -0.117 -0.175 -0.107 -0.029  0.033  0.115 -0.038  0.128  0.164  0.200  0.164  0.229  0.164 -0.039 -0.038 -0.036  0.033  0.002 -0.059  0.025 -0.040  0.044  0.054  0.040  0.034  0.030  0.042  0.002 -0.011 -0.016 -0.011 -0.017  0.031 -0.030 -0.049  0.008  0.056  0.005  0.070  0.152  0.155  0.125  0.276  0.198  0.319  0.525  0.307  0.352  0.312  0.225  0.202  0.102  0.090  0.246  0.176 -0.084  0.181  0.228  0.096  0.129  0.164  0.132  0.097  0.028  0.007  0.040  0.024  0.102 -0.032 -0.023 -0.056 -0.122 -0.132 -0.041 -0.048  0.026  0.008 -0.038 -0.025  0.011  0.031  0.036  0.079 -0.004  0.039  0.068  0.027  0.046 -0.019 -0.006  0.033 -0.045 -0.095 -0.026 -0.103 -0.151 -0.098 -0.157 -0.225 -0.137 -0.229 -0.194 -0.253 -0.243 -0.235 -0.234 -0.240 -0.214 -0.199 -0.242 -0.121 -0.139 -0.101 -0.062 -0.020 -0.009 -0.011 -0.070 -0.111 -0.012 -0.027 -0.004 -0.026 -0.285 -0.278  0.046  0.098  0.100  0.136  0.149  0.179  0.211  0.190  0.103  0.212  0.269  0.193  0.129  0.275
 -0.068 -0.022 -0.054 -0.078 -0.048 -0.046 -0.070 -0.086 -0.042 -0.038 -0.053 -0.072 -0.069 -0.105 -0.061 -0.070 -0.094 -0.094  0.003 -0.048 -0.045 -0.126 -0.131 -0.167 -0.115 -0.192 -0.166 -0.139 -0.142 -0.123 -0.094 -0.037  0.011  0.045 -0.031  0.093  0.134  0.164  0.115  0.130  0.048 -0.063  0.033  0.051  0.048  0.016  0.005  0.066  0.005  0.019  0.062  0.068  0.052  0.083  0.050  0.032  0.035  0.037  0.052  0.050  0.059  0.016 -0.026 -0.002  0.054 -0.025  0.015  0.046  0.023  0.048  0.195  0.177  0.127  0.307  0.488  0.356  0.258  0.180  0.096  0.035  0.006  0.122  0.050 -0.109  0.044  0.061  0.038  0.046  0.024  0.064  0.064  0.026  0.058  0.043  0.033  0.030  0.011  0.037 -0.140 -0.127 -0.171  0.041  0.016  0.113  0.058  0.016  0.001  0.064  0.086  0.036  0.077  0.012  0.072  0.108  0.094  0.111  0.039  0.099  0.103  0.007 -0.074  0.005 -0.055 -0.159 -0.132 -0.160 -0.247 -0.137 -0.248 -0.231 -0.270 -0.270 -0.263 -0.218 -0.235 -0.194 -0.180 -0.223 -0.071 -0.066 -0.049  0.007  0.102  0.123  0.136 -0.152 -0.176  0.050  0.036  0.053  0.046 -0.288 -0.275  0.048  0.156  0.075  0.092  0.115  0.136  0.153  0.116  0.037  0.104  0.188  0.099  0.017  0.134
 -0.088 -0.053 -0.115 -0.145 -0.090 -0.044 -0.099 -0.103 -0.056 -0.044 -0.057 -0.087 -0.077 -0.139 -0.086 -0.079 -0.116 -0.005  0.049  0.058  0.062 -0.020 -0.032 -0.088 -0.106 -0.153 -0.216 -0.181 -0.072 -0.167 -0.120 -0.008  0.036  0.086 -0.035  0.108  0.119  0.166  0.134  0.257  0.156  0.029 -0.004  0.063  0.070  0.052 -0.001  0.088 -0.044  0.047  0.062  0.060  0.011  0.020 -0.003 -0.037 -0.006 -0.021  0.000 -0.025 -0.010 -0.061 -0.061 -0.054 -0.011 -0.040  0.007  0.068  0.046  0.049  0.260  0.237  0.213  0.352  0.356  0.733  0.531  0.347  0.248  0.103  0.064  0.236  0.143 -0.092  0.181  0.209  0.119  0.122  0.153  0.122  0.106  0.008  0.021  0.049  0.061  0.133  0.004 -0.009 -0.067 -0.098 -0.126 -0.011 -0.016  0.086  0.017  0.005 -0.012  0.021  0.049  0.062  0.077  0.005  0.050  0.125  0.039  0.051 -0.032  0.043  0.025 -0.038 -0.042 -0.015 -0.093 -0.112 -0.060 -0.153 -0.244 -0.135 -0.265 -0.201 -0.290 -0.272 -0.291 -0.313 -0.347 -0.282 -0.267 -0.322 -0.220 -0.198 -0.107 -0.108 -0.043  0.031  0.053 -0.043 -0.074 -0.043 -0.064  0.032  0.014 -0.341 -0.346  0.020  0.080  0.037  0.099  0.123  0.161  0.185  0.167  0.095  0.170  0.245  0.183  0.150  0.245
 -0.057 -0.044 -0.092 -0.117 -0.077 -0.008 -0.114 -0.084 -0.047 -0.035 -0.063 -0.087 -0.076 -0.137 -0.085 -0.074 -0.083 -0.003  0.042  0.035  0.056 -0.031 -0.036 -0.101 -0.091 -0.157 -0.192 -0.127 -0.070 -0.126 -0.040  0.046  0.072  0.132 -0.005  0.149  0.168  0.205  0.157  0.231  0.173  0.006 -0.022 -0.023 -0.010 -0.007 -0.106 -0.058 -0.103 -0.011 -0.015 -0.030 -0.036 -0.101 -0.108 -0.158 -0.127 -0.136 -0.107 -0.114 -0.069 -0.107 -0.097 -0.107 -0.120 -0.048 -0.026 -0.021  0.027  0.026  0.156  0.150  0.197  0.312  0.258  0.531  0.754  0.566  0.512  0.343  0.226  0.360  0.362  0.031  0.233  0.280  0.166  0.134  0.153  0.136  0.050 -0.049 -0.075 -0.012  0.020  0.114  0.001 -0.080 -0.039 -0.114 -0.099 -0.062  0.017  0.024 -0.019  0.009  0.015  0.028  0.055  0.088  0.113  0.059  0.073  0.111  0.051  0.057 -0.019  0.038  0.024 -0.063 -0.060  0.004 -0.114 -0.155 -0.060 -0.172 -0.299 -0.190 -0.328 -0.268 -0.343 -0.332 -0.306 -0.357 -0.364 -0.172 -0.242 -0.358 -0.211 -0.177 -0.147 -0.139 -0.075 -0.030  0.014 -0.054 -0.082 -0.164 -0.159 -0.057 -0.074 -0.386 -0.386  0.012  0.098  0.044  0.098  0.147  0.204  0.194  0.187  0.132  0.189  0.258  0.214  0.189  0.308
 -0.033 -0.051 -0.099 -0.110 -0.081 -0.020 -0.112 -0.066 -0.036 -0.032 -0.051 -0.075 -0.048 -0.105 -0.065 -0.045 -0.056 -0.012  0.026  0.016  0.035 -0.049 -0.044 -0.118 -0.076 -0.155 -0.148 -0.095 -0.063 -0.064  0.039  0.096  0.107  0.161  0.069  0.202  0.188  0.227  0.152  0.194  0.142 -0.011 -0.027 -0.060 -0.037 -0.045 -0.137 -0.121 -0.127 -0.021 -0.080 -0.106 -0.068 -0.179 -0.191 -0.220 -0.211 -0.186 -0.151 -0.123 -0.076 -0.141 -0.092 -0.141 -0.181 -0.061 -0.068 -0.101 -0.009 -0.010  0.056  0.061  0.106  0.225  0.180  0.347  0.566  0.834  0.510  0.406  0.231  0.352  0.368  0.046  0.214  0.262  0.155  0.064  0.140  0.136  0.001 -0.091 -0.137 -0.068 -0.033  0.071  0.016 -0.076 -0.046 -0.131 -0.126 -0.106  0.015 -0.013 -0.031  0.037  0.069  0.026  0.071  0.163  0.143  0.121  0.079  0.094  0.075  0.081  0.022  0.012  0.013 -0.097 -0.108 -0.008 -0.103 -0.171 -0.111 -0.194 -0.297 -0.192 -0.295 -0.259 -0.313 -0.316 -0.299 -0.325 -0.296 -0.103 -0.167 -0.306 -0.170 -0.102 -0.104 -0.132 -0.061 -0.020 -0.011 -0.067 -0.098 -0.204 -0.170 -0.112 -0.120 -0.343 -0.336  0.066  0.106  0.101  0.144  0.182  0.227  0.238  0.213  0.145  0.192  0.285  0.204  0.137  0.322
 -0.044 -0.062 -0.079 -0.106 -0.051 -0.001 -0.114 -0.067 -0.038 -0.062 -0.080 -0.082 -0.049 -0.109 -0.065 -0.058 -0.066  0.002  0.041  0.022  0.043 -0.027 -0.018 -0.086 -0.059 -0.128 -0.111 -0.060 -0.016 -0.040  0.099  0.113  0.119  0.209  0.109  0.156  0.155  0.219  0.148  0.214  0.181  0.069 -0.023 -0.122 -0.035 -0.010 -0.174 -0.195 -0.150 -0.036 -0.091 -0.150 -0.086 -0.211 -0.219 -0.253 -0.216 -0.207 -0.186 -0.160 -0.127 -0.157 -0.151 -0.190 -0.228 -0.060 -0.105 -0.122  0.003 -0.013 -0.008  0.007  0.136  0.202  0.096  0.248  0.512  0.510  0.827  0.453  0.328  0.466  0.451  0.080  0.283  0.330  0.137  0.116  0.141  0.121 -0.043 -0.134 -0.221 -0.117 -0.089  0.035 -0.013 -0.149  0.092 -0.025  0.018 -0.157  0.003 -0.102 -0.084 -0.044 -0.013 -0.034  0.003  0.039  0.092  0.109  0.101  0.063  0.069  0.061  0.026  0.020  0.001 -0.106 -0.065  0.033 -0.144 -0.165 -0.060 -0.169 -0.252 -0.214 -0.267 -0.218 -0.247 -0.245 -0.193 -0.285 -0.264 -0.021 -0.122 -0.284 -0.173 -0.106 -0.124 -0.176 -0.121 -0.080 -0.079 -0.038 -0.062 -0.253 -0.222 -0.202 -0.214 -0.292 -0.283  0.019  0.123  0.100  0.133  0.201  0.209  0.220  0.206  0.173  0.203  0.259  0.238  0.247  0.343
 -0.074 -0.094 -0.118 -0.118 -0.077 -0.045 -0.121 -0.058 -0.044 -0.070 -0.032 -0.047 -0.046 -0.073 -0.033 -0.008  0.009 -0.002 -0.026 -0.048 -0.027 -0.067 -0.041 -0.082 -0.029 -0.070 -0.021  0.003 -0.020  0.017  0.100  0.081  0.091  0.148  0.051  0.135  0.157  0.191  0.130  0.095  0.134 -0.059 -0.008 -0.085 -0.065 -0.026 -0.138 -0.172 -0.067 -0.048 -0.073 -0.127 -0.080 -0.208 -0.217 -0.244 -0.225 -0.212 -0.190 -0.153 -0.129 -0.155 -0.103 -0.183 -0.231 -0.096 -0.108 -0.148 -0.045 -0.020 -0.052 -0.010  0.035  0.102  0.035  0.103  0.343  0.406  0.453  0.650  0.414  0.314  0.427  0.207  0.224  0.251  0.185  0.088  0.085  0.110  0.005 -0.097 -0.104 -0.041  0.000  0.069  0.064 -0.055 -0.021 -0.081 -0.042 -0.057  0.062 -0.038 -0.056  0.057  0.090  0.033  0.061  0.088  0.126  0.122  0.056  0.049 -0.034 -0.002 -0.022 -0.013  0.012 -0.031 -0.077 -0.041 -0.056 -0.131 -0.101 -0.147 -0.234 -0.138 -0.247 -0.234 -0.263 -0.262 -0.225 -0.233 -0.214  0.042 -0.075 -0.206 -0.075 -0.006 -0.017 -0.028  0.004  0.044  0.035 -0.067 -0.074 -0.237 -0.200 -0.072 -0.071 -0.268 -0.260  0.056  0.122  0.140  0.095  0.156  0.171  0.158  0.114  0.127  0.151  0.166  0.167  0.128  0.228
 -0.019 -0.022 -0.013  0.003  0.031  0.019 -0.002  0.046  0.030  0.013  0.022  0.001 -0.021 -0.045  0.017 -0.000 -0.054  0.078  0.060  0.066  0.089  0.057  0.073  0.015 -0.038 -0.043 -0.109 -0.042  0.013 -0.085 -0.075  0.029  0.023  0.002 -0.015  0.069  0.048  0.062  0.045  0.005  0.032 -0.111 -0.084 -0.143 -0.086 -0.087 -0.138 -0.123 -0.035 -0.036 -0.046 -0.061 -0.049 -0.161 -0.143 -0.171 -0.173 -0.179 -0.175 -0.139 -0.089 -0.102 -0.028 -0.066 -0.125 -0.032  0.019 -0.003  0.030  0.024  0.057  0.016  0.077  0.090  0.006  0.064  0.226  0.231  0.328  0.414  0.623  0.410  0.318  0.291  0.396  0.312  0.163  0.159  0.132  0.080  0.073  0.001  0.009  0.057  0.039  0.096 -0.006 -0.054  0.012 -0.022  0.003 -0.004  0.027 -0.020  0.004 -0.002 -0.002  0.004 -0.002 -0.013  0.019 -0.016  0.030  0.034 -0.015  0.003 -0.028 -0.004  0.034 -0.048 -0.079 -0.006 -0.082 -0.168 -0.091 -0.137 -0.208 -0.159 -0.245 -0.228 -0.238 -0.217 -0.171 -0.175 -0.164 -0.010 -0.095 -0.199 -0.043 -0.025 -0.079 -0.052 -0.013  0.001 -0.002  0.045  0.023 -0.186 -0.167 -0.010 -0.027 -0.240 -0.226 -0.066  0.008  0.013 -0.026  0.024  0.039  0.024  0.008  0.064  0.110  0.061  0.082  0.135  0.179
  0.044 -0.003 -0.011 -0.037  0.003  0.040 -0.029 -0.013 -0.007 -0.016 -0.049 -0.086 -0.079 -0.149 -0.071 -0.069 -0.173  0.039  0.115  0.130  0.145  0.039  0.024 -0.076 -0.118 -0.183 -0.271 -0.146 -0.046 -0.198 -0.108  0.046  0.076  0.132  0.039  0.157  0.176  0.207  0.145  0.214  0.157 -0.040 -0.098 -0.193 -0.093 -0.097 -0.197 -0.165 -0.144 -0.017 -0.039 -0.103 -0.068 -0.170 -0.143 -0.179 -0.179 -0.185 -0.185 -0.151 -0.094 -0.104 -0.066 -0.067 -0.123 -0.069 -0.002 -0.025  0.035  0.012  0.125  0.032  0.147  0.246  0.122  0.236  0.360  0.352  0.466  0.314  0.410  0.644  0.457  0.089  0.488  0.511  0.233  0.242  0.283  0.179  0.130 -0.001 -0.037  0.059  0.044  0.196 -0.003 -0.079  0.046 -0.068 -0.074 -0.079 -0.030 -0.069 -0.044 -0.046 -0.049 -0.065 -0.003  0.028  0.076  0.055  0.125  0.038  0.035  0.048 -0.010 -0.004  0.013 -0.118 -0.152 -0.024 -0.183 -0.243 -0.175 -0.277 -0.316 -0.282 -0.291 -0.253 -0.265 -0.276 -0.226 -0.290 -0.236 -0.108 -0.140 -0.319 -0.156 -0.121 -0.192 -0.227 -0.136 -0.095 -0.117  0.011 -0.042 -0.194 -0.180 -0.050 -0.080 -0.310 -0.289 -0.026  0.100  0.043  0.116  0.177  0.195  0.206  0.207  0.165  0.242  0.311  0.272  0.312  0.448
 -0.030 -0.078 -0.074 -0.098 -0.048  0.005 -0.126 -0.076 -0.054 -0.085 -0.096 -0.086 -0.084 -0.161 -0.073 -0.043 -0.061  0.026  0.057  0.064  0.094 -0.005 -0.012 -0.099 -0.061 -0.168 -0.166 -0.081 -0.053 -0.082  0.061  0.093  0.115  0.237  0.092  0.190  0.250  0.280  0.184  0.178  0.206 -0.072 -0.084 -0.224 -0.127 -0.140 -0.304 -0.302 -0.202 -0.110 -0.135 -0.211 -0.143 -0.309 -0.248 -0.296 -0.279 -0.310 -0.310 -0.271 -0.201 -0.193 -0.166 -0.222 -0.295 -0.116 -0.112 -0.160 -0.020 -0.025 -0.006 -0.004  0.075  0.176  0.050  0.143  0.362  0.368  0.451  0.427  0.318  0.457  0.656  0.159  0.331  0.471  0.333  0.148  0.235  0.221  0.078 -0.050 -0.107 -0.014 -0.013  0.144  0.058 -0.059  0.030 -0.108 -0.092 -0.104  0.004 -0.099 -0.061  0.019  0.053 -0.002  0.066  0.132  0.169  0.166  0.063  0.034 -0.035 -0.015 -0.068 -0.056 -0.033 -0.116 -0.190 -0.084 -0.151 -0.218 -0.198 -0.244 -0.277 -0.224 -0.223 -0.243 -0.213 -0.256 -0.172 -0.201 -0.106  0.095  0.005 -0.183 -0.016  0.009 -0.116 -0.125 -0.066 -0.087 -0.116 -0.025 -0.067 -0.343 -0.311 -0.096 -0.116 -0.212 -0.183  0.099  0.193  0.190  0.221  0.295  0.304  0.291  0.285  0.225  0.266  0.350  0.315  0.259  0.436
 -0.006 -0.028 -0.028 -0.033 -0.025 -0.007 -0.032  0.019  0.023  0.002  0.042  0.052  0.035  0.063  0.071  0.077  0.067  0.085  0.001  0.025  0.021  0.076  0.090  0.110  0.088  0.122  0.103  0.116  0.117  0.088  0.053  0.059 -0.020 -0.085 -0.009 -0.058 -0.094 -0.097 -0.072 -0.204 -0.112 -0.122 -0.047 -0.107 -0.123 -0.087 -0.069 -0.130  0.034 -0.069 -0.080 -0.032 -0.050 -0.156 -0.146 -0.151 -0.154 -0.152 -0.138 -0.098 -0.079 -0.080 -0.042 -0.099 -0.137 -0.019 -0.028 -0.092 -0.026 -0.005 -0.074 -0.083 -0.047 -0.084 -0.109 -0.092  0.031  0.046  0.080  0.207  0.291  0.089  0.159  0.459  0.217  0.115  0.173  0.092  0.009 -0.019 -0.056 -0.042 -0.063 -0.034 -0.032 -0.028 -0.022 -0.069 -0.012 -0.017  0.023 -0.064 -0.017 -0.083 -0.023 -0.003  0.008  0.004 -0.025  0.009 -0.006 -0.020 -0.051 -0.081 -0.084 -0.049 -0.049 -0.065 -0.057 -0.063 -0.067 -0.058 -0.042 -0.044 -0.007  0.013 -0.014  0.041 -0.023 -0.080 -0.059 -0.064  0.001  0.057  0.094  0.232  0.112  0.092  0.180  0.176  0.081  0.164  0.132  0.096  0.077  0.103  0.119 -0.156 -0.142 -0.067 -0.062  0.007  0.017 -0.076 -0.071 -0.010 -0.099 -0.080 -0.083 -0.127 -0.130 -0.017 -0.030 -0.135 -0.081  0.001 -0.048
  0.079  0.044  0.024 -0.002  0.056  0.102  0.034  0.069  0.077  0.079  0.017 -0.019  0.001 -0.067  0.023  0.000 -0.113  0.171  0.172  0.207  0.230  0.153  0.154  0.073 -0.063 -0.080 -0.257 -0.130  0.046 -0.199 -0.214  0.036  0.025 -0.002 -0.024  0.083  0.051  0.068  0.044  0.080  0.049 -0.139 -0.188 -0.277 -0.141 -0.127 -0.198 -0.144 -0.083  0.014 -0.043 -0.039 -0.055 -0.164 -0.141 -0.172 -0.199 -0.183 -0.173 -0.129 -0.057 -0.068 -0.017 -0.016 -0.073 -0.010  0.050  0.040  0.051  0.040  0.146  0.078  0.162  0.181  0.044  0.181  0.233  0.214  0.283  0.224  0.396  0.488  0.331  0.217  0.785  0.626  0.347  0.423  0.392  0.224  0.247  0.077  0.099  0.190  0.190  0.328  0.044 -0.034  0.149  0.021  0.027  0.002 -0.044 -0.049  0.014 -0.043 -0.044 -0.031 -0.034 -0.004  0.035 -0.027  0.102  0.023 -0.060 -0.003 -0.058 -0.075 -0.053 -0.160 -0.205 -0.119 -0.239 -0.256 -0.181 -0.284 -0.320 -0.257 -0.288 -0.262 -0.282 -0.294 -0.244 -0.296 -0.235 -0.123 -0.156 -0.302 -0.133 -0.082 -0.154 -0.189 -0.106 -0.028 -0.102  0.132  0.072 -0.178 -0.167  0.094  0.058 -0.318 -0.299 -0.147 -0.036 -0.051 -0.045 -0.006  0.036  0.043  0.046  0.108  0.202  0.155  0.175  0.313  0.336
  0.062 -0.001 -0.027 -0.060  0.000  0.063 -0.045 -0.027  0.006  0.000 -0.070 -0.097 -0.063 -0.160 -0.063 -0.058 -0.142  0.116  0.131  0.177  0.219  0.109  0.109 -0.005 -0.107 -0.184 -0.321 -0.200 -0.049 -0.222 -0.177  0.030  0.054  0.108  0.001  0.142  0.159  0.192  0.144  0.177  0.161 -0.113 -0.195 -0.276 -0.126 -0.147 -0.251 -0.185 -0.137 -0.024 -0.062 -0.097 -0.084 -0.220 -0.167 -0.212 -0.221 -0.243 -0.238 -0.208 -0.130 -0.143 -0.100 -0.099 -0.156 -0.066 -0.011 -0.010  0.045  0.019  0.103  0.058  0.168  0.228  0.061  0.209  0.280  0.262  0.330  0.251  0.312  0.511  0.471  0.115  0.626  0.753  0.445  0.397  0.506  0.355  0.297  0.097  0.056  0.171  0.156  0.352  0.061 -0.003  0.123 -0.035 -0.040 -0.029 -0.043 -0.096 -0.017  0.010  0.011 -0.012  0.030  0.115  0.133  0.076  0.117  0.021 -0.063 -0.029 -0.092 -0.087 -0.079 -0.179 -0.228 -0.134 -0.262 -0.265 -0.221 -0.312 -0.335 -0.289 -0.284 -0.260 -0.262 -0.290 -0.242 -0.296 -0.209 -0.088 -0.127 -0.303 -0.121 -0.085 -0.177 -0.224 -0.139 -0.078 -0.154  0.064 -0.003 -0.255 -0.244  0.058  0.011 -0.301 -0.274 -0.020  0.068  0.079  0.117  0.173  0.210  0.229  0.230  0.235  0.326  0.345  0.342  0.403  0.463
  0.026 -0.013 -0.072 -0.071 -0.040  0.002 -0.066 -0.040 -0.037 -0.051 -0.053 -0.067 -0.087 -0.119 -0.048 -0.033 -0.047  0.073  0.088  0.097  0.123  0.046  0.053 -0.018 -0.045 -0.130 -0.198 -0.081 -0.031 -0.122 -0.063  0.087  0.018  0.029  0.003  0.094  0.089  0.117  0.056  0.014 -0.019 -0.235 -0.129 -0.197 -0.140 -0.166 -0.204 -0.173 -0.092 -0.072 -0.100 -0.072 -0.103 -0.246 -0.195 -0.220 -0.216 -0.247 -0.241 -0.207 -0.140 -0.140 -0.112 -0.126 -0.203 -0.105 -0.062 -0.122 -0.033 -0.003  0.006  0.022  0.018  0.096  0.038  0.119  0.166  0.155  0.137  0.185  0.163  0.233  0.333  0.173  0.347  0.445  0.655  0.299  0.322  0.321  0.282  0.075  0.139  0.198  0.213  0.282  0.176  0.123  0.041 -0.048 -0.070  0.089  0.024 -0.020  0.038  0.089  0.050  0.008  0.035  0.097  0.089  0.054  0.080  0.023 -0.057  0.021 -0.050 -0.027 -0.052 -0.126 -0.247 -0.186 -0.187 -0.275 -0.264 -0.284 -0.313 -0.194 -0.228 -0.299 -0.261 -0.318 -0.227 -0.155 -0.042  0.094  0.049 -0.110  0.148  0.160  0.008  0.037  0.144  0.144  0.029  0.025 -0.018 -0.257 -0.232  0.177  0.156 -0.213 -0.173 -0.005  0.061  0.127  0.079  0.105  0.146  0.131  0.117  0.095  0.183  0.169  0.163  0.190  0.225
  0.105  0.056  0.022 -0.016  0.048  0.086  0.026  0.044  0.069  0.067  0.007  0.001  0.026 -0.022  0.021  0.006 -0.035  0.156  0.128  0.163  0.190  0.152  0.156  0.108 -0.029 -0.036 -0.182 -0.105  0.037 -0.139 -0.204  0.010 -0.008 -0.076 -0.066  0.024 -0.011 -0.011  0.000  0.012 -0.014 -0.133 -0.154 -0.187 -0.106 -0.079 -0.110 -0.052 -0.011  0.025 -0.017  0.037 -0.024 -0.093 -0.073 -0.088 -0.116 -0.110 -0.104 -0.082 -0.031 -0.026  0.004  0.028 -0.015  0.013  0.071  0.063  0.052  0.068  0.122  0.054  0.115  0.129  0.046  0.122  0.134  0.064  0.116  0.088  0.159  0.242  0.148  0.092  0.423  0.397  0.299  0.512  0.343  0.209  0.291  0.130  0.185  0.252  0.254  0.321  0.085  0.044  0.133  0.037  0.034  0.075 -0.031 -0.018  0.027 -0.008 -0.050 -0.017 -0.020 -0.022 -0.002 -0.069  0.059 -0.026 -0.066 -0.012 -0.046 -0.073 -0.069 -0.138 -0.165 -0.122 -0.196 -0.190 -0.143 -0.208 -0.245 -0.185 -0.223 -0.200 -0.219 -0.238 -0.198 -0.215 -0.180 -0.110 -0.136 -0.228 -0.090 -0.055 -0.082 -0.098 -0.031  0.048 -0.033  0.128  0.087 -0.098 -0.086  0.194  0.165 -0.239 -0.223 -0.142 -0.068 -0.072 -0.082 -0.064 -0.023 -0.007 -0.006  0.046  0.117  0.058  0.068  0.215  0.152
  0.105  0.038  0.018 -0.008  0.039  0.083 -0.019 -0.001  0.030  0.016 -0.046 -0.033  0.023 -0.110 -0.029 -0.019 -0.095  0.110  0.119  0.162  0.207  0.115  0.120  0.015 -0.113 -0.172 -0.315 -0.247 -0.081 -0.198 -0.234 -0.037  0.034  0.058 -0.028  0.104  0.113  0.122  0.121  0.153  0.138 -0.075 -0.225 -0.255 -0.134 -0.147 -0.210 -0.129 -0.119  0.009 -0.046 -0.043 -0.054 -0.165 -0.113 -0.149 -0.165 -0.182 -0.181 -0.153 -0.090 -0.101 -0.043 -0.033 -0.083 -0.009  0.032  0.047  0.060  0.030  0.111  0.066  0.144  0.164  0.024  0.153  0.153  0.140  0.141  0.085  0.132  0.283  0.235  0.009  0.392  0.506  0.322  0.343  0.686  0.438  0.447  0.217  0.199  0.303  0.262  0.442  0.092  0.088  0.136 -0.011 -0.020  0.059 -0.066 -0.107 -0.005  0.058 -0.002  0.008  0.082  0.129  0.135 -0.005  0.059 -0.056 -0.175 -0.151 -0.200 -0.181 -0.163 -0.206 -0.221 -0.191 -0.244 -0.157 -0.193 -0.252 -0.229 -0.227 -0.178 -0.158 -0.146 -0.167 -0.142 -0.174 -0.103 -0.092 -0.079 -0.204 -0.107 -0.074 -0.108 -0.219 -0.156 -0.079 -0.143  0.057 -0.007 -0.177 -0.160  0.186  0.135 -0.175 -0.150  0.016  0.053  0.044  0.113  0.137  0.154  0.184  0.184  0.222  0.244  0.263  0.255  0.340  0.308
  0.053 -0.008 -0.026 -0.021  0.009  0.024 -0.051 -0.026 -0.016 -0.054 -0.054 -0.060 -0.053 -0.138 -0.070 -0.054 -0.077  0.001  0.042  0.034  0.078 -0.014  0.002 -0.091 -0.128 -0.224 -0.260 -0.200 -0.163 -0.152 -0.110 -0.009  0.039  0.096 -0.002  0.126  0.160  0.176  0.128  0.112  0.087 -0.139 -0.145 -0.168 -0.107 -0.132 -0.174 -0.131 -0.114 -0.049 -0.072 -0.094 -0.081 -0.187 -0.139 -0.153 -0.153 -0.172 -0.183 -0.168 -0.130 -0.143 -0.113 -0.118 -0.147 -0.084 -0.049 -0.049 -0.004 -0.007  0.042  0.052  0.065  0.132  0.064  0.122  0.136  0.136  0.121  0.110  0.080  0.179  0.221 -0.019  0.224  0.355  0.321  0.209  0.438  0.506  0.450  0.193  0.239  0.279  0.282  0.398  0.211  0.222  0.047 -0.058 -0.078  0.173  0.031 -0.032  0.054  0.156  0.082  0.086  0.150  0.189  0.192  0.066  0.041 -0.015 -0.122 -0.081 -0.139 -0.102 -0.071 -0.119 -0.231 -0.184 -0.158 -0.181 -0.246 -0.235 -0.245 -0.215 -0.200 -0.208 -0.183 -0.205 -0.167 -0.164 -0.111 -0.058 -0.055 -0.174 -0.021  0.005 -0.057 -0.115 -0.023  0.019 -0.049 -0.071 -0.121 -0.198 -0.178  0.275  0.234 -0.187 -0.159  0.099  0.147  0.149  0.188  0.210  0.239  0.253  0.217  0.224  0.246  0.263  0.229  0.215  0.256
  0.120  0.095  0.103  0.134  0.160  0.150  0.132  0.167  0.117  0.079  0.086  0.075  0.050 -0.014  0.059  0.033 -0.042  0.140  0.082  0.125  0.204  0.124  0.167  0.058 -0.112 -0.178 -0.321 -0.243 -0.155 -0.272 -0.368 -0.119 -0.098 -0.119 -0.113  0.065  0.011 -0.001 -0.028 -0.042 -0.068 -0.325 -0.298 -0.307 -0.263 -0.273 -0.215 -0.171 -0.145 -0.038 -0.071 -0.062 -0.080 -0.128 -0.077 -0.051 -0.089 -0.085 -0.139 -0.100 -0.051 -0.015  0.065  0.055 -0.001  0.016  0.103  0.085  0.054  0.060  0.194  0.120  0.066  0.097  0.064  0.106  0.050  0.001 -0.043  0.005  0.073  0.130  0.078 -0.056  0.247  0.297  0.282  0.291  0.447  0.450  0.875  0.469  0.741  0.764  0.720  0.756  0.401  0.436  0.086 -0.008  0.002  0.521  0.073  0.084  0.205  0.163 -0.058  0.072  0.107  0.019 -0.008 -0.180 -0.080 -0.085 -0.222 -0.121 -0.193 -0.117 -0.053 -0.069 -0.286 -0.272 -0.140 -0.208 -0.340 -0.275 -0.267 -0.278 -0.225 -0.240 -0.179 -0.191 -0.156 -0.132 -0.085 -0.150 -0.096 -0.209 -0.045 -0.038 -0.120 -0.154 -0.011  0.018 -0.057  0.034 -0.030 -0.074 -0.046  0.758  0.685 -0.176 -0.144  0.014  0.013 -0.030  0.047  0.012  0.050  0.065  0.055  0.051  0.126  0.097  0.078  0.167  0.127
  0.094  0.102  0.133  0.137  0.156  0.126  0.124  0.118  0.098  0.076  0.040  0.032  0.053  0.012  0.037  0.022 -0.040  0.099  0.060  0.099  0.142  0.115  0.134  0.074 -0.046 -0.070 -0.167 -0.159 -0.066 -0.155 -0.261 -0.093 -0.091 -0.153 -0.106 -0.012 -0.066 -0.093 -0.079 -0.109 -0.105 -0.184 -0.236 -0.223 -0.176 -0.194 -0.113 -0.071 -0.046 -0.009 -0.006  0.004 -0.011 -0.001  0.016  0.036  0.009  0.023 -0.017  0.005  0.023  0.034  0.073  0.081  0.075  0.058  0.103  0.129  0.077  0.047  0.136  0.081  0.057  0.028  0.026  0.008 -0.049 -0.091 -0.134 -0.097  0.001 -0.001 -0.050 -0.042  0.077  0.097  0.075  0.130  0.217  0.193  0.469  0.530  0.485  0.465  0.327  0.312  0.073  0.185  0.053  0.033  0.049  0.303  0.003  0.034  0.116  0.062 -0.044  0.016  0.013 -0.019 -0.058 -0.153 -0.076 -0.048 -0.126 -0.078 -0.124 -0.100 -0.051 -0.074 -0.154 -0.137 -0.094 -0.100 -0.148 -0.108 -0.080 -0.143 -0.089 -0.101 -0.025 -0.023  0.003  0.036  0.050 -0.056 -0.037 -0.059  0.030 -0.011 -0.106 -0.080 -0.013 -0.052 -0.077  0.059  0.021  0.037  0.045  0.387  0.329 -0.011  0.013 -0.007 -0.036 -0.085 -0.024 -0.057 -0.038 -0.044 -0.027  0.008  0.024 -0.031 -0.025  0.066 -0.016
  0.133  0.137  0.163  0.220  0.219  0.181  0.235  0.264  0.170  0.150  0.174  0.139  0.098  0.072  0.114  0.073  0.023  0.174  0.072  0.117  0.180  0.145  0.194  0.131 -0.044 -0.057 -0.210 -0.176 -0.091 -0.211 -0.376 -0.149 -0.173 -0.250 -0.163 -0.055 -0.126 -0.162 -0.160 -0.209 -0.214 -0.387 -0.275 -0.243 -0.265 -0.256 -0.111 -0.082 -0.052 -0.006 -0.009  0.032 -0.013  0.000  0.024  0.055  0.012  0.011 -0.037 -0.007  0.033  0.080  0.174  0.167  0.126  0.080  0.182  0.172  0.092  0.106  0.222  0.129  0.033  0.007  0.058  0.021 -0.075 -0.137 -0.221 -0.104  0.009 -0.037 -0.107 -0.063  0.099  0.056  0.139  0.185  0.199  0.239  0.741  0.485  0.933  0.849  0.755  0.596  0.342  0.424  0.035  0.040  0.081  0.636  0.100  0.175  0.250  0.160 -0.092  0.064  0.042 -0.104 -0.149 -0.301 -0.128 -0.091 -0.185 -0.071 -0.126 -0.026  0.041  0.035 -0.213 -0.217 -0.042 -0.165 -0.301 -0.202 -0.208 -0.225 -0.189 -0.221 -0.138 -0.138 -0.108 -0.054 -0.043 -0.155 -0.094 -0.158  0.003 -0.008 -0.099 -0.083  0.068  0.074  0.019  0.081  0.040  0.046  0.054  0.863  0.808 -0.118 -0.090 -0.047 -0.076 -0.140 -0.106 -0.160 -0.113 -0.136 -0.133 -0.118 -0.034 -0.130 -0.120 -0.002 -0.094
  0.160  0.120  0.168  0.209  0.232  0.213  0.223  0.275  0.183  0.154  0.167  0.155  0.124  0.085  0.128  0.096  0.029  0.221  0.118  0.160  0.234  0.188  0.237  0.161 -0.046 -0.076 -0.244 -0.189 -0.071 -0.231 -0.365 -0.119 -0.124 -0.194 -0.144 -0.026 -0.090 -0.127 -0.112 -0.146 -0.132 -0.308 -0.299 -0.280 -0.250 -0.245 -0.168 -0.132 -0.099 -0.014 -0.052 -0.013 -0.058 -0.067 -0.025  0.008 -0.029 -0.034 -0.094 -0.050 -0.006  0.050  0.169  0.148  0.087  0.088  0.174  0.162  0.097  0.100  0.231  0.121  0.058  0.040  0.043  0.049 -0.012 -0.068 -0.117 -0.041  0.057  0.059 -0.014 -0.034  0.190  0.171  0.198  0.252  0.303  0.279  0.764  0.465  0.849  0.954  0.802  0.729  0.316  0.306  0.069 -0.030  0.051  0.470  0.008  0.050  0.177  0.081 -0.131  0.024  0.032 -0.092 -0.125 -0.288 -0.113 -0.118 -0.215 -0.116 -0.176 -0.082 -0.008 -0.018 -0.232 -0.231 -0.097 -0.166 -0.292 -0.220 -0.234 -0.257 -0.228 -0.242 -0.165 -0.157 -0.119 -0.103 -0.085 -0.140 -0.118 -0.206 -0.045 -0.049 -0.122 -0.130  0.011  0.039 -0.025  0.119  0.070 -0.010  0.010  0.758  0.677 -0.162 -0.134 -0.051 -0.074 -0.139 -0.076 -0.132 -0.088 -0.097 -0.084 -0.058  0.015 -0.057 -0.044  0.075 -0.007
  0.139  0.085  0.107  0.165  0.168  0.162  0.182  0.242  0.145  0.115  0.171  0.148  0.097  0.070  0.102  0.063  0.016  0.144  0.066  0.106  0.165  0.110  0.151  0.083 -0.071 -0.098 -0.215 -0.145 -0.098 -0.216 -0.307 -0.084 -0.099 -0.141 -0.126  0.011 -0.052 -0.066 -0.079 -0.081 -0.099 -0.291 -0.219 -0.205 -0.235 -0.203 -0.107 -0.135 -0.118 -0.026 -0.064 -0.035 -0.080 -0.086 -0.058 -0.020 -0.054 -0.041 -0.070 -0.051 -0.016  0.035  0.137  0.117  0.047  0.035  0.126  0.079  0.029  0.058  0.173  0.087 -0.000  0.024  0.033  0.061  0.020 -0.033 -0.089  0.000  0.039  0.044 -0.013 -0.032  0.190  0.156  0.213  0.254  0.262  0.282  0.720  0.327  0.755  0.802  0.908  0.795  0.527  0.440  0.048 -0.029  0.001  0.500  0.069  0.062  0.151  0.119 -0.117  0.014  0.040 -0.077 -0.128 -0.258 -0.098 -0.141 -0.241 -0.125 -0.171 -0.066 -0.011  0.025 -0.198 -0.247 -0.047 -0.142 -0.276 -0.195 -0.211 -0.203 -0.187 -0.190 -0.153 -0.156 -0.142 -0.151 -0.129 -0.171 -0.110 -0.199 -0.084 -0.047 -0.064 -0.103  0.026  0.098  0.028  0.052  0.008 -0.027 -0.002  0.848  0.809 -0.168 -0.151 -0.031 -0.065 -0.090 -0.038 -0.097 -0.057 -0.036 -0.052 -0.058  0.037 -0.005 -0.024  0.064  0.022
  0.129  0.066  0.080  0.108  0.136  0.155  0.123  0.182  0.106  0.076  0.120  0.102  0.070  0.001  0.058  0.032 -0.030  0.126  0.093  0.130  0.195  0.103  0.136  0.031 -0.125 -0.188 -0.312 -0.201 -0.133 -0.266 -0.302 -0.066 -0.020 -0.020 -0.079  0.103  0.058  0.059  0.035  0.071  0.039 -0.203 -0.256 -0.258 -0.214 -0.203 -0.193 -0.193 -0.196 -0.040 -0.108 -0.106 -0.129 -0.179 -0.128 -0.091 -0.128 -0.108 -0.149 -0.113 -0.066 -0.016  0.081  0.054 -0.026  0.004  0.085  0.039  0.027  0.041  0.171  0.092  0.036  0.102  0.030  0.133  0.114  0.071  0.035  0.069  0.096  0.196  0.144 -0.028  0.328  0.352  0.282  0.321  0.442  0.398  0.756  0.312  0.596  0.729  0.795  0.924  0.491  0.357  0.073 -0.086 -0.059  0.339  0.000 -0.035  0.098  0.078 -0.115 -0.012  0.064  0.015 -0.031 -0.160 -0.080 -0.148 -0.277 -0.197 -0.244 -0.159 -0.091 -0.057 -0.235 -0.270 -0.120 -0.145 -0.279 -0.241 -0.229 -0.242 -0.191 -0.172 -0.148 -0.156 -0.141 -0.187 -0.136 -0.168 -0.108 -0.232 -0.142 -0.097 -0.108 -0.203 -0.088 -0.015 -0.094  0.029 -0.034 -0.107 -0.068  0.674  0.613 -0.180 -0.161  0.018  0.010 -0.021  0.083  0.043  0.077  0.114  0.108  0.082  0.158  0.187  0.151  0.197  0.222
 -0.034 -0.046 -0.056 -0.004 -0.020 -0.029  0.010  0.077  0.022 -0.024  0.088  0.096  0.033 -0.001  0.028  0.036  0.033 -0.076 -0.042 -0.080 -0.072 -0.130 -0.110 -0.143 -0.084 -0.153 -0.096 -0.058 -0.148 -0.080 -0.042 -0.012  0.019  0.055 -0.007  0.132  0.110  0.132  0.045  0.034 -0.005 -0.161 -0.063 -0.078 -0.161 -0.132 -0.075 -0.178 -0.157 -0.094 -0.111 -0.143 -0.103 -0.129 -0.118 -0.082 -0.093 -0.072 -0.079 -0.061 -0.058 -0.032  0.002 -0.047 -0.105 -0.088 -0.047 -0.136 -0.107 -0.060 -0.039 -0.009 -0.125 -0.032  0.011  0.004  0.001  0.016 -0.013  0.064 -0.006 -0.003  0.058 -0.022  0.044  0.061  0.176  0.085  0.092  0.211  0.401  0.073  0.342  0.316  0.527  0.491  0.658  0.481 -0.036 -0.040 -0.083  0.377  0.159  0.061  0.121  0.192 -0.010  0.028  0.112  0.036 -0.020 -0.035 -0.056 -0.105 -0.187 -0.109 -0.124 -0.056 -0.030  0.051 -0.126 -0.190  0.051 -0.058 -0.218 -0.111 -0.083 -0.069 -0.014 -0.035 -0.021 -0.053 -0.054 -0.062 -0.008 -0.028  0.053 -0.021  0.012  0.052  0.046 -0.020  0.056  0.086  0.044 -0.147 -0.163 -0.086 -0.048  0.562  0.572 -0.023 -0.011  0.099  0.073  0.107  0.148  0.119  0.103  0.147  0.110  0.018  0.057  0.136  0.089  0.007  0.087
  0.018  0.011  0.000  0.046  0.017  0.002  0.059  0.076  0.033  0.007  0.067  0.066  0.017 -0.028  0.023  0.015 -0.014 -0.048 -0.020 -0.028 -0.018 -0.089 -0.076 -0.130 -0.112 -0.148 -0.132 -0.090 -0.154 -0.124 -0.117 -0.030 -0.019 -0.024 -0.028  0.116  0.078  0.078 -0.006 -0.023 -0.075 -0.239 -0.116 -0.077 -0.186 -0.175 -0.029 -0.096 -0.111 -0.059 -0.045 -0.084 -0.050 -0.049 -0.030 -0.009 -0.030 -0.003 -0.022 -0.016 -0.014 -0.009  0.006  0.003 -0.019 -0.090 -0.001 -0.038 -0.077 -0.038  0.011  0.039 -0.105 -0.023  0.037 -0.009 -0.080 -0.076 -0.149 -0.055 -0.054 -0.079 -0.059 -0.069 -0.034 -0.003  0.123  0.044  0.088  0.222  0.436  0.185  0.424  0.306  0.440  0.357  0.481  0.617 -0.097 -0.032 -0.129  0.480  0.196  0.148  0.156  0.226  0.012  0.039  0.084  0.038 -0.064 -0.092 -0.110 -0.097 -0.174 -0.099 -0.116 -0.037  0.008  0.088 -0.144 -0.181  0.077 -0.052 -0.222 -0.092 -0.043 -0.053  0.022 -0.008  0.027  0.001 -0.026  0.017  0.052 -0.071  0.042  0.027  0.025  0.044  0.045 -0.014  0.056  0.062  0.039 -0.125 -0.157 -0.008  0.007  0.597  0.602  0.038  0.053  0.125  0.047  0.056  0.120  0.066  0.045  0.073  0.049 -0.039  0.022  0.042 -0.001 -0.044 -0.000
  0.034 -0.033 -0.040 -0.039  0.009 -0.019 -0.084 -0.064 -0.033 -0.035 -0.032 -0.054 -0.030  0.026  0.003 -0.016 -0.014  0.262  0.131  0.269  0.298  0.387  0.371  0.382  0.189  0.263  0.087  0.033  0.268  0.072 -0.036  0.006 -0.074 -0.144 -0.042 -0.185 -0.232 -0.261 -0.104 -0.156 -0.022  0.026 -0.109 -0.222  0.008 -0.041 -0.130 -0.071  0.003 -0.001 -0.057  0.014 -0.061 -0.109 -0.093 -0.087 -0.091 -0.105 -0.093 -0.085 -0.089 -0.060 -0.089 -0.067 -0.092  0.091 -0.032 -0.006  0.042  0.000 -0.098 -0.065  0.109 -0.056 -0.140 -0.067 -0.039 -0.046  0.092 -0.021  0.012  0.046  0.030 -0.012  0.149  0.123  0.041  0.133  0.136  0.047  0.086  0.053  0.035  0.069  0.048  0.073 -0.036 -0.097  0.791  0.676  0.641  0.060  0.028 -0.087 -0.040 -0.051 -0.006 -0.083 -0.148 -0.112 -0.085  0.019  0.108  0.009  0.059  0.068  0.065 -0.111 -0.166 -0.229 -0.047 -0.015 -0.208 -0.101  0.061 -0.043  0.014 -0.035  0.034  0.029  0.061  0.040  0.123  0.041  0.069  0.123  0.058  0.027  0.031  0.047 -0.022 -0.040 -0.038 -0.016 -0.094  0.389  0.385 -0.108 -0.095  0.015 -0.000  0.063  0.064 -0.225 -0.121 -0.127 -0.221 -0.189 -0.141 -0.176 -0.143 -0.013 -0.018 -0.122 -0.048  0.133 -0.048
 -0.001 -0.036 -0.067 -0.038 -0.032 -0.091 -0.066 -0.074 -0.055 -0.054 -0.018 -0.047 -0.032  0.039  0.009 -0.004 -0.007  0.179  0.058  0.180  0.182  0.300  0.283  0.335  0.192  0.296  0.159  0.044  0.248  0.120 -0.018 -0.031 -0.121 -0.212 -0.063 -0.240 -0.279 -0.322 -0.153 -0.230 -0.114  0.012 -0.052 -0.130  0.010 -0.021 -0.033 -0.013  0.058 -0.005 -0.032  0.049 -0.004 -0.020 -0.038 -0.024 -0.031 -0.039 -0.015 -0.009 -0.032 -0.026 -0.067 -0.036 -0.038  0.059 -0.032  0.000  0.014 -0.019 -0.123 -0.066  0.056 -0.122 -0.127 -0.098 -0.114 -0.131 -0.025 -0.081 -0.022 -0.068 -0.108 -0.017  0.021 -0.035 -0.048  0.037 -0.011 -0.058 -0.008  0.033  0.040 -0.030 -0.029 -0.086 -0.040 -0.032  0.676  0.820  0.700  0.194  0.166  0.058  0.036  0.070  0.040 -0.055 -0.120 -0.126 -0.134  0.000  0.085  0.025  0.069  0.072  0.085 -0.051 -0.113 -0.148  0.009  0.012 -0.105 -0.042  0.089  0.025  0.100  0.060  0.122  0.108  0.133  0.113  0.154  0.113  0.120  0.113  0.084  0.111  0.079  0.084  0.025  0.033  0.033  0.034 -0.018  0.321  0.341 -0.020 -0.019  0.043  0.049  0.141  0.137 -0.210 -0.130 -0.150 -0.266 -0.234 -0.209 -0.253 -0.228 -0.092 -0.105 -0.230 -0.141  0.018 -0.183
  0.001 -0.025 -0.035 -0.014 -0.004 -0.051 -0.043 -0.020 -0.021 -0.015  0.022  0.006  0.035  0.118  0.065  0.052  0.069  0.216  0.024  0.136  0.160  0.315  0.333  0.394  0.219  0.318  0.197  0.051  0.252  0.156 -0.017 -0.061 -0.142 -0.222 -0.095 -0.296 -0.317 -0.366 -0.186 -0.265 -0.090  0.042 -0.081 -0.121  0.011 -0.007 -0.040 -0.012  0.087  0.012 -0.023  0.054 -0.010 -0.030 -0.031 -0.024 -0.034 -0.041 -0.029 -0.020 -0.041  0.000 -0.029 -0.003 -0.020  0.124 -0.007  0.029  0.072  0.030 -0.112 -0.090  0.100 -0.132 -0.171 -0.126 -0.099 -0.126  0.018 -0.042  0.003 -0.074 -0.092  0.023  0.027 -0.040 -0.070  0.034 -0.020 -0.078  0.002  0.049  0.081  0.051  0.001 -0.059 -0.083 -0.129  0.641  0.700  0.806  0.181  0.110 -0.001  0.039  0.075  0.019 -0.032 -0.104 -0.137 -0.133 -0.042  0.053 -0.010  0.030  0.031  0.059 -0.070 -0.099 -0.120  0.049  0.039 -0.085  0.008  0.131  0.085  0.111  0.070  0.083  0.092  0.104  0.103  0.157  0.089  0.066  0.123  0.035  0.069  0.037  0.044  0.019  0.042 -0.003  0.033 -0.012  0.334  0.372 -0.028 -0.021  0.028  0.022  0.109  0.095 -0.232 -0.149 -0.177 -0.303 -0.276 -0.240 -0.298 -0.255 -0.087 -0.113 -0.271 -0.161  0.010 -0.223
  0.031  0.059  0.049  0.116  0.087  0.045  0.124  0.150  0.094  0.065  0.117  0.085  0.046  0.050  0.069  0.056  0.026  0.019 -0.047 -0.038 -0.002 -0.005  0.040  0.020 -0.039 -0.054 -0.099 -0.130 -0.116 -0.116 -0.234 -0.135 -0.143 -0.184 -0.127 -0.026 -0.061 -0.088 -0.119 -0.181 -0.192 -0.326 -0.158 -0.138 -0.214 -0.206 -0.063 -0.088 -0.043 -0.050 -0.034 -0.026 -0.021 -0.013 -0.008  0.018 -0.017 -0.002 -0.024 -0.006  0.008  0.036  0.066  0.062  0.040  0.004  0.070  0.049  0.011  0.031  0.073  0.072 -0.027 -0.041  0.041 -0.011 -0.062 -0.106 -0.157 -0.057 -0.004 -0.079 -0.104 -0.064  0.002 -0.029  0.089  0.075  0.059  0.173  0.521  0.303  0.636  0.470  0.500  0.339  0.377  0.480  0.060  0.194  0.181  0.717  0.313  0.307  0.316  0.336  0.047  0.129  0.118 -0.044 -0.103 -0.160 -0.076 -0.016 -0.107 -0.009 -0.049  0.039  0.081  0.088 -0.138 -0.142  0.051 -0.126 -0.236 -0.125 -0.141 -0.127 -0.119 -0.141 -0.105 -0.114 -0.098 -0.054 -0.052 -0.114 -0.061 -0.097  0.010  0.023 -0.042 -0.021  0.100  0.103  0.078 -0.041 -0.052  0.019  0.029  0.710  0.698 -0.086 -0.071  0.013  0.000 -0.058 -0.042 -0.069 -0.064 -0.077 -0.090 -0.112 -0.043 -0.099 -0.094 -0.053 -0.115
 -0.038 -0.037 -0.057 -0.025 -0.052 -0.080 -0.035 -0.028 -0.032 -0.052 -0.009 -0.023 -0.062 -0.023 -0.027 -0.022 -0.023 -0.112 -0.093 -0.133 -0.141 -0.127 -0.113 -0.089 -0.020 -0.039  0.022 -0.025 -0.071 -0.007  0.007 -0.027 -0.027 -0.023 -0.044  0.023  0.047  0.031 -0.004 -0.034 -0.053 -0.088  0.037  0.023 -0.030 -0.023 -0.001 -0.046 -0.024 -0.060 -0.043 -0.065 -0.029 -0.047 -0.059 -0.047 -0.049 -0.023 -0.020 -0.018 -0.038 -0.037 -0.062 -0.062 -0.077 -0.084 -0.078 -0.107 -0.094 -0.066 -0.106 -0.003 -0.080 -0.048  0.016 -0.016  0.017  0.015  0.003  0.062  0.027 -0.030  0.004 -0.017 -0.044 -0.043  0.024 -0.031 -0.066  0.031  0.073  0.003  0.100  0.008  0.069  0.000  0.159  0.196  0.028  0.166  0.110  0.313  0.378  0.251  0.181  0.274  0.171  0.140  0.112  0.043  0.027  0.081  0.033  0.080  0.046  0.062  0.050  0.110  0.109  0.104  0.021  0.031  0.097 -0.043 -0.054 -0.024 -0.066 -0.027 -0.069 -0.068 -0.085 -0.091 -0.085 -0.065 -0.083 -0.022 -0.037 -0.060 -0.021  0.015  0.002  0.004  0.053  0.052  0.055 -0.120 -0.102 -0.040 -0.026  0.177  0.194 -0.080 -0.081  0.059  0.064  0.027  0.035  0.053  0.037  0.043  0.025 -0.023  0.004  0.032  0.019 -0.060 -0.027
 -0.091  0.006 -0.043 -0.011 -0.020 -0.031  0.035  0.010  0.030  0.040  0.017  0.012 -0.026  0.007  0.006 -0.000 -0.012 -0.089 -0.099 -0.118 -0.123 -0.122 -0.105 -0.076 -0.014 -0.036 -0.027 -0.042 -0.070 -0.053 -0.100 -0.103 -0.101 -0.108 -0.065 -0.021 -0.011 -0.024 -0.053 -0.067 -0.143 -0.186  0.040  0.047 -0.015 -0.009  0.031  0.062  0.042 -0.006  0.024  0.062  0.060  0.109  0.073  0.082  0.071  0.083  0.086  0.087  0.090  0.072  0.054  0.065  0.088  0.010  0.036  0.037 -0.012  0.005  0.042  0.089 -0.019  0.026  0.113  0.086  0.024 -0.013 -0.102 -0.038 -0.020 -0.069 -0.099 -0.083 -0.049 -0.096 -0.020 -0.018 -0.107 -0.032  0.084  0.034  0.175  0.050  0.062 -0.035  0.061  0.148 -0.087  0.058 -0.001  0.307  0.251  0.499  0.269  0.199  0.146  0.230  0.154 -0.002  0.033  0.005  0.005  0.191  0.121  0.127  0.090  0.208  0.190  0.125 -0.012  0.042  0.087 -0.106 -0.115 -0.089 -0.174 -0.072 -0.179 -0.186 -0.222 -0.221 -0.217 -0.131 -0.154 -0.157 -0.117 -0.139 -0.020 -0.026 -0.044  0.013  0.099  0.076  0.104 -0.117 -0.104  0.107  0.091  0.198  0.207 -0.201 -0.192  0.037  0.033  0.009 -0.013  0.011  0.019  0.015 -0.015 -0.096 -0.044 -0.024 -0.050 -0.099 -0.075
 -0.048  0.023  0.038  0.084  0.088  0.057  0.075  0.111  0.106  0.069  0.076  0.078  0.048  0.025  0.052  0.067  0.032 -0.034 -0.049 -0.099 -0.070 -0.083 -0.032 -0.050 -0.049 -0.096 -0.114 -0.085 -0.134 -0.095 -0.191 -0.162 -0.114 -0.115 -0.133 -0.054  0.000 -0.034 -0.059 -0.103 -0.132 -0.211 -0.084 -0.101 -0.118 -0.129 -0.091 -0.088 -0.054 -0.064 -0.046 -0.040 -0.024 -0.020 -0.006  0.009 -0.003 -0.002 -0.021  0.002  0.000  0.025  0.036  0.019 -0.000 -0.003  0.028  0.031 -0.001  0.023  0.057  0.081 -0.010  0.008  0.058  0.017 -0.019 -0.031 -0.084 -0.056  0.004 -0.044 -0.061 -0.023  0.014 -0.017  0.038  0.027 -0.005  0.054  0.205  0.116  0.250  0.177  0.151  0.098  0.121  0.156 -0.040  0.036  0.039  0.316  0.181  0.269  0.490  0.270  0.127  0.332  0.287  0.099  0.138  0.006  0.021  0.058 -0.029  0.009 -0.041  0.055  0.068  0.047 -0.081 -0.073  0.026 -0.074 -0.165 -0.095 -0.129 -0.090 -0.115 -0.140 -0.123 -0.130 -0.098 -0.050 -0.029 -0.076 -0.035 -0.066  0.065  0.023 -0.067  0.012  0.065 -0.001  0.004 -0.099 -0.103  0.010  0.021  0.248  0.234 -0.101 -0.082  0.006  0.048  0.003 -0.015  0.017  0.015 -0.023 -0.036 -0.050 -0.040 -0.063 -0.049 -0.041 -0.048
 -0.083 -0.066 -0.093 -0.025 -0.069 -0.077 -0.054 -0.006 -0.011 -0.039  0.026  0.034  0.028 -0.015  0.019  0.057  0.067 -0.128 -0.118 -0.195 -0.179 -0.186 -0.137 -0.144 -0.080 -0.132 -0.065 -0.123 -0.164  0.010 -0.035 -0.075 -0.003  0.037 -0.020  0.046  0.115  0.073  0.043 -0.040 -0.038 -0.138 -0.072 -0.026 -0.100 -0.101 -0.062 -0.091 -0.036 -0.091 -0.078 -0.086 -0.053 -0.121 -0.124 -0.122 -0.123 -0.123 -0.105 -0.074 -0.075 -0.105 -0.086 -0.118 -0.147 -0.088 -0.082 -0.094 -0.058 -0.038 -0.084 -0.009 -0.064 -0.038  0.016  0.005  0.009  0.037 -0.044  0.057 -0.002 -0.046  0.019 -0.003 -0.043  0.010  0.089 -0.008  0.058  0.156  0.163  0.062  0.160  0.081  0.119  0.078  0.192  0.226 -0.051  0.070  0.075  0.336  0.274  0.199  0.270  0.598  0.353  0.331  0.398  0.363  0.308  0.175  0.010  0.021 -0.140 -0.112 -0.157 -0.055 -0.017  0.006 -0.112 -0.136  0.028 -0.033 -0.157 -0.089 -0.113 -0.052 -0.086 -0.100 -0.106 -0.127 -0.123 -0.091 -0.066 -0.014 -0.014 -0.054  0.052  0.074  0.054  0.050  0.085  0.098  0.080 -0.197 -0.180 -0.128 -0.109  0.219  0.227 -0.096 -0.090  0.150  0.192  0.139  0.133  0.200  0.179  0.125  0.102  0.083  0.062  0.078  0.082 -0.019 -0.003
 -0.084 -0.085 -0.122 -0.078 -0.109 -0.112 -0.116 -0.113 -0.074 -0.077 -0.077 -0.072 -0.063 -0.065 -0.087 -0.041  0.000 -0.194 -0.169 -0.239 -0.236 -0.224 -0.201 -0.169 -0.036 -0.102  0.008 -0.043 -0.128  0.061  0.079 -0.045 -0.002  0.069  0.009 -0.003  0.077  0.048  0.060 -0.013  0.003 -0.049  0.041  0.047  0.017 -0.003 -0.024 -0.023 -0.003 -0.082 -0.041 -0.056 -0.038 -0.093 -0.096 -0.096 -0.081 -0.089 -0.081 -0.071 -0.090 -0.117 -0.139 -0.135 -0.147 -0.084 -0.120 -0.121 -0.052 -0.040 -0.139 -0.039 -0.038 -0.025  0.001 -0.012  0.015  0.069 -0.013  0.090 -0.002 -0.049  0.053  0.008 -0.044  0.011  0.050 -0.050 -0.002  0.082 -0.058 -0.044 -0.092 -0.131 -0.117 -0.115 -0.010  0.012 -0.006  0.040  0.019  0.047  0.171  0.146  0.127  0.353  0.565  0.389  0.320  0.407  0.476  0.399  0.149  0.204  0.039  0.024 -0.028  0.021  0.040  0.013 -0.043 -0.017  0.045 -0.031 -0.070 -0.045 -0.100 -0.021 -0.100 -0.120 -0.139 -0.142 -0.137 -0.065 -0.072  0.034 -0.011 -0.042  0.066  0.088  0.052  0.068  0.066  0.081  0.069 -0.215 -0.185 -0.107 -0.099 -0.074 -0.067 -0.114 -0.113  0.106  0.174  0.155  0.082  0.183  0.194  0.140  0.090  0.115  0.074  0.085  0.085 -0.023  0.028
 -0.066 -0.024 -0.027 -0.010 -0.009 -0.007 -0.025 -0.008  0.038  0.004 -0.009  0.019  0.003 -0.023 -0.027  0.025  0.036 -0.201 -0.208 -0.314 -0.276 -0.255 -0.188 -0.168 -0.061 -0.156 -0.068 -0.109 -0.244 -0.027 -0.114 -0.210 -0.123 -0.050 -0.086 -0.083  0.034  0.037  0.052 -0.059 -0.039 -0.125  0.019  0.042  0.024 -0.012 -0.029  0.020  0.043 -0.069  0.001  0.027  0.008 -0.018 -0.024 -0.020 -0.013 -0.027 -0.018 -0.012 -0.031 -0.032 -0.042 -0.051 -0.060 -0.005 -0.022 -0.010 -0.016  0.027 -0.012  0.038  0.022  0.011  0.064  0.021  0.028  0.026 -0.034  0.033  0.004 -0.065 -0.002  0.004 -0.031 -0.012  0.008 -0.017  0.008  0.086  0.072  0.016  0.064  0.024  0.014 -0.012  0.028  0.039 -0.083 -0.055 -0.032  0.129  0.140  0.230  0.332  0.331  0.389  0.653  0.520  0.355  0.547  0.289  0.124  0.174  0.027 -0.007 -0.056  0.050  0.061  0.011 -0.051 -0.001  0.026 -0.032 -0.088 -0.047 -0.171 -0.086 -0.216 -0.215 -0.244 -0.224 -0.200 -0.141 -0.179 -0.063 -0.137 -0.148  0.024 -0.003 -0.032  0.060  0.068  0.069  0.103 -0.274 -0.243 -0.033 -0.034  0.058  0.048 -0.230 -0.224  0.082  0.160  0.108  0.048  0.128  0.156  0.109  0.035  0.072  0.048  0.037  0.036 -0.034 -0.031
 -0.085 -0.064 -0.049 -0.011 -0.006 -0.010 -0.035  0.015  0.039 -0.028  0.004  0.051  0.026 -0.044 -0.009  0.055  0.045 -0.272 -0.195 -0.344 -0.321 -0.341 -0.287 -0.289 -0.134 -0.261 -0.139 -0.175 -0.312 -0.031 -0.082 -0.177 -0.004  0.090 -0.001  0.065  0.190  0.186  0.131  0.067  0.016 -0.056 -0.006  0.002 -0.045 -0.042 -0.077 -0.094 -0.046 -0.107 -0.086 -0.077 -0.033 -0.096 -0.088 -0.106 -0.098 -0.118 -0.094 -0.059 -0.066 -0.076 -0.070 -0.098 -0.130 -0.059 -0.053 -0.065 -0.054 -0.003 -0.023  0.032 -0.029  0.031  0.086  0.049  0.055  0.071  0.003  0.061 -0.002 -0.003  0.066 -0.025 -0.034  0.030  0.035 -0.020  0.082  0.150  0.107  0.013  0.042  0.032  0.040  0.064  0.112  0.084 -0.148 -0.120 -0.104  0.118  0.112  0.154  0.287  0.398  0.320  0.520  0.668  0.469  0.573  0.270  0.067  0.073 -0.118 -0.146 -0.205 -0.073 -0.051 -0.045 -0.119 -0.118 -0.012 -0.004 -0.148 -0.098 -0.157 -0.105 -0.151 -0.154 -0.161 -0.166 -0.148 -0.121 -0.115 -0.036 -0.073 -0.114  0.029  0.009 -0.022  0.008  0.035  0.019  0.055 -0.366 -0.346 -0.114 -0.098  0.062  0.057 -0.162 -0.147  0.195  0.285  0.208  0.213  0.296  0.294  0.243  0.182  0.153  0.109  0.179  0.149  0.025  0.091
 -0.080 -0.103 -0.097 -0.048 -0.074 -0.068 -0.107 -0.073 -0.050 -0.065 -0.060 -0.042 -0.040 -0.106 -0.067 -0.017 -0.017 -0.193 -0.101 -0.191 -0.191 -0.243 -0.220 -0.248 -0.137 -0.224 -0.134 -0.140 -0.207 -0.005  0.048 -0.017  0.077  0.158  0.051  0.119  0.203  0.180  0.151  0.085  0.061 -0.015 -0.047 -0.012 -0.035 -0.048 -0.080 -0.090 -0.077 -0.094 -0.081 -0.101 -0.067 -0.158 -0.144 -0.157 -0.140 -0.158 -0.135 -0.118 -0.112 -0.171 -0.150 -0.159 -0.201 -0.120 -0.115 -0.122 -0.063 -0.031 -0.076 -0.015 -0.033  0.036  0.036  0.062  0.088  0.163  0.039  0.088 -0.013  0.028  0.132  0.009 -0.004  0.115  0.097 -0.022  0.129  0.189  0.019 -0.019 -0.104 -0.092 -0.077  0.015  0.036  0.038 -0.112 -0.126 -0.137 -0.044  0.043 -0.002  0.099  0.363  0.407  0.355  0.469  0.720  0.641  0.427  0.092  0.042 -0.120 -0.167 -0.227 -0.116 -0.104 -0.086 -0.137 -0.144 -0.053 -0.002 -0.130 -0.104 -0.110 -0.073 -0.085 -0.094 -0.091 -0.102 -0.100 -0.079 -0.040  0.024  0.005 -0.052  0.062  0.054  0.018  0.015 -0.002 -0.026 -0.019 -0.256 -0.254 -0.183 -0.166 -0.089 -0.093 -0.086 -0.076  0.218  0.298  0.213  0.237  0.347  0.357  0.274  0.221  0.254  0.180  0.236  0.222  0.068  0.158
 -0.046 -0.098 -0.086 -0.079 -0.067 -0.063 -0.141 -0.111 -0.053 -0.096 -0.099 -0.095 -0.098 -0.166 -0.148 -0.061 -0.060 -0.295 -0.184 -0.323 -0.304 -0.339 -0.298 -0.308 -0.148 -0.286 -0.151 -0.159 -0.290 -0.021  0.009 -0.116  0.016  0.151  0.019  0.031  0.191  0.203  0.207  0.130  0.096  0.011  0.046  0.035  0.054  0.011 -0.084 -0.029 -0.026 -0.095 -0.036 -0.025 -0.037 -0.119 -0.101 -0.129 -0.101 -0.139 -0.120 -0.118 -0.133 -0.161 -0.187 -0.183 -0.193 -0.116 -0.120 -0.111 -0.071 -0.037 -0.075  0.001  0.033  0.079  0.077  0.077  0.113  0.143  0.092  0.126  0.019  0.076  0.169 -0.006  0.035  0.133  0.089 -0.002  0.135  0.192 -0.008 -0.058 -0.149 -0.125 -0.128 -0.031 -0.020 -0.064 -0.085 -0.134 -0.133 -0.103  0.027  0.033  0.138  0.308  0.476  0.547  0.573  0.641  0.938  0.614  0.328  0.208  0.042 -0.011 -0.102 -0.028 -0.045 -0.116 -0.116 -0.053 -0.092 -0.064 -0.127 -0.133 -0.220 -0.153 -0.231 -0.227 -0.243 -0.239 -0.205 -0.173 -0.180 -0.011 -0.101 -0.173  0.018  0.014 -0.031 -0.009  0.001  0.013  0.021 -0.360 -0.346 -0.169 -0.159 -0.148 -0.161 -0.244 -0.231  0.146  0.335  0.222  0.203  0.324  0.363  0.300  0.210  0.258  0.187  0.262  0.227  0.103  0.189
 -0.093 -0.142 -0.140 -0.132 -0.132 -0.151 -0.202 -0.188 -0.140 -0.170 -0.151 -0.149 -0.162 -0.165 -0.189 -0.117 -0.091 -0.298 -0.174 -0.279 -0.299 -0.304 -0.302 -0.263 -0.067 -0.146  0.006 -0.038 -0.162  0.056  0.158 -0.017  0.046  0.163  0.046  0.019  0.151  0.164  0.169  0.115  0.121  0.113  0.126  0.111  0.120  0.062 -0.024 -0.009 -0.032 -0.102 -0.042 -0.055 -0.048 -0.118 -0.105 -0.118 -0.083 -0.109 -0.096 -0.110 -0.137 -0.163 -0.215 -0.215 -0.214 -0.142 -0.200 -0.215 -0.136 -0.107 -0.211 -0.072 -0.040 -0.004  0.012  0.005  0.059  0.121  0.109  0.122 -0.016  0.055  0.166 -0.020 -0.027  0.076  0.054 -0.069 -0.005  0.066 -0.180 -0.153 -0.301 -0.288 -0.258 -0.160 -0.035 -0.092  0.019  0.000 -0.042 -0.160  0.081  0.005  0.006  0.175  0.399  0.289  0.270  0.427  0.614  0.700  0.389  0.253  0.206  0.134  0.085  0.079  0.038 -0.021  0.018  0.077  0.005 -0.020 -0.022 -0.050 -0.097 -0.059 -0.101 -0.099 -0.117 -0.120 -0.092 -0.089 -0.093  0.078 -0.012 -0.067  0.034  0.047 -0.004  0.010  0.002 -0.007 -0.033 -0.284 -0.254 -0.155 -0.141 -0.270 -0.260 -0.115 -0.112  0.095  0.251  0.181  0.139  0.234  0.262  0.235  0.177  0.193  0.126  0.216  0.195  0.042  0.152
  0.033 -0.019 -0.028 -0.056 -0.051 -0.067 -0.105 -0.131 -0.101 -0.122 -0.109 -0.207 -0.195 -0.212 -0.218 -0.163 -0.171 -0.189 -0.056 -0.145 -0.157 -0.169 -0.174 -0.151 -0.070 -0.118 -0.089 -0.071 -0.115 -0.068 -0.047 -0.075 -0.054  0.009 -0.058 -0.086  0.015  0.055  0.103  0.109  0.105  0.062  0.104  0.082  0.136  0.078  0.016  0.098  0.042 -0.026  0.040  0.077  0.025 -0.008 -0.008 -0.024  0.007 -0.042 -0.027 -0.059 -0.089 -0.093 -0.144 -0.090 -0.086 -0.135 -0.099 -0.089 -0.078 -0.062 -0.088  0.004  0.030  0.039  0.072  0.050  0.073  0.079  0.101  0.056  0.030  0.125  0.063 -0.051  0.102  0.117  0.080  0.059  0.059  0.041 -0.080 -0.076 -0.128 -0.113 -0.098 -0.080 -0.056 -0.110  0.108  0.085  0.053 -0.076  0.033  0.005  0.021  0.010  0.149  0.124  0.067  0.092  0.328  0.389  0.732  0.320  0.282  0.282  0.199  0.137  0.098 -0.037  0.014  0.099 -0.086 -0.139 -0.027 -0.105 -0.176 -0.122 -0.203 -0.164 -0.197 -0.189 -0.145 -0.163 -0.207 -0.066 -0.132 -0.189 -0.040 -0.026 -0.055 -0.045  0.024  0.065 -0.000 -0.161 -0.158 -0.066 -0.073 -0.122 -0.120 -0.227 -0.219 -0.100  0.106 -0.007 -0.060 -0.002  0.056  0.049 -0.003  0.055  0.066  0.095  0.084  0.091  0.093
 -0.032 -0.040 -0.046 -0.063 -0.051 -0.067 -0.069 -0.104 -0.060 -0.062 -0.102 -0.151 -0.157 -0.148 -0.158 -0.126 -0.132 -0.138 -0.085 -0.124 -0.117 -0.122 -0.126 -0.103 -0.036 -0.098 -0.055 -0.059 -0.095 -0.065 -0.056 -0.076 -0.067 -0.034 -0.058 -0.039  0.007  0.018  0.025  0.054 -0.014 -0.025  0.091  0.083  0.113  0.024  0.003  0.098  0.036 -0.024  0.034  0.052  0.024  0.046  0.039  0.021  0.043  0.012  0.023 -0.005 -0.013 -0.032 -0.100 -0.056 -0.026 -0.066 -0.070 -0.039 -0.048 -0.034 -0.023  0.078  0.038  0.068  0.108  0.125  0.111  0.094  0.063  0.049  0.034  0.038  0.034 -0.081  0.023  0.021  0.023 -0.026 -0.056 -0.015 -0.085 -0.048 -0.091 -0.118 -0.141 -0.148 -0.105 -0.097  0.009  0.025 -0.010 -0.016  0.080  0.191  0.058  0.021  0.204  0.174  0.073  0.042  0.208  0.253  0.320  0.603  0.373  0.323  0.197  0.267  0.239  0.069  0.103  0.227  0.012 -0.130  0.022 -0.050 -0.179 -0.085 -0.227 -0.207 -0.255 -0.240 -0.218 -0.158 -0.224 -0.109 -0.146 -0.183 -0.047 -0.034 -0.043  0.010  0.058  0.085  0.064 -0.131 -0.125 -0.002 -0.017 -0.109 -0.112 -0.259 -0.255 -0.062  0.030  0.016 -0.047 -0.013  0.054  0.057  0.017  0.002  0.032  0.055  0.044  0.008  0.042
  0.023 -0.008 -0.022 -0.054 -0.056 -0.085 -0.062 -0.136 -0.110 -0.114 -0.151 -0.226 -0.255 -0.168 -0.227 -0.240 -0.172 -0.161 -0.053 -0.118 -0.128 -0.105 -0.123 -0.071  0.009 -0.013  0.039  0.035 -0.033 -0.033  0.010  0.001 -0.083 -0.118 -0.039 -0.098 -0.071 -0.060 -0.027 -0.058 -0.107 -0.019  0.159  0.117  0.183  0.085  0.048  0.183  0.127  0.014  0.084  0.157  0.068  0.152  0.136  0.129  0.170  0.141  0.133  0.070  0.028  0.040 -0.068  0.022  0.063 -0.068 -0.057 -0.037 -0.064 -0.035 -0.053  0.039  0.049  0.027  0.094  0.039  0.051  0.075  0.069 -0.034 -0.015  0.035 -0.035 -0.084 -0.060 -0.063 -0.057 -0.066 -0.175 -0.122 -0.222 -0.126 -0.185 -0.215 -0.241 -0.277 -0.187 -0.174  0.059  0.069  0.030 -0.107  0.046  0.121 -0.029 -0.140  0.039  0.027 -0.118 -0.120  0.042  0.206  0.282  0.373  0.807  0.710  0.666  0.539  0.458  0.128  0.193  0.433  0.027 -0.194  0.048 -0.049 -0.195 -0.104 -0.252 -0.249 -0.282 -0.248 -0.202 -0.152 -0.216 -0.056 -0.137 -0.188 -0.009  0.007 -0.070  0.030  0.129  0.122  0.088 -0.091 -0.071  0.114  0.082 -0.214 -0.209 -0.267 -0.263 -0.166 -0.055 -0.073 -0.136 -0.127 -0.063 -0.040 -0.052 -0.063 -0.044 -0.020 -0.028 -0.043 -0.041
  0.055  0.044  0.024 -0.026 -0.027 -0.040 -0.026 -0.102 -0.074 -0.079 -0.122 -0.184 -0.215 -0.143 -0.180 -0.207 -0.135 -0.125 -0.040 -0.106 -0.104 -0.093 -0.096 -0.057  0.014 -0.035  0.008  0.014 -0.037 -0.038  0.001  0.029 -0.075 -0.114 -0.033 -0.048 -0.042 -0.019 -0.041 -0.088 -0.156 -0.138  0.132  0.045  0.098  0.025 -0.007  0.119  0.116 -0.007  0.075  0.149  0.063  0.109  0.110  0.097  0.127  0.081  0.068  0.029  0.007  0.027 -0.056  0.021  0.054 -0.060 -0.039 -0.043 -0.047 -0.018 -0.022  0.036  0.045  0.046  0.111  0.051  0.057  0.081  0.061 -0.002  0.003  0.048 -0.015 -0.049 -0.003 -0.029  0.021 -0.012 -0.151 -0.081 -0.121 -0.078 -0.071 -0.116 -0.125 -0.197 -0.109 -0.099  0.068  0.072  0.031 -0.009  0.062  0.127  0.009 -0.112  0.024 -0.007 -0.146 -0.167 -0.011  0.134  0.282  0.323  0.710  0.889  0.721  0.465  0.392  0.067  0.036  0.225 -0.067 -0.317 -0.112 -0.186 -0.310 -0.173 -0.303 -0.344 -0.354 -0.352 -0.269 -0.173 -0.196 -0.015 -0.110 -0.194  0.071  0.094 -0.060  0.085  0.233  0.209  0.145 -0.086 -0.079  0.071  0.044 -0.078 -0.078 -0.316 -0.293 -0.173 -0.038 -0.029 -0.145 -0.115 -0.064 -0.040 -0.070 -0.086 -0.029 -0.025 -0.054 -0.042 -0.026
  0.037  0.018 -0.009 -0.031 -0.047 -0.071 -0.028 -0.103 -0.086 -0.085 -0.107 -0.164 -0.192 -0.088 -0.165 -0.191 -0.091 -0.128 -0.066 -0.135 -0.146 -0.097 -0.105 -0.034  0.049  0.035  0.090  0.076  0.002  0.014  0.040  0.020 -0.062 -0.119 -0.019 -0.084 -0.077 -0.058 -0.065 -0.107 -0.131 -0.040  0.166  0.110  0.149  0.087  0.052  0.157  0.136  0.019  0.079  0.149  0.070  0.146  0.135  0.138  0.155  0.149  0.121  0.077  0.044  0.076 -0.002  0.069  0.103 -0.021 -0.022 -0.008 -0.037 -0.013 -0.046 -0.004  0.029 -0.019  0.039 -0.032 -0.019  0.022  0.026 -0.022 -0.028 -0.010 -0.068 -0.049 -0.058 -0.092 -0.050 -0.046 -0.200 -0.139 -0.193 -0.124 -0.126 -0.176 -0.171 -0.244 -0.124 -0.116  0.065  0.085  0.059 -0.049  0.050  0.090 -0.041 -0.157 -0.028 -0.056 -0.205 -0.227 -0.102  0.085  0.199  0.197  0.666  0.721  0.827  0.486  0.390  0.145  0.158  0.288  0.015 -0.164 -0.006 -0.094 -0.180 -0.086 -0.190 -0.207 -0.229 -0.220 -0.171 -0.124 -0.154 -0.004 -0.090 -0.135  0.016  0.048 -0.047  0.037  0.145  0.151  0.090 -0.073 -0.046  0.137  0.112 -0.133 -0.123 -0.205 -0.197 -0.170 -0.082 -0.072 -0.173 -0.161 -0.129 -0.091 -0.108 -0.117 -0.084 -0.092 -0.095 -0.075 -0.085
  0.034 -0.001 -0.021  0.010 -0.017 -0.050  0.017 -0.038 -0.054 -0.054 -0.037 -0.121 -0.175 -0.093 -0.136 -0.157 -0.124 -0.170 -0.096 -0.164 -0.168 -0.163 -0.158 -0.119 -0.026 -0.069  0.004  0.005 -0.099 -0.083 -0.047 -0.048 -0.127 -0.123 -0.073 -0.106 -0.066 -0.050 -0.053 -0.084 -0.126 -0.113  0.135  0.135  0.093  0.059  0.088  0.140  0.098  0.022  0.096  0.118  0.061  0.159  0.131  0.159  0.170  0.173  0.147  0.110  0.072  0.091  0.029  0.087  0.111 -0.050 -0.013 -0.030 -0.062 -0.015 -0.016  0.068 -0.014 -0.006  0.099  0.043  0.038  0.012  0.020 -0.013 -0.004 -0.004 -0.056 -0.065 -0.075 -0.087 -0.027 -0.073 -0.181 -0.102 -0.117 -0.100 -0.026 -0.082 -0.066 -0.159 -0.056 -0.037 -0.111 -0.051 -0.070  0.039  0.110  0.208  0.055 -0.055  0.021  0.050 -0.073 -0.116 -0.028  0.079  0.137  0.267  0.539  0.465  0.486  0.762  0.599  0.458  0.328  0.364  0.196 -0.098 -0.035 -0.098 -0.234 -0.131 -0.271 -0.264 -0.302 -0.273 -0.250 -0.205 -0.271 -0.138 -0.172 -0.245 -0.070 -0.035 -0.067 -0.017  0.109  0.129  0.109 -0.159 -0.142  0.157  0.136 -0.031 -0.022 -0.303 -0.296 -0.077 -0.065 -0.062 -0.101 -0.115 -0.057 -0.040 -0.067 -0.117 -0.063 -0.035 -0.030 -0.090 -0.079
  0.066  0.045  0.031  0.040 -0.005  0.003  0.066 -0.012 -0.053 -0.032 -0.036 -0.115 -0.163 -0.086 -0.112 -0.135 -0.105 -0.154 -0.131 -0.169 -0.161 -0.168 -0.153 -0.128 -0.052 -0.091 -0.025 -0.053 -0.139 -0.100 -0.053 -0.069 -0.113 -0.088 -0.066 -0.073 -0.037 -0.022 -0.032 -0.063 -0.047 -0.126  0.054  0.080  0.031  0.014  0.040  0.080  0.046  0.004  0.071  0.049  0.028  0.115  0.105  0.137  0.141  0.146  0.115  0.080  0.052  0.079  0.055  0.100  0.104 -0.054  0.011  0.001 -0.042 -0.013  0.022  0.063 -0.006  0.033  0.103  0.025  0.024  0.013  0.001  0.012  0.034  0.013 -0.033 -0.057 -0.053 -0.079 -0.052 -0.069 -0.163 -0.071 -0.053 -0.051  0.041 -0.008 -0.011 -0.091 -0.030  0.008 -0.166 -0.113 -0.099  0.081  0.109  0.190  0.068 -0.017  0.040  0.061 -0.051 -0.104 -0.045  0.038  0.098  0.239  0.458  0.392  0.390  0.599  0.751  0.583  0.261  0.402  0.359 -0.052 -0.067 -0.025 -0.199 -0.119 -0.274 -0.250 -0.288 -0.237 -0.232 -0.189 -0.277 -0.186 -0.205 -0.246 -0.125 -0.087 -0.084 -0.044  0.039  0.073  0.080 -0.173 -0.159  0.131  0.111  0.031  0.033 -0.299 -0.294 -0.037 -0.058 -0.064 -0.077 -0.095 -0.063 -0.043 -0.066 -0.102 -0.037 -0.041 -0.044 -0.097 -0.057
  0.015  0.001 -0.040  0.030 -0.062 -0.045  0.051 -0.004 -0.094 -0.054  0.051 -0.046 -0.105 -0.001 -0.050 -0.082 -0.058 -0.167 -0.189 -0.204 -0.200 -0.182 -0.170 -0.121 -0.039 -0.044  0.031 -0.024 -0.147 -0.064 -0.039 -0.126 -0.128 -0.053 -0.072 -0.099 -0.061 -0.062 -0.044 -0.033  0.023 -0.001  0.047  0.155  0.020  0.032  0.120  0.065  0.003  0.017  0.063 -0.010 -0.005  0.119  0.098  0.172  0.163  0.205  0.165  0.138  0.083  0.120  0.105  0.138  0.130 -0.059  0.016 -0.017 -0.072 -0.049 -0.037  0.002 -0.081 -0.045  0.007 -0.038 -0.063 -0.097 -0.106 -0.031 -0.048 -0.118 -0.116 -0.063 -0.160 -0.179 -0.126 -0.138 -0.206 -0.119 -0.069 -0.074  0.035 -0.018  0.025 -0.057  0.051  0.088 -0.229 -0.148 -0.120  0.088  0.104  0.125  0.047  0.006  0.013  0.011 -0.045 -0.086 -0.116 -0.021 -0.037  0.069  0.128  0.067  0.145  0.458  0.583  0.850  0.484  0.300  0.586  0.322  0.108  0.183  0.103  0.077  0.019  0.080  0.032  0.101  0.017 -0.022 -0.136 -0.179 -0.142 -0.067 -0.184 -0.155 -0.021 -0.071 -0.084 -0.054  0.010 -0.185 -0.149  0.196  0.192  0.068  0.081 -0.015 -0.040  0.015 -0.119 -0.091 -0.065 -0.118 -0.110 -0.082 -0.085 -0.130 -0.082 -0.064 -0.058 -0.164 -0.107
 -0.099 -0.105 -0.146 -0.096 -0.173 -0.199 -0.099 -0.157 -0.197 -0.155 -0.033 -0.106 -0.143 -0.004 -0.086 -0.112 -0.075 -0.137 -0.145 -0.151 -0.170 -0.070 -0.080  0.016  0.046  0.106  0.166  0.069 -0.013  0.033 -0.013 -0.121 -0.108 -0.077 -0.102 -0.196 -0.151 -0.154 -0.063  0.033  0.067  0.301  0.160  0.298  0.212  0.208  0.260  0.247  0.104  0.106  0.161  0.116  0.044  0.200  0.150  0.209  0.229  0.268  0.255  0.190  0.095  0.126  0.043  0.117  0.141 -0.040 -0.018  0.020 -0.056 -0.084 -0.111 -0.041 -0.012 -0.095 -0.074 -0.042 -0.060 -0.108 -0.065 -0.077 -0.079 -0.152 -0.190 -0.067 -0.205 -0.228 -0.247 -0.165 -0.221 -0.231 -0.286 -0.154 -0.213 -0.232 -0.198 -0.235 -0.126 -0.144 -0.047  0.009  0.049 -0.138  0.021 -0.012 -0.081 -0.112 -0.043 -0.051 -0.119 -0.137 -0.116  0.018  0.014  0.103  0.193  0.036  0.158  0.328  0.261  0.484  0.728  0.454  0.374  0.489  0.535  0.433  0.385  0.281  0.230  0.355  0.251  0.345  0.219  0.092 -0.079 -0.117 -0.121  0.050 -0.234 -0.230  0.024 -0.058 -0.180 -0.133 -0.047 -0.052  0.010  0.240  0.222 -0.216 -0.193  0.170  0.106 -0.106 -0.187 -0.174 -0.151 -0.190 -0.178 -0.134 -0.116 -0.114 -0.119 -0.109 -0.086 -0.129 -0.148
 -0.013 -0.051 -0.085 -0.097 -0.149 -0.149 -0.095 -0.183 -0.184 -0.145 -0.118 -0.177 -0.205 -0.082 -0.151 -0.166 -0.124 -0.121 -0.111 -0.117 -0.135 -0.057 -0.074  0.002  0.039  0.081  0.134  0.059 -0.002  0.002 -0.004 -0.057 -0.085 -0.087 -0.077 -0.153 -0.110 -0.111 -0.031 -0.007  0.029  0.181  0.141  0.196  0.193  0.150  0.150  0.202  0.103  0.070  0.130  0.111  0.038  0.157  0.123  0.153  0.190  0.197  0.194  0.118  0.040  0.062 -0.021  0.053  0.083 -0.063 -0.034  0.008 -0.048 -0.078 -0.077 -0.003  0.031 -0.026  0.005 -0.015  0.004 -0.008  0.033 -0.041 -0.006 -0.024 -0.084 -0.058 -0.119 -0.134 -0.186 -0.122 -0.191 -0.184 -0.272 -0.137 -0.217 -0.231 -0.247 -0.270 -0.190 -0.181 -0.015  0.012  0.039 -0.142  0.031  0.042 -0.073 -0.136 -0.017 -0.001 -0.118 -0.144 -0.053  0.077  0.099  0.227  0.433  0.225  0.288  0.364  0.402  0.300  0.454  0.634  0.299  0.179  0.400  0.348  0.182  0.148  0.010  0.100  0.014  0.103  0.050 -0.004 -0.156 -0.108 -0.141 -0.049 -0.180 -0.168 -0.017 -0.029 -0.105 -0.061 -0.000 -0.037  0.012  0.151  0.118 -0.251 -0.241 -0.026 -0.065 -0.110 -0.121 -0.139 -0.124 -0.151 -0.124 -0.090 -0.065 -0.073 -0.068 -0.074 -0.062 -0.081 -0.079
 -0.073 -0.048 -0.102 -0.055 -0.134 -0.114 -0.038 -0.086 -0.137 -0.100  0.016 -0.019 -0.076  0.022 -0.029 -0.046 -0.003 -0.173 -0.234 -0.230 -0.235 -0.169 -0.159 -0.084  0.009  0.041  0.160  0.031 -0.107  0.054  0.052 -0.123 -0.100 -0.020 -0.051 -0.112 -0.069 -0.078 -0.047 -0.038  0.064  0.093  0.074  0.187  0.036  0.067  0.144  0.053 -0.006 -0.019  0.018 -0.056 -0.029  0.059  0.050  0.107  0.115  0.140  0.117  0.082  0.022  0.056  0.041  0.050  0.047 -0.087 -0.037 -0.064 -0.101 -0.092 -0.126 -0.061 -0.129 -0.103 -0.055 -0.093 -0.114 -0.103 -0.144 -0.056 -0.082 -0.183 -0.151 -0.042 -0.239 -0.262 -0.187 -0.196 -0.244 -0.158 -0.140 -0.094 -0.042 -0.097 -0.047 -0.120  0.051  0.077 -0.208 -0.105 -0.085  0.051  0.097  0.087  0.026  0.028  0.045  0.026 -0.012 -0.053 -0.092  0.005 -0.086  0.012  0.027 -0.067  0.015  0.196  0.359  0.586  0.374  0.299  0.661  0.406  0.245  0.416  0.344  0.276  0.229  0.281  0.230  0.303  0.194  0.167  0.041 -0.084 -0.012  0.158 -0.092 -0.091  0.086  0.049 -0.081 -0.076  0.022 -0.158 -0.098  0.120  0.117  0.004  0.029  0.203  0.162  0.062 -0.084 -0.048 -0.020 -0.081 -0.103 -0.078 -0.083 -0.121 -0.116 -0.115 -0.108 -0.203 -0.153
 -0.128 -0.109 -0.130 -0.075 -0.155 -0.153 -0.080 -0.093 -0.145 -0.106  0.019  0.025  0.010  0.089  0.031  0.042  0.046 -0.097 -0.169 -0.146 -0.160 -0.057 -0.057  0.028  0.039  0.133  0.188  0.033 -0.019  0.116  0.032 -0.149 -0.054  0.009 -0.043 -0.169 -0.115 -0.144 -0.055  0.066  0.138  0.361  0.096  0.260  0.136  0.170  0.237  0.160  0.026  0.074  0.076  0.011  0.002  0.117  0.085  0.151  0.161  0.202  0.187  0.146  0.057  0.088  0.063  0.073  0.082 -0.029 -0.031 -0.008 -0.064 -0.099 -0.142 -0.104 -0.074 -0.151 -0.159 -0.112 -0.155 -0.171 -0.165 -0.131 -0.168 -0.243 -0.218 -0.044 -0.256 -0.265 -0.275 -0.190 -0.157 -0.181 -0.208 -0.100 -0.165 -0.166 -0.142 -0.145 -0.058 -0.052 -0.101 -0.042  0.008 -0.126 -0.043 -0.106 -0.074 -0.033 -0.031 -0.032 -0.004 -0.002 -0.064 -0.020 -0.139 -0.130 -0.194 -0.317 -0.164 -0.098 -0.052  0.322  0.489  0.179  0.406  0.714  0.523  0.552  0.598  0.423  0.471  0.575  0.503  0.586  0.419  0.284  0.149 -0.034  0.018  0.273 -0.188 -0.208  0.099 -0.047 -0.282 -0.252 -0.130 -0.040  0.022  0.187  0.185 -0.155 -0.131  0.435  0.364  0.034 -0.128 -0.131 -0.047 -0.093 -0.140 -0.124 -0.085 -0.068 -0.129 -0.134 -0.109 -0.136 -0.160
 -0.141 -0.121 -0.173 -0.181 -0.253 -0.236 -0.187 -0.252 -0.260 -0.188 -0.102 -0.134 -0.134  0.001 -0.090 -0.095 -0.049 -0.043 -0.118 -0.059 -0.086  0.057  0.030  0.143  0.106  0.229  0.263  0.132  0.108  0.124  0.047 -0.064 -0.061 -0.060 -0.085 -0.211 -0.185 -0.207 -0.082  0.028  0.082  0.372  0.144  0.283  0.240  0.247  0.270  0.265  0.139  0.131  0.156  0.122  0.036  0.185  0.139  0.186  0.218  0.241  0.247  0.163  0.061  0.083 -0.036  0.060  0.112 -0.027 -0.030  0.047 -0.016 -0.088 -0.140 -0.079  0.030 -0.098 -0.132 -0.060 -0.060 -0.111 -0.060 -0.101 -0.091 -0.175 -0.198 -0.007 -0.181 -0.221 -0.264 -0.143 -0.193 -0.246 -0.340 -0.148 -0.301 -0.292 -0.276 -0.279 -0.218 -0.222  0.061  0.089  0.131 -0.236 -0.054 -0.115 -0.165 -0.157 -0.070 -0.088 -0.148 -0.130 -0.127 -0.022 -0.027  0.022  0.048 -0.112 -0.006 -0.035 -0.067  0.108  0.535  0.400  0.245  0.523  0.808  0.687  0.634  0.502  0.414  0.541  0.415  0.530  0.380  0.265  0.075 -0.009 -0.020  0.259 -0.164 -0.184  0.137  0.064 -0.196 -0.148 -0.041  0.088  0.157  0.202  0.176 -0.320 -0.297  0.362  0.274 -0.120 -0.201 -0.179 -0.169 -0.201 -0.209 -0.174 -0.127 -0.075 -0.105 -0.160 -0.137 -0.104 -0.159
 -0.133 -0.108 -0.163 -0.159 -0.239 -0.217 -0.158 -0.228 -0.249 -0.183 -0.066 -0.082 -0.094  0.039 -0.043 -0.055 -0.001 -0.065 -0.186 -0.113 -0.126  0.025  0.021  0.128  0.104  0.229  0.306  0.146  0.057  0.161  0.071 -0.095 -0.102 -0.067 -0.078 -0.233 -0.211 -0.232 -0.113 -0.062  0.050  0.276  0.100  0.241  0.135  0.164  0.240  0.166  0.079  0.060  0.084  0.029 -0.015  0.118  0.101  0.160  0.188  0.202  0.184  0.116  0.009  0.052 -0.043  0.015  0.065 -0.071 -0.058 -0.011 -0.057 -0.121 -0.202 -0.129 -0.055 -0.157 -0.160 -0.153 -0.172 -0.194 -0.169 -0.147 -0.137 -0.277 -0.244  0.013 -0.284 -0.312 -0.284 -0.208 -0.252 -0.235 -0.275 -0.108 -0.202 -0.220 -0.195 -0.241 -0.111 -0.092 -0.043  0.025  0.085 -0.125 -0.024 -0.089 -0.095 -0.089 -0.045 -0.047 -0.098 -0.104 -0.133 -0.050 -0.105 -0.050 -0.049 -0.186 -0.094 -0.098 -0.025  0.183  0.433  0.348  0.416  0.552  0.687  0.823  0.754  0.608  0.522  0.605  0.509  0.627  0.469  0.413  0.220  0.051  0.090  0.426 -0.047 -0.092  0.229  0.180 -0.125 -0.118  0.003  0.049  0.125  0.164  0.144 -0.190 -0.163  0.498  0.410 -0.029 -0.183 -0.120 -0.114 -0.180 -0.219 -0.199 -0.160 -0.107 -0.158 -0.239 -0.206 -0.193 -0.239
 -0.173 -0.149 -0.203 -0.151 -0.254 -0.258 -0.176 -0.240 -0.272 -0.225 -0.064 -0.085 -0.100  0.038 -0.024 -0.044 -0.009 -0.025 -0.114 -0.012 -0.039  0.095  0.062  0.151  0.112  0.259  0.310  0.164  0.103  0.190  0.107 -0.062 -0.060 -0.024 -0.028 -0.195 -0.215 -0.247 -0.133 -0.063  0.050  0.322  0.043  0.143  0.054  0.101  0.198  0.073 -0.013  0.049  0.036 -0.055 -0.040  0.088  0.072  0.145  0.161  0.195  0.168  0.133  0.030  0.079 -0.030  0.025  0.062 -0.087 -0.071 -0.030 -0.076 -0.158 -0.244 -0.176 -0.110 -0.225 -0.247 -0.244 -0.299 -0.297 -0.252 -0.234 -0.208 -0.316 -0.277 -0.014 -0.320 -0.335 -0.313 -0.245 -0.229 -0.245 -0.267 -0.080 -0.208 -0.234 -0.211 -0.229 -0.083 -0.043  0.014  0.100  0.111 -0.141 -0.066 -0.174 -0.129 -0.113 -0.100 -0.171 -0.157 -0.110 -0.220 -0.097 -0.176 -0.179 -0.195 -0.310 -0.180 -0.234 -0.199  0.103  0.385  0.182  0.344  0.598  0.634  0.754  0.944  0.701  0.829  0.873  0.837  0.894  0.713  0.629  0.524  0.183  0.324  0.683  0.086  0.010  0.283  0.172 -0.153 -0.207 -0.103  0.115  0.177  0.176  0.177 -0.189 -0.160  0.831  0.750  0.011 -0.180 -0.094 -0.067 -0.144 -0.215 -0.200 -0.146 -0.104 -0.185 -0.230 -0.194 -0.173 -0.234
 -0.244 -0.173 -0.266 -0.242 -0.308 -0.293 -0.229 -0.278 -0.267 -0.214 -0.076 -0.086 -0.092  0.030 -0.028 -0.029  0.030 -0.030 -0.132 -0.054 -0.080  0.047  0.030  0.128  0.119  0.245  0.311  0.155  0.108  0.209  0.128 -0.037 -0.083 -0.078 -0.066 -0.209 -0.201 -0.217 -0.107 -0.100  0.007  0.192  0.120  0.212  0.117  0.147  0.213  0.141  0.088  0.045  0.045  0.027 -0.007  0.090  0.054  0.104  0.127  0.144  0.146  0.116  0.035  0.058 -0.059 -0.019  0.040 -0.085 -0.089 -0.045 -0.067 -0.122 -0.220 -0.167 -0.070 -0.137 -0.137 -0.135 -0.190 -0.192 -0.214 -0.138 -0.159 -0.282 -0.224  0.041 -0.257 -0.289 -0.194 -0.185 -0.227 -0.215 -0.278 -0.143 -0.225 -0.257 -0.203 -0.242 -0.069 -0.053 -0.035  0.060  0.070 -0.127 -0.027 -0.072 -0.090 -0.052 -0.021 -0.086 -0.105 -0.073 -0.153 -0.059 -0.122 -0.085 -0.104 -0.173 -0.086 -0.131 -0.119  0.077  0.281  0.148  0.276  0.423  0.502  0.608  0.701  0.733  0.645  0.636  0.515  0.548  0.402  0.414  0.340  0.138  0.258  0.584  0.166  0.123  0.417  0.377  0.064  0.075  0.148  0.084  0.145  0.137  0.125 -0.187 -0.152  0.552  0.477 -0.015 -0.146 -0.007 -0.078 -0.128 -0.180 -0.173 -0.157 -0.097 -0.164 -0.240 -0.186 -0.189 -0.250
 -0.199 -0.177 -0.238 -0.153 -0.252 -0.275 -0.186 -0.219 -0.238 -0.222 -0.049 -0.049 -0.067  0.043  0.015 -0.007  0.019  0.010 -0.046  0.060  0.027  0.120  0.073  0.135  0.111  0.242  0.276  0.163  0.126  0.206  0.152 -0.017 -0.020  0.017  0.034 -0.120 -0.157 -0.191 -0.132 -0.074  0.025  0.249  0.023  0.051 -0.020  0.034  0.116 -0.030 -0.070  0.017 -0.022 -0.113 -0.053  0.022  0.010  0.066  0.070  0.111  0.094  0.093  0.025  0.074 -0.030  0.000  0.009 -0.092 -0.091 -0.077 -0.099 -0.164 -0.254 -0.211 -0.158 -0.229 -0.248 -0.265 -0.328 -0.295 -0.267 -0.247 -0.245 -0.291 -0.223 -0.023 -0.288 -0.284 -0.228 -0.223 -0.178 -0.200 -0.225 -0.089 -0.189 -0.228 -0.187 -0.191 -0.014  0.022  0.034  0.122  0.083 -0.119 -0.069 -0.179 -0.115 -0.086 -0.100 -0.216 -0.151 -0.085 -0.231 -0.101 -0.203 -0.227 -0.252 -0.303 -0.190 -0.271 -0.274  0.019  0.230  0.010  0.229  0.471  0.414  0.522  0.829  0.645  0.938  0.883  0.880  0.832  0.685  0.623  0.666  0.279  0.496  0.770  0.230  0.169  0.331  0.191 -0.063 -0.143 -0.095  0.141  0.180  0.111  0.127 -0.151 -0.117  0.900  0.846  0.043 -0.128 -0.007  0.000 -0.061 -0.153 -0.143 -0.092 -0.092 -0.178 -0.180 -0.155 -0.152 -0.180
 -0.166 -0.155 -0.211 -0.144 -0.247 -0.257 -0.160 -0.211 -0.249 -0.215 -0.038 -0.068 -0.081  0.033 -0.005 -0.029 -0.011 -0.016 -0.062  0.036 -0.000  0.098  0.053  0.118  0.075  0.224  0.248  0.126  0.103  0.167  0.118 -0.043  0.009  0.057  0.022 -0.109 -0.132 -0.155 -0.095  0.062  0.124  0.385  0.042  0.145  0.059  0.121  0.196  0.067 -0.055  0.074  0.037 -0.079 -0.032  0.087  0.057  0.117  0.126  0.184  0.169  0.147  0.047  0.097 -0.003  0.043  0.059 -0.094 -0.072 -0.032 -0.090 -0.166 -0.221 -0.172 -0.122 -0.194 -0.231 -0.201 -0.268 -0.259 -0.218 -0.234 -0.228 -0.253 -0.243 -0.080 -0.262 -0.260 -0.299 -0.200 -0.158 -0.208 -0.240 -0.101 -0.221 -0.242 -0.190 -0.172 -0.035 -0.008  0.029  0.108  0.092 -0.141 -0.068 -0.186 -0.140 -0.100 -0.120 -0.215 -0.154 -0.094 -0.227 -0.099 -0.164 -0.207 -0.249 -0.344 -0.207 -0.264 -0.250  0.080  0.355  0.100  0.281  0.575  0.541  0.605  0.873  0.636  0.883  0.974  0.891  0.885  0.674  0.508  0.470  0.107  0.296  0.609 -0.016 -0.059  0.231  0.045 -0.239 -0.260 -0.149  0.115  0.160  0.170  0.183 -0.174 -0.142  0.815  0.734  0.026 -0.151 -0.083 -0.014 -0.079 -0.164 -0.126 -0.074 -0.074 -0.141 -0.130 -0.114 -0.121 -0.149
 -0.112 -0.125 -0.151 -0.070 -0.166 -0.199 -0.114 -0.149 -0.196 -0.191 -0.028 -0.044 -0.062  0.033  0.013 -0.015 -0.008  0.017 -0.014  0.086  0.056  0.135  0.085  0.128  0.083  0.212  0.223  0.135  0.107  0.161  0.126 -0.018  0.013  0.053  0.057 -0.081 -0.128 -0.166 -0.122 -0.027  0.052  0.295 -0.035 -0.005 -0.061 -0.004  0.081 -0.075 -0.131  0.012 -0.031 -0.152 -0.071  0.016  0.017  0.082  0.078  0.124  0.092  0.090  0.016  0.078 -0.007  0.030  0.020 -0.084 -0.066 -0.053 -0.087 -0.159 -0.229 -0.178 -0.162 -0.253 -0.270 -0.290 -0.343 -0.313 -0.247 -0.263 -0.238 -0.265 -0.213 -0.059 -0.282 -0.262 -0.261 -0.219 -0.146 -0.183 -0.179 -0.025 -0.138 -0.165 -0.153 -0.148 -0.021  0.027  0.061  0.133  0.104 -0.105 -0.085 -0.222 -0.123 -0.106 -0.139 -0.244 -0.161 -0.091 -0.243 -0.117 -0.197 -0.255 -0.282 -0.354 -0.229 -0.302 -0.288  0.032  0.251  0.014  0.230  0.503  0.415  0.509  0.837  0.515  0.880  0.891  0.963  0.922  0.778  0.658  0.671  0.255  0.449  0.699  0.134  0.063  0.190  0.025 -0.195 -0.303 -0.239  0.143  0.173  0.120  0.142 -0.119 -0.096  0.928  0.883  0.050 -0.125 -0.072  0.007 -0.065 -0.150 -0.140 -0.074 -0.079 -0.163 -0.144 -0.128 -0.114 -0.146
 -0.102 -0.107 -0.128 -0.059 -0.163 -0.182 -0.095 -0.150 -0.207 -0.181 -0.033 -0.061 -0.080  0.032 -0.008 -0.034 -0.027 -0.009 -0.054  0.046  0.018  0.116  0.071  0.130  0.075  0.216  0.227  0.122  0.084  0.138  0.081 -0.053 -0.013  0.027  0.021 -0.122 -0.161 -0.195 -0.112 -0.007  0.079  0.345 -0.014  0.066 -0.003  0.046  0.143  0.002 -0.091  0.041  0.009 -0.110 -0.054  0.067  0.064  0.140  0.139  0.182  0.143  0.122  0.029  0.085  0.007  0.066  0.075 -0.070 -0.038 -0.004 -0.067 -0.150 -0.199 -0.156 -0.126 -0.243 -0.270 -0.272 -0.332 -0.316 -0.245 -0.262 -0.217 -0.276 -0.256 -0.064 -0.294 -0.290 -0.318 -0.238 -0.167 -0.205 -0.191 -0.023 -0.138 -0.157 -0.156 -0.156 -0.053  0.001  0.040  0.113  0.103 -0.114 -0.091 -0.221 -0.130 -0.127 -0.142 -0.224 -0.166 -0.102 -0.239 -0.120 -0.189 -0.240 -0.248 -0.352 -0.220 -0.273 -0.237  0.101  0.345  0.103  0.303  0.586  0.530  0.627  0.894  0.548  0.832  0.885  0.922  0.977  0.786  0.640  0.570  0.173  0.331  0.633  0.034 -0.040  0.160  0.004 -0.253 -0.339 -0.236  0.123  0.165  0.173  0.183 -0.128 -0.109  0.876  0.812  0.026 -0.159 -0.129 -0.032 -0.112 -0.189 -0.172 -0.104 -0.085 -0.168 -0.174 -0.154 -0.128 -0.175
 -0.075 -0.098 -0.093 -0.031 -0.108 -0.141 -0.093 -0.122 -0.165 -0.161 -0.031 -0.050 -0.065  0.029  0.002 -0.024 -0.014  0.018 -0.025  0.061  0.044  0.138  0.099  0.147  0.098  0.200  0.208  0.128  0.095  0.134  0.085 -0.034 -0.026  0.001  0.020 -0.116 -0.156 -0.194 -0.117 -0.086  0.020  0.249 -0.052 -0.031 -0.047 -0.016  0.049 -0.079 -0.094 -0.004 -0.037 -0.123 -0.073 -0.008  0.004  0.074  0.076  0.102  0.060  0.055 -0.022  0.046 -0.022  0.015  0.008 -0.048 -0.047 -0.039 -0.056 -0.121 -0.205 -0.157 -0.111 -0.235 -0.263 -0.291 -0.306 -0.299 -0.193 -0.225 -0.171 -0.226 -0.172  0.001 -0.244 -0.242 -0.227 -0.198 -0.142 -0.167 -0.156  0.003 -0.108 -0.119 -0.142 -0.141 -0.054 -0.026  0.123  0.154  0.157 -0.098 -0.085 -0.217 -0.098 -0.123 -0.137 -0.200 -0.148 -0.100 -0.205 -0.092 -0.145 -0.218 -0.202 -0.269 -0.171 -0.250 -0.232  0.017  0.219  0.050  0.194  0.419  0.380  0.469  0.713  0.402  0.685  0.674  0.778  0.786  0.752  0.627  0.605  0.286  0.386  0.600  0.167  0.076  0.126  0.043 -0.141 -0.275 -0.228  0.143  0.179  0.093  0.109 -0.122 -0.111  0.789  0.757  0.003 -0.123 -0.090 -0.038 -0.099 -0.158 -0.166 -0.103 -0.071 -0.156 -0.167 -0.148 -0.102 -0.151
 -0.094 -0.074 -0.099 -0.049 -0.113 -0.157 -0.097 -0.148 -0.160 -0.145 -0.050 -0.058 -0.067  0.014  0.004 -0.022 -0.003  0.017 -0.030  0.049  0.034  0.111  0.081  0.124  0.111  0.180  0.216  0.149  0.087  0.151  0.097 -0.012 -0.080 -0.077  0.005 -0.131 -0.186 -0.231 -0.158 -0.235 -0.148  0.017 -0.054 -0.101 -0.133 -0.106 -0.006 -0.134 -0.075 -0.062 -0.067 -0.108 -0.057 -0.014  0.022  0.065  0.053  0.053  0.016  0.023 -0.014  0.021 -0.047 -0.009  0.004 -0.051 -0.049 -0.056 -0.055 -0.117 -0.215 -0.155 -0.133 -0.234 -0.218 -0.313 -0.357 -0.325 -0.285 -0.233 -0.175 -0.290 -0.201  0.057 -0.296 -0.296 -0.155 -0.215 -0.174 -0.164 -0.132  0.036 -0.054 -0.103 -0.151 -0.187 -0.062  0.017  0.041  0.113  0.089 -0.054 -0.065 -0.131 -0.050 -0.091 -0.065 -0.141 -0.121 -0.079 -0.173 -0.089 -0.163 -0.158 -0.152 -0.173 -0.124 -0.205 -0.189 -0.022  0.092 -0.004  0.167  0.284  0.265  0.413  0.629  0.414  0.623  0.508  0.658  0.640  0.627  0.767  0.750  0.406  0.521  0.717  0.411  0.295  0.247  0.242  0.077 -0.103 -0.110  0.120  0.146  0.068  0.074 -0.081 -0.070  0.773  0.768  0.040 -0.097 -0.007 -0.032 -0.094 -0.153 -0.186 -0.140 -0.105 -0.196 -0.238 -0.193 -0.161 -0.218
 -0.131 -0.106 -0.128 -0.054 -0.104 -0.155 -0.114 -0.115 -0.112 -0.134 -0.029  0.006 -0.009  0.035  0.065  0.033  0.041  0.090  0.052  0.147  0.139  0.170  0.134  0.131  0.116  0.163  0.177  0.161  0.121  0.160  0.138  0.041 -0.035 -0.036  0.063 -0.050 -0.129 -0.176 -0.152 -0.274 -0.193 -0.082 -0.123 -0.257 -0.241 -0.223 -0.140 -0.281 -0.151 -0.111 -0.151 -0.190 -0.098 -0.132 -0.086 -0.056 -0.078 -0.073 -0.103 -0.051 -0.042 -0.009 -0.060 -0.074 -0.097 -0.049 -0.078 -0.119 -0.073 -0.120 -0.225 -0.184 -0.185 -0.240 -0.235 -0.347 -0.364 -0.296 -0.264 -0.214 -0.164 -0.236 -0.106  0.094 -0.235 -0.209 -0.042 -0.180 -0.103 -0.111 -0.085  0.050 -0.043 -0.085 -0.129 -0.136 -0.008  0.052  0.069  0.120  0.066 -0.052 -0.083 -0.154 -0.029 -0.066 -0.072 -0.179 -0.115 -0.040 -0.180 -0.093 -0.207 -0.224 -0.216 -0.196 -0.154 -0.271 -0.277 -0.136 -0.079 -0.156  0.041  0.149  0.075  0.220  0.524  0.340  0.666  0.470  0.671  0.570  0.605  0.750  0.940  0.550  0.727  0.815  0.591  0.478  0.280  0.265  0.163 -0.073 -0.134  0.174  0.174 -0.045 -0.018 -0.063 -0.055  0.826  0.851  0.065 -0.049  0.078  0.049 -0.005 -0.079 -0.124 -0.073 -0.072 -0.177 -0.188 -0.150 -0.109 -0.146
 -0.069 -0.114 -0.126 -0.091 -0.100 -0.136 -0.151 -0.097 -0.068 -0.126 -0.034  0.024  0.002  0.065  0.048  0.051  0.104  0.030 -0.003  0.005  0.002  0.066  0.057  0.093  0.152  0.142  0.213  0.172  0.118  0.215  0.224  0.096 -0.011 -0.027  0.074 -0.052 -0.085 -0.110 -0.093 -0.296 -0.175 -0.116 -0.042 -0.207 -0.158 -0.148 -0.165 -0.273 -0.056 -0.146 -0.162 -0.146 -0.102 -0.211 -0.164 -0.165 -0.166 -0.187 -0.194 -0.138 -0.121 -0.083 -0.109 -0.157 -0.206 -0.027 -0.130 -0.205 -0.078 -0.072 -0.268 -0.201 -0.142 -0.214 -0.194 -0.282 -0.172 -0.103 -0.021  0.042 -0.010 -0.108  0.095  0.232 -0.123 -0.088  0.094 -0.110 -0.092 -0.058 -0.150 -0.056 -0.155 -0.140 -0.171 -0.168 -0.028 -0.071  0.123  0.113  0.123 -0.114 -0.022 -0.157 -0.076 -0.014  0.034 -0.063 -0.036  0.024 -0.011  0.078 -0.066 -0.109 -0.056 -0.015 -0.004 -0.138 -0.186 -0.179 -0.117 -0.108 -0.084 -0.034 -0.009  0.051  0.183  0.138  0.279  0.107  0.255  0.173  0.286  0.406  0.550  0.602  0.516  0.482  0.516  0.466  0.220  0.286  0.259  0.103  0.015  0.092  0.116 -0.179 -0.150 -0.170 -0.160  0.401  0.432  0.034  0.037  0.127  0.028  0.039 -0.002 -0.056 -0.046  0.003 -0.090 -0.118 -0.070 -0.053 -0.094
 -0.137 -0.136 -0.174 -0.099 -0.141 -0.182 -0.158 -0.130 -0.117 -0.154 -0.037 -0.010 -0.034  0.010  0.034  0.024  0.056  0.076  0.056  0.119  0.104  0.119  0.089  0.090  0.111  0.134  0.160  0.174  0.134  0.174  0.194  0.100  0.007  0.009  0.077 -0.008 -0.056 -0.103 -0.103 -0.233 -0.157 -0.119 -0.063 -0.233 -0.220 -0.186 -0.157 -0.299 -0.148 -0.123 -0.173 -0.206 -0.115 -0.192 -0.157 -0.143 -0.158 -0.152 -0.162 -0.096 -0.073 -0.051 -0.100 -0.143 -0.178 -0.073 -0.127 -0.201 -0.099 -0.115 -0.245 -0.180 -0.187 -0.199 -0.180 -0.267 -0.242 -0.167 -0.122 -0.075 -0.095 -0.140  0.005  0.112 -0.156 -0.127  0.049 -0.136 -0.079 -0.055 -0.096 -0.037 -0.094 -0.118 -0.110 -0.108  0.053  0.042  0.058  0.084  0.035 -0.061 -0.037 -0.117 -0.035 -0.014 -0.011 -0.137 -0.073  0.005 -0.101 -0.012 -0.132 -0.146 -0.137 -0.110 -0.090 -0.172 -0.205 -0.142 -0.121 -0.141 -0.012  0.018 -0.020  0.090  0.324  0.258  0.496  0.296  0.449  0.331  0.386  0.521  0.727  0.516  0.720  0.666  0.549  0.520  0.323  0.270  0.228  0.075 -0.021  0.138  0.137 -0.133 -0.100 -0.077 -0.060  0.597  0.625  0.055 -0.002  0.144  0.060  0.053 -0.010 -0.050 -0.028 -0.029 -0.122 -0.115 -0.083 -0.073 -0.064
 -0.221 -0.164 -0.231 -0.167 -0.235 -0.265 -0.202 -0.223 -0.215 -0.212 -0.062 -0.043 -0.055  0.041  0.023  0.009  0.058  0.018 -0.043  0.034  0.015  0.100  0.068  0.124  0.140  0.221  0.280  0.193  0.119  0.228  0.185  0.021 -0.063 -0.062  0.020 -0.127 -0.175 -0.214 -0.155 -0.261 -0.150  0.006 -0.011 -0.082 -0.110 -0.091 -0.006 -0.139 -0.053 -0.080 -0.101 -0.130 -0.077 -0.067 -0.048 -0.005 -0.007  0.000 -0.017  0.008 -0.021  0.016 -0.084 -0.087 -0.071 -0.086 -0.116 -0.132 -0.094 -0.137 -0.282 -0.220 -0.180 -0.242 -0.223 -0.322 -0.358 -0.306 -0.284 -0.206 -0.199 -0.319 -0.183  0.092 -0.302 -0.303 -0.110 -0.228 -0.204 -0.174 -0.209 -0.059 -0.158 -0.206 -0.199 -0.232 -0.021  0.027  0.027  0.111  0.069 -0.097 -0.060 -0.139 -0.066 -0.054 -0.042 -0.148 -0.114 -0.052 -0.173 -0.067 -0.189 -0.183 -0.188 -0.194 -0.135 -0.245 -0.246 -0.067  0.050 -0.049  0.158  0.273  0.259  0.426  0.683  0.584  0.770  0.609  0.699  0.633  0.600  0.717  0.815  0.482  0.666  0.897  0.563  0.462  0.447  0.443  0.222  0.066  0.041  0.125  0.159  0.012  0.026 -0.139 -0.111  0.837  0.821  0.048 -0.072  0.101  0.009 -0.046 -0.123 -0.156 -0.122 -0.095 -0.203 -0.246 -0.198 -0.187 -0.237
 -0.169 -0.100 -0.127 -0.080 -0.080 -0.144 -0.118 -0.086 -0.059 -0.114 -0.030 -0.001 -0.033 -0.002 -0.004  0.001  0.046 -0.045 -0.008 -0.048 -0.039 -0.023 -0.028 -0.011  0.074  0.019  0.075  0.078 -0.019  0.104  0.074  0.022 -0.109 -0.146 -0.003 -0.079 -0.100 -0.114 -0.098 -0.392 -0.324 -0.335 -0.087 -0.246 -0.168 -0.233 -0.189 -0.229  0.012 -0.185 -0.166 -0.073 -0.054 -0.143 -0.086 -0.097 -0.100 -0.159 -0.170 -0.114 -0.072 -0.050 -0.105 -0.121 -0.128 -0.037 -0.076 -0.111 -0.034 -0.018 -0.148 -0.114 -0.113 -0.121 -0.071 -0.220 -0.211 -0.170 -0.173 -0.075 -0.043 -0.156 -0.016  0.180 -0.133 -0.121  0.148 -0.090 -0.107 -0.021 -0.045  0.030  0.003 -0.045 -0.084 -0.142  0.012  0.025  0.031  0.079  0.037  0.010 -0.021 -0.020  0.065  0.052  0.066  0.024  0.029  0.062  0.018  0.034 -0.040 -0.047 -0.009  0.071  0.016 -0.070 -0.125 -0.184 -0.234 -0.180 -0.092 -0.188 -0.164 -0.047  0.086  0.166  0.230 -0.016  0.134  0.034  0.167  0.411  0.591  0.516  0.549  0.563  0.849  0.669  0.309  0.569  0.584  0.348  0.213 -0.018 -0.010 -0.126 -0.120 -0.018 -0.014  0.338  0.386  0.013  0.096  0.244  0.045  0.044  0.041 -0.058 -0.064 -0.027 -0.107 -0.159 -0.105 -0.106 -0.159
 -0.106 -0.110 -0.146 -0.100 -0.098 -0.162 -0.139 -0.091 -0.061 -0.121 -0.020  0.007 -0.022  0.005  0.015  0.014  0.067  0.015  0.025  0.009  0.005  0.023  0.016  0.035  0.092  0.071  0.119  0.123  0.069  0.147  0.136  0.098 -0.052 -0.114  0.014 -0.039 -0.075 -0.108 -0.088 -0.347 -0.286 -0.310 -0.038 -0.212 -0.168 -0.187 -0.170 -0.232  0.002 -0.155 -0.175 -0.088 -0.064 -0.174 -0.144 -0.154 -0.157 -0.194 -0.182 -0.121 -0.081 -0.079 -0.117 -0.152 -0.169 -0.060 -0.113 -0.180 -0.069 -0.037 -0.189 -0.142 -0.146 -0.139 -0.066 -0.198 -0.177 -0.102 -0.106 -0.006 -0.025 -0.121  0.009  0.176 -0.082 -0.085  0.160 -0.055 -0.074  0.005 -0.038 -0.011 -0.008 -0.049 -0.047 -0.097  0.052  0.044  0.047  0.084  0.044  0.023  0.015 -0.026  0.023  0.074  0.088 -0.003  0.009  0.054  0.014  0.047 -0.026 -0.034  0.007  0.094  0.048 -0.035 -0.087 -0.155 -0.230 -0.168 -0.091 -0.208 -0.184 -0.092  0.010  0.123  0.169 -0.059  0.063 -0.040  0.076  0.295  0.478  0.466  0.520  0.462  0.669  0.690  0.373  0.473  0.536  0.442  0.245  0.043  0.052 -0.167 -0.153  0.001  0.013  0.242  0.287 -0.014  0.058  0.187  0.002  0.019  0.014 -0.060 -0.085 -0.023 -0.098 -0.138 -0.097 -0.101 -0.129
 -0.169 -0.179 -0.252 -0.219 -0.245 -0.261 -0.218 -0.205 -0.191 -0.189 -0.033 -0.037 -0.058  0.018  0.012  0.005  0.049 -0.011 -0.053 -0.032 -0.042  0.007  0.005  0.050  0.066  0.122  0.191  0.115  0.076  0.165  0.130  0.045 -0.037 -0.060 -0.020 -0.091 -0.104 -0.122 -0.075 -0.161 -0.103 -0.056  0.064  0.058  0.004  0.024  0.066 -0.007  0.044 -0.035 -0.049 -0.010 -0.051 -0.063 -0.085 -0.048 -0.046 -0.033 -0.025  0.006 -0.020 -0.012 -0.090 -0.101 -0.095 -0.111 -0.137 -0.155 -0.104 -0.097 -0.218 -0.166 -0.119 -0.101 -0.049 -0.107 -0.147 -0.104 -0.124 -0.017 -0.079 -0.192 -0.116  0.081 -0.154 -0.177  0.008 -0.082 -0.108 -0.057 -0.120 -0.106 -0.099 -0.122 -0.064 -0.108  0.046  0.045 -0.022  0.025  0.019 -0.042  0.002 -0.044 -0.067  0.054  0.052 -0.032 -0.022  0.018 -0.031 -0.004 -0.055 -0.043 -0.070 -0.060 -0.047 -0.067 -0.084 -0.021  0.024 -0.017  0.086  0.099  0.137  0.229  0.283  0.417  0.331  0.231  0.190  0.160  0.126  0.247  0.280  0.220  0.323  0.447  0.309  0.373  0.597  0.454  0.304  0.399  0.319  0.034  0.061 -0.021 -0.006 -0.048 -0.021  0.282  0.262  0.026  0.002  0.149  0.003 -0.007 -0.038 -0.042 -0.081 -0.043 -0.091 -0.127 -0.111 -0.144 -0.169
 -0.199 -0.125 -0.189 -0.188 -0.186 -0.209 -0.169 -0.163 -0.137 -0.149 -0.045 -0.031 -0.050  0.043 -0.011 -0.003  0.078 -0.071 -0.124 -0.148 -0.140 -0.052 -0.038  0.035  0.096  0.105  0.208  0.115  0.011  0.170  0.092 -0.014 -0.138 -0.184 -0.079 -0.164 -0.154 -0.161 -0.092 -0.337 -0.238 -0.203  0.056  0.034  0.039 -0.018  0.022  0.033  0.189 -0.088 -0.035  0.081  0.010 -0.003  0.006  0.001  0.019 -0.032 -0.012 -0.008 -0.015 -0.016 -0.097 -0.091 -0.045 -0.050 -0.086 -0.075 -0.030 -0.008 -0.144 -0.126 -0.055 -0.062  0.007 -0.108 -0.139 -0.132 -0.176 -0.028 -0.052 -0.227 -0.125  0.164 -0.189 -0.224  0.037 -0.098 -0.219 -0.115 -0.154 -0.080 -0.083 -0.130 -0.103 -0.203 -0.020 -0.014 -0.040  0.033  0.042 -0.021  0.004  0.013  0.012  0.050  0.068  0.060  0.008  0.015 -0.009  0.010 -0.045  0.010  0.030  0.085  0.037 -0.017 -0.044 -0.071 -0.058 -0.029  0.049 -0.047  0.064  0.180  0.172  0.377  0.191  0.045  0.025  0.004  0.043  0.242  0.265  0.286  0.270  0.443  0.569  0.473  0.454  0.786  0.589  0.522  0.495 -0.033  0.016 -0.012 -0.034 -0.062 -0.039  0.174  0.165 -0.030  0.019  0.173 -0.046 -0.060 -0.060 -0.112 -0.142 -0.064 -0.114 -0.220 -0.161 -0.207 -0.283
 -0.112 -0.080 -0.121 -0.098 -0.086 -0.146 -0.080 -0.053 -0.040 -0.089  0.014 -0.004 -0.047  0.004 -0.020 -0.040  0.057 -0.074 -0.041 -0.119 -0.110 -0.077 -0.064 -0.020  0.057  0.012  0.092  0.072 -0.032  0.084  0.045  0.035 -0.121 -0.197 -0.066 -0.084 -0.101 -0.103 -0.073 -0.346 -0.321 -0.338  0.041 -0.040 -0.012 -0.077 -0.051 -0.034  0.155 -0.117 -0.083  0.080  0.020 -0.033 -0.027 -0.054 -0.038 -0.095 -0.072 -0.043 -0.021 -0.044 -0.081 -0.094 -0.067 -0.051 -0.051 -0.083 -0.014  0.056 -0.040 -0.040 -0.076 -0.020  0.102 -0.043 -0.075 -0.061 -0.121  0.004 -0.013 -0.136 -0.066  0.132 -0.106 -0.139  0.144 -0.031 -0.156 -0.023 -0.011 -0.013  0.068  0.011  0.026 -0.088  0.056  0.056 -0.038  0.033 -0.003  0.100  0.053  0.099  0.065  0.085  0.066  0.068  0.035 -0.002  0.001  0.002  0.024  0.058  0.129  0.233  0.145  0.109  0.039 -0.084 -0.180 -0.105 -0.081 -0.282 -0.196 -0.125 -0.153  0.064 -0.063 -0.239 -0.195 -0.253 -0.141  0.077  0.163  0.259  0.228  0.222  0.584  0.536  0.304  0.589  0.736  0.614  0.472 -0.071 -0.045 -0.072 -0.091  0.086  0.098 -0.043 -0.011 -0.049  0.076  0.172 -0.028 -0.032 -0.003 -0.057 -0.113 -0.080 -0.095 -0.151 -0.135 -0.185 -0.204
 -0.074 -0.106 -0.158 -0.141 -0.113 -0.175 -0.121 -0.065 -0.036 -0.073  0.034  0.013 -0.004  0.059  0.009  0.006  0.064 -0.027 -0.042 -0.097 -0.092 -0.053 -0.026  0.021  0.052  0.040  0.095  0.058  0.016  0.083  0.017  0.042 -0.101 -0.212 -0.112 -0.105 -0.108 -0.122 -0.066 -0.268 -0.248 -0.278  0.084  0.065  0.057  0.017  0.049  0.079  0.208 -0.046 -0.026  0.143  0.046  0.013 -0.021 -0.026 -0.018 -0.051 -0.013  0.009  0.009 -0.009 -0.049 -0.053 -0.018 -0.021 -0.047 -0.063 -0.016  0.044 -0.039 -0.079 -0.034 -0.009  0.123  0.031 -0.030 -0.020 -0.080  0.044  0.001 -0.095 -0.087  0.096 -0.028 -0.078  0.144  0.048 -0.079  0.019  0.018 -0.052  0.074  0.039  0.098 -0.015  0.086  0.062 -0.016  0.034  0.033  0.103  0.052  0.076 -0.001  0.098  0.081  0.069  0.019 -0.026  0.013 -0.007  0.065  0.085  0.122  0.209  0.151  0.129  0.073 -0.054 -0.133 -0.061 -0.076 -0.252 -0.148 -0.118 -0.207  0.075 -0.143 -0.260 -0.303 -0.339 -0.275 -0.103 -0.073  0.103  0.075  0.066  0.348  0.442  0.399  0.522  0.614  0.816  0.617 -0.034 -0.009 -0.026 -0.040  0.124  0.140 -0.198 -0.189 -0.091  0.033  0.132 -0.095 -0.082 -0.040 -0.062 -0.138 -0.063 -0.057 -0.130 -0.114 -0.135 -0.196
 -0.091 -0.083 -0.127 -0.121 -0.111 -0.136 -0.088 -0.058 -0.038 -0.056  0.036  0.013 -0.018  0.063 -0.002 -0.011  0.038 -0.112 -0.130 -0.182 -0.182 -0.126 -0.102 -0.039  0.027  0.027  0.126  0.047 -0.042  0.072  0.002 -0.012 -0.113 -0.187 -0.112 -0.112 -0.102 -0.101 -0.051 -0.203 -0.195 -0.170  0.129  0.153  0.088  0.074  0.131  0.147  0.222 -0.004  0.040  0.156  0.082  0.114  0.067  0.075  0.088  0.061  0.083  0.087  0.068  0.059  0.006  0.014  0.063 -0.008 -0.016 -0.031 -0.028  0.018 -0.051 -0.078 -0.032 -0.011  0.136  0.053  0.014 -0.011 -0.079  0.035 -0.002 -0.117 -0.116  0.077 -0.102 -0.154  0.029 -0.033 -0.143 -0.049 -0.057 -0.077  0.019 -0.025  0.028 -0.094  0.044  0.039 -0.094 -0.018 -0.012  0.078  0.055  0.104  0.004  0.080  0.069  0.103  0.055 -0.019  0.021 -0.033 -0.000  0.064  0.088  0.145  0.090  0.109  0.080  0.010 -0.047 -0.000  0.022 -0.130 -0.041  0.003 -0.103  0.148 -0.095 -0.149 -0.239 -0.236 -0.228 -0.110 -0.134  0.015 -0.021  0.041  0.213  0.245  0.319  0.495  0.472  0.617  0.776 -0.108 -0.066  0.084  0.061  0.070  0.090 -0.175 -0.188 -0.037  0.031  0.113 -0.050 -0.051 -0.031 -0.035 -0.109 -0.054 -0.056 -0.116 -0.101 -0.179 -0.218
  0.059 -0.013 -0.051 -0.089 -0.029  0.018 -0.082 -0.049  0.029  0.098  0.019  0.084  0.150  0.181  0.264  0.183  0.165  0.835  0.431  0.851  0.841  0.947  0.898  0.858  0.397  0.679  0.268  0.261  0.750  0.171  0.027  0.202 -0.012 -0.232 -0.104 -0.175 -0.320 -0.439 -0.267 -0.281 -0.099 -0.095 -0.191 -0.229 -0.111 -0.108 -0.119 -0.065 -0.011  0.068 -0.036  0.007 -0.077 -0.149 -0.133 -0.137 -0.157 -0.159 -0.141 -0.127 -0.057 -0.045 -0.035 -0.066 -0.064  0.132  0.037  0.061  0.082  0.032  0.017 -0.016  0.079 -0.070 -0.152 -0.043 -0.054 -0.067 -0.038 -0.067  0.045  0.011 -0.025  0.103  0.132  0.064  0.025  0.128  0.057 -0.071  0.034  0.059  0.081  0.119  0.052  0.029 -0.147 -0.125  0.389  0.321  0.334 -0.041 -0.120 -0.117 -0.099 -0.197 -0.215 -0.274 -0.366 -0.256 -0.360 -0.284 -0.161 -0.131 -0.091 -0.086 -0.073 -0.159 -0.173 -0.185 -0.052 -0.037 -0.158 -0.040  0.088  0.049  0.115  0.084  0.141  0.115  0.143  0.123  0.143  0.120  0.174  0.092  0.138  0.125 -0.018  0.043  0.034 -0.033 -0.071 -0.034 -0.108  1.000  0.958 -0.148 -0.151  0.005 -0.005  0.158  0.156 -0.255 -0.348 -0.317 -0.348 -0.383 -0.352 -0.404 -0.317 -0.158 -0.142 -0.375 -0.256  0.031 -0.164
  0.042 -0.029 -0.074 -0.106 -0.058 -0.016 -0.103 -0.069  0.010  0.069  0.006  0.076  0.137  0.195  0.233  0.158  0.183  0.754  0.335  0.740  0.717  0.889  0.841  0.860  0.440  0.750  0.383  0.313  0.753  0.245  0.078  0.175 -0.033 -0.256 -0.113 -0.219 -0.353 -0.476 -0.285 -0.326 -0.110 -0.046 -0.135 -0.163 -0.067 -0.053 -0.069 -0.031  0.036  0.065 -0.040  0.021 -0.069 -0.131 -0.119 -0.121 -0.129 -0.140 -0.120 -0.111 -0.057 -0.048 -0.044 -0.066 -0.062  0.129  0.025  0.042  0.075  0.031 -0.026 -0.054  0.057 -0.111 -0.176 -0.074 -0.082 -0.098 -0.062 -0.074  0.023 -0.042 -0.067  0.119  0.072 -0.003 -0.018  0.087 -0.007 -0.121 -0.030  0.021  0.040  0.070  0.008 -0.034 -0.163 -0.157  0.385  0.341  0.372 -0.052 -0.102 -0.104 -0.103 -0.180 -0.185 -0.243 -0.346 -0.254 -0.346 -0.254 -0.158 -0.125 -0.071 -0.079 -0.046 -0.142 -0.159 -0.149  0.010  0.012 -0.098  0.022  0.157  0.125  0.177  0.145  0.180  0.160  0.173  0.165  0.179  0.146  0.174  0.116  0.137  0.159 -0.010  0.052  0.061  0.016 -0.045 -0.009 -0.066  0.958  0.978 -0.132 -0.139 -0.034 -0.035  0.189  0.178 -0.267 -0.370 -0.328 -0.373 -0.401 -0.377 -0.429 -0.339 -0.170 -0.172 -0.414 -0.281 -0.018 -0.226
 -0.080  0.006 -0.028 -0.009 -0.080 -0.086  0.032 -0.049 -0.057 -0.008  0.001 -0.035 -0.011  0.119 -0.041 -0.047 -0.111 -0.163 -0.121 -0.151 -0.171 -0.134 -0.137 -0.083 -0.066 -0.058 -0.016 -0.093 -0.148 -0.091 -0.244 -0.190 -0.186 -0.232 -0.120 -0.158 -0.202 -0.198 -0.144 -0.092 -0.147  0.003 -0.032  0.078  0.067  0.079  0.222  0.313  0.223  0.265  0.380  0.339  0.304  0.778  0.617  0.844  0.729  0.868  0.763  0.707  0.542  0.581  0.375  0.583  0.782  0.247  0.223  0.325  0.145  0.090  0.140  0.011  0.064 -0.012  0.050 -0.043 -0.164 -0.204 -0.253 -0.237 -0.186 -0.194 -0.343 -0.156 -0.178 -0.255 -0.257 -0.098 -0.177 -0.198 -0.074  0.037  0.046 -0.010 -0.027 -0.107 -0.086 -0.008 -0.108 -0.020 -0.028  0.019 -0.040  0.107  0.010 -0.128 -0.107 -0.033 -0.114 -0.183 -0.169 -0.155 -0.066 -0.002  0.114  0.071  0.137  0.157  0.131  0.196  0.240  0.151  0.120  0.187  0.202  0.164  0.176  0.137  0.111  0.170  0.120  0.173  0.093  0.068 -0.045 -0.179 -0.133  0.012 -0.126 -0.167 -0.021 -0.012 -0.072 -0.026  0.084 -0.148 -0.132  1.000  0.938  0.026  0.028  0.083  0.052 -0.096 -0.115 -0.169 -0.144 -0.228 -0.207 -0.193 -0.180 -0.172 -0.156 -0.139 -0.154 -0.128 -0.203
 -0.093 -0.009 -0.032  0.003 -0.060 -0.079  0.036 -0.024 -0.043 -0.007  0.031 -0.002  0.006  0.142 -0.007 -0.030 -0.112 -0.157 -0.114 -0.141 -0.152 -0.129 -0.131 -0.090 -0.079 -0.079 -0.034 -0.106 -0.161 -0.094 -0.232 -0.186 -0.170 -0.195 -0.092 -0.126 -0.179 -0.167 -0.136 -0.071 -0.138 -0.001 -0.056  0.053  0.039  0.049  0.185  0.250  0.170  0.240  0.313  0.251  0.237  0.654  0.480  0.739  0.595  0.801  0.678  0.691  0.532  0.589  0.368  0.548  0.708  0.238  0.196  0.266  0.112  0.067  0.110  0.006  0.026 -0.027  0.036 -0.064 -0.159 -0.170 -0.222 -0.200 -0.167 -0.180 -0.311 -0.142 -0.167 -0.244 -0.232 -0.086 -0.160 -0.178 -0.046  0.045  0.054  0.010 -0.002 -0.068 -0.048  0.007 -0.095 -0.019 -0.021  0.029 -0.026  0.091  0.021 -0.109 -0.099 -0.034 -0.098 -0.166 -0.159 -0.141 -0.073 -0.017  0.082  0.044  0.112  0.136  0.111  0.192  0.222  0.118  0.117  0.185  0.176  0.144  0.177  0.125  0.127  0.183  0.142  0.183  0.109  0.074 -0.018 -0.150 -0.100  0.026 -0.120 -0.153 -0.006 -0.034 -0.091 -0.040  0.061 -0.151 -0.139  0.938  0.958  0.042  0.045  0.106  0.077 -0.080 -0.094 -0.138 -0.105 -0.197 -0.176 -0.157 -0.147 -0.154 -0.139 -0.102 -0.122 -0.116 -0.178
  0.110  0.095  0.105  0.173  0.161  0.132  0.195  0.236  0.141  0.110  0.177  0.140  0.077  0.064  0.099  0.059  0.014  0.102  0.025  0.061  0.117  0.067  0.112  0.050 -0.074 -0.103 -0.202 -0.157 -0.132 -0.219 -0.335 -0.117 -0.146 -0.198 -0.133  0.011 -0.071 -0.088 -0.118 -0.154 -0.196 -0.396 -0.233 -0.203 -0.282 -0.263 -0.088 -0.112 -0.097 -0.043 -0.043 -0.017 -0.052 -0.035 -0.010  0.026 -0.019 -0.005 -0.041 -0.016  0.011  0.061  0.142  0.134  0.084  0.020  0.132  0.095  0.023  0.056  0.164  0.103 -0.020 -0.004  0.053  0.032 -0.057 -0.112 -0.202 -0.072 -0.010 -0.050 -0.096 -0.067  0.094  0.058  0.177  0.194  0.186  0.275  0.758  0.387  0.863  0.758  0.848  0.674  0.562  0.597  0.015  0.043  0.028  0.710  0.177  0.198  0.248  0.219 -0.074  0.058  0.062 -0.089 -0.148 -0.270 -0.122 -0.109 -0.214 -0.078 -0.133 -0.031  0.031  0.068 -0.216 -0.251  0.004 -0.155 -0.320 -0.190 -0.189 -0.187 -0.151 -0.174 -0.119 -0.128 -0.122 -0.081 -0.063 -0.170 -0.077 -0.139 -0.018  0.001 -0.048 -0.062  0.086  0.124  0.070  0.005 -0.034  0.026  0.042  1.000  0.972 -0.113 -0.089 -0.003 -0.053 -0.084 -0.039 -0.106 -0.075 -0.064 -0.083 -0.106 -0.008 -0.068 -0.085 -0.006 -0.058
  0.089  0.087  0.084  0.157  0.133  0.109  0.184  0.223  0.128  0.102  0.174  0.140  0.075  0.070  0.098  0.057  0.018  0.079  0.008  0.045  0.087  0.046  0.084  0.035 -0.065 -0.078 -0.160 -0.123 -0.117 -0.184 -0.292 -0.106 -0.137 -0.185 -0.126  0.009 -0.066 -0.081 -0.117 -0.151 -0.197 -0.378 -0.193 -0.163 -0.261 -0.235 -0.057 -0.098 -0.085 -0.040 -0.038 -0.015 -0.043 -0.024 -0.011  0.022 -0.017  0.001 -0.022 -0.005  0.015  0.059  0.136  0.120  0.074  0.007  0.117  0.075  0.006  0.046  0.138  0.091 -0.046 -0.026  0.046  0.014 -0.074 -0.120 -0.214 -0.071 -0.027 -0.080 -0.116 -0.062  0.058  0.011  0.156  0.165  0.135  0.234  0.685  0.329  0.808  0.677  0.809  0.613  0.572  0.602 -0.000  0.049  0.022  0.698  0.194  0.207  0.234  0.227 -0.067  0.048  0.057 -0.093 -0.161 -0.260 -0.120 -0.112 -0.209 -0.078 -0.123 -0.022  0.033  0.081 -0.193 -0.241  0.029 -0.131 -0.297 -0.163 -0.160 -0.152 -0.117 -0.142 -0.096 -0.109 -0.111 -0.070 -0.055 -0.160 -0.060 -0.111 -0.014  0.013 -0.021 -0.039  0.098  0.140  0.090 -0.005 -0.035  0.028  0.045  0.972  0.980 -0.089 -0.069  0.006 -0.050 -0.074 -0.033 -0.100 -0.083 -0.067 -0.087 -0.120 -0.025 -0.079 -0.096 -0.035 -0.079
 -0.147 -0.146 -0.181 -0.091 -0.183 -0.225 -0.146 -0.172 -0.202 -0.204 -0.038 -0.033 -0.055  0.049  0.028 -0.001  0.016  0.030 -0.016  0.087  0.062  0.148  0.101  0.146  0.117  0.229  0.260  0.174  0.123  0.192  0.146 -0.005 -0.023 -0.005  0.043 -0.103 -0.170 -0.217 -0.160 -0.154 -0.054  0.173 -0.055 -0.072 -0.118 -0.069  0.033 -0.131 -0.120 -0.031 -0.069 -0.161 -0.082 -0.025 -0.006  0.057  0.053  0.081  0.043  0.052 -0.005  0.054 -0.034 -0.011 -0.014 -0.082 -0.083 -0.084 -0.090 -0.158 -0.262 -0.204 -0.186 -0.285 -0.288 -0.341 -0.386 -0.343 -0.292 -0.268 -0.240 -0.310 -0.212  0.007 -0.318 -0.301 -0.213 -0.239 -0.175 -0.187 -0.176 -0.011 -0.118 -0.162 -0.168 -0.180 -0.023  0.038  0.063  0.141  0.109 -0.086 -0.080 -0.201 -0.101 -0.096 -0.114 -0.230 -0.162 -0.086 -0.244 -0.115 -0.227 -0.259 -0.267 -0.316 -0.205 -0.303 -0.299 -0.015  0.170 -0.026  0.203  0.435  0.362  0.498  0.831  0.552  0.900  0.815  0.928  0.876  0.789  0.773  0.826  0.401  0.597  0.837  0.338  0.242  0.282  0.174 -0.043 -0.198 -0.175  0.158  0.189  0.083  0.106 -0.113 -0.089  1.000  0.967  0.056 -0.119 -0.017  0.003 -0.069 -0.154 -0.168 -0.104 -0.098 -0.199 -0.205 -0.177 -0.148 -0.191
 -0.128 -0.130 -0.156 -0.068 -0.153 -0.195 -0.123 -0.142 -0.171 -0.183 -0.030 -0.023 -0.044  0.041  0.035  0.005  0.019  0.041  0.004  0.101  0.080  0.149  0.102  0.135  0.111  0.205  0.230  0.161  0.117  0.178  0.145  0.008 -0.016 -0.003  0.056 -0.078 -0.150 -0.197 -0.159 -0.174 -0.082  0.119 -0.075 -0.121 -0.157 -0.111 -0.013 -0.175 -0.140 -0.054 -0.092 -0.177 -0.088 -0.053 -0.024  0.032  0.020  0.045  0.006  0.024 -0.017  0.040 -0.035 -0.021 -0.033 -0.076 -0.080 -0.093 -0.085 -0.150 -0.250 -0.195 -0.193 -0.278 -0.275 -0.346 -0.386 -0.336 -0.283 -0.260 -0.226 -0.289 -0.183  0.017 -0.299 -0.274 -0.173 -0.223 -0.150 -0.159 -0.144  0.013 -0.090 -0.134 -0.151 -0.161 -0.011  0.053  0.064  0.137  0.095 -0.071 -0.081 -0.192 -0.082 -0.090 -0.113 -0.224 -0.147 -0.076 -0.231 -0.112 -0.219 -0.255 -0.263 -0.293 -0.197 -0.296 -0.294 -0.040  0.106 -0.065  0.162  0.364  0.274  0.410  0.750  0.477  0.846  0.734  0.883  0.812  0.757  0.768  0.851  0.432  0.625  0.821  0.386  0.287  0.262  0.165 -0.011 -0.189 -0.188  0.156  0.178  0.052  0.077 -0.089 -0.069  0.967  0.961  0.064 -0.095 -0.000  0.017 -0.048 -0.133 -0.153 -0.091 -0.093 -0.192 -0.192 -0.168 -0.133 -0.170
 -0.113 -0.094 -0.084 -0.050 -0.072 -0.055 -0.079 -0.075 -0.062 -0.073 -0.056 -0.011 -0.024 -0.069 -0.006  0.002 -0.003 -0.181 -0.109 -0.160 -0.154 -0.225 -0.219 -0.268 -0.129 -0.215 -0.067 -0.101 -0.221 -0.021  0.107  0.007  0.092  0.241  0.153  0.207  0.218  0.263  0.125  0.156  0.134 -0.021 -0.036 -0.044 -0.093 -0.067 -0.086 -0.170 -0.167 -0.080 -0.076 -0.193 -0.078 -0.106 -0.085 -0.080 -0.081 -0.070 -0.091 -0.073 -0.077 -0.085 -0.069 -0.119 -0.127 -0.104 -0.097 -0.103 -0.077 -0.065 -0.060  0.008 -0.061  0.046  0.048  0.020  0.012  0.066  0.019  0.056 -0.066 -0.026  0.099 -0.076 -0.147 -0.020 -0.005 -0.142  0.016  0.099  0.014 -0.007 -0.047 -0.051 -0.031  0.018  0.099  0.125 -0.225 -0.210 -0.232  0.013  0.059  0.037  0.006  0.150  0.106  0.082  0.195  0.218  0.146  0.095 -0.100 -0.062 -0.166 -0.173 -0.170 -0.077 -0.037  0.015 -0.106 -0.110  0.062  0.034 -0.120 -0.029  0.011 -0.015  0.043  0.026  0.050  0.026  0.003  0.040  0.065  0.034  0.055  0.048  0.013 -0.014  0.026 -0.030 -0.049 -0.091 -0.037 -0.255 -0.267 -0.096 -0.080 -0.003  0.006  0.056  0.064  0.570  0.324  0.317  0.438  0.415  0.344  0.372  0.339  0.143  0.134  0.302  0.222  0.000  0.152
 -0.153 -0.124 -0.110 -0.062 -0.062 -0.105 -0.116 -0.082 -0.087 -0.132 -0.059 -0.041 -0.058 -0.111 -0.061 -0.011 -0.030 -0.263 -0.099 -0.234 -0.237 -0.332 -0.333 -0.362 -0.162 -0.319 -0.167 -0.167 -0.269 -0.049  0.075 -0.014  0.095  0.236  0.103  0.188  0.277  0.322  0.194  0.182  0.120 -0.014  0.033 -0.015  0.000 -0.010 -0.109 -0.115 -0.085 -0.081 -0.063 -0.115 -0.051 -0.110 -0.096 -0.095 -0.095 -0.094 -0.103 -0.081 -0.090 -0.088 -0.108 -0.137 -0.158 -0.126 -0.135 -0.141 -0.094 -0.057 -0.044  0.028 -0.047  0.098  0.156  0.080  0.098  0.106  0.123  0.122  0.008  0.100  0.193 -0.071 -0.036  0.068  0.061 -0.068  0.053  0.147  0.013 -0.036 -0.076 -0.074 -0.065  0.010  0.073  0.047 -0.121 -0.130 -0.149  0.000  0.064  0.033  0.048  0.192  0.174  0.160  0.285  0.298  0.335  0.251  0.106  0.030 -0.055 -0.038 -0.082 -0.065 -0.058 -0.119 -0.187 -0.121 -0.084 -0.128 -0.201 -0.183 -0.180 -0.146 -0.128 -0.151 -0.125 -0.159 -0.123 -0.097 -0.049  0.037 -0.002 -0.072  0.096  0.058  0.002  0.019  0.076  0.033  0.031 -0.348 -0.370 -0.115 -0.094 -0.053 -0.050 -0.119 -0.095  0.324  0.604  0.396  0.390  0.494  0.466  0.429  0.351  0.201  0.185  0.353  0.249  0.053  0.229
 -0.243 -0.168 -0.191 -0.151 -0.134 -0.150 -0.177 -0.145 -0.118 -0.157 -0.076 -0.047 -0.069 -0.109 -0.059 -0.028 -0.021 -0.245 -0.147 -0.235 -0.219 -0.296 -0.289 -0.317 -0.123 -0.282 -0.102 -0.093 -0.257 -0.000  0.150  0.009  0.080  0.260  0.151  0.181  0.241  0.309  0.178  0.124  0.090 -0.088  0.017 -0.050 -0.035 -0.048 -0.126 -0.162 -0.100 -0.111 -0.104 -0.165 -0.082 -0.163 -0.139 -0.146 -0.134 -0.141 -0.143 -0.096 -0.113 -0.109 -0.145 -0.197 -0.206 -0.122 -0.156 -0.162 -0.077 -0.051 -0.099 -0.030 -0.029  0.100  0.075  0.037  0.044  0.101  0.100  0.140  0.013  0.043  0.190 -0.010 -0.051  0.079  0.127 -0.072  0.044  0.149 -0.030 -0.085 -0.140 -0.139 -0.090 -0.021  0.107  0.056 -0.127 -0.150 -0.177 -0.058  0.027  0.009  0.003  0.139  0.155  0.108  0.208  0.213  0.222  0.181 -0.007  0.016 -0.073 -0.029 -0.072 -0.062 -0.064 -0.091 -0.174 -0.139 -0.048 -0.131 -0.179 -0.120 -0.094 -0.007 -0.007 -0.083 -0.072 -0.129 -0.090 -0.007  0.078  0.127  0.144  0.101  0.244  0.187  0.149  0.173  0.172  0.132  0.113 -0.317 -0.328 -0.169 -0.138 -0.084 -0.074 -0.017 -0.000  0.317  0.396  0.636  0.447  0.489  0.442  0.474  0.395  0.198  0.204  0.360  0.267  0.053  0.211
 -0.154 -0.151 -0.130 -0.092 -0.088 -0.102 -0.114 -0.080 -0.084 -0.123 -0.066 -0.031 -0.066 -0.132 -0.058 -0.055 -0.073 -0.267 -0.075 -0.178 -0.172 -0.304 -0.317 -0.394 -0.209 -0.364 -0.194 -0.161 -0.306 -0.093  0.097  0.020  0.167  0.357  0.193  0.303  0.356  0.422  0.238  0.294  0.159  0.018 -0.037 -0.086 -0.079 -0.099 -0.161 -0.217 -0.240 -0.121 -0.128 -0.250 -0.130 -0.170 -0.135 -0.136 -0.132 -0.112 -0.138 -0.098 -0.107 -0.105 -0.106 -0.160 -0.185 -0.146 -0.130 -0.151 -0.092 -0.073 -0.032  0.034 -0.076  0.136  0.092  0.099  0.098  0.144  0.133  0.095 -0.026  0.116  0.221 -0.099 -0.045  0.117  0.079 -0.082  0.113  0.188  0.047 -0.024 -0.106 -0.076 -0.038  0.083  0.148  0.120 -0.221 -0.266 -0.303 -0.042  0.035 -0.013 -0.015  0.133  0.082  0.048  0.213  0.237  0.203  0.139 -0.060 -0.047 -0.136 -0.145 -0.173 -0.101 -0.077 -0.065 -0.151 -0.124 -0.020 -0.047 -0.169 -0.114 -0.067 -0.078  0.000 -0.014  0.007 -0.032 -0.038 -0.032  0.049  0.028  0.060  0.009  0.045  0.002  0.003 -0.046 -0.028 -0.095 -0.050 -0.348 -0.373 -0.144 -0.105 -0.039 -0.033  0.003  0.017  0.438  0.390  0.447  0.684  0.614  0.506  0.591  0.568  0.265  0.253  0.534  0.405  0.097  0.344
 -0.169 -0.164 -0.144 -0.101 -0.109 -0.119 -0.158 -0.130 -0.121 -0.160 -0.118 -0.074 -0.095 -0.186 -0.100 -0.057 -0.061 -0.299 -0.095 -0.218 -0.225 -0.357 -0.364 -0.431 -0.212 -0.383 -0.207 -0.176 -0.307 -0.073  0.139  0.029  0.199  0.418  0.198  0.337  0.436  0.501  0.287  0.338  0.214  0.047  0.006 -0.059 -0.052 -0.055 -0.166 -0.224 -0.227 -0.120 -0.139 -0.253 -0.129 -0.211 -0.174 -0.202 -0.186 -0.189 -0.184 -0.152 -0.153 -0.172 -0.166 -0.223 -0.262 -0.179 -0.180 -0.194 -0.100 -0.089 -0.071 -0.001 -0.062  0.149  0.115  0.123  0.147  0.182  0.201  0.156  0.024  0.177  0.295 -0.080 -0.006  0.173  0.105 -0.064  0.137  0.210  0.012 -0.057 -0.160 -0.132 -0.097  0.043  0.119  0.066 -0.189 -0.234 -0.276 -0.069  0.053  0.011  0.017  0.200  0.183  0.128  0.296  0.347  0.324  0.234 -0.002 -0.013 -0.127 -0.115 -0.161 -0.115 -0.095 -0.118 -0.190 -0.151 -0.081 -0.093 -0.201 -0.180 -0.144 -0.128 -0.061 -0.079 -0.065 -0.112 -0.099 -0.094 -0.005  0.039  0.053 -0.046  0.044  0.019 -0.007 -0.060 -0.032 -0.082 -0.051 -0.383 -0.401 -0.228 -0.197 -0.106 -0.100 -0.069 -0.048  0.415  0.494  0.489  0.614  0.756  0.617  0.661  0.626  0.340  0.316  0.608  0.473  0.147  0.418
 -0.155 -0.154 -0.140 -0.109 -0.100 -0.110 -0.160 -0.134 -0.125 -0.153 -0.119 -0.097 -0.120 -0.191 -0.130 -0.088 -0.091 -0.265 -0.072 -0.188 -0.182 -0.319 -0.320 -0.394 -0.204 -0.379 -0.239 -0.182 -0.296 -0.104  0.088  0.024  0.159  0.354  0.150  0.286  0.374  0.441  0.269  0.311  0.188  0.008  0.005 -0.043 -0.013 -0.046 -0.165 -0.169 -0.182 -0.103 -0.113 -0.202 -0.113 -0.192 -0.158 -0.175 -0.161 -0.171 -0.171 -0.143 -0.137 -0.157 -0.159 -0.192 -0.231 -0.153 -0.152 -0.173 -0.091 -0.055 -0.023  0.042 -0.029  0.179  0.136  0.161  0.204  0.227  0.209  0.171  0.039  0.195  0.304 -0.083  0.036  0.210  0.146 -0.023  0.154  0.239  0.050 -0.038 -0.113 -0.088 -0.057  0.077  0.103  0.045 -0.141 -0.209 -0.240 -0.064  0.037  0.019  0.015  0.179  0.194  0.156  0.294  0.357  0.363  0.262  0.056  0.054 -0.063 -0.064 -0.129 -0.057 -0.063 -0.110 -0.178 -0.124 -0.103 -0.140 -0.209 -0.219 -0.215 -0.180 -0.153 -0.164 -0.150 -0.189 -0.158 -0.153 -0.079 -0.002 -0.010 -0.123  0.041  0.014 -0.038 -0.060 -0.003 -0.040 -0.031 -0.352 -0.377 -0.207 -0.176 -0.075 -0.083 -0.154 -0.133  0.344  0.466  0.442  0.506  0.617  0.635  0.626  0.549  0.328  0.329  0.588  0.452  0.161  0.407
 -0.145 -0.163 -0.147 -0.132 -0.122 -0.128 -0.174 -0.160 -0.146 -0.173 -0.133 -0.123 -0.149 -0.210 -0.152 -0.124 -0.126 -0.317 -0.087 -0.215 -0.216 -0.366 -0.376 -0.450 -0.237 -0.428 -0.258 -0.195 -0.337 -0.135  0.106  0.037  0.207  0.425  0.186  0.356  0.440  0.527  0.306  0.407  0.231  0.068  0.031 -0.008  0.020 -0.019 -0.133 -0.153 -0.209 -0.091 -0.107 -0.218 -0.111 -0.175 -0.143 -0.166 -0.151 -0.144 -0.145 -0.130 -0.130 -0.154 -0.153 -0.187 -0.221 -0.169 -0.157 -0.178 -0.107 -0.073 -0.027  0.032 -0.031  0.211  0.153  0.185  0.194  0.238  0.220  0.158  0.024  0.206  0.291 -0.127  0.043  0.229  0.131 -0.007  0.184  0.253  0.065 -0.044 -0.136 -0.097 -0.036  0.114  0.147  0.073 -0.176 -0.253 -0.298 -0.077  0.043  0.015 -0.023  0.125  0.140  0.109  0.243  0.274  0.300  0.235  0.049  0.057 -0.040 -0.040 -0.091 -0.040 -0.043 -0.082 -0.134 -0.090 -0.078 -0.124 -0.174 -0.199 -0.200 -0.173 -0.143 -0.126 -0.140 -0.172 -0.166 -0.186 -0.124 -0.056 -0.050 -0.156 -0.058 -0.060 -0.042 -0.112 -0.057 -0.062 -0.035 -0.404 -0.429 -0.193 -0.157 -0.064 -0.067 -0.168 -0.153  0.372  0.429  0.474  0.591  0.661  0.626  0.777  0.673  0.352  0.388  0.722  0.528  0.165  0.468
 -0.135 -0.133 -0.114 -0.101 -0.097 -0.089 -0.142 -0.136 -0.138 -0.159 -0.133 -0.113 -0.146 -0.206 -0.137 -0.121 -0.140 -0.261 -0.039 -0.132 -0.137 -0.279 -0.303 -0.383 -0.218 -0.373 -0.247 -0.190 -0.281 -0.138  0.084  0.052  0.217  0.417  0.190  0.356  0.445  0.510  0.290  0.397  0.229  0.095 -0.018 -0.060 -0.010 -0.056 -0.179 -0.175 -0.223 -0.085 -0.113 -0.221 -0.115 -0.163 -0.133 -0.164 -0.142 -0.135 -0.134 -0.118 -0.114 -0.127 -0.137 -0.157 -0.201 -0.148 -0.135 -0.150 -0.075 -0.079 -0.017  0.035 -0.025  0.190  0.116  0.167  0.187  0.213  0.206  0.114  0.008  0.207  0.285 -0.130  0.046  0.230  0.117 -0.006  0.184  0.217  0.055 -0.027 -0.133 -0.084 -0.052  0.108  0.110  0.049 -0.143 -0.228 -0.255 -0.090  0.025 -0.015 -0.036  0.102  0.090  0.035  0.182  0.221  0.210  0.177 -0.003  0.017 -0.052 -0.070 -0.108 -0.067 -0.066 -0.085 -0.116 -0.065 -0.083 -0.085 -0.127 -0.160 -0.146 -0.157 -0.092 -0.074 -0.074 -0.104 -0.103 -0.140 -0.073 -0.046 -0.028 -0.122 -0.064 -0.085 -0.081 -0.142 -0.113 -0.138 -0.109 -0.317 -0.339 -0.180 -0.147 -0.083 -0.087 -0.104 -0.091  0.339  0.351  0.395  0.568  0.626  0.549  0.673  0.727  0.349  0.358  0.701  0.551  0.191  0.465
 -0.050 -0.086 -0.058 -0.063 -0.038 -0.040 -0.107 -0.080 -0.067 -0.086 -0.091 -0.083 -0.061 -0.117 -0.105 -0.081 -0.078 -0.129 -0.023 -0.078 -0.071 -0.138 -0.146 -0.187 -0.117 -0.204 -0.139 -0.139 -0.142 -0.046  0.059  0.034  0.123  0.230  0.075  0.164  0.246  0.280  0.241  0.216  0.168  0.075 -0.049 -0.066  0.010 -0.035 -0.135 -0.108 -0.099 -0.066 -0.076 -0.119 -0.072 -0.146 -0.121 -0.144 -0.125 -0.145 -0.144 -0.125 -0.102 -0.128 -0.120 -0.124 -0.155 -0.076 -0.086 -0.065 -0.024 -0.036 -0.028 -0.012  0.045  0.103  0.037  0.095  0.132  0.145  0.173  0.127  0.064  0.165  0.225 -0.017  0.108  0.235  0.095  0.046  0.222  0.224  0.051  0.008 -0.118 -0.058 -0.058  0.082  0.018 -0.039 -0.013 -0.092 -0.087 -0.112 -0.023 -0.096 -0.050  0.083  0.115  0.072  0.153  0.254  0.258  0.193  0.055  0.002 -0.063 -0.086 -0.117 -0.117 -0.102 -0.130 -0.114 -0.073 -0.121 -0.068 -0.075 -0.107 -0.104 -0.097 -0.092 -0.074 -0.079 -0.085 -0.071 -0.105 -0.072  0.003 -0.029 -0.095 -0.027 -0.023 -0.043 -0.064 -0.080 -0.063 -0.054 -0.158 -0.170 -0.172 -0.154 -0.106 -0.120 -0.098 -0.093  0.143  0.201  0.198  0.265  0.340  0.328  0.352  0.349  0.393  0.275  0.388  0.373  0.192  0.283
 -0.040 -0.053 -0.057 -0.067 -0.055 -0.024 -0.087 -0.093 -0.095 -0.081 -0.090 -0.116 -0.113 -0.150 -0.123 -0.110 -0.133 -0.093 -0.010 -0.032 -0.016 -0.107 -0.110 -0.176 -0.143 -0.240 -0.219 -0.164 -0.164 -0.142 -0.024  0.016  0.096  0.213  0.049  0.185  0.234  0.288  0.204  0.241  0.186  0.004 -0.058 -0.061  0.009 -0.037 -0.119 -0.082 -0.094 -0.035 -0.036 -0.089 -0.063 -0.125 -0.095 -0.127 -0.121 -0.125 -0.122 -0.115 -0.090 -0.111 -0.098 -0.098 -0.119 -0.081 -0.047 -0.042  0.007  0.010  0.068  0.045  0.093  0.212  0.104  0.170  0.189  0.192  0.203  0.151  0.110  0.242  0.266 -0.030  0.202  0.326  0.183  0.117  0.244  0.246  0.126  0.024 -0.034  0.015  0.037  0.158  0.057  0.022 -0.018 -0.105 -0.113 -0.043  0.004 -0.044 -0.040  0.062  0.074  0.048  0.109  0.180  0.187  0.126  0.066  0.032 -0.044 -0.029 -0.084 -0.063 -0.037 -0.082 -0.119 -0.068 -0.116 -0.129 -0.105 -0.158 -0.185 -0.164 -0.178 -0.141 -0.163 -0.168 -0.156 -0.196 -0.177 -0.090 -0.122 -0.203 -0.107 -0.098 -0.091 -0.114 -0.095 -0.057 -0.056 -0.142 -0.172 -0.156 -0.139 -0.008 -0.025 -0.199 -0.192  0.134  0.185  0.204  0.253  0.316  0.329  0.388  0.358  0.275  0.375  0.464  0.379  0.224  0.359
 -0.073 -0.131 -0.124 -0.111 -0.118 -0.114 -0.156 -0.158 -0.180 -0.187 -0.143 -0.174 -0.213 -0.284 -0.216 -0.181 -0.236 -0.309 -0.019 -0.135 -0.146 -0.326 -0.356 -0.458 -0.292 -0.460 -0.337 -0.253 -0.342 -0.220  0.033  0.051  0.219  0.431  0.169  0.393  0.471  0.581  0.374  0.487  0.304  0.117 -0.016 -0.062  0.008 -0.030 -0.168 -0.158 -0.214 -0.053 -0.069 -0.181 -0.096 -0.130 -0.107 -0.120 -0.100 -0.087 -0.089 -0.091 -0.110 -0.125 -0.149 -0.121 -0.174 -0.199 -0.124 -0.151 -0.093 -0.078  0.030  0.052 -0.007  0.269  0.188  0.245  0.258  0.285  0.259  0.166  0.061  0.311  0.350 -0.135  0.155  0.345  0.169  0.058  0.263  0.263  0.097 -0.031 -0.130 -0.057 -0.005  0.187  0.136  0.042 -0.122 -0.230 -0.271 -0.099  0.032 -0.024 -0.063  0.078  0.085  0.037  0.179  0.236  0.262  0.216  0.095  0.055 -0.020 -0.025 -0.092 -0.035 -0.041 -0.064 -0.109 -0.074 -0.115 -0.134 -0.160 -0.239 -0.230 -0.240 -0.180 -0.130 -0.144 -0.174 -0.167 -0.238 -0.188 -0.118 -0.115 -0.246 -0.159 -0.138 -0.127 -0.220 -0.151 -0.130 -0.116 -0.375 -0.414 -0.139 -0.102 -0.068 -0.079 -0.205 -0.192  0.302  0.353  0.360  0.534  0.608  0.588  0.722  0.701  0.388  0.464  0.931  0.702  0.289  0.613
 -0.079 -0.096 -0.094 -0.086 -0.071 -0.065 -0.113 -0.105 -0.116 -0.128 -0.112 -0.121 -0.141 -0.217 -0.163 -0.132 -0.186 -0.207 -0.007 -0.082 -0.079 -0.218 -0.232 -0.318 -0.227 -0.349 -0.271 -0.236 -0.252 -0.164  0.020  0.031  0.136  0.329  0.109  0.254  0.356  0.430  0.318  0.352  0.253  0.059 -0.067 -0.103 -0.006 -0.052 -0.177 -0.153 -0.153 -0.064 -0.072 -0.154 -0.088 -0.134 -0.116 -0.140 -0.112 -0.116 -0.119 -0.098 -0.094 -0.120 -0.130 -0.121 -0.170 -0.139 -0.112 -0.112 -0.051 -0.055  0.001  0.032  0.022  0.193  0.099  0.183  0.214  0.204  0.238  0.167  0.082  0.272  0.315 -0.081  0.175  0.342  0.163  0.068  0.255  0.229  0.078 -0.025 -0.120 -0.044 -0.024  0.151  0.089 -0.001 -0.048 -0.141 -0.161 -0.094  0.019 -0.050 -0.049  0.082  0.085  0.036  0.149  0.222  0.227  0.195  0.084  0.044 -0.028 -0.054 -0.095 -0.030 -0.044 -0.058 -0.086 -0.062 -0.108 -0.109 -0.137 -0.206 -0.194 -0.186 -0.155 -0.114 -0.128 -0.154 -0.148 -0.193 -0.150 -0.070 -0.083 -0.198 -0.105 -0.097 -0.111 -0.161 -0.135 -0.114 -0.101 -0.256 -0.281 -0.154 -0.122 -0.085 -0.096 -0.177 -0.168  0.222  0.249  0.267  0.405  0.473  0.452  0.528  0.551  0.373  0.379  0.702  0.730  0.339  0.493
  0.026 -0.010 -0.009 -0.045  0.015  0.042 -0.050 -0.019  0.006 -0.010 -0.063 -0.064 -0.033 -0.113 -0.066 -0.031 -0.113  0.048  0.101  0.124  0.141  0.060  0.046 -0.032 -0.098 -0.151 -0.231 -0.169 -0.038 -0.147 -0.114  0.017  0.060  0.115  0.030  0.090  0.111  0.140  0.124  0.165  0.141 -0.003 -0.140 -0.209 -0.080 -0.075 -0.154 -0.116 -0.094 -0.000 -0.016 -0.056 -0.044 -0.111 -0.082 -0.113 -0.111 -0.125 -0.127 -0.113 -0.068 -0.062 -0.052 -0.043 -0.086 -0.019 -0.005  0.005  0.022 -0.011  0.058  0.036  0.105  0.129  0.017  0.150  0.189  0.137  0.247  0.128  0.135  0.312  0.259  0.001  0.313  0.403  0.190  0.215  0.340  0.215  0.167  0.066 -0.002  0.075  0.064  0.197  0.007 -0.044  0.133  0.018  0.010 -0.053 -0.060 -0.099 -0.041 -0.019 -0.023 -0.034  0.025  0.068  0.103  0.042  0.091  0.008 -0.043 -0.042 -0.075 -0.090 -0.097 -0.164 -0.129 -0.081 -0.203 -0.136 -0.104 -0.193 -0.173 -0.189 -0.152 -0.121 -0.114 -0.128 -0.102 -0.161 -0.109 -0.053 -0.073 -0.187 -0.106 -0.101 -0.144 -0.207 -0.185 -0.135 -0.179  0.031 -0.018 -0.128 -0.116 -0.006 -0.035 -0.148 -0.133  0.000  0.053  0.053  0.097  0.147  0.161  0.165  0.191  0.192  0.224  0.289  0.339  0.479  0.346
  0.014 -0.060 -0.051 -0.052 -0.054 -0.020 -0.093 -0.093 -0.112 -0.110 -0.110 -0.150 -0.168 -0.267 -0.161 -0.133 -0.225 -0.108  0.079  0.048  0.051 -0.123 -0.160 -0.277 -0.224 -0.348 -0.351 -0.194 -0.182 -0.226 -0.019  0.087  0.195  0.353  0.130  0.322  0.362  0.429  0.273  0.403  0.269  0.035 -0.075 -0.180 -0.103 -0.098 -0.223 -0.228 -0.251 -0.039 -0.057 -0.179 -0.113 -0.190 -0.144 -0.172 -0.153 -0.158 -0.164 -0.160 -0.138 -0.143 -0.133 -0.139 -0.196 -0.170 -0.091 -0.123 -0.052 -0.059  0.060  0.061  0.057  0.275  0.134  0.245  0.308  0.322  0.343  0.228  0.179  0.448  0.436 -0.048  0.336  0.463  0.225  0.152  0.308  0.256  0.127 -0.016 -0.094 -0.007  0.022  0.222  0.087 -0.000 -0.048 -0.183 -0.223 -0.115 -0.027 -0.075 -0.048 -0.003  0.028 -0.031  0.091  0.158  0.189  0.152  0.093  0.042 -0.041 -0.026 -0.085 -0.079 -0.057 -0.107 -0.148 -0.079 -0.153 -0.160 -0.159 -0.239 -0.234 -0.250 -0.180 -0.149 -0.146 -0.175 -0.151 -0.218 -0.146 -0.094 -0.064 -0.237 -0.159 -0.129 -0.169 -0.283 -0.204 -0.196 -0.218 -0.164 -0.226 -0.203 -0.178 -0.058 -0.079 -0.191 -0.170  0.152  0.229  0.211  0.344  0.418  0.407  0.468  0.465  0.283  0.359  0.613  0.493  0.346  0.694
