# Supplementary material for: Polarized benzene rings can promote the interaction between CaM and the CaMBD region of nNOS
Source: Front Mol Neurosci. 2024 Sep 3;17:1461272. doi: 10.3389/fnmol.2024.1461272 (PMC11405375; doi:10.3389/fnmol.2024.1461272)
Supplement: Supplementary file 1 [file Data_Sheet_1.ZIP › Original dataset/Model 4/RMSD/overall.out]

#Frame     RMSD_00001
       1       0.0000
       2       1.0651
       3       1.3318
       4       1.2716
       5       1.4517
       6       1.7421
       7       1.9361
       8       1.9504
       9       2.2533
      10       2.2822
      11       2.3797
      12       2.4044
      13       2.4028
      14       2.3641
      15       2.3829
      16       2.2450
      17       2.3747
      18       2.4470
      19       2.7000
      20       2.5300
      21       2.7783
      22       2.9692
      23       3.0722
      24       3.2749
      25       3.4068
      26       3.1091
      27       2.9934
      28       3.2826
      29       2.7468
      30       3.0778
      31       3.1689
      32       3.0027
      33       3.3673
      34       3.2103
      35       2.9534
      36       3.1741
      37       3.3350
      38       3.2730
      39       3.2802
      40       3.2239
      41       3.0087
      42       3.1743
      43       2.9775
      44       3.3987
      45       3.0696
      46       3.0571
      47       3.2655
      48       3.1393
      49       3.1089
      50       3.0841
      51       3.1396
      52       3.2283
      53       3.0783
      54       3.2690
      55       3.1605
      56       3.0478
      57       2.9930
      58       3.1929
      59       3.0856
      60       2.9430
      61       3.2706
      62       3.1632
      63       3.2890
      64       3.1516
      65       3.1810
      66       3.1144
      67       2.9412
      68       3.0187
      69       3.1583
      70       3.0630
      71       2.9649
      72       3.1273
      73       3.1164
      74       2.9880
      75       2.9153
      76       3.2769
      77       3.3416
      78       3.1312
      79       3.1469
      80       3.1260
      81       3.3709
      82       3.2801
      83       3.4266
      84       3.4344
      85       3.3157
      86       3.6373
      87       3.3829
      88       3.2823
      89       3.0602
      90       3.1746
      91       3.4561
      92       3.2441
      93       3.0895
      94       2.9680
      95       2.5643
      96       2.9136
      97       2.9572
      98       3.1590
      99       3.2800
     100       3.3939
     101       3.0642
     102       3.2301
     103       3.3716
     104       3.5503
     105       3.5283
     106       3.7467
     107       3.7002
     108       3.9631
     109       3.6434
     110       3.7096
     111       3.8309
     112       3.8307
     113       3.5161
     114       3.7053
     115       3.6009
     116       3.7924
     117       3.5074
     118       3.4830
     119       3.8867
     120       3.7934
     121       3.6583
     122       3.5538
     123       3.5392
     124       3.7873
     125       3.6970
     126       4.0397
     127       3.9812
     128       3.8682
     129       3.9192
     130       3.7532
     131       3.8235
     132       4.0271
     133       3.5358
     134       3.6368
     135       3.4944
     136       3.7045
     137       3.9135
     138       4.0149
     139       3.5703
     140       3.7033
     141       4.2755
     142       4.0044
     143       4.3130
     144       4.2292
     145       4.2097
     146       4.3787
     147       3.9142
     148       4.1053
     149       4.3446
     150       4.4617
     151       4.6704
     152       4.6162
     153       4.2941
     154       4.4546
     155       4.9088
     156       4.6014
     157       4.8224
     158       4.9941
     159       4.9325
     160       4.7274
     161       4.7181
     162       4.6368
     163       4.6671
     164       4.8011
     165       4.9070
     166       4.7013
     167       4.8213
     168       4.8735
     169       4.8541
     170       4.6743
     171       4.5469
     172       4.7309
     173       4.6178
     174       5.1630
     175       4.8700
     176       4.5973
     177       4.5948
     178       5.0399
     179       4.5266
     180       4.9875
     181       4.6515
     182       4.3930
     183       4.2227
     184       4.9591
     185       4.5717
     186       4.6036
     187       4.4865
     188       4.8143
     189       4.6290
     190       4.6728
     191       4.4537
     192       4.1495
     193       4.7626
     194       4.7998
     195       4.5157
     196       4.6396
     197       4.6652
     198       4.5780
     199       4.2591
     200       4.0118
     201       4.2631
     202       3.9098
     203       4.3543
     204       4.1572
     205       3.8786
     206       4.3326
     207       4.4469
     208       4.6160
     209       4.5011
     210       4.1846
     211       3.9449
     212       3.7956
     213       4.1214
     214       4.6777
     215       4.3505
     216       4.8570
     217       4.3045
     218       4.0430
     219       4.4689
     220       4.8462
     221       4.6649
     222       4.5033
     223       4.5195
     224       4.6042
     225       4.4270
     226       4.3592
     227       4.5593
     228       4.2821
     229       4.2380
     230       4.5366
     231       4.6344
     232       4.4956
     233       4.5391
     234       4.2308
     235       4.2192
     236       4.4052
     237       4.2250
     238       4.2497
     239       4.2414
     240       4.2176
     241       4.4345
     242       4.4372
     243       4.1836
     244       4.1177
     245       4.0937
     246       4.1638
     247       4.4432
     248       4.2653
     249       3.9064
     250       3.9978
     251       4.1143
     252       3.8157
     253       4.1428
     254       4.0113
     255       4.0944
     256       3.8575
     257       4.1417
     258       4.3814
     259       4.1542
     260       4.2607
     261       4.1285
     262       4.5397
     263       4.5884
     264       4.2536
     265       3.7297
     266       4.1629
     267       4.1743
     268       4.5636
     269       4.7335
     270       4.1975
     271       4.3698
     272       4.4331
     273       4.1438
     274       4.1362
     275       4.1153
     276       3.6489
     277       3.9311
     278       4.2662
     279       4.3555
     280       4.1109
     281       4.3416
     282       3.9261
     283       4.5945
     284       4.3174
     285       3.9437
     286       4.2382
     287       3.9563
     288       4.0133
     289       4.0406
     290       4.5778
     291       4.0369
     292       4.2152
     293       3.9611
     294       4.1417
     295       4.2246
     296       3.9852
     297       4.1567
     298       4.4881
     299       4.5193
     300       4.1846
     301       4.3195
     302       4.5307
     303       4.3595
     304       4.5656
     305       4.2409
     306       4.8969
     307       4.3605
     308       4.6054
     309       4.6188
     310       4.5797
     311       4.6128
     312       4.8266
     313       5.1162
     314       5.4240
     315       4.8057
     316       5.2115
     317       4.9561
     318       4.7401
     319       5.6348
     320       5.2220
     321       4.8780
     322       5.0011
     323       5.0618
     324       4.4358
     325       5.0235
     326       5.3733
     327       5.1932
     328       5.0752
     329       5.0125
     330       5.2377
     331       5.4514
     332       5.5261
     333       5.3622
     334       5.2771
     335       6.0032
     336       5.5132
     337       5.5806
     338       5.6236
     339       5.4398
     340       5.5206
     341       5.6486
     342       5.7061
     343       5.5097
     344       5.7466
     345       5.5563
     346       5.4356
     347       5.5307
     348       5.8420
     349       5.5823
     350       5.5407
     351       5.3502
     352       5.5643
     353       6.1585
     354       5.8470
     355       5.6839
     356       6.0696
     357       5.8053
     358       5.9938
     359       5.8576
     360       6.0344
     361       5.8798
     362       5.7917
     363       5.8837
     364       5.8581
     365       5.8826
     366       5.8913
     367       5.6769
     368       6.0647
     369       5.9115
     370       5.7690
     371       5.6509
     372       5.9142
     373       5.7382
     374       5.7883
     375       5.7720
     376       5.5918
     377       5.4741
     378       5.7893
     379       5.8136
     380       5.6856
     381       6.0810
     382       6.1724
     383       6.2569
     384       5.7923
     385       6.2151
     386       5.9623
     387       5.7386
     388       6.1070
     389       6.3732
     390       6.0487
     391       6.2347
     392       6.3004
     393       6.4751
     394       6.2658
     395       6.5137
     396       6.3630
     397       6.4517
     398       6.1278
     399       5.7689
     400       6.0529
     401       5.8700
     402       5.8085
     403       6.0138
     404       6.2797
     405       5.7094
     406       6.1642
     407       5.7991
     408       5.4522
     409       5.6353
     410       5.3246
     411       5.4377
     412       5.6741
     413       6.0543
     414       5.9197
     415       6.1136
     416       5.8492
     417       5.7389
     418       5.2250
     419       5.9723
     420       5.7276
     421       5.5927
     422       5.8882
     423       6.0469
     424       5.9340
     425       6.0455
     426       6.4496
     427       6.2286
     428       6.4125
     429       6.1753
     430       5.8704
     431       6.1199
     432       6.3520
     433       6.0883
     434       6.3786
     435       6.6538
     436       6.5528
     437       6.5184
     438       6.5860
     439       6.2510
     440       6.6893
     441       6.4630
     442       6.7654
     443       6.5710
     444       6.8885
     445       6.7484
     446       6.5124
     447       6.6227
     448       6.7015
     449       6.5521
     450       6.4326
     451       6.2276
     452       6.5970
     453       6.4418
     454       6.3307
     455       6.2817
     456       6.5300
     457       6.4986
     458       6.4459
     459       6.7642
     460       6.6181
     461       6.6505
     462       6.5265
     463       6.5201
     464       6.5653
     465       6.4085
     466       6.3044
     467       6.5303
     468       6.5946
     469       6.3257
     470       6.6473
     471       6.2670
     472       6.5172
     473       6.2000
     474       6.6217
     475       6.4812
     476       6.5684
     477       6.4833
     478       6.4328
     479       6.5186
     480       6.4705
     481       6.3460
     482       6.1833
     483       6.6056
     484       6.4936
     485       6.3701
     486       6.0260
     487       6.2460
     488       6.4062
     489       6.1634
     490       6.0755
     491       5.7755
     492       6.2309
     493       6.4294
     494       6.6468
     495       5.9936
     496       6.0522
     497       6.2461
     498       5.8740
     499       6.6720
     500       6.0749
     501       6.0335
     502       6.5281
     503       6.2755
     504       6.0848
     505       6.1312
     506       5.8763
     507       5.7951
     508       5.8172
     509       5.8044
     510       5.7939
     511       5.8754
     512       5.9235
     513       5.8776
     514       5.7280
     515       5.9598
     516       6.1218
     517       5.9206
     518       5.8936
     519       5.6052
     520       5.8759
     521       5.9764
     522       5.8133
     523       5.9470
     524       6.0752
     525       6.2861
     526       6.1274
     527       6.2094
     528       6.1400
     529       6.3751
     530       6.0101
     531       5.9135
     532       5.4018
     533       5.7660
     534       5.5495
     535       5.7421
     536       5.7487
     537       5.6065
     538       5.7842
     539       5.6667
     540       5.5742
     541       5.6424
     542       5.5591
     543       5.7473
     544       5.8061
     545       5.9766
     546       5.9906
     547       5.7960
     548       5.9666
     549       6.0351
     550       5.9065
     551       5.8584
     552       6.1515
     553       6.1105
     554       5.8574
     555       5.8077
     556       5.8937
     557       6.2748
     558       6.2931
     559       6.3397
     560       6.1286
     561       6.4839
     562       6.2266
     563       6.1822
     564       6.2529
     565       5.8730
     566       6.2067
     567       6.5500
     568       6.2823
     569       6.3548
     570       6.5118
     571       6.1920
     572       6.6136
     573       6.2867
     574       6.7154
     575       6.8031
     576       6.3465
     577       6.6369
     578       6.6885
     579       6.5256
     580       6.2855
     581       6.3656
     582       6.6470
     583       6.4073
     584       6.6955
     585       6.7695
     586       6.6657
     587       6.5961
     588       6.2595
     589       6.3344
     590       6.4384
     591       6.5119
     592       6.1653
     593       6.0757
     594       6.1069
     595       6.4115
     596       6.5870
     597       6.7070
     598       6.3535
     599       6.5415
     600       6.1581
     601       6.2675
     602       6.4840
     603       5.9958
     604       6.0003
     605       5.9933
     606       6.1495
     607       6.2483
     608       5.9881
     609       6.2380
     610       6.1021
     611       6.1977
     612       6.2396
     613       5.9243
     614       6.2579
     615       6.3712
     616       6.2858
     617       6.3066
     618       6.3131
     619       6.2973
     620       6.2686
     621       6.3010
     622       6.1659
     623       5.7863
     624       5.8607
     625       6.1114
     626       5.9925
     627       6.1886
     628       5.9022
     629       6.2709
     630       6.2300
     631       5.8993
     632       6.0454
     633       5.9768
     634       5.9838
     635       5.9514
     636       5.6080
     637       5.9392
     638       5.8138
     639       5.6795
     640       6.3195
     641       6.5789
     642       6.6669
     643       6.4857
     644       6.4208
     645       6.5068
     646       6.5881
     647       6.7286
     648       6.6939
     649       6.3142
     650       6.5226
     651       6.2889
     652       6.7209
     653       6.7089
     654       6.6854
     655       6.7069
     656       6.7238
     657       6.7731
     658       6.7873
     659       6.6220
     660       6.6057
     661       6.8894
     662       6.7747
     663       6.4371
     664       6.3239
     665       6.4336
     666       6.5639
     667       6.6078
     668       6.5499
     669       6.8093
     670       6.7207
     671       6.8051
     672       7.0880
     673       6.9670
     674       6.9863
     675       6.5189
     676       7.0650
     677       6.8844
     678       7.0359
     679       6.8280
     680       7.2102
     681       6.8273
     682       7.0508
     683       6.5964
     684       7.0220
     685       6.8186
     686       6.8036
     687       6.6654
     688       6.5516
     689       6.4208
     690       6.6018
     691       6.5311
     692       6.5628
     693       6.5190
     694       6.1876
     695       6.3740
     696       6.3908
     697       6.4957
     698       6.5508
     699       6.5951
     700       6.5696
     701       6.3892
     702       6.5725
     703       6.2395
     704       6.4642
     705       6.6312
     706       6.4143
     707       6.2070
     708       6.4003
     709       6.5416
     710       6.3080
     711       5.9544
     712       6.4058
     713       6.3069
     714       6.4651
     715       6.3132
     716       6.3372
     717       6.3345
     718       6.0498
     719       6.1861
     720       6.1973
     721       6.1279
     722       5.7668
     723       5.7651
     724       5.8037
     725       5.9114
     726       5.7453
     727       5.6842
     728       5.8006
     729       6.0351
     730       5.9224
     731       6.1037
     732       5.8683
     733       5.7992
     734       5.9627
     735       5.5355
     736       5.9457
     737       6.0447
     738       6.2432
     739       6.1354
     740       6.3789
     741       6.2958
     742       6.3088
     743       6.5620
     744       6.3864
     745       6.5100
     746       6.4866
     747       6.4689
     748       6.3984
     749       6.4646
     750       6.8102
     751       6.8177
     752       6.6543
     753       6.8324
     754       6.9646
     755       6.4863
     756       6.3909
     757       6.6398
     758       6.4870
     759       6.4910
     760       6.6453
     761       6.5616
     762       6.1971
     763       6.5765
     764       6.3603
     765       6.8006
     766       6.7151
     767       7.1945
     768       7.1253
     769       7.0656
     770       7.1510
     771       7.0188
     772       6.7708
     773       7.1530
     774       7.5113
     775       7.2908
     776       7.2125
     777       7.0689
     778       6.7899
     779       7.1335
     780       6.9009
     781       7.2002
     782       7.0496
     783       7.0727
     784       7.0247
     785       6.6335
     786       6.4780
     787       6.8131
     788       6.6990
     789       6.3990
     790       6.7360
     791       7.0072
     792       6.5889
     793       6.9910
     794       6.1256
     795       6.7573
     796       6.6535
     797       6.6949
     798       6.4954
     799       6.3382
     800       6.2653
     801       6.2897
     802       6.4701
     803       6.1458
     804       6.5410
     805       6.4405
     806       6.3561
     807       6.3266
     808       6.6694
     809       6.4137
     810       6.2619
     811       6.1305
     812       6.4665
     813       6.4584
     814       6.1424
     815       6.0657
     816       6.0987
     817       6.5655
     818       6.1248
     819       6.5203
     820       5.9724
     821       6.2909
     822       6.2473
     823       5.8205
     824       5.9082
     825       5.9476
     826       5.9319
     827       6.0537
     828       6.0742
     829       6.2919
     830       6.1586
     831       6.2570
     832       5.7612
     833       5.7338
     834       5.5927
     835       5.8094
     836       6.0468
     837       5.6457
     838       5.9337
     839       5.7792
     840       5.9412
     841       6.1014
     842       6.0677
     843       6.1469
     844       6.2522
     845       5.7508
     846       6.1527
     847       6.0833
     848       6.3077
     849       5.9057
     850       6.0837
     851       5.9115
     852       6.1254
     853       6.2351
     854       6.1790
     855       6.3130
     856       6.4620
     857       6.1484
     858       6.3456
     859       6.0880
     860       6.1711
     861       6.3190
     862       5.9601
     863       5.8616
     864       5.9963
     865       6.4345
     866       6.2359
     867       6.1923
     868       6.4267
     869       6.1293
     870       6.5665
     871       6.1514
     872       6.5877
     873       6.3142
     874       6.1444
     875       5.5365
     876       6.2127
     877       6.2061
     878       5.9317
     879       6.4927
     880       6.3842
     881       6.2809
     882       6.3873
     883       6.2098
     884       6.0500
     885       6.1907
     886       6.0959
     887       6.0862
     888       6.2426
     889       6.0666
     890       5.8992
     891       5.9296
     892       5.9601
     893       5.9889
     894       5.9217
     895       6.0936
     896       6.1576
     897       5.9794
     898       5.9185
     899       6.0710
     900       5.7603
     901       6.2442
     902       6.2726
     903       5.8876
     904       6.0579
     905       6.1485
     906       5.9654
     907       5.9451
     908       5.9167
     909       6.0139
     910       6.1771
     911       6.2625
     912       5.9548
     913       6.0850
     914       5.6498
     915       5.9715
     916       5.9171
     917       5.8512
     918       6.0959
     919       6.2003
     920       5.9693
     921       5.9267
     922       5.9554
     923       6.2893
     924       6.2491
     925       6.1559
     926       6.4360
     927       6.4349
     928       6.1128
     929       6.0759
     930       6.2463
     931       6.4227
     932       6.2228
     933       6.2027
     934       6.5327
     935       6.1744
     936       6.1416
     937       6.2688
     938       6.0495
     939       6.3290
     940       5.9163
     941       6.2003
     942       6.1861
     943       5.8816
     944       6.1354
     945       6.0697
     946       5.9617
     947       5.8803
     948       6.2690
     949       6.2518
     950       6.4026
     951       6.5686
     952       6.3857
     953       6.1721
     954       6.3689
     955       6.3317
     956       6.6394
     957       6.2800
     958       6.1566
     959       6.3313
     960       6.5699
     961       6.4622
     962       6.2904
     963       6.4854
     964       6.2881
     965       6.3032
     966       6.2454
     967       6.2943
     968       6.0774
     969       6.1432
     970       6.0743
     971       6.4121
     972       6.3580
     973       6.2560
     974       6.1181
     975       5.9368
     976       6.1643
     977       6.1390
     978       5.9206
     979       6.2292
     980       6.0930
     981       6.2909
     982       6.1408
     983       6.1812
     984       6.0487
     985       6.2051
     986       6.2832
     987       6.4978
     988       6.5556
     989       6.5024
     990       6.1448
     991       6.0827
     992       5.9685
     993       6.0580
     994       6.1839
     995       6.2087
     996       6.4155
     997       6.5441
     998       6.3814
     999       6.1879
    1000       6.2014
    1001       5.9683
    1002       6.0975
    1003       6.1546
    1004       6.5345
    1005       6.7107
    1006       6.7207
    1007       6.7566
    1008       6.4358
    1009       6.6464
    1010       6.4463
    1011       6.2224
    1012       6.0212
    1013       5.8411
    1014       6.0749
    1015       6.5426
    1016       6.2511
    1017       6.1829
    1018       5.8471
    1019       6.4898
    1020       6.2665
    1021       6.5237
    1022       6.6025
    1023       6.3966
    1024       6.0672
    1025       6.3574
    1026       6.2748
    1027       6.2501
    1028       6.4008
    1029       6.5805
    1030       6.3036
    1031       6.0961
    1032       6.6265
    1033       6.6858
    1034       6.4596
    1035       6.6931
    1036       6.6714
    1037       6.3904
    1038       6.4456
    1039       6.2529
    1040       6.3329
    1041       6.4859
    1042       6.6668
    1043       6.7320
    1044       6.5933
    1045       6.5921
    1046       6.6116
    1047       6.7727
    1048       6.6924
    1049       6.9507
    1050       6.8338
    1051       6.6840
    1052       7.0888
    1053       6.9803
    1054       7.0979
    1055       6.8208
    1056       6.9147
    1057       6.9484
    1058       6.8822
    1059       6.7496
    1060       6.6499
    1061       6.7531
    1062       6.6524
    1063       6.7350
    1064       6.9813
    1065       6.8889
    1066       6.8468
    1067       6.8087
    1068       6.4798
    1069       6.7616
    1070       6.3585
    1071       6.3209
    1072       6.7819
    1073       6.6497
    1074       6.9359
    1075       6.9308
    1076       7.2057
    1077       7.2877
    1078       7.2819
    1079       7.1595
    1080       7.2939
    1081       7.2582
    1082       6.9074
    1083       6.9041
    1084       6.7489
    1085       6.8280
    1086       6.8418
    1087       6.8411
    1088       6.6676
    1089       6.6341
    1090       6.7794
    1091       6.5730
    1092       6.4253
    1093       6.4077
    1094       6.4328
    1095       6.4646
    1096       6.2322
    1097       6.2749
    1098       6.6002
    1099       6.6481
    1100       6.3175
    1101       6.5681
    1102       6.7094
    1103       6.6404
    1104       6.2634
    1105       6.1305
    1106       5.9497
    1107       6.3953
    1108       6.4236
    1109       6.6636
    1110       6.4836
    1111       6.4185
    1112       6.1414
    1113       6.6853
    1114       6.5980
    1115       6.5602
    1116       7.0521
    1117       7.2742
    1118       6.9364
    1119       6.9857
    1120       7.0007
    1121       7.1311
    1122       7.3333
    1123       7.0810
    1124       7.2989
    1125       7.1838
    1126       6.8458
    1127       6.7225
    1128       6.6697
    1129       6.9887
    1130       7.0820
    1131       7.0874
    1132       6.6592
    1133       6.7532
    1134       7.0085
    1135       6.9205
    1136       7.2248
    1137       7.4078
    1138       7.2027
    1139       6.9734
    1140       7.1572
    1141       6.9336
    1142       7.1246
    1143       7.1145
    1144       7.1569
    1145       7.1852
    1146       7.1141
    1147       7.1715
    1148       6.6310
    1149       6.5986
    1150       6.6333
    1151       6.8435
    1152       6.9251
    1153       6.5653
    1154       6.7258
    1155       7.0182
    1156       7.1354
    1157       7.0487
    1158       6.8525
    1159       7.2208
    1160       6.9146
    1161       6.8057
    1162       6.7343
    1163       6.6311
    1164       6.8760
    1165       6.6677
    1166       6.9099
    1167       6.8919
    1168       6.6845
    1169       6.7306
    1170       6.7848
    1171       6.7963
    1172       6.8903
    1173       6.6447
    1174       6.8953
    1175       7.0925
    1176       7.4091
    1177       6.9716
    1178       7.1113
    1179       6.9575
    1180       6.8443
    1181       7.0731
    1182       7.1895
    1183       7.3782
    1184       7.4515
    1185       6.8701
    1186       7.0062
    1187       7.0861
    1188       7.2599
    1189       6.9760
    1190       7.0028
    1191       6.8253
    1192       7.1129
    1193       6.9418
    1194       6.9853
    1195       6.8789
    1196       6.8534
    1197       6.6186
    1198       6.9672
    1199       6.9719
    1200       7.1545
    1201       7.2330
    1202       7.0120
    1203       7.1133
    1204       7.3252
    1205       7.0373
    1206       7.3750
    1207       6.9794
    1208       7.3218
    1209       7.3504
    1210       7.0456
    1211       7.2675
    1212       7.2440
    1213       6.8350
    1214       7.1364
    1215       7.2466
    1216       7.4420
    1217       6.9751
    1218       6.9994
    1219       6.9975
    1220       6.9717
    1221       7.0230
    1222       6.8559
    1223       7.0285
    1224       6.8399
    1225       6.8556
    1226       7.0823
    1227       7.1607
    1228       7.0598
    1229       6.9133
    1230       7.0004
    1231       6.9776
    1232       7.0318
    1233       7.2487
    1234       7.1386
    1235       7.1299
    1236       6.8451
    1237       7.0050
    1238       6.8293
    1239       6.6880
    1240       6.6756
    1241       6.9273
    1242       7.4490
    1243       7.1586
    1244       7.0951
    1245       7.0546
    1246       7.1810
    1247       7.0954
    1248       6.8567
    1249       6.6768
    1250       6.7894
    1251       6.9276
    1252       7.0400
    1253       6.9135
    1254       7.0666
    1255       6.8035
    1256       7.0947
    1257       7.1120
    1258       7.6712
    1259       7.4148
    1260       7.3362
    1261       7.2231
    1262       6.9548
    1263       7.0359
    1264       6.7328
    1265       6.6812
    1266       6.9047
    1267       7.0015
    1268       7.0286
    1269       6.8909
    1270       6.8326
    1271       7.0444
    1272       6.4522
    1273       6.7729
    1274       6.9438
    1275       6.8550
    1276       7.2329
    1277       7.2485
    1278       7.0546
    1279       6.9023
    1280       7.0432
    1281       6.8306
    1282       6.6929
    1283       6.8856
    1284       6.7953
    1285       6.6599
    1286       6.7298
    1287       6.5589
    1288       6.5506
    1289       6.7471
    1290       6.8296
    1291       6.7797
    1292       6.8811
    1293       6.8141
    1294       6.6127
    1295       6.7384
    1296       6.7046
    1297       6.8736
    1298       6.9813
    1299       6.7347
    1300       6.4905
    1301       6.3712
    1302       6.8679
    1303       6.9407
    1304       6.7598
    1305       6.6904
    1306       7.0510
    1307       6.6880
    1308       6.6098
    1309       7.2749
    1310       7.2825
    1311       6.8218
    1312       6.6317
    1313       6.9436
    1314       6.7281
    1315       6.6480
    1316       6.8344
    1317       6.1970
    1318       6.5453
    1319       6.9616
    1320       6.8685
    1321       6.8533
    1322       7.0640
    1323       6.5161
    1324       6.7868
    1325       6.9860
    1326       6.8100
    1327       7.0278
    1328       6.9642
    1329       6.7785
    1330       6.6402
    1331       6.6519
    1332       7.0399
    1333       6.7440
    1334       6.8952
    1335       7.0857
    1336       6.3955
    1337       6.8446
    1338       6.8970
    1339       7.0171
    1340       6.6816
    1341       7.0025
    1342       6.3166
    1343       6.6923
    1344       6.9554
    1345       6.8830
    1346       6.8944
    1347       6.6260
    1348       6.8535
    1349       6.7261
    1350       6.8523
    1351       7.0267
    1352       6.8776
    1353       6.6731
    1354       7.0163
    1355       6.9664
    1356       6.5035
    1357       6.5554
    1358       6.6154
    1359       6.8203
    1360       6.5209
    1361       6.6123
    1362       6.5720
    1363       6.3648
    1364       6.4670
    1365       6.3830
    1366       6.2665
    1367       6.3449
    1368       6.5602
    1369       6.4773
    1370       6.2553
    1371       6.6306
    1372       6.7485
    1373       6.6801
    1374       6.7138
    1375       6.8203
    1376       6.9250
    1377       6.7159
    1378       6.9108
    1379       7.3622
    1380       7.3886
    1381       7.0078
    1382       7.0864
    1383       6.8540
    1384       6.9615
    1385       7.2077
    1386       7.2631
    1387       7.1308
    1388       6.9904
    1389       6.8304
    1390       6.7529
    1391       6.7458
    1392       7.0884
    1393       6.5482
    1394       6.9011
    1395       6.8308
    1396       6.7319
    1397       6.9294
    1398       6.8650
    1399       6.8440
    1400       6.7109
    1401       6.7642
    1402       6.9728
    1403       6.9799
    1404       6.9013
    1405       6.8714
    1406       6.7776
    1407       6.5130
    1408       7.0395
    1409       7.0388
    1410       7.2578
    1411       6.8555
    1412       7.1511
    1413       7.0087
    1414       6.9950
    1415       6.8475
    1416       6.9282
    1417       7.1296
    1418       6.8731
    1419       6.8694
    1420       6.8746
    1421       7.0803
    1422       7.0525
    1423       7.2816
    1424       7.1097
    1425       7.2712
    1426       7.3311
    1427       7.4610
    1428       7.4839
    1429       7.4054
    1430       7.2529
    1431       6.9317
    1432       7.1437
    1433       6.9379
    1434       7.1847
    1435       7.0684
    1436       7.2112
    1437       6.9418
    1438       7.0985
    1439       6.8756
    1440       7.2977
    1441       7.2333
    1442       7.5202
    1443       7.3563
    1444       7.3879
    1445       7.4527
    1446       7.0621
    1447       6.8858
    1448       6.9578
    1449       7.2688
    1450       7.0925
    1451       6.9815
    1452       7.0415
    1453       7.1133
    1454       7.2601
    1455       7.2081
    1456       7.0268
    1457       7.3168
    1458       6.8659
    1459       7.2519
    1460       7.2858
    1461       7.1936
    1462       7.0761
    1463       6.7043
    1464       6.7571
    1465       6.6527
    1466       6.7126
    1467       6.4505
    1468       6.5121
    1469       6.8407
    1470       6.6292
    1471       6.5029
    1472       6.7547
    1473       6.5223
    1474       6.3658
    1475       6.4611
    1476       6.7327
    1477       6.6762
    1478       6.7149
    1479       6.6301
    1480       6.7157
    1481       6.8843
    1482       6.6680
    1483       7.0072
    1484       6.6728
    1485       6.8194
    1486       6.6998
    1487       7.1084
    1488       7.1328
    1489       7.0098
    1490       6.7336
    1491       6.8560
    1492       6.9816
    1493       6.7539
    1494       6.9088
    1495       6.8971
    1496       7.0745
    1497       6.8796
    1498       7.0391
    1499       6.7183
    1500       6.8237
    1501       6.5603
    1502       6.3961
    1503       6.2507
    1504       6.3498
    1505       6.4259
    1506       6.6371
    1507       6.6353
    1508       6.5426
    1509       6.5002
    1510       6.6906
    1511       6.4847
    1512       6.5386
    1513       6.8173
    1514       6.4364
    1515       6.7103
    1516       6.5187
    1517       6.3618
    1518       6.7772
    1519       6.8395
    1520       6.9548
    1521       6.8765
    1522       6.5219
    1523       6.7620
    1524       6.8266
    1525       6.9682
    1526       6.8290
    1527       6.8505
    1528       6.8286
    1529       6.8214
    1530       6.8642
    1531       6.7115
    1532       7.0053
    1533       6.6565
    1534       6.8893
    1535       6.6252
    1536       6.5691
    1537       6.7381
    1538       6.7903
    1539       6.7447
    1540       6.8366
    1541       6.8607
    1542       6.5073
    1543       6.9069
    1544       6.8675
    1545       6.9342
    1546       6.6179
    1547       6.2872
    1548       6.6462
    1549       6.7104
    1550       6.4272
    1551       6.6831
    1552       6.7472
    1553       6.8217
    1554       6.8598
    1555       7.0481
    1556       6.8788
    1557       7.0724
    1558       6.9485
    1559       6.9351
    1560       6.9092
    1561       6.9041
    1562       6.8070
    1563       7.0022
    1564       6.9290
    1565       6.8570
    1566       6.6543
    1567       6.7731
    1568       6.9743
    1569       6.7468
    1570       6.8725
    1571       6.7557
    1572       6.5770
    1573       6.5979
    1574       6.9306
    1575       6.7091
    1576       7.1651
    1577       6.7627
    1578       6.8728
    1579       6.7366
    1580       6.8508
    1581       6.5088
    1582       6.9908
    1583       7.2039
    1584       6.6514
    1585       6.5192
    1586       6.5685
    1587       6.5971
    1588       7.0109
    1589       6.5439
    1590       6.6026
    1591       6.8178
    1592       6.7143
    1593       6.8196
    1594       6.8020
    1595       6.9085
    1596       6.8426
    1597       7.1806
    1598       6.7860
    1599       6.7196
    1600       6.6689
    1601       6.8054
    1602       6.6046
    1603       6.4724
    1604       6.3718
    1605       6.7089
    1606       6.5416
    1607       6.8253
    1608       6.8548
    1609       6.9466
    1610       6.8415
    1611       6.5767
    1612       6.9423
    1613       7.1512
    1614       7.3017
    1615       7.1416
    1616       7.0663
    1617       6.9505
    1618       6.9387
    1619       6.8078
    1620       6.6594
    1621       7.0370
    1622       7.1767
    1623       6.9203
    1624       6.9141
    1625       6.9867
    1626       7.1479
    1627       7.2854
    1628       7.1873
    1629       7.0125
    1630       6.9641
    1631       7.0372
    1632       6.8889
    1633       6.6829
    1634       6.7060
    1635       6.8454
    1636       6.6497
    1637       6.6143
    1638       6.7202
    1639       6.4064
    1640       6.4067
    1641       6.6777
    1642       6.6512
    1643       6.8545
    1644       6.9434
    1645       6.7276
    1646       6.7350
    1647       6.8675
    1648       6.8542
    1649       6.8606
    1650       6.7151
    1651       6.9251
    1652       6.9883
    1653       6.8479
    1654       6.6916
    1655       6.6910
    1656       6.6515
    1657       6.7995
    1658       6.6949
    1659       6.4868
    1660       6.6642
    1661       6.6890
    1662       7.2040
    1663       6.7447
    1664       6.9679
    1665       6.7226
    1666       6.8992
    1667       7.0567
    1668       7.2953
    1669       7.1195
    1670       7.3761
    1671       7.2654
    1672       7.1222
    1673       7.2003
    1674       7.0181
    1675       7.1765
    1676       7.2164
    1677       6.8290
    1678       6.8702
    1679       7.0357
    1680       6.8624
    1681       6.9274
    1682       7.0229
    1683       7.3043
    1684       7.1181
    1685       7.1824
    1686       7.1981
    1687       6.9931
    1688       7.0274
    1689       6.9455
    1690       6.8293
    1691       6.8802
    1692       7.0522
    1693       7.0092
    1694       6.9595
    1695       6.9308
    1696       7.2815
    1697       6.6623
    1698       6.9924
    1699       6.9741
    1700       7.1201
    1701       7.0593
    1702       6.9153
    1703       6.6855
    1704       6.8327
    1705       6.7793
    1706       6.6523
    1707       6.7993
    1708       6.7552
    1709       6.8320
    1710       6.7991
    1711       6.8171
    1712       7.0016
    1713       6.7952
    1714       6.9546
    1715       6.9007
    1716       7.1293
    1717       7.3479
    1718       7.2905
    1719       7.4466
    1720       7.3040
    1721       7.0930
    1722       7.3719
    1723       7.4739
    1724       7.4649
    1725       7.3959
    1726       7.4587
    1727       7.6572
    1728       7.5772
    1729       7.5749
    1730       7.6364
    1731       7.4874
    1732       7.4782
    1733       7.3795
    1734       7.4884
    1735       7.7863
    1736       7.5231
    1737       7.3815
    1738       7.9012
    1739       7.7078
    1740       7.6175
    1741       7.8263
    1742       7.8196
    1743       7.8904
    1744       7.0689
    1745       7.3531
    1746       7.1382
    1747       7.2730
    1748       6.9463
    1749       6.9414
    1750       7.3646
    1751       6.9009
    1752       7.1522
    1753       6.9992
    1754       7.2068
    1755       7.2197
    1756       7.2880
    1757       7.1589
    1758       6.7473
    1759       7.0154
    1760       6.8955
    1761       7.2198
    1762       7.0732
    1763       7.3074
    1764       7.0497
    1765       7.1217
    1766       7.1822
    1767       7.4459
    1768       7.1294
    1769       7.3353
    1770       7.3657
    1771       7.0174
    1772       6.9549
    1773       7.4995
    1774       7.5535
    1775       7.9713
    1776       7.5967
    1777       7.9657
    1778       7.7461
    1779       7.3610
    1780       7.5525
    1781       7.8423
    1782       7.9190
    1783       7.6850
    1784       7.6280
    1785       7.6825
    1786       8.1301
    1787       7.7759
    1788       8.1434
    1789       7.8889
    1790       7.6864
    1791       8.2708
    1792       8.0328
    1793       8.0071
    1794       7.9788
    1795       8.2923
    1796       7.8166
    1797       7.9522
    1798       8.1554
    1799       8.5380
    1800       8.1725
    1801       8.0410
    1802       7.8528
    1803       7.8825
    1804       8.1356
    1805       8.5156
    1806       7.9028
    1807       8.4711
    1808       7.8686
    1809       7.8051
    1810       7.6575
    1811       7.8006
    1812       7.8161
    1813       7.8723
    1814       8.0689
    1815       7.5501
    1816       7.5178
    1817       8.0206
    1818       8.2286
    1819       7.9964
    1820       7.9446
    1821       7.8346
    1822       7.5258
    1823       7.5991
    1824       7.3143
    1825       7.4830
    1826       7.7086
    1827       7.5831
    1828       7.5726
    1829       7.5573
    1830       7.4367
    1831       7.5928
    1832       7.6485
    1833       7.3669
    1834       7.4519
    1835       7.7072
    1836       7.5682
    1837       7.1603
    1838       7.4190
    1839       7.8128
    1840       7.2002
    1841       7.5700
    1842       7.6808
    1843       7.7045
    1844       7.7661
    1845       7.7452
    1846       7.5463
    1847       7.9031
    1848       7.9079
    1849       7.5566
    1850       7.9788
    1851       7.7006
    1852       7.5110
    1853       7.5167
    1854       7.3795
    1855       7.2709
    1856       7.4682
    1857       7.7355
    1858       7.3975
    1859       7.5956
    1860       7.9622
    1861       7.2737
    1862       7.4182
    1863       7.3534
    1864       7.5641
    1865       7.3045
    1866       7.5159
    1867       7.6503
    1868       7.6927
    1869       7.4025
    1870       7.8440
    1871       7.6007
    1872       7.4756
    1873       7.1186
    1874       7.3067
    1875       7.2118
    1876       7.5272
    1877       7.2424
    1878       7.0509
    1879       7.2436
    1880       6.8185
    1881       6.7965
    1882       6.9381
    1883       7.1576
    1884       6.8255
    1885       7.4604
    1886       7.5290
    1887       7.5822
    1888       7.4639
    1889       7.3732
    1890       7.6114
    1891       7.4136
    1892       7.2178
    1893       6.7552
    1894       7.0998
    1895       7.2832
    1896       7.7434
    1897       7.4183
    1898       7.8121
    1899       7.6964
    1900       7.7494
    1901       7.7527
    1902       7.2249
    1903       7.2191
    1904       7.1846
    1905       7.3419
    1906       6.9280
    1907       7.4162
    1908       7.1867
    1909       7.1736
    1910       6.9968
    1911       7.0037
    1912       7.2520
    1913       7.2829
    1914       7.2335
    1915       7.4418
    1916       7.4978
    1917       7.4636
    1918       7.6838
    1919       7.8828
    1920       7.9928
    1921       7.7544
    1922       8.0171
    1923       8.1467
    1924       7.5921
    1925       7.8479
    1926       8.0963
    1927       8.4053
    1928       8.1758
    1929       7.6170
    1930       7.3032
    1931       7.7508
    1932       8.0154
    1933       7.7410
    1934       7.9734
    1935       7.2561
    1936       7.9821
    1937       7.9845
    1938       8.2632
    1939       7.8497
    1940       8.1778
    1941       7.9100
    1942       8.3720
    1943       8.2366
    1944       7.9787
    1945       7.7457
    1946       8.2161
    1947       8.3786
    1948       8.1477
    1949       8.0689
    1950       7.9401
    1951       8.0843
    1952       8.6092
    1953       7.9315
    1954       7.8458
    1955       7.8413
    1956       7.8065
    1957       7.6317
    1958       8.2454
    1959       8.3505
    1960       8.0711
    1961       8.5704
    1962       8.2354
    1963       8.1824
    1964       8.5184
    1965       8.4693
    1966       7.8137
    1967       8.3744
    1968       8.4518
    1969       8.0719
    1970       8.2024
    1971       8.0310
    1972       8.1118
    1973       7.5758
    1974       7.6299
    1975       8.0071
    1976       8.6197
    1977       8.5119
    1978       8.8399
    1979       8.5205
    1980       8.3750
    1981       7.8011
    1982       8.0777
    1983       8.0468
    1984       8.2994
    1985       8.3391
    1986       8.4119
    1987       8.3329
    1988       8.3628
    1989       8.3991
    1990       8.9161
    1991       8.8722
    1992       8.2261
    1993       7.9713
    1994       8.1692
    1995       8.6568
    1996       8.3668
    1997       7.9426
    1998       8.1425
    1999       8.1059
    2000       8.0622
