# Supplementary material for: Polarized benzene rings can promote the interaction between CaM and the CaMBD region of nNOS
Source: Front Mol Neurosci. 2024 Sep 3;17:1461272. doi: 10.3389/fnmol.2024.1461272 (PMC11405375; doi:10.3389/fnmol.2024.1461272)
Supplement: Supplementary file 1 [file Data_Sheet_1.ZIP › Original dataset/Model 4/RMSF/N3-Bond-rmsf.out]

#Res        AtomicFlx
   1.000       4.2553
   2.000       2.0289
   3.000       1.8444
   4.000       2.1471
   5.000       2.1319
   6.000       1.8335
   7.000       1.1210
   8.000       1.1315
   9.000       1.4981
  10.000       1.0031
  11.000       1.3722
  12.000       1.5176
  13.000       0.8675
  14.000       0.7504
  15.000       1.0516
  16.000       1.3346
  17.000       0.7718
  18.000       1.1271
  19.000       1.5697
  20.000       1.5154
  21.000       1.9338
  22.000       1.7461
  23.000       1.7163
  24.000       1.5172
  25.000       1.4574
  26.000       1.0568
  27.000       1.1459
  28.000       1.5981
  29.000       0.8171
  30.000       0.9949
  31.000       0.6719
  32.000       0.8436
  33.000       0.7489
  34.000       1.2552
  35.000       1.9648
  36.000       1.1552
  37.000       1.1280
  38.000       1.0921
  39.000       1.0282
  40.000       1.4990
  41.000       1.2711
  42.000       2.0467
  43.000       1.8902
  44.000       1.3352
  45.000       1.4824
  46.000       0.8412
  47.000       1.5952
  48.000       1.2277
  49.000       1.0733
  50.000       0.9888
  51.000       1.1347
  52.000       1.2484
  53.000       0.9069
  54.000       0.7584
  55.000       0.8707
  56.000       0.9166
  57.000       1.1289
  58.000       0.9369
  59.000       0.9047
  60.000       0.8998
  61.000       0.7400
  62.000       1.0257
  63.000       0.7462
  64.000       0.7472
  65.000       0.6446
  66.000       0.6292
  67.000       1.0175
  68.000       0.7942
  69.000       0.9289
  70.000       1.0754
  71.000       0.9338
  72.000       1.8297
  73.000       0.9166
  74.000       1.0896
  75.000       1.3633
  76.000       1.6564
  77.000       1.4196
  78.000       2.1022
  79.000       1.6544
  80.000       1.6707
  81.000       1.4097
  82.000       1.5633
  83.000       1.0132
  84.000       1.6853
  85.000       1.1578
  86.000       0.8201
  87.000       0.7788
  88.000       1.3512
  89.000       0.8502
  90.000       0.8508
  91.000       0.7777
  92.000       1.5003
  93.000       1.0783
  94.000       1.2071
  95.000       1.0313
  96.000       0.8874
  97.000       0.9864
  98.000       0.9952
  99.000       1.2974
 100.000       1.1852
 101.000       1.2377
 102.000       0.7753
 103.000       0.9768
 104.000       1.7388
 105.000       1.3910
 106.000       0.7565
 107.000       1.1629
 108.000       1.0792
 109.000       1.3911
 110.000       1.1419
 111.000       1.2676
 112.000       1.6257
 113.000       2.3359
 114.000       1.5653
 115.000       1.6323
 116.000       2.7045
 117.000       2.5321
 118.000       1.8558
 119.000       1.3780
 120.000       1.5784
 121.000       1.6816
 122.000       1.3675
 123.000       1.3098
 124.000       2.4634
 125.000       1.8664
 126.000       1.2545
 127.000       1.2992
 128.000       1.1601
 129.000       1.4366
 130.000       1.7777
 131.000       1.7401
 132.000       1.7196
 133.000       1.8363
 134.000       1.3297
 135.000       1.4459
 136.000       1.8896
 137.000       1.6330
 138.000       1.0593
 139.000       1.3730
 140.000       1.3362
 141.000       1.2884
 142.000       1.1732
 143.000       1.8066
 144.000       1.6085
 145.000       1.9881
 146.000       1.2302
 147.000       1.1993
 148.000       0.7196
 149.000       0.7635
 150.000       0.8568
 151.000       0.8993
 152.000       1.3595
 153.000       1.3955
 154.000       2.2420
 155.000       1.1405
 156.000       1.3534
 157.000       1.1819
 158.000       0.8712
 159.000       1.0785
 160.000       0.8886
 161.000       0.9209
 162.000       0.9360
 163.000       0.9534
 164.000       0.9302
 165.000       0.9361
 166.000       1.4497
 167.000       1.3053
