# Supplementary material for: Polarized benzene rings can promote the interaction between CaM and the CaMBD region of nNOS
Source: Front Mol Neurosci. 2024 Sep 3;17:1461272. doi: 10.3389/fnmol.2024.1461272 (PMC11405375; doi:10.3389/fnmol.2024.1461272)
Supplement: Supplementary file 1 [file Data_Sheet_1.ZIP › Original dataset/Model 5/hbond/hbond1.out]

#Frame   HB_00001[UU]
       1            3
       2            1
       3            1
       4            2
       5            1
       6            3
       7            2
       8            1
       9            1
      10            2
      11            2
      12            1
      13            1
      14            2
      15            2
      16            3
      17            2
      18            1
      19            2
      20            2
      21            0
      22            2
      23            1
      24            1
      25            1
      26            2
      27            2
      28            1
      29            1
      30            1
      31            2
      32            3
      33            1
      34            2
      35            2
      36            2
      37            2
      38            2
      39            1
      40            2
      41            2
      42            1
      43            2
      44            2
      45            2
      46            1
      47            2
      48            2
      49            2
      50            2
      51            1
      52            0
      53            1
      54            2
      55            2
      56            2
      57            2
      58            2
      59            2
      60            0
      61            1
      62            2
      63            0
      64            2
      65            2
      66            1
      67            2
      68            1
      69            1
      70            3
      71            2
      72            3
      73            3
      74            1
      75            2
      76            2
      77            3
      78            2
      79            1
      80            3
      81            2
      82            2
      83            1
      84            3
      85            1
      86            1
      87            2
      88            2
      89            1
      90            1
      91            2
      92            2
      93            2
      94            1
      95            1
      96            2
      97            1
      98            1
      99            0
     100            2
     101            2
     102            3
     103            0
     104            1
     105            3
     106            2
     107            4
     108            2
     109            2
     110            2
     111            3
     112            3
     113            3
     114            2
     115            1
     116            2
     117            3
     118            2
     119            3
     120            2
     121            3
     122            2
     123            2
     124            2
     125            2
     126            3
     127            1
     128            2
     129            2
     130            3
     131            2
     132            1
     133            3
     134            2
     135            2
     136            2
     137            3
     138            2
     139            2
     140            3
     141            2
     142            2
     143            1
     144            2
     145            4
     146            2
     147            2
     148            1
     149            3
     150            2
     151            2
     152            2
     153            3
     154            4
     155            2
     156            1
     157            1
     158            2
     159            1
     160            2
     161            1
     162            2
     163            2
     164            2
     165            2
     166            1
     167            1
     168            2
     169            2
     170            0
     171            2
     172            3
     173            2
     174            2
     175            2
     176            2
     177            1
     178            2
     179            2
     180            2
     181            3
     182            1
     183            3
     184            2
     185            2
     186            2
     187            2
     188            2
     189            1
     190            1
     191            0
     192            3
     193            2
     194            3
     195            1
     196            2
     197            2
     198            2
     199            3
     200            2
     201            3
