# Supplementary material for: Polarized benzene rings can promote the interaction between CaM and the CaMBD region of nNOS
Source: Front Mol Neurosci. 2024 Sep 3;17:1461272. doi: 10.3389/fnmol.2024.1461272 (PMC11405375; doi:10.3389/fnmol.2024.1461272)
Supplement: Supplementary file 1 [file Data_Sheet_1.ZIP › Original dataset/Model 5/hbond/hbond2.out]

#Frame   HB_00002[UU]
       1            4
       2            2
       3            1
       4            2
       5            1
       6            2
       7            3
       8            4
       9            0
      10            0
      11            4
      12            2
      13            3
      14            2
      15            1
      16            1
      17            1
      18            1
      19            1
      20            1
      21            2
      22            2
      23            2
      24            1
      25            0
      26            0
      27            1
      28            0
      29            0
      30            2
      31            2
      32            2
      33            2
      34            0
      35            2
      36            1
      37            1
      38            1
      39            1
      40            2
      41            2
      42            0
      43            0
      44            1
      45            0
      46            3
      47            2
      48            1
      49            2
      50            1
      51            1
      52            1
      53            0
      54            1
      55            2
      56            0
      57            0
      58            1
      59            1
      60            1
      61            1
      62            2
      63            1
      64            3
      65            0
      66            0
      67            0
      68            0
      69            0
      70            0
      71            5
      72            0
      73            1
      74            0
      75            3
      76            1
      77            0
      78            1
      79            0
      80            3
      81            2
      82            2
      83            0
      84            1
      85            1
      86            2
      87            3
      88            1
      89            4
      90            1
      91            0
      92            3
      93            7
      94            3
      95            0
      96            0
      97            1
      98            1
      99            0
     100            1
     101            2
     102            2
     103            1
     104            1
     105            2
     106            1
     107            1
     108            2
     109            2
     110            2
     111            2
     112            2
     113            1
     114            1
     115            2
     116            1
     117            0
     118            1
     119            0
     120            0
     121            0
     122            0
     123            1
     124            0
     125            0
     126            0
     127            1
     128            3
     129            3
     130            3
     131            0
     132            1
     133            2
     134            1
     135            1
     136            1
     137            2
     138            1
     139            1
     140            2
     141            2
     142            1
     143            2
     144            0
     145            2
     146            1
     147            1
     148            1
     149            4
     150            1
     151            1
     152            0
     153            0
     154            1
     155            0
     156            1
     157            1
     158            0
     159            0
     160            0
     161            0
     162            0
     163            0
     164            1
     165            2
     166            1
     167            1
     168            2
     169            1
     170            1
     171            2
     172            2
     173            2
     174            2
     175            1
     176            2
     177            2
     178            0
     179            0
     180            1
     181            0
     182            1
     183            0
     184            0
     185            0
     186            0
     187            0
     188            1
     189            1
     190            2
     191            0
     192            2
     193            0
     194            2
     195            1
     196            1
     197            1
     198            0
     199            1
     200            1
     201            0
