# Supplementary material for: Polarized benzene rings can promote the interaction between CaM and the CaMBD region of nNOS
Source: Front Mol Neurosci. 2024 Sep 3;17:1461272. doi: 10.3389/fnmol.2024.1461272 (PMC11405375; doi:10.3389/fnmol.2024.1461272)
Supplement: Supplementary file 1 [file Data_Sheet_1.ZIP › Original dataset/Model 5/hbond/hbond-details-1.out]

#Acceptor            DonorH         Donor   Frames         Frac      AvgDist       AvgAng
VAL_163@O        LYS_73@HZ3     LYS_73@NZ       55       0.2736       2.7936     154.8691
VAL_163@O        LYS_73@HZ1     LYS_73@NZ       47       0.2338       2.7939     155.6543
VAL_163@O        LYS_73@HZ2     LYS_73@NZ       40       0.1990       2.8022     154.8698
MET_165@OXT      LYS_73@HZ3     LYS_73@NZ       31       0.1542       2.7638     158.2677
MET_165@OXT      LYS_73@HZ1     LYS_73@NZ       31       0.1542       2.7729     158.0083
MET_165@O        LYS_73@HZ1     LYS_73@NZ       29       0.1443       2.7783     159.1935
MET_165@O        LYS_73@HZ2     LYS_73@NZ       28       0.1393       2.7607     154.1850
MET_165@OXT      LYS_73@HZ2     LYS_73@NZ       25       0.1244       2.7860     154.8351
MET_165@O        LYS_73@HZ3     LYS_73@NZ       21       0.1045       2.7752     158.4445
PHE_160@HE1      GLN_6@HE21     GLN_6@NE2        2       0.0100       2.7927     143.4919
ALA_157@HB1      GLU_12@HG3     GLU_12@CG        2       0.0100       2.9439     142.3940
PHE_160@HB2      ALA_13@HB2     ALA_13@CB        2       0.0100       2.9543     145.4098
MET_165@HG3     LEU_37@HD12    LEU_37@CD1        2       0.0100       2.9593     140.0390
PHE_159@HE2      ALA_126@HA    ALA_126@CA        2       0.0100       2.9644     144.6892
PHE_160@HB2      ALA_13@HB3     ALA_13@CB        2       0.0100       2.9737     139.3893
LEU_164@O        LYS_73@HZ3     LYS_73@NZ        1       0.0050       2.7256     166.6678
MET_165@HB3     GLN_39@HE22    GLN_39@NE2        1       0.0050       2.7826     138.4217
VAL_158@HG21   LEU_110@HD21   LEU_110@CD2        1       0.0050       2.8334     135.5957
PHE_160@HZ       GLN_6@HE21     GLN_6@NE2        1       0.0050       2.8429     144.9249
LEU_164@HD22    LEU_37@HD11    LEU_37@CD1        1       0.0050       2.8477     143.8163
VAL_163@HB        PHE_66@HZ     PHE_66@CZ        1       0.0050       2.8606     137.5198
VAL_163@HG23     MET_74@HE1     MET_74@CE        1       0.0050       2.8718     138.4885
MET_165@HG2      MET_34@HE3     MET_34@CE        1       0.0050       2.8893     135.7010
PHE_160@HA        PHE_87@HZ     PHE_87@CZ        1       0.0050       2.8899     140.8799
LEU_164@HA       MET_69@HE1     MET_69@CE        1       0.0050       2.8931     149.1074
ALA_161@HB3      PHE_17@HE2    PHE_17@CE2        1       0.0050       2.8989     137.9160
ALA_161@HB1      PHE_17@HE2    PHE_17@CE2        1       0.0050       2.9032     137.4212
LEU_154@HD22   LEU_110@HD13   LEU_110@CD1        1       0.0050       2.9052     137.1138
VAL_158@HG11    LEU_37@HD21    LEU_37@CD2        1       0.0050       2.9143     138.0842
MET_165@HA       MET_34@HE3     MET_34@CE        1       0.0050       2.9155     152.8769
ALA_157@HB2     LEU_16@HD13    LEU_16@CD1        1       0.0050       2.9165     143.1053
LYS_156@HE2    ILE_128@HD12   ILE_128@CD1        1       0.0050       2.9193     137.0872
MET_165@HE1     GLN_39@HE22    GLN_39@NE2        1       0.0050       2.9224     140.8791
VAL_155@HB      GLU_125@HB3    GLU_125@CB        1       0.0050       2.9276     136.1510
LYS_156@HE3      GLU_12@HG2     GLU_12@CG        1       0.0050       2.9328     162.2433
ALA_161@HB3     LEU_37@HD22    LEU_37@CD2        1       0.0050       2.9333     143.7261
VAL_163@HG12     MET_70@HG2     MET_70@CG        1       0.0050       2.9364     139.0437
VAL_163@HG23     MET_69@HE2     MET_69@CE        1       0.0050       2.9382     137.5933
PHE_160@HE2      GLN_6@HE21     GLN_6@NE2        1       0.0050       2.9407     141.7720
PHE_159@HE1     ILE_98@HD13    ILE_98@CD1        1       0.0050       2.9433     142.6671
ALA_161@HB2     LEU_16@HD13    LEU_16@CD1        1       0.0050       2.9443     147.7745
ALA_157@HB3      GLU_12@HG3     GLU_12@CG        1       0.0050       2.9473     143.4374
VAL_155@HG13    MET_122@HE2    MET_122@CE        1       0.0050       2.9508     138.2990
VAL_163@HG13     MET_70@HG2     MET_70@CG        1       0.0050       2.9535     141.2287
PHE_159@HE1    VAL_106@HG22   VAL_106@CG2        1       0.0050       2.9536     137.9817
ALA_157@HB3     LEU_16@HD12    LEU_16@CD1        1       0.0050       2.9567     140.1792
VAL_163@HG23     MET_70@HG2     MET_70@CG        1       0.0050       2.9591     141.7665
VAL_163@HG22     MET_70@HG3     MET_70@CG        1       0.0050       2.9663     148.2414
VAL_163@HG23      MET_70@HA     MET_70@CA        1       0.0050       2.9674     143.9993
VAL_155@HG12     ALA_126@HA    ALA_126@CA        1       0.0050       2.9720     143.8582
LYS_156@HE3     GLU_125@HB3    GLU_125@CB        1       0.0050       2.9722     153.1376
VAL_158@HG12   VAL_106@HG12   VAL_106@CG1        1       0.0050       2.9728     137.5039
ALA_161@HB2     LEU_37@HD22    LEU_37@CD2        1       0.0050       2.9738     144.0642
ALA_157@HB1       ALA_13@HA     ALA_13@CA        1       0.0050       2.9744     135.9687
VAL_155@HG23   VAL_106@HG13   VAL_106@CG1        1       0.0050       2.9748     136.1762
VAL_155@HG22   VAL_106@HG12   VAL_106@CG1        1       0.0050       2.9791     157.9478
ALA_157@HA        ALA_13@HA     ALA_13@CA        1       0.0050       2.9820     135.6344
SER_162@HA      LEU_37@HD11    LEU_37@CD1        1       0.0050       2.9835     144.4861
ALA_161@HB1     LEU_37@HD23    LEU_37@CD2        1       0.0050       2.9840     142.9127
ALA_161@HB3     LEU_37@HD13    LEU_37@CD1        1       0.0050       2.9842     140.8941
ALA_161@HB3     LEU_16@HD21    LEU_16@CD2        1       0.0050       2.9842     135.5088
MET_165@HG3      MET_34@HE3     MET_34@CE        1       0.0050       2.9845     143.8430
VAL_158@HG22   LEU_110@HD22   LEU_110@CD2        1       0.0050       2.9855     136.1573
SER_162@HG       PHE_87@HE2    PHE_87@CE2        1       0.0050       2.9857     143.8983
MET_165@HA       MET_34@HE1     MET_34@CE        1       0.0050       2.9872     142.8727
LEU_164@HD11     PHE_66@HE1    PHE_66@CE1        1       0.0050       2.9959     143.6150
MET_165@HG3     LEU_37@HD13    LEU_37@CD1        1       0.0050       2.9963     141.1307
VAL_155@HG23   LEU_103@HD22   LEU_103@CD2        1       0.0050       2.9993     142.2416
