# Supplementary material for: Polarized benzene rings can promote the interaction between CaM and the CaMBD region of nNOS
Source: Front Mol Neurosci. 2024 Sep 3;17:1461272. doi: 10.3389/fnmol.2024.1461272 (PMC11405375; doi:10.3389/fnmol.2024.1461272)
Supplement: Supplementary file 1 [file Data_Sheet_1.ZIP › Original dataset/Model 5/hbond/hbond-details-2.out]

#Acceptor            DonorH         Donor   Frames         Frac      AvgDist       AvgAng
GLU_125@OE1       LYS_156@H     LYS_156@N       14       0.0697       2.8851     162.5675
ASP_127@O       LYS_156@HZ3    LYS_156@NZ       12       0.0597       2.8247     157.8112
ASP_127@O       LYS_156@HZ2    LYS_156@NZ       11       0.0547       2.7851     153.6556
GLU_125@O       LYS_156@HZ1    LYS_156@NZ       11       0.0547       2.8290     150.6490
GLU_125@OE2       VAL_155@H     VAL_155@N       11       0.0547       2.8657     159.7722
GLU_9@OE1       LYS_156@HZ1    LYS_156@NZ        9       0.0448       2.7738     153.9857
GLU_9@OE1       LYS_156@HZ3    LYS_156@NZ        9       0.0448       2.7952     157.6145
ASP_127@O       LYS_156@HZ1    LYS_156@NZ        9       0.0448       2.8189     158.8218
GLU_125@OE1      LEU_154@H2     LEU_154@N        9       0.0448       2.8381     153.8674
GLU_125@OE1       VAL_155@H     VAL_155@N        9       0.0448       2.8517     157.3555
GLU_9@OE2       LYS_156@HZ2    LYS_156@NZ        8       0.0398       2.7856     154.6739
GLU_9@OE2       LYS_156@HZ3    LYS_156@NZ        8       0.0398       2.7857     154.2970
GLU_125@O       LYS_156@HZ3    LYS_156@NZ        6       0.0299       2.7721     156.3815
GLU_125@O       LYS_156@HZ2    LYS_156@NZ        6       0.0299       2.7802     150.3925
GLU_125@OE2      LEU_154@H1     LEU_154@N        6       0.0299       2.8533     152.6235
GLU_125@OE1      LEU_154@H3     LEU_154@N        5       0.0249       2.8362     156.1004
GLU_125@OE2       LYS_156@H     LYS_156@N        5       0.0249       2.8512     170.4426
GLU_9@OE2       LYS_156@HZ1    LYS_156@NZ        5       0.0249       2.8614     148.3966
GLU_125@OE2      LEU_154@H3     LEU_154@N        4       0.0199       2.8001     162.4482
MET_69@HE2       LEU_164@HA    LEU_164@CA        4       0.0199       2.9467     138.9881
MET_34@HE3       MET_165@HA    MET_165@CA        4       0.0199       2.9491     147.8423
GLU_125@OE2      LEU_154@H2     LEU_154@N        3       0.0149       2.8036     147.5957
GLU_125@OE1      LEU_154@H1     LEU_154@N        3       0.0149       2.8263     145.3496
ALA_13@HA       ALA_157@HB3    ALA_157@CB        3       0.0149       2.9440     141.2687
GLU_9@OE1       LYS_156@HZ2    LYS_156@NZ        2       0.0100       2.7932     152.5441
GLU_12@OE2      LYS_156@HZ2    LYS_156@NZ        2       0.0100       2.8286     152.1064
MET_69@HE1       LEU_164@HA    LEU_164@CA        2       0.0100       2.9303     143.2589
ALA_126@HA      PHE_159@HE2   PHE_159@CE2        2       0.0100       2.9561     145.0332
PHE_17@HE1     LEU_164@HD12   LEU_164@CD1        2       0.0100       2.9649     137.5701
PHE_87@HZ        PHE_160@HA    PHE_160@CA        2       0.0100       2.9689     159.2472
MET_69@HE3       LEU_164@HA    LEU_164@CA        2       0.0100       2.9707     141.1693
GLU_125@OE2     LYS_156@HZ3    LYS_156@NZ        1       0.0050       2.6983     147.6317
GLU_125@OE1     LYS_156@HZ2    LYS_156@NZ        1       0.0050       2.7106     147.0751
MET_34@HE3      MET_165@HG2    MET_165@CG        1       0.0050       2.7504     137.1001
GLU_125@OE2     LYS_156@HZ1    LYS_156@NZ        1       0.0050       2.7620     150.3186
GLU_12@OE1      LYS_156@HZ1    LYS_156@NZ        1       0.0050       2.8051     150.6842
ALA_126@O       LYS_156@HZ1    LYS_156@NZ        1       0.0050       2.8247     142.8802
GLU_12@HG2      LYS_156@HE3    LYS_156@CE        1       0.0050       2.8562     147.5546
VAL_106@HG12   VAL_155@HG22   VAL_155@CG2        1       0.0050       2.8772     141.7921
MET_34@HG2     LEU_164@HD22   LEU_164@CD2        1       0.0050       2.8819     137.1264
GLN_39@HG3      MET_165@HG2    MET_165@CG        1       0.0050       2.8884     135.5878
ALA_126@HB3    VAL_155@HG21   VAL_155@CG2        1       0.0050       2.8903     136.3909
MET_122@HE2    LEU_154@HD22   LEU_154@CD2        1       0.0050       2.8972     136.4658
LEU_16@HD22    VAL_158@HG23   VAL_158@CG2        1       0.0050       2.8997     135.0273
ALA_13@HA       ALA_157@HB2    ALA_157@CB        1       0.0050       2.9050     137.0850
LEU_37@HD11    LEU_164@HD22   LEU_164@CD2        1       0.0050       2.9087     153.1329
LEU_16@HD12     ALA_157@HB1    ALA_157@CB        1       0.0050       2.9119     137.1315
MET_122@HE1    LEU_154@HD23   LEU_154@CD2        1       0.0050       2.9169     136.7513
VAL_106@HG11   VAL_155@HG22   VAL_155@CG2        1       0.0050       2.9201     135.1188
LEU_110@HD11   VAL_158@HG23   VAL_158@CG2        1       0.0050       2.9257     141.1853
LEU_16@HD23    VAL_158@HG22   VAL_158@CG2        1       0.0050       2.9264     142.2668
ALA_126@HA      LYS_156@HE3    LYS_156@CE        1       0.0050       2.9316     161.8953
GLN_6@HE21      PHE_160@HE2   PHE_160@CE2        1       0.0050       2.9352     161.4598
GLU_125@HG2     LYS_156@HZ2    LYS_156@NZ        1       0.0050       2.9380     165.4410
VAL_106@HG22    PHE_159@HE1   PHE_159@CE1        1       0.0050       2.9384     150.7276
GLU_125@HG2     LYS_156@HG3    LYS_156@CG        1       0.0050       2.9398     137.5219
PHE_66@HZ        VAL_163@HB    VAL_163@CB        1       0.0050       2.9486     147.6585
GLU_125@HB3     LYS_156@HE3    LYS_156@CE        1       0.0050       2.9494     149.4793
LEU_103@HD22   VAL_155@HG23   VAL_155@CG2        1       0.0050       2.9496     136.4571
LEU_37@HD23     ALA_161@HB1    ALA_161@CB        1       0.0050       2.9517     138.0337
LEU_37@HD21    VAL_158@HG11   VAL_158@CG1        1       0.0050       2.9542     142.8856
MET_34@HE1      MET_165@HG2    MET_165@CG        1       0.0050       2.9551     136.2590
ALA_13@HB2      PHE_160@HB2    PHE_160@CB        1       0.0050       2.9569     141.0511
ALA_13@HB3      PHE_160@HB2    PHE_160@CB        1       0.0050       2.9618     137.7850
GLU_125@OE2     LYS_156@HZ2    LYS_156@NZ        1       0.0050       2.9621     144.1175
LEU_110@HD12   LEU_154@HD22   LEU_154@CD2        1       0.0050       2.9647     140.6452
LEU_37@HD12     MET_165@HG3    MET_165@CG        1       0.0050       2.9696     136.5713
GLU_125@O       LYS_156@HE3    LYS_156@CE        1       0.0050       2.9703     154.9133
LEU_110@HD13   LEU_154@HD23   LEU_154@CD2        1       0.0050       2.9718     141.4921
PHE_66@HE1      LEU_164@HB2    LEU_164@CB        1       0.0050       2.9734     139.0093
PHE_10@HE1     VAL_163@HG11   VAL_163@CG1        1       0.0050       2.9746     137.8694
MET_70@HB2     VAL_163@HG12   VAL_163@CG1        1       0.0050       2.9789     158.8836
GLU_12@HG3      ALA_157@HB1    ALA_157@CB        1       0.0050       2.9789     140.7380
MET_69@HE2     VAL_163@HG23   VAL_163@CG2        1       0.0050       2.9790     142.4398
ILE_128@HD12    LYS_156@HE2    LYS_156@CE        1       0.0050       2.9837     144.9444
LEU_37@HD13     MET_165@HE3    MET_165@CE        1       0.0050       2.9839     136.9948
LEU_103@HD22   VAL_155@HG13   VAL_155@CG1        1       0.0050       2.9847     159.6225
MET_34@HE1       MET_165@HA    MET_165@CA        1       0.0050       2.9870     136.2061
MET_70@HG2     VAL_163@HG21   VAL_163@CG2        1       0.0050       2.9875     136.1850
VAL_106@HG13   VAL_155@HG23   VAL_155@CG2        1       0.0050       2.9890     137.7336
MET_70@HG2     VAL_163@HG12   VAL_163@CG1        1       0.0050       2.9924     146.1477
MET_122@HG3      VAL_155@HB    VAL_155@CB        1       0.0050       2.9988     146.1199
