# Supplementary material for: Polarized benzene rings can promote the interaction between CaM and the CaMBD region of nNOS
Source: Front Mol Neurosci. 2024 Sep 3;17:1461272. doi: 10.3389/fnmol.2024.1461272 (PMC11405375; doi:10.3389/fnmol.2024.1461272)
Supplement: Supplementary file 1 [file Data_Sheet_1.ZIP › Original dataset/Model 5/MMGBSA/FINAL_DECOMP_MMPBSA.dat]

| Run on Sat Jul  6 10:01:53 2024
|| GB non-polar solvation energies calculated with gbsa=2
idecomp = 2: Per-residue decomp adding 1-4 interactions to EEL and VDW.
Energy Decomposition Analysis (All units kcal/mol): Generalized Born solvent


Complex:
Total Energy Decomposition:
Residue |       Internal      |    van der Waals    |    Electrostatic    |   Polar Solvation   |   Non-Polar Solv.   |       TOTAL
-------------------------------------------------------------------------------------------------------------------------------------------
GLN   1 |   24.735 +/-  2.897 |   -0.425 +/-  1.426 | -252.346 +/- 15.691 |   86.602 +/- 15.939 |    1.434 +/-  0.165 | -140.000 +/-  4.010
LEU   2 |   16.353 +/-  2.550 |   -4.054 +/-  1.489 |  -27.450 +/-  1.756 |   -0.016 +/-  1.607 |    0.154 +/-  0.062 |  -15.013 +/-  2.795
THR   3 |   15.509 +/-  2.344 |   -2.748 +/-  1.284 |  -37.664 +/-  4.370 |   -4.844 +/-  3.576 |    0.375 +/-  0.092 |  -29.372 +/-  2.500
GLU   4 |   17.989 +/-  3.063 |   -1.670 +/-  1.341 |   96.340 +/-  6.577 | -170.428 +/-  6.744 |    1.024 +/-  0.085 |  -56.744 +/-  2.595
GLU   5 |   17.710 +/-  2.748 |   -2.007 +/-  1.262 |  123.981 +/-  9.747 | -195.440 +/-  9.542 |    0.944 +/-  0.092 |  -54.811 +/-  2.846
GLN   6 |   24.036 +/-  3.074 |   -7.483 +/-  1.443 |  -73.764 +/-  3.346 |   -4.297 +/-  2.130 |    0.076 +/-  0.041 |  -61.432 +/-  3.354
ILE   7 |   18.085 +/-  3.197 |   -3.330 +/-  1.564 |  -15.238 +/-  1.276 |    0.684 +/-  0.756 |    0.279 +/-  0.095 |    0.480 +/-  3.037
ALA   8 |    7.946 +/-  1.946 |   -3.086 +/-  0.860 |  -10.516 +/-  1.642 |    0.270 +/-  1.222 |    0.367 +/-  0.049 |   -5.020 +/-  1.985
GLU   9 |   17.707 +/-  3.216 |   -5.546 +/-  1.261 |  115.394 +/- 13.649 | -185.029 +/- 13.233 |    0.408 +/-  0.109 |  -57.066 +/-  3.221
PHE  10 |   17.005 +/-  2.843 |   -7.767 +/-  1.241 |   -2.685 +/-  1.159 |   -0.913 +/-  0.707 |    0.004 +/-  0.008 |    5.644 +/-  2.968
LYS  11 |   17.385 +/-  3.156 |   -4.258 +/-  1.503 | -117.390 +/-  6.575 |   80.286 +/-  6.556 |    0.916 +/-  0.084 |  -23.061 +/-  3.595
GLU  12 |   16.835 +/-  2.830 |   -3.967 +/-  1.328 |   98.073 +/-  9.197 | -175.757 +/-  9.337 |    0.725 +/-  0.102 |  -64.091 +/-  2.847
ALA  13 |    7.393 +/-  1.795 |   -5.339 +/-  0.818 |   -5.992 +/-  1.242 |    0.373 +/-  0.582 |    0.001 +/-  0.006 |   -3.563 +/-  1.913
PHE  14 |   16.733 +/-  2.984 |   -7.151 +/-  1.110 |   -7.649 +/-  1.242 |   -2.905 +/-  0.855 |    0.188 +/-  0.061 |   -0.785 +/-  2.926
SER  15 |   12.561 +/-  1.901 |   -1.916 +/-  1.278 |  -10.230 +/-  3.869 |   -5.726 +/-  3.412 |    0.548 +/-  0.077 |   -4.762 +/-  2.082
LEU  16 |   18.169 +/-  3.381 |   -3.411 +/-  1.249 |  -29.836 +/-  1.617 |   -0.866 +/-  1.361 |    0.271 +/-  0.118 |  -15.673 +/-  3.264
PHE  17 |   17.959 +/-  2.756 |   -5.692 +/-  1.278 |  -10.385 +/-  1.104 |   -1.848 +/-  0.795 |    0.012 +/-  0.011 |    0.045 +/-  2.960
ASP  18 |   43.536 +/-  3.046 |   -3.598 +/-  1.512 |  -28.911 +/-  6.345 | -143.193 +/-  5.559 |    0.155 +/-  0.033 | -132.011 +/-  3.845
LYS  19 |   19.028 +/-  3.311 |   -1.932 +/-  1.501 | -109.705 +/- 10.832 |   78.042 +/- 11.018 |    1.081 +/-  0.123 |  -13.488 +/-  3.396
ASP  20 |   39.231 +/-  3.464 |    2.596 +/-  1.873 |  -57.736 +/-  7.146 | -138.748 +/-  4.393 |    0.652 +/-  0.028 | -154.006 +/-  3.811
GLY  21 |    5.498 +/-  1.698 |    0.055 +/-  0.655 |  -15.031 +/-  1.248 |   -1.533 +/-  0.662 |    0.570 +/-  0.031 |  -10.441 +/-  1.798
ASP  22 |   41.616 +/-  4.256 |    0.323 +/-  1.691 |  -55.040 +/-  6.907 | -142.314 +/-  4.149 |    0.584 +/-  0.027 | -154.831 +/-  4.278
GLY  23 |    5.351 +/-  1.520 |   -0.829 +/-  0.802 |  -11.643 +/-  1.182 |   -2.444 +/-  0.898 |    0.454 +/-  0.070 |   -9.111 +/-  1.819
THR  24 |   28.423 +/-  3.296 |    0.893 +/-  1.467 | -129.152 +/-  3.357 |   -2.992 +/-  1.571 |    0.454 +/-  0.111 | -102.374 +/-  3.740
ILE  25 |   22.596 +/-  3.095 |   -4.766 +/-  1.957 |   -1.727 +/-  1.042 |   -1.450 +/-  0.721 |    0.085 +/-  0.053 |   14.739 +/-  3.142
THR  26 |   17.170 +/-  2.224 |   -2.257 +/-  1.329 |  -31.038 +/-  2.021 |  -11.250 +/-  2.004 |    0.552 +/-  0.038 |  -26.822 +/-  2.634
THR  27 |   16.424 +/-  2.173 |   -3.949 +/-  1.046 |  -26.352 +/-  3.963 |   -6.431 +/-  2.651 |    0.271 +/-  0.064 |  -20.037 +/-  2.518
LYS  28 |   17.651 +/-  3.300 |   -2.094 +/-  1.042 |  -72.655 +/- 10.924 |   37.512 +/-  9.985 |    1.251 +/-  0.129 |  -18.334 +/-  3.816
GLU  29 |   46.625 +/-  3.841 |   -4.571 +/-  1.898 |  -61.674 +/-  7.051 | -132.377 +/-  5.300 |    0.077 +/-  0.030 | -151.920 +/-  3.928
LEU  30 |   17.407 +/-  2.506 |   -6.751 +/-  1.455 |  -32.339 +/-  1.378 |    0.306 +/-  0.566 |    0.001 +/-  0.003 |  -21.376 +/-  2.809
GLY  31 |    5.192 +/-  1.444 |   -3.237 +/-  0.955 |  -12.316 +/-  1.566 |   -1.876 +/-  1.001 |    0.057 +/-  0.054 |  -12.180 +/-  1.905
THR  32 |   16.625 +/-  2.327 |   -2.902 +/-  1.319 |  -38.009 +/-  3.989 |   -0.892 +/-  2.597 |    0.313 +/-  0.123 |  -24.865 +/-  3.640
VAL  33 |   15.366 +/-  3.163 |   -5.111 +/-  1.584 |  -29.440 +/-  1.465 |    1.956 +/-  0.634 |    0.031 +/-  0.023 |  -17.197 +/-  3.066
MET  34 |   16.030 +/-  2.828 |   -9.272 +/-  1.157 |   -4.550 +/-  1.792 |   -1.238 +/-  0.873 |    0.051 +/-  0.031 |    1.021 +/-  2.733
ARG  35 |   22.767 +/-  4.119 |   -5.620 +/-  1.324 | -257.482 +/-  9.073 |   62.008 +/-  9.010 |    0.965 +/-  0.167 | -177.362 +/-  3.513
SER  36 |   12.696 +/-  2.054 |   -4.783 +/-  0.981 |  -15.943 +/-  1.840 |   -2.650 +/-  1.853 |    0.087 +/-  0.054 |  -10.594 +/-  2.372
LEU  37 |   17.108 +/-  3.529 |   -5.139 +/-  1.290 |  -32.831 +/-  2.788 |    2.018 +/-  1.683 |    0.066 +/-  0.047 |  -18.778 +/-  3.660
GLY  38 |    6.050 +/-  1.529 |   -2.257 +/-  0.669 |  -10.395 +/-  1.583 |   -2.558 +/-  1.124 |    0.250 +/-  0.057 |   -8.911 +/-  1.656
GLN  39 |   24.127 +/-  3.398 |   -3.513 +/-  1.395 |  -70.617 +/-  4.042 |   -8.358 +/-  3.380 |    0.606 +/-  0.170 |  -57.756 +/-  3.503
ASN  40 |   23.281 +/-  3.071 |   -0.583 +/-  1.482 |  -75.202 +/-  4.859 |  -12.147 +/-  3.474 |    0.906 +/-  0.167 |  -63.744 +/-  2.890
PRO  41 |   21.412 +/-  2.685 |   -4.666 +/-  1.009 |   -9.546 +/-  2.493 |   -0.314 +/-  2.068 |    0.177 +/-  0.075 |    7.062 +/-  2.962
THR  42 |   16.460 +/-  2.294 |   -1.594 +/-  1.160 |  -31.710 +/-  4.685 |   -8.866 +/-  3.565 |    0.667 +/-  0.058 |  -25.043 +/-  2.757
GLU  43 |   18.161 +/-  2.480 |   -1.972 +/-  1.248 |   56.352 +/- 12.023 | -128.891 +/- 12.046 |    0.875 +/-  0.193 |  -55.474 +/-  2.542
ALA  44 |    7.491 +/-  2.023 |   -2.033 +/-  0.791 |   -0.207 +/-  1.618 |   -7.545 +/-  1.493 |    0.539 +/-  0.049 |   -1.756 +/-  2.314
GLU  45 |   18.165 +/-  2.807 |   -3.618 +/-  1.220 |   92.989 +/- 13.179 | -163.051 +/- 13.095 |    0.673 +/-  0.069 |  -54.843 +/-  2.805
LEU  46 |   16.475 +/-  2.994 |   -6.987 +/-  1.424 |  -29.564 +/-  1.264 |   -2.470 +/-  0.758 |    0.049 +/-  0.037 |  -22.497 +/-  3.373
GLN  47 |   24.532 +/-  3.216 |   -3.281 +/-  1.367 |  -76.215 +/-  4.056 |  -10.989 +/-  3.451 |    0.838 +/-  0.096 |  -65.116 +/-  3.151
ASP  48 |   14.449 +/-  2.832 |   -3.187 +/-  0.884 |   98.109 +/-  6.706 | -171.659 +/-  6.294 |    0.713 +/-  0.050 |  -61.575 +/-  2.409
MET  49 |   15.062 +/-  2.501 |   -6.600 +/-  1.429 |   -8.335 +/-  1.477 |   -1.105 +/-  1.027 |    0.235 +/-  0.061 |   -0.743 +/-  2.992
ILE  50 |   18.853 +/-  2.630 |   -6.621 +/-  1.379 |  -11.043 +/-  1.241 |   -2.067 +/-  0.712 |    0.085 +/-  0.037 |   -0.792 +/-  2.571
ASN  51 |   21.857 +/-  2.408 |   -4.474 +/-  0.924 |  -87.212 +/-  3.543 |   -9.636 +/-  2.711 |    0.636 +/-  0.066 |  -78.828 +/-  2.435
GLU  52 |   17.396 +/-  2.642 |   -2.883 +/-  1.276 |   99.284 +/- 11.172 | -171.176 +/- 10.310 |    0.823 +/-  0.143 |  -56.556 +/-  3.390
VAL  53 |   15.517 +/-  2.882 |   -4.494 +/-  1.468 |  -29.012 +/-  1.300 |    0.316 +/-  0.645 |    0.027 +/-  0.022 |  -17.645 +/-  2.852
ASP  54 |   36.168 +/-  2.933 |   -4.778 +/-  1.601 |  -31.456 +/-  5.271 | -145.838 +/-  3.966 |    0.058 +/-  0.026 | -145.846 +/-  3.242
ALA  55 |    7.806 +/-  2.085 |   -1.520 +/-  1.087 |   -5.338 +/-  1.155 |   -0.792 +/-  0.872 |    0.331 +/-  0.079 |    0.486 +/-  2.548
ASP  56 |   45.817 +/-  3.226 |    1.436 +/-  1.661 |  -47.077 +/-  5.585 | -144.807 +/-  3.700 |    0.623 +/-  0.028 | -144.008 +/-  2.597
GLY  57 |    5.428 +/-  1.430 |   -0.194 +/-  0.514 |  -10.347 +/-  1.279 |   -2.629 +/-  0.917 |    0.644 +/-  0.034 |   -7.097 +/-  1.663
ASN  58 |   36.360 +/-  3.249 |    0.903 +/-  1.895 | -177.034 +/-  3.357 |   -5.794 +/-  1.360 |    0.561 +/-  0.030 | -145.004 +/-  2.636
GLY  59 |    5.578 +/-  1.498 |   -1.854 +/-  0.934 |  -13.266 +/-  1.028 |    1.070 +/-  0.843 |    0.140 +/-  0.037 |   -8.332 +/-  1.634
THR  60 |   27.117 +/-  3.383 |   -1.856 +/-  1.495 | -119.423 +/-  3.016 |   -5.132 +/-  1.799 |    0.454 +/-  0.070 |  -98.842 +/-  3.249
ILE  61 |   20.467 +/-  2.868 |   -5.884 +/-  1.460 |   -3.078 +/-  1.445 |   -1.558 +/-  0.995 |    0.047 +/-  0.043 |    9.994 +/-  3.268
ASP  62 |   17.045 +/-  3.498 |   -2.257 +/-  1.704 |   79.795 +/-  6.180 | -159.759 +/-  5.809 |    0.550 +/-  0.051 |  -64.626 +/-  3.571
PHE  63 |   18.937 +/-  2.645 |   -4.548 +/-  1.480 |   -0.049 +/-  2.309 |   -2.207 +/-  1.270 |    0.251 +/-  0.062 |   12.384 +/-  2.550
PRO  64 |   21.000 +/-  2.293 |   -3.065 +/-  0.990 |  -12.643 +/-  1.646 |   -1.570 +/-  0.803 |    0.642 +/-  0.041 |    4.364 +/-  2.708
GLU  65 |   52.793 +/-  3.353 |   -4.340 +/-  1.767 |  -51.585 +/-  5.304 | -142.765 +/-  3.609 |    0.051 +/-  0.016 | -145.846 +/-  3.583
PHE  66 |   16.526 +/-  2.907 |   -8.720 +/-  1.151 |   -7.181 +/-  0.910 |   -1.846 +/-  0.521 |    0.001 +/-  0.003 |   -1.220 +/-  2.920
LEU  67 |   16.191 +/-  2.792 |   -5.304 +/-  1.417 |  -32.213 +/-  1.189 |   -1.339 +/-  0.582 |    0.242 +/-  0.056 |  -22.424 +/-  2.848
THR  68 |   15.272 +/-  2.420 |   -2.897 +/-  1.177 |  -39.781 +/-  1.925 |    0.785 +/-  1.683 |    0.414 +/-  0.066 |  -26.207 +/-  2.336
MET  69 |   15.494 +/-  2.814 |   -8.572 +/-  1.436 |  -11.857 +/-  1.431 |    2.339 +/-  0.757 |    0.063 +/-  0.061 |   -2.532 +/-  3.029
MET  70 |   16.003 +/-  2.837 |   -8.383 +/-  1.238 |  -10.486 +/-  1.841 |   -1.215 +/-  1.088 |    0.041 +/-  0.025 |   -4.039 +/-  2.931
ALA  71 |    7.740 +/-  2.040 |   -3.524 +/-  0.723 |    3.498 +/-  1.570 |   -3.290 +/-  1.377 |    0.385 +/-  0.050 |    4.809 +/-  2.025
ARG  72 |   22.191 +/-  3.519 |   -4.252 +/-  1.429 | -284.531 +/- 16.516 |   98.530 +/- 16.984 |    1.003 +/-  0.214 | -167.059 +/-  3.710
LYS  73 |   18.092 +/-  3.207 |   -2.371 +/-  1.469 | -165.345 +/-  7.868 |  129.528 +/-  7.674 |    0.695 +/-  0.076 |  -19.401 +/-  3.068
MET  74 |   16.065 +/-  2.840 |   -5.620 +/-  1.266 |   -2.559 +/-  2.084 |   -4.843 +/-  1.305 |    0.282 +/-  0.050 |    3.326 +/-  2.772
LYS  75 |   19.112 +/-  3.528 |   -0.953 +/-  1.059 | -106.067 +/- 12.838 |   68.804 +/- 12.460 |    1.359 +/-  0.104 |  -17.745 +/-  3.666
ASP  76 |   15.630 +/-  3.053 |    0.122 +/-  1.232 |   93.958 +/- 12.833 | -174.126 +/- 13.187 |    0.920 +/-  0.088 |  -63.497 +/-  2.746
THR  77 |   15.641 +/-  2.171 |   -2.672 +/-  1.190 |  -33.204 +/-  3.836 |   -4.835 +/-  2.615 |    0.202 +/-  0.072 |  -24.868 +/-  2.480
ASP  78 |   16.313 +/-  2.917 |   -1.478 +/-  1.412 |   95.366 +/- 11.270 | -170.688 +/- 10.020 |    0.675 +/-  0.139 |  -59.812 +/-  2.891
SER  79 |   10.326 +/-  1.889 |   -3.326 +/-  1.066 |  -11.350 +/-  2.816 |   -7.230 +/-  2.120 |    0.329 +/-  0.054 |  -11.251 +/-  2.470
GLU  80 |   19.305 +/-  2.558 |   -4.764 +/-  1.853 |  112.905 +/- 12.527 | -185.801 +/- 11.396 |    0.431 +/-  0.104 |  -57.924 +/-  3.231
GLU  81 |   18.239 +/-  2.705 |   -2.980 +/-  1.393 |  126.037 +/- 13.809 | -199.489 +/- 13.211 |    0.759 +/-  0.118 |  -57.434 +/-  2.509
GLU  82 |   17.757 +/-  2.750 |   -4.070 +/-  1.271 |  131.350 +/-  7.380 | -201.213 +/-  6.994 |    0.653 +/-  0.077 |  -55.523 +/-  3.023
ILE  83 |   18.491 +/-  2.868 |   -5.458 +/-  1.477 |   -5.685 +/-  1.692 |   -0.254 +/-  1.027 |    0.024 +/-  0.023 |    7.118 +/-  2.907
ARG  84 |   21.659 +/-  3.931 |   -5.336 +/-  1.651 | -350.291 +/- 18.653 |  148.963 +/- 14.781 |    0.675 +/-  0.146 | -184.330 +/-  4.929
GLU  85 |   17.332 +/-  3.159 |   -2.851 +/-  1.474 |   82.799 +/-  5.898 | -163.798 +/-  5.574 |    0.532 +/-  0.089 |  -65.985 +/-  2.985
ALA  86 |    7.407 +/-  1.719 |   -3.182 +/-  0.794 |   -5.225 +/-  1.142 |   -1.173 +/-  0.750 |    0.341 +/-  0.065 |   -1.833 +/-  1.713
PHE  87 |   16.844 +/-  2.640 |   -4.137 +/-  1.233 |    1.138 +/-  1.131 |   -2.764 +/-  0.772 |    0.329 +/-  0.084 |   11.410 +/-  3.004
ARG  88 |   24.138 +/-  3.700 |   -5.115 +/-  1.658 | -323.415 +/-  5.793 |  125.005 +/-  4.708 |    0.521 +/-  0.090 | -178.865 +/-  3.382
VAL  89 |   15.472 +/-  2.409 |   -1.067 +/-  1.315 |  -33.107 +/-  2.000 |   -1.433 +/-  1.256 |    0.613 +/-  0.113 |  -19.521 +/-  2.665
PHE  90 |   16.693 +/-  3.133 |   -2.646 +/-  0.991 |   -4.131 +/-  1.071 |   -6.231 +/-  0.989 |    0.741 +/-  0.158 |    4.428 +/-  3.231
ASP  91 |   30.188 +/-  3.321 |   -2.557 +/-  1.633 |  -32.752 +/-  4.035 | -132.884 +/-  3.361 |    0.103 +/-  0.034 | -137.902 +/-  3.423
LYS  92 |   17.785 +/-  3.316 |   -2.660 +/-  1.431 | -122.828 +/-  7.252 |   90.861 +/-  7.677 |    0.540 +/-  0.135 |  -16.302 +/-  4.321
ASP  93 |   42.846 +/-  4.194 |   -0.898 +/-  1.617 |  -65.466 +/-  6.393 | -126.250 +/-  3.189 |    0.616 +/-  0.028 | -149.152 +/-  2.846
GLY  94 |    5.920 +/-  1.825 |   -0.356 +/-  0.680 |  -11.896 +/-  1.086 |   -3.386 +/-  0.443 |    0.587 +/-  0.039 |   -9.131 +/-  1.987
ASN  95 |   34.455 +/-  3.048 |   -0.787 +/-  1.571 | -175.830 +/-  2.467 |   -8.660 +/-  1.407 |    0.590 +/-  0.036 | -150.232 +/-  2.888
GLY  96 |    5.679 +/-  1.811 |   -3.302 +/-  0.680 |   -9.231 +/-  1.158 |   -3.691 +/-  0.875 |    0.073 +/-  0.026 |  -10.473 +/-  2.021
TYR  97 |   25.838 +/-  3.406 |   -1.559 +/-  1.279 | -113.785 +/-  2.583 |   -8.775 +/-  0.751 |    0.688 +/-  0.074 |  -97.594 +/-  3.708
ILE  98 |   19.039 +/-  2.582 |   -4.282 +/-  1.786 |  -11.705 +/-  1.950 |    4.244 +/-  0.717 |    0.161 +/-  0.029 |    7.457 +/-  3.246
SER  99 |   12.434 +/-  2.216 |   -2.325 +/-  1.235 |  -16.400 +/-  2.625 |   -2.172 +/-  2.637 |    0.246 +/-  0.042 |   -8.217 +/-  2.917
ALA 100 |    8.083 +/-  2.450 |   -2.543 +/-  1.000 |   -4.756 +/-  1.166 |   -1.624 +/-  0.836 |    0.207 +/-  0.049 |   -0.633 +/-  2.316
ALA 101 |    7.797 +/-  1.894 |   -2.276 +/-  0.784 |   -4.408 +/-  1.012 |   -2.982 +/-  0.744 |    0.552 +/-  0.059 |   -1.318 +/-  2.018
GLU 102 |   35.173 +/-  3.592 |   -3.102 +/-  1.708 |  -44.422 +/-  4.606 | -122.804 +/-  3.537 |    0.050 +/-  0.019 | -135.106 +/-  3.512
LEU 103 |   16.182 +/-  2.654 |   -7.022 +/-  1.457 |  -25.215 +/-  1.304 |    0.342 +/-  0.577 |    0.001 +/-  0.003 |  -15.712 +/-  2.676
ARG 104 |   22.416 +/-  3.753 |   -5.504 +/-  1.353 | -275.580 +/- 11.022 |   78.763 +/-  9.128 |    0.763 +/-  0.124 | -179.143 +/-  4.155
HIE 105 |   34.319 +/-  2.892 |   -6.460 +/-  0.942 |  -21.278 +/-  2.038 |   -7.863 +/-  1.575 |    0.695 +/-  0.067 |   -0.588 +/-  3.132
VAL 106 |   14.465 +/-  2.267 |   -4.548 +/-  1.392 |  -31.003 +/-  1.118 |    0.977 +/-  0.671 |    0.035 +/-  0.030 |  -20.074 +/-  2.320
MET 107 |   15.598 +/-  2.531 |   -9.119 +/-  1.235 |  -11.585 +/-  1.737 |   -1.370 +/-  0.983 |    0.034 +/-  0.024 |   -6.441 +/-  2.715
THR 108 |   15.043 +/-  2.261 |   -2.426 +/-  1.100 |  -35.263 +/-  1.800 |   -3.165 +/-  1.481 |    0.581 +/-  0.045 |  -25.230 +/-  2.331
ASN 109 |   20.918 +/-  2.694 |   -5.850 +/-  1.323 |  -85.810 +/-  3.640 |   -3.955 +/-  2.323 |    0.219 +/-  0.057 |  -74.478 +/-  2.360
LEU 110 |   16.751 +/-  3.180 |   -3.773 +/-  1.587 |  -29.801 +/-  1.470 |   -2.058 +/-  1.236 |    0.271 +/-  0.080 |  -18.611 +/-  2.779
GLY 111 |    5.817 +/-  1.674 |   -0.933 +/-  0.772 |  -13.966 +/-  1.719 |   -2.294 +/-  1.314 |    0.466 +/-  0.052 |  -10.910 +/-  1.642
GLU 112 |   17.284 +/-  3.041 |   -2.788 +/-  1.301 |   94.894 +/-  8.311 | -159.650 +/-  8.172 |    0.658 +/-  0.096 |  -49.602 +/-  2.886
LYS 113 |   17.633 +/-  3.100 |   -1.387 +/-  1.445 |  -77.512 +/- 16.005 |   48.894 +/- 16.859 |    1.274 +/-  0.181 |  -11.097 +/-  3.270
LEU 114 |   17.231 +/-  2.894 |   -2.074 +/-  1.375 |  -32.134 +/-  2.578 |   -3.594 +/-  1.937 |    0.587 +/-  0.099 |  -19.983 +/-  3.415
THR 115 |   16.668 +/-  2.806 |   -1.691 +/-  1.323 |  -35.697 +/-  4.174 |   -6.254 +/-  3.532 |    0.467 +/-  0.074 |  -26.506 +/-  3.260
ASP 116 |   14.856 +/-  3.028 |   -1.958 +/-  1.010 |   76.588 +/-  9.459 | -153.110 +/-  8.857 |    0.775 +/-  0.077 |  -62.850 +/-  2.769
GLU 117 |   18.295 +/-  2.805 |   -2.394 +/-  1.166 |  102.597 +/- 15.889 | -177.347 +/- 15.912 |    0.888 +/-  0.104 |  -57.962 +/-  2.703
GLU 118 |   17.595 +/-  2.623 |   -4.639 +/-  1.194 |  115.296 +/-  9.689 | -184.538 +/-  9.374 |    0.561 +/-  0.108 |  -55.726 +/-  2.669
VAL 119 |   14.002 +/-  2.738 |   -4.805 +/-  1.436 |  -30.427 +/-  1.613 |   -1.967 +/-  0.893 |    0.033 +/-  0.023 |  -23.164 +/-  3.131
ASP 120 |   15.331 +/-  3.042 |   -4.049 +/-  1.026 |  103.409 +/-  8.361 | -180.709 +/-  7.884 |    0.554 +/-  0.104 |  -65.464 +/-  2.438
GLU 121 |   17.381 +/-  2.861 |   -3.053 +/-  1.680 |  104.395 +/- 13.784 | -177.266 +/- 13.076 |    0.668 +/-  0.103 |  -57.875 +/-  3.134
MET 122 |   16.487 +/-  2.928 |   -8.371 +/-  1.233 |   -8.292 +/-  1.478 |   -0.435 +/-  0.931 |    0.123 +/-  0.043 |   -0.487 +/-  3.167
ILE 123 |   17.956 +/-  3.067 |   -4.142 +/-  1.550 |   -3.969 +/-  1.320 |   -1.918 +/-  0.806 |    0.259 +/-  0.042 |    8.187 +/-  3.210
ARG 124 |   23.325 +/-  4.211 |   -2.165 +/-  1.529 | -339.469 +/- 14.019 |  132.395 +/- 11.449 |    1.111 +/-  0.107 | -184.804 +/-  4.391
GLU 125 |   19.406 +/-  3.020 |   -2.873 +/-  1.596 |   91.701 +/- 14.169 | -169.479 +/- 12.908 |    0.562 +/-  0.129 |  -60.682 +/-  3.415
ALA 126 |    9.025 +/-  1.985 |   -3.982 +/-  0.769 |   -5.727 +/-  1.161 |   -1.012 +/-  1.122 |    0.047 +/-  0.027 |   -1.649 +/-  2.042
ASP 127 |   27.507 +/-  2.407 |   -0.561 +/-  1.602 |  -15.780 +/-  7.995 | -160.116 +/-  6.351 |    0.148 +/-  0.044 | -148.802 +/-  2.969
ILE 128 |   18.842 +/-  3.331 |   -0.831 +/-  1.815 |  -13.522 +/-  0.987 |   -2.869 +/-  0.876 |    0.606 +/-  0.083 |    2.225 +/-  2.987
ASP 129 |   46.170 +/-  3.478 |    0.846 +/-  1.809 |  -37.494 +/-  5.775 | -160.371 +/-  4.054 |    0.478 +/-  0.057 | -150.372 +/-  2.910
GLY 130 |    5.362 +/-  1.794 |   -1.136 +/-  0.890 |  -14.764 +/-  1.114 |   -1.868 +/-  0.815 |    0.322 +/-  0.046 |  -12.083 +/-  1.885
ASP 131 |   43.298 +/-  3.429 |   -0.045 +/-  1.543 |  -45.039 +/-  6.287 | -149.353 +/-  3.386 |    0.393 +/-  0.038 | -150.746 +/-  3.433
GLY 132 |    5.329 +/-  1.454 |   -3.659 +/-  0.662 |  -16.582 +/-  1.120 |    3.346 +/-  0.595 |    0.000 +/-  0.001 |  -11.565 +/-  1.473
GLN 133 |   33.089 +/-  3.032 |   -2.210 +/-  1.504 | -168.803 +/-  3.213 |   -6.064 +/-  1.439 |    0.438 +/-  0.041 | -143.550 +/-  3.584
VAL 134 |   16.869 +/-  2.714 |   -4.077 +/-  1.351 |  -18.268 +/-  1.374 |    0.949 +/-  0.818 |    0.143 +/-  0.031 |   -4.385 +/-  2.558
ASN 135 |   22.689 +/-  2.995 |   -3.060 +/-  1.384 |  -83.461 +/-  2.749 |  -12.818 +/-  2.068 |    0.461 +/-  0.044 |  -76.187 +/-  2.688
TYR 136 |   18.079 +/-  3.336 |   -0.685 +/-  1.130 |  -23.074 +/-  1.992 |  -13.766 +/-  1.621 |    1.232 +/-  0.088 |  -18.215 +/-  3.635
GLU 137 |   18.136 +/-  3.086 |   -3.216 +/-  1.257 |   93.018 +/-  7.803 | -167.340 +/-  8.115 |    0.858 +/-  0.082 |  -58.545 +/-  3.066
GLU 138 |   40.705 +/-  3.497 |   -3.574 +/-  1.999 |  -30.018 +/-  5.485 | -154.321 +/-  3.938 |    0.009 +/-  0.005 | -147.199 +/-  3.465
PHE 139 |   17.038 +/-  3.357 |   -4.512 +/-  1.213 |   -4.940 +/-  1.454 |   -5.065 +/-  1.010 |    0.438 +/-  0.097 |    2.959 +/-  3.406
VAL 140 |   15.028 +/-  2.966 |   -2.220 +/-  1.288 |  -28.762 +/-  2.083 |   -2.389 +/-  1.038 |    0.425 +/-  0.090 |  -17.917 +/-  3.350
GLN 141 |   24.404 +/-  3.087 |   -3.757 +/-  1.195 |  -72.331 +/-  4.115 |  -11.423 +/-  2.964 |    0.741 +/-  0.121 |  -62.367 +/-  3.044
MET 142 |   16.178 +/-  2.862 |   -6.345 +/-  1.535 |   -4.403 +/-  2.097 |   -5.949 +/-  1.803 |    0.355 +/-  0.171 |   -0.164 +/-  2.885
MET 143 |   15.820 +/-  2.630 |   -2.990 +/-  1.404 |   -7.439 +/-  2.430 |   -4.958 +/-  2.152 |    0.930 +/-  0.138 |    1.363 +/-  2.665
THR 144 |   17.870 +/-  2.460 |   -0.061 +/-  1.389 |  -25.577 +/-  5.493 |  -10.161 +/-  4.440 |    0.743 +/-  0.107 |  -17.185 +/-  2.761
ALA 145 |   11.275 +/-  2.300 |   -0.591 +/-  0.965 |  133.854 +/- 12.379 | -199.539 +/- 11.695 |    1.054 +/-  0.229 |  -53.946 +/-  2.351
 CA 146 |   78.868 +/-  3.064 |    1.514 +/-  1.085 | -444.472 +/- 11.744 |  263.606 +/-  7.730 |    0.000 +/-  0.000 | -100.484 +/-  8.742
 CW 147 |   24.508 +/-  2.704 |    3.764 +/-  1.550 | -128.490 +/-  5.079 |    0.707 +/-  0.496 |    0.013 +/-  0.012 |  -99.498 +/-  2.842
 CA 148 |   75.274 +/-  3.395 |    1.266 +/-  0.808 | -448.242 +/- 10.765 |  281.003 +/-  6.580 |    0.000 +/-  0.000 |  -90.699 +/-  7.330
 CW 149 |   18.870 +/-  2.849 |    1.507 +/-  1.019 | -126.564 +/-  4.304 |    1.268 +/-  0.672 |    0.076 +/-  0.025 | -104.842 +/-  2.004
 CA 150 |   70.006 +/-  3.385 |   -0.794 +/-  0.168 | -389.431 +/-  9.451 |  242.366 +/-  8.130 |    0.000 +/-  0.000 |  -77.853 +/-  6.216
 CW 151 |   22.477 +/-  2.162 |    2.750 +/-  1.440 | -139.261 +/-  3.120 |   -1.795 +/-  0.705 |    0.087 +/-  0.023 | -115.742 +/-  1.952
 CA 152 |   84.675 +/-  2.809 |   -0.767 +/-  0.183 | -469.194 +/-  9.332 |  300.628 +/-  6.347 |    0.000 +/-  0.000 |  -84.657 +/-  6.157
 CW 153 |   28.830 +/-  2.106 |    3.536 +/-  1.487 | -146.586 +/-  3.588 |   -0.590 +/-  0.585 |    0.001 +/-  0.003 | -114.809 +/-  1.868
LEU 154 |   18.715 +/-  2.794 |   -1.966 +/-  1.444 | -189.240 +/- 15.379 |  106.798 +/- 13.603 |    0.837 +/-  0.114 |  -64.855 +/-  3.868
VAL 155 |   15.912 +/-  2.599 |   -4.637 +/-  1.375 |  -19.893 +/-  2.085 |    0.450 +/-  1.022 |    0.017 +/-  0.017 |   -8.150 +/-  2.888
LYS 156 |   18.002 +/-  3.294 |   -3.967 +/-  1.329 | -157.213 +/- 10.306 |  124.262 +/-  9.077 |    0.661 +/-  0.124 |  -18.256 +/-  4.005
ALA 157 |    7.379 +/-  2.130 |   -4.467 +/-  0.837 |   -6.509 +/-  1.205 |   -1.792 +/-  0.875 |    0.047 +/-  0.032 |   -5.343 +/-  2.378
VAL 158 |   14.888 +/-  2.561 |   -4.552 +/-  1.253 |  -26.591 +/-  1.104 |   -0.843 +/-  0.794 |    0.051 +/-  0.026 |  -17.046 +/-  2.578
PHE 159 |   16.712 +/-  3.219 |   -3.814 +/-  1.381 |  -11.562 +/-  1.250 |   -1.084 +/-  0.807 |    0.257 +/-  0.069 |    0.509 +/-  3.378
PHE 160 |   17.905 +/-  3.465 |   -6.161 +/-  1.344 |   -8.377 +/-  1.309 |   -0.737 +/-  0.652 |    0.174 +/-  0.074 |    2.803 +/-  3.218
ALA 161 |    7.716 +/-  2.054 |   -4.155 +/-  0.999 |   -6.631 +/-  0.945 |    0.073 +/-  0.444 |    0.004 +/-  0.007 |   -2.993 +/-  2.202
SER 162 |   11.346 +/-  2.127 |   -2.654 +/-  1.075 |  -11.090 +/-  1.341 |   -4.131 +/-  1.118 |    0.169 +/-  0.075 |   -6.360 +/-  2.154
VAL 163 |   15.988 +/-  2.389 |   -2.989 +/-  1.543 |  -28.713 +/-  1.613 |    0.591 +/-  0.771 |    0.118 +/-  0.040 |  -15.004 +/-  2.468
LEU 164 |   18.131 +/-  2.537 |   -5.163 +/-  1.466 |  -24.532 +/-  1.757 |   -2.418 +/-  1.233 |    0.035 +/-  0.031 |  -13.945 +/-  2.842
MET 165 |   19.636 +/-  3.061 |   -4.890 +/-  1.243 |   84.569 +/-  5.748 | -162.879 +/-  5.479 |    0.727 +/-  0.110 |  -62.837 +/-  3.205

Sidechain Energy Decomposition:
Residue |       Internal      |    van der Waals    |    Electrostatic    |   Polar Solvation   |   Non-Polar Solv.   |       TOTAL
-------------------------------------------------------------------------------------------------------------------------------------------
GLN   1 |   20.161 +/-  2.630 |   -0.510 +/-  0.891 |  -90.252 +/-  3.632 |    3.465 +/-  3.338 |    0.981 +/-  0.157 |  -66.155 +/-  2.388
LEU   2 |   12.378 +/-  2.199 |   -3.348 +/-  1.157 |  -25.133 +/-  0.491 |    3.162 +/-  0.232 |    0.087 +/-  0.050 |  -12.854 +/-  2.315
THR   3 |   11.068 +/-  1.822 |   -2.128 +/-  0.753 |  -23.823 +/-  2.850 |   -1.823 +/-  2.540 |    0.311 +/-  0.084 |  -16.394 +/-  1.803
GLU   4 |   13.856 +/-  2.551 |   -0.953 +/-  0.792 |   84.493 +/-  5.961 | -145.920 +/-  6.223 |    0.973 +/-  0.074 |  -47.551 +/-  2.082
GLU   5 |   13.804 +/-  2.491 |   -1.156 +/-  0.778 |  106.657 +/-  8.842 | -167.969 +/-  8.721 |    0.898 +/-  0.096 |  -47.766 +/-  2.497
GLN   6 |   20.162 +/-  2.689 |   -5.930 +/-  1.053 |  -70.473 +/-  3.429 |    0.355 +/-  2.488 |    0.066 +/-  0.039 |  -55.820 +/-  2.840
ILE   7 |   13.808 +/-  2.633 |   -2.755 +/-  1.087 |   -5.423 +/-  0.342 |    3.294 +/-  0.264 |    0.279 +/-  0.095 |    9.203 +/-  2.615
ALA   8 |    4.057 +/-  1.166 |   -1.678 +/-  0.396 |   -2.854 +/-  0.326 |    4.668 +/-  0.270 |    0.320 +/-  0.043 |    4.513 +/-  1.209
GLU   9 |   13.561 +/-  2.665 |   -3.587 +/-  1.000 |  102.343 +/- 12.901 | -161.046 +/- 12.356 |    0.396 +/-  0.106 |  -48.334 +/-  2.760
PHE  10 |   12.798 +/-  2.265 |   -5.655 +/-  0.788 |   -0.618 +/-  0.507 |    0.993 +/-  0.348 |    0.004 +/-  0.008 |    7.522 +/-  2.389
LYS  11 |   13.452 +/-  2.616 |   -3.082 +/-  0.744 |  -73.994 +/-  5.422 |   50.868 +/-  5.754 |    0.907 +/-  0.083 |  -11.848 +/-  2.852
GLU  12 |   12.913 +/-  2.060 |   -2.465 +/-  0.850 |   92.339 +/-  8.492 | -153.278 +/-  8.625 |    0.702 +/-  0.103 |  -49.788 +/-  2.125
ALA  13 |    3.851 +/-  1.313 |   -3.254 +/-  0.392 |   -2.525 +/-  0.224 |    4.480 +/-  0.176 |    0.001 +/-  0.004 |    2.554 +/-  1.409
PHE  14 |   12.681 +/-  2.308 |   -5.739 +/-  0.780 |   -0.472 +/-  0.408 |    0.482 +/-  0.376 |    0.174 +/-  0.057 |    7.125 +/-  2.345
SER  15 |    7.766 +/-  1.313 |   -1.426 +/-  0.849 |   -6.590 +/-  3.252 |    0.744 +/-  3.086 |    0.344 +/-  0.062 |    0.838 +/-  1.519
LEU  16 |   13.814 +/-  2.954 |   -2.677 +/-  0.842 |  -25.173 +/-  0.497 |    2.555 +/-  0.205 |    0.191 +/-  0.101 |  -11.289 +/-  2.915
PHE  17 |   13.719 +/-  2.320 |   -4.552 +/-  0.847 |   -0.447 +/-  0.426 |    0.350 +/-  0.299 |    0.008 +/-  0.009 |    9.078 +/-  2.323
ASP  18 |   38.303 +/-  2.465 |   -2.467 +/-  1.209 |  -54.288 +/-  4.419 | -113.567 +/-  3.628 |    0.059 +/-  0.020 | -131.960 +/-  3.328
LYS  19 |   15.100 +/-  2.620 |   -1.802 +/-  0.981 |  -73.161 +/- 10.638 |   50.993 +/- 11.064 |    0.856 +/-  0.129 |   -8.013 +/-  2.947
ASP  20 |   34.601 +/-  3.229 |    1.965 +/-  1.521 |  -64.302 +/-  6.622 | -114.507 +/-  3.818 |    0.331 +/-  0.018 | -141.911 +/-  3.641
GLY  21 |    1.453 +/-  0.504 |   -0.269 +/-  0.170 |    3.355 +/-  0.147 |   -3.228 +/-  0.133 |    0.022 +/-  0.008 |    1.333 +/-  0.516
ASP  22 |   36.488 +/-  3.823 |    0.047 +/-  1.505 |  -68.143 +/-  6.436 | -115.876 +/-  3.544 |    0.323 +/-  0.025 | -147.161 +/-  3.986
GLY  23 |    1.371 +/-  0.476 |   -0.516 +/-  0.167 |    3.624 +/-  0.129 |   -3.411 +/-  0.124 |    0.023 +/-  0.008 |    1.092 +/-  0.468
THR  24 |   11.517 +/-  2.183 |   -1.853 +/-  0.747 |  -25.081 +/-  1.389 |   -0.823 +/-  1.534 |    0.443 +/-  0.105 |  -15.796 +/-  2.826
ILE  25 |   16.111 +/-  2.696 |   -4.298 +/-  1.248 |   -5.744 +/-  0.286 |    3.418 +/-  0.137 |    0.023 +/-  0.024 |    9.510 +/-  2.650
THR  26 |   12.227 +/-  1.770 |   -1.929 +/-  0.740 |  -23.072 +/-  1.436 |   -5.647 +/-  1.738 |    0.512 +/-  0.033 |  -17.910 +/-  2.316
THR  27 |   11.557 +/-  1.620 |   -2.724 +/-  0.661 |  -24.381 +/-  2.631 |   -1.235 +/-  1.978 |    0.247 +/-  0.063 |  -16.535 +/-  1.894
LYS  28 |   13.861 +/-  2.700 |   -1.022 +/-  0.686 |  -44.729 +/- 10.458 |   19.606 +/-  9.507 |    1.193 +/-  0.121 |  -11.093 +/-  3.157
GLU  29 |   42.591 +/-  3.366 |   -2.511 +/-  1.740 |  -64.744 +/-  6.325 | -114.809 +/-  4.471 |    0.047 +/-  0.018 | -139.426 +/-  3.441
LEU  30 |   13.117 +/-  2.142 |   -5.192 +/-  1.104 |  -25.717 +/-  0.426 |    3.115 +/-  0.161 |    0.001 +/-  0.003 |  -14.676 +/-  2.376
GLY  31 |    1.403 +/-  0.491 |   -1.032 +/-  0.230 |    2.677 +/-  0.191 |   -2.682 +/-  0.189 |    0.003 +/-  0.004 |    0.368 +/-  0.568
THR  32 |   11.806 +/-  2.016 |   -2.242 +/-  0.830 |  -25.607 +/-  2.844 |    0.090 +/-  2.271 |    0.303 +/-  0.117 |  -15.650 +/-  2.369
VAL  33 |   10.591 +/-  2.473 |   -3.835 +/-  0.997 |  -18.736 +/-  0.387 |    2.728 +/-  0.125 |    0.022 +/-  0.020 |   -9.230 +/-  2.426
MET  34 |   11.727 +/-  2.247 |   -7.266 +/-  0.674 |   -1.496 +/-  0.982 |    1.865 +/-  0.657 |    0.051 +/-  0.031 |    4.882 +/-  2.251
ARG  35 |   18.672 +/-  3.616 |   -3.919 +/-  1.127 | -222.418 +/-  8.303 |   38.069 +/-  8.224 |    0.944 +/-  0.166 | -168.652 +/-  3.118
SER  36 |    7.861 +/-  1.329 |   -2.980 +/-  0.655 |   -5.508 +/-  1.838 |    0.486 +/-  1.687 |    0.082 +/-  0.052 |   -0.059 +/-  1.464
LEU  37 |   12.696 +/-  2.768 |   -4.571 +/-  0.923 |  -25.434 +/-  0.382 |    3.205 +/-  0.163 |    0.033 +/-  0.023 |  -14.071 +/-  2.754
GLY  38 |    1.635 +/-  0.481 |   -0.790 +/-  0.185 |    2.821 +/-  0.157 |   -2.714 +/-  0.141 |    0.002 +/-  0.002 |    0.955 +/-  0.523
GLN  39 |   20.203 +/-  2.735 |   -2.992 +/-  1.113 |  -67.581 +/-  3.166 |   -4.297 +/-  2.610 |    0.562 +/-  0.161 |  -54.106 +/-  2.595
ASN  40 |   17.583 +/-  2.279 |   -0.597 +/-  1.137 |  -79.205 +/-  4.451 |   -7.610 +/-  3.084 |    0.686 +/-  0.157 |  -69.142 +/-  2.183
PRO  41 |   15.375 +/-  1.961 |   -3.548 +/-  0.642 |  -18.937 +/-  1.317 |   19.812 +/-  1.195 |    0.071 +/-  0.048 |   12.773 +/-  2.100
THR  42 |   11.951 +/-  1.837 |   -1.087 +/-  0.687 |  -23.142 +/-  3.089 |   -2.347 +/-  2.681 |    0.605 +/-  0.053 |  -14.020 +/-  2.159
GLU  43 |   14.199 +/-  2.173 |   -1.195 +/-  1.014 |   45.776 +/- 11.380 | -107.500 +/- 11.394 |    0.824 +/-  0.181 |  -47.896 +/-  2.066
ALA  44 |    3.772 +/-  1.281 |   -0.925 +/-  0.332 |   -1.437 +/-  0.260 |    3.300 +/-  0.209 |    0.447 +/-  0.028 |    5.157 +/-  1.346
GLU  45 |   14.125 +/-  2.457 |   -2.516 +/-  0.796 |   78.034 +/- 12.335 | -138.835 +/- 12.035 |    0.640 +/-  0.067 |  -48.553 +/-  2.368
LEU  46 |   12.373 +/-  2.666 |   -5.077 +/-  1.160 |  -24.465 +/-  0.452 |    2.090 +/-  0.230 |    0.049 +/-  0.037 |  -15.029 +/-  2.962
GLN  47 |   20.365 +/-  2.820 |   -2.176 +/-  1.018 |  -67.695 +/-  2.987 |   -5.410 +/-  3.003 |    0.806 +/-  0.093 |  -54.110 +/-  2.445
ASP  48 |   10.071 +/-  2.268 |   -1.809 +/-  0.514 |   80.777 +/-  5.472 | -144.417 +/-  5.370 |    0.675 +/-  0.048 |  -54.703 +/-  2.033
MET  49 |   11.121 +/-  2.124 |   -5.775 +/-  0.827 |   -3.279 +/-  1.029 |    3.552 +/-  0.738 |    0.209 +/-  0.060 |    5.828 +/-  2.352
ILE  50 |   14.166 +/-  2.101 |   -4.525 +/-  1.073 |   -5.254 +/-  0.241 |    3.174 +/-  0.173 |    0.085 +/-  0.037 |    7.647 +/-  2.008
ASN  51 |   17.364 +/-  2.014 |   -2.881 +/-  0.605 |  -80.893 +/-  3.279 |   -5.023 +/-  2.530 |    0.552 +/-  0.075 |  -70.882 +/-  1.907
GLU  52 |   13.420 +/-  2.213 |   -1.884 +/-  0.794 |   84.448 +/- 10.063 | -146.211 +/-  9.507 |    0.739 +/-  0.115 |  -49.489 +/-  2.573
VAL  53 |   10.673 +/-  2.221 |   -3.510 +/-  0.903 |  -18.469 +/-  0.348 |    2.571 +/-  0.144 |    0.026 +/-  0.021 |   -8.710 +/-  2.285
ASP  54 |   30.613 +/-  2.234 |   -3.149 +/-  1.279 |  -51.093 +/-  4.169 | -115.122 +/-  2.907 |    0.014 +/-  0.011 | -138.738 +/-  2.789
ALA  55 |    4.108 +/-  1.404 |   -1.724 +/-  0.526 |   -1.873 +/-  0.239 |    3.939 +/-  0.214 |    0.065 +/-  0.043 |    4.515 +/-  1.558
ASP  56 |   41.356 +/-  2.938 |    0.728 +/-  1.340 |  -60.249 +/-  5.154 | -119.195 +/-  3.274 |    0.356 +/-  0.021 | -137.004 +/-  2.286
GLY  57 |    1.414 +/-  0.529 |   -0.223 +/-  0.167 |    3.291 +/-  0.118 |   -3.049 +/-  0.112 |    0.024 +/-  0.008 |    1.456 +/-  0.602
ASN  58 |   31.087 +/-  2.819 |   -0.669 +/-  1.379 | -166.717 +/-  3.195 |   -5.050 +/-  1.115 |    0.281 +/-  0.022 | -141.068 +/-  2.282
GLY  59 |    1.531 +/-  0.501 |   -0.854 +/-  0.147 |    3.566 +/-  0.125 |   -3.404 +/-  0.119 |    0.005 +/-  0.006 |    0.845 +/-  0.484
THR  60 |   12.456 +/-  2.259 |   -1.711 +/-  0.921 |  -24.562 +/-  1.057 |   -2.590 +/-  1.744 |    0.454 +/-  0.070 |  -15.953 +/-  2.355
ILE  61 |   15.178 +/-  2.471 |   -4.653 +/-  1.153 |   -5.847 +/-  0.247 |    3.423 +/-  0.146 |    0.005 +/-  0.009 |    8.107 +/-  2.746
ASP  62 |   11.717 +/-  2.671 |   -2.039 +/-  0.903 |   67.949 +/-  4.413 | -134.286 +/-  5.164 |    0.536 +/-  0.048 |  -56.123 +/-  3.575
PHE  63 |   13.012 +/-  2.158 |   -3.799 +/-  0.917 |   -0.841 +/-  0.579 |    0.873 +/-  0.384 |    0.237 +/-  0.058 |    9.482 +/-  2.124
PRO  64 |   14.768 +/-  1.776 |   -1.875 +/-  0.576 |  -19.742 +/-  1.276 |   19.813 +/-  1.276 |    0.611 +/-  0.035 |   13.576 +/-  1.857
GLU  65 |   48.732 +/-  3.007 |   -2.453 +/-  1.673 |  -59.851 +/-  4.801 | -122.747 +/-  3.182 |    0.048 +/-  0.016 | -136.271 +/-  3.313
PHE  66 |   12.443 +/-  2.453 |   -6.489 +/-  0.797 |   -0.436 +/-  0.266 |    0.590 +/-  0.227 |    0.001 +/-  0.002 |    6.108 +/-  2.575
LEU  67 |   12.068 +/-  2.388 |   -3.581 +/-  1.120 |  -24.974 +/-  0.438 |    2.344 +/-  0.247 |    0.230 +/-  0.057 |  -13.913 +/-  2.508
THR  68 |   10.626 +/-  1.885 |   -2.005 +/-  0.719 |  -25.318 +/-  1.478 |    0.516 +/-  1.397 |    0.377 +/-  0.065 |  -15.804 +/-  1.897
MET  69 |   11.594 +/-  2.264 |   -7.136 +/-  1.069 |   -2.963 +/-  0.812 |    3.143 +/-  0.599 |    0.056 +/-  0.054 |    4.695 +/-  2.582
MET  70 |   12.052 +/-  2.290 |   -6.977 +/-  0.730 |   -1.586 +/-  0.852 |    2.367 +/-  0.697 |    0.041 +/-  0.025 |    5.897 +/-  2.394
ALA  71 |    3.842 +/-  1.287 |   -1.841 +/-  0.328 |   -2.044 +/-  0.305 |    3.840 +/-  0.265 |    0.302 +/-  0.038 |    4.098 +/-  1.305
ARG  72 |   18.478 +/-  3.291 |   -3.593 +/-  1.182 | -254.397 +/- 15.812 |   72.257 +/- 15.925 |    0.869 +/-  0.201 | -166.386 +/-  3.353
LYS  73 |   13.993 +/-  2.771 |   -2.105 +/-  1.220 | -124.233 +/-  7.172 |  103.381 +/-  6.940 |    0.506 +/-  0.058 |   -8.457 +/-  2.829
MET  74 |   11.719 +/-  2.208 |   -4.936 +/-  0.727 |   -2.426 +/-  0.847 |    2.868 +/-  0.803 |    0.209 +/-  0.049 |    7.434 +/-  2.187
LYS  75 |   14.688 +/-  3.001 |   -0.884 +/-  0.867 |  -69.364 +/- 11.837 |   45.538 +/- 11.267 |    1.111 +/-  0.086 |   -8.911 +/-  3.202
ASP  76 |   10.653 +/-  2.329 |   -0.469 +/-  0.765 |   76.063 +/- 12.176 | -140.961 +/- 12.304 |    0.694 +/-  0.085 |  -54.022 +/-  2.047
THR  77 |   10.946 +/-  1.699 |   -2.362 +/-  0.859 |  -23.125 +/-  3.573 |   -2.222 +/-  2.657 |    0.145 +/-  0.060 |  -16.617 +/-  1.887
ASP  78 |   11.132 +/-  2.279 |   -1.197 +/-  0.840 |   78.241 +/- 10.163 | -143.035 +/-  9.239 |    0.613 +/-  0.109 |  -54.246 +/-  2.048
SER  79 |    6.419 +/-  1.345 |   -2.101 +/-  0.446 |   -4.770 +/-  1.879 |   -1.501 +/-  1.823 |    0.305 +/-  0.052 |   -1.648 +/-  1.673
GLU  80 |   14.981 +/-  2.326 |   -3.456 +/-  1.129 |  100.992 +/- 11.004 | -160.361 +/- 10.274 |    0.424 +/-  0.099 |  -47.418 +/-  2.482
GLU  81 |   14.031 +/-  2.514 |   -1.752 +/-  1.026 |  110.615 +/- 12.952 | -171.015 +/- 12.621 |    0.731 +/-  0.119 |  -47.390 +/-  2.349
GLU  82 |   13.643 +/-  2.302 |   -2.610 +/-  0.905 |  112.569 +/-  6.522 | -172.944 +/-  6.251 |    0.628 +/-  0.079 |  -48.714 +/-  2.574
ILE  83 |   14.130 +/-  2.421 |   -4.420 +/-  1.253 |   -6.143 +/-  0.313 |    4.037 +/-  0.254 |    0.020 +/-  0.021 |    7.624 +/-  2.486
ARG  84 |   18.130 +/-  3.698 |   -4.074 +/-  1.346 | -298.441 +/- 17.077 |  111.517 +/- 13.314 |    0.629 +/-  0.136 | -172.239 +/-  4.915
GLU  85 |   13.422 +/-  2.503 |   -1.894 +/-  1.113 |   76.064 +/-  5.246 | -138.981 +/-  5.129 |    0.518 +/-  0.078 |  -50.872 +/-  2.310
ALA  86 |    3.866 +/-  1.092 |   -1.808 +/-  0.361 |   -3.180 +/-  0.191 |    4.957 +/-  0.168 |    0.221 +/-  0.080 |    4.057 +/-  1.060
PHE  87 |   12.612 +/-  2.192 |   -2.936 +/-  0.931 |   -0.506 +/-  0.412 |    1.544 +/-  0.284 |    0.259 +/-  0.087 |   10.974 +/-  2.300
ARG  88 |   20.181 +/-  3.413 |   -4.251 +/-  1.225 | -279.787 +/-  4.756 |   90.285 +/-  3.774 |    0.455 +/-  0.085 | -173.117 +/-  3.028
VAL  89 |   10.631 +/-  1.855 |   -1.236 +/-  0.888 |  -18.449 +/-  0.319 |    1.918 +/-  0.174 |    0.480 +/-  0.113 |   -6.657 +/-  1.996
PHE  90 |   12.680 +/-  2.679 |   -1.241 +/-  0.814 |    0.249 +/-  0.492 |    0.593 +/-  0.416 |    0.697 +/-  0.161 |   12.980 +/-  2.823
ASP  91 |   25.258 +/-  2.792 |   -1.210 +/-  1.555 |  -59.078 +/-  3.587 | -103.574 +/-  2.742 |    0.001 +/-  0.001 | -138.605 +/-  3.120
LYS  92 |   14.102 +/-  2.957 |   -3.230 +/-  1.114 |  -82.210 +/-  6.619 |   66.878 +/-  7.201 |    0.344 +/-  0.146 |   -4.115 +/-  3.675
ASP  93 |   37.954 +/-  3.757 |   -0.642 +/-  1.327 |  -73.591 +/-  6.069 | -100.949 +/-  2.874 |    0.329 +/-  0.026 | -136.899 +/-  2.916
GLY  94 |    1.589 +/-  0.649 |   -0.330 +/-  0.177 |    3.449 +/-  0.115 |   -3.053 +/-  0.094 |    0.021 +/-  0.008 |    1.677 +/-  0.670
ASN  95 |   29.276 +/-  2.332 |   -1.243 +/-  1.104 | -166.184 +/-  2.280 |   -5.752 +/-  1.053 |    0.358 +/-  0.031 | -143.544 +/-  2.322
GLY  96 |    1.527 +/-  0.590 |   -1.046 +/-  0.195 |    3.751 +/-  0.113 |   -3.376 +/-  0.110 |    0.006 +/-  0.005 |    0.862 +/-  0.629
TYR  97 |   13.803 +/-  2.688 |   -2.326 +/-  0.768 |  -18.177 +/-  0.775 |   -4.769 +/-  0.706 |    0.683 +/-  0.074 |  -10.785 +/-  2.862
ILE  98 |   14.411 +/-  2.108 |   -3.627 +/-  1.100 |   -5.982 +/-  0.216 |    4.011 +/-  0.134 |    0.156 +/-  0.028 |    8.969 +/-  2.370
SER  99 |    7.555 +/-  1.664 |   -1.241 +/-  0.878 |   -7.168 +/-  2.250 |    1.048 +/-  2.490 |    0.245 +/-  0.042 |    0.439 +/-  2.034
ALA 100 |    3.963 +/-  1.530 |   -1.642 +/-  0.361 |   -1.276 +/-  0.266 |    3.239 +/-  0.205 |    0.192 +/-  0.047 |    4.477 +/-  1.531
ALA 101 |    3.864 +/-  1.145 |   -1.038 +/-  0.311 |   -0.900 +/-  0.190 |    2.794 +/-  0.134 |    0.435 +/-  0.041 |    5.154 +/-  1.260
GLU 102 |   31.144 +/-  3.290 |   -2.011 +/-  1.598 |  -51.363 +/-  4.391 | -106.062 +/-  3.207 |    0.035 +/-  0.015 | -128.257 +/-  3.069
LEU 103 |   12.170 +/-  2.287 |   -5.403 +/-  1.034 |  -25.226 +/-  0.363 |    3.571 +/-  0.172 |    0.001 +/-  0.003 |  -14.887 +/-  2.243
ARG 104 |   18.454 +/-  3.038 |   -4.390 +/-  1.046 | -239.289 +/- 10.074 |   55.137 +/-  8.513 |    0.757 +/-  0.123 | -169.330 +/-  3.439
HIE 105 |   30.321 +/-  2.378 |   -4.641 +/-  0.534 |   -2.736 +/-  1.717 |  -10.080 +/-  1.152 |    0.662 +/-  0.067 |   13.525 +/-  2.495
VAL 106 |   10.130 +/-  1.781 |   -3.282 +/-  0.904 |  -18.418 +/-  0.282 |    2.628 +/-  0.188 |    0.034 +/-  0.030 |   -8.908 +/-  1.951
MET 107 |   11.273 +/-  2.128 |   -7.284 +/-  0.853 |   -2.550 +/-  1.280 |    3.120 +/-  1.004 |    0.034 +/-  0.023 |    4.592 +/-  2.181
THR 108 |   10.485 +/-  1.642 |   -1.725 +/-  0.744 |  -24.666 +/-  1.424 |    0.203 +/-  1.372 |    0.484 +/-  0.048 |  -15.220 +/-  1.732
ASN 109 |   16.671 +/-  2.542 |   -4.507 +/-  0.954 |  -81.290 +/-  3.281 |   -2.347 +/-  1.825 |    0.117 +/-  0.045 |  -71.355 +/-  2.161
LEU 110 |   12.752 +/-  2.526 |   -3.068 +/-  1.244 |  -25.158 +/-  0.460 |    2.968 +/-  0.230 |    0.116 +/-  0.059 |  -12.389 +/-  2.569
GLY 111 |    1.604 +/-  0.588 |   -0.485 +/-  0.166 |    3.024 +/-  0.214 |   -2.915 +/-  0.200 |    0.014 +/-  0.008 |    1.242 +/-  0.594
GLU 112 |   13.274 +/-  2.488 |   -2.528 +/-  0.928 |   78.734 +/-  7.894 | -139.820 +/-  7.752 |    0.596 +/-  0.101 |  -49.744 +/-  2.250
LYS 113 |   14.065 +/-  2.787 |   -0.695 +/-  1.044 |  -57.898 +/- 15.496 |   34.294 +/- 15.564 |    1.162 +/-  0.182 |   -9.072 +/-  3.013
LEU 114 |   12.982 +/-  2.337 |   -1.822 +/-  0.990 |  -23.607 +/-  0.558 |    1.429 +/-  0.284 |    0.437 +/-  0.074 |  -10.580 +/-  2.491
THR 115 |   11.768 +/-  2.013 |   -1.455 +/-  0.895 |  -25.274 +/-  3.916 |   -0.639 +/-  3.321 |    0.410 +/-  0.072 |  -15.190 +/-  2.165
ASP 116 |    9.940 +/-  2.336 |   -0.864 +/-  0.627 |   58.276 +/-  8.781 | -123.075 +/-  8.155 |    0.723 +/-  0.069 |  -54.999 +/-  2.086
GLU 117 |   14.098 +/-  2.497 |   -1.291 +/-  0.847 |   86.056 +/- 14.365 | -147.370 +/- 14.794 |    0.832 +/-  0.097 |  -47.675 +/-  2.435
GLU 118 |   13.585 +/-  2.236 |   -3.081 +/-  0.923 |   96.847 +/-  8.849 | -157.028 +/-  8.789 |    0.546 +/-  0.110 |  -49.130 +/-  2.123
VAL 119 |    9.792 +/-  2.170 |   -3.771 +/-  1.057 |  -18.170 +/-  0.427 |    1.632 +/-  0.194 |    0.033 +/-  0.023 |  -10.484 +/-  2.416
ASP 120 |   10.538 +/-  2.427 |   -2.661 +/-  0.635 |   89.802 +/-  7.917 | -152.581 +/-  7.412 |    0.530 +/-  0.094 |  -54.372 +/-  1.871
GLU 121 |   13.334 +/-  2.392 |   -1.461 +/-  1.297 |   87.601 +/- 12.824 | -150.483 +/- 11.975 |    0.647 +/-  0.099 |  -50.362 +/-  2.474
MET 122 |   12.203 +/-  2.417 |   -6.518 +/-  0.722 |   -3.402 +/-  0.927 |    3.838 +/-  0.739 |    0.110 +/-  0.041 |    6.231 +/-  2.469
ILE 123 |   13.583 +/-  2.630 |   -2.936 +/-  1.203 |   -6.012 +/-  0.253 |    3.853 +/-  0.164 |    0.259 +/-  0.042 |    8.747 +/-  2.793
ARG 124 |   19.080 +/-  3.787 |   -1.624 +/-  1.356 | -290.905 +/- 12.906 |   98.741 +/- 10.402 |    0.973 +/-  0.109 | -173.735 +/-  4.033
GLU 125 |   14.774 +/-  2.354 |   -2.319 +/-  1.133 |   82.565 +/- 13.438 | -144.464 +/- 12.280 |    0.484 +/-  0.126 |  -48.959 +/-  2.657
ALA 126 |    4.424 +/-  1.215 |   -2.604 +/-  0.455 |   -2.560 +/-  0.250 |    4.551 +/-  0.166 |    0.000 +/-  0.000 |    3.810 +/-  1.261
ASP 127 |   22.133 +/-  1.961 |    0.311 +/-  1.492 |  -37.430 +/-  4.629 | -129.266 +/-  3.457 |    0.006 +/-  0.004 | -144.246 +/-  2.532
ILE 128 |   14.418 +/-  2.644 |   -1.712 +/-  1.256 |   -6.302 +/-  0.278 |    3.953 +/-  0.172 |    0.412 +/-  0.082 |   10.769 +/-  2.177
ASP 129 |   40.803 +/-  2.947 |    1.386 +/-  1.662 |  -55.809 +/-  5.315 | -128.786 +/-  3.431 |    0.204 +/-  0.050 | -142.201 +/-  2.477
GLY 130 |    1.353 +/-  0.530 |   -0.482 +/-  0.193 |    4.275 +/-  0.128 |   -3.995 +/-  0.121 |    0.016 +/-  0.007 |    1.167 +/-  0.554
ASP 131 |   38.367 +/-  3.128 |    0.173 +/-  1.352 |  -60.211 +/-  5.563 | -122.432 +/-  2.748 |    0.249 +/-  0.023 | -143.854 +/-  2.850
GLY 132 |    1.369 +/-  0.483 |   -1.294 +/-  0.177 |    3.928 +/-  0.148 |   -3.747 +/-  0.124 |    0.000 +/-  0.000 |    0.257 +/-  0.530
GLN 133 |   20.419 +/-  2.483 |   -4.513 +/-  0.828 |  -71.052 +/-  1.684 |   -0.261 +/-  1.302 |    0.432 +/-  0.041 |  -54.975 +/-  2.398
VAL 134 |   10.825 +/-  2.159 |   -3.409 +/-  0.892 |  -18.554 +/-  0.364 |    2.550 +/-  0.119 |    0.123 +/-  0.030 |   -8.465 +/-  2.116
ASN 135 |   18.031 +/-  2.340 |   -2.722 +/-  0.886 |  -80.376 +/-  2.227 |   -6.556 +/-  1.575 |    0.399 +/-  0.040 |  -71.224 +/-  2.147
TYR 136 |   14.088 +/-  3.117 |    0.183 +/-  0.810 |  -18.516 +/-  0.847 |   -5.887 +/-  0.867 |    1.159 +/-  0.095 |   -8.974 +/-  3.196
GLU 137 |   13.984 +/-  2.492 |   -1.820 +/-  0.823 |   81.633 +/-  7.012 | -142.974 +/-  7.525 |    0.818 +/-  0.075 |  -48.358 +/-  2.501
GLU 138 |   36.666 +/-  3.050 |   -1.894 +/-  1.763 |  -43.492 +/-  4.987 | -129.408 +/-  3.457 |    0.007 +/-  0.005 | -138.121 +/-  2.987
PHE 139 |   13.009 +/-  2.922 |   -2.660 +/-  0.977 |   -1.081 +/-  0.766 |    0.884 +/-  0.438 |    0.425 +/-  0.097 |   10.577 +/-  2.933
VAL 140 |   10.605 +/-  2.690 |   -1.828 +/-  0.970 |  -18.220 +/-  0.349 |    1.690 +/-  0.141 |    0.409 +/-  0.081 |   -7.344 +/-  2.730
GLN 141 |   20.063 +/-  2.568 |   -2.502 +/-  0.898 |  -68.561 +/-  2.846 |   -4.354 +/-  2.183 |    0.688 +/-  0.108 |  -54.666 +/-  2.497
MET 142 |   11.739 +/-  2.410 |   -5.373 +/-  0.923 |   -3.122 +/-  0.924 |    3.473 +/-  0.765 |    0.237 +/-  0.110 |    6.953 +/-  2.368
MET 143 |   11.529 +/-  2.000 |   -2.901 +/-  0.936 |   -3.100 +/-  0.914 |    2.891 +/-  0.834 |    0.697 +/-  0.133 |    9.115 +/-  2.191
THR 144 |   11.763 +/-  1.762 |   -0.764 +/-  0.881 |  -23.684 +/-  1.701 |   -1.756 +/-  1.664 |    0.524 +/-  0.094 |  -13.917 +/-  1.899
ALA 145 |    5.831 +/-  1.184 |   -0.434 +/-  0.555 |   27.550 +/-  1.696 |  -27.359 +/-  1.555 |    0.398 +/-  0.142 |    5.987 +/-  1.234
 CA 146 |   78.868 +/-  3.064 |    1.514 +/-  1.085 | -444.472 +/- 11.744 |  263.606 +/-  7.730 |    0.000 +/-  0.000 | -100.484 +/-  8.742
 CW 147 |   24.508 +/-  2.704 |    3.764 +/-  1.550 | -128.490 +/-  5.079 |    0.707 +/-  0.496 |    0.013 +/-  0.012 |  -99.498 +/-  2.842
 CA 148 |   75.274 +/-  3.395 |    1.266 +/-  0.808 | -448.242 +/- 10.765 |  281.003 +/-  6.580 |    0.000 +/-  0.000 |  -90.699 +/-  7.330
 CW 149 |   18.870 +/-  2.849 |    1.507 +/-  1.019 | -126.564 +/-  4.304 |    1.268 +/-  0.672 |    0.076 +/-  0.025 | -104.842 +/-  2.004
 CA 150 |   70.006 +/-  3.385 |   -0.794 +/-  0.168 | -389.431 +/-  9.451 |  242.366 +/-  8.130 |    0.000 +/-  0.000 |  -77.853 +/-  6.216
 CW 151 |   22.477 +/-  2.162 |    2.750 +/-  1.440 | -139.261 +/-  3.120 |   -1.795 +/-  0.705 |    0.087 +/-  0.023 | -115.742 +/-  1.952
 CA 152 |   84.675 +/-  2.809 |   -0.767 +/-  0.183 | -469.194 +/-  9.332 |  300.628 +/-  6.347 |    0.000 +/-  0.000 |  -84.657 +/-  6.157
 CW 153 |   28.830 +/-  2.106 |    3.536 +/-  1.487 | -146.586 +/-  3.588 |   -0.590 +/-  0.585 |    0.001 +/-  0.003 | -114.809 +/-  1.868
LEU 154 |   13.663 +/-  2.108 |   -0.863 +/-  1.066 |  -32.145 +/-  1.241 |   13.209 +/-  1.018 |    0.509 +/-  0.096 |   -5.628 +/-  2.417
VAL 155 |   10.825 +/-  2.094 |   -3.565 +/-  0.952 |  -18.506 +/-  0.481 |    3.079 +/-  0.202 |    0.011 +/-  0.013 |   -8.155 +/-  2.096
LYS 156 |   14.073 +/-  2.952 |   -2.844 +/-  1.069 | -120.214 +/-  9.345 |   97.297 +/-  8.209 |    0.654 +/-  0.122 |  -11.034 +/-  3.354
ALA 157 |    3.720 +/-  1.255 |   -2.433 +/-  0.430 |   -2.434 +/-  0.294 |    4.361 +/-  0.267 |    0.032 +/-  0.025 |    3.246 +/-  1.329
VAL 158 |   10.458 +/-  2.221 |   -3.193 +/-  0.825 |  -17.995 +/-  0.325 |    2.250 +/-  0.155 |    0.044 +/-  0.024 |   -8.436 +/-  2.269
PHE 159 |   12.750 +/-  2.762 |   -3.132 +/-  0.948 |   -0.038 +/-  0.442 |    1.067 +/-  0.360 |    0.230 +/-  0.062 |   10.877 +/-  2.756
PHE 160 |   13.411 +/-  2.981 |   -4.335 +/-  1.030 |   -0.369 +/-  0.702 |    1.146 +/-  0.539 |    0.172 +/-  0.073 |   10.025 +/-  2.862
ALA 161 |    3.873 +/-  1.302 |   -2.720 +/-  0.511 |   -2.277 +/-  0.207 |    4.224 +/-  0.156 |    0.004 +/-  0.007 |    3.104 +/-  1.409
SER 162 |    7.036 +/-  1.427 |   -1.777 +/-  0.775 |   -6.869 +/-  0.923 |    1.785 +/-  0.733 |    0.127 +/-  0.067 |    0.302 +/-  1.490
VAL 163 |   11.104 +/-  1.950 |   -3.370 +/-  1.001 |  -18.477 +/-  0.422 |    2.482 +/-  0.141 |    0.066 +/-  0.034 |   -8.195 +/-  2.166
LEU 164 |   12.876 +/-  2.184 |   -4.266 +/-  1.100 |  -25.499 +/-  0.467 |    2.865 +/-  0.168 |    0.004 +/-  0.009 |  -14.020 +/-  2.334
MET 165 |   13.694 +/-  2.341 |   -4.388 +/-  0.899 |   23.666 +/-  1.567 |  -28.681 +/-  1.372 |    0.348 +/-  0.106 |    4.639 +/-  2.523

Backbone Energy Decomposition:
Residue |       Internal      |    van der Waals    |    Electrostatic    |   Polar Solvation   |   Non-Polar Solv.   |       TOTAL
-------------------------------------------------------------------------------------------------------------------------------------------
GLN   1 |    4.574 +/-  1.275 |    0.085 +/-  0.942 | -162.094 +/- 14.624 |   83.137 +/- 15.061 |    0.453 +/-  0.162 |  -73.845 +/-  3.015
LEU   2 |    3.975 +/-  0.995 |   -0.706 +/-  0.631 |   -2.318 +/-  1.758 |   -3.178 +/-  1.517 |    0.067 +/-  0.030 |   -2.159 +/-  1.482
THR   3 |    4.441 +/-  1.012 |   -0.620 +/-  0.786 |  -13.841 +/-  2.175 |   -3.021 +/-  1.531 |    0.063 +/-  0.025 |  -12.978 +/-  1.371
GLU   4 |    4.133 +/-  1.178 |   -0.717 +/-  0.805 |   11.847 +/-  2.165 |  -24.508 +/-  1.813 |    0.051 +/-  0.027 |   -9.193 +/-  1.374
GLU   5 |    3.906 +/-  0.960 |   -0.851 +/-  0.769 |   17.325 +/-  2.265 |  -27.471 +/-  1.906 |    0.047 +/-  0.028 |   -7.046 +/-  1.278
GLN   6 |    3.874 +/-  0.990 |   -1.552 +/-  0.781 |   -3.290 +/-  1.378 |   -4.652 +/-  0.917 |    0.010 +/-  0.010 |   -5.612 +/-  1.367
ILE   7 |    4.277 +/-  1.294 |   -0.576 +/-  0.935 |   -9.815 +/-  1.143 |   -2.610 +/-  0.655 |    0.000 +/-  0.000 |   -8.723 +/-  1.479
ALA   8 |    3.889 +/-  1.153 |   -1.408 +/-  0.653 |   -7.661 +/-  1.522 |   -4.399 +/-  1.142 |    0.047 +/-  0.023 |   -9.533 +/-  1.213
GLU   9 |    4.146 +/-  1.049 |   -1.959 +/-  0.622 |   13.051 +/-  1.725 |  -23.983 +/-  1.408 |    0.013 +/-  0.014 |   -8.732 +/-  1.399
PHE  10 |    4.207 +/-  1.242 |   -2.112 +/-  0.766 |   -2.068 +/-  1.041 |   -1.905 +/-  0.654 |    0.000 +/-  0.000 |   -1.878 +/-  1.381
LYS  11 |    3.933 +/-  1.234 |   -1.176 +/-  1.052 |  -43.396 +/-  2.392 |   29.418 +/-  1.569 |    0.008 +/-  0.011 |  -11.213 +/-  1.824
GLU  12 |    3.923 +/-  1.166 |   -1.503 +/-  0.889 |    5.734 +/-  1.884 |  -22.479 +/-  1.346 |    0.022 +/-  0.016 |  -14.303 +/-  1.387
ALA  13 |    3.542 +/-  1.055 |   -2.086 +/-  0.712 |   -3.467 +/-  1.240 |   -4.107 +/-  0.556 |    0.000 +/-  0.002 |   -6.117 +/-  1.252
PHE  14 |    4.052 +/-  1.304 |   -1.411 +/-  0.880 |   -7.178 +/-  1.098 |   -3.387 +/-  0.710 |    0.014 +/-  0.010 |   -7.910 +/-  1.438
SER  15 |    4.795 +/-  1.164 |   -0.490 +/-  0.668 |   -3.640 +/-  1.500 |   -6.470 +/-  1.287 |    0.205 +/-  0.045 |   -5.600 +/-  1.311
LEU  16 |    4.355 +/-  1.063 |   -0.734 +/-  0.733 |   -4.663 +/-  1.518 |   -3.422 +/-  1.339 |    0.080 +/-  0.040 |   -4.384 +/-  1.292
PHE  17 |    4.240 +/-  1.092 |   -1.140 +/-  0.776 |   -9.939 +/-  1.017 |   -2.198 +/-  0.679 |    0.004 +/-  0.006 |   -9.033 +/-  1.417
ASP  18 |    5.233 +/-  1.184 |   -1.131 +/-  0.660 |   25.377 +/-  3.068 |  -29.626 +/-  2.536 |    0.096 +/-  0.028 |   -0.051 +/-  1.442
LYS  19 |    3.928 +/-  1.373 |   -0.130 +/-  0.890 |  -36.544 +/-  2.560 |   27.048 +/-  1.901 |    0.224 +/-  0.043 |   -5.475 +/-  1.804
ASP  20 |    4.630 +/-  1.069 |    0.630 +/-  0.772 |    6.567 +/-  1.169 |  -24.241 +/-  0.936 |    0.320 +/-  0.020 |  -12.094 +/-  1.360
GLY  21 |    4.045 +/-  1.264 |    0.324 +/-  0.625 |  -18.386 +/-  1.344 |    1.695 +/-  0.759 |    0.548 +/-  0.033 |  -11.774 +/-  1.481
ASP  22 |    5.127 +/-  1.113 |    0.277 +/-  0.713 |   13.103 +/-  1.321 |  -26.438 +/-  0.989 |    0.261 +/-  0.026 |   -7.670 +/-  1.455
GLY  23 |    3.980 +/-  1.144 |   -0.314 +/-  0.770 |  -15.268 +/-  1.215 |    0.967 +/-  0.919 |    0.431 +/-  0.070 |  -10.204 +/-  1.515
THR  24 |   16.906 +/-  2.021 |    2.746 +/-  1.294 | -104.071 +/-  3.019 |   -2.170 +/-  0.607 |    0.011 +/-  0.010 |  -86.577 +/-  2.484
ILE  25 |    6.486 +/-  1.368 |   -0.469 +/-  1.059 |    4.017 +/-  0.952 |   -4.868 +/-  0.699 |    0.062 +/-  0.035 |    5.228 +/-  1.716
THR  26 |    4.943 +/-  1.052 |   -0.328 +/-  1.029 |   -7.966 +/-  1.486 |   -5.602 +/-  0.785 |    0.040 +/-  0.015 |   -8.913 +/-  1.624
THR  27 |    4.867 +/-  1.080 |   -1.225 +/-  0.642 |   -1.971 +/-  1.758 |   -5.197 +/-  1.108 |    0.024 +/-  0.009 |   -3.502 +/-  1.464
LYS  28 |    3.791 +/-  1.155 |   -1.072 +/-  0.686 |  -27.926 +/-  2.069 |   17.907 +/-  1.828 |    0.058 +/-  0.039 |   -7.242 +/-  1.636
GLU  29 |    4.035 +/-  1.087 |   -2.060 +/-  0.629 |    3.070 +/-  1.827 |  -17.568 +/-  1.453 |    0.030 +/-  0.020 |  -12.494 +/-  1.532
LEU  30 |    4.290 +/-  1.145 |   -1.558 +/-  0.888 |   -6.622 +/-  1.273 |   -2.810 +/-  0.519 |    0.000 +/-  0.000 |   -6.700 +/-  1.415
GLY  31 |    3.789 +/-  1.035 |   -2.204 +/-  0.865 |  -14.993 +/-  1.621 |    0.806 +/-  1.098 |    0.054 +/-  0.051 |  -12.548 +/-  1.557
THR  32 |    4.819 +/-  1.037 |   -0.660 +/-  0.793 |  -12.402 +/-  2.803 |   -0.982 +/-  1.199 |    0.009 +/-  0.014 |   -9.215 +/-  2.268
VAL  33 |    4.774 +/-  1.266 |   -1.276 +/-  1.006 |  -10.703 +/-  1.269 |   -0.771 +/-  0.593 |    0.009 +/-  0.007 |   -7.967 +/-  1.634
MET  34 |    4.303 +/-  1.043 |   -2.006 +/-  0.850 |   -3.054 +/-  1.359 |   -3.103 +/-  0.649 |    0.000 +/-  0.000 |   -3.861 +/-  1.302
ARG  35 |    4.095 +/-  1.355 |   -1.701 +/-  0.699 |  -35.064 +/-  1.950 |   23.939 +/-  1.574 |    0.021 +/-  0.016 |   -8.711 +/-  1.680
SER  36 |    4.835 +/-  1.121 |   -1.803 +/-  0.671 |  -10.435 +/-  1.240 |   -3.136 +/-  0.836 |    0.005 +/-  0.006 |  -10.535 +/-  1.418
LEU  37 |    4.412 +/-  1.409 |   -0.568 +/-  0.794 |   -7.397 +/-  2.829 |   -1.187 +/-  1.708 |    0.033 +/-  0.031 |   -4.707 +/-  1.846
GLY  38 |    4.414 +/-  1.162 |   -1.467 +/-  0.601 |  -13.217 +/-  1.624 |    0.155 +/-  1.168 |    0.248 +/-  0.057 |   -9.866 +/-  1.405
GLN  39 |    3.924 +/-  1.210 |   -0.522 +/-  0.771 |   -3.036 +/-  2.083 |   -4.061 +/-  1.688 |    0.045 +/-  0.031 |   -3.649 +/-  1.525
ASN  40 |    5.698 +/-  1.316 |    0.014 +/-  0.628 |    4.003 +/-  1.729 |   -4.537 +/-  1.315 |    0.220 +/-  0.042 |    5.398 +/-  1.466
PRO  41 |    6.036 +/-  1.191 |   -1.117 +/-  0.585 |    9.391 +/-  3.168 |  -20.127 +/-  2.622 |    0.106 +/-  0.047 |   -5.711 +/-  1.454
THR  42 |    4.509 +/-  1.073 |   -0.507 +/-  0.798 |   -8.568 +/-  2.161 |   -6.519 +/-  1.416 |    0.062 +/-  0.020 |  -11.023 +/-  1.377
GLU  43 |    3.962 +/-  1.045 |   -0.777 +/-  0.755 |   10.576 +/-  1.941 |  -21.391 +/-  1.558 |    0.051 +/-  0.034 |   -7.578 +/-  1.192
ALA  44 |    3.719 +/-  1.141 |   -1.108 +/-  0.609 |    1.230 +/-  1.609 |  -10.846 +/-  1.489 |    0.092 +/-  0.040 |   -6.912 +/-  1.554
GLU  45 |    4.040 +/-  1.072 |   -1.102 +/-  0.778 |   14.955 +/-  1.588 |  -24.216 +/-  1.371 |    0.033 +/-  0.023 |   -6.290 +/-  1.243
LEU  46 |    4.102 +/-  0.988 |   -1.911 +/-  0.683 |   -5.099 +/-  1.223 |   -4.560 +/-  0.702 |    0.000 +/-  0.000 |   -7.468 +/-  1.122
GLN  47 |    4.167 +/-  1.263 |   -1.105 +/-  0.859 |   -8.521 +/-  2.294 |   -5.579 +/-  1.114 |    0.032 +/-  0.030 |  -11.006 +/-  1.859
ASP  48 |    4.378 +/-  1.074 |   -1.378 +/-  0.620 |   17.332 +/-  2.184 |  -27.243 +/-  1.360 |    0.038 +/-  0.022 |   -6.872 +/-  1.488
MET  49 |    3.941 +/-  1.230 |   -0.825 +/-  0.960 |   -5.056 +/-  1.075 |   -4.657 +/-  0.560 |    0.026 +/-  0.013 |   -6.572 +/-  1.582
ILE  50 |    4.687 +/-  1.121 |   -2.096 +/-  0.769 |   -5.789 +/-  1.141 |   -5.241 +/-  0.649 |    0.000 +/-  0.000 |   -8.439 +/-  1.387
ASN  51 |    4.493 +/-  1.025 |   -1.592 +/-  0.604 |   -6.318 +/-  1.420 |   -4.613 +/-  0.989 |    0.083 +/-  0.034 |   -7.947 +/-  1.361
GLU  52 |    3.976 +/-  1.155 |   -0.999 +/-  0.770 |   14.837 +/-  2.626 |  -24.965 +/-  2.003 |    0.084 +/-  0.046 |   -7.067 +/-  1.740
VAL  53 |    4.844 +/-  1.252 |   -0.983 +/-  0.877 |  -10.543 +/-  1.217 |   -2.255 +/-  0.608 |    0.001 +/-  0.004 |   -8.935 +/-  1.473
ASP  54 |    5.556 +/-  1.382 |   -1.630 +/-  0.703 |   19.637 +/-  2.012 |  -30.715 +/-  1.821 |    0.044 +/-  0.020 |   -7.109 +/-  1.580
ALA  55 |    3.697 +/-  1.086 |    0.204 +/-  0.734 |   -3.464 +/-  1.174 |   -4.732 +/-  1.004 |    0.266 +/-  0.049 |   -4.029 +/-  1.672
ASP  56 |    4.461 +/-  1.055 |    0.708 +/-  0.730 |   13.172 +/-  0.948 |  -25.612 +/-  0.772 |    0.267 +/-  0.020 |   -7.004 +/-  1.327
GLY  57 |    4.014 +/-  1.054 |    0.029 +/-  0.511 |  -13.638 +/-  1.358 |    0.421 +/-  1.003 |    0.620 +/-  0.036 |   -8.553 +/-  1.371
ASN  58 |    5.272 +/-  1.152 |    1.572 +/-  0.920 |  -10.317 +/-  1.201 |   -0.744 +/-  0.705 |    0.281 +/-  0.022 |   -3.936 +/-  1.292
GLY  59 |    4.047 +/-  1.084 |   -1.000 +/-  0.901 |  -16.833 +/-  1.073 |    4.474 +/-  0.890 |    0.134 +/-  0.033 |   -9.177 +/-  1.380
THR  60 |   14.660 +/-  2.062 |   -0.145 +/-  0.925 |  -94.862 +/-  2.950 |   -2.543 +/-  0.573 |    0.000 +/-  0.000 |  -82.889 +/-  2.293
ILE  61 |    5.289 +/-  1.214 |   -1.232 +/-  0.712 |    2.768 +/-  1.374 |   -4.981 +/-  0.970 |    0.042 +/-  0.039 |    1.887 +/-  1.640
ASP  62 |    5.328 +/-  1.507 |   -0.218 +/-  1.273 |   11.846 +/-  2.595 |  -25.472 +/-  0.812 |    0.014 +/-  0.012 |   -8.502 +/-  1.801
PHE  63 |    5.925 +/-  1.238 |   -0.748 +/-  1.050 |    0.792 +/-  2.127 |   -3.080 +/-  1.209 |    0.014 +/-  0.018 |    2.902 +/-  1.162
PRO  64 |    6.232 +/-  1.168 |   -1.190 +/-  0.860 |    7.099 +/-  2.041 |  -21.383 +/-  1.179 |    0.031 +/-  0.019 |   -9.212 +/-  1.498
GLU  65 |    4.061 +/-  1.076 |   -1.887 +/-  0.685 |    8.266 +/-  1.325 |  -20.018 +/-  0.936 |    0.003 +/-  0.004 |   -9.575 +/-  1.238
PHE  66 |    4.083 +/-  1.144 |   -2.231 +/-  0.802 |   -6.745 +/-  0.825 |   -2.435 +/-  0.459 |    0.000 +/-  0.002 |   -7.328 +/-  1.306
LEU  67 |    4.123 +/-  1.045 |   -1.723 +/-  0.659 |   -7.239 +/-  0.987 |   -3.684 +/-  0.527 |    0.012 +/-  0.009 |   -8.511 +/-  1.153
THR  68 |    4.646 +/-  1.070 |   -0.892 +/-  0.742 |  -14.463 +/-  1.146 |    0.269 +/-  0.771 |    0.037 +/-  0.015 |  -10.403 +/-  1.217
MET  69 |    3.900 +/-  1.209 |   -1.436 +/-  0.804 |   -8.893 +/-  1.266 |   -0.804 +/-  0.715 |    0.007 +/-  0.013 |   -7.226 +/-  1.499
MET  70 |    3.951 +/-  1.145 |   -1.406 +/-  0.827 |   -8.900 +/-  1.447 |   -3.582 +/-  0.681 |    0.000 +/-  0.001 |   -9.937 +/-  1.332
ALA  71 |    3.898 +/-  1.125 |   -1.683 +/-  0.595 |    5.542 +/-  1.626 |   -7.130 +/-  1.418 |    0.083 +/-  0.035 |    0.711 +/-  1.209
ARG  72 |    3.714 +/-  0.986 |   -0.659 +/-  0.695 |  -30.135 +/-  1.967 |   26.273 +/-  1.992 |    0.134 +/-  0.056 |   -0.673 +/-  1.476
LYS  73 |    4.099 +/-  1.250 |   -0.266 +/-  0.743 |  -41.112 +/-  2.582 |   26.146 +/-  2.139 |    0.189 +/-  0.047 |  -10.944 +/-  1.536
MET  74 |    4.346 +/-  1.275 |   -0.684 +/-  0.829 |   -0.133 +/-  1.840 |   -7.710 +/-  1.034 |    0.073 +/-  0.025 |   -4.108 +/-  1.450
LYS  75 |    4.424 +/-  1.289 |   -0.069 +/-  0.602 |  -36.703 +/-  2.516 |   23.266 +/-  2.356 |    0.247 +/-  0.049 |   -8.834 +/-  1.610
ASP  76 |    4.977 +/-  1.422 |    0.591 +/-  0.714 |   17.896 +/-  2.429 |  -33.165 +/-  1.909 |    0.226 +/-  0.066 |   -9.475 +/-  1.504
THR  77 |    4.695 +/-  1.064 |   -0.310 +/-  0.640 |  -10.080 +/-  1.508 |   -2.613 +/-  1.057 |    0.057 +/-  0.051 |   -8.251 +/-  1.343
ASP  78 |    5.182 +/-  1.173 |   -0.281 +/-  0.841 |   17.125 +/-  5.739 |  -27.654 +/-  3.806 |    0.062 +/-  0.055 |   -5.565 +/-  2.225
SER  79 |    3.907 +/-  0.880 |   -1.226 +/-  0.850 |   -6.580 +/-  2.036 |   -5.729 +/-  1.037 |    0.024 +/-  0.022 |   -9.603 +/-  1.506
GLU  80 |    4.324 +/-  1.064 |   -1.309 +/-  1.045 |   11.913 +/-  2.189 |  -25.440 +/-  1.662 |    0.007 +/-  0.010 |  -10.505 +/-  1.729
GLU  81 |    4.208 +/-  1.097 |   -1.228 +/-  0.783 |   15.422 +/-  2.110 |  -28.474 +/-  1.655 |    0.028 +/-  0.017 |  -10.043 +/-  1.404
GLU  82 |    4.114 +/-  1.203 |   -1.461 +/-  0.664 |   18.781 +/-  1.604 |  -28.269 +/-  1.196 |    0.025 +/-  0.020 |   -6.809 +/-  1.408
ILE  83 |    4.362 +/-  0.992 |   -1.039 +/-  0.731 |    0.458 +/-  1.546 |   -4.291 +/-  0.851 |    0.004 +/-  0.007 |   -0.506 +/-  1.419
ARG  84 |    3.528 +/-  1.059 |   -1.262 +/-  0.695 |  -51.850 +/-  2.870 |   37.446 +/-  2.234 |    0.046 +/-  0.027 |  -12.092 +/-  1.320
GLU  85 |    3.910 +/-  1.295 |   -0.957 +/-  0.783 |    6.735 +/-  1.619 |  -24.816 +/-  1.258 |    0.015 +/-  0.017 |  -15.114 +/-  1.404
ALA  86 |    3.541 +/-  1.085 |   -1.375 +/-  0.631 |   -2.046 +/-  1.128 |   -6.130 +/-  0.752 |    0.119 +/-  0.043 |   -5.891 +/-  1.199
PHE  87 |    4.232 +/-  1.200 |   -1.202 +/-  0.667 |    1.644 +/-  0.982 |   -4.308 +/-  0.719 |    0.070 +/-  0.026 |    0.436 +/-  1.425
ARG  88 |    3.958 +/-  1.208 |   -0.864 +/-  0.793 |  -43.628 +/-  1.782 |   34.720 +/-  1.504 |    0.066 +/-  0.027 |   -5.748 +/-  1.455
VAL  89 |    4.841 +/-  1.307 |    0.169 +/-  0.694 |  -14.658 +/-  1.879 |   -3.350 +/-  1.199 |    0.133 +/-  0.024 |  -12.864 +/-  1.602
PHE  90 |    4.013 +/-  1.396 |   -1.405 +/-  0.551 |   -4.380 +/-  0.890 |   -6.824 +/-  0.753 |    0.044 +/-  0.016 |   -8.552 +/-  1.503
ASP  91 |    4.930 +/-  1.182 |   -1.347 +/-  0.581 |   26.326 +/-  1.241 |  -29.309 +/-  1.166 |    0.102 +/-  0.034 |    0.703 +/-  1.342
LYS  92 |    3.683 +/-  1.007 |    0.570 +/-  0.864 |  -40.618 +/-  1.594 |   23.983 +/-  1.450 |    0.196 +/-  0.043 |  -12.187 +/-  1.866
ASP  93 |    4.892 +/-  1.046 |   -0.256 +/-  0.675 |    8.124 +/-  0.980 |  -25.301 +/-  0.794 |    0.287 +/-  0.031 |  -12.254 +/-  1.349
GLY  94 |    4.331 +/-  1.291 |   -0.026 +/-  0.642 |  -15.345 +/-  1.166 |   -0.333 +/-  0.487 |    0.566 +/-  0.039 |  -10.808 +/-  1.570
ASN  95 |    5.179 +/-  1.311 |    0.456 +/-  0.820 |   -9.646 +/-  1.161 |   -2.908 +/-  0.803 |    0.232 +/-  0.025 |   -6.688 +/-  1.400
GLY  96 |    4.151 +/-  1.300 |   -2.256 +/-  0.666 |  -12.982 +/-  1.144 |   -0.315 +/-  0.860 |    0.067 +/-  0.025 |  -11.335 +/-  1.653
TYR  97 |   12.034 +/-  1.918 |    0.767 +/-  1.100 |  -95.608 +/-  2.613 |   -4.007 +/-  0.433 |    0.005 +/-  0.004 |  -86.809 +/-  1.931
ILE  98 |    4.628 +/-  1.127 |   -0.655 +/-  1.257 |   -5.723 +/-  1.888 |    0.233 +/-  0.677 |    0.005 +/-  0.008 |   -1.512 +/-  1.697
SER  99 |    4.878 +/-  1.119 |   -1.084 +/-  0.820 |   -9.232 +/-  1.375 |   -3.220 +/-  0.799 |    0.001 +/-  0.003 |   -8.656 +/-  1.584
ALA 100 |    4.119 +/-  1.362 |   -0.901 +/-  0.871 |   -3.480 +/-  1.120 |   -4.863 +/-  0.819 |    0.015 +/-  0.013 |   -5.110 +/-  1.379
ALA 101 |    3.933 +/-  1.225 |   -1.238 +/-  0.599 |   -3.508 +/-  0.961 |   -5.776 +/-  0.719 |    0.117 +/-  0.040 |   -6.472 +/-  1.331
GLU 102 |    4.029 +/-  1.128 |   -1.091 +/-  0.741 |    6.941 +/-  1.722 |  -16.742 +/-  1.159 |    0.015 +/-  0.009 |   -6.849 +/-  1.370
LEU 103 |    4.012 +/-  1.209 |   -1.619 +/-  0.792 |    0.011 +/-  1.195 |   -3.229 +/-  0.533 |    0.000 +/-  0.000 |   -0.825 +/-  1.241
ARG 104 |    3.962 +/-  1.417 |   -1.114 +/-  0.833 |  -36.291 +/-  1.930 |   23.625 +/-  1.093 |    0.005 +/-  0.004 |   -9.813 +/-  1.610
HIE 105 |    3.999 +/-  1.137 |   -1.819 +/-  0.694 |  -18.542 +/-  1.011 |    2.217 +/-  0.971 |    0.033 +/-  0.012 |  -14.113 +/-  1.429
VAL 106 |    4.335 +/-  1.048 |   -1.267 +/-  0.849 |  -12.585 +/-  1.064 |   -1.651 +/-  0.572 |    0.001 +/-  0.001 |  -11.167 +/-  1.238
MET 107 |    4.325 +/-  1.109 |   -1.835 +/-  0.768 |   -9.035 +/-  1.271 |   -4.489 +/-  0.653 |    0.000 +/-  0.001 |  -11.034 +/-  1.463
THR 108 |    4.558 +/-  1.101 |   -0.701 +/-  0.708 |  -10.597 +/-  1.396 |   -3.369 +/-  0.957 |    0.098 +/-  0.026 |  -10.011 +/-  1.488
ASN 109 |    4.247 +/-  1.376 |   -1.343 +/-  0.634 |   -4.520 +/-  1.324 |   -1.608 +/-  1.312 |    0.102 +/-  0.042 |   -3.122 +/-  1.485
LEU 110 |    3.999 +/-  1.168 |   -0.706 +/-  0.721 |   -4.644 +/-  1.418 |   -5.027 +/-  1.236 |    0.156 +/-  0.050 |   -6.221 +/-  1.332
GLY 111 |    4.213 +/-  1.214 |   -0.448 +/-  0.732 |  -16.990 +/-  1.683 |    0.621 +/-  1.267 |    0.452 +/-  0.051 |  -12.152 +/-  1.304
GLU 112 |    4.010 +/-  1.129 |   -0.260 +/-  0.705 |   16.160 +/-  1.488 |  -19.830 +/-  1.356 |    0.062 +/-  0.027 |    0.143 +/-  1.452
LYS 113 |    3.568 +/-  0.958 |   -0.691 +/-  0.638 |  -19.614 +/-  1.898 |   14.600 +/-  1.903 |    0.113 +/-  0.034 |   -2.024 +/-  1.602
LEU 114 |    4.250 +/-  1.168 |   -0.253 +/-  0.788 |   -8.527 +/-  2.559 |   -5.023 +/-  1.866 |    0.150 +/-  0.068 |   -9.403 +/-  1.872
THR 115 |    4.900 +/-  1.383 |   -0.236 +/-  0.899 |  -10.422 +/-  2.083 |   -5.614 +/-  1.562 |    0.058 +/-  0.021 |  -11.315 +/-  1.855
ASP 116 |    4.915 +/-  1.408 |   -1.094 +/-  0.667 |   18.311 +/-  2.081 |  -30.035 +/-  1.758 |    0.052 +/-  0.030 |   -7.851 +/-  1.578
GLU 117 |    4.197 +/-  1.111 |   -1.103 +/-  0.614 |   16.541 +/-  2.254 |  -29.978 +/-  1.806 |    0.057 +/-  0.033 |  -10.287 +/-  1.347
GLU 118 |    4.009 +/-  1.043 |   -1.558 +/-  0.681 |   18.448 +/-  1.756 |  -27.510 +/-  1.495 |    0.014 +/-  0.012 |   -6.596 +/-  1.300
VAL 119 |    4.210 +/-  1.050 |   -1.033 +/-  0.832 |  -12.257 +/-  1.388 |   -3.599 +/-  0.811 |    0.000 +/-  0.000 |  -12.679 +/-  1.526
ASP 120 |    4.794 +/-  1.172 |   -1.388 +/-  0.724 |   13.607 +/-  1.311 |  -28.129 +/-  1.274 |    0.024 +/-  0.017 |  -11.092 +/-  1.331
GLU 121 |    4.047 +/-  1.069 |   -1.592 +/-  0.657 |   16.794 +/-  1.572 |  -26.783 +/-  1.539 |    0.020 +/-  0.017 |   -7.514 +/-  1.214
MET 122 |    4.285 +/-  1.173 |   -1.853 +/-  0.815 |   -4.890 +/-  1.050 |   -4.273 +/-  0.747 |    0.013 +/-  0.013 |   -6.719 +/-  1.511
ILE 123 |    4.373 +/-  1.178 |   -1.206 +/-  0.774 |    2.043 +/-  1.251 |   -5.771 +/-  0.804 |    0.000 +/-  0.000 |   -0.560 +/-  1.409
ARG 124 |    4.245 +/-  1.088 |   -0.542 +/-  0.683 |  -48.564 +/-  2.341 |   33.654 +/-  1.780 |    0.137 +/-  0.036 |  -11.069 +/-  1.449
GLU 125 |    4.632 +/-  1.161 |   -0.555 +/-  0.845 |    9.136 +/-  3.583 |  -25.015 +/-  2.773 |    0.078 +/-  0.049 |  -11.724 +/-  1.515
ALA 126 |    4.601 +/-  1.181 |   -1.377 +/-  0.512 |   -3.167 +/-  1.198 |   -5.563 +/-  1.182 |    0.047 +/-  0.027 |   -5.459 +/-  1.410
ASP 127 |    5.373 +/-  1.177 |   -0.872 +/-  0.613 |   21.651 +/-  4.312 |  -30.850 +/-  3.340 |    0.142 +/-  0.044 |   -4.556 +/-  1.483
ILE 128 |    4.424 +/-  1.238 |    0.881 +/-  0.930 |   -7.220 +/-  0.979 |   -6.822 +/-  0.883 |    0.194 +/-  0.030 |   -8.544 +/-  1.641
ASP 129 |    5.367 +/-  1.198 |   -0.541 +/-  0.563 |   18.315 +/-  1.000 |  -31.585 +/-  0.841 |    0.274 +/-  0.024 |   -8.170 +/-  1.296
GLY 130 |    4.009 +/-  1.350 |   -0.653 +/-  0.824 |  -19.039 +/-  1.148 |    2.127 +/-  0.852 |    0.306 +/-  0.045 |  -13.250 +/-  1.540
ASP 131 |    4.931 +/-  1.236 |   -0.218 +/-  0.764 |   15.172 +/-  1.377 |  -26.920 +/-  1.194 |    0.144 +/-  0.035 |   -6.891 +/-  1.336
GLY 132 |    3.960 +/-  1.070 |   -2.366 +/-  0.649 |  -20.510 +/-  1.198 |    7.093 +/-  0.651 |    0.000 +/-  0.001 |  -11.822 +/-  1.230
GLN 133 |   12.670 +/-  1.680 |    2.303 +/-  1.262 |  -97.751 +/-  2.697 |   -5.803 +/-  0.652 |    0.006 +/-  0.005 |  -88.575 +/-  2.144
VAL 134 |    6.044 +/-  1.260 |   -0.668 +/-  0.755 |    0.286 +/-  1.272 |   -1.601 +/-  0.793 |    0.019 +/-  0.011 |    4.080 +/-  1.558
ASN 135 |    4.658 +/-  1.228 |   -0.337 +/-  0.940 |   -3.084 +/-  1.068 |   -6.262 +/-  0.808 |    0.062 +/-  0.027 |   -4.964 +/-  1.435
TYR 136 |    3.991 +/-  1.112 |   -0.868 +/-  0.743 |   -4.558 +/-  1.506 |   -7.879 +/-  1.034 |    0.072 +/-  0.021 |   -9.242 +/-  1.325
GLU 137 |    4.152 +/-  1.249 |   -1.397 +/-  0.770 |   11.385 +/-  1.598 |  -24.366 +/-  1.266 |    0.039 +/-  0.024 |  -10.187 +/-  1.439
GLU 138 |    4.039 +/-  1.200 |   -1.680 +/-  0.880 |   13.474 +/-  1.318 |  -24.914 +/-  0.895 |    0.002 +/-  0.003 |   -9.078 +/-  1.419
PHE 139 |    4.029 +/-  1.109 |   -1.852 +/-  0.718 |   -3.858 +/-  1.309 |   -5.950 +/-  0.858 |    0.013 +/-  0.021 |   -7.618 +/-  1.363
VAL 140 |    4.423 +/-  0.922 |   -0.392 +/-  0.887 |  -10.542 +/-  2.045 |   -4.080 +/-  1.024 |    0.016 +/-  0.024 |  -10.574 +/-  1.711
GLN 141 |    4.340 +/-  1.134 |   -1.255 +/-  0.838 |   -3.770 +/-  2.280 |   -7.069 +/-  1.425 |    0.053 +/-  0.051 |   -7.701 +/-  1.365
MET 142 |    4.439 +/-  1.183 |   -0.972 +/-  0.797 |   -1.280 +/-  1.957 |   -9.422 +/-  1.678 |    0.118 +/-  0.078 |   -7.117 +/-  1.435
MET 143 |    4.291 +/-  1.256 |   -0.088 +/-  0.766 |   -4.339 +/-  2.189 |   -7.849 +/-  1.847 |    0.233 +/-  0.055 |   -7.752 +/-  1.463
THR 144 |    6.107 +/-  1.259 |    0.703 +/-  0.761 |   -1.893 +/-  4.537 |   -8.405 +/-  3.597 |    0.219 +/-  0.061 |   -3.268 +/-  1.652
ALA 145 |    5.444 +/-  1.649 |   -0.157 +/-  0.646 |  106.304 +/- 10.957 | -172.180 +/- 10.326 |    0.656 +/-  0.126 |  -59.933 +/-  1.770
 CA 146 |    0.000 +/-  0.000 |    0.000 +/-  0.000 |    0.000 +/-  0.000 |    0.000 +/-  0.000 |    0.000 +/-  0.000 |    0.000 +/-  0.000
 CW 147 |    0.000 +/-  0.000 |    0.000 +/-  0.000 |    0.000 +/-  0.000 |    0.000 +/-  0.000 |    0.000 +/-  0.000 |    0.000 +/-  0.000
 CA 148 |    0.000 +/-  0.000 |    0.000 +/-  0.000 |    0.000 +/-  0.000 |    0.000 +/-  0.000 |    0.000 +/-  0.000 |    0.000 +/-  0.000
 CW 149 |    0.000 +/-  0.000 |    0.000 +/-  0.000 |    0.000 +/-  0.000 |    0.000 +/-  0.000 |    0.000 +/-  0.000 |    0.000 +/-  0.000
 CA 150 |    0.000 +/-  0.000 |    0.000 +/-  0.000 |    0.000 +/-  0.000 |    0.000 +/-  0.000 |    0.000 +/-  0.000 |    0.000 +/-  0.000
 CW 151 |    0.000 +/-  0.000 |    0.000 +/-  0.000 |    0.000 +/-  0.000 |    0.000 +/-  0.000 |    0.000 +/-  0.000 |    0.000 +/-  0.000
 CA 152 |    0.000 +/-  0.000 |    0.000 +/-  0.000 |    0.000 +/-  0.000 |    0.000 +/-  0.000 |    0.000 +/-  0.000 |    0.000 +/-  0.000
 CW 153 |    0.000 +/-  0.000 |    0.000 +/-  0.000 |    0.000 +/-  0.000 |    0.000 +/-  0.000 |    0.000 +/-  0.000 |    0.000 +/-  0.000
LEU 154 |    5.052 +/-  1.381 |   -1.103 +/-  0.737 | -157.094 +/- 14.267 |   93.589 +/- 12.665 |    0.328 +/-  0.067 |  -59.227 +/-  3.041
VAL 155 |    5.087 +/-  1.254 |   -1.072 +/-  0.792 |   -1.387 +/-  1.874 |   -2.629 +/-  0.996 |    0.006 +/-  0.007 |    0.005 +/-  1.775
LYS 156 |    3.929 +/-  1.100 |   -1.124 +/-  0.738 |  -37.000 +/-  3.230 |   26.964 +/-  2.336 |    0.008 +/-  0.009 |   -7.223 +/-  1.853
ALA 157 |    3.659 +/-  1.263 |   -2.034 +/-  0.638 |   -4.075 +/-  1.094 |   -6.153 +/-  0.724 |    0.015 +/-  0.012 |   -8.589 +/-  1.551
VAL 158 |    4.430 +/-  1.081 |   -1.359 +/-  0.742 |   -8.595 +/-  0.987 |   -3.093 +/-  0.750 |    0.007 +/-  0.006 |   -8.610 +/-  1.420
PHE 159 |    3.962 +/-  1.135 |   -0.682 +/-  0.994 |  -11.523 +/-  1.211 |   -2.151 +/-  0.673 |    0.027 +/-  0.017 |  -10.368 +/-  1.688
PHE 160 |    4.494 +/-  1.132 |   -1.826 +/-  0.765 |   -8.008 +/-  1.016 |   -1.883 +/-  0.535 |    0.001 +/-  0.005 |   -7.222 +/-  1.180
ALA 161 |    3.842 +/-  1.180 |   -1.435 +/-  0.740 |   -4.354 +/-  0.922 |   -4.150 +/-  0.416 |    0.000 +/-  0.000 |   -6.097 +/-  1.362
SER 162 |    4.310 +/-  1.062 |   -0.877 +/-  0.737 |   -4.221 +/-  0.945 |   -5.916 +/-  0.722 |    0.042 +/-  0.018 |   -6.662 +/-  1.220
VAL 163 |    4.883 +/-  1.183 |    0.381 +/-  0.938 |  -10.235 +/-  1.560 |   -1.890 +/-  0.744 |    0.052 +/-  0.017 |   -6.809 +/-  1.552
LEU 164 |    5.256 +/-  1.157 |   -0.897 +/-  0.781 |    0.967 +/-  1.605 |   -5.283 +/-  1.207 |    0.031 +/-  0.026 |    0.074 +/-  1.449
MET 165 |    5.942 +/-  1.614 |   -0.503 +/-  0.928 |   60.902 +/-  4.785 | -134.197 +/-  4.538 |    0.380 +/-  0.043 |  -67.476 +/-  1.864

Receptor:
Total Energy Decomposition:
Residue |       Internal      |    van der Waals    |    Electrostatic    |   Polar Solvation   |   Non-Polar Solv.   |       TOTAL
-------------------------------------------------------------------------------------------------------------------------------------------
GLN   1 |   24.735 +/-  2.897 |   -0.419 +/-  1.425 | -257.941 +/- 15.811 |   91.985 +/- 16.117 |    1.434 +/-  0.165 | -140.206 +/-  3.991
LEU   2 |   16.353 +/-  2.550 |   -4.007 +/-  1.482 |  -27.718 +/-  1.760 |    0.168 +/-  1.590 |    0.154 +/-  0.062 |  -15.050 +/-  2.788
THR   3 |   15.509 +/-  2.344 |   -2.731 +/-  1.285 |  -37.273 +/-  4.538 |   -5.225 +/-  3.746 |    0.374 +/-  0.092 |  -29.346 +/-  2.491
GLU   4 |   17.989 +/-  3.063 |   -1.657 +/-  1.340 |  107.400 +/-  6.567 | -181.469 +/-  6.737 |    1.024 +/-  0.086 |  -56.712 +/-  2.594
GLU   5 |   17.710 +/-  2.748 |   -1.949 +/-  1.261 |  144.376 +/- 10.126 | -215.861 +/-  9.959 |    0.945 +/-  0.091 |  -54.780 +/-  2.842
GLN   6 |   24.036 +/-  3.074 |   -6.983 +/-  1.434 |  -73.309 +/-  4.157 |   -5.234 +/-  3.049 |    0.136 +/-  0.056 |  -61.354 +/-  3.333
ILE   7 |   18.085 +/-  3.197 |   -3.251 +/-  1.568 |  -14.866 +/-  1.261 |    0.330 +/-  0.778 |    0.280 +/-  0.095 |    0.577 +/-  3.037
ALA   8 |    7.946 +/-  1.946 |   -3.001 +/-  0.854 |  -10.040 +/-  1.689 |   -0.236 +/-  1.269 |    0.367 +/-  0.049 |   -4.964 +/-  1.986
GLU   9 |   17.707 +/-  3.216 |   -3.587 +/-  1.093 |  159.208 +/-  7.717 | -230.195 +/-  7.503 |    0.806 +/-  0.065 |  -56.062 +/-  2.911
PHE  10 |   17.005 +/-  2.843 |   -5.475 +/-  1.238 |   -1.826 +/-  1.205 |   -1.774 +/-  0.843 |    0.206 +/-  0.056 |    8.136 +/-  2.984
LYS  11 |   17.385 +/-  3.156 |   -4.124 +/-  1.505 | -131.023 +/-  6.661 |   93.645 +/-  6.719 |    0.916 +/-  0.083 |  -23.201 +/-  3.557
GLU  12 |   16.835 +/-  2.830 |   -2.849 +/-  1.255 |  135.492 +/-  9.585 | -214.187 +/-  9.597 |    0.911 +/-  0.044 |  -63.797 +/-  2.776
ALA  13 |    7.393 +/-  1.795 |   -3.115 +/-  0.806 |   -5.529 +/-  1.366 |   -0.853 +/-  0.784 |    0.298 +/-  0.036 |   -1.806 +/-  1.824
PHE  14 |   16.733 +/-  2.984 |   -6.800 +/-  1.104 |   -7.879 +/-  1.184 |   -2.706 +/-  0.852 |    0.188 +/-  0.061 |   -0.463 +/-  2.929
SER  15 |   12.561 +/-  1.901 |   -1.774 +/-  1.281 |  -11.522 +/-  4.093 |   -4.871 +/-  3.626 |    0.549 +/-  0.077 |   -5.057 +/-  2.069
LEU  16 |   18.169 +/-  3.381 |   -1.150 +/-  1.149 |  -30.463 +/-  1.633 |   -1.221 +/-  1.317 |    0.739 +/-  0.151 |  -13.925 +/-  3.276
PHE  17 |   17.959 +/-  2.756 |   -4.257 +/-  1.243 |  -10.405 +/-  1.229 |   -1.536 +/-  0.909 |    0.183 +/-  0.042 |    1.944 +/-  2.932
ASP  18 |   43.536 +/-  3.046 |   -3.566 +/-  1.512 |  -18.500 +/-  6.202 | -153.151 +/-  5.434 |    0.155 +/-  0.033 | -131.527 +/-  3.843
LYS  19 |   19.028 +/-  3.311 |   -1.870 +/-  1.489 | -124.949 +/- 13.879 |   92.628 +/- 13.851 |    1.088 +/-  0.118 |  -14.075 +/-  3.357
ASP  20 |   39.231 +/-  3.464 |    2.602 +/-  1.873 |  -50.112 +/-  7.193 | -146.125 +/-  4.292 |    0.652 +/-  0.028 | -153.753 +/-  3.810
GLY  21 |    5.498 +/-  1.698 |    0.058 +/-  0.655 |  -15.204 +/-  1.194 |   -1.386 +/-  0.619 |    0.570 +/-  0.031 |  -10.464 +/-  1.795
ASP  22 |   41.616 +/-  4.256 |    0.328 +/-  1.691 |  -48.374 +/-  6.824 | -148.706 +/-  4.012 |    0.584 +/-  0.027 | -154.552 +/-  4.288
GLY  23 |    5.351 +/-  1.520 |   -0.824 +/-  0.802 |  -11.877 +/-  1.169 |   -2.280 +/-  0.874 |    0.454 +/-  0.070 |   -9.176 +/-  1.821
THR  24 |   28.423 +/-  3.296 |    0.903 +/-  1.466 | -128.915 +/-  3.351 |   -3.146 +/-  1.529 |    0.454 +/-  0.111 | -102.280 +/-  3.723
ILE  25 |   22.596 +/-  3.095 |   -4.704 +/-  1.955 |   -1.825 +/-  1.073 |   -1.453 +/-  0.814 |    0.086 +/-  0.053 |   14.700 +/-  3.146
THR  26 |   17.170 +/-  2.224 |   -2.247 +/-  1.329 |  -31.039 +/-  2.081 |  -11.191 +/-  2.061 |    0.552 +/-  0.038 |  -26.754 +/-  2.624
THR  27 |   16.424 +/-  2.173 |   -3.936 +/-  1.046 |  -26.323 +/-  3.820 |   -6.490 +/-  2.520 |    0.271 +/-  0.064 |  -20.054 +/-  2.515
LYS  28 |   17.651 +/-  3.300 |   -2.084 +/-  1.042 |  -76.638 +/- 10.352 |   41.424 +/-  9.517 |    1.251 +/-  0.129 |  -18.396 +/-  3.798
GLU  29 |   46.625 +/-  3.841 |   -4.540 +/-  1.898 |  -54.282 +/-  6.941 | -139.355 +/-  5.119 |    0.077 +/-  0.030 | -151.475 +/-  3.931
LEU  30 |   17.407 +/-  2.506 |   -6.253 +/-  1.420 |  -32.131 +/-  1.329 |   -0.014 +/-  0.549 |    0.041 +/-  0.020 |  -20.949 +/-  2.766
GLY  31 |    5.192 +/-  1.444 |   -3.199 +/-  0.954 |  -12.503 +/-  1.526 |   -1.625 +/-  0.961 |    0.057 +/-  0.054 |  -12.079 +/-  1.891
THR  32 |   16.625 +/-  2.327 |   -2.843 +/-  1.320 |  -37.817 +/-  3.983 |   -1.309 +/-  2.536 |    0.313 +/-  0.123 |  -25.031 +/-  3.589
VAL  33 |   15.366 +/-  3.163 |   -4.254 +/-  1.540 |  -28.892 +/-  1.338 |    0.923 +/-  0.539 |    0.073 +/-  0.038 |  -16.784 +/-  3.029
MET  34 |   16.030 +/-  2.828 |   -7.561 +/-  1.143 |   -4.259 +/-  1.701 |   -1.367 +/-  0.844 |    0.275 +/-  0.071 |    3.118 +/-  2.731
ARG  35 |   22.767 +/-  4.119 |   -5.529 +/-  1.321 | -262.392 +/-  8.817 |   66.545 +/-  8.972 |    0.965 +/-  0.167 | -177.643 +/-  3.494
SER  36 |   12.696 +/-  2.054 |   -4.322 +/-  0.951 |  -14.815 +/-  1.581 |   -4.796 +/-  1.354 |    0.131 +/-  0.053 |  -11.106 +/-  2.343
LEU  37 |   17.108 +/-  3.529 |   -1.335 +/-  1.244 |  -32.824 +/-  2.810 |    0.825 +/-  1.904 |    0.748 +/-  0.084 |  -15.478 +/-  3.644
GLY  38 |    6.050 +/-  1.529 |   -2.092 +/-  0.680 |  -10.686 +/-  1.591 |   -2.431 +/-  1.117 |    0.255 +/-  0.052 |   -8.903 +/-  1.683
GLN  39 |   24.127 +/-  3.398 |   -2.576 +/-  1.330 |  -69.233 +/-  3.332 |  -10.792 +/-  2.445 |    0.791 +/-  0.151 |  -57.683 +/-  3.408
ASN  40 |   23.281 +/-  3.071 |   -0.548 +/-  1.475 |  -74.981 +/-  4.751 |  -12.467 +/-  3.359 |    0.907 +/-  0.167 |  -63.808 +/-  2.884
PRO  41 |   21.412 +/-  2.685 |   -4.604 +/-  1.006 |   -8.625 +/-  2.512 |   -1.259 +/-  2.078 |    0.177 +/-  0.075 |    7.100 +/-  2.962
THR  42 |   16.460 +/-  2.294 |   -1.586 +/-  1.160 |  -32.224 +/-  4.668 |   -8.343 +/-  3.511 |    0.667 +/-  0.058 |  -25.025 +/-  2.754
GLU  43 |   18.161 +/-  2.480 |   -1.967 +/-  1.247 |   57.209 +/- 12.169 | -129.775 +/- 12.198 |    0.875 +/-  0.193 |  -55.497 +/-  2.539
ALA  44 |    7.491 +/-  2.023 |   -2.030 +/-  0.791 |   -0.349 +/-  1.632 |   -7.418 +/-  1.490 |    0.539 +/-  0.049 |   -1.767 +/-  2.313
GLU  45 |   18.164 +/-  2.807 |   -3.588 +/-  1.218 |   85.590 +/- 12.622 | -155.906 +/- 12.654 |    0.674 +/-  0.069 |  -55.066 +/-  2.793
LEU  46 |   16.475 +/-  2.994 |   -6.936 +/-  1.425 |  -29.985 +/-  1.279 |   -2.132 +/-  0.717 |    0.049 +/-  0.037 |  -22.529 +/-  3.373
GLN  47 |   24.532 +/-  3.216 |   -3.273 +/-  1.367 |  -76.210 +/-  3.969 |  -11.013 +/-  3.311 |    0.837 +/-  0.097 |  -65.127 +/-  3.147
ASP  48 |   14.449 +/-  2.832 |   -3.173 +/-  0.884 |   94.599 +/-  6.991 | -168.244 +/-  6.455 |    0.713 +/-  0.050 |  -61.656 +/-  2.405
MET  49 |   15.062 +/-  2.501 |   -5.949 +/-  1.336 |   -8.367 +/-  1.378 |   -1.163 +/-  1.037 |    0.319 +/-  0.069 |   -0.099 +/-  2.925
ILE  50 |   18.853 +/-  2.630 |   -6.575 +/-  1.380 |  -11.316 +/-  1.269 |   -1.834 +/-  0.728 |    0.085 +/-  0.037 |   -0.786 +/-  2.568
ASN  51 |   21.857 +/-  2.408 |   -4.460 +/-  0.924 |  -86.660 +/-  3.417 |  -10.244 +/-  2.610 |    0.636 +/-  0.067 |  -78.872 +/-  2.435
GLU  52 |   17.396 +/-  2.642 |   -2.808 +/-  1.274 |   90.279 +/- 11.793 | -162.477 +/- 10.997 |    0.822 +/-  0.143 |  -56.787 +/-  3.357
VAL  53 |   15.517 +/-  2.883 |   -3.907 +/-  1.454 |  -28.643 +/-  1.263 |   -0.383 +/-  0.685 |    0.091 +/-  0.040 |  -17.326 +/-  2.814
ASP  54 |   36.168 +/-  2.933 |   -4.757 +/-  1.601 |  -32.475 +/-  5.247 | -144.496 +/-  3.992 |    0.058 +/-  0.026 | -145.502 +/-  3.230
ALA  55 |    7.806 +/-  2.085 |   -1.512 +/-  1.086 |   -5.388 +/-  1.161 |   -0.800 +/-  0.880 |    0.331 +/-  0.079 |    0.436 +/-  2.548
ASP  56 |   45.817 +/-  3.227 |    1.440 +/-  1.661 |  -45.482 +/-  5.712 | -146.181 +/-  3.725 |    0.623 +/-  0.028 | -143.783 +/-  2.607
GLY  57 |    5.428 +/-  1.430 |   -0.193 +/-  0.514 |  -10.128 +/-  1.295 |   -2.856 +/-  0.922 |    0.644 +/-  0.034 |   -7.105 +/-  1.663
ASN  58 |   36.360 +/-  3.249 |    0.906 +/-  1.895 | -177.068 +/-  3.332 |   -5.641 +/-  1.336 |    0.561 +/-  0.030 | -144.882 +/-  2.638
GLY  59 |    5.578 +/-  1.498 |   -1.850 +/-  0.934 |  -13.239 +/-  1.021 |    1.000 +/-  0.824 |    0.140 +/-  0.037 |   -8.372 +/-  1.630
THR  60 |   27.117 +/-  3.383 |   -1.848 +/-  1.495 | -119.484 +/-  3.013 |   -5.014 +/-  1.831 |    0.454 +/-  0.070 |  -98.775 +/-  3.246
ILE  61 |   20.467 +/-  2.868 |   -5.763 +/-  1.456 |   -2.648 +/-  1.434 |   -2.099 +/-  0.996 |    0.051 +/-  0.047 |   10.009 +/-  3.272
ASP  62 |   17.045 +/-  3.498 |   -2.240 +/-  1.704 |   84.068 +/-  5.798 | -164.005 +/-  5.421 |    0.550 +/-  0.051 |  -64.581 +/-  3.581
PHE  63 |   18.937 +/-  2.645 |   -4.480 +/-  1.476 |   -0.650 +/-  2.316 |   -1.581 +/-  1.256 |    0.251 +/-  0.062 |   12.476 +/-  2.539
PRO  64 |   21.000 +/-  2.293 |   -3.049 +/-  0.990 |  -12.988 +/-  1.664 |   -1.178 +/-  0.797 |    0.642 +/-  0.041 |    4.426 +/-  2.703
GLU  65 |   52.793 +/-  3.353 |   -4.305 +/-  1.766 |  -50.823 +/-  5.269 | -143.270 +/-  3.541 |    0.051 +/-  0.016 | -145.554 +/-  3.587
PHE  66 |   16.526 +/-  2.907 |   -7.111 +/-  1.156 |   -8.256 +/-  0.896 |   -0.554 +/-  0.493 |    0.167 +/-  0.056 |    0.771 +/-  2.934
LEU  67 |   16.191 +/-  2.792 |   -5.197 +/-  1.418 |  -32.939 +/-  1.198 |   -0.605 +/-  0.576 |    0.242 +/-  0.056 |  -22.308 +/-  2.852
THR  68 |   15.272 +/-  2.420 |   -2.857 +/-  1.177 |  -39.862 +/-  1.951 |    0.655 +/-  1.690 |    0.414 +/-  0.066 |  -26.377 +/-  2.332
MET  69 |   15.494 +/-  2.814 |   -6.865 +/-  1.399 |  -14.193 +/-  1.630 |    4.099 +/-  1.109 |    0.203 +/-  0.072 |   -1.261 +/-  3.160
MET  70 |   16.003 +/-  2.837 |   -7.318 +/-  1.175 |  -11.548 +/-  1.917 |   -0.576 +/-  1.144 |    0.116 +/-  0.035 |   -3.323 +/-  2.920
ALA  71 |    7.740 +/-  2.040 |   -3.469 +/-  0.720 |    3.367 +/-  1.578 |   -3.156 +/-  1.371 |    0.385 +/-  0.050 |    4.867 +/-  2.024
ARG  72 |   22.191 +/-  3.519 |   -4.179 +/-  1.423 | -278.047 +/- 14.825 |   91.597 +/- 14.966 |    1.003 +/-  0.214 | -167.434 +/-  3.647
LYS  73 |   18.092 +/-  3.207 |   -2.191 +/-  1.320 | -109.621 +/-  5.746 |   75.738 +/-  5.837 |    1.155 +/-  0.079 |  -16.828 +/-  3.191
MET  74 |   16.065 +/-  2.841 |   -5.137 +/-  1.275 |   -2.078 +/-  2.244 |   -5.493 +/-  1.598 |    0.365 +/-  0.061 |    3.722 +/-  2.735
LYS  75 |   19.112 +/-  3.528 |   -0.933 +/-  1.059 | -102.193 +/- 12.986 |   64.917 +/- 12.503 |    1.359 +/-  0.104 |  -17.739 +/-  3.658
ASP  76 |   15.630 +/-  3.053 |    0.131 +/-  1.232 |   94.735 +/- 13.295 | -174.994 +/- 13.658 |    0.919 +/-  0.088 |  -63.579 +/-  2.743
THR  77 |   15.641 +/-  2.171 |   -2.643 +/-  1.187 |  -33.284 +/-  3.960 |   -4.877 +/-  2.778 |    0.202 +/-  0.073 |  -24.961 +/-  2.469
ASP  78 |   16.313 +/-  2.917 |   -1.467 +/-  1.411 |   99.830 +/- 11.193 | -175.183 +/-  9.929 |    0.675 +/-  0.139 |  -59.832 +/-  2.885
SER  79 |   10.326 +/-  1.889 |   -3.315 +/-  1.066 |  -11.212 +/-  2.851 |   -7.385 +/-  2.176 |    0.329 +/-  0.054 |  -11.257 +/-  2.465
GLU  80 |   19.305 +/-  2.558 |   -4.729 +/-  1.855 |  124.096 +/- 13.032 | -196.991 +/- 11.900 |    0.431 +/-  0.104 |  -57.888 +/-  3.228
GLU  81 |   18.239 +/-  2.705 |   -2.964 +/-  1.392 |  138.073 +/- 13.866 | -211.519 +/- 13.195 |    0.758 +/-  0.118 |  -57.413 +/-  2.505
GLU  82 |   17.757 +/-  2.751 |   -4.050 +/-  1.271 |  137.408 +/-  7.811 | -207.330 +/-  7.436 |    0.653 +/-  0.077 |  -55.562 +/-  3.025
ILE  83 |   18.492 +/-  2.868 |   -5.092 +/-  1.490 |   -5.812 +/-  1.804 |   -0.336 +/-  1.137 |    0.049 +/-  0.030 |    7.301 +/-  2.918
ARG  84 |   21.659 +/-  3.931 |   -5.189 +/-  1.658 | -368.634 +/- 18.387 |  166.975 +/- 14.508 |    0.695 +/-  0.147 | -184.495 +/-  4.905
GLU  85 |   17.332 +/-  3.159 |   -2.823 +/-  1.474 |   92.732 +/-  5.708 | -173.706 +/-  5.319 |    0.532 +/-  0.089 |  -65.933 +/-  2.984
ALA  86 |    7.407 +/-  1.719 |   -3.119 +/-  0.793 |   -5.518 +/-  1.131 |   -0.931 +/-  0.720 |    0.341 +/-  0.065 |   -1.821 +/-  1.708
PHE  87 |   16.844 +/-  2.640 |   -1.545 +/-  1.033 |    1.464 +/-  1.218 |   -3.907 +/-  0.848 |    0.851 +/-  0.113 |   13.706 +/-  2.881
ARG  88 |   24.138 +/-  3.700 |   -5.061 +/-  1.659 | -333.789 +/-  5.584 |  135.201 +/-  4.619 |    0.521 +/-  0.090 | -178.989 +/-  3.377
VAL  89 |   15.472 +/-  2.409 |   -1.038 +/-  1.315 |  -33.539 +/-  1.950 |   -1.054 +/-  1.212 |    0.613 +/-  0.113 |  -19.546 +/-  2.662
PHE  90 |   16.694 +/-  3.133 |   -1.784 +/-  0.885 |   -2.723 +/-  0.973 |   -8.127 +/-  0.818 |    0.971 +/-  0.081 |    5.031 +/-  3.143
ASP  91 |   30.188 +/-  3.321 |   -2.387 +/-  1.633 |  -25.442 +/-  3.923 | -139.870 +/-  3.233 |    0.105 +/-  0.035 | -137.406 +/-  3.416
LYS  92 |   17.785 +/-  3.316 |   -2.202 +/-  1.472 | -128.966 +/-  8.510 |   94.600 +/-  9.086 |    0.630 +/-  0.145 |  -18.153 +/-  3.981
ASP  93 |   42.846 +/-  4.194 |   -0.866 +/-  1.618 |  -57.299 +/-  6.337 | -133.731 +/-  3.200 |    0.616 +/-  0.027 | -148.435 +/-  2.823
GLY  94 |    5.920 +/-  1.825 |   -0.344 +/-  0.680 |  -12.140 +/-  1.161 |   -3.185 +/-  0.458 |    0.587 +/-  0.039 |   -9.161 +/-  1.987
ASN  95 |   34.455 +/-  3.048 |   -0.773 +/-  1.571 | -175.650 +/-  2.450 |   -8.622 +/-  1.379 |    0.590 +/-  0.036 | -149.999 +/-  2.890
GLY  96 |    5.679 +/-  1.811 |   -3.286 +/-  0.680 |   -8.776 +/-  1.146 |   -4.261 +/-  0.874 |    0.073 +/-  0.026 |  -10.571 +/-  2.017
TYR  97 |   25.838 +/-  3.406 |   -1.521 +/-  1.278 | -114.576 +/-  2.597 |   -7.792 +/-  0.804 |    0.688 +/-  0.073 |  -97.364 +/-  3.709
ILE  98 |   19.039 +/-  2.582 |   -3.497 +/-  1.708 |  -13.388 +/-  1.961 |    5.732 +/-  0.771 |    0.355 +/-  0.037 |    8.240 +/-  3.206
SER  99 |   12.433 +/-  2.216 |   -2.280 +/-  1.235 |  -16.756 +/-  2.833 |   -1.839 +/-  2.871 |    0.246 +/-  0.043 |   -8.194 +/-  2.897
ALA 100 |    8.083 +/-  2.451 |   -2.522 +/-  1.000 |   -4.428 +/-  1.223 |   -1.953 +/-  0.937 |    0.207 +/-  0.049 |   -0.613 +/-  2.319
ALA 101 |    7.797 +/-  1.894 |   -2.261 +/-  0.784 |   -4.384 +/-  1.003 |   -3.066 +/-  0.744 |    0.552 +/-  0.059 |   -1.363 +/-  2.013
GLU 102 |   35.173 +/-  3.592 |   -2.947 +/-  1.699 |  -31.983 +/-  4.829 | -134.439 +/-  3.616 |    0.051 +/-  0.020 | -134.144 +/-  3.478
LEU 103 |   16.182 +/-  2.654 |   -6.287 +/-  1.481 |  -25.242 +/-  1.375 |    0.037 +/-  0.631 |    0.068 +/-  0.022 |  -15.243 +/-  2.692
ARG 104 |   22.416 +/-  3.752 |   -5.464 +/-  1.353 | -288.107 +/- 11.405 |   91.179 +/-  9.508 |    0.763 +/-  0.124 | -179.214 +/-  4.151
HIE 105 |   34.319 +/-  2.892 |   -6.385 +/-  0.940 |  -20.954 +/-  2.028 |   -8.376 +/-  1.604 |    0.695 +/-  0.067 |   -0.701 +/-  3.109
VAL 106 |   14.465 +/-  2.267 |   -3.412 +/-  1.371 |  -32.105 +/-  1.195 |    1.284 +/-  0.745 |    0.323 +/-  0.049 |  -19.445 +/-  2.329
MET 107 |   15.598 +/-  2.531 |   -8.949 +/-  1.249 |  -11.889 +/-  1.939 |   -1.071 +/-  1.280 |    0.035 +/-  0.024 |   -6.276 +/-  2.713
THR 108 |   15.043 +/-  2.261 |   -2.397 +/-  1.100 |  -35.586 +/-  1.885 |   -3.052 +/-  1.568 |    0.581 +/-  0.045 |  -25.411 +/-  2.313
ASN 109 |   20.918 +/-  2.694 |   -5.737 +/-  1.319 |  -86.833 +/-  3.590 |   -3.574 +/-  2.416 |    0.219 +/-  0.056 |  -75.007 +/-  2.322
LEU 110 |   16.751 +/-  3.180 |   -2.708 +/-  1.522 |  -30.640 +/-  1.472 |   -1.766 +/-  1.255 |    0.528 +/-  0.101 |  -17.835 +/-  2.745
GLY 111 |    5.817 +/-  1.674 |   -0.915 +/-  0.773 |  -14.157 +/-  1.742 |   -2.172 +/-  1.339 |    0.466 +/-  0.052 |  -10.961 +/-  1.638
GLU 112 |   17.284 +/-  3.041 |   -2.628 +/-  1.285 |  113.950 +/-  9.563 | -179.042 +/-  9.509 |    0.690 +/-  0.076 |  -49.745 +/-  2.881
LYS 113 |   17.633 +/-  3.100 |   -1.375 +/-  1.443 |  -88.416 +/- 17.291 |   59.685 +/- 18.134 |    1.274 +/-  0.181 |  -11.197 +/-  3.268
LEU 114 |   17.231 +/-  2.894 |   -2.061 +/-  1.375 |  -32.311 +/-  2.593 |   -3.462 +/-  2.063 |    0.587 +/-  0.099 |  -20.015 +/-  3.403
THR 115 |   16.668 +/-  2.806 |   -1.685 +/-  1.323 |  -34.965 +/-  4.234 |   -6.970 +/-  3.630 |    0.467 +/-  0.074 |  -26.484 +/-  3.254
ASP 116 |   14.856 +/-  3.028 |   -1.953 +/-  1.010 |   89.538 +/-  9.313 | -166.017 +/-  8.723 |    0.775 +/-  0.077 |  -62.801 +/-  2.766
GLU 117 |   18.295 +/-  2.805 |   -2.386 +/-  1.166 |  118.045 +/- 16.617 | -192.773 +/- 16.672 |    0.888 +/-  0.104 |  -57.932 +/-  2.698
GLU 118 |   17.595 +/-  2.624 |   -4.599 +/-  1.194 |  137.567 +/- 10.565 | -206.874 +/- 10.278 |    0.561 +/-  0.108 |  -55.751 +/-  2.675
VAL 119 |   14.002 +/-  2.738 |   -4.762 +/-  1.435 |  -28.896 +/-  1.607 |   -3.448 +/-  0.913 |    0.033 +/-  0.023 |  -23.071 +/-  3.129
ASP 120 |   15.331 +/-  3.042 |   -4.027 +/-  1.026 |  121.652 +/-  8.299 | -198.848 +/-  8.051 |    0.553 +/-  0.104 |  -65.339 +/-  2.436
GLU 121 |   17.381 +/-  2.861 |   -2.921 +/-  1.681 |  135.641 +/- 12.886 | -208.679 +/- 12.201 |    0.670 +/-  0.101 |  -57.909 +/-  3.117
MET 122 |   16.487 +/-  2.928 |   -6.718 +/-  1.225 |   -6.882 +/-  1.939 |   -2.293 +/-  1.508 |    0.365 +/-  0.057 |    0.959 +/-  3.154
ILE 123 |   17.956 +/-  3.066 |   -4.019 +/-  1.552 |   -2.723 +/-  1.279 |   -3.186 +/-  0.725 |    0.259 +/-  0.042 |    8.287 +/-  3.207
ARG 124 |   23.325 +/-  4.211 |   -2.048 +/-  1.532 | -366.914 +/- 16.172 |  159.209 +/- 13.413 |    1.110 +/-  0.107 | -185.318 +/-  4.435
GLU 125 |   19.406 +/-  3.020 |   -1.293 +/-  1.509 |  158.774 +/- 10.211 | -236.940 +/-  9.699 |    0.999 +/-  0.092 |  -59.054 +/-  3.067
ALA 126 |    9.025 +/-  1.985 |   -2.495 +/-  0.717 |   -5.555 +/-  0.960 |   -2.317 +/-  1.008 |    0.240 +/-  0.038 |   -1.101 +/-  2.002
ASP 127 |   27.507 +/-  2.407 |   -0.306 +/-  1.588 |   15.182 +/-  4.744 | -189.348 +/-  3.963 |    0.190 +/-  0.032 | -146.775 +/-  2.610
ILE 128 |   18.842 +/-  3.331 |   -0.661 +/-  1.831 |  -12.791 +/-  1.036 |   -3.501 +/-  1.080 |    0.641 +/-  0.082 |    2.529 +/-  2.943
ASP 129 |   46.170 +/-  3.478 |    0.865 +/-  1.809 |  -18.761 +/-  6.117 | -178.128 +/-  4.227 |    0.478 +/-  0.057 | -149.376 +/-  2.934
GLY 130 |    5.362 +/-  1.794 |   -1.121 +/-  0.889 |  -15.957 +/-  1.033 |   -0.803 +/-  0.786 |    0.322 +/-  0.046 |  -12.197 +/-  1.881
ASP 131 |   43.298 +/-  3.429 |   -0.023 +/-  1.544 |  -26.819 +/-  5.940 | -166.529 +/-  3.287 |    0.393 +/-  0.038 | -149.679 +/-  3.341
GLY 132 |    5.329 +/-  1.454 |   -3.592 +/-  0.662 |  -17.361 +/-  1.261 |    3.955 +/-  0.766 |    0.000 +/-  0.001 |  -11.669 +/-  1.465
GLN 133 |   33.089 +/-  3.032 |   -2.160 +/-  1.503 | -168.391 +/-  3.280 |   -5.985 +/-  1.518 |    0.438 +/-  0.041 | -143.009 +/-  3.614
VAL 134 |   16.869 +/-  2.714 |   -4.044 +/-  1.349 |  -18.550 +/-  1.408 |    1.156 +/-  0.836 |    0.143 +/-  0.031 |   -4.427 +/-  2.558
ASN 135 |   22.689 +/-  2.995 |   -3.053 +/-  1.384 |  -82.286 +/-  2.887 |  -13.952 +/-  2.231 |    0.461 +/-  0.044 |  -76.141 +/-  2.688
TYR 136 |   18.079 +/-  3.336 |   -0.683 +/-  1.130 |  -22.755 +/-  1.996 |  -14.090 +/-  1.644 |    1.232 +/-  0.089 |  -18.217 +/-  3.635
GLU 137 |   18.136 +/-  3.086 |   -3.213 +/-  1.257 |  104.772 +/-  8.531 | -179.080 +/-  8.856 |    0.858 +/-  0.081 |  -58.527 +/-  3.065
GLU 138 |   40.705 +/-  3.497 |   -3.547 +/-  1.998 |   -7.247 +/-  5.772 | -175.718 +/-  3.686 |    0.010 +/-  0.005 | -145.797 +/-  3.380
PHE 139 |   17.038 +/-  3.357 |   -4.504 +/-  1.213 |   -4.657 +/-  1.486 |   -5.348 +/-  1.049 |    0.438 +/-  0.097 |    2.967 +/-  3.403
VAL 140 |   15.028 +/-  2.966 |   -2.217 +/-  1.288 |  -28.765 +/-  2.093 |   -2.392 +/-  1.040 |    0.425 +/-  0.090 |  -17.921 +/-  3.348
GLN 141 |   24.404 +/-  3.087 |   -3.749 +/-  1.195 |  -72.884 +/-  4.065 |  -10.940 +/-  3.110 |    0.741 +/-  0.121 |  -62.428 +/-  3.046
MET 142 |   16.178 +/-  2.862 |   -6.313 +/-  1.535 |   -4.408 +/-  2.141 |   -5.980 +/-  1.816 |    0.355 +/-  0.171 |   -0.167 +/-  2.880
MET 143 |   15.820 +/-  2.630 |   -2.986 +/-  1.403 |   -7.649 +/-  2.532 |   -4.757 +/-  2.213 |    0.930 +/-  0.138 |    1.357 +/-  2.665
THR 144 |   17.870 +/-  2.460 |   -0.058 +/-  1.389 |  -25.389 +/-  5.798 |  -10.366 +/-  4.735 |    0.743 +/-  0.107 |  -17.198 +/-  2.759
ALA 145 |   11.275 +/-  2.300 |   -0.587 +/-  0.964 |  147.949 +/- 13.230 | -213.613 +/- 12.655 |    1.054 +/-  0.229 |  -53.922 +/-  2.350
 CA 146 |   78.868 +/-  3.064 |    1.514 +/-  1.085 | -458.290 +/- 11.772 |  275.373 +/-  7.329 |    0.000 +/-  0.000 | -102.535 +/-  8.768
 CW 147 |   24.508 +/-  2.704 |    3.765 +/-  1.550 | -128.527 +/-  5.084 |    0.761 +/-  0.518 |    0.013 +/-  0.012 |  -99.479 +/-  2.837
 CA 148 |   75.274 +/-  3.395 |    1.266 +/-  0.808 | -451.226 +/- 10.689 |  282.581 +/-  6.547 |    0.000 +/-  0.000 |  -92.105 +/-  7.352
 CW 149 |   18.870 +/-  2.849 |    1.508 +/-  1.019 | -126.741 +/-  4.304 |    1.461 +/-  0.661 |    0.076 +/-  0.025 | -104.825 +/-  2.000
 CA 150 |   70.006 +/-  3.385 |   -0.791 +/-  0.168 | -410.974 +/-  9.047 |  261.703 +/-  7.634 |    0.000 +/-  0.000 |  -80.056 +/-  6.058
 CW 151 |   22.477 +/-  2.163 |    2.754 +/-  1.440 | -139.207 +/-  3.140 |   -1.815 +/-  0.705 |    0.087 +/-  0.023 | -115.703 +/-  1.947
 CA 152 |   84.675 +/-  2.809 |   -0.765 +/-  0.183 | -508.224 +/-  9.413 |  336.250 +/-  5.946 |    0.000 +/-  0.000 |  -88.063 +/-  6.234
 CW 153 |   28.830 +/-  2.106 |    3.538 +/-  1.487 | -146.243 +/-  3.581 |   -0.900 +/-  0.598 |    0.001 +/-  0.003 | -114.774 +/-  1.864

Sidechain Energy Decomposition:
Residue |       Internal      |    van der Waals    |    Electrostatic    |   Polar Solvation   |   Non-Polar Solv.   |       TOTAL
-------------------------------------------------------------------------------------------------------------------------------------------
GLN   1 |   20.161 +/-  2.630 |   -0.506 +/-  0.890 |  -91.077 +/-  3.811 |    4.244 +/-  3.532 |    0.981 +/-  0.158 |  -66.197 +/-  2.387
LEU   2 |   12.378 +/-  2.199 |   -3.307 +/-  1.151 |  -25.307 +/-  0.492 |    3.298 +/-  0.247 |    0.087 +/-  0.050 |  -12.850 +/-  2.314
THR   3 |   11.068 +/-  1.822 |   -2.119 +/-  0.753 |  -23.801 +/-  3.041 |   -1.852 +/-  2.718 |    0.311 +/-  0.084 |  -16.393 +/-  1.794
GLU   4 |   13.856 +/-  2.551 |   -0.947 +/-  0.792 |   93.061 +/-  6.070 | -154.507 +/-  6.348 |    0.973 +/-  0.074 |  -47.564 +/-  2.083
GLU   5 |   13.804 +/-  2.491 |   -1.128 +/-  0.777 |  123.202 +/-  9.496 | -184.559 +/-  9.435 |    0.898 +/-  0.095 |  -47.782 +/-  2.495
GLN   6 |   20.162 +/-  2.689 |   -5.548 +/-  1.003 |  -71.172 +/-  4.279 |    0.679 +/-  3.562 |    0.124 +/-  0.054 |  -55.755 +/-  2.824
ILE   7 |   13.808 +/-  2.633 |   -2.719 +/-  1.088 |   -5.644 +/-  0.352 |    3.519 +/-  0.271 |    0.280 +/-  0.095 |    9.243 +/-  2.613
ALA   8 |    4.057 +/-  1.166 |   -1.655 +/-  0.395 |   -3.498 +/-  0.335 |    5.303 +/-  0.281 |    0.320 +/-  0.043 |    4.527 +/-  1.209
GLU   9 |   13.561 +/-  2.665 |   -2.181 +/-  0.830 |  141.413 +/-  6.803 | -201.521 +/-  6.758 |    0.768 +/-  0.067 |  -47.960 +/-  2.394
PHE  10 |   12.798 +/-  2.265 |   -3.718 +/-  0.806 |   -0.097 +/-  0.466 |    0.693 +/-  0.287 |    0.203 +/-  0.055 |    9.878 +/-  2.395
LYS  11 |   13.452 +/-  2.616 |   -3.032 +/-  0.744 |  -83.366 +/-  5.764 |   60.446 +/-  6.040 |    0.907 +/-  0.083 |  -11.593 +/-  2.844
GLU  12 |   12.913 +/-  2.060 |   -1.753 +/-  0.798 |  125.763 +/-  9.475 | -187.332 +/-  9.484 |    0.878 +/-  0.041 |  -49.530 +/-  2.071
ALA  13 |    3.851 +/-  1.313 |   -1.787 +/-  0.330 |   -3.114 +/-  0.219 |    4.922 +/-  0.177 |    0.244 +/-  0.031 |    4.116 +/-  1.383
PHE  14 |   12.681 +/-  2.308 |   -5.556 +/-  0.776 |   -0.482 +/-  0.412 |    0.644 +/-  0.368 |    0.174 +/-  0.057 |    7.461 +/-  2.339
SER  15 |    7.766 +/-  1.313 |   -1.361 +/-  0.852 |   -7.695 +/-  3.579 |    1.702 +/-  3.376 |    0.344 +/-  0.062 |    0.757 +/-  1.518
LEU  16 |   13.814 +/-  2.954 |   -0.555 +/-  0.754 |  -25.893 +/-  0.508 |    2.786 +/-  0.217 |    0.658 +/-  0.136 |   -9.189 +/-  2.926
PHE  17 |   13.719 +/-  2.320 |   -3.180 +/-  0.778 |   -0.468 +/-  0.419 |    0.801 +/-  0.290 |    0.179 +/-  0.042 |   11.051 +/-  2.328
ASP  18 |   38.303 +/-  2.465 |   -2.454 +/-  1.210 |  -46.774 +/-  4.400 | -120.639 +/-  3.578 |    0.059 +/-  0.020 | -131.504 +/-  3.335
LYS  19 |   15.100 +/-  2.620 |   -1.747 +/-  0.967 |  -86.271 +/- 13.798 |   63.590 +/- 13.906 |    0.864 +/-  0.123 |   -8.464 +/-  2.878
ASP  20 |   34.601 +/-  3.229 |    1.969 +/-  1.521 |  -58.360 +/-  6.662 | -120.202 +/-  3.740 |    0.331 +/-  0.018 | -141.660 +/-  3.626
GLY  21 |    1.453 +/-  0.504 |   -0.268 +/-  0.169 |    3.614 +/-  0.151 |   -3.485 +/-  0.136 |    0.022 +/-  0.008 |    1.336 +/-  0.516
ASP  22 |   36.488 +/-  3.823 |    0.050 +/-  1.505 |  -62.797 +/-  6.380 | -120.913 +/-  3.440 |    0.323 +/-  0.025 | -146.849 +/-  3.994
GLY  23 |    1.371 +/-  0.476 |   -0.514 +/-  0.167 |    3.862 +/-  0.126 |   -3.645 +/-  0.120 |    0.023 +/-  0.008 |    1.097 +/-  0.468
THR  24 |   11.517 +/-  2.183 |   -1.848 +/-  0.747 |  -25.364 +/-  1.385 |   -0.551 +/-  1.488 |    0.443 +/-  0.105 |  -15.803 +/-  2.818
ILE  25 |   16.111 +/-  2.696 |   -4.242 +/-  1.245 |   -5.818 +/-  0.282 |    3.468 +/-  0.138 |    0.024 +/-  0.024 |    9.543 +/-  2.649
THR  26 |   12.227 +/-  1.770 |   -1.925 +/-  0.740 |  -23.117 +/-  1.499 |   -5.563 +/-  1.786 |    0.512 +/-  0.033 |  -17.867 +/-  2.310
THR  27 |   11.557 +/-  1.620 |   -2.718 +/-  0.661 |  -24.221 +/-  2.497 |   -1.414 +/-  1.841 |    0.247 +/-  0.063 |  -16.549 +/-  1.892
LYS  28 |   13.860 +/-  2.701 |   -1.017 +/-  0.686 |  -48.100 +/-  9.846 |   23.023 +/-  8.966 |    1.193 +/-  0.121 |  -11.041 +/-  3.145
GLU  29 |   42.590 +/-  3.366 |   -2.496 +/-  1.740 |  -58.321 +/-  6.285 | -120.809 +/-  4.333 |    0.047 +/-  0.018 | -138.988 +/-  3.453
LEU  30 |   13.117 +/-  2.142 |   -4.773 +/-  1.080 |  -25.520 +/-  0.415 |    2.821 +/-  0.168 |    0.041 +/-  0.020 |  -14.314 +/-  2.341
GLY  31 |    1.403 +/-  0.491 |   -1.024 +/-  0.230 |    2.705 +/-  0.188 |   -2.691 +/-  0.182 |    0.002 +/-  0.004 |    0.396 +/-  0.567
THR  32 |   11.806 +/-  2.016 |   -2.218 +/-  0.831 |  -25.773 +/-  2.832 |    0.183 +/-  2.213 |    0.303 +/-  0.117 |  -15.699 +/-  2.353
VAL  33 |   10.591 +/-  2.473 |   -3.164 +/-  0.973 |  -18.800 +/-  0.349 |    2.583 +/-  0.117 |    0.064 +/-  0.035 |   -8.725 +/-  2.409
MET  34 |   11.727 +/-  2.247 |   -5.772 +/-  0.679 |   -1.281 +/-  0.787 |    1.809 +/-  0.564 |    0.275 +/-  0.071 |    6.758 +/-  2.231
ARG  35 |   18.672 +/-  3.616 |   -3.880 +/-  1.126 | -226.386 +/-  8.017 |   42.253 +/-  8.133 |    0.944 +/-  0.166 | -168.397 +/-  3.102
SER  36 |    7.861 +/-  1.329 |   -2.778 +/-  0.647 |   -5.671 +/-  1.351 |    0.401 +/-  1.127 |    0.099 +/-  0.052 |   -0.087 +/-  1.462
LEU  37 |   12.696 +/-  2.768 |   -1.192 +/-  0.845 |  -25.135 +/-  0.380 |    2.342 +/-  0.186 |    0.683 +/-  0.063 |  -10.605 +/-  2.797
GLY  38 |    1.635 +/-  0.481 |   -0.754 +/-  0.187 |    2.870 +/-  0.161 |   -2.731 +/-  0.146 |    0.002 +/-  0.003 |    1.022 +/-  0.526
GLN  39 |   20.202 +/-  2.735 |   -2.153 +/-  1.007 |  -66.770 +/-  2.507 |   -5.993 +/-  1.886 |    0.744 +/-  0.137 |  -53.970 +/-  2.540
ASN  40 |   17.583 +/-  2.278 |   -0.581 +/-  1.133 |  -79.192 +/-  4.319 |   -7.664 +/-  2.917 |    0.686 +/-  0.157 |  -69.167 +/-  2.170
PRO  41 |   15.375 +/-  1.961 |   -3.498 +/-  0.641 |  -17.959 +/-  1.254 |   18.745 +/-  1.136 |    0.071 +/-  0.048 |   12.734 +/-  2.099
THR  42 |   11.951 +/-  1.837 |   -1.084 +/-  0.687 |  -23.161 +/-  3.037 |   -2.332 +/-  2.600 |    0.605 +/-  0.053 |  -14.021 +/-  2.155
GLU  43 |   14.199 +/-  2.173 |   -1.192 +/-  1.013 |   47.013 +/- 11.472 | -108.778 +/- 11.499 |    0.824 +/-  0.181 |  -47.935 +/-  2.065
ALA  44 |    3.772 +/-  1.281 |   -0.924 +/-  0.332 |   -1.396 +/-  0.260 |    3.259 +/-  0.210 |    0.447 +/-  0.028 |    5.158 +/-  1.346
GLU  45 |   14.125 +/-  2.456 |   -2.494 +/-  0.793 |   71.759 +/- 11.615 | -132.779 +/- 11.436 |    0.640 +/-  0.067 |  -48.749 +/-  2.359
LEU  46 |   12.373 +/-  2.666 |   -5.036 +/-  1.158 |  -24.499 +/-  0.446 |    2.072 +/-  0.214 |    0.049 +/-  0.037 |  -15.041 +/-  2.961
GLN  47 |   20.365 +/-  2.820 |   -2.173 +/-  1.018 |  -67.635 +/-  2.842 |   -5.488 +/-  2.842 |    0.806 +/-  0.093 |  -54.125 +/-  2.442
ASP  48 |   10.071 +/-  2.268 |   -1.802 +/-  0.514 |   78.033 +/-  5.542 | -141.750 +/-  5.426 |    0.675 +/-  0.048 |  -54.773 +/-  2.029
MET  49 |   11.121 +/-  2.124 |   -5.161 +/-  0.818 |   -2.824 +/-  0.855 |    3.080 +/-  0.829 |    0.293 +/-  0.067 |    6.509 +/-  2.375
ILE  50 |   14.166 +/-  2.100 |   -4.499 +/-  1.074 |   -5.291 +/-  0.244 |    3.199 +/-  0.172 |    0.085 +/-  0.037 |    7.661 +/-  2.006
ASN  51 |   17.364 +/-  2.014 |   -2.876 +/-  0.605 |  -80.539 +/-  3.161 |   -5.400 +/-  2.416 |    0.552 +/-  0.075 |  -70.899 +/-  1.908
GLU  52 |   13.420 +/-  2.213 |   -1.832 +/-  0.792 |   76.370 +/- 10.730 | -138.339 +/- 10.277 |    0.739 +/-  0.115 |  -49.643 +/-  2.536
VAL  53 |   10.673 +/-  2.221 |   -2.970 +/-  0.898 |  -18.284 +/-  0.349 |    2.267 +/-  0.167 |    0.090 +/-  0.039 |   -8.225 +/-  2.244
ASP  54 |   30.612 +/-  2.234 |   -3.140 +/-  1.279 |  -50.901 +/-  4.096 | -114.995 +/-  2.895 |    0.014 +/-  0.011 | -138.410 +/-  2.777
ALA  55 |    4.108 +/-  1.404 |   -1.720 +/-  0.525 |   -1.831 +/-  0.248 |    3.893 +/-  0.227 |    0.065 +/-  0.043 |    4.516 +/-  1.558
ASP  56 |   41.356 +/-  2.938 |    0.730 +/-  1.340 |  -58.902 +/-  5.243 | -120.308 +/-  3.292 |    0.356 +/-  0.021 | -136.768 +/-  2.296
GLY  57 |    1.414 +/-  0.529 |   -0.223 +/-  0.166 |    3.296 +/-  0.118 |   -3.054 +/-  0.111 |    0.024 +/-  0.008 |    1.457 +/-  0.602
ASN  58 |   31.087 +/-  2.819 |   -0.667 +/-  1.379 | -166.898 +/-  3.184 |   -4.716 +/-  1.116 |    0.281 +/-  0.022 | -140.914 +/-  2.282
GLY  59 |    1.531 +/-  0.501 |   -0.853 +/-  0.147 |    3.561 +/-  0.124 |   -3.396 +/-  0.118 |    0.005 +/-  0.006 |    0.848 +/-  0.484
THR  60 |   12.456 +/-  2.259 |   -1.707 +/-  0.921 |  -24.636 +/-  1.058 |   -2.527 +/-  1.735 |    0.454 +/-  0.070 |  -15.960 +/-  2.356
ILE  61 |   15.178 +/-  2.471 |   -4.539 +/-  1.155 |   -5.832 +/-  0.242 |    3.397 +/-  0.131 |    0.009 +/-  0.015 |    8.213 +/-  2.750
ASP  62 |   11.717 +/-  2.671 |   -2.033 +/-  0.903 |   72.256 +/-  4.165 | -138.635 +/-  4.784 |    0.536 +/-  0.047 |  -56.159 +/-  3.568
PHE  63 |   13.012 +/-  2.157 |   -3.746 +/-  0.914 |   -1.007 +/-  0.596 |    1.157 +/-  0.384 |    0.237 +/-  0.058 |    9.654 +/-  2.115
PRO  64 |   14.768 +/-  1.776 |   -1.868 +/-  0.576 |  -20.608 +/-  1.232 |   20.666 +/-  1.227 |    0.611 +/-  0.035 |   13.569 +/-  1.857
GLU  65 |   48.732 +/-  3.007 |   -2.438 +/-  1.673 |  -58.471 +/-  4.798 | -123.815 +/-  3.140 |    0.048 +/-  0.016 | -135.944 +/-  3.316
PHE  66 |   12.443 +/-  2.453 |   -4.980 +/-  0.822 |   -0.343 +/-  0.265 |    0.867 +/-  0.185 |    0.166 +/-  0.056 |    8.153 +/-  2.563
LEU  67 |   12.068 +/-  2.388 |   -3.517 +/-  1.121 |  -25.238 +/-  0.433 |    2.556 +/-  0.225 |    0.230 +/-  0.057 |  -13.902 +/-  2.514
THR  68 |   10.626 +/-  1.885 |   -1.990 +/-  0.719 |  -25.135 +/-  1.497 |    0.270 +/-  1.400 |    0.377 +/-  0.065 |  -15.852 +/-  1.896
MET  69 |   11.594 +/-  2.264 |   -5.567 +/-  1.022 |   -4.337 +/-  1.464 |    4.281 +/-  1.101 |    0.196 +/-  0.066 |    6.167 +/-  2.657
MET  70 |   12.052 +/-  2.290 |   -6.167 +/-  0.687 |   -1.630 +/-  0.864 |    2.189 +/-  0.660 |    0.097 +/-  0.033 |    6.541 +/-  2.358
ALA  71 |    3.842 +/-  1.287 |   -1.823 +/-  0.327 |   -2.045 +/-  0.308 |    3.830 +/-  0.266 |    0.302 +/-  0.038 |    4.105 +/-  1.305
ARG  72 |   18.478 +/-  3.291 |   -3.545 +/-  1.176 | -249.729 +/- 14.149 |   67.552 +/- 14.009 |    0.868 +/-  0.201 | -166.376 +/-  3.316
LYS  73 |   13.993 +/-  2.771 |   -1.994 +/-  0.964 |  -71.066 +/-  4.571 |   52.780 +/-  4.840 |    0.966 +/-  0.062 |   -5.321 +/-  2.937
MET  74 |   11.719 +/-  2.207 |   -4.493 +/-  0.729 |   -2.229 +/-  1.174 |    2.562 +/-  1.188 |    0.292 +/-  0.063 |    7.851 +/-  2.183
LYS  75 |   14.688 +/-  3.001 |   -0.872 +/-  0.867 |  -66.229 +/- 12.011 |   42.435 +/- 11.332 |    1.111 +/-  0.086 |   -8.867 +/-  3.194
ASP  76 |   10.653 +/-  2.329 |   -0.465 +/-  0.765 |   76.353 +/- 12.613 | -141.333 +/- 12.759 |    0.693 +/-  0.085 |  -54.099 +/-  2.044
THR  77 |   10.946 +/-  1.699 |   -2.342 +/-  0.857 |  -22.974 +/-  3.690 |   -2.425 +/-  2.806 |    0.145 +/-  0.060 |  -16.650 +/-  1.883
ASP  78 |   11.132 +/-  2.279 |   -1.191 +/-  0.839 |   81.695 +/-  9.941 | -146.524 +/-  9.048 |    0.613 +/-  0.109 |  -54.276 +/-  2.047
SER  79 |    6.419 +/-  1.345 |   -2.097 +/-  0.446 |   -4.745 +/-  1.923 |   -1.526 +/-  1.888 |    0.305 +/-  0.052 |   -1.644 +/-  1.669
GLU  80 |   14.981 +/-  2.326 |   -3.437 +/-  1.128 |  109.899 +/- 11.490 | -169.268 +/- 10.759 |    0.424 +/-  0.100 |  -47.400 +/-  2.483
GLU  81 |   14.031 +/-  2.514 |   -1.744 +/-  1.026 |  120.547 +/- 12.917 | -180.957 +/- 12.510 |    0.731 +/-  0.119 |  -47.392 +/-  2.344
GLU  82 |   13.643 +/-  2.302 |   -2.601 +/-  0.905 |  117.197 +/-  7.013 | -177.614 +/-  6.743 |    0.628 +/-  0.079 |  -48.746 +/-  2.574
ILE  83 |   14.130 +/-  2.421 |   -4.114 +/-  1.265 |   -6.477 +/-  0.300 |    4.344 +/-  0.245 |    0.046 +/-  0.029 |    7.929 +/-  2.499
ARG  84 |   18.130 +/-  3.698 |   -3.975 +/-  1.353 | -313.614 +/- 16.609 |  126.462 +/- 12.849 |    0.643 +/-  0.141 | -172.354 +/-  4.891
GLU  85 |   13.421 +/-  2.503 |   -1.881 +/-  1.112 |   84.015 +/-  5.076 | -146.934 +/-  4.912 |    0.517 +/-  0.078 |  -50.861 +/-  2.310
ALA  86 |    3.866 +/-  1.092 |   -1.779 +/-  0.359 |   -3.356 +/-  0.192 |    5.134 +/-  0.170 |    0.221 +/-  0.080 |    4.087 +/-  1.060
PHE  87 |   12.612 +/-  2.192 |   -0.428 +/-  0.759 |   -0.510 +/-  0.373 |    0.852 +/-  0.290 |    0.781 +/-  0.123 |   13.307 +/-  2.213
ARG  88 |   20.181 +/-  3.413 |   -4.224 +/-  1.225 | -287.154 +/-  4.649 |   97.628 +/-  3.788 |    0.455 +/-  0.085 | -173.114 +/-  3.028
VAL  89 |   10.631 +/-  1.855 |   -1.222 +/-  0.888 |  -18.504 +/-  0.315 |    1.972 +/-  0.168 |    0.479 +/-  0.112 |   -6.644 +/-  1.996
PHE  90 |   12.681 +/-  2.679 |   -0.444 +/-  0.709 |    0.205 +/-  0.463 |    0.369 +/-  0.349 |    0.927 +/-  0.083 |   13.736 +/-  2.738
ASP  91 |   25.258 +/-  2.791 |   -1.134 +/-  1.556 |  -52.233 +/-  3.517 | -109.778 +/-  2.599 |    0.001 +/-  0.001 | -137.887 +/-  3.092
LYS  92 |   14.102 +/-  2.957 |   -2.839 +/-  1.164 |  -85.774 +/-  7.873 |   68.410 +/-  8.759 |    0.432 +/-  0.168 |   -5.669 +/-  3.417
ASP  93 |   37.954 +/-  3.757 |   -0.625 +/-  1.327 |  -66.160 +/-  5.928 | -107.713 +/-  2.812 |    0.329 +/-  0.026 | -136.216 +/-  2.882
GLY  94 |    1.589 +/-  0.649 |   -0.327 +/-  0.177 |    3.549 +/-  0.120 |   -3.151 +/-  0.098 |    0.021 +/-  0.008 |    1.681 +/-  0.670
ASN  95 |   29.276 +/-  2.332 |   -1.234 +/-  1.104 | -165.942 +/-  2.268 |   -5.677 +/-  1.055 |    0.358 +/-  0.031 | -143.218 +/-  2.319
GLY  96 |    1.528 +/-  0.590 |   -1.043 +/-  0.194 |    3.972 +/-  0.108 |   -3.591 +/-  0.102 |    0.006 +/-  0.005 |    0.872 +/-  0.628
TYR  97 |   13.803 +/-  2.688 |   -2.307 +/-  0.768 |  -18.460 +/-  0.789 |   -4.498 +/-  0.786 |    0.683 +/-  0.074 |  -10.779 +/-  2.861
ILE  98 |   14.411 +/-  2.109 |   -2.878 +/-  0.998 |   -6.750 +/-  0.200 |    4.736 +/-  0.140 |    0.350 +/-  0.037 |    9.868 +/-  2.348
SER  99 |    7.555 +/-  1.664 |   -1.227 +/-  0.878 |   -7.741 +/-  2.449 |    1.599 +/-  2.709 |    0.245 +/-  0.042 |    0.431 +/-  2.023
ALA 100 |    3.963 +/-  1.530 |   -1.634 +/-  0.361 |   -1.769 +/-  0.272 |    3.720 +/-  0.213 |    0.192 +/-  0.047 |    4.473 +/-  1.531
ALA 101 |    3.864 +/-  1.145 |   -1.033 +/-  0.311 |   -1.258 +/-  0.196 |    3.146 +/-  0.139 |    0.435 +/-  0.041 |    5.153 +/-  1.260
GLU 102 |   31.144 +/-  3.290 |   -1.907 +/-  1.594 |  -41.164 +/-  4.574 | -115.457 +/-  3.251 |    0.036 +/-  0.016 | -127.348 +/-  3.047
LEU 103 |   12.170 +/-  2.287 |   -4.751 +/-  1.041 |  -25.918 +/-  0.358 |    3.995 +/-  0.189 |    0.068 +/-  0.022 |  -14.436 +/-  2.241
ARG 104 |   18.454 +/-  3.038 |   -4.372 +/-  1.046 | -248.336 +/- 10.369 |   64.311 +/-  8.845 |    0.757 +/-  0.123 | -169.187 +/-  3.435
HIE 105 |   30.320 +/-  2.378 |   -4.595 +/-  0.531 |   -1.837 +/-  1.722 |  -10.948 +/-  1.167 |    0.662 +/-  0.067 |   13.603 +/-  2.482
VAL 106 |   10.130 +/-  1.782 |   -2.262 +/-  0.886 |  -19.054 +/-  0.320 |    2.881 +/-  0.174 |    0.322 +/-  0.048 |   -7.984 +/-  1.946
MET 107 |   11.273 +/-  2.128 |   -7.170 +/-  0.859 |   -3.081 +/-  1.595 |    3.601 +/-  1.338 |    0.035 +/-  0.024 |    4.657 +/-  2.193
THR 108 |   10.485 +/-  1.642 |   -1.713 +/-  0.744 |  -25.009 +/-  1.542 |    0.471 +/-  1.482 |    0.484 +/-  0.048 |  -15.282 +/-  1.733
ASN 109 |   16.671 +/-  2.542 |   -4.426 +/-  0.950 |  -81.784 +/-  3.169 |   -2.142 +/-  1.894 |    0.117 +/-  0.045 |  -71.563 +/-  2.107
LEU 110 |   12.752 +/-  2.526 |   -2.049 +/-  1.170 |  -25.955 +/-  0.464 |    3.405 +/-  0.229 |    0.372 +/-  0.079 |  -11.475 +/-  2.521
GLY 111 |    1.604 +/-  0.588 |   -0.481 +/-  0.166 |    3.352 +/-  0.222 |   -3.232 +/-  0.208 |    0.014 +/-  0.008 |    1.257 +/-  0.594
GLU 112 |   13.274 +/-  2.488 |   -2.381 +/-  0.903 |   95.995 +/-  9.181 | -157.382 +/-  9.086 |    0.628 +/-  0.080 |  -49.866 +/-  2.236
LYS 113 |   14.065 +/-  2.787 |   -0.690 +/-  1.044 |  -66.577 +/- 16.735 |   42.970 +/- 16.806 |    1.162 +/-  0.182 |   -9.069 +/-  3.011
LEU 114 |   12.982 +/-  2.337 |   -1.811 +/-  0.990 |  -23.803 +/-  0.569 |    1.609 +/-  0.307 |    0.437 +/-  0.074 |  -10.586 +/-  2.490
THR 115 |   11.768 +/-  2.013 |   -1.452 +/-  0.894 |  -25.489 +/-  3.975 |   -0.437 +/-  3.408 |    0.409 +/-  0.072 |  -15.201 +/-  2.161
ASP 116 |    9.940 +/-  2.336 |   -0.861 +/-  0.627 |   67.835 +/-  8.674 | -132.625 +/-  8.048 |    0.723 +/-  0.069 |  -54.987 +/-  2.085
GLU 117 |   14.098 +/-  2.497 |   -1.287 +/-  0.847 |   97.987 +/- 15.037 | -159.287 +/- 15.499 |    0.832 +/-  0.097 |  -47.658 +/-  2.430
GLU 118 |   13.585 +/-  2.236 |   -3.059 +/-  0.926 |  114.329 +/-  9.699 | -174.571 +/-  9.675 |    0.546 +/-  0.110 |  -49.169 +/-  2.117
VAL 119 |    9.792 +/-  2.170 |   -3.749 +/-  1.056 |  -18.340 +/-  0.436 |    1.778 +/-  0.203 |    0.033 +/-  0.023 |  -10.486 +/-  2.415
ASP 120 |   10.538 +/-  2.427 |   -2.653 +/-  0.635 |  103.157 +/-  7.822 | -165.923 +/-  7.477 |    0.530 +/-  0.094 |  -54.352 +/-  1.871
GLU 121 |   13.334 +/-  2.392 |   -1.394 +/-  1.296 |  112.551 +/- 11.985 | -175.453 +/- 11.177 |    0.649 +/-  0.097 |  -50.312 +/-  2.461
MET 122 |   12.203 +/-  2.417 |   -5.172 +/-  0.705 |   -4.919 +/-  1.387 |    5.137 +/-  1.259 |    0.335 +/-  0.060 |    7.584 +/-  2.508
ILE 123 |   13.583 +/-  2.630 |   -2.884 +/-  1.205 |   -6.420 +/-  0.257 |    4.268 +/-  0.170 |    0.259 +/-  0.042 |    8.805 +/-  2.793
ARG 124 |   19.080 +/-  3.786 |   -1.564 +/-  1.361 | -310.854 +/- 15.350 |  118.616 +/- 12.594 |    0.973 +/-  0.109 | -173.749 +/-  4.070
GLU 125 |   14.774 +/-  2.354 |   -1.221 +/-  1.067 |  138.448 +/-  9.209 | -200.260 +/-  8.890 |    0.803 +/-  0.103 |  -47.457 +/-  2.286
ALA 126 |    4.424 +/-  1.215 |   -1.846 +/-  0.436 |   -3.742 +/-  0.184 |    5.640 +/-  0.127 |    0.039 +/-  0.021 |    4.514 +/-  1.273
ASP 127 |   22.133 +/-  1.961 |    0.445 +/-  1.497 |  -17.275 +/-  3.953 | -148.274 +/-  2.867 |    0.006 +/-  0.004 | -142.964 +/-  2.461
ILE 128 |   14.418 +/-  2.644 |   -1.595 +/-  1.268 |   -6.853 +/-  0.320 |    4.472 +/-  0.207 |    0.446 +/-  0.085 |   10.888 +/-  2.173
ASP 129 |   40.803 +/-  2.947 |    1.396 +/-  1.662 |  -40.535 +/-  5.603 | -143.058 +/-  3.589 |    0.204 +/-  0.050 | -141.190 +/-  2.497
GLY 130 |    1.353 +/-  0.530 |   -0.479 +/-  0.193 |    4.891 +/-  0.117 |   -4.600 +/-  0.111 |    0.016 +/-  0.007 |    1.181 +/-  0.554
ASP 131 |   38.367 +/-  3.128 |    0.184 +/-  1.353 |  -45.001 +/-  5.251 | -136.510 +/-  2.657 |    0.249 +/-  0.023 | -142.711 +/-  2.766
GLY 132 |    1.369 +/-  0.483 |   -1.278 +/-  0.177 |    4.566 +/-  0.132 |   -4.357 +/-  0.110 |    0.000 +/-  0.000 |    0.300 +/-  0.530
GLN 133 |   20.419 +/-  2.483 |   -4.487 +/-  0.828 |  -71.752 +/-  1.729 |    0.370 +/-  1.338 |    0.432 +/-  0.041 |  -55.017 +/-  2.393
VAL 134 |   10.825 +/-  2.159 |   -3.386 +/-  0.890 |  -18.884 +/-  0.376 |    2.847 +/-  0.129 |    0.123 +/-  0.030 |   -8.474 +/-  2.117
ASN 135 |   18.031 +/-  2.340 |   -2.719 +/-  0.886 |  -79.919 +/-  2.298 |   -6.994 +/-  1.700 |    0.399 +/-  0.040 |  -71.201 +/-  2.144
TYR 136 |   14.088 +/-  3.117 |    0.184 +/-  0.810 |  -18.734 +/-  0.882 |   -5.672 +/-  0.905 |    1.159 +/-  0.096 |   -8.975 +/-  3.196
GLU 137 |   13.984 +/-  2.492 |   -1.818 +/-  0.824 |   91.203 +/-  7.820 | -152.530 +/-  8.319 |    0.818 +/-  0.075 |  -48.343 +/-  2.501
GLU 138 |   36.666 +/-  3.050 |   -1.871 +/-  1.762 |  -23.472 +/-  5.129 | -148.047 +/-  3.151 |    0.007 +/-  0.005 | -136.718 +/-  2.916
PHE 139 |   13.009 +/-  2.922 |   -2.654 +/-  0.976 |   -1.248 +/-  0.798 |    1.053 +/-  0.459 |    0.425 +/-  0.097 |   10.585 +/-  2.929
VAL 140 |   10.605 +/-  2.690 |   -1.826 +/-  0.970 |  -18.375 +/-  0.352 |    1.845 +/-  0.147 |    0.409 +/-  0.081 |   -7.343 +/-  2.730
GLN 141 |   20.063 +/-  2.568 |   -2.496 +/-  0.898 |  -69.357 +/-  2.886 |   -3.596 +/-  2.361 |    0.688 +/-  0.108 |  -54.698 +/-  2.496
MET 142 |   11.739 +/-  2.410 |   -5.345 +/-  0.924 |   -3.505 +/-  1.160 |    3.838 +/-  0.948 |    0.238 +/-  0.110 |    6.964 +/-  2.365
MET 143 |   11.529 +/-  2.000 |   -2.899 +/-  0.936 |   -3.505 +/-  0.948 |    3.290 +/-  0.875 |    0.697 +/-  0.133 |    9.112 +/-  2.191
THR 144 |   11.763 +/-  1.762 |   -0.762 +/-  0.881 |  -23.735 +/-  1.707 |   -1.713 +/-  1.667 |    0.524 +/-  0.094 |  -13.924 +/-  1.898
ALA 145 |    5.831 +/-  1.184 |   -0.432 +/-  0.554 |   29.700 +/-  1.844 |  -29.502 +/-  1.709 |    0.398 +/-  0.142 |    5.995 +/-  1.233
 CA 146 |   78.868 +/-  3.064 |    1.514 +/-  1.085 | -458.290 +/- 11.772 |  275.373 +/-  7.329 |    0.000 +/-  0.000 | -102.535 +/-  8.768
 CW 147 |   24.508 +/-  2.704 |    3.765 +/-  1.550 | -128.527 +/-  5.084 |    0.761 +/-  0.518 |    0.013 +/-  0.012 |  -99.479 +/-  2.837
 CA 148 |   75.274 +/-  3.395 |    1.266 +/-  0.808 | -451.226 +/- 10.689 |  282.581 +/-  6.547 |    0.000 +/-  0.000 |  -92.105 +/-  7.352
 CW 149 |   18.870 +/-  2.849 |    1.508 +/-  1.019 | -126.741 +/-  4.304 |    1.461 +/-  0.661 |    0.076 +/-  0.025 | -104.825 +/-  2.000
 CA 150 |   70.006 +/-  3.385 |   -0.791 +/-  0.168 | -410.974 +/-  9.047 |  261.703 +/-  7.634 |    0.000 +/-  0.000 |  -80.056 +/-  6.058
 CW 151 |   22.477 +/-  2.163 |    2.754 +/-  1.440 | -139.207 +/-  3.140 |   -1.815 +/-  0.705 |    0.087 +/-  0.023 | -115.703 +/-  1.947
 CA 152 |   84.675 +/-  2.809 |   -0.765 +/-  0.183 | -508.224 +/-  9.413 |  336.250 +/-  5.946 |    0.000 +/-  0.000 |  -88.063 +/-  6.234
 CW 153 |   28.830 +/-  2.106 |    3.538 +/-  1.487 | -146.243 +/-  3.581 |   -0.900 +/-  0.598 |    0.001 +/-  0.003 | -114.774 +/-  1.864

Backbone Energy Decomposition:
Residue |       Internal      |    van der Waals    |    Electrostatic    |   Polar Solvation   |   Non-Polar Solv.   |       TOTAL
-------------------------------------------------------------------------------------------------------------------------------------------
GLN   1 |    4.574 +/-  1.275 |    0.087 +/-  0.942 | -166.863 +/- 14.762 |   87.741 +/- 15.241 |    0.453 +/-  0.162 |  -74.009 +/-  2.998
LEU   2 |    3.975 +/-  0.995 |   -0.701 +/-  0.631 |   -2.411 +/-  1.776 |   -3.131 +/-  1.504 |    0.067 +/-  0.030 |   -2.200 +/-  1.476
THR   3 |    4.441 +/-  1.012 |   -0.613 +/-  0.787 |  -13.472 +/-  2.180 |   -3.373 +/-  1.574 |    0.063 +/-  0.025 |  -12.953 +/-  1.365
GLU   4 |    4.133 +/-  1.178 |   -0.709 +/-  0.805 |   14.339 +/-  2.139 |  -26.962 +/-  1.770 |    0.051 +/-  0.027 |   -9.148 +/-  1.369
GLU   5 |    3.906 +/-  0.960 |   -0.821 +/-  0.770 |   21.174 +/-  2.361 |  -31.303 +/-  2.011 |    0.047 +/-  0.028 |   -6.998 +/-  1.276
GLN   6 |    3.874 +/-  0.990 |   -1.435 +/-  0.779 |   -2.136 +/-  1.454 |   -5.912 +/-  1.054 |    0.012 +/-  0.010 |   -5.599 +/-  1.357
ILE   7 |    4.277 +/-  1.294 |   -0.532 +/-  0.938 |   -9.222 +/-  1.116 |   -3.189 +/-  0.667 |    0.000 +/-  0.000 |   -8.666 +/-  1.481
ALA   8 |    3.889 +/-  1.153 |   -1.346 +/-  0.651 |   -6.542 +/-  1.571 |   -5.539 +/-  1.161 |    0.047 +/-  0.023 |   -9.490 +/-  1.206
GLU   9 |    4.146 +/-  1.049 |   -1.406 +/-  0.606 |   17.795 +/-  1.735 |  -28.674 +/-  1.250 |    0.037 +/-  0.016 |   -8.102 +/-  1.387
PHE  10 |    4.207 +/-  1.242 |   -1.757 +/-  0.764 |   -1.729 +/-  1.114 |   -2.467 +/-  0.776 |    0.003 +/-  0.004 |   -1.743 +/-  1.378
LYS  11 |    3.933 +/-  1.234 |   -1.092 +/-  1.053 |  -47.657 +/-  2.173 |   33.200 +/-  1.424 |    0.008 +/-  0.011 |  -11.608 +/-  1.769
GLU  12 |    3.923 +/-  1.166 |   -1.096 +/-  0.861 |    9.729 +/-  2.030 |  -26.855 +/-  1.465 |    0.033 +/-  0.020 |  -14.267 +/-  1.364
ALA  13 |    3.542 +/-  1.055 |   -1.328 +/-  0.689 |   -2.415 +/-  1.324 |   -5.775 +/-  0.725 |    0.054 +/-  0.028 |   -5.922 +/-  1.217
PHE  14 |    4.052 +/-  1.304 |   -1.244 +/-  0.880 |   -7.397 +/-  1.045 |   -3.350 +/-  0.701 |    0.014 +/-  0.010 |   -7.925 +/-  1.440
SER  15 |    4.795 +/-  1.164 |   -0.412 +/-  0.669 |   -3.828 +/-  1.474 |   -6.573 +/-  1.248 |    0.205 +/-  0.045 |   -5.814 +/-  1.294
LEU  16 |    4.355 +/-  1.063 |   -0.595 +/-  0.727 |   -4.569 +/-  1.544 |   -4.006 +/-  1.320 |    0.081 +/-  0.040 |   -4.736 +/-  1.277
PHE  17 |    4.240 +/-  1.092 |   -1.077 +/-  0.773 |   -9.937 +/-  1.123 |   -2.337 +/-  0.808 |    0.004 +/-  0.006 |   -9.108 +/-  1.404
ASP  18 |    5.233 +/-  1.184 |   -1.112 +/-  0.659 |   28.273 +/-  2.988 |  -32.512 +/-  2.494 |    0.095 +/-  0.028 |   -0.023 +/-  1.432
LYS  19 |    3.928 +/-  1.373 |   -0.123 +/-  0.889 |  -38.678 +/-  2.558 |   29.038 +/-  1.909 |    0.224 +/-  0.043 |   -5.611 +/-  1.810
ASP  20 |    4.630 +/-  1.069 |    0.633 +/-  0.772 |    8.247 +/-  1.200 |  -25.923 +/-  0.946 |    0.320 +/-  0.020 |  -12.093 +/-  1.362
GLY  21 |    4.045 +/-  1.264 |    0.326 +/-  0.625 |  -18.818 +/-  1.291 |    2.099 +/-  0.714 |    0.547 +/-  0.033 |  -11.800 +/-  1.478
ASP  22 |    5.127 +/-  1.113 |    0.278 +/-  0.713 |   14.423 +/-  1.309 |  -27.793 +/-  0.972 |    0.261 +/-  0.026 |   -7.703 +/-  1.456
GLY  23 |    3.980 +/-  1.144 |   -0.310 +/-  0.770 |  -15.738 +/-  1.207 |    1.364 +/-  0.897 |    0.430 +/-  0.070 |  -10.273 +/-  1.518
THR  24 |   16.906 +/-  2.021 |    2.751 +/-  1.294 | -103.551 +/-  3.014 |   -2.594 +/-  0.608 |    0.011 +/-  0.010 |  -86.477 +/-  2.478
ILE  25 |    6.486 +/-  1.368 |   -0.462 +/-  1.059 |    3.994 +/-  0.978 |   -4.922 +/-  0.778 |    0.062 +/-  0.035 |    5.157 +/-  1.718
THR  26 |    4.943 +/-  1.052 |   -0.322 +/-  1.029 |   -7.922 +/-  1.477 |   -5.627 +/-  0.781 |    0.040 +/-  0.015 |   -8.888 +/-  1.614
THR  27 |    4.867 +/-  1.080 |   -1.218 +/-  0.642 |   -2.102 +/-  1.752 |   -5.076 +/-  1.110 |    0.024 +/-  0.009 |   -3.505 +/-  1.459
LYS  28 |    3.791 +/-  1.155 |   -1.066 +/-  0.686 |  -28.539 +/-  2.066 |   18.401 +/-  1.827 |    0.058 +/-  0.039 |   -7.355 +/-  1.626
GLU  29 |    4.035 +/-  1.087 |   -2.044 +/-  0.628 |    4.039 +/-  1.821 |  -18.546 +/-  1.429 |    0.030 +/-  0.020 |  -12.487 +/-  1.517
LEU  30 |    4.290 +/-  1.145 |   -1.480 +/-  0.880 |   -6.610 +/-  1.230 |   -2.835 +/-  0.514 |    0.000 +/-  0.000 |   -6.635 +/-  1.407
GLY  31 |    3.789 +/-  1.035 |   -2.175 +/-  0.865 |  -15.209 +/-  1.581 |    1.066 +/-  1.054 |    0.054 +/-  0.051 |  -12.474 +/-  1.545
THR  32 |    4.819 +/-  1.037 |   -0.625 +/-  0.793 |  -12.044 +/-  2.735 |   -1.493 +/-  1.155 |    0.009 +/-  0.014 |   -9.333 +/-  2.227
VAL  33 |    4.774 +/-  1.265 |   -1.091 +/-  0.996 |  -10.091 +/-  1.192 |   -1.661 +/-  0.524 |    0.009 +/-  0.007 |   -8.059 +/-  1.611
MET  34 |    4.303 +/-  1.042 |   -1.789 +/-  0.839 |   -2.978 +/-  1.368 |   -3.176 +/-  0.661 |    0.000 +/-  0.002 |   -3.640 +/-  1.276
ARG  35 |    4.095 +/-  1.355 |   -1.648 +/-  0.699 |  -36.006 +/-  1.996 |   24.293 +/-  1.573 |    0.021 +/-  0.016 |   -9.246 +/-  1.650
SER  36 |    4.835 +/-  1.121 |   -1.544 +/-  0.655 |   -9.144 +/-  1.359 |   -5.198 +/-  0.952 |    0.032 +/-  0.015 |  -11.019 +/-  1.403
LEU  37 |    4.412 +/-  1.409 |   -0.143 +/-  0.791 |   -7.689 +/-  2.843 |   -1.518 +/-  1.950 |    0.065 +/-  0.048 |   -4.873 +/-  1.748
GLY  38 |    4.414 +/-  1.162 |   -1.337 +/-  0.610 |  -13.556 +/-  1.635 |    0.300 +/-  1.161 |    0.253 +/-  0.052 |   -9.925 +/-  1.418
GLN  39 |    3.924 +/-  1.210 |   -0.423 +/-  0.758 |   -2.463 +/-  1.893 |   -4.799 +/-  1.405 |    0.047 +/-  0.033 |   -3.713 +/-  1.502
ASN  40 |    5.698 +/-  1.316 |    0.033 +/-  0.627 |    4.211 +/-  1.686 |   -4.803 +/-  1.279 |    0.220 +/-  0.042 |    5.360 +/-  1.462
PRO  41 |    6.036 +/-  1.191 |   -1.106 +/-  0.585 |    9.335 +/-  3.153 |  -20.004 +/-  2.621 |    0.106 +/-  0.047 |   -5.633 +/-  1.454
THR  42 |    4.509 +/-  1.073 |   -0.502 +/-  0.798 |   -9.062 +/-  2.180 |   -6.011 +/-  1.415 |    0.062 +/-  0.020 |  -11.004 +/-  1.377
GLU  43 |    3.963 +/-  1.045 |   -0.774 +/-  0.756 |   10.196 +/-  1.947 |  -20.997 +/-  1.556 |    0.051 +/-  0.034 |   -7.562 +/-  1.190
ALA  44 |    3.719 +/-  1.141 |   -1.106 +/-  0.609 |    1.047 +/-  1.627 |  -10.677 +/-  1.489 |    0.092 +/-  0.040 |   -6.925 +/-  1.553
GLU  45 |    4.040 +/-  1.072 |   -1.094 +/-  0.777 |   13.831 +/-  1.651 |  -23.127 +/-  1.475 |    0.033 +/-  0.023 |   -6.318 +/-  1.241
LEU  46 |    4.102 +/-  0.988 |   -1.900 +/-  0.683 |   -5.486 +/-  1.230 |   -4.204 +/-  0.655 |    0.000 +/-  0.000 |   -7.488 +/-  1.121
GLN  47 |    4.167 +/-  1.263 |   -1.101 +/-  0.859 |   -8.575 +/-  2.325 |   -5.525 +/-  1.129 |    0.032 +/-  0.030 |  -11.002 +/-  1.853
ASP  48 |    4.378 +/-  1.074 |   -1.371 +/-  0.619 |   16.566 +/-  2.209 |  -26.494 +/-  1.385 |    0.038 +/-  0.022 |   -6.882 +/-  1.479
MET  49 |    3.941 +/-  1.230 |   -0.789 +/-  0.953 |   -5.543 +/-  1.037 |   -4.243 +/-  0.561 |    0.026 +/-  0.013 |   -6.608 +/-  1.571
ILE  50 |    4.687 +/-  1.121 |   -2.076 +/-  0.769 |   -6.024 +/-  1.168 |   -5.034 +/-  0.653 |    0.000 +/-  0.000 |   -8.447 +/-  1.385
ASN  51 |    4.493 +/-  1.025 |   -1.584 +/-  0.604 |   -6.121 +/-  1.402 |   -4.844 +/-  0.983 |    0.083 +/-  0.034 |   -7.973 +/-  1.358
GLU  52 |    3.976 +/-  1.155 |   -0.976 +/-  0.772 |   13.909 +/-  2.708 |  -24.138 +/-  2.111 |    0.084 +/-  0.046 |   -7.145 +/-  1.731
VAL  53 |    4.844 +/-  1.252 |   -0.937 +/-  0.875 |  -10.359 +/-  1.190 |   -2.650 +/-  0.659 |    0.001 +/-  0.004 |   -9.101 +/-  1.467
ASP  54 |    5.556 +/-  1.381 |   -1.617 +/-  0.703 |   18.426 +/-  2.025 |  -29.501 +/-  1.830 |    0.044 +/-  0.020 |   -7.092 +/-  1.581
ALA  55 |    3.697 +/-  1.086 |    0.208 +/-  0.734 |   -3.557 +/-  1.180 |   -4.693 +/-  1.020 |    0.266 +/-  0.049 |   -4.080 +/-  1.675
ASP  56 |    4.461 +/-  1.055 |    0.709 +/-  0.730 |   13.420 +/-  0.990 |  -25.873 +/-  0.799 |    0.267 +/-  0.020 |   -7.015 +/-  1.327
GLY  57 |    4.014 +/-  1.054 |    0.030 +/-  0.511 |  -13.424 +/-  1.372 |    0.198 +/-  1.006 |    0.620 +/-  0.036 |   -8.561 +/-  1.371
ASN  58 |    5.272 +/-  1.152 |    1.573 +/-  0.920 |  -10.170 +/-  1.182 |   -0.925 +/-  0.689 |    0.281 +/-  0.023 |   -3.969 +/-  1.291
GLY  59 |    4.047 +/-  1.084 |   -0.997 +/-  0.901 |  -16.800 +/-  1.064 |    4.395 +/-  0.869 |    0.134 +/-  0.033 |   -9.220 +/-  1.376
THR  60 |   14.660 +/-  2.062 |   -0.141 +/-  0.925 |  -94.848 +/-  2.936 |   -2.487 +/-  0.566 |    0.000 +/-  0.000 |  -82.815 +/-  2.290
ILE  61 |    5.289 +/-  1.214 |   -1.223 +/-  0.711 |    3.184 +/-  1.374 |   -5.496 +/-  0.973 |    0.042 +/-  0.039 |    1.796 +/-  1.632
ASP  62 |    5.328 +/-  1.507 |   -0.207 +/-  1.273 |   11.813 +/-  2.617 |  -25.370 +/-  0.801 |    0.014 +/-  0.012 |   -8.422 +/-  1.797
PHE  63 |    5.925 +/-  1.238 |   -0.735 +/-  1.050 |    0.357 +/-  2.131 |   -2.738 +/-  1.205 |    0.014 +/-  0.018 |    2.823 +/-  1.162
PRO  64 |    6.232 +/-  1.168 |   -1.182 +/-  0.860 |    7.620 +/-  2.042 |  -21.844 +/-  1.160 |    0.031 +/-  0.019 |   -9.143 +/-  1.492
GLU  65 |    4.061 +/-  1.076 |   -1.867 +/-  0.685 |    7.648 +/-  1.318 |  -19.455 +/-  0.956 |    0.003 +/-  0.004 |   -9.610 +/-  1.237
PHE  66 |    4.083 +/-  1.144 |   -2.131 +/-  0.801 |   -7.914 +/-  0.831 |   -1.421 +/-  0.468 |    0.000 +/-  0.002 |   -7.382 +/-  1.311
LEU  67 |    4.123 +/-  1.045 |   -1.680 +/-  0.660 |   -7.701 +/-  1.006 |   -3.160 +/-  0.527 |    0.012 +/-  0.009 |   -8.406 +/-  1.146
THR  68 |    4.646 +/-  1.070 |   -0.867 +/-  0.743 |  -14.727 +/-  1.176 |    0.386 +/-  0.788 |    0.037 +/-  0.015 |  -10.526 +/-  1.215
MET  69 |    3.900 +/-  1.209 |   -1.298 +/-  0.802 |   -9.856 +/-  1.183 |   -0.182 +/-  0.791 |    0.007 +/-  0.013 |   -7.428 +/-  1.491
MET  70 |    3.951 +/-  1.145 |   -1.151 +/-  0.812 |   -9.917 +/-  1.520 |   -2.765 +/-  0.819 |    0.019 +/-  0.014 |   -9.863 +/-  1.342
ALA  71 |    3.898 +/-  1.125 |   -1.645 +/-  0.594 |    5.412 +/-  1.644 |   -6.986 +/-  1.422 |    0.083 +/-  0.035 |    0.762 +/-  1.212
ARG  72 |    3.714 +/-  0.986 |   -0.634 +/-  0.695 |  -28.318 +/-  1.926 |   24.045 +/-  1.871 |    0.134 +/-  0.056 |   -1.059 +/-  1.463
LYS  73 |    4.099 +/-  1.250 |   -0.198 +/-  0.741 |  -38.555 +/-  2.527 |   22.958 +/-  2.079 |    0.190 +/-  0.047 |  -11.507 +/-  1.526
MET  74 |    4.346 +/-  1.275 |   -0.644 +/-  0.829 |    0.150 +/-  1.770 |   -8.055 +/-  1.069 |    0.073 +/-  0.025 |   -4.129 +/-  1.447
LYS  75 |    4.424 +/-  1.289 |   -0.061 +/-  0.602 |  -35.964 +/-  2.494 |   22.482 +/-  2.339 |    0.247 +/-  0.049 |   -8.872 +/-  1.606
ASP  76 |    4.977 +/-  1.422 |    0.595 +/-  0.714 |   18.382 +/-  2.468 |  -33.660 +/-  1.961 |    0.226 +/-  0.066 |   -9.480 +/-  1.500
THR  77 |    4.695 +/-  1.064 |   -0.301 +/-  0.639 |  -10.310 +/-  1.464 |   -2.452 +/-  1.052 |    0.057 +/-  0.051 |   -8.311 +/-  1.336
ASP  78 |    5.182 +/-  1.173 |   -0.275 +/-  0.841 |   18.134 +/-  5.812 |  -28.659 +/-  3.884 |    0.062 +/-  0.056 |   -5.556 +/-  2.217
SER  79 |    3.908 +/-  0.880 |   -1.218 +/-  0.851 |   -6.467 +/-  2.088 |   -5.859 +/-  1.094 |    0.024 +/-  0.022 |   -9.613 +/-  1.503
GLU  80 |    4.324 +/-  1.064 |   -1.293 +/-  1.047 |   14.197 +/-  2.151 |  -27.723 +/-  1.624 |    0.007 +/-  0.010 |  -10.488 +/-  1.722
GLU  81 |    4.208 +/-  1.097 |   -1.220 +/-  0.783 |   17.526 +/-  2.024 |  -30.563 +/-  1.570 |    0.028 +/-  0.017 |  -10.020 +/-  1.404
GLU  82 |    4.114 +/-  1.203 |   -1.449 +/-  0.664 |   20.211 +/-  1.560 |  -29.716 +/-  1.146 |    0.025 +/-  0.020 |   -6.816 +/-  1.408
ILE  83 |    4.362 +/-  0.992 |   -0.978 +/-  0.733 |    0.666 +/-  1.665 |   -4.680 +/-  0.957 |    0.004 +/-  0.007 |   -0.628 +/-  1.406
ARG  84 |    3.528 +/-  1.059 |   -1.214 +/-  0.692 |  -55.021 +/-  2.887 |   40.513 +/-  2.232 |    0.052 +/-  0.025 |  -12.141 +/-  1.320
GLU  85 |    3.910 +/-  1.295 |   -0.942 +/-  0.784 |    8.717 +/-  1.593 |  -26.772 +/-  1.224 |    0.015 +/-  0.017 |  -15.072 +/-  1.402
ALA  86 |    3.541 +/-  1.085 |   -1.340 +/-  0.632 |   -2.163 +/-  1.130 |   -6.066 +/-  0.737 |    0.119 +/-  0.043 |   -5.908 +/-  1.194
PHE  87 |    4.232 +/-  1.200 |   -1.117 +/-  0.664 |    1.974 +/-  1.078 |   -4.760 +/-  0.790 |    0.070 +/-  0.026 |    0.399 +/-  1.414
ARG  88 |    3.958 +/-  1.208 |   -0.837 +/-  0.794 |  -46.635 +/-  1.764 |   37.573 +/-  1.443 |    0.066 +/-  0.027 |   -5.875 +/-  1.455
VAL  89 |    4.841 +/-  1.307 |    0.185 +/-  0.694 |  -15.035 +/-  1.840 |   -3.026 +/-  1.168 |    0.133 +/-  0.024 |  -12.901 +/-  1.598
PHE  90 |    4.013 +/-  1.396 |   -1.340 +/-  0.548 |   -2.928 +/-  0.801 |   -8.495 +/-  0.654 |    0.044 +/-  0.016 |   -8.706 +/-  1.508
ASP  91 |    4.930 +/-  1.182 |   -1.253 +/-  0.578 |   26.791 +/-  1.261 |  -30.092 +/-  1.203 |    0.105 +/-  0.034 |    0.480 +/-  1.332
LYS  92 |    3.683 +/-  1.007 |    0.637 +/-  0.863 |  -43.192 +/-  1.599 |   26.190 +/-  1.366 |    0.198 +/-  0.044 |  -12.484 +/-  1.827
ASP  93 |    4.892 +/-  1.046 |   -0.241 +/-  0.675 |    8.861 +/-  0.957 |  -26.018 +/-  0.752 |    0.287 +/-  0.031 |  -12.219 +/-  1.349
GLY  94 |    4.331 +/-  1.291 |   -0.017 +/-  0.643 |  -15.689 +/-  1.250 |   -0.034 +/-  0.513 |    0.565 +/-  0.038 |  -10.843 +/-  1.571
ASN  95 |    5.179 +/-  1.311 |    0.461 +/-  0.820 |   -9.707 +/-  1.139 |   -2.945 +/-  0.767 |    0.232 +/-  0.025 |   -6.780 +/-  1.398
GLY  96 |    4.151 +/-  1.300 |   -2.243 +/-  0.665 |  -12.748 +/-  1.145 |   -0.670 +/-  0.868 |    0.067 +/-  0.025 |  -11.443 +/-  1.649
TYR  97 |   12.034 +/-  1.918 |    0.786 +/-  1.099 |  -96.116 +/-  2.633 |   -3.294 +/-  0.423 |    0.005 +/-  0.004 |  -86.585 +/-  1.930
ILE  98 |    4.628 +/-  1.127 |   -0.619 +/-  1.257 |   -6.638 +/-  1.892 |    0.996 +/-  0.711 |    0.005 +/-  0.008 |   -1.628 +/-  1.693
SER  99 |    4.878 +/-  1.119 |   -1.053 +/-  0.821 |   -9.014 +/-  1.509 |   -3.438 +/-  0.954 |    0.001 +/-  0.003 |   -8.626 +/-  1.574
ALA 100 |    4.119 +/-  1.362 |   -0.888 +/-  0.871 |   -2.659 +/-  1.178 |   -5.674 +/-  0.916 |    0.015 +/-  0.013 |   -5.086 +/-  1.379
ALA 101 |    3.933 +/-  1.225 |   -1.228 +/-  0.599 |   -3.125 +/-  0.945 |   -6.212 +/-  0.713 |    0.117 +/-  0.040 |   -6.515 +/-  1.327
GLU 102 |    4.029 +/-  1.128 |   -1.040 +/-  0.736 |    9.181 +/-  1.884 |  -18.982 +/-  1.362 |    0.015 +/-  0.009 |   -6.796 +/-  1.350
LEU 103 |    4.012 +/-  1.209 |   -1.536 +/-  0.795 |    0.676 +/-  1.276 |   -3.959 +/-  0.600 |    0.000 +/-  0.000 |   -0.807 +/-  1.241
ARG 104 |    3.962 +/-  1.417 |   -1.092 +/-  0.834 |  -39.770 +/-  2.064 |   26.868 +/-  1.202 |    0.005 +/-  0.004 |  -10.027 +/-  1.598
HIE 105 |    3.999 +/-  1.137 |   -1.789 +/-  0.694 |  -19.118 +/-  1.018 |    2.572 +/-  1.007 |    0.033 +/-  0.012 |  -14.304 +/-  1.406
VAL 106 |    4.336 +/-  1.048 |   -1.150 +/-  0.848 |  -13.051 +/-  1.131 |   -1.597 +/-  0.658 |    0.001 +/-  0.002 |  -11.461 +/-  1.239
MET 107 |    4.325 +/-  1.109 |   -1.779 +/-  0.771 |   -8.808 +/-  1.297 |   -4.672 +/-  0.686 |    0.000 +/-  0.001 |  -10.933 +/-  1.452
THR 108 |    4.558 +/-  1.101 |   -0.684 +/-  0.708 |  -10.577 +/-  1.457 |   -3.523 +/-  1.006 |    0.098 +/-  0.026 |  -10.128 +/-  1.471
ASN 109 |    4.247 +/-  1.376 |   -1.311 +/-  0.634 |   -5.049 +/-  1.323 |   -1.432 +/-  1.322 |    0.102 +/-  0.042 |   -3.444 +/-  1.472
LEU 110 |    3.999 +/-  1.168 |   -0.659 +/-  0.721 |   -4.685 +/-  1.471 |   -5.171 +/-  1.292 |    0.156 +/-  0.050 |   -6.360 +/-  1.325
GLY 111 |    4.213 +/-  1.214 |   -0.434 +/-  0.732 |  -17.509 +/-  1.707 |    1.060 +/-  1.292 |    0.452 +/-  0.051 |  -12.218 +/-  1.298
GLU 112 |    4.010 +/-  1.129 |   -0.247 +/-  0.705 |   17.955 +/-  1.521 |  -21.660 +/-  1.381 |    0.063 +/-  0.027 |    0.121 +/-  1.447
LYS 113 |    3.568 +/-  0.958 |   -0.685 +/-  0.637 |  -21.839 +/-  2.018 |   16.715 +/-  2.015 |    0.113 +/-  0.034 |   -2.128 +/-  1.588
LEU 114 |    4.250 +/-  1.168 |   -0.250 +/-  0.788 |   -8.508 +/-  2.548 |   -5.071 +/-  1.971 |    0.150 +/-  0.068 |   -9.429 +/-  1.856
THR 115 |    4.900 +/-  1.383 |   -0.233 +/-  0.899 |   -9.475 +/-  2.143 |   -6.533 +/-  1.640 |    0.058 +/-  0.021 |  -11.283 +/-  1.851
ASP 116 |    4.915 +/-  1.408 |   -1.092 +/-  0.667 |   21.703 +/-  2.030 |  -33.393 +/-  1.713 |    0.052 +/-  0.030 |   -7.814 +/-  1.575
GLU 117 |    4.197 +/-  1.111 |   -1.099 +/-  0.614 |   20.058 +/-  2.255 |  -33.486 +/-  1.821 |    0.057 +/-  0.032 |  -10.274 +/-  1.347
GLU 118 |    4.009 +/-  1.043 |   -1.540 +/-  0.680 |   23.239 +/-  1.744 |  -32.304 +/-  1.462 |    0.014 +/-  0.012 |   -6.582 +/-  1.302
VAL 119 |    4.210 +/-  1.050 |   -1.013 +/-  0.831 |  -10.556 +/-  1.384 |   -5.226 +/-  0.830 |    0.000 +/-  0.000 |  -12.585 +/-  1.528
ASP 120 |    4.794 +/-  1.172 |   -1.374 +/-  0.724 |   18.495 +/-  1.228 |  -32.926 +/-  1.253 |    0.023 +/-  0.017 |  -10.987 +/-  1.327
GLU 121 |    4.047 +/-  1.069 |   -1.527 +/-  0.657 |   23.090 +/-  1.575 |  -33.227 +/-  1.496 |    0.021 +/-  0.017 |   -7.596 +/-  1.209
MET 122 |    4.285 +/-  1.173 |   -1.546 +/-  0.805 |   -1.963 +/-  1.021 |   -7.429 +/-  0.677 |    0.030 +/-  0.021 |   -6.625 +/-  1.442
ILE 123 |    4.373 +/-  1.178 |   -1.135 +/-  0.775 |    3.697 +/-  1.187 |   -7.454 +/-  0.684 |    0.000 +/-  0.000 |   -0.519 +/-  1.400
ARG 124 |    4.245 +/-  1.088 |   -0.484 +/-  0.681 |  -56.060 +/-  2.086 |   40.593 +/-  1.620 |    0.137 +/-  0.036 |  -11.569 +/-  1.406
GLU 125 |    4.632 +/-  1.161 |   -0.072 +/-  0.721 |   20.326 +/-  1.489 |  -36.680 +/-  1.162 |    0.197 +/-  0.034 |  -11.596 +/-  1.446
ALA 126 |    4.601 +/-  1.181 |   -0.649 +/-  0.483 |   -1.813 +/-  0.897 |   -7.956 +/-  0.999 |    0.202 +/-  0.032 |   -5.615 +/-  1.274
ASP 127 |    5.373 +/-  1.177 |   -0.752 +/-  0.599 |   32.458 +/-  1.436 |  -41.074 +/-  1.396 |    0.184 +/-  0.031 |   -3.811 +/-  1.276
ILE 128 |    4.424 +/-  1.238 |    0.934 +/-  0.933 |   -5.938 +/-  1.051 |   -7.973 +/-  1.062 |    0.195 +/-  0.031 |   -8.358 +/-  1.598
ASP 129 |    5.367 +/-  1.198 |   -0.531 +/-  0.563 |   21.774 +/-  1.064 |  -35.070 +/-  0.893 |    0.274 +/-  0.023 |   -8.186 +/-  1.301
GLY 130 |    4.009 +/-  1.350 |   -0.642 +/-  0.823 |  -20.848 +/-  1.053 |    3.797 +/-  0.806 |    0.306 +/-  0.045 |  -13.378 +/-  1.536
ASP 131 |    4.931 +/-  1.236 |   -0.207 +/-  0.764 |   18.183 +/-  1.387 |  -30.019 +/-  1.206 |    0.144 +/-  0.035 |   -6.968 +/-  1.340
GLY 132 |    3.960 +/-  1.070 |   -2.313 +/-  0.649 |  -21.928 +/-  1.332 |    8.311 +/-  0.816 |    0.000 +/-  0.001 |  -11.969 +/-  1.223
GLN 133 |   12.670 +/-  1.680 |    2.327 +/-  1.262 |  -96.639 +/-  2.729 |   -6.355 +/-  0.741 |    0.006 +/-  0.005 |  -87.992 +/-  2.160
VAL 134 |    6.044 +/-  1.260 |   -0.658 +/-  0.755 |    0.334 +/-  1.292 |   -1.692 +/-  0.816 |    0.019 +/-  0.011 |    4.048 +/-  1.553
ASN 135 |    4.658 +/-  1.228 |   -0.334 +/-  0.940 |   -2.367 +/-  1.106 |   -6.958 +/-  0.852 |    0.062 +/-  0.027 |   -4.940 +/-  1.433
TYR 136 |    3.991 +/-  1.112 |   -0.867 +/-  0.743 |   -4.020 +/-  1.505 |   -8.418 +/-  1.040 |    0.072 +/-  0.021 |   -9.242 +/-  1.325
GLU 137 |    4.152 +/-  1.249 |   -1.395 +/-  0.770 |   13.569 +/-  1.579 |  -26.550 +/-  1.259 |    0.039 +/-  0.024 |  -10.185 +/-  1.437
GLU 138 |    4.039 +/-  1.200 |   -1.676 +/-  0.880 |   16.226 +/-  1.395 |  -27.671 +/-  0.934 |    0.002 +/-  0.003 |   -9.079 +/-  1.419
PHE 139 |    4.029 +/-  1.109 |   -1.849 +/-  0.718 |   -3.409 +/-  1.331 |   -6.402 +/-  0.883 |    0.013 +/-  0.021 |   -7.618 +/-  1.362
VAL 140 |    4.423 +/-  0.922 |   -0.391 +/-  0.887 |  -10.390 +/-  2.051 |   -4.237 +/-  1.025 |    0.016 +/-  0.024 |  -10.578 +/-  1.709
GLN 141 |    4.340 +/-  1.134 |   -1.253 +/-  0.838 |   -3.527 +/-  2.254 |   -7.343 +/-  1.432 |    0.053 +/-  0.051 |   -7.730 +/-  1.366
MET 142 |    4.439 +/-  1.183 |   -0.968 +/-  0.797 |   -0.903 +/-  1.930 |   -9.817 +/-  1.651 |    0.118 +/-  0.078 |   -7.131 +/-  1.434
MET 143 |    4.291 +/-  1.256 |   -0.087 +/-  0.766 |   -4.144 +/-  2.308 |   -8.047 +/-  1.914 |    0.233 +/-  0.055 |   -7.755 +/-  1.463
THR 144 |    6.107 +/-  1.259 |    0.704 +/-  0.762 |   -1.653 +/-  4.868 |   -8.652 +/-  3.914 |    0.219 +/-  0.061 |   -3.275 +/-  1.651
ALA 145 |    5.444 +/-  1.649 |   -0.155 +/-  0.647 |  118.249 +/- 11.662 | -184.111 +/- 11.140 |    0.656 +/-  0.126 |  -59.917 +/-  1.769
 CA 146 |    0.000 +/-  0.000 |    0.000 +/-  0.000 |    0.000 +/-  0.000 |    0.000 +/-  0.000 |    0.000 +/-  0.000 |    0.000 +/-  0.000
 CW 147 |    0.000 +/-  0.000 |    0.000 +/-  0.000 |    0.000 +/-  0.000 |    0.000 +/-  0.000 |    0.000 +/-  0.000 |    0.000 +/-  0.000
 CA 148 |    0.000 +/-  0.000 |    0.000 +/-  0.000 |    0.000 +/-  0.000 |    0.000 +/-  0.000 |    0.000 +/-  0.000 |    0.000 +/-  0.000
 CW 149 |    0.000 +/-  0.000 |    0.000 +/-  0.000 |    0.000 +/-  0.000 |    0.000 +/-  0.000 |    0.000 +/-  0.000 |    0.000 +/-  0.000
 CA 150 |    0.000 +/-  0.000 |    0.000 +/-  0.000 |    0.000 +/-  0.000 |    0.000 +/-  0.000 |    0.000 +/-  0.000 |    0.000 +/-  0.000
 CW 151 |    0.000 +/-  0.000 |    0.000 +/-  0.000 |    0.000 +/-  0.000 |    0.000 +/-  0.000 |    0.000 +/-  0.000 |    0.000 +/-  0.000
 CA 152 |    0.000 +/-  0.000 |    0.000 +/-  0.000 |    0.000 +/-  0.000 |    0.000 +/-  0.000 |    0.000 +/-  0.000 |    0.000 +/-  0.000
 CW 153 |    0.000 +/-  0.000 |    0.000 +/-  0.000 |    0.000 +/-  0.000 |    0.000 +/-  0.000 |    0.000 +/-  0.000 |    0.000 +/-  0.000

Ligand:
Total Energy Decomposition:
Residue |       Internal      |    van der Waals    |    Electrostatic    |   Polar Solvation   |   Non-Polar Solv.   |       TOTAL
-------------------------------------------------------------------------------------------------------------------------------------------
LEU   1 |   18.715 +/-  2.794 |    0.406 +/-  1.362 |    2.912 +/-  2.571 |  -92.818 +/-  2.080 |    1.445 +/-  0.048 |  -69.340 +/-  3.100
VAL   2 |   15.912 +/-  2.599 |   -0.633 +/-  1.304 |  -15.086 +/-  1.711 |   -5.893 +/-  0.676 |    0.680 +/-  0.047 |   -5.020 +/-  2.670
LYS   3 |   18.002 +/-  3.294 |   -1.509 +/-  1.093 |   53.890 +/-  3.679 |  -88.359 +/-  3.567 |    1.158 +/-  0.075 |  -16.819 +/-  3.539
ALA   4 |    7.379 +/-  2.130 |   -1.758 +/-  0.755 |   -2.873 +/-  1.088 |   -6.739 +/-  0.754 |    0.477 +/-  0.035 |   -3.514 +/-  2.367
VAL   5 |   14.888 +/-  2.561 |   -1.214 +/-  1.226 |  -23.145 +/-  1.039 |   -6.088 +/-  0.610 |    0.655 +/-  0.043 |  -14.904 +/-  2.600
PHE   6 |   16.712 +/-  3.219 |    0.143 +/-  1.324 |   -6.843 +/-  1.280 |   -7.066 +/-  0.542 |    1.011 +/-  0.056 |    3.956 +/-  3.302
PHE   7 |   17.905 +/-  3.465 |    0.622 +/-  1.147 |   -3.948 +/-  1.121 |   -8.155 +/-  0.701 |    1.216 +/-  0.086 |    7.640 +/-  3.423
ALA   8 |    7.716 +/-  2.054 |   -1.276 +/-  0.880 |   -3.507 +/-  0.847 |   -4.253 +/-  0.440 |    0.406 +/-  0.039 |   -0.914 +/-  2.153
SER   9 |   11.346 +/-  2.127 |   -0.741 +/-  1.063 |   -6.506 +/-  1.281 |  -10.908 +/-  1.061 |    0.433 +/-  0.062 |   -6.377 +/-  2.121
VAL  10 |   15.988 +/-  2.389 |    0.964 +/-  1.305 |  -19.217 +/-  1.123 |   -8.982 +/-  0.617 |    1.011 +/-  0.033 |  -10.237 +/-  2.370
LEU  11 |   18.131 +/-  2.537 |    1.447 +/-  1.306 |  -20.875 +/-  1.301 |   -8.586 +/-  0.967 |    1.216 +/-  0.043 |   -8.667 +/-  2.649
MET  12 |   19.636 +/-  3.061 |   -1.478 +/-  0.909 |    5.064 +/-  2.320 |  -82.452 +/-  1.928 |    1.585 +/-  0.060 |  -57.645 +/-  2.994

Sidechain Energy Decomposition:
Residue |       Internal      |    van der Waals    |    Electrostatic    |   Polar Solvation   |   Non-Polar Solv.   |       TOTAL
-------------------------------------------------------------------------------------------------------------------------------------------
LEU   1 |   13.663 +/-  2.108 |    1.016 +/-  1.030 |  -13.535 +/-  0.413 |   -6.785 +/-  0.180 |    0.989 +/-  0.051 |   -4.653 +/-  2.360
VAL   2 |   10.825 +/-  2.094 |   -0.167 +/-  0.870 |  -15.314 +/-  0.481 |   -0.771 +/-  0.136 |    0.657 +/-  0.047 |   -4.770 +/-  2.135
LYS   3 |   14.073 +/-  2.952 |   -0.931 +/-  0.677 |   47.100 +/-  2.970 |  -70.028 +/-  3.036 |    1.142 +/-  0.071 |   -8.644 +/-  3.022
ALA   4 |    3.720 +/-  1.255 |   -0.998 +/-  0.344 |    3.253 +/-  0.143 |   -1.445 +/-  0.107 |    0.381 +/-  0.025 |    4.911 +/-  1.355
VAL   5 |   10.458 +/-  2.221 |   -0.792 +/-  0.796 |  -15.497 +/-  0.349 |   -0.841 +/-  0.093 |    0.606 +/-  0.043 |   -6.065 +/-  2.285
PHE   6 |   12.750 +/-  2.762 |    0.082 +/-  0.848 |    2.612 +/-  0.357 |   -2.530 +/-  0.294 |    0.933 +/-  0.059 |   13.846 +/-  2.696
PHE   7 |   13.411 +/-  2.981 |    1.167 +/-  0.765 |    2.484 +/-  0.460 |   -2.986 +/-  0.394 |    1.132 +/-  0.090 |   15.210 +/-  2.971
ALA   8 |    3.873 +/-  1.302 |   -1.245 +/-  0.372 |    2.096 +/-  0.141 |   -0.295 +/-  0.065 |    0.298 +/-  0.032 |    4.728 +/-  1.377
SER   9 |    7.036 +/-  1.427 |   -0.685 +/-  0.756 |   -2.409 +/-  0.861 |   -4.173 +/-  0.663 |    0.349 +/-  0.045 |    0.117 +/-  1.441
VAL  10 |   11.104 +/-  1.950 |   -0.004 +/-  0.824 |  -16.074 +/-  0.436 |   -0.433 +/-  0.128 |    0.798 +/-  0.036 |   -4.609 +/-  2.095
LEU  11 |   12.876 +/-  2.184 |    0.906 +/-  0.940 |  -22.345 +/-  0.452 |   -0.891 +/-  0.129 |    1.015 +/-  0.046 |   -8.439 +/-  2.248
MET  12 |   13.694 +/-  2.341 |   -1.221 +/-  0.685 |    6.150 +/-  0.881 |  -10.519 +/-  0.703 |    0.977 +/-  0.075 |    9.081 +/-  2.435

Backbone Energy Decomposition:
Residue |       Internal      |    van der Waals    |    Electrostatic    |   Polar Solvation   |   Non-Polar Solv.   |       TOTAL
-------------------------------------------------------------------------------------------------------------------------------------------
LEU   1 |    5.052 +/-  1.381 |   -0.609 +/-  0.666 |   16.447 +/-  2.435 |  -86.034 +/-  1.996 |    0.456 +/-  0.033 |  -64.687 +/-  2.021
VAL   2 |    5.087 +/-  1.254 |   -0.467 +/-  0.761 |    0.228 +/-  1.384 |   -5.122 +/-  0.614 |    0.023 +/-  0.013 |   -0.250 +/-  1.437
LYS   3 |    3.929 +/-  1.100 |   -0.578 +/-  0.721 |    6.790 +/-  1.348 |  -18.332 +/-  0.944 |    0.015 +/-  0.011 |   -8.175 +/-  1.407
ALA   4 |    3.659 +/-  1.263 |   -0.760 +/-  0.608 |   -6.126 +/-  1.056 |   -5.294 +/-  0.704 |    0.096 +/-  0.031 |   -8.425 +/-  1.471
VAL   5 |    4.430 +/-  1.081 |   -0.422 +/-  0.733 |   -7.648 +/-  0.909 |   -5.247 +/-  0.581 |    0.049 +/-  0.020 |   -8.839 +/-  1.400
PHE   6 |    3.962 +/-  1.135 |    0.061 +/-  0.996 |   -9.455 +/-  1.254 |   -4.536 +/-  0.470 |    0.078 +/-  0.022 |   -9.890 +/-  1.607
PHE   7 |    4.494 +/-  1.132 |   -0.545 +/-  0.723 |   -6.433 +/-  0.965 |   -5.169 +/-  0.572 |    0.084 +/-  0.032 |   -7.569 +/-  1.196
ALA   8 |    3.842 +/-  1.180 |   -0.031 +/-  0.709 |   -5.603 +/-  0.817 |   -3.959 +/-  0.413 |    0.108 +/-  0.018 |   -5.642 +/-  1.364
SER   9 |    4.310 +/-  1.063 |   -0.056 +/-  0.723 |   -4.097 +/-  0.922 |   -6.735 +/-  0.675 |    0.084 +/-  0.028 |   -6.494 +/-  1.242
VAL  10 |    4.883 +/-  1.183 |    0.968 +/-  0.717 |   -3.143 +/-  0.986 |   -8.549 +/-  0.618 |    0.213 +/-  0.027 |   -5.628 +/-  1.325
LEU  11 |    5.256 +/-  1.157 |    0.541 +/-  0.687 |    1.469 +/-  1.165 |   -7.695 +/-  0.955 |    0.201 +/-  0.021 |   -0.228 +/-  1.331
MET  12 |    5.942 +/-  1.614 |   -0.257 +/-  0.525 |   -1.086 +/-  1.954 |  -71.933 +/-  1.609 |    0.608 +/-  0.031 |  -66.726 +/-  1.590

DELTAS:
Total Energy Decomposition:
Residue |  Location |       Internal      |    van der Waals    |    Electrostatic    |   Polar Solvation   |    Non-Polar Solv.  |       TOTAL
-------------------------------------------------------------------------------------------------------------------------------------------------------
GLN   1 | R GLN   1 |   -0.000 +/-  4.097 |   -0.007 +/-  2.015 |    5.595 +/- 22.275 |   -5.382 +/- 22.667 |    0.000 +/-  0.233 |    0.206 +/-  5.657
LEU   2 | R LEU   2 |    0.000 +/-  3.606 |   -0.047 +/-  2.101 |    0.267 +/-  2.486 |   -0.184 +/-  2.261 |   -0.000 +/-  0.087 |    0.037 +/-  3.948
THR   3 | R THR   3 |   -0.000 +/-  3.315 |   -0.016 +/-  1.817 |   -0.391 +/-  6.300 |    0.381 +/-  5.178 |    0.000 +/-  0.130 |   -0.026 +/-  3.529
GLU   4 | R GLU   4 |    0.000 +/-  4.332 |   -0.013 +/-  1.896 |  -11.060 +/-  9.295 |   11.041 +/-  9.532 |   -0.000 +/-  0.121 |   -0.032 +/-  3.669
GLU   5 | R GLU   5 |    0.000 +/-  3.886 |   -0.058 +/-  1.785 |  -20.394 +/- 14.055 |   20.421 +/- 13.792 |   -0.000 +/-  0.129 |   -0.031 +/-  4.022
GLN   6 | R GLN   6 |   -0.000 +/-  4.347 |   -0.499 +/-  2.035 |   -0.455 +/-  5.337 |    0.937 +/-  3.719 |   -0.060 +/-  0.069 |   -0.078 +/-  4.729
ILE   7 | R ILE   7 |   -0.000 +/-  4.522 |   -0.079 +/-  2.215 |   -0.372 +/-  1.794 |    0.354 +/-  1.085 |   -0.000 +/-  0.135 |   -0.097 +/-  4.295
ALA   8 | R ALA   8 |    0.000 +/-  2.752 |   -0.085 +/-  1.212 |   -0.476 +/-  2.355 |    0.505 +/-  1.762 |   -0.000 +/-  0.070 |   -0.056 +/-  2.808
GLU   9 | R GLU   9 |    0.000 +/-  4.548 |   -1.959 +/-  1.669 |  -43.814 +/- 15.680 |   45.166 +/- 15.212 |   -0.397 +/-  0.127 |   -1.004 +/-  4.341
PHE  10 | R PHE  10 |    0.000 +/-  4.020 |   -2.292 +/-  1.753 |   -0.859 +/-  1.672 |    0.861 +/-  1.100 |   -0.202 +/-  0.056 |   -2.491 +/-  4.209
LYS  11 | R LYS  11 |    0.000 +/-  4.464 |   -0.133 +/-  2.127 |   13.633 +/-  9.359 |  -13.360 +/-  9.388 |    0.000 +/-  0.118 |    0.140 +/-  5.057
GLU  12 | R GLU  12 |   -0.000 +/-  4.003 |   -1.119 +/-  1.828 |  -37.419 +/- 13.284 |   38.430 +/- 13.390 |   -0.187 +/-  0.111 |   -0.294 +/-  3.977
ALA  13 | R ALA  13 |   -0.000 +/-  2.539 |   -2.224 +/-  1.148 |   -0.463 +/-  1.846 |    1.226 +/-  0.976 |   -0.297 +/-  0.037 |   -1.758 +/-  2.643
PHE  14 | R PHE  14 |    0.000 +/-  4.220 |   -0.351 +/-  1.566 |    0.230 +/-  1.716 |   -0.200 +/-  1.206 |   -0.000 +/-  0.086 |   -0.321 +/-  4.140
SER  15 | R SER  15 |   -0.000 +/-  2.688 |   -0.143 +/-  1.810 |    1.293 +/-  5.632 |   -0.855 +/-  4.979 |   -0.000 +/-  0.109 |    0.295 +/-  2.935
LEU  16 | R LEU  16 |    0.000 +/-  4.781 |   -2.261 +/-  1.697 |    0.627 +/-  2.298 |    0.354 +/-  1.894 |   -0.468 +/-  0.191 |   -1.748 +/-  4.624
PHE  17 | R PHE  17 |   -0.000 +/-  3.897 |   -1.435 +/-  1.783 |    0.020 +/-  1.652 |   -0.312 +/-  1.207 |   -0.171 +/-  0.043 |   -1.899 +/-  4.166
ASP  18 | R ASP  18 |    0.000 +/-  4.307 |   -0.032 +/-  2.139 |  -10.411 +/-  8.873 |    9.958 +/-  7.773 |    0.000 +/-  0.046 |   -0.484 +/-  5.436
LYS  19 | R LYS  19 |   -0.000 +/-  4.682 |   -0.063 +/-  2.114 |   15.244 +/- 17.605 |  -14.587 +/- 17.698 |   -0.007 +/-  0.170 |    0.587 +/-  4.775
ASP  20 | R ASP  20 |    0.000 +/-  4.899 |   -0.006 +/-  2.649 |   -7.623 +/- 10.139 |    7.377 +/-  6.141 |   -0.000 +/-  0.039 |   -0.253 +/-  5.389
GLY  21 | R GLY  21 |   -0.000 +/-  2.401 |   -0.003 +/-  0.927 |    0.174 +/-  1.728 |   -0.147 +/-  0.906 |    0.000 +/-  0.044 |    0.024 +/-  2.541
ASP  22 | R ASP  22 |    0.000 +/-  6.019 |   -0.004 +/-  2.391 |   -6.666 +/-  9.709 |    6.392 +/-  5.772 |   -0.000 +/-  0.039 |   -0.279 +/-  6.057
GLY  23 | R GLY  23 |    0.000 +/-  2.149 |   -0.005 +/-  1.134 |    0.233 +/-  1.663 |   -0.163 +/-  1.253 |   -0.000 +/-  0.099 |    0.065 +/-  2.574
THR  24 | R THR  24 |    0.000 +/-  4.661 |   -0.010 +/-  2.074 |   -0.237 +/-  4.743 |    0.153 +/-  2.193 |    0.000 +/-  0.157 |   -0.094 +/-  5.277
ILE  25 | R ILE  25 |   -0.000 +/-  4.376 |   -0.062 +/-  2.766 |    0.098 +/-  1.496 |    0.003 +/-  1.087 |   -0.001 +/-  0.075 |    0.039 +/-  4.447
THR  26 | R THR  26 |    0.000 +/-  3.145 |   -0.010 +/-  1.879 |    0.001 +/-  2.901 |   -0.059 +/-  2.875 |    0.000 +/-  0.054 |   -0.068 +/-  3.718
THR  27 | R THR  27 |    0.000 +/-  3.073 |   -0.013 +/-  1.479 |   -0.029 +/-  5.504 |    0.059 +/-  3.657 |   -0.000 +/-  0.090 |    0.017 +/-  3.559
LYS  28 | R LYS  28 |   -0.000 +/-  4.666 |   -0.010 +/-  1.474 |    3.984 +/- 15.050 |   -3.912 +/- 13.794 |   -0.000 +/-  0.183 |    0.062 +/-  5.384
GLU  29 | R GLU  29 |    0.000 +/-  5.431 |   -0.031 +/-  2.684 |   -7.392 +/-  9.894 |    6.978 +/-  7.368 |    0.000 +/-  0.043 |   -0.445 +/-  5.557
LEU  30 | R LEU  30 |   -0.000 +/-  3.545 |   -0.498 +/-  2.033 |   -0.209 +/-  1.914 |    0.319 +/-  0.789 |   -0.040 +/-  0.020 |   -0.427 +/-  3.942
GLY  31 | R GLY  31 |    0.000 +/-  2.043 |   -0.037 +/-  1.350 |    0.187 +/-  2.187 |   -0.251 +/-  1.387 |    0.000 +/-  0.076 |   -0.101 +/-  2.684
THR  32 | R THR  32 |   -0.000 +/-  3.291 |   -0.059 +/-  1.866 |   -0.192 +/-  5.637 |    0.418 +/-  3.629 |    0.000 +/-  0.173 |    0.166 +/-  5.112
VAL  33 | R VAL  33 |    0.000 +/-  4.474 |   -0.857 +/-  2.210 |   -0.548 +/-  1.984 |    1.034 +/-  0.832 |   -0.042 +/-  0.044 |   -0.413 +/-  4.310
MET  34 | R MET  34 |   -0.000 +/-  3.999 |   -1.711 +/-  1.626 |   -0.291 +/-  2.471 |    0.130 +/-  1.214 |   -0.224 +/-  0.078 |   -2.097 +/-  3.864
ARG  35 | R ARG  35 |   -0.000 +/-  5.825 |   -0.091 +/-  1.871 |    4.910 +/- 12.651 |   -4.537 +/- 12.715 |   -0.000 +/-  0.236 |    0.281 +/-  4.955
SER  36 | R SER  36 |    0.000 +/-  2.905 |   -0.461 +/-  1.367 |   -1.129 +/-  2.426 |    2.146 +/-  2.295 |   -0.045 +/-  0.076 |    0.512 +/-  3.335
LEU  37 | R LEU  37 |    0.000 +/-  4.990 |   -3.805 +/-  1.792 |   -0.007 +/-  3.959 |    1.194 +/-  2.541 |   -0.682 +/-  0.096 |   -3.300 +/-  5.165
GLY  38 | R GLY  38 |   -0.000 +/-  2.163 |   -0.165 +/-  0.954 |    0.290 +/-  2.244 |   -0.128 +/-  1.585 |   -0.005 +/-  0.077 |   -0.008 +/-  2.361
GLN  39 | R GLN  39 |    0.000 +/-  4.806 |   -0.937 +/-  1.927 |   -1.384 +/-  5.239 |    2.434 +/-  4.171 |   -0.184 +/-  0.227 |   -0.072 +/-  4.887
ASN  40 | R ASN  40 |   -0.000 +/-  4.344 |   -0.034 +/-  2.091 |   -0.221 +/-  6.795 |    0.320 +/-  4.832 |   -0.000 +/-  0.236 |    0.064 +/-  4.083
PRO  41 | R PRO  41 |   -0.000 +/-  3.797 |   -0.062 +/-  1.425 |   -0.921 +/-  3.539 |    0.945 +/-  2.932 |    0.000 +/-  0.107 |   -0.038 +/-  4.189
THR  42 | R THR  42 |   -0.000 +/-  3.245 |   -0.008 +/-  1.640 |    0.513 +/-  6.613 |   -0.523 +/-  5.003 |    0.000 +/-  0.081 |   -0.018 +/-  3.897
GLU  43 | R GLU  43 |   -0.000 +/-  3.507 |   -0.005 +/-  1.764 |   -0.856 +/- 17.107 |    0.884 +/- 17.144 |   -0.000 +/-  0.272 |    0.022 +/-  3.593
ALA  44 | R ALA  44 |   -0.000 +/-  2.861 |   -0.003 +/-  1.119 |    0.142 +/-  2.298 |   -0.127 +/-  2.110 |   -0.000 +/-  0.070 |    0.011 +/-  3.272
GLU  45 | R GLU  45 |    0.000 +/-  3.970 |   -0.030 +/-  1.724 |    7.399 +/- 18.248 |   -7.145 +/- 18.210 |   -0.000 +/-  0.097 |    0.223 +/-  3.958
LEU  46 | R LEU  46 |   -0.000 +/-  4.234 |   -0.052 +/-  2.015 |    0.421 +/-  1.798 |   -0.338 +/-  1.043 |   -0.000 +/-  0.052 |    0.032 +/-  4.770
GLN  47 | R GLN  47 |   -0.000 +/-  4.548 |   -0.008 +/-  1.933 |   -0.005 +/-  5.675 |    0.024 +/-  4.782 |    0.000 +/-  0.136 |    0.011 +/-  4.454
ASP  48 | R ASP  48 |   -0.000 +/-  4.006 |   -0.014 +/-  1.250 |    3.510 +/-  9.687 |   -3.416 +/-  9.016 |    0.000 +/-  0.071 |    0.081 +/-  3.404
MET  49 | R MET  49 |   -0.000 +/-  3.536 |   -0.651 +/-  1.956 |    0.031 +/-  2.020 |    0.058 +/-  1.460 |   -0.084 +/-  0.092 |   -0.645 +/-  4.184
ILE  50 | R ILE  50 |    0.000 +/-  3.719 |   -0.046 +/-  1.951 |    0.273 +/-  1.775 |   -0.233 +/-  1.018 |    0.000 +/-  0.052 |   -0.006 +/-  3.634
ASN  51 | R ASN  51 |   -0.000 +/-  3.406 |   -0.013 +/-  1.307 |   -0.551 +/-  4.922 |    0.608 +/-  3.763 |    0.000 +/-  0.094 |    0.044 +/-  3.444
GLU  52 | R GLU  52 |   -0.000 +/-  3.737 |   -0.075 +/-  1.803 |    9.006 +/- 16.245 |   -8.699 +/- 15.074 |    0.000 +/-  0.202 |    0.232 +/-  4.771
VAL  53 | R VAL  53 |    0.000 +/-  4.077 |   -0.586 +/-  2.066 |   -0.369 +/-  1.813 |    0.700 +/-  0.941 |   -0.064 +/-  0.045 |   -0.320 +/-  4.007
ASP  54 | R ASP  54 |   -0.000 +/-  4.148 |   -0.022 +/-  2.264 |    1.019 +/-  7.437 |   -1.341 +/-  5.627 |   -0.000 +/-  0.037 |   -0.344 +/-  4.577
ALA  55 | R ALA  55 |    0.000 +/-  2.948 |   -0.008 +/-  1.536 |    0.050 +/-  1.637 |    0.008 +/-  1.239 |    0.000 +/-  0.112 |    0.050 +/-  3.603
ASP  56 | R ASP  56 |    0.000 +/-  4.563 |   -0.004 +/-  2.349 |   -1.595 +/-  7.989 |    1.374 +/-  5.251 |    0.000 +/-  0.040 |   -0.225 +/-  3.679
GLY  57 | R GLY  57 |    0.000 +/-  2.022 |   -0.001 +/-  0.727 |   -0.219 +/-  1.820 |    0.227 +/-  1.300 |    0.000 +/-  0.048 |    0.008 +/-  2.351
ASN  58 | R ASN  58 |   -0.000 +/-  4.595 |   -0.003 +/-  2.680 |    0.034 +/-  4.730 |   -0.154 +/-  1.906 |    0.000 +/-  0.043 |   -0.122 +/-  3.729
GLY  59 | R GLY  59 |    0.000 +/-  2.119 |   -0.003 +/-  1.321 |   -0.027 +/-  1.449 |    0.070 +/-  1.178 |    0.000 +/-  0.052 |    0.040 +/-  2.308
THR  60 | R THR  60 |    0.000 +/-  4.784 |   -0.008 +/-  2.114 |    0.061 +/-  4.263 |   -0.119 +/-  2.567 |   -0.000 +/-  0.099 |   -0.066 +/-  4.593
ILE  61 | R ILE  61 |   -0.000 +/-  4.056 |   -0.122 +/-  2.062 |   -0.431 +/-  2.036 |    0.541 +/-  1.408 |   -0.004 +/-  0.064 |   -0.016 +/-  4.624
ASP  62 | R ASP  62 |    0.000 +/-  4.947 |   -0.017 +/-  2.410 |   -4.274 +/-  8.474 |    4.246 +/-  7.946 |    0.000 +/-  0.073 |   -0.045 +/-  5.057
PHE  63 | R PHE  63 |   -0.000 +/-  3.741 |   -0.067 +/-  2.090 |    0.601 +/-  3.270 |   -0.626 +/-  1.786 |   -0.000 +/-  0.088 |   -0.093 +/-  3.598
PRO  64 | R PRO  64 |    0.000 +/-  3.243 |   -0.015 +/-  1.400 |    0.345 +/-  2.340 |   -0.392 +/-  1.131 |   -0.000 +/-  0.058 |   -0.062 +/-  3.827
GLU  65 | R GLU  65 |   -0.000 +/-  4.741 |   -0.035 +/-  2.498 |   -0.762 +/-  7.476 |    0.505 +/-  5.056 |    0.000 +/-  0.023 |   -0.292 +/-  5.070
PHE  66 | R PHE  66 |   -0.000 +/-  4.111 |   -1.609 +/-  1.631 |    1.075 +/-  1.277 |   -1.291 +/-  0.717 |   -0.165 +/-  0.056 |   -1.990 +/-  4.139
LEU  67 | R LEU  67 |   -0.000 +/-  3.948 |   -0.107 +/-  2.005 |    0.726 +/-  1.688 |   -0.735 +/-  0.818 |   -0.000 +/-  0.079 |   -0.117 +/-  4.030
THR  68 | R THR  68 |    0.000 +/-  3.422 |   -0.040 +/-  1.665 |    0.081 +/-  2.741 |    0.129 +/-  2.385 |    0.000 +/-  0.094 |    0.171 +/-  3.301
MET  69 | R MET  69 |    0.000 +/-  3.979 |   -1.707 +/-  2.004 |    2.336 +/-  2.169 |   -1.760 +/-  1.343 |   -0.140 +/-  0.095 |   -1.270 +/-  4.377
MET  70 | R MET  70 |    0.000 +/-  4.012 |   -1.065 +/-  1.707 |    1.062 +/-  2.658 |   -0.638 +/-  1.579 |   -0.075 +/-  0.043 |   -0.716 +/-  4.137
ALA  71 | R ALA  71 |   -0.000 +/-  2.885 |   -0.056 +/-  1.020 |    0.131 +/-  2.226 |   -0.134 +/-  1.943 |   -0.000 +/-  0.071 |   -0.058 +/-  2.863
ARG  72 | R ARG  72 |    0.000 +/-  4.977 |   -0.073 +/-  2.017 |   -6.484 +/- 22.194 |    6.933 +/- 22.637 |   -0.000 +/-  0.303 |    0.375 +/-  5.203
LYS  73 | R LYS  73 |    0.000 +/-  4.535 |   -0.180 +/-  1.975 |  -55.724 +/-  9.743 |   53.790 +/-  9.642 |   -0.460 +/-  0.110 |   -2.573 +/-  4.427
MET  74 | R MET  74 |    0.000 +/-  4.017 |   -0.483 +/-  1.797 |   -0.481 +/-  3.062 |    0.650 +/-  2.063 |   -0.083 +/-  0.079 |   -0.396 +/-  3.894
LYS  75 | R LYS  75 |   -0.000 +/-  4.989 |   -0.020 +/-  1.498 |   -3.874 +/- 18.260 |    3.887 +/- 17.651 |   -0.000 +/-  0.147 |   -0.006 +/-  5.179
ASP  76 | R ASP  76 |    0.000 +/-  4.318 |   -0.009 +/-  1.743 |   -0.777 +/- 18.478 |    0.867 +/- 18.985 |    0.000 +/-  0.125 |    0.082 +/-  3.881
THR  77 | R THR  77 |   -0.000 +/-  3.070 |   -0.029 +/-  1.681 |    0.080 +/-  5.514 |    0.042 +/-  3.815 |   -0.000 +/-  0.102 |    0.093 +/-  3.499
ASP  78 | R ASP  78 |   -0.000 +/-  4.125 |   -0.011 +/-  1.996 |   -4.463 +/- 15.884 |    4.495 +/- 14.106 |   -0.000 +/-  0.196 |    0.020 +/-  4.084
SER  79 | R SER  79 |   -0.000 +/-  2.672 |   -0.011 +/-  1.508 |   -0.137 +/-  4.007 |    0.155 +/-  3.038 |    0.000 +/-  0.076 |    0.007 +/-  3.490
GLU  80 | R GLU  80 |   -0.000 +/-  3.618 |   -0.035 +/-  2.622 |  -11.191 +/- 18.076 |   11.190 +/- 16.477 |    0.000 +/-  0.147 |   -0.035 +/-  4.567
GLU  81 | R GLU  81 |    0.000 +/-  3.825 |   -0.016 +/-  1.969 |  -12.036 +/- 19.569 |   12.030 +/- 18.672 |    0.000 +/-  0.166 |   -0.021 +/-  3.546
GLU  82 | R GLU  82 |    0.000 +/-  3.890 |   -0.020 +/-  1.797 |   -6.058 +/- 10.746 |    6.117 +/- 10.208 |    0.000 +/-  0.109 |    0.039 +/-  4.276
ILE  83 | R ILE  83 |   -0.000 +/-  4.056 |   -0.367 +/-  2.098 |    0.127 +/-  2.474 |    0.083 +/-  1.532 |   -0.026 +/-  0.038 |   -0.183 +/-  4.119
ARG  84 | R ARG  84 |   -0.000 +/-  5.559 |   -0.147 +/-  2.339 |   18.344 +/- 26.192 |  -18.012 +/- 20.712 |   -0.020 +/-  0.207 |    0.165 +/-  6.954
GLU  85 | R GLU  85 |    0.000 +/-  4.468 |   -0.028 +/-  2.084 |   -9.933 +/-  8.208 |    9.908 +/-  7.705 |    0.000 +/-  0.126 |   -0.052 +/-  4.221
ALA  86 | R ALA  86 |   -0.000 +/-  2.431 |   -0.063 +/-  1.122 |    0.293 +/-  1.608 |   -0.242 +/-  1.040 |   -0.000 +/-  0.093 |   -0.012 +/-  2.419
PHE  87 | R PHE  87 |    0.000 +/-  3.734 |   -2.592 +/-  1.609 |   -0.326 +/-  1.662 |    1.143 +/-  1.147 |   -0.522 +/-  0.141 |   -2.296 +/-  4.162
ARG  88 | R ARG  88 |    0.000 +/-  5.232 |   -0.054 +/-  2.345 |   10.374 +/-  8.046 |  -10.196 +/-  6.596 |   -0.000 +/-  0.127 |    0.124 +/-  4.779
VAL  89 | R VAL  89 |    0.000 +/-  3.407 |   -0.029 +/-  1.860 |    0.432 +/-  2.793 |   -0.379 +/-  1.746 |    0.000 +/-  0.160 |    0.024 +/-  3.767
PHE  90 | R PHE  90 |   -0.000 +/-  4.431 |   -0.861 +/-  1.329 |   -1.407 +/-  1.447 |    1.896 +/-  1.283 |   -0.230 +/-  0.177 |   -0.603 +/-  4.508
ASP  91 | R ASP  91 |   -0.000 +/-  4.697 |   -0.170 +/-  2.310 |   -7.310 +/-  5.628 |    6.986 +/-  4.664 |   -0.002 +/-  0.049 |   -0.496 +/-  4.836
LYS  92 | R LYS  92 |   -0.000 +/-  4.690 |   -0.458 +/-  2.052 |    6.138 +/- 11.181 |   -3.740 +/- 11.896 |   -0.090 +/-  0.199 |    1.851 +/-  5.876
ASP  93 | R ASP  93 |   -0.000 +/-  5.931 |   -0.032 +/-  2.288 |   -8.168 +/-  9.002 |    7.482 +/-  4.518 |    0.000 +/-  0.039 |   -0.718 +/-  4.009
GLY  94 | R GLY  94 |    0.000 +/-  2.581 |   -0.012 +/-  0.962 |    0.244 +/-  1.590 |   -0.201 +/-  0.638 |    0.000 +/-  0.055 |    0.030 +/-  2.810
ASN  95 | R ASN  95 |    0.000 +/-  4.311 |   -0.015 +/-  2.222 |   -0.180 +/-  3.478 |   -0.039 +/-  1.970 |    0.000 +/-  0.051 |   -0.233 +/-  4.086
GLY  96 | R GLY  96 |   -0.000 +/-  2.561 |   -0.016 +/-  0.961 |   -0.455 +/-  1.629 |    0.570 +/-  1.237 |   -0.000 +/-  0.037 |    0.098 +/-  2.855
TYR  97 | R TYR  97 |   -0.000 +/-  4.817 |   -0.038 +/-  1.808 |    0.792 +/-  3.663 |   -0.983 +/-  1.100 |   -0.000 +/-  0.104 |   -0.230 +/-  5.245
ILE  98 | R ILE  98 |   -0.000 +/-  3.651 |   -0.784 +/-  2.471 |    1.684 +/-  2.765 |   -1.488 +/-  1.053 |   -0.194 +/-  0.047 |   -0.783 +/-  4.563
SER  99 | R SER  99 |    0.000 +/-  3.134 |   -0.045 +/-  1.746 |    0.356 +/-  3.862 |   -0.333 +/-  3.898 |    0.000 +/-  0.060 |   -0.023 +/-  4.112
ALA 100 | R ALA 100 |   -0.000 +/-  3.466 |   -0.021 +/-  1.414 |   -0.328 +/-  1.690 |    0.329 +/-  1.256 |    0.000 +/-  0.070 |   -0.020 +/-  3.278
ALA 101 | R ALA 101 |    0.000 +/-  2.679 |   -0.015 +/-  1.109 |   -0.025 +/-  1.425 |    0.084 +/-  1.052 |   -0.000 +/-  0.083 |    0.045 +/-  2.850
GLU 102 | R GLU 102 |    0.000 +/-  5.080 |   -0.155 +/-  2.409 |  -12.440 +/-  6.674 |   11.635 +/-  5.058 |   -0.002 +/-  0.027 |   -0.962 +/-  4.942
LEU 103 | R LEU 103 |    0.000 +/-  3.754 |   -0.735 +/-  2.078 |    0.028 +/-  1.895 |    0.306 +/-  0.855 |   -0.067 +/-  0.022 |   -0.469 +/-  3.796
ARG 104 | R ARG 104 |    0.000 +/-  5.307 |   -0.040 +/-  1.914 |   12.527 +/- 15.861 |  -12.417 +/- 13.180 |    0.000 +/-  0.175 |    0.071 +/-  5.873
HIE 105 | R HIE 105 |    0.000 +/-  4.089 |   -0.076 +/-  1.331 |   -0.324 +/-  2.875 |    0.512 +/-  2.248 |   -0.000 +/-  0.094 |    0.113 +/-  4.413
VAL 106 | R VAL 106 |   -0.000 +/-  3.206 |   -1.136 +/-  1.954 |    1.102 +/-  1.637 |   -0.307 +/-  1.003 |   -0.288 +/-  0.057 |   -0.629 +/-  3.287
MET 107 | R MET 107 |   -0.000 +/-  3.580 |   -0.170 +/-  1.757 |    0.304 +/-  2.603 |   -0.299 +/-  1.613 |   -0.000 +/-  0.034 |   -0.165 +/-  3.839
THR 108 | R THR 108 |    0.000 +/-  3.198 |   -0.029 +/-  1.555 |    0.323 +/-  2.607 |   -0.113 +/-  2.157 |    0.000 +/-  0.063 |    0.181 +/-  3.284
ASN 109 | R ASN 109 |    0.000 +/-  3.810 |   -0.113 +/-  1.869 |    1.023 +/-  5.112 |   -0.381 +/-  3.352 |    0.000 +/-  0.080 |    0.529 +/-  3.311
LEU 110 | R LEU 110 |   -0.000 +/-  4.497 |   -1.065 +/-  2.199 |    0.839 +/-  2.081 |   -0.293 +/-  1.762 |   -0.257 +/-  0.129 |   -0.776 +/-  3.906
GLY 111 | R GLY 111 |    0.000 +/-  2.368 |   -0.018 +/-  1.092 |    0.191 +/-  2.447 |   -0.122 +/-  1.876 |    0.000 +/-  0.074 |    0.051 +/-  2.320
GLU 112 | R GLU 112 |    0.000 +/-  4.300 |   -0.160 +/-  1.828 |  -19.056 +/- 12.670 |   19.391 +/- 12.538 |   -0.032 +/-  0.123 |    0.143 +/-  4.078
LYS 113 | R LYS 113 |   -0.000 +/-  4.385 |   -0.012 +/-  2.042 |   10.904 +/- 23.561 |  -10.791 +/- 24.760 |   -0.000 +/-  0.256 |    0.100 +/-  4.623
LEU 114 | R LEU 114 |   -0.000 +/-  4.093 |   -0.014 +/-  1.945 |    0.177 +/-  3.656 |   -0.132 +/-  2.830 |    0.000 +/-  0.141 |    0.032 +/-  4.821
THR 115 | R THR 115 |    0.000 +/-  3.968 |   -0.006 +/-  1.871 |   -0.732 +/-  5.946 |    0.716 +/-  5.064 |    0.000 +/-  0.105 |   -0.022 +/-  4.606
ASP 116 | R ASP 116 |    0.000 +/-  4.282 |   -0.005 +/-  1.429 |  -12.950 +/- 13.274 |   12.907 +/- 12.431 |    0.000 +/-  0.109 |   -0.048 +/-  3.914
GLU 117 | R GLU 117 |   -0.000 +/-  3.966 |   -0.008 +/-  1.648 |  -15.448 +/- 22.991 |   15.426 +/- 23.047 |    0.000 +/-  0.147 |   -0.030 +/-  3.819
GLU 118 | R GLU 118 |   -0.000 +/-  3.710 |   -0.041 +/-  1.689 |  -22.272 +/- 14.335 |   22.337 +/- 13.911 |    0.000 +/-  0.153 |    0.025 +/-  3.779
VAL 119 | R VAL 119 |   -0.000 +/-  3.872 |   -0.043 +/-  2.030 |   -1.531 +/-  2.277 |    1.481 +/-  1.277 |   -0.000 +/-  0.032 |   -0.093 +/-  4.426
ASP 120 | R ASP 120 |   -0.000 +/-  4.302 |   -0.022 +/-  1.451 |  -18.243 +/- 11.780 |   18.139 +/- 11.268 |    0.000 +/-  0.146 |   -0.125 +/-  3.447
GLU 121 | R GLU 121 |    0.000 +/-  4.046 |   -0.132 +/-  2.376 |  -31.246 +/- 18.869 |   31.413 +/- 17.885 |   -0.002 +/-  0.144 |    0.033 +/-  4.420
MET 122 | R MET 122 |    0.000 +/-  4.141 |   -1.653 +/-  1.738 |   -1.410 +/-  2.438 |    1.858 +/-  1.773 |   -0.241 +/-  0.071 |   -1.446 +/-  4.469
ILE 123 | R ILE 123 |    0.000 +/-  4.337 |   -0.122 +/-  2.194 |   -1.246 +/-  1.838 |    1.268 +/-  1.084 |    0.000 +/-  0.059 |   -0.100 +/-  4.538
ARG 124 | R ARG 124 |   -0.000 +/-  5.956 |   -0.117 +/-  2.165 |   27.446 +/- 21.403 |  -26.814 +/- 17.634 |    0.000 +/-  0.151 |    0.514 +/-  6.241
GLU 125 | R GLU 125 |   -0.000 +/-  4.271 |   -1.581 +/-  2.196 |  -67.073 +/- 17.465 |   67.461 +/- 16.146 |   -0.437 +/-  0.159 |   -1.629 +/-  4.590
ALA 126 | R ALA 126 |   -0.000 +/-  2.807 |   -1.487 +/-  1.051 |   -0.172 +/-  1.507 |    1.304 +/-  1.508 |   -0.193 +/-  0.047 |   -0.548 +/-  2.859
ASP 127 | R ASP 127 |    0.000 +/-  3.404 |   -0.255 +/-  2.256 |  -30.962 +/-  9.297 |   29.232 +/-  7.486 |   -0.042 +/-  0.054 |   -2.027 +/-  3.953
ILE 128 | R ILE 128 |   -0.000 +/-  4.711 |   -0.170 +/-  2.578 |   -0.731 +/-  1.430 |    0.632 +/-  1.391 |   -0.035 +/-  0.117 |   -0.304 +/-  4.193
ASP 129 | R ASP 129 |    0.000 +/-  4.918 |   -0.020 +/-  2.558 |  -18.733 +/-  8.412 |   17.757 +/-  5.857 |    0.000 +/-  0.080 |   -0.996 +/-  4.133
GLY 130 | R GLY 130 |    0.000 +/-  2.537 |   -0.015 +/-  1.258 |    1.193 +/-  1.519 |   -1.065 +/-  1.133 |    0.000 +/-  0.066 |    0.114 +/-  2.662
ASP 131 | R ASP 131 |    0.000 +/-  4.849 |   -0.022 +/-  2.183 |  -18.220 +/-  8.650 |   17.176 +/-  4.719 |   -0.000 +/-  0.054 |   -1.067 +/-  4.791
GLY 132 | R GLY 132 |    0.000 +/-  2.056 |   -0.068 +/-  0.936 |    0.780 +/-  1.687 |   -0.608 +/-  0.970 |    0.000 +/-  0.001 |    0.104 +/-  2.077
GLN 133 | R GLN 133 |   -0.000 +/-  4.288 |   -0.050 +/-  2.126 |   -0.412 +/-  4.592 |   -0.078 +/-  2.092 |    0.000 +/-  0.058 |   -0.541 +/-  5.090
VAL 134 | R VAL 134 |   -0.000 +/-  3.839 |   -0.032 +/-  1.909 |    0.281 +/-  1.968 |   -0.207 +/-  1.169 |   -0.000 +/-  0.044 |    0.042 +/-  3.617
ASN 135 | R ASN 135 |    0.000 +/-  4.235 |   -0.007 +/-  1.958 |   -1.174 +/-  3.987 |    1.135 +/-  3.042 |    0.000 +/-  0.062 |   -0.046 +/-  3.802
TYR 136 | R TYR 136 |    0.000 +/-  4.718 |   -0.003 +/-  1.599 |   -0.320 +/-  2.820 |    0.323 +/-  2.309 |    0.000 +/-  0.125 |    0.001 +/-  5.141
GLU 137 | R GLU 137 |    0.000 +/-  4.365 |   -0.003 +/-  1.778 |  -11.754 +/- 11.561 |   11.740 +/- 12.011 |   -0.000 +/-  0.115 |   -0.018 +/-  4.335
GLU 138 | R GLU 138 |    0.000 +/-  4.945 |   -0.027 +/-  2.826 |  -22.771 +/-  7.962 |   21.396 +/-  5.394 |   -0.000 +/-  0.008 |   -1.402 +/-  4.840
PHE 139 | R PHE 139 |   -0.000 +/-  4.748 |   -0.008 +/-  1.716 |   -0.282 +/-  2.079 |    0.283 +/-  1.456 |   -0.000 +/-  0.137 |   -0.008 +/-  4.815
VAL 140 | R VAL 140 |    0.000 +/-  4.195 |   -0.003 +/-  1.821 |    0.003 +/-  2.953 |    0.003 +/-  1.469 |   -0.000 +/-  0.127 |    0.004 +/-  4.736
GLN 141 | R GLN 141 |   -0.000 +/-  4.366 |   -0.008 +/-  1.690 |    0.553 +/-  5.784 |   -0.484 +/-  4.296 |    0.000 +/-  0.171 |    0.061 +/-  4.307
MET 142 | R MET 142 |   -0.000 +/-  4.047 |   -0.032 +/-  2.171 |    0.005 +/-  2.997 |    0.031 +/-  2.559 |   -0.001 +/-  0.242 |    0.003 +/-  4.077
MET 143 | R MET 143 |    0.000 +/-  3.719 |   -0.004 +/-  1.985 |    0.210 +/-  3.509 |   -0.201 +/-  3.087 |   -0.000 +/-  0.195 |    0.006 +/-  3.769
THR 144 | R THR 144 |   -0.000 +/-  3.480 |   -0.003 +/-  1.964 |   -0.188 +/-  7.986 |    0.205 +/-  6.491 |   -0.000 +/-  0.152 |    0.014 +/-  3.903
ALA 145 | R ALA 145 |    0.000 +/-  3.253 |   -0.004 +/-  1.364 |  -14.095 +/- 18.119 |   14.074 +/- 17.231 |   -0.000 +/-  0.324 |   -0.025 +/-  3.324
 CA 146 | R  CA 146 |    0.000 +/-  4.333 |   -0.001 +/-  1.534 |   13.818 +/- 16.629 |  -11.767 +/- 10.652 |    0.000 +/-  0.000 |    2.051 +/- 12.382
 CW 147 | R  CW 147 |    0.000 +/-  3.824 |   -0.001 +/-  2.192 |    0.037 +/-  7.186 |   -0.054 +/-  0.717 |   -0.000 +/-  0.017 |   -0.018 +/-  4.016
 CA 148 | R  CA 148 |    0.000 +/-  4.801 |   -0.001 +/-  1.142 |    2.984 +/- 15.170 |   -1.578 +/-  9.283 |    0.000 +/-  0.000 |    1.406 +/- 10.382
 CW 149 | R  CW 149 |   -0.000 +/-  4.029 |   -0.001 +/-  1.441 |    0.177 +/-  6.087 |   -0.193 +/-  0.943 |    0.000 +/-  0.035 |   -0.017 +/-  2.832
 CA 150 | R  CA 150 |    0.000 +/-  4.787 |   -0.003 +/-  0.237 |   21.543 +/- 13.083 |  -19.338 +/- 11.153 |    0.000 +/-  0.000 |    2.203 +/-  8.680
 CW 151 | R  CW 151 |   -0.000 +/-  3.058 |   -0.004 +/-  2.037 |   -0.054 +/-  4.427 |    0.019 +/-  0.997 |   -0.000 +/-  0.032 |   -0.039 +/-  2.757
 CA 152 | R  CA 152 |   -0.000 +/-  3.972 |   -0.002 +/-  0.259 |   39.030 +/- 13.255 |  -35.622 +/-  8.697 |    0.000 +/-  0.000 |    3.406 +/-  8.762
 CW 153 | R  CW 153 |    0.000 +/-  2.978 |   -0.002 +/-  2.103 |   -0.344 +/-  5.069 |    0.310 +/-  0.837 |   -0.000 +/-  0.004 |   -0.036 +/-  2.639
LEU 154 | L LEU   1 |   -0.000 +/-  3.951 |   -2.372 +/-  1.985 | -192.151 +/- 15.592 |  199.616 +/- 13.761 |   -0.608 +/-  0.124 |    4.485 +/-  4.957
VAL 155 | L VAL   2 |    0.000 +/-  3.676 |   -4.003 +/-  1.895 |   -4.807 +/-  2.697 |    6.343 +/-  1.225 |   -0.663 +/-  0.050 |   -3.130 +/-  3.933
LYS 156 | L LYS   3 |    0.000 +/-  4.659 |   -2.458 +/-  1.721 | -211.104 +/- 10.943 |  212.621 +/-  9.752 |   -0.497 +/-  0.145 |   -1.437 +/-  5.344
ALA 157 | L ALA   4 |   -0.000 +/-  3.012 |   -2.709 +/-  1.127 |   -3.636 +/-  1.624 |    4.946 +/-  1.155 |   -0.430 +/-  0.047 |   -1.829 +/-  3.356
VAL 158 | L VAL   5 |    0.000 +/-  3.622 |   -3.338 +/-  1.753 |   -3.446 +/-  1.516 |    5.245 +/-  1.002 |   -0.604 +/-  0.050 |   -2.142 +/-  3.661
PHE 159 | L PHE   6 |   -0.000 +/-  4.553 |   -3.957 +/-  1.913 |   -4.719 +/-  1.788 |    5.982 +/-  0.973 |   -0.754 +/-  0.089 |   -3.447 +/-  4.724
PHE 160 | L PHE   7 |    0.000 +/-  4.900 |   -6.783 +/-  1.767 |   -4.429 +/-  1.723 |    7.418 +/-  0.957 |   -1.043 +/-  0.113 |   -4.837 +/-  4.698
ALA 161 | L ALA   8 |    0.000 +/-  2.904 |   -2.879 +/-  1.331 |   -3.124 +/-  1.269 |    4.326 +/-  0.625 |   -0.402 +/-  0.039 |   -2.079 +/-  3.080
SER 162 | L SER   9 |    0.000 +/-  3.009 |   -1.913 +/-  1.512 |   -4.584 +/-  1.855 |    6.777 +/-  1.541 |   -0.263 +/-  0.098 |    0.017 +/-  3.023
VAL 163 | L VAL  10 |    0.000 +/-  3.378 |   -3.953 +/-  2.021 |   -9.496 +/-  1.966 |    9.573 +/-  0.987 |   -0.892 +/-  0.051 |   -4.767 +/-  3.421
LEU 164 | L LEU  11 |   -0.000 +/-  3.587 |   -6.611 +/-  1.963 |   -3.656 +/-  2.186 |    6.168 +/-  1.566 |   -1.180 +/-  0.053 |   -5.279 +/-  3.885
MET 165 | L MET  12 |    0.000 +/-  4.330 |   -3.412 +/-  1.540 |   79.505 +/-  6.199 |  -80.426 +/-  5.808 |   -0.858 +/-  0.125 |   -5.191 +/-  4.386

Sidechain Energy Decomposition:
Residue |  Location |       Internal      |    van der Waals    |    Electrostatic    |   Polar Solvation   |    Non-Polar Solv.  |       TOTAL
-------------------------------------------------------------------------------------------------------------------------------------------------------
GLN   1 | R GLN   1 |   -0.000 +/-  3.720 |   -0.004 +/-  1.259 |    0.826 +/-  5.265 |   -0.779 +/-  4.860 |    0.000 +/-  0.223 |    0.043 +/-  3.376
LEU   2 | R LEU   2 |   -0.000 +/-  3.110 |   -0.042 +/-  1.632 |    0.174 +/-  0.695 |   -0.137 +/-  0.339 |   -0.000 +/-  0.070 |   -0.004 +/-  3.273
THR   3 | R THR   3 |   -0.000 +/-  2.577 |   -0.009 +/-  1.065 |   -0.022 +/-  4.167 |    0.029 +/-  3.720 |    0.000 +/-  0.118 |   -0.001 +/-  2.543
GLU   4 | R GLU   4 |   -0.000 +/-  3.608 |   -0.006 +/-  1.120 |   -8.568 +/-  8.507 |    8.587 +/-  8.890 |   -0.000 +/-  0.104 |    0.013 +/-  2.945
GLU   5 | R GLU   5 |   -0.000 +/-  3.523 |   -0.028 +/-  1.100 |  -16.545 +/- 12.975 |   16.590 +/- 12.848 |   -0.000 +/-  0.135 |    0.017 +/-  3.530
GLN   6 | R GLN   6 |    0.000 +/-  3.803 |   -0.382 +/-  1.454 |    0.699 +/-  5.484 |   -0.323 +/-  4.345 |   -0.058 +/-  0.066 |   -0.064 +/-  4.005
ILE   7 | R ILE   7 |   -0.000 +/-  3.723 |   -0.035 +/-  1.538 |    0.221 +/-  0.491 |   -0.225 +/-  0.378 |   -0.000 +/-  0.135 |   -0.040 +/-  3.697
ALA   8 | R ALA   8 |    0.000 +/-  1.650 |   -0.023 +/-  0.559 |    0.644 +/-  0.467 |   -0.635 +/-  0.390 |    0.000 +/-  0.061 |   -0.014 +/-  1.709
GLU   9 | R GLU   9 |   -0.000 +/-  3.769 |   -1.406 +/-  1.299 |  -39.070 +/- 14.585 |   40.475 +/- 14.083 |   -0.372 +/-  0.125 |   -0.374 +/-  3.654
PHE  10 | R PHE  10 |    0.000 +/-  3.203 |   -1.937 +/-  1.127 |   -0.520 +/-  0.688 |    0.299 +/-  0.451 |   -0.199 +/-  0.056 |   -2.356 +/-  3.383
LYS  11 | R LYS  11 |    0.000 +/-  3.700 |   -0.050 +/-  1.053 |    9.372 +/-  7.913 |   -9.578 +/-  8.342 |    0.000 +/-  0.117 |   -0.255 +/-  4.028
GLU  12 | R GLU  12 |    0.000 +/-  2.913 |   -0.712 +/-  1.166 |  -33.424 +/- 12.723 |   34.054 +/- 12.819 |   -0.176 +/-  0.111 |   -0.258 +/-  2.968
ALA  13 | R ALA  13 |   -0.000 +/-  1.857 |   -1.467 +/-  0.512 |    0.589 +/-  0.314 |   -0.441 +/-  0.249 |   -0.243 +/-  0.031 |   -1.562 +/-  1.975
PHE  14 | R PHE  14 |   -0.000 +/-  3.265 |   -0.183 +/-  1.100 |    0.010 +/-  0.580 |   -0.163 +/-  0.526 |    0.000 +/-  0.080 |   -0.336 +/-  3.312
SER  15 | R SER  15 |    0.000 +/-  1.856 |   -0.065 +/-  1.203 |    1.105 +/-  4.836 |   -0.958 +/-  4.574 |   -0.000 +/-  0.088 |    0.081 +/-  2.147
LEU  16 | R LEU  16 |   -0.000 +/-  4.177 |   -2.123 +/-  1.131 |    0.721 +/-  0.711 |   -0.231 +/-  0.299 |   -0.467 +/-  0.169 |   -2.100 +/-  4.130
PHE  17 | R PHE  17 |   -0.000 +/-  3.281 |   -1.372 +/-  1.150 |    0.021 +/-  0.598 |   -0.452 +/-  0.417 |   -0.171 +/-  0.043 |   -1.973 +/-  3.289
ASP  18 | R ASP  18 |   -0.000 +/-  3.487 |   -0.013 +/-  1.711 |   -7.515 +/-  6.236 |    7.071 +/-  5.096 |    0.000 +/-  0.028 |   -0.456 +/-  4.711
LYS  19 | R LYS  19 |   -0.000 +/-  3.706 |   -0.056 +/-  1.377 |   13.110 +/- 17.422 |  -12.596 +/- 17.770 |   -0.008 +/-  0.178 |    0.451 +/-  4.119
ASP  20 | R ASP  20 |    0.000 +/-  4.567 |   -0.004 +/-  2.151 |   -5.943 +/-  9.393 |    5.695 +/-  5.345 |    0.000 +/-  0.025 |   -0.251 +/-  5.138
GLY  21 | R GLY  21 |   -0.000 +/-  0.713 |   -0.001 +/-  0.240 |   -0.258 +/-  0.211 |    0.257 +/-  0.191 |   -0.000 +/-  0.012 |   -0.003 +/-  0.730
ASP  22 | R ASP  22 |    0.000 +/-  5.406 |   -0.003 +/-  2.128 |   -5.345 +/-  9.062 |    5.037 +/-  4.938 |    0.000 +/-  0.036 |   -0.311 +/-  5.643
GLY  23 | R GLY  23 |    0.000 +/-  0.673 |   -0.001 +/-  0.236 |   -0.237 +/-  0.181 |    0.234 +/-  0.173 |   -0.000 +/-  0.011 |   -0.005 +/-  0.661
THR  24 | R THR  24 |   -0.000 +/-  3.087 |   -0.005 +/-  1.057 |    0.283 +/-  1.961 |   -0.272 +/-  2.137 |    0.000 +/-  0.149 |    0.006 +/-  3.991
ILE  25 | R ILE  25 |    0.000 +/-  3.813 |   -0.056 +/-  1.763 |    0.075 +/-  0.402 |   -0.050 +/-  0.195 |   -0.001 +/-  0.033 |   -0.032 +/-  3.746
THR  26 | R THR  26 |    0.000 +/-  2.503 |   -0.004 +/-  1.047 |    0.045 +/-  2.075 |   -0.084 +/-  2.492 |    0.000 +/-  0.047 |   -0.043 +/-  3.272
THR  27 | R THR  27 |   -0.000 +/-  2.291 |   -0.006 +/-  0.935 |   -0.160 +/-  3.627 |    0.180 +/-  2.702 |   -0.000 +/-  0.089 |    0.014 +/-  2.677
LYS  28 | R LYS  28 |    0.000 +/-  3.819 |   -0.005 +/-  0.970 |    3.371 +/- 14.363 |   -3.417 +/- 13.068 |   -0.000 +/-  0.171 |   -0.052 +/-  4.456
GLU  29 | R GLU  29 |    0.000 +/-  4.760 |   -0.015 +/-  2.461 |   -6.423 +/-  8.917 |    6.000 +/-  6.226 |    0.000 +/-  0.026 |   -0.438 +/-  4.875
LEU  30 | R LEU  30 |    0.000 +/-  3.030 |   -0.419 +/-  1.544 |   -0.197 +/-  0.595 |    0.294 +/-  0.232 |   -0.040 +/-  0.020 |   -0.362 +/-  3.336
GLY  31 | R GLY  31 |    0.000 +/-  0.695 |   -0.008 +/-  0.325 |   -0.028 +/-  0.268 |    0.008 +/-  0.263 |    0.000 +/-  0.006 |   -0.028 +/-  0.802
THR  32 | R THR  32 |    0.000 +/-  2.852 |   -0.024 +/-  1.175 |    0.166 +/-  4.013 |   -0.093 +/-  3.172 |    0.000 +/-  0.165 |    0.049 +/-  3.339
VAL  33 | R VAL  33 |    0.000 +/-  3.498 |   -0.671 +/-  1.393 |    0.064 +/-  0.521 |    0.144 +/-  0.171 |   -0.042 +/-  0.040 |   -0.505 +/-  3.419
MET  34 | R MET  34 |    0.000 +/-  3.178 |   -1.494 +/-  0.957 |   -0.215 +/-  1.259 |    0.056 +/-  0.866 |   -0.224 +/-  0.078 |   -1.876 +/-  3.169
ARG  35 | R ARG  35 |    0.000 +/-  5.113 |   -0.039 +/-  1.593 |    3.968 +/- 11.542 |   -4.183 +/- 11.566 |   -0.000 +/-  0.235 |   -0.254 +/-  4.398
SER  36 | R SER  36 |    0.000 +/-  1.880 |   -0.202 +/-  0.921 |    0.162 +/-  2.281 |    0.085 +/-  2.029 |   -0.017 +/-  0.074 |    0.028 +/-  2.069
LEU  37 | R LEU  37 |   -0.000 +/-  3.915 |   -3.380 +/-  1.252 |   -0.299 +/-  0.539 |    0.863 +/-  0.248 |   -0.650 +/-  0.067 |   -3.466 +/-  3.925
GLY  38 | R GLY  38 |    0.000 +/-  0.680 |   -0.036 +/-  0.263 |   -0.049 +/-  0.225 |    0.017 +/-  0.203 |   -0.000 +/-  0.004 |   -0.067 +/-  0.741
GLN  39 | R GLN  39 |    0.000 +/-  3.868 |   -0.838 +/-  1.501 |   -0.811 +/-  4.039 |    1.696 +/-  3.220 |   -0.182 +/-  0.211 |   -0.136 +/-  3.631
ASN  40 | R ASN  40 |    0.000 +/-  3.222 |   -0.016 +/-  1.605 |   -0.013 +/-  6.202 |    0.054 +/-  4.245 |   -0.000 +/-  0.222 |    0.025 +/-  3.078
PRO  41 | R PRO  41 |   -0.000 +/-  2.774 |   -0.050 +/-  0.907 |   -0.978 +/-  1.818 |    1.067 +/-  1.649 |   -0.000 +/-  0.068 |    0.040 +/-  2.969
THR  42 | R THR  42 |   -0.000 +/-  2.598 |   -0.004 +/-  0.971 |    0.019 +/-  4.332 |   -0.015 +/-  3.735 |   -0.000 +/-  0.075 |    0.001 +/-  3.050
GLU  43 | R GLU  43 |    0.000 +/-  3.073 |   -0.003 +/-  1.433 |   -1.236 +/- 16.159 |    1.278 +/- 16.188 |   -0.000 +/-  0.255 |    0.039 +/-  2.921
ALA  44 | R ALA  44 |    0.000 +/-  1.812 |   -0.001 +/-  0.470 |   -0.041 +/-  0.368 |    0.041 +/-  0.296 |   -0.000 +/-  0.039 |   -0.001 +/-  1.904
GLU  45 | R GLU  45 |    0.000 +/-  3.474 |   -0.022 +/-  1.123 |    6.275 +/- 16.943 |   -6.056 +/- 16.602 |   -0.000 +/-  0.095 |    0.196 +/-  3.343
LEU  46 | R LEU  46 |    0.000 +/-  3.770 |   -0.041 +/-  1.639 |    0.035 +/-  0.635 |    0.018 +/-  0.314 |   -0.000 +/-  0.052 |    0.012 +/-  4.188
GLN  47 | R GLN  47 |    0.000 +/-  3.988 |   -0.004 +/-  1.440 |   -0.059 +/-  4.123 |    0.078 +/-  4.135 |    0.000 +/-  0.131 |    0.015 +/-  3.455
ASP  48 | R ASP  48 |    0.000 +/-  3.208 |   -0.006 +/-  0.727 |    2.743 +/-  7.788 |   -2.667 +/-  7.634 |   -0.000 +/-  0.068 |    0.071 +/-  2.872
MET  49 | R MET  49 |    0.000 +/-  3.004 |   -0.614 +/-  1.164 |   -0.455 +/-  1.338 |    0.472 +/-  1.110 |   -0.084 +/-  0.090 |   -0.681 +/-  3.343
ILE  50 | R ILE  50 |   -0.000 +/-  2.971 |   -0.026 +/-  1.518 |    0.037 +/-  0.343 |   -0.025 +/-  0.244 |    0.000 +/-  0.052 |   -0.014 +/-  2.838
ASN  51 | R ASN  51 |   -0.000 +/-  2.848 |   -0.006 +/-  0.855 |   -0.354 +/-  4.554 |    0.377 +/-  3.498 |    0.000 +/-  0.106 |    0.018 +/-  2.698
GLU  52 | R GLU  52 |   -0.000 +/-  3.130 |   -0.052 +/-  1.121 |    8.078 +/- 14.710 |   -7.872 +/- 13.999 |    0.000 +/-  0.163 |    0.154 +/-  3.613
VAL  53 | R VAL  53 |   -0.000 +/-  3.141 |   -0.540 +/-  1.273 |   -0.185 +/-  0.493 |    0.304 +/-  0.221 |   -0.064 +/-  0.044 |   -0.486 +/-  3.203
ASP  54 | R ASP  54 |    0.000 +/-  3.159 |   -0.009 +/-  1.808 |   -0.192 +/-  5.844 |   -0.127 +/-  4.102 |    0.000 +/-  0.016 |   -0.328 +/-  3.935
ALA  55 | R ALA  55 |    0.000 +/-  1.986 |   -0.004 +/-  0.743 |   -0.042 +/-  0.344 |    0.046 +/-  0.312 |    0.000 +/-  0.061 |   -0.001 +/-  2.203
ASP  56 | R ASP  56 |    0.000 +/-  4.155 |   -0.002 +/-  1.895 |   -1.347 +/-  7.352 |    1.113 +/-  4.643 |    0.000 +/-  0.030 |   -0.236 +/-  3.240
GLY  57 | R GLY  57 |    0.000 +/-  0.748 |   -0.000 +/-  0.235 |   -0.005 +/-  0.167 |    0.005 +/-  0.158 |    0.000 +/-  0.011 |   -0.001 +/-  0.851
ASN  58 | R ASN  58 |   -0.000 +/-  3.986 |   -0.002 +/-  1.951 |    0.181 +/-  4.510 |   -0.334 +/-  1.578 |    0.000 +/-  0.031 |   -0.155 +/-  3.227
GLY  59 | R GLY  59 |    0.000 +/-  0.709 |   -0.001 +/-  0.207 |    0.005 +/-  0.176 |   -0.008 +/-  0.168 |    0.000 +/-  0.009 |   -0.003 +/-  0.684
THR  60 | R THR  60 |    0.000 +/-  3.194 |   -0.004 +/-  1.302 |    0.074 +/-  1.496 |   -0.063 +/-  2.460 |   -0.000 +/-  0.099 |    0.007 +/-  3.332
ILE  61 | R ILE  61 |   -0.000 +/-  3.495 |   -0.113 +/-  1.632 |   -0.015 +/-  0.346 |    0.026 +/-  0.197 |   -0.004 +/-  0.017 |   -0.107 +/-  3.886
ASP  62 | R ASP  62 |    0.000 +/-  3.777 |   -0.007 +/-  1.277 |   -4.307 +/-  6.068 |    4.349 +/-  7.040 |    0.000 +/-  0.067 |    0.035 +/-  5.050
PHE  63 | R PHE  63 |   -0.000 +/-  3.051 |   -0.054 +/-  1.295 |    0.166 +/-  0.831 |   -0.284 +/-  0.543 |   -0.000 +/-  0.083 |   -0.172 +/-  2.997
PRO  64 | R PRO  64 |    0.000 +/-  2.511 |   -0.007 +/-  0.815 |    0.866 +/-  1.774 |   -0.852 +/-  1.770 |   -0.000 +/-  0.049 |    0.007 +/-  2.626
GLU  65 | R GLU  65 |    0.000 +/-  4.252 |   -0.014 +/-  2.366 |   -1.381 +/-  6.787 |    1.068 +/-  4.470 |    0.000 +/-  0.022 |   -0.327 +/-  4.687
PHE  66 | R PHE  66 |    0.000 +/-  3.470 |   -1.509 +/-  1.145 |   -0.093 +/-  0.375 |   -0.277 +/-  0.293 |   -0.165 +/-  0.056 |   -2.045 +/-  3.633
LEU  67 | R LEU  67 |    0.000 +/-  3.378 |   -0.064 +/-  1.585 |    0.264 +/-  0.616 |   -0.211 +/-  0.334 |   -0.000 +/-  0.080 |   -0.011 +/-  3.551
THR  68 | R THR  68 |    0.000 +/-  2.666 |   -0.015 +/-  1.017 |   -0.183 +/-  2.104 |    0.246 +/-  1.977 |    0.000 +/-  0.092 |    0.048 +/-  2.682
MET  69 | R MET  69 |   -0.000 +/-  3.201 |   -1.569 +/-  1.478 |    1.374 +/-  1.674 |   -1.137 +/-  1.253 |   -0.140 +/-  0.085 |   -1.472 +/-  3.705
MET  70 | R MET  70 |   -0.000 +/-  3.239 |   -0.810 +/-  1.002 |    0.045 +/-  1.213 |    0.179 +/-  0.960 |   -0.056 +/-  0.042 |   -0.643 +/-  3.360
ALA  71 | R ALA  71 |   -0.000 +/-  1.821 |   -0.018 +/-  0.463 |    0.001 +/-  0.433 |    0.010 +/-  0.376 |    0.000 +/-  0.054 |   -0.007 +/-  1.845
ARG  72 | R ARG  72 |   -0.000 +/-  4.654 |   -0.048 +/-  1.668 |   -4.668 +/- 21.218 |    4.705 +/- 21.210 |    0.000 +/-  0.284 |   -0.011 +/-  4.716
LYS  73 | R LYS  73 |    0.000 +/-  3.919 |   -0.111 +/-  1.555 |  -53.167 +/-  8.505 |   50.601 +/-  8.461 |   -0.460 +/-  0.085 |   -3.136 +/-  4.078
MET  74 | R MET  74 |    0.000 +/-  3.122 |   -0.443 +/-  1.029 |   -0.197 +/-  1.447 |    0.306 +/-  1.434 |   -0.083 +/-  0.079 |   -0.418 +/-  3.090
LYS  75 | R LYS  75 |   -0.000 +/-  4.244 |   -0.013 +/-  1.226 |   -3.135 +/- 16.864 |    3.103 +/- 15.980 |   -0.000 +/-  0.122 |   -0.045 +/-  4.523
ASP  76 | R ASP  76 |    0.000 +/-  3.294 |   -0.005 +/-  1.082 |   -0.290 +/- 17.531 |    0.372 +/- 17.725 |    0.000 +/-  0.120 |    0.077 +/-  2.893
THR  77 | R THR  77 |    0.000 +/-  2.403 |   -0.020 +/-  1.214 |   -0.150 +/-  5.137 |    0.203 +/-  3.865 |   -0.000 +/-  0.085 |    0.033 +/-  2.666
ASP  78 | R ASP  78 |   -0.000 +/-  3.223 |   -0.006 +/-  1.188 |   -3.454 +/- 14.216 |    3.489 +/- 12.932 |   -0.000 +/-  0.154 |    0.029 +/-  2.896
SER  79 | R SER  79 |    0.000 +/-  1.903 |   -0.004 +/-  0.631 |   -0.025 +/-  2.688 |    0.025 +/-  2.624 |   -0.000 +/-  0.074 |   -0.004 +/-  2.363
GLU  80 | R GLU  80 |    0.000 +/-  3.289 |   -0.019 +/-  1.596 |   -8.907 +/- 15.910 |    8.907 +/- 14.877 |    0.000 +/-  0.141 |   -0.018 +/-  3.511
GLU  81 | R GLU  81 |   -0.000 +/-  3.556 |   -0.008 +/-  1.451 |   -9.932 +/- 18.293 |    9.942 +/- 17.770 |    0.000 +/-  0.168 |    0.002 +/-  3.318
GLU  82 | R GLU  82 |   -0.000 +/-  3.255 |   -0.009 +/-  1.280 |   -4.629 +/-  9.577 |    4.669 +/-  9.195 |    0.000 +/-  0.111 |    0.032 +/-  3.640
ILE  83 | R ILE  83 |   -0.000 +/-  3.423 |   -0.306 +/-  1.780 |    0.334 +/-  0.434 |   -0.307 +/-  0.353 |   -0.026 +/-  0.036 |   -0.305 +/-  3.525
ARG  84 | R ARG  84 |   -0.000 +/-  5.230 |   -0.099 +/-  1.908 |   15.173 +/- 23.822 |  -14.945 +/- 18.503 |   -0.014 +/-  0.196 |    0.115 +/-  6.934
GLU  85 | R GLU  85 |    0.000 +/-  3.539 |   -0.012 +/-  1.574 |   -7.951 +/-  7.299 |    7.953 +/-  7.101 |    0.000 +/-  0.110 |   -0.011 +/-  3.267
ALA  86 | R ALA  86 |   -0.000 +/-  1.544 |   -0.028 +/-  0.509 |    0.176 +/-  0.271 |   -0.177 +/-  0.239 |   -0.000 +/-  0.113 |   -0.030 +/-  1.499
PHE  87 | R PHE  87 |    0.000 +/-  3.100 |   -2.507 +/-  1.202 |    0.004 +/-  0.555 |    0.692 +/-  0.406 |   -0.521 +/-  0.151 |   -2.333 +/-  3.192
ARG  88 | R ARG  88 |    0.000 +/-  4.826 |   -0.027 +/-  1.732 |    7.367 +/-  6.651 |   -7.343 +/-  5.347 |   -0.000 +/-  0.120 |   -0.003 +/-  4.282
VAL  89 | R VAL  89 |   -0.000 +/-  2.624 |   -0.014 +/-  1.255 |    0.055 +/-  0.448 |   -0.054 +/-  0.242 |    0.000 +/-  0.159 |   -0.013 +/-  2.823
PHE  90 | R PHE  90 |   -0.000 +/-  3.789 |   -0.797 +/-  1.079 |    0.045 +/-  0.675 |    0.225 +/-  0.544 |   -0.230 +/-  0.181 |   -0.757 +/-  3.933
ASP  91 | R ASP  91 |   -0.000 +/-  3.948 |   -0.076 +/-  2.200 |   -6.846 +/-  5.023 |    6.203 +/-  3.778 |   -0.000 +/-  0.002 |   -0.718 +/-  4.392
LYS  92 | R LYS  92 |    0.000 +/-  4.181 |   -0.390 +/-  1.612 |    3.564 +/- 10.286 |   -1.532 +/- 11.339 |   -0.088 +/-  0.222 |    1.554 +/-  5.018
ASP  93 | R ASP  93 |    0.000 +/-  5.314 |   -0.017 +/-  1.877 |   -7.431 +/-  8.484 |    6.765 +/-  4.020 |    0.000 +/-  0.037 |   -0.683 +/-  4.100
GLY  94 | R GLY  94 |    0.000 +/-  0.918 |   -0.003 +/-  0.250 |   -0.100 +/-  0.166 |    0.098 +/-  0.135 |   -0.000 +/-  0.011 |   -0.005 +/-  0.948
ASN  95 | R ASN  95 |   -0.000 +/-  3.298 |   -0.009 +/-  1.561 |   -0.241 +/-  3.216 |   -0.075 +/-  1.491 |   -0.000 +/-  0.044 |   -0.326 +/-  3.282
GLY  96 | R GLY  96 |   -0.000 +/-  0.835 |   -0.004 +/-  0.275 |   -0.221 +/-  0.156 |    0.215 +/-  0.150 |   -0.000 +/-  0.007 |   -0.010 +/-  0.889
TYR  97 | R TYR  97 |   -0.000 +/-  3.801 |   -0.019 +/-  1.086 |    0.283 +/-  1.105 |   -0.271 +/-  1.056 |   -0.000 +/-  0.104 |   -0.006 +/-  4.046
ILE  98 | R ILE  98 |    0.000 +/-  2.982 |   -0.749 +/-  1.485 |    0.768 +/-  0.294 |   -0.724 +/-  0.194 |   -0.194 +/-  0.046 |   -0.899 +/-  3.336
SER  99 | R SER  99 |    0.000 +/-  2.353 |   -0.014 +/-  1.241 |    0.573 +/-  3.326 |   -0.552 +/-  3.680 |    0.000 +/-  0.060 |    0.008 +/-  2.869
ALA 100 | R ALA 100 |    0.000 +/-  2.163 |   -0.008 +/-  0.511 |    0.493 +/-  0.380 |   -0.481 +/-  0.295 |    0.000 +/-  0.067 |    0.004 +/-  2.165
ALA 101 | R ALA 101 |   -0.000 +/-  1.620 |   -0.005 +/-  0.439 |    0.358 +/-  0.273 |   -0.352 +/-  0.194 |   -0.000 +/-  0.059 |    0.001 +/-  1.782
GLU 102 | R GLU 102 |    0.000 +/-  4.653 |   -0.104 +/-  2.257 |  -10.200 +/-  6.341 |    9.396 +/-  4.566 |   -0.001 +/-  0.022 |   -0.909 +/-  4.325
LEU 103 | R LEU 103 |    0.000 +/-  3.234 |   -0.652 +/-  1.468 |    0.692 +/-  0.510 |   -0.424 +/-  0.256 |   -0.067 +/-  0.022 |   -0.451 +/-  3.171
ARG 104 | R ARG 104 |   -0.000 +/-  4.297 |   -0.018 +/-  1.479 |    9.048 +/- 14.457 |   -9.173 +/- 12.277 |    0.000 +/-  0.174 |   -0.144 +/-  4.860
HIE 105 | R HIE 105 |    0.000 +/-  3.363 |   -0.046 +/-  0.753 |   -0.899 +/-  2.432 |    0.867 +/-  1.640 |   -0.000 +/-  0.095 |   -0.078 +/-  3.519
VAL 106 | R VAL 106 |   -0.000 +/-  2.519 |   -1.019 +/-  1.266 |    0.637 +/-  0.427 |   -0.253 +/-  0.256 |   -0.288 +/-  0.057 |   -0.924 +/-  2.756
MET 107 | R MET 107 |    0.000 +/-  3.009 |   -0.114 +/-  1.210 |    0.531 +/-  2.045 |   -0.482 +/-  1.673 |   -0.000 +/-  0.033 |   -0.065 +/-  3.093
THR 108 | R THR 108 |   -0.000 +/-  2.322 |   -0.013 +/-  1.052 |    0.343 +/-  2.099 |   -0.268 +/-  2.020 |    0.000 +/-  0.068 |    0.063 +/-  2.450
ASN 109 | R ASN 109 |    0.000 +/-  3.596 |   -0.081 +/-  1.347 |    0.494 +/-  4.562 |   -0.205 +/-  2.630 |    0.000 +/-  0.063 |    0.208 +/-  3.018
LEU 110 | R LEU 110 |    0.000 +/-  3.572 |   -1.019 +/-  1.708 |    0.797 +/-  0.653 |   -0.437 +/-  0.324 |   -0.257 +/-  0.099 |   -0.914 +/-  3.599
GLY 111 | R GLY 111 |   -0.000 +/-  0.831 |   -0.004 +/-  0.234 |   -0.328 +/-  0.308 |    0.317 +/-  0.289 |    0.000 +/-  0.011 |   -0.015 +/-  0.840
GLU 112 | R GLU 112 |    0.000 +/-  3.518 |   -0.147 +/-  1.295 |  -17.261 +/- 12.108 |   17.562 +/- 11.943 |   -0.032 +/-  0.128 |    0.122 +/-  3.172
LYS 113 | R LYS 113 |    0.000 +/-  3.942 |   -0.006 +/-  1.477 |    8.679 +/- 22.808 |   -8.676 +/- 22.906 |   -0.000 +/-  0.257 |   -0.003 +/-  4.260
LEU 114 | R LEU 114 |   -0.000 +/-  3.305 |   -0.010 +/-  1.400 |    0.196 +/-  0.797 |   -0.180 +/-  0.418 |   -0.000 +/-  0.105 |    0.006 +/-  3.522
THR 115 | R THR 115 |   -0.000 +/-  2.846 |   -0.003 +/-  1.265 |    0.215 +/-  5.580 |   -0.202 +/-  4.759 |    0.000 +/-  0.102 |    0.010 +/-  3.059
ASP 116 | R ASP 116 |    0.000 +/-  3.303 |   -0.002 +/-  0.887 |   -9.559 +/- 12.343 |    9.549 +/- 11.458 |    0.000 +/-  0.098 |   -0.012 +/-  2.949
GLU 117 | R GLU 117 |    0.000 +/-  3.532 |   -0.004 +/-  1.198 |  -11.931 +/- 20.795 |   11.917 +/- 21.426 |    0.000 +/-  0.138 |   -0.017 +/-  3.440
GLU 118 | R GLU 118 |   -0.000 +/-  3.162 |   -0.023 +/-  1.308 |  -17.481 +/- 13.129 |   17.542 +/- 13.071 |    0.000 +/-  0.155 |    0.039 +/-  2.999
VAL 119 | R VAL 119 |    0.000 +/-  3.068 |   -0.022 +/-  1.495 |    0.170 +/-  0.611 |   -0.146 +/-  0.281 |   -0.000 +/-  0.032 |    0.002 +/-  3.416
ASP 120 | R ASP 120 |   -0.000 +/-  3.432 |   -0.008 +/-  0.898 |  -13.355 +/- 11.130 |   13.342 +/- 10.528 |    0.000 +/-  0.133 |   -0.020 +/-  2.646
GLU 121 | R GLU 121 |    0.000 +/-  3.383 |   -0.066 +/-  1.833 |  -24.950 +/- 17.553 |   24.969 +/- 16.380 |   -0.002 +/-  0.138 |   -0.049 +/-  3.490
MET 122 | R MET 122 |    0.000 +/-  3.418 |   -1.346 +/-  1.009 |    1.518 +/-  1.668 |   -1.299 +/-  1.460 |   -0.225 +/-  0.073 |   -1.352 +/-  3.520
ILE 123 | R ILE 123 |   -0.000 +/-  3.719 |   -0.052 +/-  1.703 |    0.408 +/-  0.360 |   -0.415 +/-  0.236 |    0.000 +/-  0.059 |   -0.058 +/-  3.949
ARG 124 | R ARG 124 |   -0.000 +/-  5.355 |   -0.059 +/-  1.921 |   19.949 +/- 20.055 |  -19.875 +/- 16.334 |    0.000 +/-  0.154 |    0.014 +/-  5.730
GLU 125 | R GLU 125 |   -0.000 +/-  3.329 |   -1.098 +/-  1.556 |  -55.883 +/- 16.291 |   55.797 +/- 15.160 |   -0.318 +/-  0.162 |   -1.502 +/-  3.505
ALA 126 | R ALA 126 |   -0.000 +/-  1.718 |   -0.758 +/-  0.630 |    1.182 +/-  0.310 |   -1.089 +/-  0.209 |   -0.038 +/-  0.021 |   -0.704 +/-  1.792
ASP 127 | R ASP 127 |   -0.000 +/-  2.773 |   -0.134 +/-  2.114 |  -20.155 +/-  6.087 |   19.008 +/-  4.492 |   -0.000 +/-  0.006 |   -1.282 +/-  3.531
ILE 128 | R ILE 128 |    0.000 +/-  3.739 |   -0.117 +/-  1.785 |    0.551 +/-  0.424 |   -0.518 +/-  0.269 |   -0.034 +/-  0.118 |   -0.119 +/-  3.076
ASP 129 | R ASP 129 |   -0.000 +/-  4.168 |   -0.010 +/-  2.351 |  -15.274 +/-  7.723 |   14.272 +/-  4.965 |    0.000 +/-  0.071 |   -1.011 +/-  3.517
GLY 130 | R GLY 130 |   -0.000 +/-  0.750 |   -0.004 +/-  0.272 |   -0.616 +/-  0.174 |    0.605 +/-  0.165 |   -0.000 +/-  0.010 |   -0.015 +/-  0.784
ASP 131 | R ASP 131 |   -0.000 +/-  4.424 |   -0.011 +/-  1.912 |  -15.209 +/-  7.650 |   14.078 +/-  3.822 |   -0.000 +/-  0.032 |   -1.143 +/-  3.972
GLY 132 | R GLY 132 |   -0.000 +/-  0.683 |   -0.015 +/-  0.250 |   -0.638 +/-  0.198 |    0.610 +/-  0.166 |    0.000 +/-  0.000 |   -0.044 +/-  0.750
GLN 133 | R GLN 133 |   -0.000 +/-  3.511 |   -0.026 +/-  1.171 |    0.699 +/-  2.413 |   -0.631 +/-  1.867 |    0.000 +/-  0.058 |    0.042 +/-  3.387
VAL 134 | R VAL 134 |   -0.000 +/-  3.054 |   -0.022 +/-  1.260 |    0.330 +/-  0.524 |   -0.298 +/-  0.176 |   -0.000 +/-  0.042 |    0.010 +/-  2.993
ASN 135 | R ASN 135 |    0.000 +/-  3.309 |   -0.003 +/-  1.253 |   -0.457 +/-  3.200 |    0.438 +/-  2.318 |    0.000 +/-  0.056 |   -0.023 +/-  3.034
TYR 136 | R TYR 136 |    0.000 +/-  4.408 |   -0.002 +/-  1.146 |    0.218 +/-  1.223 |   -0.216 +/-  1.253 |    0.000 +/-  0.135 |    0.001 +/-  4.519
GLU 137 | R GLU 137 |    0.000 +/-  3.524 |   -0.002 +/-  1.165 |   -9.570 +/- 10.503 |    9.556 +/- 11.218 |   -0.000 +/-  0.106 |   -0.015 +/-  3.537
GLU 138 | R GLU 138 |   -0.000 +/-  4.313 |   -0.023 +/-  2.492 |  -20.020 +/-  7.154 |   18.639 +/-  4.678 |   -0.000 +/-  0.007 |   -1.403 +/-  4.174
PHE 139 | R PHE 139 |    0.000 +/-  4.132 |   -0.005 +/-  1.381 |    0.166 +/-  1.106 |   -0.169 +/-  0.634 |   -0.000 +/-  0.138 |   -0.008 +/-  4.145
VAL 140 | R VAL 140 |    0.000 +/-  3.804 |   -0.001 +/-  1.371 |    0.155 +/-  0.496 |   -0.154 +/-  0.203 |   -0.000 +/-  0.114 |   -0.001 +/-  3.860
GLN 141 | R GLN 141 |   -0.000 +/-  3.631 |   -0.006 +/-  1.269 |    0.796 +/-  4.053 |   -0.758 +/-  3.215 |    0.000 +/-  0.152 |    0.032 +/-  3.531
MET 142 | R MET 142 |   -0.000 +/-  3.408 |   -0.028 +/-  1.307 |    0.383 +/-  1.483 |   -0.364 +/-  1.219 |   -0.001 +/-  0.156 |   -0.011 +/-  3.347
MET 143 | R MET 143 |   -0.000 +/-  2.828 |   -0.002 +/-  1.323 |    0.405 +/-  1.317 |   -0.399 +/-  1.209 |   -0.000 +/-  0.188 |    0.003 +/-  3.098
THR 144 | R THR 144 |   -0.000 +/-  2.492 |   -0.001 +/-  1.245 |    0.051 +/-  2.409 |   -0.042 +/-  2.356 |    0.000 +/-  0.133 |    0.007 +/-  2.685
ALA 145 | R ALA 145 |    0.000 +/-  1.674 |   -0.002 +/-  0.784 |   -2.150 +/-  2.505 |    2.143 +/-  2.310 |    0.000 +/-  0.201 |   -0.008 +/-  1.744
 CA 146 | R  CA 146 |    0.000 +/-  4.333 |   -0.001 +/-  1.534 |   13.818 +/- 16.629 |  -11.767 +/- 10.652 |    0.000 +/-  0.000 |    2.051 +/- 12.382
 CW 147 | R  CW 147 |    0.000 +/-  3.824 |   -0.001 +/-  2.192 |    0.037 +/-  7.186 |   -0.054 +/-  0.717 |   -0.000 +/-  0.017 |   -0.018 +/-  4.016
 CA 148 | R  CA 148 |    0.000 +/-  4.801 |   -0.001 +/-  1.142 |    2.984 +/- 15.170 |   -1.578 +/-  9.283 |    0.000 +/-  0.000 |    1.406 +/- 10.382
 CW 149 | R  CW 149 |   -0.000 +/-  4.029 |   -0.001 +/-  1.441 |    0.177 +/-  6.087 |   -0.193 +/-  0.943 |    0.000 +/-  0.035 |   -0.017 +/-  2.832
 CA 150 | R  CA 150 |    0.000 +/-  4.787 |   -0.003 +/-  0.237 |   21.543 +/- 13.083 |  -19.338 +/- 11.153 |    0.000 +/-  0.000 |    2.203 +/-  8.680
 CW 151 | R  CW 151 |   -0.000 +/-  3.058 |   -0.004 +/-  2.037 |   -0.054 +/-  4.427 |    0.019 +/-  0.997 |   -0.000 +/-  0.032 |   -0.039 +/-  2.757
 CA 152 | R  CA 152 |   -0.000 +/-  3.972 |   -0.002 +/-  0.259 |   39.030 +/- 13.255 |  -35.622 +/-  8.697 |    0.000 +/-  0.000 |    3.406 +/-  8.762
 CW 153 | R  CW 153 |    0.000 +/-  2.978 |   -0.002 +/-  2.103 |   -0.344 +/-  5.069 |    0.310 +/-  0.837 |   -0.000 +/-  0.004 |   -0.036 +/-  2.639
LEU 154 | L LEU   1 |   -0.000 +/-  2.981 |   -1.878 +/-  1.483 |  -18.610 +/-  1.308 |   19.993 +/-  1.034 |   -0.480 +/-  0.108 |   -0.975 +/-  3.378
VAL 155 | L VAL   2 |    0.000 +/-  2.962 |   -3.398 +/-  1.290 |   -3.192 +/-  0.680 |    3.851 +/-  0.243 |   -0.646 +/-  0.049 |   -3.385 +/-  2.992
LYS 156 | L LYS   3 |    0.000 +/-  4.175 |   -1.912 +/-  1.266 | -167.314 +/-  9.806 |  167.325 +/-  8.752 |   -0.489 +/-  0.141 |   -2.390 +/-  4.515
ALA 157 | L ALA   4 |   -0.000 +/-  1.774 |   -1.435 +/-  0.550 |   -5.687 +/-  0.326 |    5.806 +/-  0.288 |   -0.349 +/-  0.036 |   -1.665 +/-  1.898
VAL 158 | L VAL   5 |   -0.000 +/-  3.142 |   -2.401 +/-  1.147 |   -2.499 +/-  0.477 |    3.091 +/-  0.181 |   -0.562 +/-  0.049 |   -2.371 +/-  3.220
PHE 159 | L PHE   6 |   -0.000 +/-  3.906 |   -3.213 +/-  1.271 |   -2.650 +/-  0.568 |    3.597 +/-  0.465 |   -0.703 +/-  0.085 |   -2.969 +/-  3.855
PHE 160 | L PHE   7 |    0.000 +/-  4.216 |   -5.503 +/-  1.282 |   -2.853 +/-  0.839 |    4.132 +/-  0.668 |   -0.960 +/-  0.115 |   -5.184 +/-  4.125
ALA 161 | L ALA   8 |   -0.000 +/-  1.841 |   -1.475 +/-  0.632 |   -4.373 +/-  0.250 |    4.518 +/-  0.168 |   -0.294 +/-  0.032 |   -1.624 +/-  1.970
SER 162 | L SER   9 |   -0.000 +/-  2.019 |   -1.092 +/-  1.082 |   -4.459 +/-  1.262 |    5.958 +/-  0.989 |   -0.222 +/-  0.081 |    0.185 +/-  2.073
VAL 163 | L VAL  10 |    0.000 +/-  2.757 |   -3.366 +/-  1.297 |   -2.403 +/-  0.607 |    2.914 +/-  0.191 |   -0.731 +/-  0.049 |   -3.586 +/-  3.014
LEU 164 | L LEU  11 |    0.000 +/-  3.089 |   -5.172 +/-  1.446 |   -3.154 +/-  0.649 |    3.756 +/-  0.212 |   -1.010 +/-  0.047 |   -5.581 +/-  3.240
MET 165 | L MET  12 |    0.000 +/-  3.310 |   -3.167 +/-  1.130 |   17.516 +/-  1.798 |  -18.162 +/-  1.542 |   -0.629 +/-  0.130 |   -4.442 +/-  3.506

Backbone Energy Decomposition:
Residue |  Location |       Internal      |    van der Waals    |    Electrostatic    |   Polar Solvation   |    Non-Polar Solv.  |       TOTAL
-------------------------------------------------------------------------------------------------------------------------------------------------------
GLN   1 | R GLN   1 |    0.000 +/-  1.804 |   -0.002 +/-  1.332 |    4.769 +/- 20.779 |   -4.603 +/- 21.427 |    0.000 +/-  0.229 |    0.164 +/-  4.252
LEU   2 | R LEU   2 |    0.000 +/-  1.408 |   -0.005 +/-  0.892 |    0.093 +/-  2.499 |   -0.047 +/-  2.136 |    0.000 +/-  0.042 |    0.041 +/-  2.092
THR   3 | R THR   3 |    0.000 +/-  1.431 |   -0.008 +/-  1.113 |   -0.369 +/-  3.080 |    0.352 +/-  2.196 |    0.000 +/-  0.035 |   -0.024 +/-  1.935
GLU   4 | R GLU   4 |    0.000 +/-  1.666 |   -0.007 +/-  1.139 |   -2.492 +/-  3.044 |    2.455 +/-  2.533 |    0.000 +/-  0.039 |   -0.045 +/-  1.940
GLU   5 | R GLU   5 |    0.000 +/-  1.358 |   -0.030 +/-  1.088 |   -3.849 +/-  3.272 |    3.831 +/-  2.771 |   -0.000 +/-  0.040 |   -0.048 +/-  1.806
GLN   6 | R GLN   6 |   -0.000 +/-  1.400 |   -0.117 +/-  1.103 |   -1.154 +/-  2.003 |    1.260 +/-  1.397 |   -0.002 +/-  0.014 |   -0.013 +/-  1.926
ILE   7 | R ILE   7 |   -0.000 +/-  1.830 |   -0.044 +/-  1.325 |   -0.593 +/-  1.597 |    0.580 +/-  0.935 |    0.000 +/-  0.001 |   -0.057 +/-  2.093
ALA   8 | R ALA   8 |    0.000 +/-  1.631 |   -0.062 +/-  0.922 |   -1.120 +/-  2.188 |    1.140 +/-  1.629 |   -0.000 +/-  0.033 |   -0.042 +/-  1.711
GLU   9 | R GLU   9 |    0.000 +/-  1.483 |   -0.553 +/-  0.868 |   -4.744 +/-  2.447 |    4.691 +/-  1.883 |   -0.025 +/-  0.022 |   -0.630 +/-  1.970
PHE  10 | R PHE  10 |   -0.000 +/-  1.757 |   -0.355 +/-  1.082 |   -0.339 +/-  1.525 |    0.562 +/-  1.015 |   -0.003 +/-  0.004 |   -0.136 +/-  1.951
LYS  11 | R LYS  11 |   -0.000 +/-  1.745 |   -0.084 +/-  1.488 |    4.261 +/-  3.232 |   -3.782 +/-  2.119 |   -0.000 +/-  0.015 |    0.395 +/-  2.541
GLU  12 | R GLU  12 |    0.000 +/-  1.649 |   -0.407 +/-  1.238 |   -3.995 +/-  2.769 |    4.376 +/-  1.990 |   -0.011 +/-  0.025 |   -0.036 +/-  1.945
ALA  13 | R ALA  13 |    0.000 +/-  1.493 |   -0.757 +/-  0.990 |   -1.052 +/-  1.814 |    1.668 +/-  0.913 |   -0.054 +/-  0.028 |   -0.195 +/-  1.746
PHE  14 | R PHE  14 |   -0.000 +/-  1.844 |   -0.168 +/-  1.244 |    0.219 +/-  1.516 |   -0.037 +/-  0.998 |   -0.000 +/-  0.014 |    0.015 +/-  2.035
SER  15 | R SER  15 |   -0.000 +/-  1.646 |   -0.078 +/-  0.945 |    0.188 +/-  2.103 |    0.103 +/-  1.792 |    0.000 +/-  0.064 |    0.214 +/-  1.842
LEU  16 | R LEU  16 |    0.000 +/-  1.504 |   -0.138 +/-  1.032 |   -0.094 +/-  2.165 |    0.584 +/-  1.880 |   -0.001 +/-  0.056 |    0.351 +/-  1.817
PHE  17 | R PHE  17 |   -0.000 +/-  1.545 |   -0.064 +/-  1.096 |   -0.001 +/-  1.515 |    0.140 +/-  1.055 |   -0.000 +/-  0.008 |    0.075 +/-  1.995
ASP  18 | R ASP  18 |   -0.000 +/-  1.674 |   -0.019 +/-  0.933 |   -2.896 +/-  4.283 |    2.887 +/-  3.557 |    0.000 +/-  0.040 |   -0.028 +/-  2.032
LYS  19 | R LYS  19 |   -0.000 +/-  1.942 |   -0.007 +/-  1.258 |    2.133 +/-  3.619 |   -1.990 +/-  2.694 |    0.000 +/-  0.061 |    0.136 +/-  2.556
ASP  20 | R ASP  20 |    0.000 +/-  1.512 |   -0.003 +/-  1.092 |   -1.681 +/-  1.676 |    1.682 +/-  1.331 |   -0.000 +/-  0.028 |   -0.001 +/-  1.925
GLY  21 | R GLY  21 |    0.000 +/-  1.788 |   -0.002 +/-  0.884 |    0.432 +/-  1.863 |   -0.404 +/-  1.042 |    0.000 +/-  0.047 |    0.026 +/-  2.092
ASP  22 | R ASP  22 |    0.000 +/-  1.574 |   -0.002 +/-  1.009 |   -1.321 +/-  1.859 |    1.355 +/-  1.386 |   -0.000 +/-  0.036 |    0.033 +/-  2.058
GLY  23 | R GLY  23 |   -0.000 +/-  1.618 |   -0.004 +/-  1.089 |    0.471 +/-  1.713 |   -0.397 +/-  1.284 |    0.000 +/-  0.099 |    0.070 +/-  2.145
THR  24 | R THR  24 |    0.000 +/-  2.857 |   -0.005 +/-  1.829 |   -0.520 +/-  4.266 |    0.425 +/-  0.859 |   -0.000 +/-  0.014 |   -0.100 +/-  3.509
ILE  25 | R ILE  25 |   -0.000 +/-  1.934 |   -0.006 +/-  1.498 |    0.024 +/-  1.364 |    0.054 +/-  1.046 |    0.000 +/-  0.050 |    0.071 +/-  2.428
THR  26 | R THR  26 |    0.000 +/-  1.487 |   -0.006 +/-  1.455 |   -0.044 +/-  2.095 |    0.025 +/-  1.107 |    0.000 +/-  0.021 |   -0.025 +/-  2.289
THR  27 | R THR  27 |    0.000 +/-  1.527 |   -0.007 +/-  0.908 |    0.131 +/-  2.482 |   -0.121 +/-  1.568 |    0.000 +/-  0.013 |    0.003 +/-  2.067
LYS  28 | R LYS  28 |    0.000 +/-  1.634 |   -0.006 +/-  0.970 |    0.613 +/-  2.924 |   -0.494 +/-  2.584 |    0.000 +/-  0.056 |    0.113 +/-  2.306
GLU  29 | R GLU  29 |    0.000 +/-  1.538 |   -0.016 +/-  0.889 |   -0.968 +/-  2.579 |    0.978 +/-  2.038 |    0.000 +/-  0.029 |   -0.007 +/-  2.156
LEU  30 | R LEU  30 |    0.000 +/-  1.619 |   -0.079 +/-  1.250 |   -0.012 +/-  1.771 |    0.025 +/-  0.731 |   -0.000 +/-  0.000 |   -0.065 +/-  1.995
GLY  31 | R GLY  31 |    0.000 +/-  1.464 |   -0.030 +/-  1.224 |    0.215 +/-  2.265 |   -0.260 +/-  1.522 |   -0.000 +/-  0.072 |   -0.074 +/-  2.193
THR  32 | R THR  32 |    0.000 +/-  1.466 |   -0.034 +/-  1.121 |   -0.358 +/-  3.916 |    0.511 +/-  1.664 |   -0.000 +/-  0.020 |    0.118 +/-  3.178
VAL  33 | R VAL  33 |   -0.000 +/-  1.790 |   -0.185 +/-  1.415 |   -0.612 +/-  1.741 |    0.890 +/-  0.791 |   -0.000 +/-  0.010 |    0.092 +/-  2.294
MET  34 | R MET  34 |    0.000 +/-  1.474 |   -0.217 +/-  1.194 |   -0.076 +/-  1.928 |    0.073 +/-  0.926 |   -0.000 +/-  0.002 |   -0.221 +/-  1.823
ARG  35 | R ARG  35 |    0.000 +/-  1.917 |   -0.053 +/-  0.988 |    0.942 +/-  2.790 |   -0.354 +/-  2.225 |    0.000 +/-  0.022 |    0.535 +/-  2.355
SER  36 | R SER  36 |   -0.000 +/-  1.585 |   -0.259 +/-  0.937 |   -1.291 +/-  1.840 |    2.061 +/-  1.267 |   -0.027 +/-  0.016 |    0.484 +/-  1.995
LEU  37 | R LEU  37 |   -0.000 +/-  1.993 |   -0.425 +/-  1.121 |    0.292 +/-  4.011 |    0.331 +/-  2.593 |   -0.032 +/-  0.057 |    0.166 +/-  2.542
GLY  38 | R GLY  38 |   -0.000 +/-  1.644 |   -0.130 +/-  0.856 |    0.339 +/-  2.304 |   -0.145 +/-  1.647 |   -0.005 +/-  0.078 |    0.060 +/-  1.996
GLN  39 | R GLN  39 |   -0.000 +/-  1.711 |   -0.099 +/-  1.081 |   -0.573 +/-  2.815 |    0.738 +/-  2.196 |   -0.002 +/-  0.045 |    0.064 +/-  2.140
ASN  40 | R ASN  40 |   -0.000 +/-  1.860 |   -0.019 +/-  0.887 |   -0.208 +/-  2.415 |    0.266 +/-  1.834 |   -0.000 +/-  0.060 |    0.038 +/-  2.071
PRO  41 | R PRO  41 |   -0.000 +/-  1.684 |   -0.011 +/-  0.827 |    0.056 +/-  4.470 |   -0.123 +/-  3.708 |    0.000 +/-  0.067 |   -0.078 +/-  2.056
THR  42 | R THR  42 |    0.000 +/-  1.518 |   -0.004 +/-  1.129 |    0.494 +/-  3.069 |   -0.509 +/-  2.002 |    0.000 +/-  0.028 |   -0.019 +/-  1.947
GLU  43 | R GLU  43 |   -0.000 +/-  1.478 |   -0.002 +/-  1.068 |    0.380 +/-  2.749 |   -0.394 +/-  2.202 |    0.000 +/-  0.048 |   -0.016 +/-  1.684
ALA  44 | R ALA  44 |   -0.000 +/-  1.613 |   -0.002 +/-  0.861 |    0.183 +/-  2.288 |   -0.168 +/-  2.105 |   -0.000 +/-  0.056 |    0.013 +/-  2.198
GLU  45 | R GLU  45 |    0.000 +/-  1.516 |   -0.008 +/-  1.099 |    1.125 +/-  2.291 |   -1.089 +/-  2.014 |   -0.000 +/-  0.032 |    0.028 +/-  1.756
LEU  46 | R LEU  46 |   -0.000 +/-  1.397 |   -0.011 +/-  0.966 |    0.387 +/-  1.734 |   -0.356 +/-  0.960 |   -0.000 +/-  0.001 |    0.020 +/-  1.586
GLN  47 | R GLN  47 |   -0.000 +/-  1.787 |   -0.004 +/-  1.215 |    0.054 +/-  3.266 |   -0.054 +/-  1.586 |    0.000 +/-  0.042 |   -0.004 +/-  2.625
ASP  48 | R ASP  48 |    0.000 +/-  1.519 |   -0.008 +/-  0.876 |    0.767 +/-  3.106 |   -0.749 +/-  1.941 |    0.000 +/-  0.031 |    0.010 +/-  2.098
MET  49 | R MET  49 |    0.000 +/-  1.739 |   -0.037 +/-  1.353 |    0.487 +/-  1.494 |   -0.414 +/-  0.793 |   -0.000 +/-  0.018 |    0.036 +/-  2.229
ILE  50 | R ILE  50 |    0.000 +/-  1.585 |   -0.020 +/-  1.087 |    0.236 +/-  1.633 |   -0.208 +/-  0.921 |    0.000 +/-  0.000 |    0.008 +/-  1.960
ASN  51 | R ASN  51 |    0.000 +/-  1.450 |   -0.008 +/-  0.855 |   -0.197 +/-  1.995 |    0.231 +/-  1.395 |    0.000 +/-  0.048 |    0.026 +/-  1.923
GLU  52 | R GLU  52 |   -0.000 +/-  1.634 |   -0.023 +/-  1.090 |    0.928 +/-  3.772 |   -0.827 +/-  2.910 |   -0.000 +/-  0.065 |    0.078 +/-  2.454
VAL  53 | R VAL  53 |   -0.000 +/-  1.770 |   -0.046 +/-  1.239 |   -0.183 +/-  1.702 |    0.395 +/-  0.896 |    0.000 +/-  0.006 |    0.166 +/-  2.079
ASP  54 | R ASP  54 |   -0.000 +/-  1.954 |   -0.013 +/-  0.994 |    1.211 +/-  2.855 |   -1.214 +/-  2.582 |   -0.000 +/-  0.028 |   -0.016 +/-  2.235
ALA  55 | R ALA  55 |    0.000 +/-  1.536 |   -0.004 +/-  1.038 |    0.093 +/-  1.664 |   -0.038 +/-  1.431 |    0.000 +/-  0.069 |    0.051 +/-  2.367
ASP  56 | R ASP  56 |    0.000 +/-  1.492 |   -0.001 +/-  1.032 |   -0.248 +/-  1.371 |    0.261 +/-  1.110 |   -0.000 +/-  0.028 |    0.011 +/-  1.877
GLY  57 | R GLY  57 |    0.000 +/-  1.491 |   -0.001 +/-  0.723 |   -0.214 +/-  1.930 |    0.222 +/-  1.421 |    0.000 +/-  0.050 |    0.008 +/-  1.939
ASN  58 | R ASN  58 |   -0.000 +/-  1.629 |   -0.001 +/-  1.301 |   -0.147 +/-  1.685 |    0.181 +/-  0.986 |   -0.000 +/-  0.032 |    0.032 +/-  1.826
GLY  59 | R GLY  59 |    0.000 +/-  1.534 |   -0.002 +/-  1.274 |   -0.033 +/-  1.511 |    0.078 +/-  1.244 |    0.000 +/-  0.047 |    0.043 +/-  1.949
THR  60 | R THR  60 |    0.000 +/-  2.916 |   -0.004 +/-  1.308 |   -0.013 +/-  4.162 |   -0.056 +/-  0.805 |    0.000 +/-  0.000 |   -0.073 +/-  3.241
ILE  61 | R ILE  61 |    0.000 +/-  1.716 |   -0.008 +/-  1.006 |   -0.416 +/-  1.943 |    0.515 +/-  1.374 |   -0.000 +/-  0.055 |    0.091 +/-  2.314
ASP  62 | R ASP  62 |   -0.000 +/-  2.131 |   -0.010 +/-  1.800 |    0.033 +/-  3.685 |   -0.103 +/-  1.141 |    0.000 +/-  0.018 |   -0.080 +/-  2.544
PHE  63 | R PHE  63 |    0.000 +/-  1.750 |   -0.014 +/-  1.485 |    0.435 +/-  3.011 |   -0.342 +/-  1.707 |   -0.000 +/-  0.025 |    0.079 +/-  1.644
PRO  64 | R PRO  64 |    0.000 +/-  1.652 |   -0.008 +/-  1.216 |   -0.521 +/-  2.887 |    0.461 +/-  1.654 |   -0.000 +/-  0.026 |   -0.069 +/-  2.115
GLU  65 | R GLU  65 |   -0.000 +/-  1.522 |   -0.020 +/-  0.969 |    0.619 +/-  1.869 |   -0.563 +/-  1.338 |   -0.000 +/-  0.005 |    0.035 +/-  1.750
PHE  66 | R PHE  66 |   -0.000 +/-  1.618 |   -0.100 +/-  1.134 |    1.169 +/-  1.170 |   -1.014 +/-  0.656 |   -0.000 +/-  0.002 |    0.055 +/-  1.851
LEU  67 | R LEU  67 |   -0.000 +/-  1.478 |   -0.043 +/-  0.932 |    0.462 +/-  1.409 |   -0.524 +/-  0.745 |   -0.000 +/-  0.013 |   -0.105 +/-  1.626
THR  68 | R THR  68 |   -0.000 +/-  1.513 |   -0.025 +/-  1.050 |    0.264 +/-  1.642 |   -0.117 +/-  1.103 |    0.000 +/-  0.021 |    0.123 +/-  1.720
MET  69 | R MET  69 |   -0.000 +/-  1.709 |   -0.138 +/-  1.135 |    0.962 +/-  1.733 |   -0.622 +/-  1.067 |   -0.000 +/-  0.019 |    0.202 +/-  2.115
MET  70 | R MET  70 |   -0.000 +/-  1.620 |   -0.255 +/-  1.159 |    1.017 +/-  2.099 |   -0.817 +/-  1.065 |   -0.019 +/-  0.014 |   -0.073 +/-  1.891
ALA  71 | R ALA  71 |   -0.000 +/-  1.590 |   -0.038 +/-  0.840 |    0.131 +/-  2.312 |   -0.144 +/-  2.008 |   -0.000 +/-  0.050 |   -0.051 +/-  1.712
ARG  72 | R ARG  72 |   -0.000 +/-  1.394 |   -0.026 +/-  0.983 |   -1.817 +/-  2.753 |    2.228 +/-  2.733 |   -0.000 +/-  0.080 |    0.386 +/-  2.078
LYS  73 | R LYS  73 |    0.000 +/-  1.768 |   -0.068 +/-  1.050 |   -2.557 +/-  3.613 |    3.189 +/-  2.982 |   -0.000 +/-  0.066 |    0.563 +/-  2.165
MET  74 | R MET  74 |   -0.000 +/-  1.803 |   -0.040 +/-  1.173 |   -0.283 +/-  2.553 |    0.344 +/-  1.488 |   -0.000 +/-  0.036 |    0.021 +/-  2.048
LYS  75 | R LYS  75 |   -0.000 +/-  1.822 |   -0.007 +/-  0.852 |   -0.738 +/-  3.543 |    0.784 +/-  3.319 |   -0.000 +/-  0.069 |    0.038 +/-  2.274
ASP  76 | R ASP  76 |   -0.000 +/-  2.011 |   -0.004 +/-  1.009 |   -0.487 +/-  3.463 |    0.495 +/-  2.737 |   -0.000 +/-  0.093 |    0.004 +/-  2.124
THR  77 | R THR  77 |   -0.000 +/-  1.505 |   -0.009 +/-  0.905 |    0.230 +/-  2.102 |   -0.161 +/-  1.492 |   -0.000 +/-  0.071 |    0.060 +/-  1.894
ASP  78 | R ASP  78 |   -0.000 +/-  1.659 |   -0.005 +/-  1.189 |   -1.009 +/-  8.168 |    1.005 +/-  5.438 |    0.000 +/-  0.079 |   -0.009 +/-  3.141
SER  79 | R SER  79 |   -0.000 +/-  1.244 |   -0.007 +/-  1.203 |   -0.113 +/-  2.916 |    0.130 +/-  1.507 |    0.000 +/-  0.032 |    0.010 +/-  2.128
GLU  80 | R GLU  80 |    0.000 +/-  1.505 |   -0.016 +/-  1.479 |   -2.284 +/-  3.069 |    2.283 +/-  2.324 |   -0.000 +/-  0.013 |   -0.017 +/-  2.440
GLU  81 | R GLU  81 |    0.000 +/-  1.552 |   -0.008 +/-  1.107 |   -2.104 +/-  2.924 |    2.089 +/-  2.281 |    0.000 +/-  0.024 |   -0.023 +/-  1.985
GLU  82 | R GLU  82 |    0.000 +/-  1.701 |   -0.011 +/-  0.939 |   -1.430 +/-  2.237 |    1.448 +/-  1.657 |    0.000 +/-  0.028 |    0.007 +/-  1.991
ILE  83 | R ILE  83 |   -0.000 +/-  1.402 |   -0.061 +/-  1.035 |   -0.207 +/-  2.272 |    0.389 +/-  1.281 |   -0.000 +/-  0.010 |    0.121 +/-  1.998
ARG  84 | R ARG  84 |   -0.000 +/-  1.498 |   -0.048 +/-  0.980 |    3.171 +/-  4.071 |   -3.068 +/-  3.158 |   -0.006 +/-  0.036 |    0.050 +/-  1.867
GLU  85 | R GLU  85 |    0.000 +/-  1.832 |   -0.016 +/-  1.108 |   -1.982 +/-  2.271 |    1.956 +/-  1.756 |   -0.000 +/-  0.025 |   -0.042 +/-  1.984
ALA  86 | R ALA  86 |    0.000 +/-  1.534 |   -0.035 +/-  0.893 |    0.117 +/-  1.597 |   -0.065 +/-  1.053 |   -0.000 +/-  0.061 |    0.017 +/-  1.692
PHE  87 | R PHE  87 |   -0.000 +/-  1.697 |   -0.085 +/-  0.941 |   -0.330 +/-  1.458 |    0.452 +/-  1.068 |   -0.000 +/-  0.037 |    0.036 +/-  2.008
ARG  88 | R ARG  88 |    0.000 +/-  1.708 |   -0.027 +/-  1.122 |    3.007 +/-  2.507 |   -2.853 +/-  2.084 |    0.000 +/-  0.038 |    0.127 +/-  2.058
VAL  89 | R VAL  89 |   -0.000 +/-  1.848 |   -0.016 +/-  0.982 |    0.377 +/-  2.630 |   -0.325 +/-  1.673 |    0.000 +/-  0.034 |    0.037 +/-  2.262
PHE  90 | R PHE  90 |    0.000 +/-  1.975 |   -0.065 +/-  0.777 |   -1.452 +/-  1.197 |    1.671 +/-  0.997 |   -0.000 +/-  0.023 |    0.154 +/-  2.129
ASP  91 | R ASP  91 |   -0.000 +/-  1.671 |   -0.094 +/-  0.820 |   -0.464 +/-  1.769 |    0.783 +/-  1.676 |   -0.002 +/-  0.048 |    0.222 +/-  1.890
LYS  92 | R LYS  92 |   -0.000 +/-  1.424 |   -0.068 +/-  1.221 |    2.574 +/-  2.258 |   -2.208 +/-  1.992 |   -0.002 +/-  0.061 |    0.297 +/-  2.611
ASP  93 | R ASP  93 |    0.000 +/-  1.479 |   -0.015 +/-  0.955 |   -0.737 +/-  1.370 |    0.717 +/-  1.094 |    0.000 +/-  0.043 |   -0.035 +/-  1.907
GLY  94 | R GLY  94 |   -0.000 +/-  1.826 |   -0.009 +/-  0.909 |    0.343 +/-  1.710 |   -0.299 +/-  0.707 |    0.000 +/-  0.054 |    0.035 +/-  2.221
ASN  95 | R ASN  95 |   -0.000 +/-  1.854 |   -0.005 +/-  1.160 |    0.061 +/-  1.626 |    0.037 +/-  1.110 |    0.000 +/-  0.035 |    0.093 +/-  1.979
GLY  96 | R GLY  96 |    0.000 +/-  1.839 |   -0.013 +/-  0.941 |   -0.234 +/-  1.619 |    0.355 +/-  1.222 |    0.000 +/-  0.036 |    0.108 +/-  2.335
TYR  97 | R TYR  97 |   -0.000 +/-  2.712 |   -0.020 +/-  1.555 |    0.508 +/-  3.710 |   -0.713 +/-  0.605 |   -0.000 +/-  0.005 |   -0.224 +/-  2.730
ILE  98 | R ILE  98 |   -0.000 +/-  1.594 |   -0.036 +/-  1.777 |    0.915 +/-  2.673 |   -0.764 +/-  0.982 |    0.000 +/-  0.012 |    0.116 +/-  2.397
SER  99 | R SER  99 |    0.000 +/-  1.582 |   -0.032 +/-  1.160 |   -0.218 +/-  2.041 |    0.219 +/-  1.245 |   -0.000 +/-  0.004 |   -0.031 +/-  2.233
ALA 100 | R ALA 100 |   -0.000 +/-  1.927 |   -0.014 +/-  1.232 |   -0.821 +/-  1.626 |    0.810 +/-  1.229 |    0.000 +/-  0.019 |   -0.024 +/-  1.950
ALA 101 | R ALA 101 |    0.000 +/-  1.732 |   -0.010 +/-  0.848 |   -0.382 +/-  1.348 |    0.436 +/-  1.012 |   -0.000 +/-  0.057 |    0.044 +/-  1.879
GLU 102 | R GLU 102 |    0.000 +/-  1.596 |   -0.052 +/-  1.045 |   -2.240 +/-  2.553 |    2.239 +/-  1.788 |   -0.000 +/-  0.013 |   -0.052 +/-  1.923
LEU 103 | R LEU 103 |    0.000 +/-  1.710 |   -0.083 +/-  1.122 |   -0.665 +/-  1.748 |    0.730 +/-  0.802 |   -0.000 +/-  0.000 |   -0.018 +/-  1.755
ARG 104 | R ARG 104 |    0.000 +/-  2.004 |   -0.021 +/-  1.179 |    3.479 +/-  2.826 |   -3.243 +/-  1.625 |    0.000 +/-  0.006 |    0.214 +/-  2.268
HIE 105 | R HIE 105 |    0.000 +/-  1.608 |   -0.030 +/-  0.982 |    0.576 +/-  1.435 |   -0.355 +/-  1.399 |    0.000 +/-  0.017 |    0.191 +/-  2.005
VAL 106 | R VAL 106 |   -0.000 +/-  1.482 |   -0.117 +/-  1.200 |    0.465 +/-  1.553 |   -0.054 +/-  0.872 |   -0.000 +/-  0.002 |    0.294 +/-  1.751
MET 107 | R MET 107 |    0.000 +/-  1.568 |   -0.057 +/-  1.089 |   -0.227 +/-  1.816 |    0.183 +/-  0.947 |    0.000 +/-  0.001 |   -0.101 +/-  2.061
THR 108 | R THR 108 |    0.000 +/-  1.558 |   -0.016 +/-  1.001 |   -0.020 +/-  2.018 |    0.154 +/-  1.388 |    0.000 +/-  0.037 |    0.118 +/-  2.092
ASN 109 | R ASN 109 |   -0.000 +/-  1.946 |   -0.032 +/-  0.897 |    0.529 +/-  1.872 |   -0.176 +/-  1.863 |    0.000 +/-  0.059 |    0.321 +/-  2.091
LEU 110 | R LEU 110 |    0.000 +/-  1.652 |   -0.047 +/-  1.019 |    0.041 +/-  2.043 |    0.144 +/-  1.788 |   -0.000 +/-  0.070 |    0.138 +/-  1.879
GLY 111 | R GLY 111 |   -0.000 +/-  1.717 |   -0.014 +/-  1.035 |    0.519 +/-  2.397 |   -0.439 +/-  1.809 |    0.000 +/-  0.072 |    0.066 +/-  1.839
GLU 112 | R GLU 112 |    0.000 +/-  1.597 |   -0.013 +/-  0.997 |   -1.795 +/-  2.128 |    1.830 +/-  1.935 |   -0.000 +/-  0.038 |    0.022 +/-  2.050
LYS 113 | R LYS 113 |   -0.000 +/-  1.355 |   -0.006 +/-  0.901 |    2.225 +/-  2.770 |   -2.115 +/-  2.772 |   -0.000 +/-  0.048 |    0.103 +/-  2.255
LEU 114 | R LEU 114 |    0.000 +/-  1.652 |   -0.003 +/-  1.115 |   -0.019 +/-  3.611 |    0.048 +/-  2.714 |    0.000 +/-  0.096 |    0.026 +/-  2.636
THR 115 | R THR 115 |   -0.000 +/-  1.956 |   -0.003 +/-  1.271 |   -0.947 +/-  2.988 |    0.918 +/-  2.265 |   -0.000 +/-  0.030 |   -0.032 +/-  2.621
ASP 116 | R ASP 116 |    0.000 +/-  1.991 |   -0.003 +/-  0.944 |   -3.391 +/-  2.907 |    3.358 +/-  2.455 |    0.000 +/-  0.042 |   -0.037 +/-  2.230
GLU 117 | R GLU 117 |    0.000 +/-  1.571 |   -0.004 +/-  0.868 |   -3.517 +/-  3.188 |    3.509 +/-  2.565 |   -0.000 +/-  0.046 |   -0.013 +/-  1.905
GLU 118 | R GLU 118 |   -0.000 +/-  1.476 |   -0.018 +/-  0.962 |   -4.790 +/-  2.475 |    4.794 +/-  2.091 |    0.000 +/-  0.017 |   -0.014 +/-  1.840
VAL 119 | R VAL 119 |    0.000 +/-  1.485 |   -0.021 +/-  1.176 |   -1.701 +/-  1.960 |    1.627 +/-  1.161 |    0.000 +/-  0.000 |   -0.094 +/-  2.160
ASP 120 | R ASP 120 |    0.000 +/-  1.658 |   -0.014 +/-  1.024 |   -4.888 +/-  1.796 |    4.797 +/-  1.787 |    0.000 +/-  0.024 |   -0.105 +/-  1.880
GLU 121 | R GLU 121 |    0.000 +/-  1.512 |   -0.065 +/-  0.929 |   -6.296 +/-  2.225 |    6.444 +/-  2.146 |   -0.000 +/-  0.024 |    0.082 +/-  1.714
MET 122 | R MET 122 |    0.000 +/-  1.659 |   -0.307 +/-  1.146 |   -2.927 +/-  1.465 |    3.156 +/-  1.008 |   -0.017 +/-  0.024 |   -0.094 +/-  2.089
ILE 123 | R ILE 123 |   -0.000 +/-  1.665 |   -0.071 +/-  1.095 |   -1.654 +/-  1.725 |    1.683 +/-  1.056 |    0.000 +/-  0.000 |   -0.042 +/-  1.986
ARG 124 | R ARG 124 |   -0.000 +/-  1.539 |   -0.058 +/-  0.964 |    7.497 +/-  3.135 |   -6.939 +/-  2.407 |    0.000 +/-  0.051 |    0.500 +/-  2.019
GLU 125 | R GLU 125 |   -0.000 +/-  1.642 |   -0.483 +/-  1.111 |  -11.190 +/-  3.880 |   11.665 +/-  3.006 |   -0.119 +/-  0.060 |   -0.127 +/-  2.094
ALA 126 | R ALA 126 |   -0.000 +/-  1.670 |   -0.728 +/-  0.704 |   -1.354 +/-  1.497 |    2.393 +/-  1.548 |   -0.154 +/-  0.042 |    0.156 +/-  1.900
ASP 127 | R ASP 127 |    0.000 +/-  1.665 |   -0.120 +/-  0.858 |  -10.807 +/-  4.545 |   10.224 +/-  3.620 |   -0.041 +/-  0.054 |   -0.745 +/-  1.956
ILE 128 | R ILE 128 |   -0.000 +/-  1.750 |   -0.053 +/-  1.318 |   -1.282 +/-  1.437 |    1.151 +/-  1.381 |   -0.001 +/-  0.043 |   -0.186 +/-  2.291
ASP 129 | R ASP 129 |   -0.000 +/-  1.695 |   -0.010 +/-  0.796 |   -3.459 +/-  1.461 |    3.485 +/-  1.227 |   -0.000 +/-  0.033 |    0.016 +/-  1.836
GLY 130 | R GLY 130 |   -0.000 +/-  1.909 |   -0.011 +/-  1.164 |    1.809 +/-  1.558 |   -1.670 +/-  1.172 |    0.000 +/-  0.064 |    0.128 +/-  2.175
ASP 131 | R ASP 131 |    0.000 +/-  1.748 |   -0.011 +/-  1.081 |   -3.011 +/-  1.954 |    3.098 +/-  1.697 |   -0.000 +/-  0.050 |    0.077 +/-  1.892
GLY 132 | R GLY 132 |   -0.000 +/-  1.513 |   -0.052 +/-  0.917 |    1.418 +/-  1.792 |   -1.218 +/-  1.044 |    0.000 +/-  0.001 |    0.147 +/-  1.735
GLN 133 | R GLN 133 |    0.000 +/-  2.376 |   -0.024 +/-  1.785 |   -1.111 +/-  3.837 |    0.552 +/-  0.987 |   -0.000 +/-  0.007 |   -0.583 +/-  3.043
VAL 134 | R VAL 134 |   -0.000 +/-  1.782 |   -0.010 +/-  1.068 |   -0.048 +/-  1.813 |    0.090 +/-  1.137 |   -0.000 +/-  0.015 |    0.032 +/-  2.200
ASN 135 | R ASN 135 |    0.000 +/-  1.737 |   -0.003 +/-  1.329 |   -0.717 +/-  1.538 |    0.696 +/-  1.174 |    0.000 +/-  0.038 |   -0.024 +/-  2.028
TYR 136 | R TYR 136 |    0.000 +/-  1.573 |   -0.001 +/-  1.050 |   -0.538 +/-  2.130 |    0.539 +/-  1.466 |    0.000 +/-  0.029 |    0.000 +/-  1.874
GLU 137 | R GLU 137 |    0.000 +/-  1.766 |   -0.001 +/-  1.089 |   -2.184 +/-  2.246 |    2.184 +/-  1.785 |    0.000 +/-  0.033 |   -0.002 +/-  2.034
GLU 138 | R GLU 138 |    0.000 +/-  1.697 |   -0.004 +/-  1.244 |   -2.751 +/-  1.919 |    2.757 +/-  1.294 |   -0.000 +/-  0.004 |    0.002 +/-  2.007
PHE 139 | R PHE 139 |    0.000 +/-  1.568 |   -0.003 +/-  1.015 |   -0.449 +/-  1.867 |    0.452 +/-  1.231 |   -0.000 +/-  0.030 |    0.000 +/-  1.927
VAL 140 | R VAL 140 |   -0.000 +/-  1.303 |   -0.001 +/-  1.255 |   -0.152 +/-  2.896 |    0.157 +/-  1.449 |   -0.000 +/-  0.035 |    0.004 +/-  2.418
GLN 141 | R GLN 141 |   -0.000 +/-  1.604 |   -0.002 +/-  1.186 |   -0.243 +/-  3.207 |    0.274 +/-  2.020 |    0.000 +/-  0.072 |    0.029 +/-  1.931
MET 142 | R MET 142 |   -0.000 +/-  1.673 |   -0.004 +/-  1.127 |   -0.378 +/-  2.748 |    0.395 +/-  2.354 |    0.000 +/-  0.111 |    0.014 +/-  2.029
MET 143 | R MET 143 |   -0.000 +/-  1.776 |   -0.002 +/-  1.083 |   -0.195 +/-  3.181 |    0.199 +/-  2.660 |    0.000 +/-  0.078 |    0.003 +/-  2.069
THR 144 | R THR 144 |   -0.000 +/-  1.780 |   -0.001 +/-  1.077 |   -0.239 +/-  6.654 |    0.247 +/-  5.316 |   -0.000 +/-  0.086 |    0.006 +/-  2.335
ALA 145 | R ALA 145 |   -0.000 +/-  2.332 |   -0.002 +/-  0.914 |  -11.945 +/- 16.002 |   11.931 +/- 15.190 |   -0.000 +/-  0.178 |   -0.016 +/-  2.502
 CA 146 | R  CA 146 |    0.000 +/-  0.000 |    0.000 +/-  0.000 |    0.000 +/-  0.000 |    0.000 +/-  0.000 |    0.000 +/-  0.000 |    0.000 +/-  0.000
 CW 147 | R  CW 147 |    0.000 +/-  0.000 |    0.000 +/-  0.000 |    0.000 +/-  0.000 |    0.000 +/-  0.000 |    0.000 +/-  0.000 |    0.000 +/-  0.000
 CA 148 | R  CA 148 |    0.000 +/-  0.000 |    0.000 +/-  0.000 |    0.000 +/-  0.000 |    0.000 +/-  0.000 |    0.000 +/-  0.000 |    0.000 +/-  0.000
 CW 149 | R  CW 149 |    0.000 +/-  0.000 |    0.000 +/-  0.000 |    0.000 +/-  0.000 |    0.000 +/-  0.000 |    0.000 +/-  0.000 |    0.000 +/-  0.000
 CA 150 | R  CA 150 |    0.000 +/-  0.000 |    0.000 +/-  0.000 |    0.000 +/-  0.000 |    0.000 +/-  0.000 |    0.000 +/-  0.000 |    0.000 +/-  0.000
 CW 151 | R  CW 151 |    0.000 +/-  0.000 |    0.000 +/-  0.000 |    0.000 +/-  0.000 |    0.000 +/-  0.000 |    0.000 +/-  0.000 |    0.000 +/-  0.000
 CA 152 | R  CA 152 |    0.000 +/-  0.000 |    0.000 +/-  0.000 |    0.000 +/-  0.000 |    0.000 +/-  0.000 |    0.000 +/-  0.000 |    0.000 +/-  0.000
 CW 153 | R  CW 153 |    0.000 +/-  0.000 |    0.000 +/-  0.000 |    0.000 +/-  0.000 |    0.000 +/-  0.000 |    0.000 +/-  0.000 |    0.000 +/-  0.000
LEU 154 | L LEU   1 |   -0.000 +/-  1.953 |   -0.493 +/-  0.993 | -173.541 +/- 14.473 |  179.622 +/- 12.822 |   -0.128 +/-  0.074 |    5.460 +/-  3.651
VAL 155 | L VAL   2 |    0.000 +/-  1.773 |   -0.605 +/-  1.098 |   -1.615 +/-  2.329 |    2.492 +/-  1.170 |   -0.018 +/-  0.015 |    0.255 +/-  2.284
LYS 156 | L LYS   3 |   -0.000 +/-  1.556 |   -0.546 +/-  1.032 |  -43.790 +/-  3.500 |   45.296 +/-  2.520 |   -0.008 +/-  0.014 |    0.952 +/-  2.326
ALA 157 | L ALA   4 |   -0.000 +/-  1.786 |   -1.274 +/-  0.881 |    2.051 +/-  1.520 |   -0.860 +/-  1.010 |   -0.081 +/-  0.033 |   -0.164 +/-  2.138
VAL 158 | L VAL   5 |    0.000 +/-  1.528 |   -0.936 +/-  1.043 |   -0.947 +/-  1.342 |    2.154 +/-  0.949 |   -0.042 +/-  0.020 |    0.229 +/-  1.994
PHE 159 | L PHE   6 |    0.000 +/-  1.605 |   -0.743 +/-  1.407 |   -2.068 +/-  1.743 |    2.385 +/-  0.821 |   -0.051 +/-  0.028 |   -0.478 +/-  2.331
PHE 160 | L PHE   7 |    0.000 +/-  1.601 |   -1.281 +/-  1.053 |   -1.576 +/-  1.402 |    3.287 +/-  0.783 |   -0.083 +/-  0.032 |    0.347 +/-  1.680
ALA 161 | L ALA   8 |   -0.000 +/-  1.669 |   -1.404 +/-  1.025 |    1.249 +/-  1.232 |   -0.192 +/-  0.586 |   -0.108 +/-  0.018 |   -0.455 +/-  1.928
SER 162 | L SER   9 |   -0.000 +/-  1.503 |   -0.821 +/-  1.032 |   -0.125 +/-  1.320 |    0.819 +/-  0.988 |   -0.042 +/-  0.033 |   -0.168 +/-  1.741
VAL 163 | L VAL  10 |    0.000 +/-  1.674 |   -0.587 +/-  1.181 |   -7.093 +/-  1.845 |    6.659 +/-  0.967 |   -0.161 +/-  0.032 |   -1.181 +/-  2.041
LEU 164 | L LEU  11 |    0.000 +/-  1.637 |   -1.439 +/-  1.040 |   -0.502 +/-  1.983 |    2.413 +/-  1.539 |   -0.170 +/-  0.034 |    0.302 +/-  1.967
MET 165 | L MET  12 |    0.000 +/-  2.282 |   -0.245 +/-  1.066 |   61.989 +/-  5.169 |  -62.264 +/-  4.815 |   -0.229 +/-  0.053 |   -0.750 +/-  2.450
