# Supplementary material for: Polarized benzene rings can promote the interaction between CaM and the CaMBD region of nNOS
Source: Front Mol Neurosci. 2024 Sep 3;17:1461272. doi: 10.3389/fnmol.2024.1461272 (PMC11405375; doi:10.3389/fnmol.2024.1461272)
Supplement: Supplementary file 1 [file Data_Sheet_1.ZIP › Original dataset/Model 5/MMGBSA/I0-Bond-mmgbsa.out]

| Run on Sat Jul  6 10:01:53 2024
|
|Input file:
|--------------------------------------------------------------
|&general
|	startframe=1, 
|	endframe=192, 
|	interval=2,
|	verbose=2,
|	keep_files=0,
|	netcdf=1,
|/
|&gb
|	igb=5,
|	saltcon=0.100,
|/
|&decomp
|	idecomp=2,
|	dec_verbose=3,
|	csv_format=0,
|/
|--------------------------------------------------------------
|MMPBSA.py Version=14.0
|Complex topology file:           complex.prmtop
|Receptor topology file:          receptor.prmtop
|Ligand topology file:            ligand.prmtop
|Initial mdcrd(s):                complex.nc
|Initial Receptor mdcrd(s):       receptor.nc
|Initial Ligand mdcrd(s):         ligand.nc
|
|Receptor mask:                  ":1-153"
|Ligand mask:                    ":154-165"
|
|Calculations performed using 96.5 complex frames.
|
|Generalized Born ESURF calculated using 'LCPO' surface areas
|
|All units are reported in kcal/mole.
-------------------------------------------------------------------------------
-------------------------------------------------------------------------------

GENERALIZED BORN:

Complex:
Energy Component            Average              Std. Dev.   Std. Err. of Mean
-------------------------------------------------------------------------------
BOND                       781.9494               25.8477              2.6381
ANGLE                     1685.9674               30.8944              3.1531
DIHED                      889.0188               15.2841              1.5599
VDWAALS                  -1166.1975               17.3722              1.7730
EEL                      -4733.3505              125.1174             12.7697
1-4 VDW                    645.1475               11.7382              1.1980
1-4 EEL                  -1789.5123               65.5708              6.6923
EGB                      -4070.6392              102.5379             10.4652
ESURF                       85.5664                1.6779              0.1713

G gas                    -3686.9771              111.1247             11.3416
G solv                   -3985.0729              101.4477             10.3540

TOTAL                    -7672.0500               40.7206              4.1560


Receptor:
Energy Component            Average              Std. Dev.   Std. Err. of Mean
-------------------------------------------------------------------------------
BOND                       747.5304               25.1996              2.5719
ANGLE                     1591.1211               28.7487              2.9342
DIHED                      835.9545               14.6996              1.5003
VDWAALS                  -1024.8897               16.1620              1.6495
EEL                      -3251.8813              118.0350             12.0469
1-4 VDW                    597.6421               11.2354              1.1467
1-4 EEL                  -2499.5543               65.0421              6.6383
EGB                      -4516.7271              103.2861             10.5416
ESURF                       88.6560                1.5415              0.1573

G gas                    -3004.0770              113.6736             11.6018
G solv                   -4428.0711              102.3255             10.4436

TOTAL                    -7432.1481               37.3852              3.8156


Ligand:
Energy Component            Average              Std. Dev.   Std. Err. of Mean
-------------------------------------------------------------------------------
BOND                        34.4190                4.4529              0.4545
ANGLE                       94.8462                7.2563              0.7406
DIHED                       53.0643                4.0335              0.4117
VDWAALS                    -52.5336                3.4322              0.3503
EEL                       -750.1758               10.2638              1.0475
1-4 VDW                     47.5054                2.6539              0.2709
1-4 EEL                    710.0419                6.5780              0.6714
EGB                       -330.2998                7.2720              0.7422
ESURF                       10.0006                0.1782              0.0182

G gas                      137.1674               14.3136              1.4609
G solv                    -320.2992                7.2100              0.7359

TOTAL                     -183.1318               10.8372              1.1061


Differences (Complex - Receptor - Ligand):
Energy Component            Average              Std. Dev.   Std. Err. of Mean
-------------------------------------------------------------------------------
BOND                        -0.0000               36.3724              3.7122
ANGLE                        0.0001               42.8206              4.3704
DIHED                        0.0000               21.5859              2.2031
VDWAALS                    -88.7743               23.9746              2.4469
EEL                       -731.2934              172.3136             17.5867
1-4 VDW                     -0.0001               16.4639              1.6803
1-4 EEL                      0.0001               92.5920              9.4501
EGB                        776.3877              145.7220             14.8727
ESURF                      -13.0902                2.2855              0.2333

DELTA G gas               -820.0675              159.6097             16.2901
DELTA G solv               763.2974              144.2710             14.7246

DELTA TOTAL                -56.7701               56.3317              5.7493


-------------------------------------------------------------------------------
-------------------------------------------------------------------------------
