# Supplementary material for: Polarized benzene rings can promote the interaction between CaM and the CaMBD region of nNOS
Source: Front Mol Neurosci. 2024 Sep 3;17:1461272. doi: 10.3389/fnmol.2024.1461272 (PMC11405375; doi:10.3389/fnmol.2024.1461272)
Supplement: Supplementary file 1 [file Data_Sheet_1.ZIP › Original dataset/Model 5/relevance/correl.out]

  0.707  0.386  0.326  0.244  0.122  0.190  0.180  0.007  0.003  0.026 -0.101 -0.136 -0.119 -0.141 -0.225 -0.120 -0.162 -0.121 -0.195 -0.207 -0.072 -0.029  0.030  0.029 -0.106 -0.173 -0.145 -0.185 -0.264 -0.131 -0.135 -0.070 -0.056 -0.143 -0.036 -0.063 -0.105 -0.119 -0.054 -0.190 -0.125 -0.182 -0.138 -0.157 -0.083 -0.152 -0.089 -0.011 -0.095 -0.103 -0.061 -0.043 -0.079 -0.098 -0.090 -0.083 -0.082 -0.093 -0.092 -0.070 -0.078 -0.040 -0.054 -0.035 -0.076 -0.066  0.025  0.027 -0.022  0.048  0.132  0.105 -0.010  0.053  0.041  0.153  0.092 -0.017 -0.026  0.073  0.072 -0.059  0.064 -0.094 -0.077 -0.097 -0.013 -0.087  0.065  0.008  0.022  0.037  0.030  0.019 -0.006 -0.028 -0.036  0.035  0.012  0.058  0.099  0.090  0.073  0.068  0.082  0.069  0.130  0.140  0.071  0.071  0.153  0.165  0.139  0.124  0.212  0.214  0.187  0.176  0.133  0.103  0.083  0.025  0.055  0.109 -0.011  0.049 -0.005 -0.046 -0.038  0.008  0.006  0.042  0.010 -0.050 -0.072 -0.063 -0.126 -0.078 -0.075 -0.111 -0.038 -0.055 -0.141 -0.189 -0.015 -0.174 -0.164 -0.092 -0.087  0.038  0.040 -0.036 -0.033  0.007  0.003  0.004 -0.043 -0.060 -0.008 -0.076 -0.087 -0.095 -0.064 -0.137 -0.124
  0.386  0.576  0.470  0.359  0.309  0.284  0.319  0.201  0.180  0.191  0.042  0.056  0.018 -0.065 -0.106 -0.091 -0.123 -0.110 -0.093 -0.195 -0.124 -0.142 -0.059 -0.072 -0.100 -0.180 -0.093 -0.117 -0.147 -0.055 -0.022  0.023  0.032 -0.006  0.037  0.059 -0.019 -0.042  0.015 -0.153 -0.107 -0.160 -0.162 -0.159 -0.053 -0.171 -0.159 -0.046 -0.146 -0.169 -0.131 -0.096 -0.148 -0.224 -0.219 -0.207 -0.222 -0.203 -0.213 -0.130 -0.113 -0.033 -0.006 -0.063 -0.160 -0.071  0.026 -0.041 -0.046  0.069  0.121  0.109  0.036  0.132  0.079  0.217  0.222  0.202  0.006  0.003  0.038 -0.026  0.115 -0.150 -0.071 -0.039 -0.024 -0.149  0.068 -0.006 -0.018 -0.015 -0.010 -0.028 -0.052 -0.074 -0.103 -0.013 -0.025  0.019  0.050  0.036  0.021  0.072  0.064  0.039  0.092  0.133  0.071  0.071  0.147  0.131  0.104  0.088  0.220  0.191  0.126  0.168  0.093  0.056  0.055 -0.021 -0.010  0.105 -0.070 -0.054 -0.146 -0.123 -0.151 -0.098 -0.100 -0.066 -0.064 -0.127 -0.156 -0.109 -0.178 -0.205 -0.060 -0.153 -0.109 -0.084 -0.125 -0.161 -0.146 -0.204 -0.211 -0.190 -0.153 -0.022 -0.025 -0.178 -0.173  0.008 -0.035  0.010 -0.038 -0.085 -0.060 -0.034 -0.045 -0.040 -0.008 -0.077 -0.043
  0.326  0.470  0.627  0.491  0.462  0.373  0.355  0.292  0.253  0.220  0.098  0.102  0.061 -0.037 -0.057 -0.048 -0.077 -0.046 -0.048 -0.138 -0.080 -0.112 -0.034 -0.054 -0.079 -0.156 -0.074 -0.087 -0.083 -0.002  0.056  0.077  0.075  0.054  0.077  0.100  0.025  0.034  0.053 -0.088 -0.041 -0.113 -0.127 -0.149 -0.043 -0.139 -0.159 -0.083 -0.121 -0.155 -0.175 -0.132 -0.154 -0.255 -0.236 -0.219 -0.239 -0.224 -0.243 -0.164 -0.122 -0.028  0.046 -0.064 -0.166 -0.027  0.046 -0.068 -0.049  0.065  0.077  0.058  0.016  0.109  0.030  0.146  0.197  0.112  0.038  0.059  0.062  0.011  0.146 -0.099 -0.075 -0.015  0.001 -0.141  0.081  0.042  0.026  0.032  0.042  0.048 -0.017 -0.042 -0.114 -0.023 -0.059 -0.041  0.018  0.029 -0.052  0.045  0.067  0.009  0.037  0.126  0.109  0.073  0.153  0.081  0.078  0.045  0.141  0.111  0.037  0.083  0.016 -0.052 -0.052 -0.091 -0.090  0.012 -0.128 -0.127 -0.209 -0.164 -0.214 -0.181 -0.155 -0.129 -0.101 -0.145 -0.172 -0.119 -0.178 -0.243 -0.075 -0.173 -0.140 -0.104 -0.132 -0.171 -0.176 -0.148 -0.164 -0.209 -0.169 -0.005 -0.017 -0.220 -0.202 -0.003 -0.054 -0.006 -0.013 -0.052 -0.077 -0.027 -0.020 -0.036 -0.006 -0.036 -0.013
  0.244  0.359  0.491  0.618  0.434  0.303  0.391  0.371  0.263  0.225  0.141  0.141  0.083 -0.007 -0.009 -0.036 -0.076 -0.036 -0.004 -0.074 -0.044 -0.081 -0.041 -0.059 -0.073 -0.125 -0.035 -0.034 -0.029  0.033  0.098  0.071  0.061  0.073  0.080  0.059  0.017  0.042  0.041 -0.010  0.014 -0.043 -0.052 -0.086 -0.003 -0.087 -0.117 -0.069 -0.096 -0.133 -0.147 -0.116 -0.128 -0.218 -0.196 -0.196 -0.200 -0.202 -0.218 -0.156 -0.117 -0.046  0.072 -0.068 -0.146  0.006  0.049 -0.069 -0.029  0.041  0.038  0.021  0.006  0.052  0.006  0.110  0.126  0.092  0.030  0.047  0.046 -0.012  0.084 -0.065 -0.070 -0.044 -0.022 -0.127  0.016  0.027 -0.002  0.043  0.025  0.023 -0.050 -0.067 -0.130 -0.051 -0.101 -0.057 -0.008  0.002 -0.039  0.019  0.062  0.005  0.030  0.107  0.099  0.033  0.105  0.043  0.050  0.057  0.127  0.117  0.036  0.057  0.027 -0.042 -0.058 -0.068 -0.071 -0.009 -0.104 -0.131 -0.223 -0.164 -0.224 -0.194 -0.179 -0.152 -0.118 -0.141 -0.175 -0.122 -0.179 -0.243 -0.068 -0.171 -0.154 -0.095 -0.120 -0.160 -0.157 -0.097 -0.109 -0.192 -0.161 -0.038 -0.047 -0.238 -0.215 -0.023 -0.035 -0.018 -0.004 -0.028 -0.038 -0.001  0.002 -0.019 -0.003 -0.044 -0.032
  0.122  0.309  0.462  0.434  0.617  0.347  0.332  0.428  0.372  0.298  0.211  0.253  0.188  0.084  0.103  0.019  0.033  0.033  0.031 -0.055 -0.037 -0.112 -0.033 -0.052 -0.009 -0.072 -0.000  0.016  0.046  0.042  0.115  0.081  0.092  0.140  0.105  0.113  0.088  0.091  0.095  0.012  0.016 -0.076 -0.112 -0.168 -0.073 -0.146 -0.193 -0.155 -0.165 -0.155 -0.191 -0.152 -0.147 -0.232 -0.202 -0.186 -0.227 -0.203 -0.219 -0.125 -0.068  0.006  0.102 -0.013 -0.108  0.065  0.087 -0.021  0.006  0.113  0.084  0.070  0.067  0.129  0.015  0.118  0.184  0.154  0.086  0.017  0.050  0.063  0.128 -0.075 -0.033  0.012 -0.011 -0.148  0.011 -0.002 -0.029  0.001  0.015  0.020 -0.050 -0.076 -0.144 -0.090 -0.113 -0.104 -0.045 -0.029 -0.098  0.028  0.037  0.006 -0.033  0.078  0.108  0.036  0.059 -0.036 -0.028 -0.008  0.054  0.010 -0.061 -0.006 -0.059 -0.128 -0.120 -0.139 -0.131 -0.035 -0.123 -0.176 -0.287 -0.207 -0.265 -0.243 -0.202 -0.205 -0.166 -0.190 -0.193 -0.147 -0.161 -0.296 -0.091 -0.178 -0.173 -0.128 -0.117 -0.143 -0.208 -0.076 -0.106 -0.165 -0.117 -0.053 -0.068 -0.287 -0.260 -0.014 -0.031  0.012  0.038  0.019 -0.027  0.063  0.059  0.063  0.064  0.032  0.056
  0.190  0.284  0.373  0.303  0.347  0.428  0.324  0.323  0.287  0.242  0.145  0.167  0.109  0.037  0.026  0.011 -0.029 -0.035 -0.079 -0.076 -0.009 -0.032  0.026 -0.021 -0.081 -0.153 -0.120 -0.103 -0.128 -0.059 -0.059 -0.005  0.009 -0.038  0.001  0.042 -0.011 -0.025 -0.027 -0.070 -0.078 -0.131 -0.103 -0.134 -0.096 -0.132 -0.116 -0.111 -0.105 -0.124 -0.159 -0.102 -0.071 -0.124 -0.098 -0.084 -0.101 -0.107 -0.135 -0.088 -0.063 -0.006  0.097  0.022 -0.049  0.027  0.062  0.006 -0.013  0.047  0.058  0.029 -0.009  0.046  0.013  0.092  0.085  0.010  0.087  0.188  0.143  0.096  0.187  0.080  0.047  0.088  0.097 -0.019  0.051  0.059  0.040  0.051  0.059  0.081  0.005 -0.012 -0.071 -0.041 -0.076 -0.064 -0.006  0.019 -0.069  0.037  0.048 -0.018  0.033  0.097  0.086  0.046  0.099  0.040  0.053  0.048  0.090  0.064  0.025  0.029 -0.011 -0.069 -0.077 -0.088 -0.107 -0.072 -0.148 -0.129 -0.218 -0.168 -0.225 -0.202 -0.175 -0.153 -0.108 -0.119 -0.156 -0.122 -0.179 -0.234 -0.099 -0.159 -0.149 -0.101 -0.109 -0.147 -0.087 -0.093 -0.104 -0.085 -0.071  0.005 -0.006 -0.228 -0.197  0.013 -0.046 -0.031  0.026 -0.002 -0.011  0.045  0.023 -0.001 -0.004 -0.032 -0.039
  0.180  0.319  0.355  0.391  0.332  0.324  0.548  0.507  0.369  0.404  0.288  0.298  0.234  0.143  0.130  0.014  0.016 -0.031  0.024 -0.098 -0.060 -0.141 -0.067 -0.101 -0.070 -0.183 -0.120 -0.038 -0.088 -0.092 -0.072 -0.038  0.000 -0.015 -0.002  0.035  0.050  0.035 -0.014 -0.024 -0.077 -0.137 -0.150 -0.188 -0.077 -0.196 -0.180 -0.152 -0.181 -0.157 -0.137 -0.092 -0.080 -0.089 -0.081 -0.059 -0.090 -0.065 -0.090 -0.026 -0.012  0.053  0.228  0.070 -0.006  0.116  0.144  0.031  0.032  0.130  0.105  0.055  0.044  0.067  0.067  0.121  0.114  0.130  0.106  0.042  0.077  0.074  0.069 -0.040 -0.026 -0.031 -0.031 -0.153 -0.053 -0.084 -0.067  0.018  0.000 -0.017 -0.060 -0.108 -0.126 -0.085 -0.088 -0.020  0.011 -0.013 -0.043  0.064  0.033  0.015  0.021  0.061  0.056  0.018  0.037 -0.013 -0.011  0.025  0.134  0.083  0.052  0.070  0.038 -0.008 -0.044 -0.068 -0.058 -0.037 -0.071 -0.126 -0.257 -0.208 -0.235 -0.186 -0.149 -0.152 -0.110 -0.167 -0.178 -0.157 -0.227 -0.292 -0.098 -0.233 -0.205 -0.161 -0.172 -0.136 -0.130 -0.153 -0.169 -0.028 -0.006 -0.045 -0.050 -0.245 -0.218 -0.012 -0.025 -0.031  0.029  0.005  0.008  0.096  0.084  0.078  0.043 -0.026  0.001
  0.007  0.201  0.292  0.371  0.428  0.323  0.507  0.775  0.567  0.496  0.454  0.543  0.410  0.245  0.317  0.123  0.139  0.072  0.090 -0.005  0.006 -0.113 -0.034 -0.087 -0.015 -0.134 -0.076 -0.008  0.031 -0.012  0.014 -0.003  0.055  0.063  0.003  0.075  0.112  0.106  0.012  0.048 -0.018 -0.076 -0.140 -0.175 -0.044 -0.178 -0.197 -0.157 -0.142 -0.142 -0.131 -0.086 -0.038 -0.088 -0.048 -0.046 -0.059 -0.088 -0.105 -0.079 -0.027  0.010  0.251  0.047 -0.016  0.163  0.129 -0.001  0.029  0.106  0.065 -0.002  0.047  0.041  0.031  0.033  0.103  0.141  0.130 -0.013  0.035  0.081  0.053 -0.018  0.005  0.016 -0.018 -0.124 -0.032 -0.064 -0.058  0.015 -0.000  0.001 -0.053 -0.091 -0.123 -0.120 -0.124 -0.087 -0.058 -0.054 -0.099  0.028  0.005 -0.009 -0.017  0.044  0.064  0.012  0.008 -0.056 -0.047 -0.022  0.052 -0.004 -0.075 -0.033 -0.031 -0.081 -0.123 -0.098 -0.111 -0.132 -0.125 -0.190 -0.330 -0.245 -0.297 -0.269 -0.205 -0.219 -0.149 -0.177 -0.179 -0.138 -0.211 -0.330 -0.081 -0.231 -0.230 -0.193 -0.184 -0.118 -0.209 -0.071 -0.109 -0.065 -0.055 -0.065 -0.074 -0.299 -0.262  0.017 -0.012 -0.048  0.110  0.087  0.024  0.176  0.189  0.174  0.124  0.058  0.057
  0.003  0.180  0.253  0.263  0.372  0.287  0.369  0.567  0.605  0.500  0.335  0.501  0.448  0.232  0.273  0.141  0.148  0.067  0.066  0.003  0.003 -0.108 -0.043 -0.083 -0.002 -0.114 -0.081 -0.016  0.056  0.003  0.016  0.003  0.065  0.082  0.020  0.089  0.131  0.106  0.029  0.051 -0.052 -0.098 -0.145 -0.199 -0.096 -0.189 -0.208 -0.197 -0.155 -0.154 -0.156 -0.127 -0.097 -0.153 -0.101 -0.078 -0.107 -0.112 -0.157 -0.104 -0.058 -0.005  0.181  0.026 -0.047  0.146  0.104  0.003  0.033  0.123  0.081  0.041  0.080  0.076  0.046  0.072  0.137  0.148  0.105 -0.040  0.005  0.076  0.077 -0.061 -0.026  0.026 -0.019 -0.155 -0.044 -0.047 -0.075 -0.007 -0.032 -0.016 -0.075 -0.102 -0.160 -0.126 -0.138 -0.101 -0.075 -0.083 -0.105  0.019 -0.013 -0.015 -0.022  0.036  0.048  0.018  0.023 -0.048 -0.076 -0.020  0.078  0.008 -0.023  0.021 -0.024 -0.065 -0.070 -0.084 -0.106 -0.093 -0.085 -0.165 -0.299 -0.208 -0.284 -0.241 -0.233 -0.230 -0.187 -0.219 -0.232 -0.162 -0.201 -0.328 -0.091 -0.214 -0.193 -0.159 -0.143 -0.077 -0.167 -0.054 -0.090 -0.093 -0.071 -0.092 -0.102 -0.328 -0.301  0.063  0.017  0.060  0.207  0.145  0.093  0.243  0.249  0.243  0.158  0.096  0.086
  0.026  0.191  0.220  0.225  0.298  0.242  0.404  0.496  0.500  0.717  0.370  0.480  0.534  0.359  0.335  0.150  0.212  0.062  0.086 -0.065 -0.055 -0.170 -0.071 -0.099  0.006 -0.145 -0.096 -0.004  0.021 -0.042 -0.040 -0.047  0.017  0.041  0.014  0.064  0.112  0.072  0.019  0.009 -0.064 -0.118 -0.173 -0.229 -0.096 -0.207 -0.249 -0.206 -0.188 -0.172 -0.136 -0.095 -0.063 -0.091 -0.052 -0.015 -0.076 -0.068 -0.125 -0.047  0.009  0.085  0.326  0.135  0.058  0.265  0.205  0.093  0.090  0.234  0.150  0.065  0.131  0.114  0.078  0.099  0.163  0.158  0.094 -0.076  0.002  0.058  0.031 -0.099 -0.070 -0.066 -0.082 -0.211 -0.138 -0.128 -0.146 -0.026 -0.074 -0.094 -0.133 -0.178 -0.196 -0.161 -0.147 -0.069 -0.055 -0.102 -0.082  0.058 -0.028  0.009 -0.016  0.030  0.037  0.013  0.007 -0.062 -0.075 -0.005  0.083  0.007  0.005  0.054  0.017 -0.009 -0.031 -0.065 -0.074 -0.037 -0.036 -0.137 -0.284 -0.223 -0.244 -0.174 -0.178 -0.212 -0.184 -0.256 -0.246 -0.209 -0.214 -0.356 -0.127 -0.267 -0.222 -0.213 -0.210 -0.113 -0.215 -0.119 -0.144 -0.003  0.020 -0.125 -0.123 -0.310 -0.299  0.047  0.028  0.082  0.185  0.114  0.092  0.255  0.260  0.249  0.185  0.087  0.100
 -0.101  0.042  0.098  0.141  0.211  0.145  0.288  0.454  0.335  0.370  0.529  0.425  0.329  0.280  0.333  0.129  0.172  0.069  0.102 -0.007 -0.003 -0.103 -0.048 -0.067  0.011 -0.101 -0.054  0.006  0.038 -0.006 -0.003 -0.019  0.029  0.061 -0.029  0.052  0.104  0.086  0.028  0.069 -0.003 -0.062 -0.105 -0.134 -0.052 -0.145 -0.175 -0.157 -0.104 -0.097 -0.099 -0.062 -0.025 -0.034  0.007  0.016 -0.031 -0.019 -0.050 -0.009  0.029  0.065  0.295  0.120  0.060  0.166  0.158  0.037  0.043  0.129  0.073  0.004  0.044  0.013  0.027 -0.003  0.040  0.058  0.068 -0.051 -0.013  0.050  0.003 -0.040 -0.004 -0.003 -0.021 -0.081 -0.039 -0.070 -0.037  0.014  0.016  0.022  0.003 -0.036 -0.045 -0.085 -0.062 -0.053 -0.052 -0.042 -0.080  0.010 -0.028 -0.025 -0.077 -0.030  0.030 -0.026 -0.058 -0.110 -0.084 -0.058  0.002 -0.047 -0.091 -0.042 -0.040 -0.071 -0.102 -0.089 -0.064 -0.100 -0.073 -0.133 -0.216 -0.171 -0.164 -0.151 -0.095 -0.117 -0.071 -0.104 -0.066 -0.060 -0.094 -0.192 -0.046 -0.155 -0.150 -0.147 -0.128 -0.067 -0.156 -0.061 -0.079  0.022  0.035 -0.016 -0.018 -0.152 -0.122 -0.025 -0.001 -0.011  0.071  0.079  0.063  0.151  0.163  0.161  0.118  0.077  0.071
 -0.136  0.056  0.102  0.141  0.253  0.167  0.298  0.543  0.501  0.480  0.425  0.707  0.555  0.345  0.443  0.216  0.261  0.134  0.147  0.067  0.051 -0.091 -0.026 -0.073  0.046 -0.065 -0.036  0.026  0.112  0.019  0.030  0.009  0.058  0.087 -0.003  0.074  0.131  0.106  0.017  0.082 -0.045 -0.079 -0.130 -0.180 -0.085 -0.179 -0.200 -0.179 -0.117 -0.101 -0.090 -0.058 -0.014 -0.049 -0.005  0.012 -0.018 -0.028 -0.068 -0.041  0.001  0.028  0.222  0.063  0.011  0.155  0.096 -0.005  0.022  0.092  0.036 -0.018  0.044  0.010  0.056 -0.002  0.042  0.104  0.094 -0.072 -0.025  0.065  0.014 -0.023 -0.001  0.017 -0.018 -0.105 -0.066 -0.061 -0.072 -0.011 -0.029 -0.010 -0.047 -0.080 -0.107 -0.132 -0.122 -0.129 -0.120 -0.099 -0.118 -0.018 -0.041 -0.033 -0.078 -0.019  0.024 -0.025 -0.046 -0.109 -0.106 -0.058 -0.004 -0.079 -0.125 -0.057 -0.072 -0.111 -0.106 -0.095 -0.120 -0.134 -0.083 -0.161 -0.275 -0.193 -0.235 -0.202 -0.177 -0.214 -0.144 -0.175 -0.143 -0.089 -0.113 -0.258 -0.049 -0.144 -0.159 -0.153 -0.116 -0.034 -0.158 -0.012 -0.048 -0.011 -0.011 -0.079 -0.086 -0.253 -0.225  0.049  0.022  0.028  0.204  0.169  0.091  0.252  0.274  0.244  0.152  0.120  0.092
 -0.119  0.018  0.061  0.083  0.188  0.109  0.234  0.410  0.448  0.534  0.329  0.555  0.697  0.430  0.445  0.261  0.354  0.172  0.142  0.029  0.022 -0.110 -0.018 -0.055  0.066 -0.057 -0.041  0.032  0.116  0.003  0.006 -0.007  0.051  0.091  0.018  0.101  0.165  0.144  0.035  0.076 -0.027 -0.057 -0.129 -0.185 -0.073 -0.167 -0.222 -0.191 -0.122 -0.104 -0.067 -0.050 -0.019 -0.047 -0.011  0.017 -0.028 -0.029 -0.077 -0.039  0.017  0.058  0.242  0.089  0.042  0.218  0.125  0.040  0.055  0.160  0.080  0.013  0.094  0.067  0.025 -0.011  0.059  0.094  0.079 -0.105 -0.045  0.051 -0.013 -0.063 -0.046 -0.032 -0.047 -0.139 -0.116 -0.100 -0.127 -0.050 -0.079 -0.067 -0.098 -0.126 -0.155 -0.157 -0.132 -0.132 -0.112 -0.133 -0.124 -0.020 -0.066 -0.007 -0.063 -0.037  0.013 -0.007 -0.049 -0.109 -0.118 -0.061 -0.017 -0.088 -0.080 -0.025 -0.060 -0.067 -0.061 -0.066 -0.098 -0.065 -0.021 -0.127 -0.250 -0.179 -0.211 -0.161 -0.166 -0.204 -0.173 -0.222 -0.181 -0.120 -0.121 -0.272 -0.070 -0.158 -0.156 -0.165 -0.136 -0.055 -0.152 -0.022 -0.055  0.008  0.018 -0.125 -0.131 -0.267 -0.253  0.066  0.056  0.106  0.260  0.193  0.128  0.295  0.343  0.307  0.184  0.136  0.139
 -0.141 -0.065 -0.037 -0.007  0.084  0.037  0.143  0.245  0.232  0.359  0.280  0.345  0.430  0.666  0.468  0.178  0.301  0.146  0.120  0.054  0.041 -0.042  0.017 -0.004  0.087 -0.007 -0.023  0.081  0.069 -0.089 -0.133 -0.099 -0.041 -0.020 -0.073 -0.027  0.065  0.028 -0.026 -0.012 -0.074 -0.089 -0.078 -0.135 -0.119 -0.139 -0.114 -0.155 -0.132 -0.041 -0.004 -0.007  0.103  0.160  0.113  0.139  0.064  0.140  0.127  0.186  0.218  0.255  0.375  0.279  0.253  0.321  0.181  0.162  0.134  0.155  0.094  0.052  0.058  0.017 -0.045 -0.089 -0.059  0.034  0.109  0.001  0.054  0.105 -0.027  0.043  0.052  0.013 -0.021 -0.033 -0.126 -0.129 -0.062 -0.023  0.022  0.017  0.024 -0.025 -0.002 -0.078 -0.002 -0.013 -0.016 -0.051 -0.076 -0.014 -0.065 -0.031 -0.103 -0.118 -0.060 -0.093 -0.162 -0.178 -0.135 -0.083 -0.095 -0.112 -0.095 -0.084 -0.071 -0.061 -0.115 -0.103 -0.055 -0.091 -0.037 -0.130 -0.209 -0.189 -0.133 -0.114 -0.052 -0.095 -0.045 -0.126 -0.046 -0.077 -0.081 -0.201 -0.096 -0.160 -0.172 -0.180 -0.146 -0.080 -0.147  0.030  0.007  0.238  0.241  0.005  0.010 -0.138 -0.100  0.007  0.017  0.075  0.129  0.051  0.056  0.185  0.163  0.147  0.108  0.098  0.082
 -0.225 -0.106 -0.057 -0.009  0.103  0.026  0.130  0.317  0.273  0.335  0.333  0.443  0.445  0.468  0.688  0.310  0.316  0.225  0.204  0.137  0.088 -0.024  0.007 -0.003  0.118  0.037  0.031  0.129  0.189 -0.005 -0.020 -0.059 -0.008  0.035 -0.045  0.001  0.073  0.059 -0.025  0.076 -0.019 -0.016 -0.033 -0.086 -0.081 -0.107 -0.123 -0.174 -0.096 -0.031 -0.048 -0.044  0.071  0.079  0.074  0.072  0.014  0.059  0.050  0.089  0.132  0.152  0.294  0.180  0.151  0.234  0.113  0.054  0.068  0.103  0.012 -0.013  0.038 -0.026 -0.043 -0.123 -0.068  0.045  0.107 -0.042  0.012  0.100 -0.029  0.040  0.072  0.039  0.010 -0.011 -0.084 -0.052 -0.004  0.011  0.033  0.064  0.061  0.039  0.021 -0.052 -0.025 -0.086 -0.074 -0.045 -0.102 -0.048 -0.053 -0.041 -0.141 -0.129 -0.041 -0.104 -0.203 -0.231 -0.159 -0.141 -0.139 -0.169 -0.192 -0.152 -0.120 -0.141 -0.166 -0.126 -0.107 -0.152 -0.061 -0.140 -0.211 -0.161 -0.170 -0.176 -0.111 -0.145 -0.057 -0.090 -0.034 -0.021 -0.041 -0.165 -0.026 -0.084 -0.130 -0.133 -0.081  0.005 -0.164  0.097  0.057  0.125  0.130  0.019  0.013 -0.148 -0.114  0.006  0.013  0.031  0.152  0.115  0.041  0.200  0.198  0.164  0.115  0.120  0.097
 -0.120 -0.091 -0.048 -0.036  0.019  0.011  0.014  0.123  0.141  0.150  0.129  0.216  0.261  0.178  0.310  0.376  0.302  0.247  0.110  0.119  0.130  0.063  0.114  0.088  0.101  0.036  0.004  0.044  0.138  0.052  0.040  0.041  0.056  0.042 -0.002  0.083  0.072  0.074 -0.012  0.053 -0.008 -0.004 -0.005 -0.056 -0.065 -0.043 -0.063 -0.121 -0.008 -0.020 -0.056 -0.040  0.008 -0.024  0.006 -0.008 -0.022 -0.025 -0.037 -0.043 -0.012  0.009  0.097  0.044  0.010  0.053  0.023 -0.022 -0.014  0.009 -0.048 -0.057 -0.002 -0.028 -0.062 -0.082 -0.037 -0.022  0.033 -0.016 -0.010  0.045  0.015  0.029  0.003  0.042  0.040  0.003  0.003  0.022  0.002 -0.016  0.002  0.041  0.017  0.021 -0.014 -0.045 -0.055 -0.115 -0.081 -0.067 -0.099 -0.064 -0.059 -0.041 -0.081 -0.070 -0.018 -0.021 -0.072 -0.094 -0.081 -0.085 -0.114 -0.117 -0.127 -0.117 -0.110 -0.113 -0.101 -0.075 -0.108 -0.114 -0.073 -0.086 -0.108 -0.063 -0.082 -0.101 -0.093 -0.116 -0.055 -0.036 -0.005  0.031  0.022 -0.059  0.011 -0.008 -0.046 -0.060 -0.018  0.009 -0.043  0.125  0.085 -0.025 -0.024 -0.021 -0.028 -0.084 -0.066  0.117  0.026  0.028  0.210  0.180  0.064  0.148  0.194  0.138  0.076  0.106  0.058
 -0.162 -0.123 -0.077 -0.076  0.033 -0.029  0.016  0.139  0.148  0.212  0.172  0.261  0.354  0.301  0.316  0.302  0.650  0.444  0.206  0.138  0.174  0.079  0.220  0.193  0.251  0.094  0.051  0.074  0.256  0.108  0.087  0.069  0.093  0.111  0.033  0.103  0.119  0.122  0.012  0.064  0.003 -0.044 -0.107 -0.165 -0.097 -0.097 -0.144 -0.176 -0.063 -0.016 -0.021 -0.041 -0.025 -0.038  0.000 -0.030 -0.051 -0.040 -0.037 -0.032  0.003 -0.003  0.119  0.057  0.014  0.108  0.062  0.015  0.022  0.080  0.003 -0.003  0.045  0.018 -0.078 -0.119 -0.023 -0.020  0.015 -0.125 -0.069  0.021 -0.038 -0.034 -0.023 -0.006  0.001 -0.039 -0.024 -0.049 -0.034 -0.048 -0.013  0.004 -0.011 -0.027 -0.041 -0.046 -0.029 -0.090 -0.079 -0.057 -0.073 -0.048 -0.046 -0.009 -0.115 -0.071  0.003 -0.032 -0.129 -0.157 -0.171 -0.118 -0.131 -0.142 -0.130 -0.090 -0.092 -0.069 -0.067 -0.070 -0.071 -0.081 -0.003 -0.050 -0.067 -0.053 -0.025 -0.022 -0.036 -0.077 -0.039 -0.058  0.003  0.017  0.045 -0.063  0.017 -0.026 -0.073 -0.103 -0.045 -0.039 -0.118  0.189  0.133 -0.030 -0.032 -0.032 -0.030 -0.046 -0.045  0.079  0.041 -0.015  0.125  0.156  0.090  0.141  0.233  0.195  0.101  0.166  0.094
 -0.121 -0.110 -0.046 -0.036  0.033 -0.035 -0.031  0.072  0.067  0.062  0.069  0.134  0.172  0.146  0.225  0.247  0.444  0.789  0.318  0.513  0.619  0.514  0.611  0.486  0.333  0.326  0.128  0.116  0.453  0.169  0.193  0.228  0.137  0.022  0.068  0.083 -0.024 -0.028 -0.089  0.012 -0.046 -0.059 -0.069 -0.162 -0.127 -0.060 -0.103 -0.189 -0.099  0.016 -0.050 -0.142 -0.112 -0.108 -0.044 -0.036 -0.067 -0.059 -0.071 -0.057 -0.046 -0.014  0.052  0.001 -0.044  0.009 -0.011 -0.088 -0.061 -0.015 -0.086 -0.078 -0.072 -0.040 -0.069 -0.141 -0.065 -0.119 -0.071 -0.131 -0.097 -0.033 -0.025 -0.032  0.015  0.032  0.020  0.063  0.109  0.035  0.075 -0.032  0.060  0.083  0.102  0.112  0.104  0.030  0.036 -0.080 -0.021  0.004 -0.098 -0.101 -0.035 -0.079 -0.192 -0.129 -0.049 -0.100 -0.235 -0.235 -0.183 -0.184 -0.240 -0.206 -0.223 -0.238 -0.169 -0.125 -0.161 -0.140 -0.069 -0.089 -0.071 -0.059  0.012  0.013  0.088  0.031  0.065 -0.013  0.081  0.084  0.174  0.143  0.171  0.108  0.115  0.106  0.010 -0.015  0.052 -0.061 -0.065  0.604  0.460 -0.049 -0.046  0.077  0.081  0.115  0.122  0.012 -0.038 -0.105  0.021  0.050 -0.008  0.002  0.065  0.009 -0.023  0.018 -0.035
 -0.195 -0.093 -0.048 -0.004  0.031 -0.079  0.024  0.090  0.066  0.086  0.102  0.147  0.142  0.120  0.204  0.110  0.206  0.318  0.558  0.328  0.188  0.030  0.003 -0.000  0.153  0.190  0.170  0.263  0.397  0.124  0.168  0.087  0.080  0.147  0.020  0.049  0.093  0.102  0.072  0.122  0.079  0.110  0.023 -0.011  0.006 -0.022 -0.082 -0.131 -0.083 -0.027 -0.040 -0.068 -0.060 -0.078 -0.060 -0.071 -0.090 -0.054 -0.037 -0.018 -0.008 -0.011  0.056 -0.047 -0.046  0.027 -0.024 -0.103 -0.028 -0.024 -0.115 -0.097 -0.027 -0.056 -0.034 -0.088 -0.018  0.064  0.024 -0.124 -0.070  0.045 -0.023  0.013  0.045  0.065 -0.008  0.025 -0.017 -0.012  0.025 -0.005  0.043  0.049  0.075  0.063  0.060 -0.028 -0.006 -0.064 -0.020 -0.029 -0.096 -0.057 -0.044 -0.039 -0.178 -0.145 -0.060 -0.107 -0.206 -0.223 -0.152 -0.167 -0.185 -0.160 -0.246 -0.229 -0.126 -0.137 -0.201 -0.132 -0.071 -0.136 -0.038 -0.079 -0.054 -0.032  0.010 -0.042  0.027 -0.033  0.032  0.025  0.051  0.007  0.097  0.022  0.058  0.054 -0.022 -0.031  0.072  0.126 -0.096  0.237  0.186 -0.046 -0.035  0.039  0.037  0.033  0.038 -0.041 -0.042 -0.083 -0.007  0.035 -0.016  0.044  0.064  0.068  0.036  0.092  0.101
 -0.207 -0.195 -0.138 -0.074 -0.055 -0.076 -0.098 -0.005  0.003 -0.065 -0.007  0.067  0.029  0.054  0.137  0.119  0.138  0.513  0.328  0.885  0.737  0.660  0.408  0.289  0.205  0.453  0.231  0.292  0.548  0.160  0.201  0.193  0.037  0.027  0.023 -0.028 -0.072 -0.057 -0.073  0.134  0.060  0.151  0.169  0.101 -0.038  0.104  0.069 -0.117  0.013  0.063 -0.067 -0.169 -0.092 -0.073 -0.038 -0.004  0.000  0.002 -0.020 -0.032 -0.028 -0.033 -0.035 -0.122 -0.079 -0.068 -0.149 -0.226 -0.137 -0.174 -0.304 -0.225 -0.187 -0.219 -0.136 -0.176 -0.155 -0.090  0.046  0.080  0.002  0.093  0.082  0.193  0.190  0.248  0.144  0.278  0.086  0.196  0.234  0.097  0.174  0.238  0.219  0.268  0.207  0.049 -0.036 -0.146 -0.048  0.027 -0.161 -0.162 -0.056 -0.151 -0.234 -0.211 -0.114 -0.143 -0.280 -0.285 -0.216 -0.214 -0.302 -0.292 -0.299 -0.359 -0.255 -0.297 -0.289 -0.168 -0.170 -0.282 -0.146 -0.125 -0.045  0.017 -0.032 -0.150 -0.072 -0.093  0.034  0.125  0.148  0.159  0.139  0.115  0.114  0.145  0.013  0.068  0.210  0.149  0.096  0.826  0.750 -0.013 -0.010  0.164  0.136  0.043  0.074 -0.029 -0.082 -0.154 -0.059 -0.033 -0.034 -0.023 -0.086 -0.112 -0.109 -0.001 -0.046
 -0.072 -0.124 -0.080 -0.044 -0.037 -0.009 -0.060  0.006  0.003 -0.055 -0.003  0.051  0.022  0.041  0.088  0.130  0.174  0.619  0.188  0.737  0.932  0.788  0.683  0.452  0.161  0.297  0.045  0.069  0.301  0.065  0.099  0.223  0.057 -0.095  0.011  0.023 -0.102 -0.111 -0.163 -0.001 -0.049 -0.036  0.038 -0.036 -0.123  0.016  0.007 -0.136 -0.025  0.038 -0.077 -0.153 -0.062 -0.045 -0.008  0.009  0.001 -0.010 -0.028 -0.018 -0.008  0.009  0.009 -0.021 -0.025 -0.046 -0.080 -0.126 -0.093 -0.115 -0.177 -0.129 -0.164 -0.154 -0.053 -0.116 -0.157 -0.173  0.007  0.089  0.015  0.046  0.059  0.126  0.126  0.129  0.093  0.205  0.111  0.120  0.169  0.067  0.133  0.162  0.161  0.196  0.166  0.072  0.019 -0.079  0.015  0.050 -0.094 -0.118 -0.015 -0.113 -0.164 -0.116 -0.066 -0.099 -0.206 -0.185 -0.159 -0.155 -0.231 -0.200 -0.178 -0.256 -0.189 -0.170 -0.188 -0.131 -0.104 -0.145 -0.114 -0.067 -0.004  0.014  0.036 -0.046  0.004 -0.036  0.070  0.120  0.161  0.157  0.123  0.119  0.087  0.102 -0.004  0.034  0.108 -0.035  0.094  0.723  0.588  0.007  0.011  0.140  0.130  0.090  0.114 -0.006 -0.066 -0.122 -0.030 -0.014 -0.003 -0.042 -0.079 -0.126 -0.117 -0.046 -0.127
 -0.029 -0.142 -0.112 -0.081 -0.112 -0.032 -0.141 -0.113 -0.108 -0.170 -0.103 -0.091 -0.110 -0.042 -0.024  0.063  0.079  0.514  0.030  0.660  0.788  0.925  0.770  0.608  0.228  0.401  0.092  0.036  0.249  0.055  0.022  0.131 -0.028 -0.190 -0.051 -0.107 -0.222 -0.227 -0.194 -0.078 -0.071 -0.014  0.083  0.037 -0.096  0.077  0.107 -0.046  0.056  0.115 -0.001 -0.092 -0.017  0.035  0.057  0.093  0.104  0.084  0.067  0.021  0.010  0.021 -0.054 -0.020  0.005 -0.098 -0.112 -0.109 -0.115 -0.168 -0.202 -0.167 -0.211 -0.201 -0.106 -0.138 -0.188 -0.221  0.006  0.154  0.049  0.039  0.078  0.180  0.176  0.191  0.144  0.283  0.134  0.172  0.186  0.066  0.134  0.176  0.175  0.222  0.201  0.093  0.042 -0.043  0.028  0.072 -0.066 -0.099 -0.017 -0.144 -0.123 -0.111 -0.121 -0.117 -0.189 -0.143 -0.089 -0.098 -0.196 -0.147 -0.117 -0.214 -0.130 -0.127 -0.143 -0.086 -0.048 -0.140 -0.140 -0.074  0.019  0.036  0.059 -0.013  0.018  0.003  0.091  0.154  0.202  0.191  0.122  0.151  0.070  0.124  0.013  0.051  0.118 -0.037  0.151  0.818  0.746  0.075  0.055  0.152  0.141  0.121  0.146 -0.014 -0.080 -0.130 -0.080 -0.081 -0.055 -0.117 -0.176 -0.224 -0.194 -0.110 -0.181
  0.030 -0.059 -0.034 -0.041 -0.033  0.026 -0.067 -0.034 -0.043 -0.071 -0.048 -0.026 -0.018  0.017  0.007  0.114  0.220  0.611  0.003  0.408  0.683  0.770  0.932  0.677  0.241  0.244 -0.030 -0.110  0.106  0.009 -0.032  0.121  0.020 -0.208 -0.026 -0.040 -0.187 -0.203 -0.210 -0.160 -0.164 -0.171 -0.076 -0.133 -0.152 -0.053 -0.003 -0.070 -0.020  0.066  0.009 -0.053 -0.007  0.031  0.051  0.065  0.059  0.042  0.043  0.012  0.004  0.032 -0.005  0.057  0.031 -0.051 -0.029 -0.019 -0.073 -0.073 -0.054 -0.050 -0.138 -0.077 -0.030 -0.085 -0.125 -0.223 -0.057  0.052 -0.003 -0.030  0.030  0.046  0.058  0.049  0.062  0.127  0.135  0.055  0.088 -0.004  0.070  0.081  0.110  0.122  0.127  0.080  0.087  0.010  0.066  0.068 -0.021 -0.058  0.007 -0.089 -0.081 -0.045 -0.071 -0.083 -0.139 -0.116 -0.069 -0.074 -0.109 -0.063 -0.034 -0.109 -0.071 -0.014 -0.059 -0.072  0.014 -0.014 -0.091 -0.035  0.048  0.026  0.120  0.088  0.107  0.052  0.122  0.124  0.199  0.155  0.108  0.130  0.061  0.076 -0.006 -0.003  0.001 -0.159  0.087  0.595  0.478  0.051  0.027  0.113  0.122  0.158  0.176  0.016 -0.050 -0.085 -0.016 -0.028 -0.020 -0.086 -0.082 -0.149 -0.135 -0.112 -0.190
  0.029 -0.072 -0.054 -0.059 -0.052 -0.021 -0.101 -0.087 -0.083 -0.099 -0.067 -0.073 -0.055 -0.004 -0.003  0.088  0.193  0.486 -0.000  0.289  0.452  0.608  0.677  0.639  0.305  0.313  0.071 -0.048  0.176  0.065  0.006  0.075 -0.001 -0.165 -0.036 -0.084 -0.185 -0.200 -0.149 -0.129 -0.091 -0.085 -0.035 -0.068 -0.099  0.001  0.027 -0.036  0.013  0.094  0.050 -0.022 -0.006  0.032  0.054  0.070  0.061  0.056  0.049  0.015  0.001  0.019 -0.029  0.036  0.023 -0.052 -0.034 -0.025 -0.062 -0.071 -0.071 -0.068 -0.112 -0.060 -0.087 -0.118 -0.093 -0.186 -0.057  0.007 -0.009 -0.032  0.002  0.024  0.065  0.049  0.059  0.119  0.111  0.058  0.067 -0.012  0.035  0.060  0.085  0.103  0.113  0.066  0.077  0.007  0.027  0.035 -0.024 -0.045 -0.006 -0.081 -0.066 -0.042 -0.075 -0.068 -0.126 -0.079 -0.030 -0.043 -0.113 -0.056 -0.048 -0.097 -0.036 -0.005 -0.039 -0.047  0.037 -0.002 -0.067 -0.030  0.058  0.038  0.133  0.113  0.111  0.065  0.107  0.104  0.184  0.139  0.122  0.129  0.044  0.087  0.023 -0.002  0.007 -0.141  0.013  0.536  0.469  0.056  0.032  0.074  0.083  0.157  0.162  0.019 -0.032 -0.076 -0.026 -0.029 -0.052 -0.107 -0.097 -0.141 -0.134 -0.104 -0.144
 -0.106 -0.100 -0.079 -0.073 -0.009 -0.081 -0.070 -0.015 -0.002  0.006  0.011  0.046  0.066  0.087  0.118  0.101  0.251  0.333  0.153  0.205  0.161  0.228  0.241  0.305  0.359  0.331  0.203  0.144  0.360  0.164  0.121  0.052  0.023  0.026  0.011 -0.061 -0.062 -0.073 -0.023  0.002  0.024  0.051  0.023 -0.020 -0.026  0.023 -0.013 -0.063 -0.003  0.079  0.029 -0.032 -0.042 -0.029 -0.010  0.007 -0.014  0.014  0.005 -0.001  0.013 -0.000  0.003 -0.015 -0.019  0.000 -0.033 -0.071 -0.046 -0.031 -0.095 -0.073 -0.037 -0.040 -0.103 -0.113 -0.034 -0.021 -0.024 -0.113 -0.069 -0.011 -0.026 -0.015  0.032  0.047  0.003  0.048  0.035  0.015  0.017 -0.036  0.005  0.022  0.041  0.047  0.050 -0.002  0.008 -0.046 -0.045 -0.038 -0.071 -0.053 -0.049 -0.070 -0.119 -0.088 -0.076 -0.079 -0.158 -0.145 -0.099 -0.089 -0.126 -0.092 -0.127 -0.126 -0.058 -0.061 -0.078 -0.069 -0.006 -0.056 -0.013 -0.043  0.009  0.030  0.069  0.048  0.055  0.003  0.035  0.038  0.095  0.076  0.112  0.068  0.051  0.082  0.032  0.001  0.037  0.016 -0.073  0.369  0.346  0.010  0.009  0.013  0.014  0.076  0.069 -0.000 -0.016 -0.058 -0.021 -0.002 -0.040 -0.028 -0.004 -0.009 -0.033  0.018  0.005
 -0.173 -0.180 -0.156 -0.125 -0.072 -0.153 -0.183 -0.134 -0.114 -0.145 -0.101 -0.065 -0.057 -0.007  0.037  0.036  0.094  0.326  0.190  0.453  0.297  0.401  0.244  0.313  0.331  0.723  0.474  0.363  0.533  0.184  0.182  0.128  0.017  0.030  0.042 -0.073 -0.096 -0.104 -0.009  0.037  0.076  0.158  0.169  0.158  0.047  0.186  0.157  0.057  0.058  0.173  0.094 -0.048 -0.052 -0.025 -0.049 -0.014  0.002  0.049  0.059  0.052  0.028 -0.005 -0.104 -0.116 -0.076 -0.104 -0.152 -0.197 -0.146 -0.179 -0.273 -0.228 -0.164 -0.176 -0.165 -0.167 -0.122 -0.057 -0.038 -0.027 -0.030  0.010 -0.021  0.085  0.147  0.125  0.048  0.207  0.015  0.064  0.066 -0.027  0.037  0.063  0.080  0.112  0.146  0.014  0.033 -0.073 -0.039 -0.039 -0.114 -0.109 -0.079 -0.119 -0.177 -0.197 -0.156 -0.130 -0.263 -0.193 -0.131 -0.156 -0.269 -0.223 -0.238 -0.284 -0.159 -0.170 -0.172 -0.098 -0.043 -0.093 -0.061 -0.079  0.035  0.069  0.099  0.018  0.048  0.008  0.068  0.120  0.205  0.176  0.200  0.173  0.084  0.215  0.090  0.089  0.210  0.120  0.060  0.614  0.611  0.013  0.022  0.040  0.040  0.137  0.144 -0.040 -0.073 -0.096 -0.098 -0.075 -0.105 -0.122 -0.148 -0.136 -0.134 -0.043 -0.036
 -0.145 -0.093 -0.074 -0.035 -0.000 -0.120 -0.120 -0.076 -0.081 -0.096 -0.054 -0.036 -0.041 -0.023  0.031  0.004  0.051  0.128  0.170  0.231  0.045  0.092 -0.030  0.071  0.203  0.474  0.585  0.396  0.455  0.286  0.352  0.178  0.080  0.205  0.117 -0.006  0.001  0.010  0.107  0.100  0.172  0.248  0.183  0.236  0.192  0.247  0.182  0.179  0.135  0.179  0.111  0.016 -0.036 -0.078 -0.106 -0.102 -0.077 -0.041 -0.013 -0.010 -0.003 -0.040 -0.093 -0.148 -0.127 -0.108 -0.131 -0.196 -0.116 -0.164 -0.233 -0.170 -0.097 -0.138 -0.145 -0.127 -0.084 -0.013 -0.062 -0.064 -0.071 -0.029 -0.044  0.017  0.020  0.030 -0.002  0.075 -0.045 -0.020 -0.041 -0.079 -0.039 -0.031 -0.015 -0.001  0.051 -0.040 -0.003 -0.062 -0.061 -0.095 -0.109 -0.095 -0.108 -0.091 -0.158 -0.178 -0.131 -0.114 -0.230 -0.164 -0.120 -0.134 -0.211 -0.157 -0.209 -0.232 -0.141 -0.115 -0.114 -0.088 -0.048 -0.022 -0.047 -0.074  0.024  0.064  0.083  0.021  0.034 -0.016  0.025  0.069  0.130  0.117  0.171  0.126  0.082  0.178  0.080  0.086  0.171  0.108 -0.054  0.310  0.326 -0.081 -0.062 -0.044 -0.040  0.093  0.088 -0.068 -0.097 -0.087 -0.098 -0.090 -0.144 -0.105 -0.119 -0.118 -0.076  0.007  0.025
 -0.185 -0.117 -0.087 -0.034  0.016 -0.103 -0.038 -0.008 -0.016 -0.004  0.006  0.026  0.032  0.081  0.129  0.044  0.074  0.116  0.263  0.292  0.069  0.036 -0.110 -0.048  0.144  0.363  0.396  0.623  0.437  0.129  0.174  0.043 -0.001  0.153  0.085 -0.045  0.034  0.035  0.123  0.107  0.125  0.216  0.189  0.159  0.057  0.123  0.092 -0.017 -0.022  0.056  0.009 -0.084 -0.057 -0.044 -0.096 -0.098 -0.095 -0.020  0.041  0.085  0.067  0.022 -0.012 -0.071 -0.049  0.012 -0.053 -0.114 -0.034 -0.046 -0.169 -0.123 -0.029 -0.101 -0.105 -0.068 -0.029  0.116  0.138  0.044  0.057  0.145  0.016  0.127  0.140  0.115  0.027  0.089 -0.142 -0.050 -0.009 -0.025  0.051  0.033  0.052  0.038  0.072 -0.066 -0.036 -0.064 -0.042 -0.066 -0.131 -0.082 -0.084 -0.070 -0.183 -0.220 -0.158 -0.143 -0.309 -0.240 -0.199 -0.149 -0.228 -0.209 -0.222 -0.269 -0.180 -0.194 -0.221 -0.158 -0.102 -0.136 -0.057 -0.124 -0.080 -0.035 -0.029 -0.088 -0.025 -0.060 -0.022  0.003  0.045  0.021  0.076  0.011  0.008  0.052 -0.017 -0.005  0.092  0.112 -0.054  0.278  0.288 -0.017  0.011  0.012  0.013 -0.011  0.008 -0.081 -0.067 -0.049 -0.061 -0.057 -0.067 -0.013 -0.060 -0.043 -0.012  0.057  0.075
 -0.264 -0.147 -0.083 -0.029  0.046 -0.128 -0.088  0.031  0.056  0.021  0.038  0.112  0.116  0.069  0.189  0.138  0.256  0.453  0.397  0.548  0.301  0.249  0.106  0.176  0.360  0.533  0.455  0.437  0.827  0.419  0.504  0.314  0.177  0.307  0.168  0.059  0.037  0.055  0.088  0.215  0.201  0.262  0.171  0.103  0.073  0.151  0.004 -0.084  0.013  0.070 -0.049 -0.152 -0.200 -0.275 -0.193 -0.171 -0.196 -0.165 -0.203 -0.160 -0.112 -0.121 -0.076 -0.208 -0.222 -0.086 -0.127 -0.278 -0.149 -0.112 -0.270 -0.203 -0.076 -0.108 -0.140 -0.143 -0.013  0.024 -0.071 -0.217 -0.186 -0.022 -0.019 -0.047  0.022  0.107  0.008  0.090  0.042  0.084  0.046 -0.029 -0.018  0.024  0.024  0.071  0.041 -0.043 -0.087 -0.174 -0.149 -0.111 -0.182 -0.140 -0.089 -0.124 -0.264 -0.191 -0.078 -0.121 -0.273 -0.306 -0.243 -0.221 -0.268 -0.251 -0.316 -0.297 -0.195 -0.227 -0.188 -0.143 -0.122 -0.135 -0.046 -0.087 -0.001  0.083  0.049 -0.034 -0.034 -0.087 -0.027  0.054  0.096  0.126  0.204  0.122  0.155  0.195  0.090  0.103  0.224  0.186 -0.108  0.612  0.563 -0.190 -0.153 -0.031 -0.040  0.052  0.043 -0.046 -0.075 -0.110 -0.053 -0.028 -0.089 -0.022 -0.001 -0.003 -0.011  0.113  0.086
 -0.131 -0.055 -0.002  0.033  0.042 -0.059 -0.092 -0.012  0.003 -0.042 -0.006  0.019  0.003 -0.089 -0.005  0.052  0.108  0.169  0.124  0.160  0.065  0.055  0.009  0.065  0.164  0.184  0.286  0.129  0.419  0.511  0.599  0.390  0.263  0.364  0.212  0.160  0.058  0.090  0.102  0.165  0.238  0.252  0.152  0.160  0.213  0.238  0.064  0.123  0.203  0.108 -0.008 -0.017 -0.116 -0.263 -0.154 -0.165 -0.170 -0.214 -0.266 -0.265 -0.186 -0.201 -0.127 -0.213 -0.241 -0.155 -0.114 -0.219 -0.139 -0.113 -0.168 -0.138 -0.046 -0.053 -0.084 -0.051  0.025 -0.053 -0.185 -0.212 -0.241 -0.139 -0.043 -0.130 -0.161 -0.045 -0.046 -0.035  0.083  0.050 -0.037 -0.071 -0.119 -0.091 -0.108 -0.050 -0.077 -0.032 -0.099 -0.117 -0.129 -0.125 -0.104 -0.082 -0.082 -0.090 -0.114 -0.050  0.014  0.001 -0.042 -0.084 -0.091 -0.070 -0.077 -0.072 -0.126 -0.091 -0.087 -0.077 -0.014 -0.034 -0.069 -0.001 -0.015 -0.004  0.069  0.131  0.084  0.050 -0.021 -0.056 -0.044  0.040  0.049  0.117  0.177  0.127  0.154  0.176  0.115  0.118  0.166  0.087 -0.128  0.213  0.194 -0.265 -0.241 -0.121 -0.127  0.056  0.027 -0.051 -0.101 -0.106 -0.057 -0.046 -0.106 -0.066 -0.006 -0.033 -0.015  0.101  0.050
 -0.135 -0.022  0.056  0.098  0.115 -0.059 -0.072  0.014  0.016 -0.040 -0.003  0.030  0.006 -0.133 -0.020  0.040  0.087  0.193  0.168  0.201  0.099  0.022 -0.032  0.006  0.121  0.182  0.352  0.174  0.504  0.599  0.945  0.670  0.409  0.577  0.417  0.340  0.138  0.222  0.190  0.267  0.321  0.345  0.189  0.200  0.274  0.296  0.057  0.131  0.183  0.052 -0.075 -0.078 -0.225 -0.420 -0.281 -0.316 -0.309 -0.369 -0.405 -0.386 -0.286 -0.281 -0.191 -0.330 -0.386 -0.200 -0.142 -0.305 -0.183 -0.110 -0.196 -0.151 -0.044 -0.034 -0.045 -0.015  0.072 -0.021 -0.220 -0.291 -0.298 -0.164 -0.056 -0.210 -0.214 -0.088 -0.101 -0.082  0.127  0.031 -0.103 -0.126 -0.219 -0.187 -0.217 -0.134 -0.169 -0.084 -0.183 -0.217 -0.237 -0.226 -0.145 -0.148 -0.121 -0.086 -0.154 -0.069  0.068  0.028 -0.044 -0.110 -0.150 -0.138 -0.120 -0.146 -0.189 -0.109 -0.153 -0.116  0.004 -0.043 -0.095  0.057  0.015  0.029  0.104  0.170  0.116  0.079 -0.023 -0.086 -0.073  0.031  0.030  0.139  0.229  0.160  0.216  0.235  0.166  0.180  0.242  0.139 -0.140  0.207  0.168 -0.434 -0.394 -0.244 -0.251  0.074  0.031 -0.053 -0.138 -0.141 -0.073 -0.061 -0.147 -0.079  0.005 -0.045 -0.006  0.124  0.080
 -0.070  0.023  0.077  0.071  0.081 -0.005 -0.038 -0.003  0.003 -0.047 -0.019  0.009 -0.007 -0.099 -0.059  0.041  0.069  0.228  0.087  0.193  0.223  0.131  0.121  0.075  0.052  0.128  0.178  0.043  0.314  0.390  0.670  0.751  0.414  0.378  0.411  0.489  0.162  0.210  0.107  0.137  0.164  0.123  0.103  0.063  0.117  0.226  0.040  0.068  0.111  0.037 -0.109 -0.122 -0.177 -0.328 -0.228 -0.243 -0.252 -0.285 -0.313 -0.276 -0.211 -0.170 -0.136 -0.231 -0.287 -0.163 -0.098 -0.214 -0.147 -0.094 -0.129 -0.091 -0.063 -0.022  0.026  0.024  0.049 -0.034 -0.178 -0.177 -0.204 -0.127 -0.027 -0.170 -0.145 -0.069 -0.080 -0.051  0.102  0.016 -0.081 -0.090 -0.166 -0.158 -0.184 -0.115 -0.138 -0.051 -0.129 -0.164 -0.161 -0.164 -0.110 -0.124 -0.065 -0.025 -0.107 -0.028  0.115  0.081 -0.005 -0.056 -0.130 -0.140 -0.131 -0.163 -0.122 -0.092 -0.168 -0.090  0.015 -0.033 -0.093  0.088  0.001  0.026  0.075  0.112  0.096  0.068 -0.021 -0.075 -0.053  0.019  0.033  0.117  0.158  0.114  0.160  0.166  0.099  0.135  0.187  0.042 -0.056  0.196  0.129 -0.326 -0.283 -0.192 -0.191  0.060  0.027 -0.024 -0.113 -0.100 -0.058 -0.064 -0.139 -0.094 -0.016 -0.059 -0.046  0.052  0.023
 -0.056  0.032  0.075  0.061  0.092  0.009  0.000  0.055  0.065  0.017  0.029  0.058  0.051 -0.041 -0.008  0.056  0.093  0.137  0.080  0.037  0.057 -0.028  0.020 -0.001  0.023  0.017  0.080 -0.001  0.177  0.263  0.409  0.414  0.381  0.346  0.259  0.427  0.264  0.244  0.114  0.128  0.143  0.063  0.020 -0.011  0.076  0.105 -0.041  0.015  0.051 -0.016 -0.086 -0.070 -0.115 -0.239 -0.166 -0.212 -0.212 -0.246 -0.222 -0.209 -0.162 -0.152 -0.077 -0.151 -0.210 -0.092 -0.043 -0.131 -0.083 -0.020 -0.049 -0.055  0.009  0.023  0.008  0.032  0.081  0.023 -0.136 -0.162 -0.161 -0.112 -0.031 -0.151 -0.162 -0.094 -0.083 -0.107  0.096 -0.004 -0.069 -0.109 -0.118 -0.107 -0.117 -0.089 -0.113 -0.051 -0.075 -0.100 -0.099 -0.106 -0.070 -0.057 -0.042  0.016 -0.060 -0.003  0.118  0.083  0.028 -0.022 -0.095 -0.084 -0.068 -0.098 -0.091 -0.049 -0.099 -0.048  0.000 -0.024 -0.063  0.048 -0.003  0.011  0.030  0.055  0.034  0.024 -0.029 -0.058 -0.052 -0.014 -0.006  0.038  0.083  0.036  0.100  0.080  0.058  0.068  0.102  0.020 -0.054  0.028 -0.016 -0.275 -0.247 -0.130 -0.125  0.008 -0.013 -0.010 -0.058 -0.031  0.035  0.033 -0.039 -0.008  0.111  0.068  0.042  0.133  0.089
 -0.143 -0.006  0.054  0.073  0.140 -0.038 -0.015  0.063  0.082  0.041  0.061  0.087  0.091 -0.020  0.035  0.042  0.111  0.022  0.147  0.027 -0.095 -0.190 -0.208 -0.165  0.026  0.030  0.205  0.153  0.307  0.364  0.577  0.378  0.346  0.664  0.308  0.380  0.360  0.411  0.332  0.287  0.336  0.255  0.084  0.080  0.205  0.169 -0.052  0.042  0.092 -0.035 -0.085 -0.059 -0.161 -0.313 -0.246 -0.282 -0.301 -0.298 -0.284 -0.234 -0.169 -0.173 -0.098 -0.215 -0.262 -0.070 -0.061 -0.177 -0.070  0.013 -0.084 -0.051  0.073  0.028 -0.040  0.020  0.108  0.061 -0.152 -0.260 -0.233 -0.128 -0.061 -0.199 -0.198 -0.099 -0.121 -0.135  0.026 -0.051 -0.161 -0.143 -0.212 -0.198 -0.217 -0.184 -0.211 -0.136 -0.167 -0.193 -0.217 -0.226 -0.131 -0.112 -0.108 -0.015 -0.110 -0.068  0.090  0.063  0.003 -0.066 -0.129 -0.120 -0.064 -0.113 -0.134 -0.031 -0.094 -0.087  0.006 -0.023 -0.081  0.041  0.037 -0.000 -0.010  0.052 -0.016 -0.024 -0.099 -0.115 -0.130 -0.080 -0.077 -0.003  0.102 -0.006  0.091  0.084  0.056  0.066  0.136  0.127 -0.101 -0.019 -0.032 -0.319 -0.267 -0.253 -0.256 -0.067 -0.088 -0.040 -0.060 -0.029  0.026  0.048 -0.007  0.064  0.165  0.177  0.142  0.259  0.238
 -0.036  0.037  0.077  0.080  0.105  0.001 -0.002  0.003  0.020  0.014 -0.029 -0.003  0.018 -0.073 -0.045 -0.002  0.033  0.068  0.020  0.023  0.011 -0.051 -0.026 -0.036  0.011  0.042  0.117  0.085  0.168  0.212  0.417  0.411  0.259  0.308  0.518  0.396  0.162  0.261  0.162  0.174  0.126  0.099  0.064  0.022  0.048  0.102 -0.017 -0.010 -0.021 -0.020 -0.092 -0.107 -0.152 -0.207 -0.157 -0.177 -0.187 -0.188 -0.182 -0.143 -0.124 -0.100 -0.103 -0.159 -0.183 -0.066 -0.052 -0.110 -0.075  0.008 -0.050 -0.044  0.014  0.037  0.026  0.044  0.086  0.049 -0.044 -0.082 -0.096 -0.032 -0.025 -0.125 -0.101 -0.082 -0.082 -0.100 -0.021 -0.022 -0.113 -0.103 -0.148 -0.153 -0.181 -0.153 -0.162 -0.094 -0.142 -0.144 -0.139 -0.135 -0.072 -0.080 -0.030  0.049 -0.041  0.025  0.139  0.107 -0.000 -0.028 -0.157 -0.090 -0.097 -0.158 -0.080 -0.057 -0.128 -0.077  0.012 -0.014 -0.076  0.070  0.071  0.056  0.052  0.076  0.037  0.057 -0.032 -0.083 -0.075 -0.052 -0.046  0.010  0.052  0.024  0.058  0.053  0.045  0.093  0.098  0.026 -0.052  0.007 -0.018 -0.211 -0.185 -0.186 -0.183 -0.012 -0.033 -0.023 -0.041 -0.030 -0.038 -0.032 -0.050 -0.022  0.033  0.026  0.003  0.022  0.041
 -0.063  0.059  0.100  0.059  0.113  0.042  0.035  0.075  0.089  0.064  0.052  0.074  0.101 -0.027  0.001  0.083  0.103  0.083  0.049 -0.028  0.023 -0.107 -0.040 -0.084 -0.061 -0.073 -0.006 -0.045  0.059  0.160  0.340  0.489  0.427  0.380  0.396  0.841  0.479  0.532  0.213  0.192  0.169 -0.006 -0.038 -0.110  0.023  0.080 -0.096 -0.056  0.017 -0.060 -0.153 -0.099 -0.121 -0.227 -0.160 -0.199 -0.206 -0.239 -0.215 -0.186 -0.161 -0.120 -0.037 -0.134 -0.191 -0.047 -0.014 -0.107 -0.059  0.028 -0.010 -0.031  0.057  0.069  0.058  0.079  0.129  0.062 -0.094 -0.133 -0.141 -0.099 -0.032 -0.169 -0.183 -0.119 -0.111 -0.154  0.031 -0.048 -0.118 -0.104 -0.147 -0.150 -0.167 -0.150 -0.165 -0.080 -0.107 -0.140 -0.120 -0.114 -0.060 -0.041  0.017  0.149  0.011  0.069  0.298  0.236  0.144  0.053 -0.120 -0.117 -0.131 -0.212 -0.121 -0.063 -0.162 -0.089  0.000 -0.013 -0.109  0.064  0.004 -0.001 -0.032 -0.019 -0.044 -0.037 -0.097 -0.119 -0.093 -0.075 -0.069 -0.025  0.011 -0.070  0.045 -0.002 -0.013  0.016  0.062 -0.011 -0.011 -0.096 -0.138 -0.260 -0.223 -0.178 -0.174 -0.086 -0.096  0.054 -0.018 -0.002  0.089  0.079 -0.005  0.047  0.192  0.189  0.099  0.136  0.146
 -0.105 -0.019  0.025  0.017  0.088 -0.011  0.050  0.112  0.131  0.112  0.104  0.131  0.165  0.065  0.073  0.072  0.119 -0.024  0.093 -0.072 -0.102 -0.222 -0.187 -0.185 -0.062 -0.096  0.001  0.034  0.037  0.058  0.138  0.162  0.264  0.360  0.162  0.479  0.603  0.526  0.249  0.222  0.187  0.033 -0.073 -0.111  0.033  0.001 -0.139 -0.084 -0.042 -0.093 -0.088 -0.062 -0.078 -0.141 -0.132 -0.170 -0.187 -0.162 -0.113 -0.071 -0.070 -0.073  0.006 -0.073 -0.113  0.048  0.023 -0.040  0.024  0.065  0.012  0.009  0.103  0.055  0.016  0.034  0.078  0.089 -0.030 -0.133 -0.114 -0.055 -0.052 -0.119 -0.142 -0.101 -0.093 -0.171 -0.057 -0.101 -0.140 -0.099 -0.135 -0.146 -0.135 -0.145 -0.142 -0.099 -0.085 -0.124 -0.124 -0.139 -0.072 -0.044 -0.034  0.108 -0.019 -0.006  0.153  0.130  0.081  0.003 -0.111 -0.103 -0.065 -0.130 -0.080 -0.013 -0.080 -0.052 -0.010 -0.009 -0.066  0.015  0.031 -0.008 -0.068 -0.045 -0.074 -0.065 -0.082 -0.087 -0.100 -0.115 -0.101 -0.106 -0.025 -0.104 -0.016 -0.059 -0.031 -0.016  0.013  0.063  0.012 -0.160 -0.177 -0.160 -0.120 -0.160 -0.147 -0.108 -0.109  0.042  0.035  0.093  0.185  0.187  0.121  0.163  0.329  0.341  0.205  0.244  0.252
 -0.119 -0.042  0.034  0.042  0.091 -0.025  0.035  0.106  0.106  0.072  0.086  0.106  0.144  0.028  0.059  0.074  0.122 -0.028  0.102 -0.057 -0.111 -0.227 -0.203 -0.200 -0.073 -0.104  0.010  0.035  0.055  0.090  0.222  0.210  0.244  0.411  0.261  0.532  0.526  0.841  0.356  0.343  0.311  0.147 -0.031 -0.065  0.104  0.073 -0.126 -0.090  0.026 -0.077 -0.075 -0.048 -0.093 -0.154 -0.134 -0.173 -0.170 -0.152 -0.119 -0.094 -0.095 -0.092 -0.019 -0.118 -0.142  0.031 -0.014 -0.080  0.006  0.046 -0.037 -0.002  0.097  0.040  0.012  0.025  0.072  0.039 -0.026 -0.155 -0.138 -0.050 -0.063 -0.134 -0.150 -0.118 -0.106 -0.142 -0.065 -0.085 -0.162 -0.071 -0.188 -0.179 -0.195 -0.186 -0.189 -0.134 -0.166 -0.207 -0.217 -0.180 -0.097 -0.081 -0.005  0.153 -0.010  0.040  0.249  0.182  0.115  0.018 -0.122 -0.123 -0.107 -0.219 -0.119 -0.020 -0.122 -0.095 -0.005 -0.013 -0.103  0.010  0.069  0.011 -0.044 -0.022 -0.071 -0.055 -0.100 -0.110 -0.121 -0.113 -0.093 -0.059  0.006 -0.092 -0.004 -0.024 -0.031 -0.026  0.026  0.062  0.022 -0.153 -0.165 -0.176 -0.141 -0.226 -0.221 -0.110 -0.123  0.044  0.028  0.034  0.130  0.157  0.097  0.141  0.278  0.298  0.182  0.201  0.211
 -0.054  0.015  0.053  0.041  0.095 -0.027 -0.014  0.012  0.029  0.019  0.028  0.017  0.035 -0.026 -0.025 -0.012  0.012 -0.089  0.072 -0.073 -0.163 -0.194 -0.210 -0.149 -0.023 -0.009  0.107  0.123  0.088  0.102  0.190  0.107  0.114  0.332  0.162  0.213  0.249  0.356  0.571  0.228  0.294  0.182  0.050  0.027  0.121  0.103 -0.070  0.007  0.040 -0.034 -0.060 -0.032 -0.093 -0.166 -0.157 -0.175 -0.200 -0.160 -0.137 -0.063 -0.048 -0.056 -0.067 -0.100 -0.119  0.004 -0.004 -0.047  0.012  0.055 -0.000  0.008  0.101  0.073  0.012  0.066  0.083  0.046 -0.066 -0.140 -0.101 -0.070 -0.057 -0.135 -0.122 -0.089 -0.122 -0.123 -0.066 -0.098 -0.166 -0.075 -0.177 -0.189 -0.192 -0.175 -0.179 -0.128 -0.104 -0.121 -0.145 -0.170 -0.072 -0.059 -0.052  0.026 -0.036 -0.040  0.048  0.039 -0.006 -0.028 -0.034 -0.061 -0.071 -0.074 -0.086 -0.047 -0.041 -0.038 -0.001 -0.014 -0.009  0.083  0.044  0.003 -0.010  0.009 -0.005  0.001 -0.031 -0.026 -0.088 -0.103 -0.077 -0.056  0.022 -0.045 -0.030  0.009 -0.007 -0.028  0.027  0.067 -0.055 -0.100 -0.083 -0.154 -0.114 -0.216 -0.206 -0.054 -0.076 -0.023 -0.010  0.019  0.010  0.035 -0.003  0.038  0.080  0.156  0.119  0.126  0.215
 -0.190 -0.153 -0.088 -0.010  0.012 -0.070 -0.024  0.048  0.051  0.009  0.069  0.082  0.076 -0.012  0.076  0.053  0.064  0.012  0.122  0.134 -0.001 -0.078 -0.160 -0.129  0.002  0.037  0.100  0.107  0.215  0.165  0.267  0.137  0.128  0.287  0.174  0.192  0.222  0.343  0.228  0.704  0.413  0.359  0.172  0.157  0.185  0.167  0.007 -0.018  0.051 -0.001 -0.028 -0.058 -0.102 -0.133 -0.093 -0.121 -0.089 -0.095 -0.086 -0.109 -0.104 -0.174 -0.079 -0.198 -0.147 -0.014 -0.068 -0.134 -0.021 -0.009 -0.116 -0.094  0.051 -0.004 -0.023 -0.008  0.023  0.019 -0.020 -0.117 -0.137 -0.025 -0.038 -0.041 -0.093 -0.020 -0.030 -0.036 -0.039  0.013 -0.106 -0.046 -0.162 -0.121 -0.148 -0.091 -0.137 -0.130 -0.181 -0.218 -0.228 -0.204 -0.167 -0.142 -0.114 -0.049 -0.124 -0.105  0.051  0.035 -0.057 -0.108 -0.159 -0.125 -0.115 -0.173 -0.153 -0.118 -0.113 -0.145 -0.089 -0.055 -0.131 -0.113  0.023 -0.039 -0.031  0.061 -0.023 -0.064 -0.122 -0.145 -0.141 -0.064 -0.066 -0.011  0.050  0.017  0.070  0.084  0.103  0.108  0.155  0.193  0.055  0.060  0.058 -0.161 -0.148 -0.198 -0.202 -0.070 -0.086 -0.016  0.000 -0.020  0.040  0.098  0.069  0.100  0.155  0.196  0.091  0.147  0.168
 -0.125 -0.107 -0.041  0.014  0.016 -0.078 -0.077 -0.018 -0.052 -0.064 -0.003 -0.045 -0.027 -0.074 -0.019 -0.008  0.003 -0.046  0.079  0.060 -0.049 -0.071 -0.164 -0.091  0.024  0.076  0.172  0.125  0.201  0.238  0.321  0.164  0.143  0.336  0.126  0.169  0.187  0.311  0.294  0.413  0.758  0.503  0.263  0.273  0.386  0.377  0.109  0.160  0.239  0.071  0.044  0.079  0.021 -0.106 -0.096 -0.149 -0.116 -0.162 -0.119 -0.136 -0.087 -0.158 -0.118 -0.195 -0.143 -0.047 -0.082 -0.143 -0.025 -0.060 -0.152 -0.099  0.019 -0.033 -0.111 -0.063  0.008 -0.019 -0.068 -0.111 -0.145 -0.068 -0.056 -0.055 -0.098 -0.046 -0.063 -0.019 -0.047 -0.024 -0.141 -0.073 -0.227 -0.193 -0.223 -0.154 -0.168 -0.135 -0.191 -0.202 -0.229 -0.242 -0.149 -0.127 -0.134 -0.051 -0.090 -0.100  0.019  0.030 -0.035 -0.036 -0.049 -0.070 -0.122 -0.152 -0.123 -0.094 -0.105 -0.110 -0.043 -0.030 -0.093 -0.029  0.044 -0.019 -0.010  0.059 -0.005 -0.029 -0.097 -0.124 -0.130 -0.054 -0.048 -0.003  0.069  0.010  0.020  0.086  0.085  0.065  0.097  0.148 -0.016  0.042  0.067 -0.189 -0.178 -0.262 -0.270 -0.056 -0.071 -0.091 -0.058 -0.039 -0.042  0.014 -0.027  0.011  0.044  0.093  0.047  0.130  0.176
 -0.182 -0.160 -0.113 -0.043 -0.076 -0.131 -0.137 -0.076 -0.098 -0.118 -0.062 -0.079 -0.057 -0.089 -0.016 -0.004 -0.044 -0.059  0.110  0.151 -0.036 -0.014 -0.171 -0.085  0.051  0.158  0.248  0.216  0.262  0.252  0.345  0.123  0.063  0.255  0.099 -0.006  0.033  0.147  0.182  0.359  0.503  0.819  0.550  0.629  0.470  0.426  0.290  0.256  0.272  0.088  0.055  0.083  0.044 -0.064 -0.085 -0.166 -0.078 -0.132 -0.056 -0.123 -0.080 -0.185 -0.169 -0.233 -0.171 -0.083 -0.134 -0.202 -0.075 -0.143 -0.231 -0.162 -0.034 -0.114 -0.177 -0.114 -0.016  0.029 -0.011 -0.063 -0.079  0.003 -0.014  0.060 -0.002  0.047 -0.011  0.069 -0.045 -0.002 -0.101 -0.103 -0.182 -0.130 -0.167 -0.085 -0.116 -0.129 -0.185 -0.204 -0.238 -0.244 -0.179 -0.169 -0.194 -0.122 -0.148 -0.217 -0.154 -0.057 -0.155 -0.117 -0.099 -0.126 -0.179 -0.189 -0.171 -0.181 -0.164 -0.164 -0.094 -0.070 -0.097 -0.080 -0.012 -0.068  0.018  0.118  0.061  0.018 -0.054 -0.120 -0.103  0.001 -0.012  0.047  0.117  0.113  0.081  0.163  0.173  0.172  0.202  0.265  0.002  0.134  0.175 -0.202 -0.211 -0.219 -0.234  0.015 -0.000 -0.078 -0.094 -0.080 -0.062 -0.027 -0.081 -0.052 -0.039 -0.035 -0.001  0.098  0.100
 -0.138 -0.162 -0.127 -0.052 -0.112 -0.103 -0.150 -0.140 -0.145 -0.173 -0.105 -0.130 -0.129 -0.078 -0.033 -0.005 -0.107 -0.069  0.023  0.169  0.038  0.083 -0.076 -0.035  0.023  0.169  0.183  0.189  0.171  0.152  0.189  0.103  0.020  0.084  0.064 -0.038 -0.073 -0.031  0.050  0.172  0.263  0.550  0.711  0.601  0.244  0.423  0.368  0.193  0.225  0.114  0.023  0.042  0.073  0.016  0.002 -0.045  0.013 -0.029  0.015 -0.051 -0.013 -0.074 -0.119 -0.139 -0.060 -0.067 -0.117 -0.130 -0.061 -0.162 -0.236 -0.155 -0.101 -0.154 -0.198 -0.135 -0.083 -0.018  0.037  0.101  0.029  0.056  0.039  0.157  0.107  0.112  0.052  0.174 -0.025  0.060  0.012 -0.037 -0.034  0.012 -0.018  0.049  0.028 -0.031 -0.081 -0.121 -0.141 -0.120 -0.144 -0.168 -0.160 -0.152 -0.153 -0.211 -0.175 -0.093 -0.173 -0.109 -0.088 -0.116 -0.201 -0.177 -0.140 -0.226 -0.182 -0.187 -0.152 -0.096 -0.102 -0.141 -0.100 -0.111  0.003  0.076  0.046 -0.025 -0.032 -0.070 -0.020  0.074  0.070  0.091  0.121  0.147  0.086  0.175  0.149  0.172  0.202  0.199  0.080  0.168  0.211 -0.072 -0.084 -0.053 -0.067  0.060  0.067 -0.067 -0.117 -0.065 -0.081 -0.097 -0.143 -0.111 -0.153 -0.169 -0.105  0.004 -0.006
 -0.157 -0.159 -0.149 -0.086 -0.168 -0.134 -0.188 -0.175 -0.199 -0.229 -0.134 -0.180 -0.185 -0.135 -0.086 -0.056 -0.165 -0.162 -0.011  0.101 -0.036  0.037 -0.133 -0.068 -0.020  0.158  0.236  0.159  0.103  0.160  0.200  0.063 -0.011  0.080  0.022 -0.110 -0.111 -0.065  0.027  0.157  0.273  0.629  0.601  0.845  0.486  0.484  0.527  0.490  0.399  0.195  0.161  0.192  0.196  0.096  0.028 -0.061  0.048 -0.015  0.079 -0.027  0.007 -0.089 -0.160 -0.140 -0.060 -0.111 -0.145 -0.123 -0.065 -0.208 -0.227 -0.150 -0.099 -0.170 -0.162 -0.144 -0.107 -0.024 -0.005  0.080 -0.001 -0.005 -0.017  0.159  0.060  0.052  0.031  0.163 -0.054  0.011 -0.055 -0.073 -0.101 -0.064 -0.074 -0.023 -0.014 -0.067 -0.063 -0.069 -0.131 -0.158 -0.107 -0.131 -0.195 -0.164 -0.099 -0.211 -0.219 -0.102 -0.173 -0.068 -0.018 -0.073 -0.143 -0.099 -0.103 -0.166 -0.114 -0.095 -0.081 -0.044 -0.036 -0.084 -0.070 -0.084  0.027  0.094  0.083  0.036 -0.000 -0.031 -0.011  0.066  0.054  0.082  0.098  0.142  0.056  0.168  0.163  0.176  0.179  0.199  0.027  0.091  0.142 -0.085 -0.116 -0.115 -0.124  0.078  0.072 -0.101 -0.139 -0.086 -0.117 -0.145 -0.181 -0.157 -0.209 -0.224 -0.128 -0.001 -0.011
 -0.083 -0.053 -0.043 -0.003 -0.073 -0.096 -0.077 -0.044 -0.096 -0.096 -0.052 -0.085 -0.073 -0.119 -0.081 -0.065 -0.097 -0.127  0.006 -0.038 -0.123 -0.096 -0.152 -0.099 -0.026  0.047  0.192  0.057  0.073  0.213  0.274  0.117  0.076  0.205  0.048  0.023  0.033  0.104  0.121  0.185  0.386  0.470  0.244  0.486  0.594  0.397  0.307  0.493  0.400  0.169  0.194  0.212  0.148  0.033 -0.025 -0.073  0.015 -0.057  0.009 -0.077 -0.049 -0.121 -0.124 -0.153 -0.104 -0.106 -0.105 -0.138 -0.061 -0.132 -0.141 -0.105 -0.033 -0.082 -0.083 -0.073 -0.026 -0.032 -0.136 -0.117 -0.137 -0.144 -0.098 -0.042 -0.127 -0.092 -0.064 -0.020 -0.025 -0.058 -0.149 -0.121 -0.201 -0.186 -0.183 -0.141 -0.111 -0.089 -0.091 -0.069 -0.133 -0.189 -0.066 -0.095 -0.155 -0.086 -0.039 -0.113 -0.096 -0.014 -0.039  0.009  0.037 -0.037 -0.046 -0.039 -0.053 -0.044 -0.037  0.001  0.030  0.017 -0.008  0.047  0.019 -0.015  0.035  0.087  0.084  0.076  0.017 -0.040 -0.036 -0.004  0.008  0.045  0.081  0.069  0.058  0.104  0.118  0.091  0.066  0.105 -0.053 -0.045 -0.020 -0.122 -0.144 -0.200 -0.202  0.039  0.016 -0.074 -0.093 -0.072 -0.078 -0.085 -0.130 -0.093 -0.073 -0.071 -0.028  0.023  0.053
 -0.152 -0.171 -0.139 -0.087 -0.146 -0.132 -0.196 -0.178 -0.189 -0.207 -0.145 -0.179 -0.167 -0.139 -0.107 -0.043 -0.097 -0.060 -0.022  0.104  0.016  0.077 -0.053  0.001  0.023  0.186  0.247  0.123  0.151  0.238  0.296  0.226  0.105  0.169  0.102  0.080  0.001  0.073  0.103  0.167  0.377  0.426  0.423  0.484  0.397  0.640  0.438  0.416  0.437  0.263  0.177  0.177  0.160  0.065  0.041 -0.010  0.058 -0.003  0.038 -0.046 -0.011 -0.097 -0.151 -0.150 -0.052 -0.089 -0.128 -0.111 -0.049 -0.167 -0.216 -0.157 -0.084 -0.144 -0.153 -0.141 -0.091 -0.092 -0.098  0.010 -0.082 -0.071 -0.054  0.062 -0.047 -0.017 -0.020  0.094 -0.010  0.013 -0.067 -0.105 -0.129 -0.094 -0.097 -0.035 -0.011 -0.041 -0.070 -0.100 -0.134 -0.171 -0.113 -0.153 -0.181 -0.137 -0.100 -0.168 -0.118 -0.047 -0.113 -0.036 -0.035 -0.073 -0.167 -0.147 -0.099 -0.167 -0.140 -0.101 -0.053 -0.026 -0.062 -0.059 -0.056 -0.052  0.049  0.100  0.082  0.032 -0.009 -0.042 -0.001  0.070  0.073  0.106  0.139  0.142  0.079  0.182  0.158  0.145  0.163  0.161  0.064  0.138  0.167 -0.059 -0.088 -0.129 -0.130  0.087  0.077 -0.087 -0.129 -0.096 -0.109 -0.113 -0.167 -0.152 -0.152 -0.156 -0.114  0.007  0.011
 -0.089 -0.159 -0.159 -0.117 -0.193 -0.116 -0.180 -0.197 -0.208 -0.249 -0.175 -0.200 -0.222 -0.114 -0.123 -0.063 -0.144 -0.103 -0.082  0.069  0.007  0.107 -0.003  0.027 -0.013  0.157  0.182  0.092  0.004  0.064  0.057  0.040 -0.041 -0.052 -0.017 -0.096 -0.139 -0.126 -0.070  0.007  0.109  0.290  0.368  0.527  0.307  0.438  0.614  0.491  0.380  0.268  0.234  0.226  0.261  0.228  0.145  0.084  0.171  0.130  0.205  0.086  0.083  0.013 -0.105 -0.029  0.072 -0.063 -0.099 -0.009 -0.014 -0.172 -0.157 -0.100 -0.099 -0.155 -0.148 -0.165 -0.153 -0.076 -0.010  0.138  0.046 -0.006 -0.038  0.168  0.058  0.029  0.041  0.159 -0.040 -0.012 -0.023 -0.065 -0.033 -0.019 -0.001  0.031  0.082  0.013  0.029  0.013 -0.013 -0.065 -0.027 -0.095 -0.131 -0.119 -0.055 -0.154 -0.170 -0.093 -0.150 -0.041 -0.013 -0.035 -0.121 -0.070 -0.052 -0.140 -0.083 -0.057 -0.063 -0.010 -0.012 -0.084 -0.081 -0.061  0.044  0.059  0.091  0.050  0.056  0.035  0.084  0.112  0.114  0.103  0.084  0.135  0.025  0.113  0.087  0.100  0.085  0.079  0.047  0.103  0.142  0.073  0.023 -0.024 -0.017  0.127  0.133 -0.047 -0.100 -0.084 -0.106 -0.140 -0.166 -0.163 -0.216 -0.243 -0.161 -0.065 -0.081
 -0.011 -0.046 -0.083 -0.069 -0.155 -0.111 -0.152 -0.157 -0.197 -0.206 -0.157 -0.179 -0.191 -0.155 -0.174 -0.121 -0.176 -0.189 -0.131 -0.117 -0.136 -0.046 -0.070 -0.036 -0.063  0.057  0.179 -0.017 -0.084  0.123  0.131  0.068  0.015  0.042 -0.010 -0.056 -0.084 -0.090  0.007 -0.018  0.160  0.256  0.193  0.490  0.493  0.416  0.491  0.807  0.517  0.313  0.384  0.400  0.308  0.213  0.093  0.036  0.152  0.088  0.170  0.043  0.038 -0.032 -0.159 -0.075 -0.013 -0.151 -0.110 -0.042 -0.052 -0.174 -0.099 -0.077 -0.067 -0.105 -0.059 -0.106 -0.116 -0.112 -0.180 -0.030 -0.086 -0.171 -0.127  0.000 -0.099 -0.128 -0.058  0.020 -0.041 -0.095 -0.154 -0.127 -0.183 -0.186 -0.151 -0.133 -0.049 -0.020  0.039  0.049 -0.019 -0.130  0.026 -0.051 -0.144 -0.076  0.022 -0.078 -0.116 -0.024 -0.031  0.085  0.099  0.022 -0.000  0.044  0.029 -0.002  0.027  0.096  0.089  0.056  0.079  0.112 -0.013  0.007  0.092  0.086  0.147  0.150  0.106  0.072  0.078  0.063  0.082  0.075  0.059  0.110  0.030  0.092  0.100  0.073  0.006  0.014 -0.025 -0.093 -0.069  0.003 -0.046 -0.148 -0.129  0.137  0.114 -0.056 -0.095 -0.055 -0.114 -0.163 -0.187 -0.181 -0.192 -0.201 -0.120 -0.061 -0.039
 -0.095 -0.146 -0.121 -0.096 -0.165 -0.105 -0.181 -0.142 -0.155 -0.188 -0.104 -0.117 -0.122 -0.132 -0.096 -0.008 -0.063 -0.099 -0.083  0.013 -0.025  0.056 -0.020  0.013 -0.003  0.058  0.135 -0.022  0.013  0.203  0.183  0.111  0.051  0.092 -0.021  0.017 -0.042  0.026  0.040  0.051  0.239  0.272  0.225  0.399  0.400  0.437  0.380  0.517  0.651  0.337  0.279  0.358  0.314  0.178  0.151  0.091  0.168  0.058  0.085 -0.052  0.008 -0.072 -0.113 -0.079  0.011 -0.106 -0.106 -0.063 -0.039 -0.167 -0.146 -0.101 -0.072 -0.140 -0.122 -0.164 -0.142 -0.200 -0.184 -0.031 -0.145 -0.170 -0.087  0.034 -0.134 -0.088 -0.029  0.060  0.000 -0.001 -0.088 -0.077 -0.152 -0.111 -0.118 -0.071 -0.038 -0.042 -0.048 -0.048 -0.089 -0.138 -0.050 -0.089 -0.122 -0.086  0.000 -0.057 -0.062  0.009  0.026  0.068  0.075  0.007 -0.064 -0.045 -0.031 -0.044 -0.050 -0.008  0.042  0.040 -0.013 -0.010 -0.054 -0.030  0.039  0.073  0.082  0.052  0.013 -0.018  0.006  0.056  0.074  0.118  0.119  0.101  0.048  0.138  0.099  0.072  0.088  0.073  0.023  0.047  0.079 -0.006 -0.062 -0.145 -0.144  0.076  0.066 -0.023 -0.105 -0.116 -0.077 -0.100 -0.162 -0.140 -0.138 -0.137 -0.092  0.011 -0.009
 -0.103 -0.169 -0.155 -0.133 -0.155 -0.124 -0.157 -0.142 -0.154 -0.172 -0.097 -0.101 -0.104 -0.041 -0.031 -0.020 -0.016  0.016 -0.027  0.063  0.038  0.115  0.066  0.094  0.079  0.173  0.179  0.056  0.070  0.108  0.052  0.037 -0.016 -0.035 -0.020 -0.060 -0.093 -0.077 -0.034 -0.001  0.071  0.088  0.114  0.195  0.169  0.263  0.268  0.313  0.337  0.396  0.314  0.248  0.244  0.269  0.186  0.200  0.241  0.245  0.261  0.169  0.166  0.075 -0.031  0.020  0.129 -0.012 -0.058  0.005  0.006 -0.110 -0.119 -0.084 -0.056 -0.125 -0.080 -0.150 -0.147 -0.141 -0.072  0.014 -0.057 -0.072 -0.091  0.056 -0.040 -0.072 -0.046  0.065 -0.070 -0.081 -0.081 -0.065 -0.065 -0.068 -0.024 -0.029  0.062 -0.006  0.057  0.028  0.008 -0.069 -0.028 -0.054 -0.089 -0.070 -0.064 -0.112 -0.121 -0.064 -0.128 -0.040 -0.033 -0.045 -0.124 -0.077 -0.054 -0.124 -0.074 -0.008 -0.033 -0.009  0.014 -0.004 -0.013 -0.013  0.078  0.071  0.148  0.108  0.106  0.060  0.085  0.089  0.150  0.116  0.138  0.149  0.038  0.126  0.081  0.046  0.057  0.033  0.042  0.124  0.135  0.201  0.164 -0.036 -0.019  0.158  0.154 -0.049 -0.063 -0.088 -0.100 -0.099 -0.133 -0.135 -0.150 -0.157 -0.108 -0.051 -0.056
 -0.061 -0.131 -0.175 -0.147 -0.191 -0.159 -0.137 -0.131 -0.156 -0.136 -0.099 -0.090 -0.067 -0.004 -0.048 -0.056 -0.021 -0.050 -0.040 -0.067 -0.077 -0.001  0.009  0.050  0.029  0.094  0.111  0.009 -0.049 -0.008 -0.075 -0.109 -0.086 -0.085 -0.092 -0.153 -0.088 -0.075 -0.060 -0.028  0.044  0.055  0.023  0.161  0.194  0.177  0.234  0.384  0.279  0.314  0.567  0.430  0.314  0.418  0.284  0.280  0.363  0.344  0.403  0.251  0.171  0.120 -0.012  0.086  0.202  0.031 -0.027  0.088  0.049 -0.051 -0.031 -0.038 -0.028 -0.063 -0.046 -0.164 -0.131 -0.091 -0.058 -0.026 -0.060 -0.103 -0.144  0.010 -0.075 -0.139 -0.089 -0.007 -0.141 -0.171 -0.162 -0.117 -0.120 -0.140 -0.079 -0.119  0.017 -0.022  0.082  0.105  0.045 -0.079  0.023 -0.009 -0.087 -0.026  0.014 -0.083 -0.153 -0.053 -0.103  0.036  0.053  0.002 -0.052  0.014  0.019 -0.042  0.026  0.112  0.028  0.040  0.091  0.058  0.026  0.002  0.077  0.040  0.177  0.171  0.172  0.099  0.109  0.046  0.138  0.078  0.111  0.117 -0.008  0.068  0.051 -0.023 -0.037  0.008  0.018 -0.023 -0.005  0.286  0.206 -0.073 -0.050  0.165  0.162 -0.049 -0.040 -0.050 -0.075 -0.083 -0.102 -0.091 -0.099 -0.097 -0.072 -0.067 -0.036
 -0.043 -0.096 -0.132 -0.116 -0.152 -0.102 -0.092 -0.086 -0.127 -0.095 -0.062 -0.058 -0.050 -0.007 -0.044 -0.040 -0.041 -0.142 -0.068 -0.169 -0.153 -0.092 -0.053 -0.022 -0.032 -0.048  0.016 -0.084 -0.152 -0.017 -0.078 -0.122 -0.070 -0.059 -0.107 -0.099 -0.062 -0.048 -0.032 -0.058  0.079  0.083  0.042  0.192  0.212  0.177  0.226  0.400  0.358  0.248  0.430  0.614  0.438  0.396  0.313  0.212  0.293  0.192  0.288  0.111  0.133  0.062 -0.014  0.081  0.185  0.039  0.011  0.136  0.092  0.003  0.048  0.041  0.037  0.020 -0.007 -0.113 -0.074 -0.067 -0.062 -0.024 -0.064 -0.094 -0.119  0.007 -0.107 -0.144 -0.084 -0.049 -0.124 -0.178 -0.195 -0.110 -0.156 -0.170 -0.134 -0.177 -0.070 -0.063  0.033  0.084  0.031 -0.096  0.031  0.028 -0.059 -0.014  0.041 -0.019 -0.098 -0.027  0.005  0.089  0.086  0.051  0.011  0.060  0.056  0.019  0.032  0.109  0.059  0.047  0.085  0.060  0.017  0.003  0.040  0.015  0.113  0.119  0.106  0.062  0.055  0.018  0.061  0.019  0.049  0.043 -0.033  0.018  0.011 -0.052 -0.077 -0.028 -0.005 -0.153 -0.121  0.161  0.061 -0.135 -0.112  0.097  0.088 -0.015 -0.044 -0.070 -0.036 -0.064 -0.098 -0.080 -0.076 -0.068 -0.046 -0.028  0.009
 -0.079 -0.148 -0.154 -0.128 -0.147 -0.071 -0.080 -0.038 -0.097 -0.063 -0.025 -0.014 -0.019  0.103  0.071  0.008 -0.025 -0.112 -0.060 -0.092 -0.062 -0.017 -0.007 -0.006 -0.042 -0.052 -0.036 -0.057 -0.200 -0.116 -0.225 -0.177 -0.115 -0.161 -0.152 -0.121 -0.078 -0.093 -0.093 -0.102  0.021  0.044  0.073  0.196  0.148  0.160  0.261  0.308  0.314  0.244  0.314  0.438  0.640  0.557  0.417  0.292  0.332  0.262  0.396  0.263  0.343  0.212  0.115  0.220  0.375  0.194  0.076  0.238  0.185  0.020  0.066  0.045  0.038 -0.038 -0.042 -0.160 -0.144 -0.045  0.059  0.132  0.054  0.004 -0.078  0.153  0.003 -0.066 -0.035  0.023 -0.147 -0.176 -0.142 -0.081 -0.057 -0.074 -0.038 -0.090  0.006 -0.063  0.042  0.081  0.048 -0.066 -0.015  0.005 -0.078 -0.034  0.012 -0.082 -0.129 -0.064 -0.069  0.030  0.052  0.020 -0.062 -0.001  0.009 -0.071 -0.030  0.036 -0.054 -0.014  0.009 -0.062 -0.061 -0.070 -0.066 -0.067  0.021  0.005  0.032 -0.001  0.030  0.008  0.048  0.007  0.014 -0.024 -0.084 -0.037 -0.045 -0.108 -0.124 -0.072 -0.025 -0.096 -0.071  0.323  0.231 -0.059 -0.040  0.030  0.052 -0.023 -0.057 -0.076 -0.027 -0.049 -0.105 -0.043 -0.069 -0.072 -0.033  0.008  0.010
 -0.098 -0.224 -0.255 -0.218 -0.232 -0.124 -0.089 -0.088 -0.153 -0.091 -0.034 -0.049 -0.047  0.160  0.079 -0.024 -0.038 -0.108 -0.078 -0.073 -0.045  0.035  0.031  0.032 -0.029 -0.025 -0.078 -0.044 -0.275 -0.263 -0.420 -0.328 -0.239 -0.313 -0.207 -0.227 -0.141 -0.154 -0.166 -0.133 -0.106 -0.064  0.016  0.096  0.033  0.065  0.228  0.213  0.178  0.269  0.418  0.396  0.557  0.870  0.671  0.676  0.713  0.700  0.778  0.579  0.462  0.414  0.242  0.430  0.648  0.306  0.139  0.388  0.233  0.065  0.096  0.061  0.018 -0.075 -0.056 -0.213 -0.219 -0.091  0.101  0.191  0.115  0.051 -0.114  0.196  0.045 -0.076 -0.044  0.045 -0.219 -0.227 -0.126 -0.090  0.013 -0.024  0.060 -0.024  0.122 -0.028  0.126  0.169  0.147 -0.005  0.009  0.041 -0.066 -0.047 -0.016 -0.144 -0.199 -0.120 -0.179 -0.034 -0.005  0.019 -0.103 -0.046  0.032 -0.106 -0.025  0.060 -0.096 -0.038  0.057 -0.087 -0.051 -0.068 -0.044 -0.098  0.094  0.073  0.154  0.077  0.132  0.035  0.142  0.043  0.048  0.027 -0.097 -0.042 -0.056 -0.157 -0.139 -0.052  0.073 -0.074 -0.042  0.747  0.610  0.052  0.075  0.128  0.163 -0.065 -0.069 -0.090 -0.110 -0.121 -0.127 -0.065 -0.138 -0.135 -0.096 -0.106 -0.066
 -0.090 -0.219 -0.236 -0.196 -0.202 -0.098 -0.081 -0.048 -0.101 -0.052  0.007 -0.005 -0.011  0.113  0.074  0.006  0.000 -0.044 -0.060 -0.038 -0.008  0.057  0.051  0.054 -0.010 -0.049 -0.106 -0.096 -0.193 -0.154 -0.281 -0.228 -0.166 -0.246 -0.157 -0.160 -0.132 -0.134 -0.157 -0.093 -0.096 -0.085  0.002  0.028 -0.025  0.041  0.145  0.093  0.151  0.186  0.284  0.313  0.417  0.671  0.748  0.699  0.692  0.543  0.503  0.303  0.252  0.270  0.207  0.378  0.586  0.281  0.144  0.388  0.202  0.092  0.128  0.047  0.027 -0.022 -0.020 -0.165 -0.145 -0.108  0.060  0.120  0.059  0.029 -0.101  0.144  0.016 -0.069 -0.041  0.040 -0.141 -0.147 -0.086 -0.065  0.002 -0.008  0.037 -0.016  0.080 -0.025  0.079  0.114  0.110  0.008  0.009  0.059 -0.022 -0.032  0.002 -0.055 -0.099 -0.063 -0.066  0.011  0.025  0.063 -0.101 -0.051  0.011 -0.099 -0.027  0.032 -0.063  0.001  0.038 -0.113 -0.044 -0.022 -0.008 -0.057  0.089  0.065  0.112  0.046  0.098  0.033  0.104  0.055  0.070  0.030 -0.075 -0.022 -0.030 -0.121 -0.095 -0.063  0.029 -0.031 -0.007  0.586  0.436  0.028  0.039  0.113  0.135 -0.031 -0.055 -0.129 -0.092 -0.073 -0.103 -0.057 -0.100 -0.101 -0.082 -0.079 -0.067
 -0.083 -0.207 -0.219 -0.196 -0.186 -0.084 -0.059 -0.046 -0.078 -0.015  0.016  0.012  0.017  0.139  0.072 -0.008 -0.030 -0.036 -0.071 -0.004  0.009  0.093  0.065  0.070  0.007 -0.014 -0.102 -0.098 -0.171 -0.165 -0.316 -0.243 -0.212 -0.282 -0.177 -0.199 -0.170 -0.173 -0.175 -0.121 -0.149 -0.166 -0.045 -0.061 -0.073 -0.010  0.084  0.036  0.091  0.200  0.280  0.212  0.292  0.676  0.699  0.911  0.825  0.777  0.565  0.422  0.296  0.391  0.270  0.432  0.645  0.278  0.137  0.356  0.171  0.074  0.070  0.026 -0.014 -0.068 -0.047 -0.193 -0.196 -0.177  0.011  0.100  0.041  0.007 -0.105  0.102  0.013 -0.058 -0.045  0.060 -0.146 -0.130 -0.054 -0.021  0.038  0.016  0.074  0.028  0.135  0.009  0.110  0.139  0.137  0.040  0.019  0.073 -0.009 -0.048 -0.020 -0.064 -0.104 -0.091 -0.090 -0.048  0.007  0.047 -0.097 -0.054  0.037 -0.078 -0.000  0.050 -0.047 -0.002  0.051 -0.094 -0.046 -0.024 -0.004 -0.063  0.094  0.066  0.134  0.076  0.121  0.043  0.134  0.060  0.072  0.041 -0.060 -0.023 -0.038 -0.119 -0.082 -0.035  0.084  0.015  0.037  0.820  0.701  0.081  0.087  0.124  0.153 -0.037 -0.064 -0.098 -0.118 -0.117 -0.113 -0.049 -0.136 -0.131 -0.096 -0.142 -0.100
 -0.082 -0.222 -0.239 -0.200 -0.227 -0.101 -0.090 -0.059 -0.107 -0.076 -0.031 -0.018 -0.028  0.064  0.014 -0.022 -0.051 -0.067 -0.090  0.000  0.001  0.104  0.059  0.061 -0.014  0.002 -0.077 -0.095 -0.196 -0.170 -0.309 -0.252 -0.212 -0.301 -0.187 -0.206 -0.187 -0.170 -0.200 -0.089 -0.116 -0.078  0.013  0.048  0.015  0.058  0.171  0.152  0.168  0.241  0.363  0.293  0.332  0.713  0.692  0.825  0.961  0.766  0.659  0.370  0.210  0.247  0.138  0.301  0.522  0.167  0.051  0.271  0.114 -0.004  0.009 -0.031 -0.041 -0.102 -0.065 -0.197 -0.183 -0.137  0.026  0.127  0.063  0.012 -0.102  0.159  0.030 -0.041 -0.015  0.085 -0.132 -0.099 -0.048 -0.037  0.026  0.013  0.071  0.025  0.127 -0.001  0.085  0.124  0.126  0.039  0.021  0.064 -0.026 -0.051  0.019 -0.066 -0.125 -0.068 -0.060  0.019  0.053  0.070 -0.106 -0.059  0.035 -0.100 -0.011  0.056 -0.055  0.010  0.054 -0.128 -0.055 -0.046  0.008 -0.038  0.102  0.073  0.131  0.059  0.114  0.057  0.147  0.104  0.080  0.075 -0.026  0.018 -0.000 -0.086 -0.038  0.010  0.141  0.011  0.042  0.685  0.525  0.076  0.080  0.133  0.160 -0.040 -0.084 -0.131 -0.136 -0.133 -0.131 -0.079 -0.159 -0.158 -0.137 -0.167 -0.128
 -0.093 -0.203 -0.224 -0.202 -0.203 -0.107 -0.065 -0.088 -0.112 -0.068 -0.019 -0.028 -0.029  0.140  0.059 -0.025 -0.040 -0.059 -0.054  0.002 -0.010  0.084  0.042  0.056  0.014  0.049 -0.041 -0.020 -0.165 -0.214 -0.369 -0.285 -0.246 -0.298 -0.188 -0.239 -0.162 -0.152 -0.160 -0.095 -0.162 -0.132 -0.029 -0.015 -0.057 -0.003  0.130  0.088  0.058  0.245  0.344  0.192  0.262  0.700  0.543  0.777  0.766  0.901  0.755  0.625  0.386  0.419  0.233  0.369  0.568  0.224  0.087  0.274  0.136  0.019 -0.003  0.006 -0.049 -0.138 -0.080 -0.203 -0.240 -0.151  0.038  0.129  0.082  0.044 -0.094  0.128  0.053 -0.035 -0.023  0.071 -0.173 -0.138 -0.040 -0.022  0.060  0.028  0.124  0.065  0.187  0.021  0.135  0.151  0.146  0.038  0.003  0.046 -0.026 -0.057 -0.050 -0.135 -0.160 -0.123 -0.172 -0.098 -0.053 -0.006 -0.101 -0.081  0.022 -0.090 -0.020  0.040 -0.088 -0.052  0.043 -0.093 -0.041 -0.059 -0.017 -0.071  0.093  0.061  0.151  0.088  0.148  0.064  0.186  0.089  0.083  0.072 -0.031 -0.000 -0.029 -0.103 -0.054  0.022  0.143  0.020  0.046  0.856  0.781  0.122  0.139  0.145  0.183 -0.065 -0.071 -0.061 -0.135 -0.143 -0.114 -0.066 -0.158 -0.147 -0.125 -0.161 -0.116
 -0.092 -0.213 -0.243 -0.218 -0.219 -0.135 -0.090 -0.105 -0.157 -0.125 -0.050 -0.068 -0.077  0.127  0.050 -0.037 -0.037 -0.071 -0.037 -0.020 -0.028  0.067  0.043  0.049  0.005  0.059 -0.013  0.041 -0.203 -0.266 -0.405 -0.313 -0.222 -0.284 -0.182 -0.215 -0.113 -0.119 -0.137 -0.086 -0.119 -0.056  0.015  0.079  0.009  0.038  0.205  0.170  0.085  0.261  0.403  0.288  0.396  0.778  0.503  0.565  0.659  0.755  0.930  0.685  0.441  0.362  0.177  0.314  0.504  0.206  0.068  0.260  0.146  0.008  0.010  0.006 -0.036 -0.141 -0.087 -0.210 -0.230 -0.061  0.125  0.179  0.137  0.091 -0.080  0.192  0.088 -0.026 -0.017  0.069 -0.187 -0.189 -0.074 -0.092  0.047  0.014  0.124  0.034  0.177  0.012  0.150  0.164  0.144  0.017 -0.003  0.011 -0.076 -0.051 -0.064 -0.191 -0.220 -0.137 -0.241 -0.110 -0.079 -0.034 -0.116 -0.087 -0.001 -0.123 -0.043  0.035 -0.136 -0.071  0.057 -0.097 -0.039 -0.078 -0.015 -0.076  0.107  0.078  0.177  0.089  0.157  0.075  0.203  0.093  0.084  0.089 -0.024  0.013 -0.018 -0.117 -0.071  0.012  0.132 -0.007  0.027  0.699  0.595  0.108  0.135  0.165  0.202 -0.083 -0.073 -0.073 -0.146 -0.125 -0.113 -0.079 -0.150 -0.151 -0.130 -0.125 -0.089
 -0.070 -0.130 -0.164 -0.156 -0.125 -0.088 -0.026 -0.079 -0.104 -0.047 -0.009 -0.041 -0.039  0.186  0.089 -0.043 -0.032 -0.057 -0.018 -0.032 -0.018  0.021  0.012  0.015 -0.001  0.052 -0.010  0.085 -0.160 -0.265 -0.386 -0.276 -0.209 -0.234 -0.143 -0.186 -0.071 -0.094 -0.063 -0.109 -0.136 -0.123 -0.051 -0.027 -0.077 -0.046  0.086  0.043 -0.052  0.169  0.251  0.111  0.263  0.579  0.303  0.422  0.370  0.625  0.685  0.734  0.521  0.475  0.271  0.376  0.491  0.271  0.146  0.280  0.180  0.093  0.085  0.079  0.015 -0.072 -0.039 -0.127 -0.195 -0.059  0.096  0.141  0.115  0.083 -0.070  0.113  0.073 -0.044 -0.052  0.017 -0.203 -0.209 -0.090 -0.073  0.046 -0.009  0.092  0.014  0.149 -0.005  0.151  0.156  0.136  0.007 -0.005  0.025 -0.052 -0.034 -0.080 -0.189 -0.192 -0.150 -0.282 -0.172 -0.131 -0.064 -0.076 -0.050  0.022 -0.072 -0.017  0.048 -0.098 -0.088  0.048 -0.017 -0.010 -0.062 -0.049 -0.104  0.070  0.049  0.145  0.089  0.131  0.031  0.151  0.025  0.039  0.027 -0.063 -0.032 -0.069 -0.132 -0.091 -0.015  0.079 -0.032 -0.021  0.702  0.694  0.088  0.119  0.110  0.146 -0.102 -0.043  0.003 -0.106 -0.111 -0.061 -0.036 -0.121 -0.090 -0.056 -0.087 -0.039
 -0.078 -0.113 -0.122 -0.117 -0.068 -0.063 -0.012 -0.027 -0.058  0.009  0.029  0.001  0.017  0.218  0.132 -0.012  0.003 -0.046 -0.008 -0.028 -0.008  0.010  0.004  0.001  0.013  0.028 -0.003  0.067 -0.112 -0.186 -0.286 -0.211 -0.162 -0.169 -0.124 -0.161 -0.070 -0.095 -0.048 -0.104 -0.087 -0.080 -0.013  0.007 -0.049 -0.011  0.083  0.038  0.008  0.166  0.171  0.133  0.343  0.462  0.252  0.296  0.210  0.386  0.441  0.521  0.561  0.435  0.290  0.348  0.444  0.312  0.172  0.263  0.206  0.131  0.110  0.075  0.064 -0.009 -0.015 -0.104 -0.132 -0.026  0.095  0.111  0.079  0.076 -0.056  0.098  0.053 -0.041 -0.063 -0.002 -0.181 -0.209 -0.124 -0.068  0.007 -0.043  0.029 -0.043  0.070 -0.056  0.088  0.108  0.087 -0.035 -0.023  0.032 -0.061 -0.035 -0.066 -0.150 -0.166 -0.130 -0.223 -0.125 -0.079 -0.042 -0.062 -0.018  0.020 -0.068 -0.024  0.034 -0.087 -0.070  0.015 -0.031 -0.020 -0.089 -0.104 -0.109  0.003 -0.011  0.053  0.023  0.056 -0.016  0.061 -0.030 -0.010 -0.049 -0.102 -0.066 -0.088 -0.135 -0.123 -0.068  0.000 -0.023 -0.018  0.533  0.534  0.016  0.043  0.017  0.052 -0.087 -0.026 -0.003 -0.071 -0.077 -0.046 -0.003 -0.078 -0.047  0.000 -0.012  0.019
 -0.040 -0.033 -0.028 -0.046  0.006 -0.006  0.053  0.010 -0.005  0.085  0.065  0.028  0.058  0.255  0.152  0.009 -0.003 -0.014 -0.011 -0.033  0.009  0.021  0.032  0.019 -0.000 -0.005 -0.040  0.022 -0.121 -0.201 -0.281 -0.170 -0.152 -0.173 -0.100 -0.120 -0.073 -0.092 -0.056 -0.174 -0.158 -0.185 -0.074 -0.089 -0.121 -0.097  0.013 -0.032 -0.072  0.075  0.120  0.062  0.212  0.414  0.270  0.391  0.247  0.419  0.362  0.475  0.435  0.638  0.435  0.511  0.529  0.363  0.241  0.318  0.201  0.170  0.152  0.119  0.052  0.017 -0.002 -0.074 -0.118 -0.054  0.049  0.098  0.063  0.038 -0.056  0.028  0.050 -0.050 -0.073 -0.015 -0.165 -0.185 -0.096 -0.056  0.044 -0.005  0.050 -0.022  0.080 -0.031  0.095  0.120  0.112  0.004  0.005  0.034 -0.032 -0.028 -0.051 -0.131 -0.142 -0.120 -0.201 -0.128 -0.053 -0.042 -0.044 -0.012  0.047 -0.029  0.006  0.047 -0.048 -0.063  0.015  0.005 -0.070 -0.117 -0.178 -0.198 -0.061 -0.056  0.038  0.014  0.051 -0.060  0.029 -0.046 -0.047 -0.137 -0.133 -0.128 -0.173 -0.204 -0.160 -0.112 -0.054 -0.019 -0.024  0.602  0.605  0.052  0.065 -0.039  0.006 -0.091 -0.044  0.069 -0.030 -0.094 -0.042  0.033 -0.082 -0.059 -0.001 -0.050  0.004
 -0.054 -0.006  0.046  0.072  0.102  0.097  0.228  0.251  0.181  0.326  0.295  0.222  0.242  0.375  0.294  0.097  0.119  0.052  0.056 -0.035  0.009 -0.054 -0.005 -0.029  0.003 -0.104 -0.093 -0.012 -0.076 -0.127 -0.191 -0.136 -0.077 -0.098 -0.103 -0.037  0.006 -0.019 -0.067 -0.079 -0.118 -0.169 -0.119 -0.160 -0.124 -0.151 -0.105 -0.159 -0.113 -0.031 -0.012 -0.014  0.115  0.242  0.207  0.270  0.138  0.233  0.177  0.271  0.290  0.435  0.720  0.538  0.455  0.458  0.364  0.336  0.228  0.293  0.242  0.122  0.107  0.072  0.009 -0.033 -0.043 -0.017  0.073  0.051  0.060  0.056 -0.032  0.029 -0.001 -0.055 -0.076 -0.081 -0.144 -0.169 -0.102 -0.027  0.031  0.000  0.012 -0.064 -0.007 -0.088  0.004  0.047  0.053 -0.028 -0.040  0.042 -0.037 -0.041 -0.072 -0.112 -0.063 -0.091 -0.133 -0.141 -0.071 -0.028 -0.037 -0.032  0.008 -0.039 -0.020 -0.019 -0.096 -0.090 -0.031 -0.081 -0.093 -0.156 -0.266 -0.251 -0.176 -0.159 -0.069 -0.105 -0.046 -0.123 -0.047 -0.095 -0.108 -0.243 -0.136 -0.198 -0.231 -0.241 -0.191 -0.126 -0.121 -0.060 -0.072  0.398  0.407  0.007  0.012 -0.162 -0.127 -0.070 -0.050  0.011  0.019 -0.010  0.001  0.096  0.047  0.056  0.093  0.033  0.054
 -0.035 -0.063 -0.064 -0.068 -0.013  0.022  0.070  0.047  0.026  0.135  0.120  0.063  0.089  0.279  0.180  0.044  0.057  0.001 -0.047 -0.122 -0.021 -0.020  0.057  0.036 -0.015 -0.116 -0.148 -0.071 -0.208 -0.213 -0.330 -0.231 -0.151 -0.215 -0.159 -0.134 -0.073 -0.118 -0.100 -0.198 -0.195 -0.233 -0.139 -0.140 -0.153 -0.150 -0.029 -0.075 -0.079  0.020  0.086  0.081  0.220  0.430  0.378  0.432  0.301  0.369  0.314  0.376  0.348  0.511  0.538  0.760  0.647  0.442  0.389  0.540  0.306  0.290  0.353  0.225  0.133  0.106  0.037 -0.051 -0.093 -0.082  0.043  0.084  0.057  0.015 -0.089  0.038 -0.017 -0.124 -0.104 -0.078 -0.192 -0.261 -0.138 -0.063  0.028 -0.031  0.023 -0.079  0.024 -0.025  0.114  0.158  0.142  0.024  0.046  0.093  0.011 -0.005 -0.011 -0.077 -0.101 -0.099 -0.134 -0.089 -0.020  0.041 -0.017  0.021  0.086  0.001  0.036  0.081 -0.031 -0.030  0.059 -0.003 -0.066 -0.107 -0.175 -0.210 -0.055 -0.024  0.050  0.011  0.019 -0.110 -0.014 -0.073 -0.081 -0.176 -0.168 -0.182 -0.190 -0.237 -0.215 -0.148 -0.061 -0.101 -0.111  0.561  0.531  0.037  0.059 -0.056 -0.024 -0.071 -0.032  0.049  0.001 -0.054 -0.008  0.037 -0.037 -0.021  0.047 -0.015  0.018
 -0.076 -0.160 -0.166 -0.146 -0.108 -0.049 -0.006 -0.016 -0.047  0.058  0.060  0.011  0.042  0.253  0.151  0.010  0.014 -0.044 -0.046 -0.079 -0.025  0.005  0.031  0.023 -0.019 -0.076 -0.127 -0.049 -0.222 -0.241 -0.386 -0.287 -0.210 -0.262 -0.183 -0.191 -0.113 -0.142 -0.119 -0.147 -0.143 -0.171 -0.060 -0.060 -0.104 -0.052  0.072 -0.013  0.011  0.129  0.202  0.185  0.375  0.648  0.586  0.645  0.522  0.568  0.504  0.491  0.444  0.529  0.455  0.647  0.797  0.512  0.334  0.582  0.370  0.263  0.295  0.212  0.129  0.073 -0.007 -0.129 -0.143 -0.102  0.068  0.132  0.083  0.041 -0.109  0.110  0.008 -0.113 -0.091 -0.018 -0.222 -0.249 -0.149 -0.072  0.010 -0.038  0.031 -0.053  0.071 -0.047  0.107  0.151  0.136 -0.012  0.007  0.069 -0.040 -0.047 -0.039 -0.133 -0.161 -0.134 -0.191 -0.096 -0.036  0.021 -0.084 -0.024  0.053 -0.069 -0.002  0.058 -0.070 -0.038  0.039 -0.064 -0.053 -0.080 -0.132 -0.174  0.001  0.001  0.082  0.033  0.060 -0.062  0.030 -0.053 -0.031 -0.110 -0.162 -0.139 -0.151 -0.228 -0.189 -0.118 -0.015 -0.076 -0.066  0.749  0.669  0.025  0.048  0.011  0.047 -0.095 -0.035 -0.008 -0.073 -0.093 -0.060  0.005 -0.090 -0.062 -0.001 -0.045  0.000
 -0.066 -0.071 -0.027  0.006  0.065  0.027  0.116  0.163  0.146  0.265  0.166  0.155  0.218  0.321  0.234  0.053  0.108  0.009  0.027 -0.068 -0.046 -0.098 -0.051 -0.052  0.000 -0.104 -0.108  0.012 -0.086 -0.155 -0.200 -0.163 -0.092 -0.070 -0.066 -0.047  0.048  0.031  0.004 -0.014 -0.047 -0.083 -0.067 -0.111 -0.106 -0.089 -0.063 -0.151 -0.106 -0.012  0.031  0.039  0.194  0.306  0.281  0.278  0.167  0.224  0.206  0.271  0.312  0.363  0.458  0.442  0.512  0.708  0.378  0.462  0.405  0.401  0.336  0.239  0.252  0.215  0.059 -0.028  0.021  0.036  0.119  0.050  0.065  0.087 -0.054  0.032 -0.030 -0.101 -0.113 -0.117 -0.232 -0.250 -0.232 -0.090 -0.117 -0.143 -0.126 -0.187 -0.123 -0.161 -0.056 -0.009 -0.030 -0.145 -0.081  0.014 -0.065 -0.042 -0.075 -0.118 -0.100 -0.100 -0.168 -0.128 -0.099 -0.022 -0.077 -0.051  0.002 -0.057 -0.054 -0.013 -0.078 -0.085 -0.041 -0.060 -0.009 -0.123 -0.232 -0.188 -0.120 -0.102 -0.072 -0.129 -0.112 -0.201 -0.144 -0.179 -0.113 -0.237 -0.184 -0.193 -0.176 -0.227 -0.187 -0.095 -0.088 -0.099 -0.110  0.390  0.366 -0.152 -0.139 -0.169 -0.148 -0.073  0.013  0.054  0.049  0.029  0.028  0.128  0.083  0.141  0.154  0.095  0.131
  0.025  0.026  0.046  0.049  0.087  0.062  0.144  0.129  0.104  0.205  0.158  0.096  0.125  0.181  0.113  0.023  0.062 -0.011 -0.024 -0.149 -0.080 -0.112 -0.029 -0.034 -0.033 -0.152 -0.131 -0.053 -0.127 -0.114 -0.142 -0.098 -0.043 -0.061 -0.052 -0.014  0.023 -0.014 -0.004 -0.068 -0.082 -0.134 -0.117 -0.145 -0.105 -0.128 -0.099 -0.110 -0.106 -0.058 -0.027  0.011  0.076  0.139  0.144  0.137  0.051  0.087  0.068  0.146  0.172  0.241  0.364  0.389  0.334  0.378  0.401  0.416  0.289  0.365  0.389  0.246  0.213  0.212  0.108  0.055  0.061  0.015  0.031 -0.014  0.018  0.011 -0.051 -0.061 -0.091 -0.146 -0.121 -0.166 -0.152 -0.220 -0.188 -0.072 -0.090 -0.133 -0.110 -0.173 -0.126 -0.093  0.003  0.057  0.040 -0.063  0.011  0.073 -0.016 -0.007 -0.018 -0.038 -0.034 -0.049 -0.076 -0.062 -0.064  0.021  0.040  0.049  0.083  0.059  0.041  0.064  0.011 -0.032  0.029  0.028 -0.007 -0.073 -0.152 -0.149 -0.071 -0.028 -0.027 -0.037 -0.066 -0.165 -0.117 -0.137 -0.111 -0.190 -0.139 -0.191 -0.141 -0.179 -0.175 -0.120 -0.079 -0.152 -0.162  0.215  0.216 -0.100 -0.080 -0.115 -0.108 -0.062 -0.006  0.045  0.006 -0.008  0.017  0.052  0.040  0.086  0.120  0.068  0.094
  0.027 -0.041 -0.068 -0.069 -0.021  0.006  0.031 -0.001  0.003  0.093  0.037 -0.005  0.040  0.162  0.054 -0.022  0.015 -0.088 -0.103 -0.226 -0.126 -0.109 -0.019 -0.025 -0.071 -0.197 -0.196 -0.114 -0.278 -0.219 -0.305 -0.214 -0.131 -0.177 -0.110 -0.107 -0.040 -0.080 -0.047 -0.134 -0.143 -0.202 -0.130 -0.123 -0.138 -0.111 -0.009 -0.042 -0.063  0.005  0.088  0.136  0.238  0.388  0.388  0.356  0.271  0.274  0.260  0.280  0.263  0.318  0.336  0.540  0.582  0.462  0.416  0.756  0.472  0.408  0.542  0.427  0.287  0.260  0.113  0.019  0.006 -0.021  0.033  0.045  0.039 -0.001 -0.108 -0.015 -0.098 -0.210 -0.154 -0.156 -0.228 -0.310 -0.264 -0.129 -0.129 -0.188 -0.136 -0.220 -0.117 -0.103  0.058  0.144  0.101 -0.070  0.058  0.112 -0.011 -0.004  0.015 -0.054 -0.089 -0.078 -0.107 -0.036 -0.044  0.068  0.043  0.101  0.145  0.074  0.086  0.162  0.054  0.020  0.106  0.064  0.031 -0.038 -0.114 -0.143 -0.002  0.049  0.050  0.029 -0.022 -0.165 -0.104 -0.152 -0.104 -0.171 -0.190 -0.196 -0.150 -0.209 -0.204 -0.148 -0.042 -0.222 -0.215  0.421  0.366 -0.128 -0.088 -0.060 -0.058 -0.092 -0.004  0.056 -0.033 -0.056 -0.005  0.012 -0.021  0.021  0.082  0.047  0.070
 -0.022 -0.046 -0.049 -0.029  0.006 -0.013  0.032  0.029  0.033  0.090  0.043  0.022  0.055  0.134  0.068 -0.014  0.022 -0.061 -0.028 -0.137 -0.093 -0.115 -0.073 -0.062 -0.046 -0.146 -0.116 -0.034 -0.149 -0.139 -0.183 -0.147 -0.083 -0.070 -0.075 -0.059  0.024  0.006  0.012 -0.021 -0.025 -0.075 -0.061 -0.065 -0.061 -0.049 -0.014 -0.052 -0.039  0.006  0.049  0.092  0.185  0.233  0.202  0.171  0.114  0.136  0.146  0.180  0.206  0.201  0.228  0.306  0.370  0.405  0.289  0.472  0.464  0.355  0.374  0.340  0.297  0.254  0.069 -0.005  0.027  0.044  0.059  0.010  0.037  0.025 -0.080 -0.011 -0.082 -0.151 -0.125 -0.135 -0.195 -0.240 -0.242 -0.092 -0.144 -0.185 -0.149 -0.200 -0.129 -0.135 -0.021  0.033 -0.005 -0.126 -0.013  0.041 -0.048 -0.023 -0.022 -0.078 -0.089 -0.080 -0.109 -0.051 -0.055  0.021 -0.008  0.040  0.067  0.023  0.015  0.081  0.009 -0.015  0.033  0.021  0.031 -0.064 -0.128 -0.115 -0.044 -0.012 -0.020 -0.037 -0.068 -0.150 -0.119 -0.145 -0.089 -0.158 -0.133 -0.150 -0.115 -0.157 -0.137 -0.067 -0.023 -0.161 -0.160  0.241  0.220 -0.163 -0.136 -0.101 -0.100 -0.062  0.022  0.060  0.006  0.000  0.021  0.058  0.039  0.101  0.125  0.098  0.131
  0.048  0.069  0.065  0.041  0.113  0.047  0.130  0.106  0.123  0.234  0.129  0.092  0.160  0.155  0.103  0.009  0.080 -0.015 -0.024 -0.174 -0.115 -0.168 -0.073 -0.071 -0.031 -0.179 -0.164 -0.046 -0.112 -0.113 -0.110 -0.094 -0.020  0.013  0.008  0.028  0.065  0.046  0.055 -0.009 -0.060 -0.143 -0.162 -0.208 -0.132 -0.167 -0.172 -0.174 -0.167 -0.110 -0.051  0.003  0.020  0.065  0.092  0.074 -0.004  0.019  0.008  0.093  0.131  0.170  0.293  0.290  0.263  0.401  0.365  0.408  0.355  0.615  0.502  0.326  0.360  0.395  0.177  0.158  0.204  0.137  0.086 -0.071 -0.005  0.033 -0.045 -0.132 -0.157 -0.196 -0.180 -0.266 -0.193 -0.256 -0.286 -0.120 -0.192 -0.237 -0.233 -0.285 -0.251 -0.173 -0.093 -0.016 -0.026 -0.158 -0.013  0.073 -0.046  0.001  0.000 -0.001 -0.011 -0.017 -0.042 -0.027 -0.078  0.043  0.075  0.057  0.117  0.129  0.061  0.080  0.057 -0.012  0.013  0.049  0.074 -0.043 -0.165 -0.137 -0.115 -0.050 -0.093 -0.087 -0.155 -0.255 -0.208 -0.174 -0.130 -0.247 -0.145 -0.205 -0.153 -0.208 -0.175 -0.099 -0.092 -0.190 -0.201  0.135  0.143 -0.233 -0.213 -0.201 -0.205 -0.044  0.035  0.068  0.029  0.028  0.067  0.094  0.085  0.195  0.183  0.104  0.174
  0.132  0.121  0.077  0.038  0.084  0.058  0.105  0.065  0.081  0.150  0.073  0.036  0.080  0.094  0.012 -0.048  0.003 -0.086 -0.115 -0.304 -0.177 -0.202 -0.054 -0.071 -0.095 -0.273 -0.233 -0.169 -0.270 -0.168 -0.196 -0.129 -0.049 -0.084 -0.050 -0.010  0.012 -0.037 -0.000 -0.116 -0.152 -0.231 -0.236 -0.227 -0.141 -0.216 -0.157 -0.099 -0.146 -0.119 -0.031  0.048  0.066  0.096  0.128  0.070  0.009 -0.003  0.010  0.085  0.110  0.152  0.242  0.353  0.295  0.336  0.389  0.542  0.374  0.502  0.748  0.483  0.353  0.424  0.268  0.230  0.196  0.081  0.007 -0.077 -0.008 -0.042 -0.078 -0.156 -0.183 -0.257 -0.191 -0.285 -0.164 -0.308 -0.299 -0.141 -0.175 -0.251 -0.207 -0.287 -0.224 -0.123  0.014  0.102  0.071 -0.081  0.067  0.125  0.011  0.033  0.078  0.063  0.001  0.000  0.041  0.066  0.019  0.108  0.182  0.201  0.222  0.232  0.151  0.209  0.145  0.048  0.112  0.154  0.069 -0.024 -0.131 -0.144 -0.055  0.036 -0.007 -0.004 -0.103 -0.235 -0.194 -0.173 -0.163 -0.237 -0.164 -0.229 -0.151 -0.217 -0.236 -0.185 -0.106 -0.315 -0.324  0.121  0.115 -0.177 -0.138 -0.143 -0.152 -0.065  0.035  0.069 -0.002 -0.024  0.043  0.034  0.053  0.127  0.163  0.059  0.102
  0.105  0.109  0.058  0.021  0.070  0.029  0.055 -0.002  0.041  0.065  0.004 -0.018  0.013  0.052 -0.013 -0.057 -0.003 -0.078 -0.097 -0.225 -0.129 -0.167 -0.050 -0.068 -0.073 -0.228 -0.170 -0.123 -0.203 -0.138 -0.151 -0.091 -0.055 -0.051 -0.044 -0.031  0.009 -0.002  0.008 -0.094 -0.099 -0.162 -0.155 -0.150 -0.105 -0.157 -0.100 -0.077 -0.101 -0.084 -0.038  0.041  0.045  0.061  0.047  0.026 -0.031  0.006  0.006  0.079  0.075  0.119  0.122  0.225  0.212  0.239  0.246  0.427  0.340  0.326  0.483  0.617  0.323  0.308  0.149  0.100  0.072  0.032 -0.033 -0.096 -0.036 -0.044 -0.069 -0.161 -0.154 -0.203 -0.157 -0.212 -0.111 -0.220 -0.217 -0.074 -0.147 -0.194 -0.152 -0.195 -0.160 -0.086  0.025  0.083  0.033 -0.088  0.039  0.068  0.007 -0.002  0.008 -0.005 -0.028 -0.036 -0.031 -0.014 -0.056  0.026  0.139  0.152  0.188  0.207  0.106  0.171  0.144  0.037  0.094  0.165  0.092  0.001 -0.082 -0.086 -0.037  0.033 -0.010  0.010 -0.070 -0.172 -0.160 -0.148 -0.137 -0.173 -0.107 -0.172 -0.111 -0.138 -0.159 -0.103 -0.052 -0.253 -0.265  0.090  0.101 -0.136 -0.109 -0.109 -0.117 -0.066  0.050  0.118 -0.022 -0.040  0.060  0.022 -0.006  0.057  0.099  0.052  0.084
 -0.010  0.036  0.016  0.006  0.067 -0.009  0.044  0.047  0.080  0.131  0.044  0.044  0.094  0.058  0.038 -0.002  0.045 -0.072 -0.027 -0.187 -0.164 -0.211 -0.138 -0.112 -0.037 -0.164 -0.097 -0.029 -0.076 -0.046 -0.044 -0.063  0.009  0.073  0.014  0.057  0.103  0.097  0.101  0.051  0.019 -0.034 -0.101 -0.099 -0.033 -0.084 -0.099 -0.067 -0.072 -0.056 -0.028  0.037  0.038  0.018  0.027 -0.014 -0.041 -0.049 -0.036  0.015  0.064  0.052  0.107  0.133  0.129  0.252  0.213  0.287  0.297  0.360  0.353  0.323  0.468  0.370  0.178  0.169  0.219  0.161  0.032 -0.125 -0.062 -0.013 -0.071 -0.139 -0.169 -0.182 -0.174 -0.255 -0.162 -0.248 -0.313 -0.159 -0.259 -0.300 -0.271 -0.293 -0.258 -0.183 -0.091 -0.035 -0.070 -0.210 -0.036  0.059 -0.086 -0.011  0.012 -0.032 -0.040  0.015 -0.012  0.025 -0.038  0.033  0.054  0.046  0.115  0.125  0.054  0.105  0.106  0.032  0.024  0.094  0.085 -0.032 -0.110 -0.078 -0.063  0.004 -0.084 -0.083 -0.149 -0.211 -0.203 -0.170 -0.119 -0.196 -0.103 -0.148 -0.089 -0.135 -0.122 -0.053 -0.079 -0.211 -0.218  0.021  0.033 -0.284 -0.255 -0.161 -0.181 -0.023  0.027  0.077  0.054  0.039  0.059  0.091  0.142  0.230  0.223  0.191  0.248
  0.053  0.132  0.109  0.052  0.129  0.046  0.067  0.041  0.076  0.114  0.013  0.010  0.067  0.017 -0.026 -0.028  0.018 -0.040 -0.056 -0.219 -0.154 -0.201 -0.077 -0.060 -0.040 -0.176 -0.138 -0.101 -0.108 -0.053 -0.034 -0.022  0.023  0.028  0.037  0.069  0.055  0.040  0.073 -0.004 -0.033 -0.114 -0.154 -0.170 -0.082 -0.144 -0.155 -0.105 -0.140 -0.125 -0.063  0.020 -0.038 -0.075 -0.022 -0.068 -0.102 -0.138 -0.141 -0.072 -0.009  0.017  0.072  0.106  0.073  0.215  0.212  0.260  0.254  0.395  0.424  0.308  0.370  0.621  0.217  0.254  0.389  0.221  0.038 -0.127 -0.044 -0.003 -0.014 -0.178 -0.176 -0.179 -0.144 -0.288 -0.103 -0.211 -0.275 -0.152 -0.231 -0.267 -0.244 -0.270 -0.258 -0.151 -0.089 -0.031 -0.043 -0.160 -0.028  0.069 -0.035  0.001  0.066  0.062  0.002  0.043  0.070  0.098  0.039  0.092  0.126  0.116  0.142  0.168  0.082  0.099  0.122  0.021  0.000  0.125  0.058 -0.041 -0.101 -0.077 -0.059 -0.004 -0.069 -0.066 -0.133 -0.215 -0.202 -0.152 -0.103 -0.183 -0.093 -0.129 -0.075 -0.138 -0.140 -0.103 -0.092 -0.228 -0.244 -0.060 -0.052 -0.240 -0.216 -0.155 -0.177 -0.010  0.015  0.041  0.036  0.009  0.004  0.028  0.078  0.174  0.158  0.084  0.154
  0.041  0.079  0.030  0.006  0.015  0.013  0.067  0.031  0.046  0.078  0.027  0.056  0.025 -0.045 -0.043 -0.062 -0.078 -0.069 -0.034 -0.136 -0.053 -0.106 -0.030 -0.087 -0.103 -0.165 -0.145 -0.105 -0.140 -0.084 -0.045  0.026  0.008 -0.040  0.026  0.058  0.016  0.012  0.012 -0.023 -0.111 -0.177 -0.198 -0.162 -0.083 -0.153 -0.148 -0.059 -0.122 -0.080 -0.046 -0.007 -0.042 -0.056 -0.020 -0.047 -0.065 -0.080 -0.087 -0.039 -0.015 -0.002  0.009  0.037 -0.007  0.059  0.108  0.113  0.069  0.177  0.268  0.149  0.178  0.217  0.643  0.417  0.201  0.115  0.007 -0.099 -0.073 -0.049 -0.050 -0.166 -0.164 -0.160 -0.160 -0.243 -0.117 -0.178 -0.222 -0.071 -0.166 -0.232 -0.207 -0.247 -0.196 -0.118 -0.015  0.059  0.029 -0.072  0.071  0.123 -0.005  0.048  0.092  0.088  0.029  0.047  0.079  0.087  0.030  0.058  0.136  0.135  0.159  0.166  0.129  0.188  0.157  0.084  0.115  0.146  0.090  0.039 -0.006 -0.029  0.028  0.108  0.050  0.051 -0.058 -0.129 -0.113 -0.111 -0.065 -0.100 -0.083 -0.106 -0.040 -0.097 -0.137 -0.110 -0.026 -0.187 -0.214 -0.056 -0.037 -0.168 -0.141 -0.032 -0.061 -0.019  0.020  0.029  0.015 -0.033  0.025  0.040  0.045  0.090  0.084  0.002  0.025
  0.153  0.217  0.146  0.110  0.118  0.092  0.121  0.033  0.072  0.099 -0.003 -0.002 -0.011 -0.089 -0.123 -0.082 -0.119 -0.141 -0.088 -0.176 -0.116 -0.138 -0.085 -0.118 -0.113 -0.167 -0.127 -0.068 -0.143 -0.051 -0.015  0.024  0.032  0.020  0.044  0.079  0.034  0.025  0.066 -0.008 -0.063 -0.114 -0.135 -0.144 -0.073 -0.141 -0.165 -0.106 -0.164 -0.150 -0.164 -0.113 -0.160 -0.213 -0.165 -0.193 -0.197 -0.203 -0.210 -0.127 -0.104 -0.074 -0.033 -0.051 -0.129 -0.028  0.055  0.019 -0.005  0.158  0.230  0.100  0.169  0.254  0.417  0.754  0.470  0.281  0.069 -0.051 -0.002  0.028  0.073 -0.144 -0.131 -0.092 -0.087 -0.239 -0.048 -0.135 -0.178 -0.087 -0.138 -0.211 -0.197 -0.197 -0.192 -0.094 -0.048  0.013  0.021 -0.052  0.019  0.096  0.008  0.052  0.119  0.106  0.047  0.095  0.153  0.150  0.063  0.122  0.206  0.160  0.189  0.222  0.119  0.112  0.124  0.057  0.016  0.096  0.056  0.015 -0.067 -0.062 -0.086 -0.004 -0.062 -0.039 -0.127 -0.164 -0.200 -0.153 -0.165 -0.180 -0.082 -0.156 -0.081 -0.077 -0.113 -0.151 -0.045 -0.208 -0.211 -0.191 -0.141 -0.154 -0.133 -0.145 -0.166 -0.002  0.003  0.053  0.039 -0.001  0.037  0.022  0.055  0.091  0.093  0.014  0.039
  0.092  0.222  0.197  0.126  0.184  0.085  0.114  0.103  0.137  0.163  0.040  0.042  0.059 -0.059 -0.068 -0.037 -0.023 -0.065 -0.018 -0.155 -0.157 -0.188 -0.125 -0.093 -0.034 -0.122 -0.084 -0.029 -0.013  0.025  0.072  0.049  0.081  0.108  0.086  0.129  0.078  0.072  0.083  0.023  0.008 -0.016 -0.083 -0.107 -0.026 -0.091 -0.153 -0.116 -0.142 -0.147 -0.131 -0.074 -0.144 -0.219 -0.145 -0.196 -0.183 -0.240 -0.230 -0.195 -0.132 -0.118 -0.043 -0.093 -0.143  0.021  0.061  0.006  0.027  0.204  0.196  0.072  0.219  0.389  0.201  0.470  0.720  0.467  0.179 -0.104 -0.006  0.109  0.123 -0.155 -0.100 -0.024 -0.072 -0.252 -0.028 -0.122 -0.172 -0.127 -0.153 -0.198 -0.185 -0.186 -0.203 -0.117 -0.120 -0.046 -0.041 -0.107 -0.050  0.084 -0.018  0.006  0.069  0.104  0.046  0.104  0.146  0.123  0.020  0.089  0.159  0.103  0.123  0.171  0.071  0.050  0.068  0.003 -0.039  0.037  0.009 -0.061 -0.129 -0.088 -0.131 -0.066 -0.113 -0.120 -0.157 -0.196 -0.217 -0.150 -0.135 -0.209 -0.065 -0.154 -0.069 -0.103 -0.099 -0.106 -0.155 -0.168 -0.172 -0.236 -0.209 -0.166 -0.157 -0.202 -0.209  0.016 -0.025 -0.012  0.033  0.013 -0.019  0.010  0.090  0.127  0.110  0.070  0.100
 -0.017  0.202  0.112  0.092  0.154  0.010  0.130  0.141  0.148  0.158  0.058  0.104  0.094  0.034  0.045 -0.022 -0.020 -0.119  0.064 -0.090 -0.173 -0.221 -0.223 -0.186 -0.021 -0.057 -0.013  0.116  0.024 -0.053 -0.021 -0.034  0.023  0.061  0.049  0.062  0.089  0.039  0.046  0.019 -0.019  0.029 -0.018 -0.024 -0.032 -0.092 -0.076 -0.112 -0.200 -0.141 -0.091 -0.067 -0.045 -0.091 -0.108 -0.177 -0.137 -0.151 -0.061 -0.059 -0.026 -0.054 -0.017 -0.082 -0.102  0.036  0.015 -0.021  0.044  0.137  0.081  0.032  0.161  0.221  0.115  0.281  0.467  0.810  0.445  0.043  0.172  0.254  0.113 -0.009  0.058  0.063 -0.049 -0.197 -0.154 -0.121 -0.118 -0.067 -0.039 -0.098 -0.072 -0.126 -0.128 -0.088 -0.086 -0.023 -0.014 -0.050 -0.028  0.063 -0.002  0.030  0.042  0.046 -0.027  0.022  0.026  0.031 -0.033  0.067  0.106  0.078  0.034  0.036  0.018 -0.016 -0.070 -0.054 -0.074 -0.080 -0.031 -0.122 -0.222 -0.149 -0.210 -0.164 -0.173 -0.169 -0.155 -0.198 -0.237 -0.193 -0.189 -0.261 -0.103 -0.220 -0.130 -0.123 -0.126 -0.024 -0.169 -0.146 -0.134 -0.158 -0.134 -0.062 -0.060 -0.273 -0.253  0.038  0.022  0.044  0.057  0.034  0.002  0.100  0.110  0.133  0.106  0.078  0.111
 -0.026  0.006  0.038  0.030  0.086  0.087  0.106  0.130  0.105  0.094  0.068  0.094  0.079  0.109  0.107  0.033  0.015 -0.071  0.024  0.046  0.007  0.006 -0.057 -0.057 -0.024 -0.038 -0.062  0.138 -0.071 -0.185 -0.220 -0.178 -0.136 -0.152 -0.044 -0.094 -0.030 -0.026 -0.066 -0.020 -0.068 -0.011  0.037 -0.005 -0.136 -0.098 -0.010 -0.180 -0.184 -0.072 -0.058 -0.062  0.059  0.101  0.060  0.011  0.026  0.038  0.125  0.096  0.095  0.049  0.073  0.043  0.068  0.119  0.031  0.033  0.059  0.086  0.007 -0.033  0.032  0.038  0.007  0.069  0.179  0.445  0.779  0.493  0.471  0.561  0.291  0.393  0.385  0.306  0.154  0.070 -0.250 -0.044  0.026  0.098  0.143  0.116  0.074  0.021 -0.004 -0.047 -0.067 -0.010  0.031  0.040 -0.039  0.052  0.041  0.001  0.007  0.041 -0.039 -0.043 -0.064 -0.035 -0.062  0.060 -0.009 -0.018 -0.031 -0.088 -0.052 -0.118 -0.199 -0.115 -0.131 -0.243 -0.111 -0.181 -0.276 -0.226 -0.282 -0.245 -0.208 -0.209 -0.139 -0.174 -0.214 -0.223 -0.246 -0.291 -0.230 -0.293 -0.256 -0.195 -0.184 -0.115 -0.088  0.004  0.035  0.057  0.045  0.071  0.061 -0.290 -0.241  0.049  0.027  0.009  0.071  0.064  0.056  0.124  0.055  0.033 -0.007 -0.029 -0.013
  0.073  0.003  0.059  0.047  0.017  0.188  0.042 -0.013 -0.040 -0.076 -0.051 -0.072 -0.105  0.001 -0.042 -0.016 -0.125 -0.131 -0.124  0.080  0.089  0.154  0.052  0.007 -0.113 -0.027 -0.064  0.044 -0.217 -0.212 -0.291 -0.177 -0.162 -0.260 -0.082 -0.133 -0.133 -0.155 -0.140 -0.117 -0.111 -0.063  0.101  0.080 -0.117  0.010  0.138 -0.030 -0.031  0.014 -0.026 -0.024  0.132  0.191  0.120  0.100  0.127  0.129  0.179  0.141  0.111  0.098  0.051  0.084  0.132  0.050 -0.014  0.045  0.010 -0.071 -0.077 -0.096 -0.125 -0.127 -0.099 -0.051 -0.104  0.043  0.493  0.781  0.582  0.443  0.332  0.575  0.455  0.350  0.288  0.294 -0.137  0.113  0.171  0.182  0.242  0.251  0.173  0.152  0.121  0.030 -0.003  0.008  0.100  0.140 -0.022  0.026  0.088 -0.010  0.031  0.034 -0.008 -0.054 -0.051  0.010  0.017  0.087 -0.076 -0.043 -0.052 -0.172 -0.107 -0.170 -0.235 -0.119 -0.163 -0.250 -0.227 -0.182 -0.215 -0.175 -0.234 -0.251 -0.177 -0.146 -0.055 -0.050 -0.117 -0.152 -0.211 -0.186 -0.234 -0.190 -0.201 -0.093 -0.084 -0.156  0.055  0.057  0.100  0.142  0.115  0.163  0.147 -0.200 -0.137  0.024 -0.032 -0.033  0.013 -0.008 -0.011  0.010 -0.098 -0.173 -0.146 -0.127 -0.160
  0.072  0.038  0.062  0.046  0.050  0.143  0.077  0.035  0.005  0.002 -0.013 -0.025 -0.045  0.054  0.012 -0.010 -0.069 -0.097 -0.070  0.002  0.015  0.049 -0.003 -0.009 -0.069 -0.030 -0.071  0.057 -0.186 -0.241 -0.298 -0.204 -0.161 -0.233 -0.096 -0.141 -0.114 -0.138 -0.101 -0.137 -0.145 -0.079  0.029 -0.001 -0.137 -0.082  0.046 -0.086 -0.145 -0.057 -0.060 -0.064  0.054  0.115  0.059  0.041  0.063  0.082  0.137  0.115  0.079  0.063  0.060  0.057  0.083  0.065  0.018  0.039  0.037 -0.005 -0.008 -0.036 -0.062 -0.044 -0.073 -0.002 -0.006  0.172  0.471  0.582  0.681  0.476  0.274  0.479  0.478  0.306  0.226  0.211 -0.132  0.062  0.145  0.172  0.219  0.212  0.144  0.117  0.071  0.025 -0.015  0.010  0.081  0.143  0.013  0.031  0.099  0.036  0.054  0.061  0.016 -0.036 -0.015  0.037  0.002  0.087 -0.041 -0.036 -0.065 -0.113 -0.073 -0.159 -0.208 -0.099 -0.122 -0.185 -0.137 -0.138 -0.197 -0.177 -0.226 -0.205 -0.148 -0.118 -0.053 -0.081 -0.148 -0.172 -0.241 -0.216 -0.214 -0.242 -0.193 -0.118 -0.135 -0.168 -0.019 -0.021  0.008  0.089  0.071  0.148  0.129 -0.205 -0.162  0.047  0.034 -0.008  0.030  0.032  0.023  0.037 -0.053 -0.092 -0.081 -0.106 -0.125
 -0.059 -0.026  0.011 -0.012  0.063  0.096  0.074  0.081  0.076  0.058  0.050  0.065  0.051  0.105  0.100  0.045  0.021 -0.033  0.045  0.093  0.046  0.039 -0.030 -0.032 -0.011  0.010 -0.029  0.145 -0.022 -0.139 -0.164 -0.127 -0.112 -0.128 -0.032 -0.099 -0.055 -0.050 -0.070 -0.025 -0.068  0.003  0.056 -0.005 -0.144 -0.071 -0.006 -0.171 -0.170 -0.072 -0.103 -0.094  0.004  0.051  0.029  0.007  0.012  0.044  0.091  0.083  0.076  0.038  0.056  0.015  0.041  0.087  0.011 -0.001  0.025  0.033 -0.042 -0.044 -0.013 -0.003 -0.049  0.028  0.109  0.254  0.561  0.443  0.476  0.614  0.315  0.400  0.460  0.387  0.208  0.151 -0.167  0.043  0.084  0.120  0.138  0.139  0.080  0.077  0.011 -0.026 -0.072 -0.042  0.001  0.036 -0.062  0.017  0.023 -0.010 -0.029  0.007 -0.021 -0.046 -0.085 -0.079 -0.104  0.009 -0.028 -0.073 -0.052 -0.085 -0.092 -0.156 -0.182 -0.119 -0.143 -0.212 -0.072 -0.135 -0.212 -0.172 -0.250 -0.226 -0.191 -0.189 -0.112 -0.127 -0.184 -0.185 -0.214 -0.227 -0.177 -0.234 -0.207 -0.131 -0.112 -0.081 -0.044  0.052  0.078  0.053  0.049  0.069  0.049 -0.246 -0.208  0.035  0.020 -0.008  0.047  0.048  0.045  0.083  0.008 -0.011 -0.057 -0.039 -0.034
  0.064  0.115  0.146  0.084  0.128  0.187  0.069  0.053  0.077  0.031  0.003  0.014 -0.013 -0.027 -0.029  0.015 -0.038 -0.025 -0.023  0.082  0.059  0.078  0.030  0.002 -0.026 -0.021 -0.044  0.016 -0.019 -0.043 -0.056 -0.027 -0.031 -0.061 -0.025 -0.032 -0.052 -0.063 -0.057 -0.038 -0.056 -0.014  0.039 -0.017 -0.098 -0.054 -0.038 -0.127 -0.087 -0.091 -0.144 -0.119 -0.078 -0.114 -0.101 -0.105 -0.102 -0.094 -0.080 -0.070 -0.056 -0.056 -0.032 -0.089 -0.109 -0.054 -0.051 -0.108 -0.080 -0.045 -0.078 -0.069 -0.071 -0.014 -0.050  0.073  0.123  0.113  0.291  0.332  0.274  0.315  0.383  0.282  0.289  0.370  0.267  0.160  0.069  0.184  0.170  0.095  0.143  0.188  0.120  0.151  0.054  0.011 -0.076 -0.080 -0.022  0.049 -0.089 -0.018  0.031 -0.054 -0.024  0.037  0.016 -0.004  0.032 -0.014 -0.006  0.011  0.014 -0.010 -0.045 -0.059 -0.077 -0.151 -0.138 -0.114 -0.160 -0.174 -0.152 -0.131 -0.169 -0.113 -0.214 -0.223 -0.185 -0.167 -0.088 -0.051 -0.120 -0.088 -0.128 -0.145 -0.072 -0.104 -0.107 -0.043 -0.018 -0.064 -0.024  0.070  0.086 -0.106 -0.095  0.098  0.074 -0.188 -0.159  0.045 -0.030 -0.026  0.024  0.011  0.012  0.014 -0.014 -0.052 -0.069 -0.036 -0.072
 -0.094 -0.150 -0.099 -0.065 -0.075  0.080 -0.040 -0.018 -0.061 -0.099 -0.040 -0.023 -0.063  0.043  0.040  0.029 -0.034 -0.032  0.013  0.193  0.126  0.180  0.046  0.024 -0.015  0.085  0.017  0.127 -0.047 -0.130 -0.210 -0.170 -0.151 -0.199 -0.125 -0.169 -0.119 -0.134 -0.135 -0.041 -0.055  0.060  0.157  0.159 -0.042  0.062  0.168  0.000  0.034  0.056  0.010  0.007  0.153  0.196  0.144  0.102  0.159  0.128  0.192  0.113  0.098  0.028  0.029  0.038  0.110  0.032 -0.061 -0.015 -0.011 -0.132 -0.156 -0.161 -0.139 -0.178 -0.166 -0.144 -0.155 -0.009  0.393  0.575  0.479  0.400  0.282  0.690  0.497  0.407  0.333  0.398 -0.060  0.153  0.222  0.167  0.257  0.291  0.223  0.222  0.181  0.049 -0.007 -0.029  0.034  0.121 -0.053 -0.016  0.047 -0.049 -0.021 -0.045 -0.056 -0.093 -0.118 -0.070 -0.023  0.022 -0.180 -0.149 -0.183 -0.275 -0.163 -0.250 -0.308 -0.142 -0.180 -0.338 -0.228 -0.177 -0.163 -0.118 -0.181 -0.234 -0.149 -0.134 -0.015  0.043 -0.029 -0.057 -0.115 -0.084 -0.125 -0.084 -0.130 -0.040  0.005 -0.016  0.054  0.165  0.202  0.122  0.076  0.189  0.165 -0.117 -0.070  0.031 -0.031 -0.095  0.000 -0.001 -0.018 -0.010 -0.069 -0.136 -0.130 -0.055 -0.108
 -0.077 -0.071 -0.075 -0.070 -0.033  0.047 -0.026  0.005 -0.026 -0.070 -0.004 -0.001 -0.046  0.052  0.072  0.003 -0.023  0.015  0.045  0.190  0.126  0.176  0.058  0.065  0.032  0.147  0.020  0.140  0.022 -0.161 -0.214 -0.145 -0.162 -0.198 -0.101 -0.183 -0.142 -0.150 -0.122 -0.093 -0.098 -0.002  0.107  0.060 -0.127 -0.047  0.058 -0.099 -0.134 -0.040 -0.075 -0.107  0.003  0.045  0.016  0.013  0.030  0.053  0.088  0.073  0.053  0.050 -0.001 -0.017  0.008 -0.030 -0.091 -0.098 -0.082 -0.157 -0.183 -0.154 -0.169 -0.176 -0.164 -0.131 -0.100  0.058  0.385  0.455  0.478  0.460  0.289  0.497  0.789  0.581  0.364  0.514 -0.001  0.226  0.316  0.253  0.293  0.334  0.250  0.293  0.206  0.113  0.006 -0.026  0.013  0.169 -0.005 -0.036  0.072 -0.015 -0.016  0.005 -0.015 -0.076 -0.081 -0.044  0.004 -0.007 -0.100 -0.097 -0.132 -0.165 -0.094 -0.192 -0.226 -0.095 -0.112 -0.226 -0.153 -0.140 -0.160 -0.135 -0.218 -0.241 -0.159 -0.111 -0.000  0.029 -0.063 -0.090 -0.168 -0.120 -0.140 -0.137 -0.150 -0.049 -0.045 -0.083 -0.021  0.197  0.231  0.054  0.041  0.231  0.192 -0.153 -0.113  0.008  0.013 -0.029 -0.019 -0.004 -0.001  0.014 -0.081 -0.118 -0.135 -0.092 -0.117
 -0.097 -0.039 -0.015 -0.044  0.012  0.088 -0.031  0.016  0.026 -0.066 -0.003  0.017 -0.032  0.013  0.039  0.042 -0.006  0.032  0.065  0.248  0.129  0.191  0.049  0.049  0.047  0.125  0.030  0.115  0.107 -0.045 -0.088 -0.069 -0.094 -0.099 -0.082 -0.119 -0.101 -0.118 -0.089 -0.020 -0.046  0.047  0.112  0.052 -0.092 -0.017  0.029 -0.128 -0.088 -0.072 -0.139 -0.144 -0.066 -0.076 -0.069 -0.058 -0.041 -0.035 -0.026 -0.044 -0.041 -0.050 -0.055 -0.124 -0.113 -0.101 -0.146 -0.210 -0.151 -0.196 -0.257 -0.203 -0.182 -0.179 -0.160 -0.092 -0.024  0.063  0.306  0.350  0.306  0.387  0.370  0.407  0.581  0.756  0.482  0.440  0.177  0.382  0.383  0.209  0.285  0.374  0.288  0.365  0.223  0.123 -0.022 -0.080 -0.031  0.144 -0.076 -0.080  0.038 -0.091 -0.055 -0.012 -0.013 -0.063 -0.022 -0.065  0.007 -0.034 -0.089 -0.107 -0.151 -0.176 -0.122 -0.241 -0.238 -0.124 -0.186 -0.306 -0.201 -0.154 -0.166 -0.113 -0.256 -0.292 -0.221 -0.160 -0.026  0.042 -0.067 -0.050 -0.120 -0.115 -0.062 -0.080 -0.134 -0.020  0.015  0.006  0.019  0.258  0.298 -0.065 -0.068  0.252  0.199 -0.179 -0.133  0.043 -0.004 -0.058  0.007  0.013  0.021  0.028 -0.045 -0.078 -0.121 -0.043 -0.071
 -0.013 -0.024  0.001 -0.022 -0.011  0.097 -0.031 -0.018 -0.019 -0.082 -0.021 -0.018 -0.047 -0.021  0.010  0.040  0.001  0.020 -0.008  0.144  0.093  0.144  0.062  0.059  0.003  0.048 -0.002  0.027  0.008 -0.046 -0.101 -0.080 -0.083 -0.121 -0.082 -0.111 -0.093 -0.106 -0.122 -0.030 -0.063 -0.011  0.052  0.031 -0.064 -0.020  0.041 -0.058 -0.029 -0.046 -0.089 -0.084 -0.035 -0.044 -0.041 -0.045 -0.015 -0.023 -0.017 -0.052 -0.063 -0.073 -0.076 -0.104 -0.091 -0.113 -0.121 -0.154 -0.125 -0.180 -0.191 -0.157 -0.174 -0.144 -0.160 -0.087 -0.072 -0.049  0.154  0.288  0.226  0.208  0.267  0.333  0.364  0.482  0.534  0.366  0.197  0.376  0.387  0.193  0.287  0.379  0.321  0.375  0.253  0.144  0.022 -0.043  0.031  0.194 -0.031 -0.056  0.084 -0.043 -0.022  0.026  0.026 -0.049 -0.015 -0.040  0.027 -0.006 -0.064 -0.081 -0.128 -0.146 -0.093 -0.214 -0.209 -0.115 -0.171 -0.261 -0.194 -0.110 -0.102 -0.082 -0.178 -0.220 -0.138 -0.097  0.039  0.104  0.013  0.006 -0.074 -0.043 -0.020 -0.037 -0.072  0.012  0.021 -0.034  0.027  0.152  0.177 -0.062 -0.079  0.289  0.244 -0.074 -0.036  0.024 -0.004 -0.051  0.006  0.009  0.018  0.015 -0.049 -0.073 -0.111 -0.061 -0.100
 -0.087 -0.149 -0.141 -0.127 -0.148 -0.019 -0.153 -0.124 -0.155 -0.211 -0.081 -0.105 -0.139 -0.033 -0.011  0.003 -0.039  0.063  0.025  0.278  0.205  0.283  0.127  0.119  0.048  0.207  0.075  0.089  0.090 -0.035 -0.082 -0.051 -0.107 -0.135 -0.100 -0.154 -0.171 -0.142 -0.123 -0.036 -0.019  0.069  0.174  0.163 -0.020  0.094  0.159  0.020  0.060  0.065 -0.007 -0.049  0.023  0.045  0.040  0.060  0.085  0.071  0.069  0.017 -0.002 -0.015 -0.081 -0.078 -0.018 -0.117 -0.166 -0.156 -0.135 -0.266 -0.285 -0.212 -0.255 -0.288 -0.243 -0.239 -0.252 -0.197  0.070  0.294  0.211  0.151  0.160  0.398  0.514  0.440  0.366  0.685  0.225  0.352  0.403  0.224  0.297  0.388  0.324  0.397  0.319  0.161  0.050 -0.061 -0.011  0.177 -0.020 -0.127  0.058 -0.058 -0.061 -0.039 -0.013 -0.087 -0.076 -0.068  0.044 -0.059 -0.200 -0.161 -0.199 -0.240 -0.130 -0.220 -0.220 -0.082 -0.103 -0.238 -0.190 -0.073 -0.007  0.008 -0.062 -0.168 -0.070 -0.015  0.106  0.214  0.129  0.101  0.036  0.111  0.014  0.102  0.012  0.086  0.119  0.031  0.087  0.307  0.344  0.043  0.009  0.276  0.229  0.052  0.093 -0.004 -0.055 -0.104 -0.086 -0.059 -0.073 -0.086 -0.148 -0.202 -0.183 -0.088 -0.143
  0.065  0.068  0.081  0.016  0.011  0.051 -0.053 -0.032 -0.044 -0.138 -0.039 -0.066 -0.116 -0.126 -0.084  0.003 -0.024  0.109 -0.017  0.086  0.111  0.134  0.135  0.111  0.035  0.015 -0.045 -0.142  0.042  0.083  0.127  0.102  0.096  0.026 -0.021  0.031 -0.057 -0.065 -0.066 -0.039 -0.047 -0.045 -0.025 -0.054 -0.025 -0.010 -0.040 -0.041  0.000 -0.070 -0.141 -0.124 -0.147 -0.219 -0.141 -0.146 -0.132 -0.173 -0.187 -0.203 -0.181 -0.165 -0.144 -0.192 -0.222 -0.232 -0.152 -0.228 -0.195 -0.193 -0.164 -0.111 -0.162 -0.103 -0.117 -0.048 -0.028 -0.154 -0.250 -0.137 -0.132 -0.167  0.069 -0.060 -0.001  0.177  0.197  0.225  0.656  0.422  0.410  0.033  0.217  0.339  0.332  0.411  0.283  0.197  0.089 -0.038  0.002  0.183 -0.001 -0.107  0.046 -0.046 -0.019  0.027  0.063  0.018  0.110  0.023  0.106 -0.049 -0.022 -0.015 -0.099 -0.054 -0.030 -0.095 -0.042 -0.008 -0.043 -0.094 -0.107  0.060  0.098  0.065 -0.006 -0.051  0.012  0.068  0.152  0.236  0.156  0.195  0.103  0.133  0.199  0.167  0.108  0.106  0.105  0.031  0.048  0.127  0.109 -0.216 -0.214  0.289  0.252  0.117  0.128  0.015 -0.044 -0.052 -0.027 -0.025 -0.036 -0.084 -0.041 -0.117 -0.100 -0.016 -0.092
  0.008 -0.006  0.042  0.027 -0.002  0.059 -0.084 -0.064 -0.047 -0.128 -0.070 -0.061 -0.100 -0.129 -0.052  0.022 -0.049  0.035 -0.012  0.196  0.120  0.172  0.055  0.058  0.015  0.064 -0.020 -0.050  0.084  0.050  0.031  0.016 -0.004 -0.051 -0.022 -0.048 -0.101 -0.085 -0.098  0.013 -0.024 -0.002  0.060  0.011 -0.058  0.013 -0.012 -0.095 -0.001 -0.081 -0.171 -0.178 -0.176 -0.227 -0.147 -0.130 -0.099 -0.138 -0.189 -0.209 -0.209 -0.185 -0.169 -0.261 -0.249 -0.250 -0.220 -0.310 -0.240 -0.256 -0.308 -0.220 -0.248 -0.211 -0.178 -0.135 -0.122 -0.121 -0.044  0.113  0.062  0.043  0.184  0.153  0.226  0.382  0.376  0.352  0.422  0.773  0.647  0.329  0.382  0.548  0.412  0.554  0.290  0.261 -0.014 -0.135 -0.045  0.290 -0.004 -0.101  0.152  0.018  0.025  0.137  0.160  0.046  0.129  0.025  0.080 -0.010 -0.063 -0.108 -0.169 -0.131 -0.097 -0.263 -0.165 -0.043 -0.176 -0.269 -0.135  0.017  0.005  0.026 -0.177 -0.218 -0.156 -0.063  0.042  0.177  0.024  0.059 -0.029  0.030  0.069  0.058  0.026  0.105  0.110  0.075  0.079  0.208  0.227 -0.212 -0.215  0.389  0.299 -0.066 -0.048  0.060  0.034 -0.024  0.001  0.010  0.031 -0.022 -0.067 -0.097 -0.125 -0.061 -0.117
  0.022 -0.018  0.026 -0.002 -0.029  0.040 -0.067 -0.058 -0.075 -0.146 -0.037 -0.072 -0.127 -0.062 -0.004  0.002 -0.034  0.075  0.025  0.234  0.169  0.186  0.088  0.067  0.017  0.066 -0.041 -0.009  0.046 -0.037 -0.103 -0.081 -0.069 -0.161 -0.113 -0.118 -0.140 -0.162 -0.166 -0.106 -0.141 -0.101  0.012 -0.055 -0.149 -0.067 -0.023 -0.154 -0.088 -0.081 -0.162 -0.195 -0.142 -0.126 -0.086 -0.054 -0.048 -0.040 -0.074 -0.090 -0.124 -0.096 -0.102 -0.138 -0.149 -0.232 -0.188 -0.264 -0.242 -0.286 -0.299 -0.217 -0.313 -0.275 -0.222 -0.178 -0.172 -0.118  0.026  0.171  0.145  0.084  0.170  0.222  0.316  0.383  0.387  0.403  0.410  0.647  0.890  0.448  0.707  0.812  0.733  0.814  0.572  0.474  0.215  0.047  0.181  0.577  0.105 -0.031  0.222  0.048  0.013  0.109  0.124 -0.010  0.046 -0.038  0.016 -0.028 -0.089 -0.114 -0.211 -0.199 -0.110 -0.284 -0.265 -0.103 -0.146 -0.319 -0.197  0.000  0.023 -0.033 -0.168 -0.240 -0.041  0.068  0.202  0.285  0.138  0.097 -0.029  0.056  0.068  0.011 -0.026  0.033  0.020 -0.009  0.029  0.213  0.228 -0.087 -0.087  0.766  0.671  0.048  0.089  0.039  0.037 -0.028 -0.024 -0.012  0.023 -0.040 -0.112 -0.189 -0.158 -0.121 -0.195
  0.037 -0.015  0.032  0.043  0.001  0.051  0.018  0.015 -0.007 -0.026  0.014 -0.011 -0.050 -0.023  0.011 -0.016 -0.048 -0.032 -0.005  0.097  0.067  0.066 -0.004 -0.012 -0.036 -0.027 -0.079 -0.025 -0.029 -0.071 -0.126 -0.090 -0.109 -0.143 -0.103 -0.104 -0.099 -0.071 -0.075 -0.046 -0.073 -0.103 -0.037 -0.073 -0.121 -0.105 -0.065 -0.127 -0.077 -0.065 -0.117 -0.110 -0.081 -0.090 -0.065 -0.021 -0.037 -0.022 -0.092 -0.073 -0.068 -0.056 -0.027 -0.063 -0.072 -0.090 -0.072 -0.129 -0.092 -0.120 -0.141 -0.074 -0.159 -0.152 -0.071 -0.087 -0.127 -0.067  0.098  0.182  0.172  0.120  0.095  0.167  0.253  0.209  0.193  0.224  0.033  0.329  0.448  0.588  0.389  0.385  0.296  0.334  0.198  0.236  0.045 -0.010  0.082  0.343  0.092  0.058  0.251  0.087  0.067  0.193  0.197  0.038  0.104  0.028  0.021  0.045  0.013 -0.039 -0.092 -0.043 -0.024 -0.157 -0.125 -0.031 -0.086 -0.153 -0.058  0.007 -0.021 -0.031 -0.152 -0.178 -0.102  0.004  0.015  0.068 -0.041 -0.078 -0.143 -0.060 -0.075 -0.115 -0.083 -0.021 -0.061 -0.059  0.022  0.061  0.071 -0.038 -0.025  0.351  0.293 -0.083 -0.069  0.049  0.077 -0.013  0.005  0.023  0.052  0.014 -0.054 -0.055 -0.048 -0.081 -0.106
  0.030 -0.010  0.042  0.025  0.015  0.059  0.000 -0.000 -0.032 -0.074  0.016 -0.029 -0.079  0.022  0.033  0.002 -0.013  0.060  0.043  0.174  0.133  0.134  0.070  0.035  0.005  0.037 -0.039  0.051 -0.018 -0.119 -0.219 -0.166 -0.118 -0.212 -0.148 -0.147 -0.135 -0.188 -0.177 -0.162 -0.227 -0.182 -0.034 -0.101 -0.201 -0.129 -0.033 -0.183 -0.152 -0.065 -0.120 -0.156 -0.057  0.013  0.002  0.038  0.026  0.060  0.047  0.046  0.007  0.044  0.031  0.028  0.010 -0.117 -0.090 -0.129 -0.144 -0.192 -0.175 -0.147 -0.259 -0.231 -0.166 -0.138 -0.153 -0.039  0.143  0.242  0.219  0.138  0.143  0.257  0.293  0.285  0.287  0.297  0.217  0.382  0.707  0.389  0.811  0.800  0.746  0.687  0.560  0.381  0.262  0.160  0.315  0.610  0.131  0.039  0.233  0.087  0.026  0.075  0.071 -0.038 -0.011 -0.043 -0.003  0.001 -0.054 -0.053 -0.177 -0.205 -0.083 -0.247 -0.318 -0.145 -0.124 -0.322 -0.241 -0.075 -0.066 -0.130 -0.180 -0.250 -0.008  0.065  0.194  0.216  0.142  0.058 -0.059 -0.012 -0.001 -0.069 -0.116 -0.072 -0.070 -0.062 -0.003  0.141  0.153  0.065  0.065  0.800  0.741  0.033  0.088  0.010  0.015 -0.037 -0.020 -0.026 -0.015 -0.028 -0.106 -0.194 -0.134 -0.139 -0.194
  0.019 -0.028  0.048  0.023  0.020  0.081 -0.017  0.001 -0.016 -0.094  0.022 -0.010 -0.067  0.017  0.064  0.041  0.004  0.083  0.049  0.238  0.162  0.176  0.081  0.060  0.022  0.063 -0.031  0.033  0.024 -0.091 -0.187 -0.158 -0.107 -0.198 -0.153 -0.150 -0.146 -0.179 -0.189 -0.121 -0.193 -0.130  0.012 -0.064 -0.186 -0.094 -0.019 -0.186 -0.111 -0.068 -0.140 -0.170 -0.074 -0.024 -0.008  0.016  0.013  0.028  0.014 -0.009 -0.043 -0.005  0.000 -0.031 -0.038 -0.143 -0.133 -0.188 -0.185 -0.237 -0.251 -0.194 -0.300 -0.267 -0.232 -0.211 -0.198 -0.098  0.116  0.251  0.212  0.139  0.188  0.291  0.334  0.374  0.379  0.388  0.339  0.548  0.812  0.385  0.800  0.955  0.826  0.803  0.590  0.374  0.195  0.053  0.205  0.551  0.054 -0.043  0.194  0.034 -0.005  0.058  0.067 -0.043  0.005 -0.057  0.025 -0.020 -0.100 -0.117 -0.228 -0.244 -0.139 -0.333 -0.355 -0.164 -0.189 -0.394 -0.284 -0.100 -0.097 -0.130 -0.241 -0.324 -0.084 -0.007  0.171  0.239  0.141  0.097 -0.041 -0.009  0.030 -0.015 -0.089 -0.042 -0.018 -0.009  0.032  0.208  0.229  0.010 -0.005  0.791  0.704 -0.010  0.052  0.023  0.007 -0.049 -0.004 -0.003  0.000 -0.009 -0.095 -0.181 -0.145 -0.121 -0.191
 -0.006 -0.052 -0.017 -0.050 -0.050  0.005 -0.060 -0.053 -0.075 -0.133  0.003 -0.047 -0.098  0.024  0.061  0.017 -0.011  0.102  0.075  0.219  0.161  0.175  0.110  0.085  0.041  0.080 -0.015  0.052  0.024 -0.108 -0.217 -0.184 -0.117 -0.217 -0.181 -0.167 -0.135 -0.195 -0.192 -0.148 -0.223 -0.167 -0.018 -0.074 -0.183 -0.097 -0.001 -0.151 -0.118 -0.024 -0.079 -0.134 -0.038  0.060  0.037  0.074  0.071  0.124  0.124  0.092  0.029  0.050  0.012  0.023  0.031 -0.126 -0.110 -0.136 -0.149 -0.233 -0.207 -0.152 -0.271 -0.244 -0.207 -0.197 -0.185 -0.072  0.074  0.173  0.144  0.080  0.120  0.223  0.250  0.288  0.321  0.324  0.332  0.412  0.733  0.296  0.746  0.826  0.925  0.843  0.720  0.417  0.350  0.177  0.299  0.561  0.075 -0.015  0.168 -0.008 -0.059 -0.023 -0.012 -0.100 -0.086 -0.120 -0.021 -0.065 -0.117 -0.093 -0.210 -0.257 -0.117 -0.246 -0.334 -0.174 -0.112 -0.336 -0.281 -0.091 -0.019 -0.099 -0.106 -0.203  0.067  0.135  0.293  0.311  0.254  0.133  0.029  0.089  0.074  0.030 -0.040 -0.041 -0.032 -0.022  0.030  0.196  0.201  0.112  0.103  0.884  0.846  0.142  0.210 -0.001 -0.018 -0.030 -0.029 -0.053 -0.058 -0.050 -0.134 -0.235 -0.153 -0.129 -0.193
 -0.028 -0.074 -0.042 -0.067 -0.076 -0.012 -0.108 -0.091 -0.102 -0.178 -0.036 -0.080 -0.126 -0.025  0.039  0.021 -0.027  0.112  0.063  0.268  0.196  0.222  0.122  0.103  0.047  0.112 -0.001  0.038  0.071 -0.050 -0.134 -0.115 -0.089 -0.184 -0.153 -0.150 -0.145 -0.186 -0.175 -0.091 -0.154 -0.085  0.049 -0.023 -0.141 -0.035  0.031 -0.133 -0.071 -0.029 -0.119 -0.177 -0.090 -0.024 -0.016  0.028  0.025  0.065  0.034  0.014 -0.043 -0.022 -0.064 -0.079 -0.053 -0.187 -0.173 -0.220 -0.200 -0.285 -0.287 -0.195 -0.293 -0.270 -0.247 -0.197 -0.186 -0.126  0.021  0.152  0.117  0.077  0.151  0.222  0.293  0.365  0.375  0.397  0.411  0.554  0.814  0.334  0.687  0.803  0.843  0.943  0.724  0.462  0.287  0.072  0.178  0.504  0.039 -0.090  0.116 -0.049 -0.074 -0.028 -0.002 -0.091 -0.070 -0.123 -0.035 -0.090 -0.150 -0.144 -0.222 -0.249 -0.142 -0.268 -0.292 -0.143 -0.132 -0.324 -0.235 -0.036  0.053 -0.025 -0.086 -0.179  0.054  0.139  0.296  0.345  0.249  0.154  0.049  0.134  0.104  0.062  0.010  0.022  0.011 -0.017  0.033  0.256  0.263  0.032  0.028  0.809  0.744  0.157  0.209  0.016 -0.000 -0.026 -0.026 -0.026 -0.022 -0.052 -0.121 -0.211 -0.162 -0.109 -0.180
 -0.036 -0.103 -0.114 -0.130 -0.144 -0.071 -0.126 -0.123 -0.160 -0.196 -0.045 -0.107 -0.155 -0.002  0.021 -0.014 -0.041  0.104  0.060  0.207  0.166  0.201  0.127  0.113  0.050  0.146  0.051  0.072  0.041 -0.077 -0.169 -0.138 -0.113 -0.211 -0.162 -0.165 -0.142 -0.189 -0.179 -0.137 -0.168 -0.116  0.028 -0.014 -0.111 -0.011  0.082 -0.049 -0.038  0.062  0.017 -0.070  0.006  0.122  0.080  0.135  0.127  0.187  0.177  0.149  0.070  0.080 -0.007  0.024  0.071 -0.123 -0.126 -0.117 -0.129 -0.251 -0.224 -0.160 -0.258 -0.258 -0.196 -0.192 -0.203 -0.128 -0.004  0.121  0.071  0.011  0.054  0.181  0.206  0.223  0.253  0.319  0.283  0.290  0.572  0.198  0.560  0.590  0.720  0.724  0.787  0.421  0.389  0.204  0.259  0.448  0.088 -0.041  0.077 -0.043 -0.084 -0.094 -0.082 -0.135 -0.162 -0.148 -0.048 -0.098 -0.174 -0.121 -0.192 -0.259 -0.113 -0.165 -0.247 -0.123 -0.044 -0.235 -0.212 -0.011  0.133  0.006  0.073 -0.046  0.213  0.270  0.407  0.416  0.372  0.194  0.131  0.233  0.109  0.104  0.025  0.007 -0.007 -0.049  0.046  0.213  0.212  0.176  0.166  0.729  0.717  0.323  0.377 -0.003 -0.026 -0.055 -0.070 -0.078 -0.084 -0.106 -0.162 -0.252 -0.168 -0.136 -0.175
  0.035 -0.013 -0.023 -0.051 -0.090 -0.041 -0.085 -0.120 -0.126 -0.161 -0.085 -0.132 -0.157 -0.078 -0.052 -0.045 -0.046  0.030 -0.028  0.049  0.072  0.093  0.080  0.066 -0.002  0.014 -0.040 -0.066 -0.043 -0.032 -0.084 -0.051 -0.051 -0.136 -0.094 -0.080 -0.099 -0.134 -0.128 -0.130 -0.135 -0.129 -0.031 -0.067 -0.089 -0.041  0.013 -0.020 -0.042 -0.006 -0.022 -0.063 -0.063 -0.028 -0.025  0.009 -0.001  0.021  0.012 -0.005 -0.056 -0.031 -0.088 -0.025 -0.047 -0.161 -0.093 -0.103 -0.135 -0.173 -0.123 -0.086 -0.183 -0.151 -0.118 -0.094 -0.117 -0.088 -0.047  0.030  0.025 -0.026  0.011  0.049  0.113  0.123  0.144  0.161  0.197  0.261  0.474  0.236  0.381  0.374  0.417  0.462  0.421  0.526  0.357  0.221  0.232  0.437  0.211  0.057  0.140  0.064  0.022  0.065  0.057 -0.012 -0.009 -0.025 -0.019 -0.013 -0.031 -0.018 -0.050 -0.055  0.006 -0.031 -0.042  0.015  0.048 -0.053 -0.029  0.107  0.185  0.058  0.057  0.025  0.157  0.271  0.272  0.259  0.160  0.076 -0.002  0.133  0.056 -0.005  0.008  0.025 -0.051 -0.084 -0.011  0.058  0.056 -0.001  0.001  0.516  0.493  0.194  0.205  0.058  0.080  0.029 -0.033 -0.031  0.002 -0.078 -0.109 -0.158 -0.105 -0.101 -0.130
  0.012 -0.025 -0.059 -0.101 -0.113 -0.076 -0.088 -0.124 -0.138 -0.147 -0.062 -0.122 -0.132 -0.002 -0.025 -0.055 -0.029  0.036 -0.006 -0.036  0.019  0.042  0.087  0.077  0.008  0.033 -0.003 -0.036 -0.087 -0.099 -0.183 -0.129 -0.075 -0.167 -0.142 -0.107 -0.085 -0.166 -0.104 -0.181 -0.191 -0.185 -0.081 -0.063 -0.091 -0.070  0.029  0.039 -0.048  0.057  0.082  0.033  0.042  0.126  0.079  0.110  0.085  0.135  0.150  0.151  0.088  0.095  0.004  0.114  0.107 -0.056  0.003  0.058 -0.021 -0.093  0.014  0.025 -0.091 -0.089 -0.015 -0.048 -0.120 -0.086 -0.067 -0.003 -0.015 -0.072 -0.076 -0.007  0.006 -0.022  0.022  0.050  0.089 -0.014  0.215  0.045  0.262  0.195  0.350  0.287  0.389  0.357  0.640  0.462  0.404  0.401  0.277  0.169  0.113  0.060 -0.031 -0.056 -0.059 -0.099 -0.157 -0.101 -0.052 -0.037 -0.023  0.056  0.003 -0.050  0.066  0.099 -0.026  0.019  0.177  0.047 -0.027  0.073  0.199  0.028  0.172  0.131  0.287  0.398  0.364  0.238  0.229  0.062  0.053  0.149  0.008 -0.002 -0.016 -0.047 -0.098 -0.133 -0.028 -0.012 -0.024  0.157  0.156  0.444  0.483  0.301  0.311 -0.022  0.009  0.030 -0.059 -0.082 -0.070 -0.087 -0.132 -0.172 -0.071 -0.071 -0.110
  0.058  0.019 -0.041 -0.057 -0.104 -0.064 -0.020 -0.087 -0.101 -0.069 -0.053 -0.129 -0.132 -0.013 -0.086 -0.115 -0.090 -0.080 -0.064 -0.146 -0.079 -0.043  0.010  0.007 -0.046 -0.073 -0.062 -0.064 -0.174 -0.117 -0.217 -0.164 -0.100 -0.193 -0.144 -0.140 -0.124 -0.207 -0.121 -0.218 -0.202 -0.204 -0.121 -0.069 -0.069 -0.100  0.013  0.049 -0.048  0.028  0.105  0.084  0.081  0.169  0.114  0.139  0.124  0.151  0.164  0.156  0.108  0.120  0.047  0.158  0.151 -0.009  0.057  0.144  0.033 -0.016  0.102  0.083 -0.035 -0.031  0.059  0.013 -0.046 -0.023 -0.010  0.008  0.010 -0.042 -0.080 -0.029 -0.026 -0.080 -0.043 -0.061 -0.038 -0.135  0.047 -0.010  0.160  0.053  0.177  0.072  0.204  0.221  0.462  0.673  0.547  0.364  0.362  0.316  0.155  0.116  0.087  0.037 -0.031 -0.054 -0.077 -0.008  0.005  0.085  0.150  0.239  0.175  0.120  0.229  0.267  0.101  0.089  0.252  0.117  0.030  0.052  0.095 -0.037  0.098  0.117  0.219  0.273  0.237  0.102  0.098 -0.030 -0.054  0.022 -0.077 -0.115 -0.087 -0.108 -0.161 -0.173 -0.071 -0.126 -0.122  0.189  0.179  0.287  0.329  0.170  0.178 -0.059  0.005  0.052 -0.073 -0.134 -0.072 -0.068 -0.142 -0.174 -0.062 -0.113 -0.129
  0.099  0.050  0.018 -0.008 -0.045 -0.006  0.011 -0.058 -0.075 -0.055 -0.052 -0.120 -0.112 -0.016 -0.074 -0.081 -0.079 -0.021 -0.020 -0.048  0.015  0.028  0.066  0.027 -0.045 -0.039 -0.061 -0.042 -0.149 -0.129 -0.237 -0.161 -0.099 -0.217 -0.139 -0.120 -0.124 -0.217 -0.145 -0.228 -0.229 -0.238 -0.141 -0.131 -0.133 -0.134 -0.013 -0.019 -0.089  0.008  0.045  0.031  0.048  0.147  0.110  0.137  0.126  0.146  0.144  0.136  0.087  0.112  0.053  0.142  0.136 -0.030  0.040  0.101 -0.005 -0.026  0.071  0.033 -0.070 -0.043  0.029  0.021 -0.041 -0.014  0.031  0.100  0.081  0.001 -0.022  0.034  0.013 -0.031  0.031 -0.011  0.002 -0.045  0.181  0.082  0.315  0.205  0.299  0.178  0.259  0.232  0.404  0.547  0.708  0.493  0.310  0.304  0.225  0.157  0.085  0.068  0.021 -0.035 -0.065 -0.014 -0.003  0.093  0.084  0.149  0.067  0.001  0.126  0.096 -0.056 -0.013  0.123 -0.014 -0.076 -0.035 -0.013 -0.102 -0.009 -0.024  0.116  0.176  0.199  0.108  0.104 -0.002 -0.057 -0.015 -0.060 -0.102 -0.116 -0.120 -0.115 -0.143 -0.020 -0.050 -0.057  0.177  0.171  0.416  0.440  0.099  0.133 -0.066 -0.030  0.005 -0.080 -0.114 -0.095 -0.067 -0.141 -0.186 -0.085 -0.134 -0.158
  0.090  0.036  0.029  0.002 -0.029  0.019 -0.013 -0.054 -0.083 -0.102 -0.042 -0.099 -0.133 -0.051 -0.045 -0.067 -0.057  0.004 -0.029  0.027  0.050  0.072  0.068  0.035 -0.038 -0.039 -0.095 -0.066 -0.111 -0.125 -0.226 -0.164 -0.106 -0.226 -0.135 -0.114 -0.139 -0.180 -0.170 -0.204 -0.242 -0.244 -0.120 -0.158 -0.189 -0.171 -0.065 -0.130 -0.138 -0.069 -0.079 -0.096 -0.066 -0.005  0.008  0.040  0.039  0.038  0.017  0.007 -0.035  0.004 -0.028  0.024 -0.012 -0.145 -0.063 -0.070 -0.126 -0.158 -0.081 -0.088 -0.210 -0.160 -0.072 -0.052 -0.107 -0.050  0.040  0.140  0.143  0.036  0.049  0.121  0.169  0.144  0.194  0.177  0.183  0.290  0.577  0.343  0.610  0.551  0.561  0.504  0.448  0.437  0.401  0.364  0.493  0.757  0.361  0.223  0.384  0.243  0.148  0.207  0.173  0.018  0.046  0.035  0.038  0.089  0.038  0.053 -0.063 -0.064  0.064 -0.068 -0.152 -0.010  0.030 -0.152 -0.120  0.023  0.022 -0.080 -0.109 -0.135  0.048  0.161  0.214  0.195  0.097  0.012 -0.102 -0.016 -0.040 -0.106 -0.106 -0.069 -0.105 -0.139 -0.029  0.018  0.024  0.039  0.033  0.708  0.675  0.063  0.097  0.014  0.055  0.015 -0.028 -0.049 -0.003 -0.049 -0.132 -0.200 -0.116 -0.163 -0.216
  0.073  0.021 -0.052 -0.039 -0.098 -0.069 -0.043 -0.099 -0.105 -0.082 -0.080 -0.118 -0.124 -0.076 -0.102 -0.099 -0.073 -0.098 -0.096 -0.161 -0.094 -0.066 -0.021 -0.024 -0.071 -0.114 -0.109 -0.131 -0.182 -0.104 -0.145 -0.110 -0.070 -0.131 -0.072 -0.060 -0.072 -0.097 -0.072 -0.167 -0.149 -0.179 -0.144 -0.107 -0.066 -0.113 -0.027  0.026 -0.050 -0.028  0.023  0.031 -0.015  0.009  0.009  0.019  0.021  0.003 -0.003 -0.005 -0.023  0.005 -0.040  0.046  0.007 -0.081  0.011  0.058 -0.013 -0.013  0.067  0.039 -0.036 -0.028  0.071  0.019 -0.050 -0.028 -0.039 -0.022  0.013 -0.062 -0.089 -0.053 -0.005 -0.076 -0.031 -0.020 -0.001 -0.004  0.105  0.092  0.131  0.054  0.075  0.039  0.088  0.211  0.277  0.362  0.310  0.361  0.508  0.261  0.227  0.259  0.221  0.192  0.137  0.074  0.107  0.107  0.073  0.119  0.134  0.162  0.138  0.165  0.219  0.222  0.179  0.202  0.229  0.136  0.109  0.160  0.121  0.013  0.019  0.085  0.095  0.189  0.126  0.049 -0.016 -0.069 -0.107 -0.030 -0.093 -0.137 -0.079 -0.051 -0.136 -0.148 -0.041 -0.155 -0.143  0.017  0.014  0.184  0.190  0.047  0.035  0.030  0.108  0.097  0.018 -0.010  0.072 -0.005 -0.049 -0.049 -0.016 -0.106 -0.114
  0.068  0.072  0.045  0.019  0.028  0.037  0.064  0.028  0.019  0.058  0.010 -0.018 -0.020 -0.014 -0.048 -0.064 -0.048 -0.101 -0.057 -0.162 -0.118 -0.099 -0.058 -0.045 -0.053 -0.109 -0.095 -0.082 -0.140 -0.082 -0.148 -0.124 -0.057 -0.112 -0.080 -0.041 -0.044 -0.081 -0.059 -0.142 -0.127 -0.169 -0.168 -0.131 -0.095 -0.153 -0.095 -0.051 -0.089 -0.054 -0.009  0.028  0.005  0.041  0.059  0.073  0.064  0.046  0.011  0.025  0.032  0.034  0.042  0.093  0.069  0.014  0.073  0.112  0.041  0.073  0.125  0.068  0.059  0.069  0.123  0.096  0.084  0.063  0.052  0.026  0.031  0.017 -0.018 -0.016 -0.036 -0.080 -0.056 -0.127 -0.107 -0.101 -0.031  0.058  0.039 -0.043 -0.015 -0.090 -0.041  0.057  0.169  0.316  0.304  0.223  0.261  0.462  0.205  0.158  0.143  0.177  0.108  0.048  0.071  0.061  0.032  0.164  0.161  0.171  0.143  0.155  0.186  0.186  0.086  0.074  0.109  0.048  0.031 -0.006 -0.055 -0.082 -0.070 -0.024 -0.016  0.027  0.001 -0.062 -0.107 -0.137 -0.154 -0.148 -0.126 -0.149 -0.128 -0.110 -0.096 -0.114 -0.063 -0.160 -0.149  0.073  0.077  0.072  0.088 -0.086 -0.078 -0.025  0.027  0.033 -0.020 -0.064 -0.010 -0.007 -0.035 -0.045  0.003 -0.054 -0.060
  0.082  0.064  0.067  0.062  0.037  0.048  0.033  0.005 -0.013 -0.028 -0.028 -0.041 -0.066 -0.065 -0.053 -0.059 -0.046 -0.035 -0.044 -0.056 -0.015 -0.017  0.007 -0.006 -0.049 -0.079 -0.108 -0.084 -0.089 -0.082 -0.121 -0.065 -0.042 -0.108 -0.030  0.017 -0.034 -0.005 -0.052 -0.114 -0.134 -0.194 -0.160 -0.195 -0.155 -0.181 -0.131 -0.144 -0.122 -0.089 -0.087 -0.059 -0.078 -0.066 -0.022 -0.009 -0.026 -0.026 -0.076 -0.052 -0.061 -0.032 -0.037  0.011 -0.040 -0.065 -0.016 -0.011 -0.048 -0.046  0.011  0.007 -0.086 -0.035 -0.005  0.008 -0.018 -0.002  0.041  0.088  0.099  0.023  0.031  0.047  0.072  0.038  0.084  0.058  0.046  0.152  0.222  0.251  0.233  0.194  0.168  0.116  0.077  0.140  0.113  0.155  0.225  0.384  0.227  0.205  0.546  0.312  0.192  0.342  0.329  0.106  0.177  0.111  0.072  0.135  0.091  0.082 -0.021  0.032  0.090 -0.027 -0.059  0.036  0.017 -0.037 -0.016  0.028 -0.036 -0.055 -0.121 -0.107 -0.072 -0.028  0.011  0.016 -0.047 -0.076 -0.123 -0.097 -0.092 -0.109 -0.100 -0.047 -0.059 -0.104 -0.011 -0.061 -0.059 -0.026 -0.021  0.238  0.222 -0.084 -0.063  0.024  0.059 -0.003 -0.010 -0.010  0.007 -0.025 -0.063 -0.092 -0.066 -0.109 -0.128
  0.069  0.039  0.009  0.005  0.006 -0.018  0.015 -0.009 -0.015  0.009 -0.025 -0.033 -0.007 -0.031 -0.041 -0.041 -0.009 -0.079 -0.039 -0.151 -0.113 -0.144 -0.089 -0.081 -0.070 -0.119 -0.091 -0.070 -0.124 -0.090 -0.086 -0.025  0.016 -0.015  0.049  0.149  0.108  0.153  0.026 -0.049 -0.051 -0.122 -0.152 -0.164 -0.086 -0.137 -0.119 -0.076 -0.086 -0.070 -0.026 -0.014 -0.034 -0.047 -0.032 -0.048 -0.051 -0.057 -0.051 -0.034 -0.035 -0.028 -0.041 -0.005 -0.047 -0.042 -0.007 -0.004 -0.023  0.001  0.033 -0.002 -0.011  0.001  0.048  0.052  0.006  0.030  0.001 -0.010  0.036 -0.010 -0.054 -0.049 -0.015 -0.091 -0.043 -0.058 -0.046  0.018  0.048  0.087  0.087  0.034 -0.008 -0.049 -0.043  0.064  0.060  0.116  0.157  0.243  0.259  0.158  0.312  0.546  0.308  0.271  0.357  0.277  0.215  0.195  0.039  0.104  0.067  0.026  0.013  0.081  0.085  0.053  0.052  0.110  0.039  0.062  0.096  0.103  0.007 -0.039 -0.082 -0.027 -0.039 -0.003 -0.022 -0.051 -0.081 -0.107 -0.115 -0.109 -0.117 -0.149 -0.096 -0.065 -0.108 -0.093 -0.028 -0.180 -0.182 -0.056 -0.056  0.061  0.052 -0.087 -0.091  0.062  0.120  0.079  0.075  0.088  0.091  0.049  0.057  0.047  0.029 -0.052 -0.041
  0.130  0.092  0.037  0.030 -0.033  0.033  0.021 -0.017 -0.022 -0.016 -0.077 -0.078 -0.063 -0.103 -0.141 -0.081 -0.115 -0.192 -0.178 -0.234 -0.164 -0.123 -0.081 -0.066 -0.119 -0.177 -0.158 -0.183 -0.264 -0.114 -0.154 -0.107 -0.060 -0.110 -0.041  0.011 -0.019 -0.010 -0.036 -0.124 -0.090 -0.148 -0.153 -0.099 -0.039 -0.100 -0.055  0.022  0.000 -0.064  0.014  0.041  0.012 -0.016  0.002 -0.020  0.019 -0.050 -0.064 -0.080 -0.066 -0.051 -0.072 -0.011 -0.039 -0.075 -0.018  0.015 -0.022  0.000  0.078  0.008  0.012  0.066  0.092  0.119  0.069  0.042  0.007  0.031  0.054 -0.029 -0.024 -0.021 -0.016 -0.055 -0.022 -0.061 -0.019  0.025  0.013  0.067  0.026 -0.005 -0.059 -0.074 -0.084  0.022 -0.031  0.087  0.085  0.148  0.221  0.143  0.192  0.308  0.484  0.368  0.251  0.309  0.414  0.435  0.285  0.279  0.210  0.183  0.165  0.229  0.209  0.136  0.158  0.200  0.050  0.055  0.044  0.054 -0.063 -0.067 -0.148 -0.073 -0.116 -0.055 -0.092 -0.101 -0.158 -0.103 -0.181 -0.174 -0.129 -0.163 -0.113 -0.081 -0.142 -0.129 -0.022 -0.230 -0.200 -0.065 -0.078 -0.003 -0.014 -0.177 -0.170  0.071  0.083  0.050  0.063  0.033  0.074  0.018  0.020  0.019  0.008 -0.092 -0.063
  0.140  0.133  0.126  0.107  0.078  0.097  0.061  0.044  0.036  0.030 -0.030 -0.019 -0.037 -0.118 -0.129 -0.070 -0.071 -0.129 -0.145 -0.211 -0.116 -0.111 -0.045 -0.042 -0.088 -0.197 -0.178 -0.220 -0.191 -0.050 -0.069 -0.028 -0.003 -0.068  0.025  0.069 -0.006  0.040 -0.040 -0.105 -0.100 -0.217 -0.211 -0.211 -0.113 -0.168 -0.154 -0.078 -0.057 -0.112 -0.083 -0.019 -0.082 -0.144 -0.055 -0.064 -0.066 -0.135 -0.191 -0.189 -0.150 -0.131 -0.112 -0.077 -0.133 -0.118 -0.038 -0.054 -0.078 -0.001  0.063 -0.005 -0.032  0.062  0.088  0.106  0.104  0.046  0.041  0.034  0.061  0.007  0.037 -0.045  0.005 -0.012  0.026 -0.039  0.027  0.137  0.109  0.193  0.075  0.058 -0.023 -0.028 -0.094  0.065 -0.056  0.037  0.068  0.207  0.192  0.177  0.342  0.271  0.368  0.629  0.460  0.283  0.510  0.366  0.231  0.280  0.221  0.163  0.090  0.217  0.168  0.030  0.099  0.134 -0.012  0.019  0.042  0.074 -0.044 -0.026 -0.163 -0.106 -0.163 -0.099 -0.118 -0.085 -0.180 -0.115 -0.166 -0.158 -0.108 -0.147 -0.083 -0.050 -0.113 -0.147 -0.055 -0.210 -0.194 -0.156 -0.162  0.041  0.020 -0.200 -0.193  0.097  0.101 -0.002  0.029  0.032  0.053  0.010  0.024  0.008 -0.011 -0.109 -0.103
  0.071  0.071  0.109  0.099  0.108  0.086  0.056  0.064  0.048  0.037  0.030  0.024  0.013 -0.060 -0.041 -0.018  0.003 -0.049 -0.060 -0.114 -0.066 -0.121 -0.071 -0.075 -0.076 -0.156 -0.131 -0.158 -0.078  0.014  0.068  0.115  0.118  0.090  0.139  0.298  0.153  0.249  0.048  0.051  0.019 -0.154 -0.175 -0.219 -0.096 -0.118 -0.170 -0.116 -0.062 -0.121 -0.153 -0.098 -0.129 -0.199 -0.099 -0.104 -0.125 -0.160 -0.220 -0.192 -0.166 -0.142 -0.063 -0.101 -0.161 -0.100 -0.034 -0.089 -0.089 -0.011  0.001 -0.028 -0.040  0.002  0.029  0.047  0.046 -0.027 -0.039 -0.008  0.016 -0.021  0.016 -0.056 -0.015 -0.013  0.026 -0.013  0.063  0.160  0.124  0.197  0.071  0.067 -0.012 -0.002 -0.082  0.057 -0.059 -0.031  0.021  0.173  0.137  0.108  0.329  0.357  0.251  0.460  0.647  0.351  0.438  0.243  0.054  0.113  0.077 -0.028 -0.039  0.108  0.038 -0.062  0.033  0.070 -0.063 -0.013  0.044  0.073 -0.035 -0.022 -0.155 -0.120 -0.167 -0.107 -0.094 -0.058 -0.132 -0.077 -0.116 -0.133 -0.071 -0.119 -0.066 -0.019 -0.057 -0.108 -0.049 -0.153 -0.157 -0.182 -0.166  0.029  0.002 -0.173 -0.175  0.100  0.095 -0.003  0.064  0.088  0.078  0.034  0.096  0.071  0.021 -0.029 -0.045
  0.071  0.071  0.073  0.033  0.036  0.046  0.018  0.012  0.018  0.013 -0.026 -0.025 -0.007 -0.093 -0.104 -0.021 -0.032 -0.100 -0.107 -0.143 -0.099 -0.117 -0.083 -0.068 -0.079 -0.130 -0.114 -0.143 -0.121  0.001  0.028  0.081  0.083  0.063  0.107  0.236  0.130  0.182  0.039  0.035  0.030 -0.057 -0.093 -0.102 -0.014 -0.047 -0.093 -0.024  0.009 -0.064 -0.053 -0.027 -0.064 -0.120 -0.063 -0.091 -0.068 -0.123 -0.137 -0.150 -0.130 -0.120 -0.091 -0.099 -0.134 -0.100 -0.049 -0.078 -0.080 -0.017  0.000 -0.036  0.015  0.043  0.047  0.095  0.104  0.022 -0.043 -0.054 -0.036 -0.046 -0.004 -0.093 -0.076 -0.063 -0.049 -0.087  0.018  0.046 -0.010  0.038 -0.038 -0.043 -0.100 -0.091 -0.135 -0.012 -0.099 -0.054 -0.035  0.018  0.074  0.048  0.106  0.277  0.309  0.283  0.351  0.478  0.479  0.399  0.150  0.112  0.108  0.002  0.061  0.166  0.050  0.018  0.117  0.117 -0.047  0.040  0.034  0.046 -0.046 -0.028 -0.112 -0.070 -0.137 -0.108 -0.120 -0.101 -0.124 -0.041 -0.088 -0.124 -0.053 -0.088 -0.043 -0.028 -0.063 -0.071 -0.045 -0.169 -0.161 -0.161 -0.151 -0.072 -0.083 -0.152 -0.160  0.120  0.072  0.032  0.098  0.089  0.070  0.034  0.105  0.078  0.040 -0.019 -0.004
  0.153  0.147  0.153  0.105  0.059  0.099  0.037  0.008  0.023  0.007 -0.058 -0.046 -0.049 -0.162 -0.203 -0.072 -0.129 -0.235 -0.206 -0.280 -0.206 -0.189 -0.139 -0.126 -0.158 -0.263 -0.230 -0.309 -0.273 -0.042 -0.044 -0.005  0.028  0.003 -0.000  0.144  0.081  0.115 -0.006 -0.057 -0.035 -0.155 -0.173 -0.173 -0.039 -0.113 -0.150 -0.031  0.026 -0.128 -0.103  0.005 -0.069 -0.179 -0.066 -0.090 -0.060 -0.172 -0.241 -0.282 -0.223 -0.201 -0.133 -0.134 -0.191 -0.168 -0.076 -0.107 -0.109 -0.042  0.041 -0.031 -0.012  0.070  0.079  0.153  0.146  0.026 -0.064 -0.051 -0.015 -0.085  0.032 -0.118 -0.081 -0.022 -0.015 -0.076  0.110  0.129  0.046  0.104 -0.011  0.005 -0.086 -0.070 -0.162 -0.009 -0.157 -0.077 -0.065  0.046  0.107  0.071  0.177  0.215  0.414  0.510  0.438  0.479  0.917  0.656  0.452  0.295  0.284  0.174  0.154  0.309  0.167  0.056  0.185  0.172 -0.036  0.036  0.004  0.050 -0.087 -0.040 -0.202 -0.145 -0.226 -0.166 -0.174 -0.108 -0.201 -0.043 -0.143 -0.177 -0.053 -0.097 -0.040 -0.012 -0.081 -0.080 -0.016 -0.309 -0.269 -0.237 -0.234 -0.059 -0.077 -0.246 -0.238  0.163  0.080  0.016  0.098  0.088  0.071  0.005  0.108  0.065  0.041 -0.061 -0.059
  0.165  0.131  0.081  0.043 -0.036  0.040 -0.013 -0.056 -0.048 -0.062 -0.110 -0.109 -0.109 -0.178 -0.231 -0.094 -0.157 -0.235 -0.223 -0.285 -0.185 -0.143 -0.116 -0.079 -0.145 -0.193 -0.164 -0.240 -0.306 -0.084 -0.110 -0.056 -0.022 -0.066 -0.028  0.053  0.003  0.018 -0.028 -0.108 -0.036 -0.117 -0.109 -0.068  0.009 -0.036 -0.041  0.085  0.068 -0.040  0.036  0.089  0.030 -0.034  0.011 -0.048  0.019 -0.098 -0.110 -0.172 -0.125 -0.128 -0.141 -0.089 -0.096 -0.128 -0.062 -0.036 -0.051 -0.027  0.066 -0.014  0.025  0.098  0.087  0.150  0.123  0.031 -0.035  0.010  0.037 -0.079 -0.014 -0.070 -0.044 -0.065 -0.040 -0.068  0.023  0.025 -0.038  0.028 -0.043 -0.057 -0.120 -0.123 -0.148 -0.025 -0.101 -0.008 -0.014  0.035  0.107  0.061  0.111  0.195  0.435  0.366  0.243  0.399  0.656  0.798  0.511  0.333  0.231  0.177  0.176  0.258  0.178  0.120  0.183  0.183  0.014  0.081  0.002  0.010 -0.086 -0.057 -0.132 -0.066 -0.148 -0.116 -0.136 -0.118 -0.176 -0.070 -0.154 -0.170 -0.115 -0.118 -0.049 -0.057 -0.132 -0.140 -0.020 -0.280 -0.243 -0.150 -0.171 -0.082 -0.086 -0.191 -0.188  0.098  0.063  0.013  0.059  0.047  0.034 -0.021  0.024  0.008  0.009 -0.087 -0.058
  0.139  0.104  0.078  0.050 -0.028  0.053 -0.011 -0.047 -0.076 -0.075 -0.084 -0.106 -0.118 -0.135 -0.159 -0.081 -0.171 -0.183 -0.152 -0.216 -0.159 -0.089 -0.069 -0.030 -0.099 -0.131 -0.120 -0.199 -0.243 -0.091 -0.150 -0.130 -0.095 -0.129 -0.157 -0.120 -0.111 -0.122 -0.034 -0.159 -0.049 -0.099 -0.088 -0.018  0.037 -0.035 -0.013  0.099  0.075 -0.033  0.053  0.086  0.052 -0.005  0.025  0.007  0.053 -0.053 -0.079 -0.131 -0.079 -0.053 -0.071 -0.020 -0.036 -0.099 -0.064 -0.044 -0.055 -0.078  0.019 -0.056 -0.038  0.039  0.030  0.063  0.020 -0.033 -0.062  0.017  0.002 -0.104 -0.006 -0.023  0.004  0.007  0.027  0.044  0.106  0.080  0.016  0.021 -0.003  0.025 -0.021 -0.035 -0.048 -0.019 -0.052  0.005 -0.003  0.038  0.073  0.032  0.072  0.039  0.285  0.231  0.054  0.150  0.452  0.511  0.728  0.297  0.182  0.223  0.127  0.150  0.173  0.128  0.124  0.132  0.042  0.046 -0.068 -0.054 -0.105 -0.071 -0.101 -0.082 -0.095 -0.091 -0.079 -0.047 -0.109 -0.046 -0.115 -0.122 -0.094 -0.041 -0.055 -0.063 -0.080 -0.097 -0.021 -0.190 -0.146 -0.078 -0.103 -0.021 -0.033 -0.115 -0.097  0.005 -0.008  0.024  0.015 -0.025 -0.023 -0.015 -0.035 -0.053 -0.025 -0.088 -0.057
  0.124  0.088  0.045  0.057 -0.008  0.048  0.025 -0.022 -0.020 -0.005 -0.058 -0.058 -0.061 -0.083 -0.141 -0.085 -0.118 -0.184 -0.167 -0.214 -0.155 -0.098 -0.074 -0.043 -0.089 -0.156 -0.134 -0.149 -0.221 -0.070 -0.138 -0.140 -0.084 -0.120 -0.090 -0.117 -0.103 -0.123 -0.061 -0.125 -0.070 -0.126 -0.116 -0.073 -0.037 -0.073 -0.035  0.022  0.007 -0.045  0.002  0.051  0.020  0.019  0.063  0.047  0.070 -0.006 -0.034 -0.064 -0.042 -0.042 -0.028  0.041  0.021 -0.022  0.021  0.068  0.021  0.043  0.108  0.026  0.033  0.092  0.058  0.122  0.089  0.067  0.060  0.087  0.087  0.009  0.011  0.022 -0.007 -0.034 -0.006 -0.059 -0.049 -0.010 -0.028  0.045  0.001 -0.020 -0.065 -0.090 -0.098 -0.013 -0.037  0.085  0.093  0.089  0.119  0.164  0.135  0.104  0.279  0.280  0.113  0.112  0.295  0.333  0.297  0.436  0.239  0.242  0.179  0.182  0.186  0.103  0.093  0.106  0.004  0.008 -0.012 -0.011 -0.101 -0.066 -0.136 -0.082 -0.136 -0.098 -0.114 -0.107 -0.164 -0.109 -0.176 -0.156 -0.105 -0.129 -0.080 -0.059 -0.089 -0.112 -0.012 -0.191 -0.159 -0.015 -0.038 -0.025 -0.025 -0.186 -0.174  0.020  0.027  0.008 -0.000 -0.009  0.030 -0.002 -0.036 -0.035 -0.015 -0.091 -0.073
  0.212  0.220  0.141  0.127  0.054  0.090  0.134  0.052  0.078  0.083  0.002 -0.004 -0.017 -0.095 -0.139 -0.114 -0.131 -0.240 -0.185 -0.302 -0.231 -0.196 -0.109 -0.113 -0.126 -0.269 -0.211 -0.228 -0.268 -0.077 -0.120 -0.131 -0.068 -0.064 -0.097 -0.131 -0.065 -0.107 -0.071 -0.115 -0.122 -0.179 -0.201 -0.143 -0.046 -0.167 -0.121 -0.000 -0.064 -0.124 -0.052  0.011 -0.062 -0.103 -0.101 -0.097 -0.106 -0.101 -0.116 -0.076 -0.062 -0.044 -0.037 -0.017 -0.084 -0.077  0.040  0.043 -0.008  0.075  0.182  0.139  0.054  0.126  0.136  0.206  0.159  0.106 -0.009 -0.076 -0.041 -0.028  0.014 -0.180 -0.100 -0.089 -0.064 -0.200 -0.022 -0.063 -0.089  0.013 -0.054 -0.100 -0.117 -0.150 -0.174 -0.031 -0.023  0.150  0.084  0.038  0.134  0.161  0.091  0.067  0.210  0.221  0.077  0.108  0.284  0.231  0.182  0.239  0.652  0.588  0.459  0.572  0.416  0.313  0.303  0.154  0.147  0.158  0.072  0.036 -0.081 -0.071 -0.137 -0.036 -0.102 -0.057 -0.109 -0.163 -0.208 -0.144 -0.218 -0.193 -0.079 -0.192 -0.090 -0.085 -0.170 -0.113 -0.105 -0.303 -0.272 -0.096 -0.075 -0.064 -0.062 -0.194 -0.203 -0.016  0.023  0.072 -0.009 -0.033  0.067  0.025  0.001  0.019  0.023 -0.060 -0.046
  0.214  0.191  0.111  0.117  0.010  0.064  0.083 -0.004  0.008  0.007 -0.047 -0.079 -0.088 -0.112 -0.169 -0.117 -0.142 -0.206 -0.160 -0.292 -0.200 -0.147 -0.063 -0.056 -0.092 -0.223 -0.157 -0.209 -0.251 -0.072 -0.146 -0.163 -0.098 -0.113 -0.158 -0.212 -0.130 -0.219 -0.074 -0.173 -0.152 -0.189 -0.177 -0.099 -0.039 -0.147 -0.070  0.044 -0.045 -0.077  0.014  0.060 -0.001 -0.046 -0.051 -0.054 -0.059 -0.081 -0.087 -0.050 -0.018 -0.012 -0.032  0.021 -0.024 -0.051  0.049  0.101  0.040  0.057  0.201  0.152  0.046  0.116  0.135  0.160  0.103  0.078 -0.018 -0.043 -0.036 -0.073 -0.010 -0.149 -0.097 -0.107 -0.081 -0.161 -0.015 -0.108 -0.114 -0.039 -0.053 -0.117 -0.093 -0.144 -0.121 -0.018  0.056  0.239  0.149  0.053  0.162  0.171  0.082  0.026  0.183  0.163 -0.028  0.002  0.174  0.177  0.223  0.242  0.588  0.849  0.506  0.476  0.500  0.463  0.304  0.166  0.274  0.216  0.064  0.051 -0.019 -0.033 -0.024  0.060  0.015  0.046 -0.033 -0.111 -0.143 -0.135 -0.174 -0.127 -0.104 -0.181 -0.103 -0.107 -0.207 -0.213 -0.180 -0.260 -0.238 -0.052 -0.046 -0.039 -0.021 -0.069 -0.082 -0.054  0.000  0.086 -0.023 -0.061  0.024 -0.002 -0.041 -0.030  0.013 -0.063 -0.058
  0.187  0.126  0.037  0.036 -0.061  0.025  0.052 -0.075 -0.023  0.005 -0.091 -0.125 -0.080 -0.095 -0.192 -0.127 -0.130 -0.223 -0.246 -0.299 -0.178 -0.117 -0.034 -0.048 -0.127 -0.238 -0.209 -0.222 -0.316 -0.126 -0.189 -0.122 -0.091 -0.134 -0.080 -0.121 -0.080 -0.119 -0.086 -0.153 -0.123 -0.171 -0.140 -0.103 -0.053 -0.099 -0.052  0.029 -0.031 -0.054  0.019  0.056  0.009  0.032  0.011  0.037  0.035  0.022 -0.001  0.022  0.020  0.047  0.008  0.086  0.053  0.002  0.083  0.145  0.067  0.117  0.222  0.188  0.115  0.142  0.159  0.189  0.123  0.034 -0.031 -0.052 -0.065 -0.052 -0.045 -0.183 -0.132 -0.151 -0.128 -0.199 -0.099 -0.169 -0.211 -0.092 -0.177 -0.228 -0.210 -0.222 -0.192 -0.050  0.003  0.175  0.067 -0.063  0.138  0.143 -0.021  0.013  0.165  0.090 -0.039  0.061  0.154  0.176  0.127  0.179  0.459  0.506  0.638  0.573  0.391  0.476  0.450  0.236  0.249  0.286  0.192  0.107  0.024 -0.021 -0.011  0.106 -0.011  0.038 -0.077 -0.163 -0.176 -0.141 -0.187 -0.140 -0.110 -0.186 -0.084 -0.088 -0.182 -0.149 -0.015 -0.266 -0.241  0.048  0.048 -0.166 -0.145 -0.097 -0.121 -0.049  0.022  0.136 -0.006 -0.043  0.095  0.017 -0.028  0.023  0.031 -0.059 -0.031
  0.176  0.168  0.083  0.057 -0.006  0.029  0.070 -0.033  0.021  0.054 -0.042 -0.057 -0.025 -0.084 -0.152 -0.117 -0.090 -0.238 -0.229 -0.359 -0.256 -0.214 -0.109 -0.097 -0.126 -0.284 -0.232 -0.269 -0.297 -0.091 -0.109 -0.092 -0.049 -0.031 -0.057 -0.063 -0.013 -0.020 -0.047 -0.118 -0.094 -0.181 -0.226 -0.166 -0.044 -0.167 -0.140 -0.002 -0.044 -0.124 -0.042  0.019 -0.071 -0.106 -0.099 -0.078 -0.100 -0.090 -0.123 -0.072 -0.068 -0.029 -0.039  0.001 -0.069 -0.057  0.059  0.074  0.023  0.129  0.232  0.207  0.125  0.168  0.166  0.222  0.171  0.036 -0.088 -0.172 -0.113 -0.085 -0.059 -0.275 -0.165 -0.176 -0.146 -0.240 -0.054 -0.131 -0.199 -0.043 -0.205 -0.244 -0.257 -0.249 -0.259 -0.055 -0.050  0.120  0.001 -0.064  0.165  0.155  0.032  0.081  0.229  0.217  0.108  0.166  0.309  0.258  0.150  0.182  0.572  0.476  0.573  0.791  0.477  0.465  0.548  0.305  0.244  0.330  0.242  0.155  0.023 -0.018 -0.067  0.080 -0.063 -0.003 -0.128 -0.191 -0.219 -0.137 -0.191 -0.178 -0.090 -0.191 -0.074 -0.081 -0.181 -0.147 -0.098 -0.340 -0.308 -0.079 -0.050 -0.218 -0.211 -0.175 -0.208 -0.021  0.060  0.132  0.022 -0.010  0.113  0.042  0.039  0.092  0.079 -0.027  0.001
  0.133  0.093  0.016  0.027 -0.059 -0.011  0.038 -0.031 -0.024  0.017 -0.040 -0.072 -0.060 -0.071 -0.120 -0.110 -0.092 -0.169 -0.126 -0.255 -0.189 -0.130 -0.071 -0.036 -0.058 -0.159 -0.141 -0.180 -0.195 -0.087 -0.153 -0.168 -0.099 -0.094 -0.128 -0.162 -0.080 -0.122 -0.041 -0.113 -0.105 -0.164 -0.182 -0.114 -0.037 -0.140 -0.083  0.027 -0.050 -0.074  0.026  0.032 -0.030 -0.025 -0.027 -0.000 -0.011 -0.020 -0.043 -0.017 -0.024  0.006 -0.020  0.036 -0.002 -0.054  0.041  0.086  0.015  0.061  0.151  0.106  0.054  0.082  0.129  0.119  0.071  0.018 -0.052 -0.107 -0.073 -0.092 -0.077 -0.163 -0.094 -0.122 -0.093 -0.130 -0.030 -0.097 -0.110 -0.024 -0.083 -0.139 -0.117 -0.142 -0.113  0.006  0.066  0.229  0.126  0.064  0.219  0.186  0.090  0.085  0.209  0.168  0.038  0.050  0.167  0.178  0.173  0.186  0.416  0.500  0.391  0.477  0.594  0.495  0.363  0.271  0.344  0.235  0.156  0.120  0.039 -0.014  0.002  0.122  0.050  0.086 -0.024 -0.105 -0.111 -0.123 -0.139 -0.107 -0.101 -0.156 -0.090 -0.094 -0.176 -0.149 -0.120 -0.221 -0.197 -0.001  0.007 -0.061 -0.044 -0.057 -0.076 -0.045  0.026  0.087 -0.019 -0.051  0.042  0.004 -0.021  0.016  0.026 -0.064 -0.043
  0.103  0.056 -0.052 -0.042 -0.128 -0.069 -0.008 -0.081 -0.065 -0.009 -0.071 -0.111 -0.067 -0.061 -0.141 -0.113 -0.069 -0.125 -0.137 -0.297 -0.170 -0.127 -0.014 -0.005 -0.061 -0.170 -0.115 -0.194 -0.227 -0.077 -0.116 -0.090 -0.048 -0.087 -0.077 -0.089 -0.052 -0.095 -0.038 -0.145 -0.110 -0.164 -0.187 -0.095  0.001 -0.101 -0.057  0.096 -0.008 -0.008  0.112  0.109  0.036  0.060  0.032  0.050  0.056  0.040  0.035  0.048  0.034  0.047 -0.019  0.081  0.058 -0.013  0.064  0.162  0.081  0.080  0.209  0.171  0.105  0.099  0.188  0.112  0.050 -0.016 -0.118 -0.170 -0.159 -0.156 -0.151 -0.250 -0.192 -0.241 -0.214 -0.220 -0.095 -0.263 -0.284 -0.157 -0.247 -0.333 -0.246 -0.268 -0.165 -0.031  0.099  0.267  0.096 -0.068  0.222  0.186 -0.027  0.053  0.136  0.030 -0.062  0.018  0.056  0.120  0.128  0.103  0.313  0.463  0.476  0.465  0.495  0.724  0.544  0.319  0.471  0.452  0.279  0.188  0.169  0.055  0.197  0.338  0.222  0.217  0.035 -0.105 -0.067 -0.123 -0.087 -0.033 -0.091 -0.135 -0.060 -0.080 -0.189 -0.195 -0.098 -0.250 -0.248  0.059  0.058 -0.195 -0.150  0.091  0.041 -0.079  0.023  0.134 -0.012 -0.058  0.050  0.003  0.007  0.037  0.049 -0.043 -0.008
  0.083  0.055 -0.052 -0.058 -0.120 -0.077 -0.044 -0.123 -0.070 -0.031 -0.102 -0.106 -0.061 -0.115 -0.166 -0.101 -0.067 -0.161 -0.201 -0.289 -0.188 -0.143 -0.059 -0.039 -0.078 -0.172 -0.114 -0.221 -0.188 -0.014  0.004  0.015  0.000  0.006  0.012  0.000 -0.010 -0.005 -0.001 -0.089 -0.043 -0.094 -0.152 -0.081  0.030 -0.053 -0.063  0.089  0.042 -0.033  0.028  0.059 -0.054 -0.096 -0.063 -0.047 -0.055 -0.088 -0.136 -0.098 -0.087 -0.048 -0.096 -0.031 -0.070 -0.078  0.011  0.054  0.009  0.057  0.145  0.144  0.106  0.122  0.157  0.124  0.068 -0.070 -0.199 -0.235 -0.208 -0.182 -0.138 -0.308 -0.226 -0.238 -0.209 -0.220 -0.042 -0.165 -0.265 -0.125 -0.318 -0.355 -0.334 -0.292 -0.247 -0.042 -0.026  0.101 -0.056 -0.152  0.179  0.086 -0.059  0.052  0.158  0.099  0.033  0.117  0.185  0.183  0.124  0.093  0.303  0.304  0.450  0.548  0.363  0.544  0.728  0.409  0.341  0.512  0.371  0.313  0.240  0.133  0.157  0.305  0.109  0.163 -0.042 -0.111 -0.118 -0.078 -0.066 -0.011 -0.035 -0.072  0.010  0.006 -0.098 -0.110 -0.043 -0.242 -0.233 -0.086 -0.068 -0.299 -0.279  0.025 -0.044 -0.005  0.065  0.142  0.028 -0.003  0.106  0.018  0.034  0.088  0.074 -0.010  0.019
  0.025 -0.021 -0.091 -0.068 -0.139 -0.088 -0.068 -0.098 -0.084 -0.065 -0.089 -0.095 -0.066 -0.103 -0.126 -0.075 -0.070 -0.140 -0.132 -0.168 -0.131 -0.086 -0.072 -0.047 -0.069 -0.098 -0.088 -0.158 -0.143 -0.034 -0.043 -0.033 -0.024 -0.023 -0.014 -0.013 -0.009 -0.013 -0.014 -0.055 -0.030 -0.070 -0.096 -0.044  0.017 -0.026 -0.010  0.056  0.040 -0.009  0.040  0.047 -0.014 -0.038  0.001 -0.002  0.010 -0.052 -0.071 -0.088 -0.070 -0.063 -0.090 -0.030 -0.038 -0.085 -0.032  0.020 -0.015 -0.012  0.048  0.037  0.032  0.021  0.084  0.057  0.003 -0.054 -0.115 -0.119 -0.099 -0.119 -0.114 -0.142 -0.095 -0.124 -0.115 -0.082 -0.008 -0.043 -0.103 -0.031 -0.145 -0.164 -0.174 -0.143 -0.123  0.015  0.019  0.089 -0.013 -0.010  0.202  0.074  0.036  0.110  0.200  0.134  0.070  0.117  0.172  0.183  0.132  0.106  0.154  0.166  0.236  0.305  0.271  0.319  0.409  0.419  0.271  0.266  0.283  0.262  0.182  0.096  0.067  0.173  0.047  0.135 -0.015 -0.049 -0.083 -0.051 -0.065 -0.017 -0.045 -0.058 -0.004  0.005 -0.057 -0.061 -0.000 -0.145 -0.127 -0.063 -0.068 -0.141 -0.138 -0.006 -0.043  0.040  0.114  0.086  0.033  0.027  0.109  0.025  0.033  0.069  0.042 -0.024 -0.009
  0.055 -0.010 -0.090 -0.071 -0.131 -0.107 -0.058 -0.111 -0.106 -0.074 -0.064 -0.120 -0.098 -0.055 -0.107 -0.108 -0.071 -0.069 -0.071 -0.170 -0.104 -0.048  0.014  0.037 -0.006 -0.043 -0.048 -0.102 -0.122 -0.069 -0.095 -0.093 -0.063 -0.081 -0.076 -0.109 -0.066 -0.103 -0.009 -0.131 -0.093 -0.097 -0.102 -0.036 -0.008 -0.062 -0.012  0.079 -0.013  0.014  0.091  0.085  0.009  0.057  0.038  0.051  0.054  0.043  0.057  0.048  0.015  0.015 -0.031  0.059  0.039 -0.041  0.029  0.106  0.033  0.013  0.112  0.094  0.024  0.000  0.115  0.016 -0.039 -0.074 -0.131 -0.163 -0.122 -0.143 -0.160 -0.180 -0.112 -0.186 -0.171 -0.103 -0.043 -0.176 -0.146 -0.086 -0.124 -0.189 -0.112 -0.132 -0.044  0.048  0.177  0.252  0.123  0.030  0.229  0.109  0.017  0.039  0.050 -0.012 -0.063 -0.047 -0.036  0.014  0.042  0.004  0.147  0.274  0.249  0.244  0.344  0.471  0.341  0.271  0.549  0.380  0.270  0.228  0.266  0.123  0.275  0.370  0.319  0.328  0.139  0.022  0.077 -0.017  0.030  0.103 -0.046 -0.039  0.020 -0.029 -0.126 -0.114 -0.051 -0.120 -0.115  0.054  0.045 -0.069 -0.035  0.225  0.179 -0.066  0.031  0.070 -0.051 -0.056 -0.002 -0.040 -0.039 -0.015  0.009 -0.049 -0.033
  0.109  0.105  0.012 -0.009 -0.035 -0.072 -0.037 -0.132 -0.093 -0.037 -0.100 -0.134 -0.065 -0.091 -0.152 -0.114 -0.081 -0.089 -0.136 -0.282 -0.145 -0.140 -0.014 -0.002 -0.056 -0.093 -0.022 -0.136 -0.135 -0.001  0.057  0.088  0.048  0.041  0.070  0.064  0.015  0.010  0.083 -0.113 -0.029 -0.080 -0.141 -0.084  0.047 -0.059 -0.084  0.112 -0.010 -0.004  0.058  0.060 -0.062 -0.087 -0.113 -0.094 -0.128 -0.093 -0.097 -0.017 -0.031  0.005 -0.081 -0.003 -0.064 -0.060  0.028  0.064  0.021  0.049  0.154  0.165  0.094  0.125  0.146  0.096  0.037 -0.080 -0.243 -0.250 -0.185 -0.212 -0.174 -0.338 -0.226 -0.306 -0.261 -0.238 -0.094 -0.269 -0.319 -0.153 -0.322 -0.394 -0.336 -0.324 -0.235 -0.053  0.047  0.117 -0.014 -0.152  0.136  0.048 -0.037  0.062  0.055  0.019 -0.013  0.040  0.036  0.081  0.046  0.008  0.158  0.216  0.286  0.330  0.235  0.452  0.512  0.266  0.380  0.658  0.382  0.288  0.294  0.175  0.314  0.425  0.273  0.249  0.034 -0.076 -0.004 -0.042  0.045  0.101 -0.019  0.005  0.072  0.030 -0.080 -0.148 -0.080 -0.233 -0.252 -0.066 -0.033 -0.296 -0.257  0.180  0.106 -0.053  0.033  0.143 -0.002 -0.019  0.029 -0.037  0.002  0.045  0.066 -0.021  0.016
 -0.011 -0.070 -0.128 -0.104 -0.123 -0.148 -0.071 -0.125 -0.085 -0.036 -0.073 -0.083 -0.021 -0.037 -0.061 -0.073 -0.003 -0.071 -0.038 -0.146 -0.114 -0.140 -0.091 -0.067 -0.013 -0.061 -0.047 -0.057 -0.046 -0.015  0.015  0.001 -0.003  0.037  0.071  0.004  0.031  0.069  0.044  0.023  0.044 -0.012 -0.100 -0.070  0.019 -0.056 -0.081 -0.013 -0.054 -0.013  0.026  0.017 -0.061 -0.051 -0.044 -0.046 -0.055 -0.041 -0.039 -0.010 -0.020 -0.070 -0.093 -0.066 -0.053 -0.009 -0.007  0.031  0.031  0.074  0.069  0.092  0.085  0.058  0.090  0.056  0.009 -0.031 -0.111 -0.227 -0.137 -0.072 -0.152 -0.228 -0.153 -0.201 -0.194 -0.190 -0.107 -0.135 -0.197 -0.058 -0.241 -0.284 -0.281 -0.235 -0.212 -0.029 -0.027  0.030 -0.076 -0.120  0.109  0.031 -0.016  0.096  0.044  0.042  0.044  0.034  0.004  0.002 -0.068 -0.012  0.072  0.064  0.192  0.242  0.156  0.279  0.371  0.283  0.270  0.382  0.603  0.425  0.349  0.217  0.225  0.328  0.161  0.202 -0.009 -0.058 -0.043 -0.042  0.024  0.098 -0.009 -0.009  0.072  0.054 -0.028 -0.006  0.002 -0.153 -0.154 -0.049 -0.034 -0.249 -0.238  0.114  0.042  0.012  0.188  0.116  0.005  0.077  0.166  0.037  0.067  0.148  0.075  0.012  0.054
  0.049 -0.054 -0.127 -0.131 -0.176 -0.129 -0.126 -0.190 -0.165 -0.137 -0.133 -0.161 -0.127 -0.130 -0.140 -0.086 -0.050 -0.059 -0.079 -0.125 -0.067 -0.074 -0.035 -0.030 -0.043 -0.079 -0.074 -0.124 -0.087 -0.004  0.029  0.026  0.011 -0.000  0.056 -0.001 -0.008  0.011  0.003 -0.039 -0.019 -0.068 -0.111 -0.084 -0.015 -0.052 -0.061  0.007 -0.030 -0.013  0.002  0.003 -0.070 -0.068 -0.022 -0.024 -0.046 -0.059 -0.078 -0.062 -0.089 -0.117 -0.156 -0.107 -0.080 -0.123 -0.073 -0.038 -0.064 -0.043 -0.024  0.001 -0.032 -0.041  0.039  0.015 -0.061 -0.122 -0.181 -0.182 -0.138 -0.135 -0.131 -0.177 -0.140 -0.154 -0.110 -0.073  0.060  0.017  0.000  0.007 -0.075 -0.100 -0.091 -0.036 -0.011  0.107  0.073  0.052 -0.035  0.023  0.160 -0.006  0.028  0.103  0.054  0.074  0.073  0.046  0.050  0.010 -0.054 -0.011  0.036  0.051  0.107  0.155  0.120  0.188  0.313  0.262  0.228  0.288  0.425  0.624  0.560  0.336  0.343  0.402  0.302  0.399  0.172  0.157  0.107  0.042  0.132  0.295  0.071  0.099  0.180  0.152  0.027  0.011  0.052 -0.129 -0.136 -0.069 -0.065 -0.045 -0.036  0.321  0.229  0.068  0.161  0.035 -0.019  0.071  0.139 -0.028  0.012  0.035  0.004 -0.047 -0.035
 -0.005 -0.146 -0.209 -0.223 -0.287 -0.218 -0.257 -0.330 -0.299 -0.284 -0.216 -0.275 -0.250 -0.209 -0.211 -0.108 -0.067  0.012 -0.054 -0.045 -0.004  0.019  0.048  0.058  0.009  0.035  0.024 -0.080 -0.001  0.069  0.104  0.075  0.030 -0.010  0.052 -0.032 -0.068 -0.044 -0.010 -0.031 -0.010  0.018  0.003  0.027  0.035  0.049  0.044  0.092  0.039  0.078  0.077  0.040 -0.066 -0.044 -0.008 -0.004  0.008 -0.017 -0.015 -0.049 -0.104 -0.178 -0.266 -0.175 -0.132 -0.232 -0.152 -0.114 -0.128 -0.165 -0.131 -0.082 -0.110 -0.101 -0.006 -0.067 -0.129 -0.222 -0.276 -0.215 -0.197 -0.212 -0.169 -0.163 -0.160 -0.166 -0.102 -0.007  0.098  0.005  0.023 -0.021 -0.066 -0.097 -0.019  0.053  0.133  0.185  0.199  0.095 -0.013  0.022  0.121 -0.055 -0.036  0.007 -0.063 -0.044 -0.035 -0.046 -0.087 -0.086 -0.105 -0.101 -0.081 -0.019  0.024  0.023  0.039  0.169  0.240  0.182  0.266  0.294  0.349  0.560  0.866  0.576  0.711  0.681  0.604  0.630  0.384  0.393  0.380  0.201  0.383  0.672  0.218  0.306  0.375  0.303  0.133  0.071  0.114 -0.020 -0.031 -0.068 -0.076  0.024  0.053  0.720  0.594  0.045  0.074 -0.064 -0.128 -0.019 -0.010 -0.182 -0.091 -0.102 -0.080 -0.063 -0.087
 -0.046 -0.123 -0.164 -0.164 -0.207 -0.168 -0.208 -0.245 -0.208 -0.223 -0.171 -0.193 -0.179 -0.189 -0.161 -0.063 -0.053  0.013 -0.032  0.017  0.014  0.036  0.026  0.038  0.030  0.069  0.064 -0.035  0.083  0.131  0.170  0.112  0.055  0.052  0.076 -0.019 -0.045 -0.022  0.009  0.061  0.059  0.118  0.076  0.094  0.087  0.100  0.059  0.086  0.073  0.071  0.040  0.015 -0.067 -0.098 -0.057 -0.063 -0.038 -0.071 -0.076 -0.104 -0.109 -0.198 -0.251 -0.210 -0.174 -0.188 -0.149 -0.143 -0.115 -0.137 -0.144 -0.086 -0.078 -0.077 -0.029 -0.062 -0.088 -0.149 -0.226 -0.175 -0.177 -0.172 -0.113 -0.118 -0.135 -0.113 -0.082  0.008  0.065  0.026 -0.033 -0.031 -0.130 -0.130 -0.099 -0.025  0.006  0.058  0.028 -0.037 -0.102 -0.080  0.013 -0.082 -0.055 -0.039 -0.067 -0.026 -0.022 -0.028 -0.040 -0.057 -0.071 -0.066 -0.071 -0.033 -0.021 -0.018 -0.014  0.055  0.133  0.096  0.123  0.175  0.217  0.336  0.576  0.533  0.516  0.459  0.331  0.316  0.164  0.255  0.238  0.168  0.316  0.536  0.205  0.312  0.366  0.329  0.205  0.139  0.131  0.040  0.037 -0.133 -0.130 -0.091 -0.077  0.464  0.365  0.023  0.028 -0.074 -0.106 -0.015 -0.020 -0.142 -0.059 -0.070 -0.060 -0.018 -0.036
 -0.038 -0.151 -0.214 -0.224 -0.265 -0.225 -0.235 -0.297 -0.284 -0.244 -0.164 -0.235 -0.211 -0.133 -0.170 -0.082 -0.025  0.088  0.010 -0.032  0.036  0.059  0.120  0.133  0.069  0.099  0.083 -0.029  0.049  0.084  0.116  0.096  0.034 -0.016  0.037 -0.044 -0.074 -0.071 -0.005 -0.023 -0.005  0.061  0.046  0.083  0.084  0.082  0.091  0.147  0.082  0.148  0.177  0.113  0.021  0.094  0.089  0.094  0.102  0.093  0.107  0.070  0.003 -0.061 -0.176 -0.055  0.001 -0.120 -0.071 -0.002 -0.044 -0.115 -0.055 -0.037 -0.063 -0.059  0.028 -0.086 -0.131 -0.210 -0.282 -0.234 -0.226 -0.250 -0.214 -0.181 -0.218 -0.256 -0.178 -0.062 -0.006 -0.177 -0.168 -0.152 -0.180 -0.241 -0.106 -0.086  0.073  0.057  0.172  0.098 -0.009 -0.109  0.019 -0.070 -0.121 -0.082 -0.148 -0.163 -0.155 -0.112 -0.202 -0.132 -0.101 -0.136 -0.137 -0.024 -0.011 -0.067  0.002  0.197  0.157  0.067  0.275  0.314  0.225  0.343  0.711  0.516  0.914  0.826  0.759  0.574  0.385  0.337  0.488  0.268  0.509  0.723  0.217  0.374  0.389  0.233  0.119  0.029  0.058  0.029 -0.005  0.067  0.050 -0.086 -0.030  0.847  0.736 -0.018 -0.041 -0.122 -0.155 -0.097 -0.159 -0.237 -0.118 -0.151 -0.098 -0.067 -0.085
  0.008 -0.098 -0.181 -0.194 -0.243 -0.202 -0.186 -0.269 -0.241 -0.174 -0.151 -0.202 -0.161 -0.114 -0.176 -0.101 -0.022  0.031 -0.042 -0.150 -0.046 -0.013  0.088  0.113  0.048  0.018  0.021 -0.088 -0.034  0.050  0.079  0.068  0.024 -0.024  0.057 -0.037 -0.065 -0.055  0.001 -0.064 -0.029  0.018 -0.025  0.036  0.076  0.032  0.050  0.150  0.052  0.108  0.171  0.119  0.005  0.073  0.065  0.066  0.073  0.061  0.078  0.049 -0.011 -0.056 -0.159 -0.024  0.001 -0.102 -0.028  0.049 -0.012 -0.050  0.036  0.033  0.004 -0.004  0.108 -0.004 -0.066 -0.164 -0.245 -0.251 -0.205 -0.226 -0.223 -0.234 -0.241 -0.292 -0.220 -0.168 -0.051 -0.218 -0.240 -0.178 -0.250 -0.324 -0.203 -0.179 -0.046  0.025  0.131  0.117 -0.024 -0.135  0.085 -0.024 -0.107 -0.027 -0.073 -0.106 -0.120 -0.070 -0.145 -0.066 -0.082 -0.082 -0.036  0.060  0.106  0.080  0.122  0.338  0.305  0.173  0.370  0.425  0.328  0.402  0.681  0.459  0.826  0.933  0.754  0.572  0.303  0.183  0.328  0.140  0.361  0.540  0.114  0.221  0.293  0.164  0.023 -0.043  0.004 -0.076 -0.104  0.042  0.025 -0.173 -0.115  0.691  0.570 -0.011  0.007 -0.039 -0.109 -0.070 -0.083 -0.182 -0.068 -0.082 -0.053 -0.066 -0.064
  0.006 -0.100 -0.155 -0.179 -0.202 -0.175 -0.149 -0.205 -0.233 -0.178 -0.095 -0.177 -0.166 -0.052 -0.111 -0.093 -0.036  0.065  0.027 -0.072  0.004  0.018  0.107  0.111  0.055  0.048  0.034 -0.025 -0.034 -0.021 -0.023 -0.021 -0.029 -0.099 -0.032 -0.097 -0.082 -0.100 -0.031 -0.122 -0.097 -0.054 -0.032 -0.000  0.017 -0.009  0.056  0.106  0.013  0.106  0.172  0.106  0.032  0.154  0.112  0.134  0.131  0.151  0.177  0.145  0.053  0.038 -0.069  0.050  0.082 -0.072 -0.027  0.050 -0.020 -0.093 -0.007 -0.010 -0.084 -0.069  0.050 -0.062 -0.113 -0.173 -0.208 -0.177 -0.148 -0.191 -0.185 -0.149 -0.159 -0.221 -0.138 -0.070  0.012 -0.156 -0.041 -0.102 -0.008 -0.084  0.067  0.054  0.213  0.157  0.287  0.219  0.116  0.048  0.095 -0.016 -0.072 -0.039 -0.116 -0.163 -0.167 -0.137 -0.226 -0.148 -0.095 -0.136 -0.102  0.015 -0.011 -0.063  0.050  0.222  0.109  0.047  0.319  0.273  0.161  0.302  0.604  0.331  0.759  0.754  0.879  0.676  0.486  0.338  0.500  0.217  0.396  0.568  0.146  0.231  0.233  0.100 -0.013 -0.064 -0.020 -0.032 -0.065  0.148  0.127  0.105  0.151  0.805  0.738 -0.028 -0.033 -0.099 -0.147 -0.113 -0.165 -0.199 -0.124 -0.174 -0.104 -0.115 -0.113
  0.042 -0.066 -0.129 -0.152 -0.205 -0.153 -0.152 -0.219 -0.230 -0.212 -0.117 -0.214 -0.204 -0.095 -0.145 -0.116 -0.077 -0.013 -0.033 -0.093 -0.036  0.003  0.052  0.065  0.003  0.008 -0.016 -0.060 -0.087 -0.056 -0.086 -0.075 -0.058 -0.115 -0.083 -0.119 -0.087 -0.110 -0.026 -0.145 -0.124 -0.120 -0.070 -0.031 -0.040 -0.042  0.035  0.072 -0.018  0.060  0.099  0.062 -0.001  0.077  0.046  0.076  0.059  0.088  0.089  0.089  0.023  0.014 -0.105  0.011  0.033 -0.129 -0.037  0.029 -0.037 -0.087 -0.004  0.010 -0.083 -0.066  0.051 -0.039 -0.120 -0.169 -0.209 -0.146 -0.118 -0.189 -0.167 -0.134 -0.111 -0.160 -0.097 -0.015  0.068 -0.063  0.068  0.004  0.065 -0.007  0.135  0.139  0.270  0.271  0.398  0.273  0.176  0.161  0.189  0.027 -0.028 -0.003 -0.055 -0.099 -0.107 -0.108 -0.166 -0.116 -0.091 -0.098 -0.057  0.046  0.038 -0.003  0.086  0.217  0.163  0.135  0.328  0.249  0.202  0.399  0.630  0.316  0.574  0.572  0.676  0.850  0.496  0.348  0.365  0.126  0.236  0.456  0.099  0.124  0.173  0.095 -0.033 -0.060  0.026 -0.060 -0.074  0.094  0.088  0.200  0.234  0.648  0.580  0.019  0.062 -0.001 -0.107 -0.069 -0.051 -0.158 -0.126 -0.127 -0.064 -0.083 -0.091
  0.010 -0.064 -0.101 -0.118 -0.166 -0.108 -0.110 -0.149 -0.187 -0.184 -0.071 -0.144 -0.173 -0.045 -0.057 -0.055 -0.039  0.081  0.032  0.034  0.070  0.091  0.122  0.107  0.035  0.068  0.025 -0.022 -0.027 -0.044 -0.073 -0.053 -0.052 -0.130 -0.075 -0.093 -0.100 -0.121 -0.088 -0.141 -0.130 -0.103 -0.020 -0.011 -0.036 -0.001  0.084  0.078  0.006  0.085  0.109  0.055  0.030  0.132  0.098  0.121  0.114  0.148  0.157  0.131  0.056  0.051 -0.046  0.019  0.060 -0.112 -0.066 -0.022 -0.068 -0.155 -0.103 -0.070 -0.149 -0.133 -0.058 -0.127 -0.157 -0.155 -0.139 -0.055 -0.053 -0.112 -0.088 -0.015 -0.000 -0.026  0.039  0.106  0.152  0.042  0.202  0.015  0.194  0.171  0.293  0.296  0.407  0.272  0.364  0.237  0.199  0.214  0.126  0.001  0.011 -0.022 -0.092 -0.118 -0.094 -0.120 -0.174 -0.136 -0.079 -0.114 -0.109 -0.033 -0.077 -0.128 -0.024  0.035 -0.042 -0.015  0.139  0.034 -0.009  0.172  0.384  0.164  0.385  0.303  0.486  0.496  0.542  0.419  0.440  0.212  0.253  0.392  0.134  0.153  0.115  0.059 -0.023 -0.063 -0.003  0.051  0.029  0.148  0.124  0.330  0.353  0.554  0.547  0.004 -0.013 -0.084 -0.119 -0.098 -0.122 -0.152 -0.150 -0.207 -0.133 -0.120 -0.143
 -0.050 -0.127 -0.145 -0.141 -0.190 -0.119 -0.167 -0.177 -0.219 -0.256 -0.104 -0.175 -0.222 -0.126 -0.090 -0.036 -0.058  0.084  0.025  0.125  0.120  0.154  0.124  0.104  0.038  0.120  0.069  0.003  0.054  0.040  0.031  0.019 -0.014 -0.080 -0.052 -0.075 -0.115 -0.113 -0.103 -0.064 -0.054  0.001  0.074  0.066 -0.004  0.070  0.112  0.063  0.056  0.089  0.046  0.018  0.008  0.035  0.033  0.043  0.057  0.064  0.075  0.031 -0.016 -0.060 -0.123 -0.110 -0.062 -0.201 -0.165 -0.165 -0.150 -0.255 -0.235 -0.172 -0.211 -0.215 -0.129 -0.164 -0.196 -0.198 -0.174 -0.050 -0.081 -0.127 -0.051  0.043  0.029  0.042  0.104  0.214  0.236  0.177  0.285  0.068  0.216  0.239  0.311  0.345  0.416  0.259  0.238  0.102  0.108  0.195  0.049 -0.062  0.016 -0.051 -0.101 -0.085 -0.058 -0.101 -0.108 -0.118 -0.047 -0.107 -0.163 -0.111 -0.163 -0.191 -0.105 -0.105 -0.111 -0.049  0.022 -0.076 -0.058  0.157  0.393  0.255  0.337  0.183  0.338  0.348  0.419  0.574  0.510  0.348  0.327  0.528  0.288  0.317  0.218  0.216  0.163  0.063  0.080  0.141  0.134  0.025  0.014  0.324  0.328  0.543  0.546  0.004 -0.043 -0.155 -0.162 -0.093 -0.141 -0.185 -0.174 -0.233 -0.158 -0.098 -0.142
 -0.072 -0.156 -0.172 -0.175 -0.193 -0.156 -0.178 -0.179 -0.232 -0.246 -0.066 -0.143 -0.181 -0.046 -0.034 -0.005  0.003  0.174  0.051  0.148  0.161  0.202  0.199  0.184  0.095  0.205  0.130  0.045  0.096  0.049  0.030  0.033 -0.006 -0.077 -0.046 -0.069 -0.101 -0.093 -0.077 -0.066 -0.048 -0.012  0.070  0.054  0.008  0.073  0.114  0.082  0.074  0.150  0.138  0.061  0.048  0.142  0.104  0.134  0.147  0.186  0.203  0.151  0.061  0.029 -0.047 -0.014  0.030 -0.144 -0.117 -0.104 -0.119 -0.208 -0.194 -0.160 -0.203 -0.202 -0.113 -0.200 -0.217 -0.237 -0.214 -0.117 -0.148 -0.184 -0.120 -0.029 -0.063 -0.067  0.013  0.129  0.156  0.024  0.138 -0.041  0.142  0.141  0.254  0.249  0.372  0.160  0.229  0.098  0.104  0.097 -0.016 -0.107 -0.047 -0.081 -0.158 -0.180 -0.132 -0.124 -0.201 -0.176 -0.109 -0.164 -0.208 -0.143 -0.176 -0.219 -0.111 -0.067 -0.118 -0.083  0.077 -0.004 -0.043  0.107  0.380  0.238  0.488  0.328  0.500  0.365  0.440  0.510  0.787  0.543  0.551  0.629  0.362  0.429  0.231  0.141  0.137  0.008  0.018  0.200  0.174  0.148  0.139  0.243  0.267  0.685  0.695 -0.043 -0.112 -0.200 -0.193 -0.127 -0.234 -0.233 -0.187 -0.257 -0.166 -0.120 -0.158
 -0.063 -0.109 -0.119 -0.122 -0.147 -0.122 -0.157 -0.138 -0.162 -0.209 -0.060 -0.089 -0.120 -0.077 -0.021  0.031  0.017  0.143  0.007  0.159  0.157  0.191  0.155  0.139  0.076  0.176  0.117  0.021  0.126  0.117  0.139  0.117  0.038 -0.003  0.010 -0.025 -0.106 -0.059 -0.056 -0.011 -0.003  0.047  0.091  0.082  0.045  0.106  0.103  0.075  0.118  0.116  0.078  0.019  0.007  0.043  0.055  0.060  0.104  0.089  0.093  0.025 -0.030 -0.046 -0.095 -0.073 -0.053 -0.179 -0.137 -0.152 -0.145 -0.174 -0.173 -0.148 -0.170 -0.152 -0.111 -0.153 -0.150 -0.193 -0.223 -0.152 -0.172 -0.185 -0.088 -0.057 -0.090 -0.050  0.006  0.101  0.195  0.059  0.097 -0.078  0.058  0.097  0.133  0.154  0.194  0.076  0.062 -0.030 -0.002  0.012 -0.069 -0.137 -0.076 -0.107 -0.103 -0.115 -0.077 -0.041 -0.043 -0.070 -0.046 -0.109 -0.144 -0.135 -0.141 -0.137 -0.123 -0.123 -0.078 -0.051 -0.017 -0.042 -0.042  0.042  0.201  0.168  0.268  0.140  0.217  0.126  0.212  0.348  0.543  0.676  0.485  0.468  0.409  0.467  0.232  0.156  0.208  0.083  0.007  0.201  0.189  0.028  0.021  0.102  0.107  0.402  0.413 -0.006 -0.111 -0.209 -0.177 -0.117 -0.193 -0.197 -0.161 -0.201 -0.144 -0.084 -0.136
 -0.126 -0.178 -0.178 -0.179 -0.161 -0.179 -0.227 -0.211 -0.201 -0.214 -0.094 -0.113 -0.121 -0.081 -0.041  0.022  0.045  0.171  0.097  0.139  0.123  0.122  0.108  0.122  0.112  0.200  0.171  0.076  0.204  0.177  0.229  0.158  0.083  0.102  0.052  0.011 -0.025  0.006  0.022  0.050  0.069  0.117  0.121  0.098  0.081  0.139  0.084  0.059  0.119  0.138  0.111  0.049  0.014  0.048  0.070  0.072  0.080  0.083  0.084  0.039 -0.010 -0.047 -0.108 -0.081 -0.031 -0.113 -0.111 -0.104 -0.089 -0.130 -0.163 -0.137 -0.119 -0.103 -0.065 -0.165 -0.135 -0.189 -0.246 -0.211 -0.241 -0.214 -0.128 -0.115 -0.168 -0.120 -0.074  0.036  0.103 -0.029 -0.029 -0.143 -0.059 -0.041  0.029  0.049  0.131 -0.002  0.053 -0.054 -0.057 -0.102 -0.107 -0.154 -0.123 -0.115 -0.181 -0.166 -0.116 -0.088 -0.143 -0.154 -0.115 -0.176 -0.218 -0.174 -0.187 -0.191 -0.139 -0.087 -0.066 -0.065  0.030  0.045  0.024  0.132  0.383  0.316  0.509  0.361  0.396  0.236  0.253  0.327  0.551  0.485  0.695  0.623  0.332  0.529  0.362  0.180  0.213  0.116  0.025  0.174  0.154  0.038  0.031 -0.015  0.007  0.574  0.537 -0.039 -0.112 -0.205 -0.146 -0.076 -0.190 -0.185 -0.104 -0.151 -0.101 -0.019 -0.073
 -0.078 -0.205 -0.243 -0.243 -0.296 -0.234 -0.292 -0.330 -0.328 -0.356 -0.192 -0.258 -0.272 -0.201 -0.165 -0.059 -0.063  0.108  0.022  0.115  0.119  0.151  0.130  0.129  0.068  0.173  0.126  0.011  0.122  0.127  0.160  0.114  0.036 -0.006  0.024 -0.070 -0.104 -0.092 -0.045  0.017  0.010  0.113  0.147  0.142  0.069  0.142  0.135  0.110  0.101  0.149  0.117  0.043 -0.024  0.027  0.030  0.041  0.075  0.072  0.089  0.027 -0.049 -0.137 -0.243 -0.176 -0.110 -0.237 -0.190 -0.171 -0.158 -0.247 -0.237 -0.173 -0.196 -0.183 -0.100 -0.180 -0.209 -0.261 -0.291 -0.186 -0.216 -0.227 -0.145 -0.084 -0.120 -0.115 -0.043  0.111  0.133  0.030  0.056 -0.060 -0.012 -0.009  0.089  0.134  0.233  0.133  0.149  0.022 -0.015 -0.016 -0.030 -0.148 -0.097 -0.109 -0.174 -0.158 -0.133 -0.124 -0.177 -0.170 -0.122 -0.156 -0.193 -0.127 -0.140 -0.178 -0.107 -0.033 -0.011 -0.017  0.103  0.101  0.098  0.295  0.672  0.536  0.723  0.540  0.568  0.456  0.392  0.528  0.629  0.468  0.623  0.888  0.422  0.577  0.515  0.396  0.313  0.191  0.169  0.153  0.134  0.000 -0.014  0.079  0.107  0.816  0.743 -0.011 -0.068 -0.207 -0.214 -0.100 -0.192 -0.277 -0.179 -0.240 -0.164 -0.089 -0.143
 -0.075 -0.060 -0.075 -0.068 -0.091 -0.099 -0.098 -0.081 -0.091 -0.127 -0.046 -0.049 -0.070 -0.096 -0.026  0.011  0.017  0.115  0.058  0.114  0.087  0.070  0.061  0.044  0.051  0.084  0.082  0.008  0.155  0.154  0.216  0.160  0.100  0.091  0.058  0.045 -0.016 -0.004 -0.030  0.070  0.020  0.081  0.086  0.056  0.058  0.079  0.025  0.030  0.048  0.038 -0.008 -0.033 -0.084 -0.097 -0.075 -0.060 -0.026 -0.031 -0.024 -0.063 -0.102 -0.133 -0.136 -0.168 -0.162 -0.184 -0.139 -0.190 -0.133 -0.145 -0.164 -0.107 -0.103 -0.093 -0.083 -0.082 -0.065 -0.103 -0.230 -0.234 -0.214 -0.177 -0.072 -0.125 -0.140 -0.062 -0.020  0.014  0.199  0.069  0.068 -0.075 -0.001  0.030  0.074  0.104  0.109  0.056  0.008 -0.077 -0.060 -0.040 -0.093 -0.126 -0.092 -0.117 -0.129 -0.108 -0.071 -0.053 -0.053 -0.115 -0.094 -0.105 -0.079 -0.104 -0.110 -0.090 -0.101 -0.091 -0.035 -0.045 -0.046 -0.019 -0.009  0.071  0.218  0.205  0.217  0.114  0.146  0.099  0.134  0.288  0.362  0.409  0.332  0.422  0.488  0.428  0.278  0.278  0.316  0.209  0.080  0.116  0.090 -0.096 -0.089  0.057  0.062  0.309  0.287  0.001 -0.075 -0.157 -0.152 -0.073 -0.130 -0.152 -0.089 -0.114 -0.079 -0.022 -0.053
 -0.111 -0.153 -0.173 -0.171 -0.178 -0.159 -0.233 -0.231 -0.214 -0.267 -0.155 -0.144 -0.158 -0.160 -0.084 -0.008 -0.026  0.106  0.054  0.145  0.102  0.124  0.076  0.087  0.082  0.215  0.178  0.052  0.195  0.176  0.235  0.166  0.080  0.084  0.053 -0.002 -0.059 -0.024  0.009  0.084  0.086  0.163  0.175  0.168  0.104  0.182  0.113  0.092  0.138  0.126  0.068  0.018 -0.037 -0.042 -0.022 -0.023  0.018 -0.000  0.013 -0.032 -0.066 -0.128 -0.198 -0.182 -0.139 -0.193 -0.191 -0.196 -0.150 -0.205 -0.229 -0.172 -0.148 -0.129 -0.106 -0.156 -0.154 -0.220 -0.293 -0.190 -0.242 -0.234 -0.104 -0.084 -0.137 -0.080 -0.037  0.102  0.167  0.058  0.011 -0.115 -0.069 -0.015  0.030  0.062  0.104 -0.005 -0.002 -0.115 -0.102 -0.106 -0.137 -0.149 -0.109 -0.149 -0.163 -0.147 -0.119 -0.088 -0.097 -0.118 -0.041 -0.129 -0.192 -0.181 -0.186 -0.191 -0.156 -0.135 -0.072 -0.058 -0.039  0.005 -0.009  0.099  0.306  0.312  0.374  0.221  0.231  0.124  0.153  0.317  0.429  0.467  0.529  0.577  0.428  0.680  0.443  0.354  0.460  0.318  0.195  0.182  0.173 -0.065 -0.068 -0.019 -0.008  0.436  0.404 -0.024 -0.114 -0.211 -0.181 -0.095 -0.194 -0.211 -0.148 -0.186 -0.132 -0.038 -0.088
 -0.038 -0.109 -0.140 -0.154 -0.173 -0.149 -0.205 -0.230 -0.193 -0.222 -0.150 -0.159 -0.156 -0.172 -0.130 -0.046 -0.073  0.010 -0.022  0.013 -0.004  0.013 -0.006  0.023  0.032  0.090  0.080 -0.017  0.090  0.115  0.166  0.099  0.058  0.056  0.045 -0.013 -0.031 -0.031 -0.007  0.103  0.085  0.173  0.149  0.163  0.118  0.158  0.087  0.100  0.099  0.081  0.051  0.011 -0.045 -0.056 -0.030 -0.038 -0.000 -0.029 -0.018 -0.069 -0.088 -0.173 -0.231 -0.190 -0.151 -0.176 -0.141 -0.150 -0.115 -0.153 -0.151 -0.111 -0.089 -0.075 -0.040 -0.081 -0.069 -0.130 -0.256 -0.201 -0.193 -0.207 -0.107 -0.130 -0.150 -0.134 -0.072  0.012  0.108  0.026 -0.026 -0.083 -0.116 -0.089 -0.040  0.010  0.025  0.008 -0.016 -0.087 -0.116 -0.106 -0.079 -0.128 -0.100 -0.096 -0.113 -0.083 -0.066 -0.043 -0.040 -0.049 -0.055 -0.080 -0.090 -0.103 -0.084 -0.074 -0.090 -0.060  0.010 -0.004  0.020  0.072  0.072  0.180  0.375  0.366  0.389  0.293  0.233  0.173  0.115  0.218  0.231  0.232  0.362  0.515  0.278  0.443  0.593  0.389  0.313  0.306  0.208  0.036  0.027 -0.097 -0.104 -0.067 -0.057  0.382  0.317 -0.007 -0.031 -0.108 -0.126 -0.027 -0.100 -0.164 -0.079 -0.101 -0.063 -0.010 -0.043
 -0.055 -0.084 -0.104 -0.095 -0.128 -0.101 -0.161 -0.193 -0.159 -0.213 -0.147 -0.153 -0.165 -0.180 -0.133 -0.060 -0.103 -0.015 -0.031  0.068  0.034  0.051 -0.003 -0.002  0.001  0.089  0.086 -0.005  0.103  0.118  0.180  0.135  0.068  0.066  0.093  0.016 -0.016 -0.026 -0.028  0.108  0.065  0.172  0.172  0.176  0.091  0.145  0.100  0.073  0.072  0.046 -0.023 -0.052 -0.108 -0.157 -0.121 -0.119 -0.086 -0.103 -0.117 -0.132 -0.135 -0.204 -0.241 -0.237 -0.228 -0.227 -0.179 -0.209 -0.157 -0.208 -0.217 -0.138 -0.135 -0.138 -0.097 -0.077 -0.103 -0.123 -0.195 -0.093 -0.118 -0.131 -0.043 -0.040 -0.049 -0.020  0.012  0.086  0.106  0.105  0.033 -0.021 -0.072 -0.042 -0.041  0.022  0.007  0.025 -0.047 -0.108 -0.120 -0.069 -0.051 -0.110 -0.047 -0.065 -0.081 -0.050 -0.019 -0.028 -0.012 -0.057 -0.063 -0.059 -0.085 -0.107 -0.088 -0.081 -0.094 -0.080  0.006  0.005 -0.029  0.030  0.054  0.152  0.303  0.329  0.233  0.164  0.100  0.095  0.059  0.216  0.141  0.156  0.180  0.396  0.278  0.354  0.389  0.553  0.417  0.332  0.266  0.082  0.076 -0.172 -0.164 -0.055 -0.057  0.239  0.191  0.018 -0.007 -0.076 -0.125 -0.023 -0.058 -0.142 -0.090 -0.110 -0.095 -0.036 -0.053
 -0.141 -0.125 -0.132 -0.120 -0.117 -0.109 -0.172 -0.184 -0.143 -0.210 -0.128 -0.116 -0.136 -0.146 -0.081 -0.018 -0.045  0.052  0.072  0.210  0.108  0.118  0.001  0.007  0.037  0.210  0.171  0.092  0.224  0.166  0.242  0.187  0.102  0.136  0.098  0.062  0.013  0.026  0.027  0.155  0.097  0.202  0.202  0.179  0.066  0.163  0.085  0.006  0.088  0.057 -0.037 -0.077 -0.124 -0.139 -0.095 -0.082 -0.038 -0.054 -0.071 -0.091 -0.123 -0.160 -0.191 -0.215 -0.189 -0.187 -0.175 -0.204 -0.137 -0.175 -0.236 -0.159 -0.122 -0.140 -0.137 -0.113 -0.099 -0.126 -0.184 -0.084 -0.135 -0.112 -0.018  0.005 -0.045  0.015  0.021  0.119  0.105  0.110  0.020 -0.061 -0.070 -0.018 -0.032  0.011 -0.007 -0.051 -0.098 -0.161 -0.115 -0.105 -0.136 -0.096 -0.059 -0.108 -0.142 -0.113 -0.057 -0.063 -0.081 -0.132 -0.080 -0.089 -0.170 -0.207 -0.182 -0.181 -0.176 -0.189 -0.098 -0.057 -0.126 -0.080 -0.028  0.027  0.133  0.205  0.119  0.023 -0.013 -0.033 -0.023  0.163  0.137  0.208  0.213  0.313  0.316  0.460  0.313  0.417  0.665  0.470  0.331  0.215  0.218 -0.130 -0.121 -0.069 -0.077  0.137  0.122 -0.008 -0.069 -0.140 -0.152 -0.054 -0.100 -0.145 -0.112 -0.108 -0.104  0.007 -0.025
 -0.189 -0.161 -0.171 -0.160 -0.143 -0.147 -0.136 -0.118 -0.077 -0.113 -0.067 -0.034 -0.055 -0.080  0.005  0.009 -0.039 -0.061  0.126  0.149 -0.035 -0.037 -0.159 -0.141  0.016  0.120  0.108  0.112  0.186  0.087  0.139  0.042  0.020  0.127  0.026 -0.011  0.063  0.062  0.067  0.193  0.148  0.265  0.199  0.199  0.105  0.161  0.079  0.014  0.073  0.033  0.008 -0.028 -0.072 -0.052 -0.063 -0.035  0.010  0.022  0.012 -0.015 -0.068 -0.112 -0.126 -0.148 -0.118 -0.095 -0.120 -0.148 -0.067 -0.099 -0.185 -0.103 -0.053 -0.103 -0.110 -0.151 -0.106 -0.024 -0.115 -0.156 -0.168 -0.081 -0.064 -0.016 -0.083  0.006 -0.034  0.031  0.031  0.075 -0.009 -0.059 -0.062 -0.009 -0.022 -0.017 -0.049 -0.084 -0.133 -0.173 -0.143 -0.139 -0.148 -0.114 -0.104 -0.093 -0.129 -0.147 -0.108 -0.071 -0.080 -0.140 -0.097 -0.112 -0.113 -0.213 -0.149 -0.147 -0.149 -0.195 -0.110 -0.061 -0.114 -0.148 -0.006  0.011  0.071  0.139  0.029 -0.043 -0.064 -0.060 -0.063  0.063  0.008  0.083  0.116  0.191  0.209  0.318  0.306  0.332  0.470  0.803  0.454  0.090  0.118 -0.042 -0.043 -0.068 -0.085  0.027  0.007 -0.013 -0.038 -0.072 -0.097 -0.013 -0.054 -0.059 -0.046 -0.003 -0.012  0.076  0.072
 -0.015 -0.146 -0.176 -0.157 -0.208 -0.087 -0.130 -0.209 -0.167 -0.215 -0.156 -0.158 -0.152 -0.147 -0.164 -0.043 -0.118 -0.065 -0.096  0.096  0.094  0.151  0.087  0.013 -0.073  0.060 -0.054 -0.054 -0.108 -0.128 -0.140 -0.056 -0.054 -0.101 -0.052 -0.011  0.012  0.022 -0.055  0.055 -0.016  0.002  0.080  0.027 -0.053  0.064  0.047 -0.025  0.023  0.042  0.018 -0.005 -0.025  0.073  0.029  0.084  0.141  0.143  0.132  0.079  0.000 -0.054 -0.121 -0.061 -0.015 -0.088 -0.079 -0.042 -0.023 -0.092 -0.106 -0.052 -0.079 -0.092 -0.026 -0.045 -0.155 -0.169 -0.088  0.055 -0.019 -0.044 -0.024  0.054 -0.021  0.019  0.027  0.087  0.048  0.079  0.029  0.022 -0.003  0.032  0.030  0.033  0.046 -0.011 -0.028 -0.071 -0.020 -0.029 -0.041 -0.063 -0.011 -0.028 -0.022 -0.055 -0.049 -0.045 -0.016 -0.020 -0.021 -0.012 -0.105 -0.180 -0.015 -0.098 -0.120 -0.098 -0.043 -0.000 -0.051 -0.080  0.002  0.052  0.114  0.131  0.058  0.004 -0.020  0.026 -0.003  0.080  0.018  0.007  0.025  0.169  0.080  0.195  0.208  0.266  0.331  0.454  0.863  0.091  0.105  0.075  0.065  0.011  0.017  0.061  0.059  0.014 -0.009 -0.064 -0.033  0.018  0.039 -0.074 -0.072 -0.064 -0.093 -0.063 -0.063
 -0.174 -0.204 -0.148 -0.097 -0.076 -0.093 -0.153 -0.071 -0.054 -0.119 -0.061 -0.012 -0.022  0.030  0.097  0.125  0.189  0.604  0.237  0.826  0.723  0.818  0.595  0.536  0.369  0.614  0.310  0.278  0.612  0.213  0.207  0.196  0.028 -0.019  0.007 -0.096 -0.160 -0.153 -0.100  0.060  0.042  0.134  0.168  0.091 -0.045  0.138  0.103 -0.093  0.047  0.124 -0.023 -0.153 -0.096 -0.074 -0.031  0.015  0.011  0.020 -0.007 -0.032 -0.023 -0.019 -0.060 -0.101 -0.076 -0.099 -0.152 -0.222 -0.161 -0.190 -0.315 -0.253 -0.211 -0.228 -0.187 -0.208 -0.168 -0.146  0.004  0.057 -0.021  0.052  0.070  0.165  0.197  0.258  0.152  0.307  0.127  0.208  0.213  0.061  0.141  0.208  0.196  0.256  0.213  0.058 -0.012 -0.126 -0.050  0.018 -0.155 -0.160 -0.061 -0.180 -0.230 -0.210 -0.153 -0.169 -0.309 -0.280 -0.190 -0.191 -0.303 -0.260 -0.266 -0.340 -0.221 -0.250 -0.242 -0.145 -0.120 -0.233 -0.153 -0.129 -0.020  0.040  0.029 -0.076 -0.032 -0.060  0.051  0.141  0.200  0.201  0.174  0.153  0.116  0.182  0.036  0.082  0.215  0.090  0.091  1.000  0.934  0.002  0.000  0.138  0.117  0.091  0.116 -0.025 -0.094 -0.160 -0.086 -0.071 -0.086 -0.088 -0.137 -0.172 -0.162 -0.037 -0.083
 -0.164 -0.211 -0.164 -0.109 -0.106 -0.104 -0.169 -0.109 -0.090 -0.144 -0.079 -0.048 -0.055  0.007  0.057  0.085  0.133  0.460  0.186  0.750  0.588  0.746  0.478  0.469  0.346  0.611  0.326  0.288  0.563  0.194  0.168  0.129 -0.016 -0.032 -0.018 -0.138 -0.177 -0.165 -0.083  0.058  0.067  0.175  0.211  0.142 -0.020  0.167  0.142 -0.069  0.079  0.135 -0.005 -0.121 -0.071 -0.042 -0.007  0.037  0.042  0.046  0.027 -0.021 -0.018 -0.024 -0.072 -0.111 -0.066 -0.110 -0.162 -0.215 -0.160 -0.201 -0.324 -0.265 -0.218 -0.244 -0.214 -0.211 -0.172 -0.134  0.035  0.100  0.008  0.078  0.086  0.202  0.231  0.298  0.177  0.344  0.109  0.227  0.228  0.071  0.153  0.229  0.201  0.263  0.212  0.056 -0.024 -0.122 -0.057  0.024 -0.143 -0.149 -0.059 -0.182 -0.200 -0.194 -0.157 -0.161 -0.269 -0.243 -0.146 -0.159 -0.272 -0.238 -0.241 -0.308 -0.197 -0.248 -0.233 -0.127 -0.115 -0.252 -0.154 -0.136 -0.031  0.037 -0.005 -0.104 -0.065 -0.074  0.029  0.134  0.174  0.189  0.154  0.134  0.090  0.173  0.027  0.076  0.218  0.118  0.105  0.934  0.956  0.017  0.006  0.145  0.118  0.059  0.088 -0.034 -0.086 -0.149 -0.097 -0.091 -0.093 -0.092 -0.162 -0.192 -0.178 -0.042 -0.079
 -0.092 -0.190 -0.209 -0.192 -0.165 -0.085 -0.028 -0.065 -0.093 -0.003  0.022 -0.011  0.008  0.238  0.125 -0.025 -0.030 -0.049 -0.046 -0.013  0.007  0.075  0.051  0.056  0.010  0.013 -0.081 -0.017 -0.190 -0.265 -0.434 -0.326 -0.275 -0.319 -0.211 -0.260 -0.160 -0.176 -0.154 -0.161 -0.189 -0.202 -0.072 -0.085 -0.122 -0.059  0.073  0.003 -0.006  0.201  0.286  0.161  0.323  0.747  0.586  0.820  0.685  0.856  0.699  0.702  0.533  0.602  0.398  0.561  0.749  0.390  0.215  0.421  0.241  0.135  0.121  0.090  0.021 -0.060 -0.056 -0.191 -0.236 -0.158  0.057  0.142  0.089  0.053 -0.106  0.122  0.054 -0.065 -0.062  0.043 -0.216 -0.212 -0.087 -0.038  0.065  0.010  0.112  0.032  0.176 -0.001  0.157  0.189  0.177  0.039  0.017  0.073 -0.026 -0.056 -0.065 -0.156 -0.182 -0.161 -0.237 -0.150 -0.078 -0.015 -0.096 -0.052  0.048 -0.079 -0.001  0.059 -0.086 -0.063  0.054 -0.066 -0.049 -0.069 -0.068 -0.133  0.067  0.042  0.148  0.094  0.148  0.025  0.148  0.028  0.038  0.000 -0.096 -0.065 -0.097 -0.172 -0.130 -0.042  0.075  0.002  0.017  1.000  0.937  0.113  0.136  0.109  0.153 -0.091 -0.065 -0.034 -0.127 -0.153 -0.098 -0.032 -0.152 -0.124 -0.071 -0.132 -0.069
 -0.087 -0.153 -0.169 -0.161 -0.117 -0.071 -0.006 -0.055 -0.071  0.020  0.035 -0.011  0.018  0.241  0.130 -0.024 -0.032 -0.046 -0.035 -0.010  0.011  0.055  0.027  0.032  0.009  0.022 -0.062  0.011 -0.153 -0.241 -0.394 -0.283 -0.247 -0.267 -0.185 -0.223 -0.120 -0.141 -0.114 -0.148 -0.178 -0.211 -0.084 -0.116 -0.144 -0.088  0.023 -0.046 -0.062  0.164  0.206  0.061  0.231  0.610  0.436  0.701  0.525  0.781  0.595  0.694  0.534  0.605  0.407  0.531  0.669  0.366  0.216  0.366  0.220  0.143  0.115  0.101  0.033 -0.052 -0.037 -0.141 -0.209 -0.134  0.045  0.115  0.071  0.049 -0.095  0.076  0.041 -0.068 -0.079  0.009 -0.214 -0.215 -0.087 -0.025  0.065 -0.005  0.103  0.028  0.166  0.001  0.156  0.179  0.171  0.033  0.014  0.077 -0.021 -0.056 -0.078 -0.162 -0.166 -0.151 -0.234 -0.171 -0.103 -0.038 -0.075 -0.046  0.048 -0.050  0.007  0.058 -0.068 -0.068  0.045 -0.033 -0.034 -0.065 -0.076 -0.130  0.050  0.025  0.127  0.088  0.124  0.014  0.139  0.021  0.031 -0.014 -0.089 -0.068 -0.104 -0.164 -0.121 -0.043  0.065  0.000  0.006  0.937  0.961  0.115  0.139  0.086  0.127 -0.092 -0.056  0.011 -0.103 -0.145 -0.075 -0.013 -0.131 -0.097 -0.038 -0.108 -0.040
  0.038 -0.022 -0.005 -0.038 -0.053  0.005 -0.045 -0.065 -0.092 -0.125 -0.016 -0.079 -0.125  0.005  0.019 -0.021 -0.032  0.077  0.039  0.164  0.140  0.152  0.113  0.074  0.013  0.040 -0.044  0.012 -0.031 -0.121 -0.244 -0.192 -0.130 -0.253 -0.186 -0.178 -0.160 -0.226 -0.216 -0.198 -0.262 -0.219 -0.053 -0.115 -0.200 -0.129 -0.024 -0.148 -0.145 -0.036 -0.073 -0.135 -0.059  0.052  0.028  0.081  0.076  0.122  0.108  0.088  0.016  0.052  0.007  0.037  0.025 -0.152 -0.100 -0.128 -0.163 -0.233 -0.177 -0.136 -0.284 -0.240 -0.168 -0.154 -0.166 -0.062  0.071  0.163  0.148  0.069  0.098  0.189  0.231  0.252  0.289  0.276  0.289  0.389  0.766  0.351  0.800  0.791  0.884  0.809  0.729  0.516  0.444  0.287  0.416  0.708  0.184  0.072  0.238  0.061 -0.003  0.041  0.029 -0.072 -0.059 -0.082 -0.021 -0.025 -0.064 -0.039 -0.166 -0.218 -0.061 -0.195 -0.299 -0.141 -0.069 -0.296 -0.249 -0.045  0.024 -0.091 -0.086 -0.173  0.105  0.200  0.330  0.324  0.243  0.102 -0.015  0.079  0.057 -0.019 -0.067 -0.055 -0.069 -0.068  0.011  0.138  0.145  0.113  0.115  1.000  0.960  0.165  0.228  0.011  0.019 -0.001 -0.039 -0.071 -0.043 -0.068 -0.162 -0.266 -0.172 -0.171 -0.235
  0.040 -0.025 -0.017 -0.047 -0.068 -0.006 -0.050 -0.074 -0.102 -0.123 -0.018 -0.086 -0.131  0.010  0.013 -0.028 -0.030  0.081  0.037  0.136  0.130  0.141  0.122  0.083  0.014  0.040 -0.040  0.013 -0.040 -0.127 -0.251 -0.191 -0.125 -0.256 -0.183 -0.174 -0.147 -0.221 -0.206 -0.202 -0.270 -0.234 -0.067 -0.124 -0.202 -0.130 -0.017 -0.129 -0.144 -0.019 -0.050 -0.112 -0.040  0.075  0.039  0.087  0.080  0.139  0.135  0.119  0.043  0.065  0.012  0.059  0.048 -0.139 -0.080 -0.088 -0.136 -0.213 -0.138 -0.109 -0.255 -0.216 -0.141 -0.133 -0.157 -0.060  0.061  0.147  0.129  0.049  0.074  0.165  0.192  0.199  0.244  0.229  0.252  0.299  0.671  0.293  0.741  0.704  0.846  0.744  0.717  0.493  0.483  0.329  0.440  0.675  0.190  0.088  0.222  0.052 -0.014  0.020  0.002 -0.083 -0.077 -0.086 -0.033 -0.025 -0.062 -0.021 -0.145 -0.211 -0.044 -0.150 -0.279 -0.138 -0.035 -0.257 -0.238 -0.036  0.053 -0.077 -0.030 -0.115  0.151  0.234  0.353  0.328  0.267  0.107  0.007  0.107  0.062 -0.008 -0.057 -0.057 -0.077 -0.085  0.017  0.117  0.118  0.136  0.139  0.960  0.972  0.209  0.269  0.011  0.011 -0.003 -0.036 -0.075 -0.051 -0.077 -0.157 -0.265 -0.160 -0.166 -0.230
 -0.036 -0.178 -0.220 -0.238 -0.287 -0.228 -0.245 -0.299 -0.328 -0.310 -0.152 -0.253 -0.267 -0.138 -0.148 -0.084 -0.046  0.115  0.033  0.043  0.090  0.121  0.158  0.157  0.076  0.137  0.093 -0.011  0.052  0.056  0.074  0.060  0.008 -0.067 -0.012 -0.086 -0.108 -0.110 -0.054 -0.070 -0.056  0.015  0.060  0.078  0.039  0.087  0.127  0.137  0.076  0.158  0.165  0.097  0.030  0.128  0.113  0.124  0.133  0.145  0.165  0.110  0.017 -0.039 -0.162 -0.056  0.011 -0.169 -0.115 -0.060 -0.101 -0.201 -0.143 -0.109 -0.161 -0.155 -0.032 -0.145 -0.202 -0.273 -0.290 -0.200 -0.205 -0.246 -0.188 -0.117 -0.153 -0.179 -0.074  0.052  0.117 -0.066  0.048 -0.083  0.033 -0.010  0.142  0.157  0.323  0.194  0.301  0.170  0.099  0.063  0.047 -0.086 -0.084 -0.087 -0.177 -0.200 -0.173 -0.152 -0.246 -0.191 -0.115 -0.186 -0.194 -0.069 -0.097 -0.175 -0.057  0.091  0.025 -0.006  0.225  0.180  0.114  0.321  0.720  0.464  0.847  0.691  0.805  0.648  0.554  0.543  0.685  0.402  0.574  0.816  0.309  0.436  0.382  0.239  0.137  0.027  0.061  0.091  0.059  0.109  0.086  0.165  0.209  1.000  0.916 -0.031 -0.072 -0.176 -0.211 -0.132 -0.206 -0.275 -0.183 -0.250 -0.164 -0.103 -0.148
 -0.033 -0.173 -0.202 -0.215 -0.260 -0.197 -0.218 -0.262 -0.301 -0.299 -0.122 -0.225 -0.253 -0.100 -0.114 -0.066 -0.045  0.122  0.038  0.074  0.114  0.146  0.176  0.162  0.069  0.144  0.088  0.008  0.043  0.027  0.031  0.027 -0.013 -0.088 -0.033 -0.096 -0.109 -0.123 -0.076 -0.086 -0.071 -0.000  0.067  0.072  0.016  0.077  0.133  0.114  0.066  0.154  0.162  0.088  0.052  0.163  0.135  0.153  0.160  0.183  0.202  0.146  0.052  0.006 -0.127 -0.024  0.047 -0.148 -0.108 -0.058 -0.100 -0.205 -0.152 -0.117 -0.181 -0.177 -0.061 -0.166 -0.209 -0.253 -0.241 -0.137 -0.162 -0.208 -0.159 -0.070 -0.113 -0.133 -0.036  0.093  0.128 -0.048  0.089 -0.069  0.088  0.052  0.210  0.209  0.377  0.205  0.311  0.178  0.133  0.097  0.035 -0.078 -0.063 -0.091 -0.170 -0.193 -0.175 -0.160 -0.238 -0.188 -0.097 -0.174 -0.203 -0.082 -0.121 -0.208 -0.076  0.041 -0.044 -0.043  0.179  0.106  0.042  0.229  0.594  0.365  0.736  0.570  0.738  0.580  0.547  0.546  0.695  0.413  0.537  0.743  0.287  0.404  0.317  0.191  0.122  0.007  0.059  0.116  0.088  0.153  0.127  0.228  0.269  0.916  0.912 -0.039 -0.088 -0.175 -0.201 -0.139 -0.209 -0.251 -0.189 -0.263 -0.178 -0.121 -0.172
  0.007  0.008 -0.003 -0.023 -0.014  0.013 -0.012  0.017  0.063  0.047 -0.025  0.049  0.066  0.007  0.006  0.117  0.079  0.012 -0.041 -0.029 -0.006 -0.014  0.016  0.019 -0.000 -0.040 -0.068 -0.081 -0.046 -0.051 -0.053 -0.024 -0.010 -0.040 -0.023  0.054  0.042  0.044 -0.023 -0.016 -0.091 -0.078 -0.067 -0.101 -0.074 -0.087 -0.047 -0.056 -0.023 -0.049 -0.049 -0.015 -0.023 -0.065 -0.031 -0.037 -0.040 -0.065 -0.083 -0.102 -0.087 -0.091 -0.070 -0.071 -0.095 -0.073 -0.062 -0.092 -0.062 -0.044 -0.065 -0.066 -0.023 -0.010 -0.019 -0.002  0.016  0.038  0.049  0.024  0.047  0.035  0.045  0.031  0.008  0.043  0.024 -0.004  0.015  0.060  0.039  0.049  0.010  0.023 -0.001  0.016 -0.003  0.058 -0.022 -0.059 -0.066  0.014  0.030 -0.025  0.024  0.062  0.071  0.097  0.100  0.120  0.163  0.098  0.005  0.020 -0.016 -0.054 -0.049 -0.021 -0.045 -0.079 -0.005  0.040 -0.066 -0.053  0.012  0.068  0.045  0.023 -0.018 -0.011 -0.028  0.019  0.004  0.004 -0.043 -0.006 -0.039 -0.011  0.001 -0.024 -0.007  0.018 -0.008 -0.013  0.014 -0.025 -0.034 -0.091 -0.092  0.011  0.011 -0.031 -0.039  0.502  0.220  0.063  0.268  0.235  0.126  0.091  0.148  0.096  0.042 -0.005 -0.028
  0.003 -0.035 -0.054 -0.035 -0.031 -0.046 -0.025 -0.012  0.017  0.028 -0.001  0.022  0.056  0.017  0.013  0.026  0.041 -0.038 -0.042 -0.082 -0.066 -0.080 -0.050 -0.032 -0.016 -0.073 -0.097 -0.067 -0.075 -0.101 -0.138 -0.113 -0.058 -0.060 -0.041 -0.018  0.035  0.028 -0.010  0.000 -0.058 -0.094 -0.117 -0.139 -0.093 -0.129 -0.100 -0.095 -0.105 -0.063 -0.040 -0.044 -0.057 -0.069 -0.055 -0.064 -0.084 -0.071 -0.073 -0.043 -0.026 -0.044 -0.050 -0.032 -0.035  0.013 -0.006 -0.004  0.022  0.035  0.035  0.050  0.027  0.015  0.020  0.003 -0.025  0.022  0.027 -0.032  0.034  0.020 -0.030 -0.031  0.013 -0.004 -0.004 -0.055 -0.044  0.034  0.037  0.077  0.015  0.007 -0.018 -0.000 -0.026  0.080  0.009  0.005 -0.030  0.055  0.108  0.027  0.059  0.120  0.083  0.101  0.095  0.072  0.080  0.063 -0.008  0.027  0.023  0.000  0.022  0.060  0.026  0.023  0.065  0.114  0.031  0.033  0.188  0.161  0.074  0.028 -0.041  0.007 -0.033  0.062 -0.013 -0.043 -0.112 -0.111 -0.112 -0.068 -0.075 -0.114 -0.031 -0.007 -0.069 -0.038 -0.009 -0.094 -0.086 -0.065 -0.056  0.019  0.011 -0.072 -0.088  0.220  0.432  0.245  0.221  0.257  0.304  0.165  0.156  0.178  0.089  0.003  0.035
  0.004  0.010 -0.006 -0.018  0.012 -0.031 -0.031 -0.048  0.060  0.082 -0.011  0.028  0.106  0.075  0.031  0.028 -0.015 -0.105 -0.083 -0.154 -0.122 -0.130 -0.085 -0.076 -0.058 -0.096 -0.087 -0.049 -0.110 -0.106 -0.141 -0.100 -0.031 -0.029 -0.030 -0.002  0.093  0.034  0.019 -0.020 -0.039 -0.080 -0.065 -0.086 -0.072 -0.096 -0.084 -0.055 -0.116 -0.088 -0.050 -0.070 -0.076 -0.090 -0.129 -0.098 -0.131 -0.061 -0.073  0.003 -0.003  0.069  0.011  0.049 -0.008  0.054  0.045  0.056  0.060  0.068  0.069  0.118  0.077  0.041  0.029  0.053 -0.012  0.044  0.009 -0.033 -0.008 -0.008 -0.026 -0.095 -0.029 -0.058 -0.051 -0.104 -0.052 -0.024 -0.028 -0.013 -0.037 -0.049 -0.030 -0.026 -0.055  0.029  0.030  0.052  0.005  0.015  0.097  0.033 -0.003  0.079  0.050 -0.002 -0.003  0.032  0.016  0.013  0.024  0.008  0.072  0.086  0.136  0.132  0.087  0.134  0.142  0.086  0.070  0.143  0.116  0.035 -0.064 -0.074 -0.122 -0.039 -0.099 -0.001 -0.084 -0.155 -0.200 -0.209 -0.205 -0.207 -0.157 -0.211 -0.108 -0.076 -0.140 -0.072 -0.064 -0.160 -0.149 -0.034  0.011 -0.001 -0.003 -0.176 -0.175  0.063  0.245  0.608  0.383  0.185  0.324  0.264  0.217  0.234  0.158  0.074  0.083
 -0.043 -0.038 -0.013 -0.004  0.038  0.026  0.029  0.110  0.207  0.185  0.071  0.204  0.260  0.129  0.152  0.210  0.125  0.021 -0.007 -0.059 -0.030 -0.080 -0.016 -0.026 -0.021 -0.098 -0.098 -0.061 -0.053 -0.057 -0.073 -0.058  0.035  0.026 -0.038  0.089  0.185  0.130  0.010  0.040 -0.042 -0.062 -0.081 -0.117 -0.078 -0.109 -0.106 -0.114 -0.077 -0.100 -0.075 -0.036 -0.027 -0.110 -0.092 -0.118 -0.136 -0.135 -0.146 -0.106 -0.071 -0.030  0.019  0.001 -0.073  0.049  0.006 -0.033  0.006  0.029 -0.002 -0.022  0.054  0.036  0.015  0.039  0.033  0.057  0.071  0.013  0.030  0.047  0.024  0.000 -0.019  0.007  0.006 -0.086 -0.027  0.001 -0.024  0.005 -0.020 -0.004 -0.029 -0.026 -0.070 -0.033 -0.059 -0.073 -0.080 -0.028  0.018 -0.020 -0.010  0.075  0.063  0.029  0.064  0.098  0.098  0.059  0.015 -0.000 -0.009 -0.023 -0.006  0.022 -0.019 -0.012  0.028  0.033 -0.051 -0.002  0.005 -0.019 -0.128 -0.106 -0.155 -0.109 -0.147 -0.107 -0.119 -0.162 -0.193 -0.177 -0.146 -0.214 -0.152 -0.181 -0.126 -0.125 -0.152 -0.097 -0.033 -0.086 -0.097 -0.127 -0.103 -0.039 -0.036 -0.211 -0.201  0.268  0.221  0.383  0.700  0.430  0.353  0.354  0.441  0.358  0.217  0.128  0.093
 -0.060 -0.085 -0.052 -0.028  0.019 -0.002  0.005  0.087  0.145  0.114  0.079  0.169  0.193  0.051  0.115  0.180  0.156  0.050  0.035 -0.033 -0.014 -0.081 -0.028 -0.029 -0.002 -0.075 -0.090 -0.057 -0.028 -0.046 -0.061 -0.064  0.033  0.048 -0.032  0.079  0.187  0.157  0.035  0.098  0.014 -0.027 -0.097 -0.145 -0.085 -0.113 -0.140 -0.163 -0.100 -0.099 -0.083 -0.064 -0.049 -0.121 -0.073 -0.117 -0.133 -0.143 -0.125 -0.111 -0.077 -0.094 -0.010 -0.054 -0.093  0.029 -0.008 -0.056  0.000  0.028 -0.024 -0.040  0.039  0.009 -0.033 -0.001  0.013  0.034  0.064 -0.008  0.032  0.048  0.011 -0.001 -0.004  0.013  0.009 -0.059 -0.025  0.010 -0.012  0.023 -0.026 -0.003 -0.053 -0.026 -0.078 -0.031 -0.082 -0.134 -0.114 -0.049 -0.010 -0.064 -0.010  0.088  0.033  0.032  0.088  0.089  0.088  0.047 -0.025 -0.009 -0.033 -0.061 -0.043 -0.010 -0.051 -0.058 -0.003  0.027 -0.056 -0.019  0.077  0.071 -0.019 -0.015 -0.097 -0.070 -0.113 -0.069 -0.098 -0.093 -0.127 -0.117 -0.076 -0.100 -0.073 -0.095 -0.027 -0.023 -0.054 -0.013  0.018 -0.071 -0.091 -0.153 -0.145 -0.071 -0.075 -0.132 -0.139  0.235  0.257  0.185  0.430  0.574  0.415  0.294  0.421  0.392  0.207  0.149  0.114
 -0.008 -0.060 -0.077 -0.038 -0.027 -0.011  0.008  0.024  0.093  0.092  0.063  0.091  0.128  0.056  0.041  0.064  0.090 -0.008 -0.016 -0.034 -0.003 -0.055 -0.020 -0.052 -0.040 -0.105 -0.144 -0.067 -0.089 -0.106 -0.147 -0.139 -0.039 -0.007 -0.050 -0.005  0.121  0.097 -0.003  0.069 -0.027 -0.081 -0.143 -0.181 -0.130 -0.167 -0.166 -0.187 -0.162 -0.133 -0.102 -0.098 -0.105 -0.127 -0.103 -0.113 -0.131 -0.114 -0.113 -0.061 -0.046 -0.042  0.001 -0.008 -0.060  0.028  0.017 -0.005  0.021  0.067  0.043  0.060  0.059  0.004  0.025  0.037 -0.019  0.002  0.056 -0.011  0.023  0.045  0.012 -0.018 -0.001  0.021  0.018 -0.073 -0.036  0.031  0.023  0.052 -0.015  0.000 -0.058 -0.022 -0.084  0.002 -0.070 -0.072 -0.095 -0.003  0.072 -0.010  0.007  0.091  0.074  0.053  0.078  0.070  0.071  0.034 -0.023  0.030  0.067  0.024  0.095  0.113  0.042  0.050  0.106  0.109 -0.002  0.029  0.166  0.139 -0.010 -0.020 -0.159 -0.083 -0.165 -0.051 -0.122 -0.141 -0.234 -0.193 -0.190 -0.192 -0.130 -0.194 -0.100 -0.058 -0.100 -0.054  0.039 -0.086 -0.093 -0.098 -0.075 -0.043 -0.051 -0.206 -0.209  0.126  0.304  0.324  0.353  0.415  0.756  0.380  0.367  0.442  0.215  0.109  0.108
 -0.076 -0.034 -0.027 -0.001  0.063  0.045  0.096  0.176  0.243  0.255  0.151  0.252  0.295  0.185  0.200  0.148  0.141  0.002  0.044 -0.023 -0.042 -0.117 -0.086 -0.107 -0.028 -0.122 -0.105 -0.013 -0.022 -0.066 -0.079 -0.094 -0.008  0.064 -0.022  0.047  0.163  0.141  0.038  0.100  0.011 -0.052 -0.111 -0.157 -0.093 -0.152 -0.163 -0.181 -0.140 -0.135 -0.091 -0.080 -0.043 -0.065 -0.057 -0.049 -0.079 -0.066 -0.079 -0.036 -0.003  0.033  0.096  0.037  0.005  0.128  0.052  0.012  0.058  0.094  0.034  0.022  0.091  0.028  0.040  0.022  0.010  0.100  0.124  0.010  0.037  0.083  0.014 -0.010  0.014  0.028  0.015 -0.086 -0.084 -0.022 -0.040  0.014 -0.028 -0.009 -0.050 -0.052 -0.106 -0.078 -0.087 -0.068 -0.067 -0.049 -0.005 -0.007 -0.025  0.049  0.018  0.010  0.034  0.034  0.005 -0.021 -0.015 -0.002  0.025 -0.002  0.017  0.042  0.004  0.003  0.018  0.025 -0.040 -0.037  0.037 -0.028 -0.182 -0.142 -0.237 -0.182 -0.199 -0.158 -0.152 -0.185 -0.233 -0.197 -0.185 -0.277 -0.152 -0.211 -0.164 -0.142 -0.145 -0.059 -0.074 -0.088 -0.092 -0.032 -0.013 -0.068 -0.077 -0.275 -0.251  0.091  0.165  0.264  0.354  0.294  0.380  0.497  0.406  0.425  0.245  0.155  0.158
 -0.087 -0.045 -0.020  0.002  0.059  0.023  0.084  0.189  0.249  0.260  0.163  0.274  0.343  0.163  0.198  0.194  0.233  0.065  0.064 -0.086 -0.079 -0.176 -0.082 -0.097 -0.004 -0.148 -0.119 -0.060 -0.001 -0.006  0.005 -0.016  0.111  0.165  0.033  0.192  0.329  0.278  0.080  0.155  0.044 -0.039 -0.153 -0.209 -0.073 -0.152 -0.216 -0.192 -0.138 -0.150 -0.099 -0.076 -0.069 -0.138 -0.100 -0.136 -0.159 -0.158 -0.150 -0.121 -0.078 -0.082  0.047 -0.037 -0.090  0.083  0.040 -0.021  0.039  0.085  0.053 -0.006  0.142  0.078  0.045  0.055  0.090  0.110  0.055 -0.098 -0.053  0.008 -0.014 -0.069 -0.081 -0.045 -0.049 -0.148 -0.041 -0.067 -0.112 -0.054 -0.106 -0.095 -0.134 -0.121 -0.162 -0.109 -0.132 -0.142 -0.141 -0.132 -0.049 -0.035 -0.063  0.057  0.020  0.024  0.096  0.105  0.108  0.024 -0.035 -0.036  0.001 -0.041 -0.028  0.039 -0.021  0.007  0.034  0.033 -0.039  0.002  0.067  0.012 -0.091 -0.059 -0.118 -0.068 -0.124 -0.126 -0.150 -0.174 -0.187 -0.161 -0.104 -0.179 -0.089 -0.148 -0.079 -0.090 -0.112 -0.046 -0.072 -0.137 -0.162 -0.152 -0.131 -0.162 -0.157 -0.183 -0.189  0.148  0.156  0.217  0.441  0.421  0.367  0.406  0.673  0.591  0.342  0.278  0.227
 -0.095 -0.040 -0.036 -0.019  0.063 -0.001  0.078  0.174  0.243  0.249  0.161  0.244  0.307  0.147  0.164  0.138  0.195  0.009  0.068 -0.112 -0.126 -0.224 -0.149 -0.141 -0.009 -0.136 -0.118 -0.043 -0.003 -0.033 -0.045 -0.059  0.068  0.177  0.026  0.189  0.341  0.298  0.156  0.196  0.093 -0.035 -0.169 -0.224 -0.071 -0.156 -0.243 -0.201 -0.137 -0.157 -0.097 -0.068 -0.072 -0.135 -0.101 -0.131 -0.158 -0.147 -0.151 -0.090 -0.047 -0.059  0.056 -0.021 -0.062  0.141  0.086  0.021  0.101  0.195  0.127  0.057  0.230  0.174  0.090  0.091  0.127  0.133  0.033 -0.173 -0.092 -0.011 -0.052 -0.136 -0.118 -0.078 -0.073 -0.202 -0.117 -0.097 -0.189 -0.055 -0.194 -0.181 -0.235 -0.211 -0.252 -0.158 -0.172 -0.174 -0.186 -0.200 -0.049 -0.045 -0.092  0.047  0.019  0.008  0.071  0.078  0.065  0.008 -0.053 -0.035  0.019 -0.030  0.023  0.092  0.016  0.037  0.088  0.069 -0.015  0.045  0.148  0.035 -0.102 -0.070 -0.151 -0.082 -0.174 -0.127 -0.207 -0.233 -0.257 -0.201 -0.151 -0.240 -0.114 -0.186 -0.101 -0.110 -0.108 -0.003 -0.064 -0.172 -0.192 -0.124 -0.097 -0.266 -0.265 -0.250 -0.263  0.096  0.178  0.234  0.358  0.392  0.442  0.425  0.591  0.863  0.443  0.330  0.372
 -0.064 -0.008 -0.006 -0.003  0.064 -0.004  0.043  0.124  0.158  0.185  0.118  0.152  0.184  0.108  0.115  0.076  0.101 -0.023  0.036 -0.109 -0.117 -0.194 -0.135 -0.134 -0.033 -0.134 -0.076 -0.012 -0.011 -0.015 -0.006 -0.046  0.042  0.142  0.003  0.099  0.205  0.182  0.119  0.091  0.047 -0.001 -0.105 -0.128 -0.028 -0.114 -0.161 -0.120 -0.092 -0.108 -0.072 -0.046 -0.033 -0.096 -0.082 -0.096 -0.137 -0.125 -0.130 -0.056  0.000 -0.001  0.093  0.047 -0.001  0.154  0.120  0.082  0.125  0.183  0.163  0.099  0.223  0.158  0.084  0.093  0.110  0.106 -0.007 -0.146 -0.081 -0.057 -0.069 -0.130 -0.135 -0.121 -0.111 -0.183 -0.100 -0.125 -0.158 -0.048 -0.134 -0.145 -0.153 -0.162 -0.168 -0.105 -0.071 -0.062 -0.085 -0.116 -0.016  0.003 -0.066  0.029  0.008 -0.011  0.021  0.040  0.041  0.009 -0.025 -0.015  0.023  0.013  0.031  0.079  0.026  0.049  0.074  0.042  0.009  0.066  0.075  0.004 -0.080 -0.060 -0.098 -0.053 -0.104 -0.064 -0.133 -0.158 -0.166 -0.144 -0.101 -0.164 -0.079 -0.132 -0.063 -0.095 -0.104 -0.012 -0.093 -0.162 -0.178 -0.071 -0.038 -0.172 -0.160 -0.164 -0.178  0.042  0.089  0.158  0.217  0.207  0.215  0.245  0.342  0.443  0.419  0.280  0.255
 -0.137 -0.077 -0.036 -0.044  0.032 -0.032 -0.026  0.058  0.096  0.087  0.077  0.120  0.136  0.098  0.120  0.106  0.166  0.018  0.092 -0.001 -0.046 -0.110 -0.112 -0.104  0.018 -0.043  0.007  0.057  0.113  0.101  0.124  0.052  0.133  0.259  0.022  0.136  0.244  0.201  0.126  0.147  0.130  0.098  0.004 -0.001  0.023  0.007 -0.065 -0.061  0.011 -0.051 -0.067 -0.028  0.008 -0.106 -0.079 -0.142 -0.167 -0.161 -0.125 -0.087 -0.012 -0.050  0.033 -0.015 -0.045  0.095  0.068  0.047  0.098  0.104  0.059  0.052  0.191  0.084  0.002  0.014  0.070  0.078 -0.029 -0.127 -0.106 -0.039 -0.036 -0.055 -0.092 -0.043 -0.061 -0.088 -0.016 -0.061 -0.121 -0.081 -0.139 -0.121 -0.129 -0.109 -0.136 -0.101 -0.071 -0.113 -0.134 -0.163 -0.106 -0.054 -0.109 -0.052 -0.092 -0.109 -0.029 -0.019 -0.061 -0.087 -0.088 -0.091 -0.060 -0.063 -0.059 -0.027 -0.064 -0.043 -0.010 -0.024 -0.049 -0.021  0.012 -0.047 -0.063 -0.018 -0.067 -0.066 -0.115 -0.083 -0.120 -0.098 -0.120 -0.084 -0.019 -0.089 -0.022 -0.038 -0.010 -0.036  0.007  0.076 -0.063 -0.037 -0.042 -0.132 -0.108 -0.171 -0.166 -0.103 -0.121 -0.005  0.003  0.074  0.128  0.149  0.109  0.155  0.278  0.330  0.280  0.471  0.328
 -0.124 -0.043 -0.013 -0.032  0.056 -0.039  0.001  0.057  0.086  0.100  0.071  0.092  0.139  0.082  0.097  0.058  0.094 -0.035  0.101 -0.046 -0.127 -0.181 -0.190 -0.144  0.005 -0.036  0.025  0.075  0.086  0.050  0.080  0.023  0.089  0.238  0.041  0.146  0.252  0.211  0.215  0.168  0.176  0.100 -0.006 -0.011  0.053  0.011 -0.081 -0.039 -0.009 -0.056 -0.036  0.009  0.010 -0.066 -0.067 -0.100 -0.128 -0.116 -0.089 -0.039  0.019  0.004  0.054  0.018  0.000  0.131  0.094  0.070  0.131  0.174  0.102  0.084  0.248  0.154  0.025  0.039  0.100  0.111 -0.013 -0.160 -0.125 -0.034 -0.072 -0.108 -0.117 -0.071 -0.100 -0.143 -0.092 -0.117 -0.195 -0.106 -0.194 -0.191 -0.193 -0.180 -0.175 -0.130 -0.110 -0.129 -0.158 -0.216 -0.114 -0.060 -0.128 -0.041 -0.063 -0.103 -0.045 -0.004 -0.059 -0.058 -0.057 -0.073 -0.046 -0.058 -0.031  0.001 -0.043 -0.008  0.019 -0.009 -0.033  0.016  0.054 -0.035 -0.087 -0.036 -0.085 -0.064 -0.113 -0.091 -0.143 -0.142 -0.158 -0.136 -0.073 -0.143 -0.053 -0.088 -0.043 -0.053 -0.025  0.072 -0.063 -0.083 -0.079 -0.069 -0.040 -0.235 -0.230 -0.148 -0.172 -0.028  0.035  0.083  0.093  0.114  0.108  0.158  0.227  0.372  0.255  0.328  0.505
