# Supplementary material for: Polarized benzene rings can promote the interaction between CaM and the CaMBD region of nNOS
Source: Front Mol Neurosci. 2024 Sep 3;17:1461272. doi: 10.3389/fnmol.2024.1461272 (PMC11405375; doi:10.3389/fnmol.2024.1461272)
Supplement: Supplementary file 1 [file Data_Sheet_1.ZIP › Original dataset/Model 5/RMSD/overall.out]

#Frame     RMSD_00001
       1       0.0000
       2       1.4841
       3       1.6633
       4       2.0378
       5       2.0474
       6       1.9436
       7       2.2433
       8       2.0063
       9       2.7331
      10       2.5304
      11       3.3861
      12       3.3178
      13       3.8541
      14       4.0152
      15       4.0485
      16       4.0293
      17       3.9465
      18       3.9166
      19       3.9211
      20       4.1496
      21       3.6140
      22       4.0619
      23       4.0770
      24       3.7956
      25       3.9084
      26       3.6865
      27       4.4597
      28       4.3824
      29       4.4055
      30       4.2379
      31       4.0267
      32       4.3171
      33       4.3329
      34       4.5674
      35       4.7035
      36       4.9723
      37       4.9468
      38       4.2198
      39       4.4491
      40       4.2827
      41       4.0741
      42       4.3614
      43       4.3985
      44       4.8774
      45       4.6924
      46       4.5747
      47       4.3179
      48       4.0512
      49       3.9971
      50       4.2163
      51       4.6572
      52       4.5372
      53       5.0720
      54       4.7606
      55       4.8427
      56       4.9854
      57       4.4356
      58       4.3614
      59       4.6715
      60       5.1986
      61       5.3497
      62       5.1849
      63       4.8984
      64       5.0776
      65       5.4073
      66       5.2344
      67       5.4555
      68       5.1902
      69       5.0342
      70       5.0933
      71       5.1030
      72       5.4582
      73       5.2978
      74       5.2303
      75       5.6393
      76       5.7796
      77       5.6254
      78       5.5846
      79       5.8620
      80       5.5923
      81       5.7135
      82       5.6322
      83       5.5678
      84       5.8993
      85       5.6648
      86       5.8302
      87       5.4446
      88       5.5935
      89       5.7083
      90       5.7040
      91       5.6605
      92       5.5540
      93       5.5596
      94       5.5682
      95       5.3149
      96       5.6780
      97       5.7083
      98       5.6343
      99       5.2731
     100       5.3947
     101       5.4945
     102       5.5077
     103       5.5651
     104       5.5968
     105       5.7549
     106       5.4726
     107       5.7049
     108       5.3678
     109       5.1358
     110       5.4996
     111       5.5005
     112       5.5430
     113       5.2899
     114       5.2267
     115       5.3787
     116       5.4284
     117       5.3226
     118       5.5017
     119       5.4705
     120       5.6690
     121       5.5814
     122       5.2739
     123       5.5069
     124       5.5047
     125       5.4848
     126       5.3453
     127       5.1966
     128       5.2850
     129       5.2404
     130       4.7932
     131       4.9664
     132       4.9632
     133       5.2062
     134       5.2498
     135       5.2588
     136       5.0647
     137       5.1606
     138       5.4939
     139       5.2829
     140       5.1411
     141       5.0581
     142       5.2175
     143       5.1710
     144       5.4396
     145       5.5428
     146       5.2988
     147       5.3272
     148       5.4348
     149       5.0578
     150       5.0080
     151       5.3200
     152       5.2127
     153       5.5926
     154       5.4815
     155       5.6664
     156       5.2781
     157       5.5090
     158       5.3095
     159       5.2048
     160       5.1191
     161       5.7708
     162       5.9078
     163       5.8344
     164       5.8146
     165       5.8264
     166       5.5107
     167       5.5520
     168       5.2661
     169       5.3639
     170       5.9852
     171       5.7201
     172       5.5116
     173       5.0889
     174       5.4655
     175       5.5965
     176       5.5043
     177       5.4531
     178       5.3577
     179       5.4199
     180       5.3877
     181       5.2936
     182       5.3120
     183       5.4556
     184       5.3460
     185       5.7054
     186       5.2995
     187       5.1924
     188       5.2263
     189       5.3905
     190       5.2424
     191       5.2848
     192       5.0515
     193       5.0362
     194       5.0979
     195       5.2430
     196       5.4229
     197       5.1646
     198       5.2332
     199       4.9005
     200       4.9786
     201       4.7370
     202       5.0724
     203       4.9189
     204       4.9754
     205       5.0856
     206       5.3763
     207       5.1669
     208       5.3284
     209       5.3568
     210       5.5080
     211       5.6200
     212       5.5933
     213       5.5997
     214       5.7205
     215       5.5176
     216       5.4027
     217       5.5318
     218       5.7623
     219       5.5437
     220       5.4920
     221       5.7283
     222       6.1100
     223       5.7478
     224       5.6322
     225       5.7798
     226       5.6653
     227       5.9190
     228       5.5992
     229       5.6940
     230       5.6746
     231       5.5269
     232       5.5388
     233       5.8744
     234       5.6285
     235       5.7455
     236       5.6228
     237       5.5027
     238       5.4601
     239       5.5523
     240       5.6038
     241       5.5683
     242       5.5599
     243       5.7008
     244       5.6193
     245       5.6287
     246       5.7990
     247       5.7835
     248       5.7572
     249       5.7500
     250       5.7509
     251       5.8880
     252       5.8677
     253       5.9856
     254       5.7400
     255       5.7723
     256       5.9730
     257       5.9021
     258       5.8604
     259       5.8333
     260       5.6258
     261       5.8360
     262       5.8281
     263       5.8474
     264       5.7972
     265       5.7198
     266       5.5973
     267       5.7137
     268       5.6086
     269       5.8323
     270       5.6857
     271       5.7109
     272       5.6813
     273       5.5535
     274       5.7882
     275       5.4947
     276       5.6098
     277       5.7438
     278       5.8616
     279       5.7839
     280       5.7460
     281       5.7552
     282       5.8914
     283       5.6465
     284       5.7909
     285       6.0729
     286       5.9788
     287       5.9500
     288       5.8437
     289       5.9958
     290       5.9094
     291       6.1203
     292       5.8219
     293       5.5276
     294       5.8382
     295       5.8314
     296       5.9052
     297       5.7425
     298       5.6186
     299       5.8254
     300       5.7462
     301       5.6482
     302       5.6018
     303       5.8318
     304       5.7408
     305       5.7876
     306       5.6694
     307       5.8459
     308       5.8318
     309       5.6473
     310       5.6466
     311       5.7263
     312       5.7563
     313       5.8153
     314       5.7570
     315       5.8914
     316       5.9672
     317       5.8206
     318       5.8231
     319       5.8237
     320       5.7181
     321       5.8198
     322       5.8410
     323       5.8850
     324       5.8019
     325       5.7729
     326       5.9634
     327       5.7850
     328       5.8450
     329       5.7612
     330       5.9248
     331       5.9334
     332       5.7570
     333       5.6455
     334       5.8450
     335       5.9649
     336       5.8237
     337       5.6871
     338       5.5738
     339       5.8542
     340       5.7232
     341       5.9126
     342       5.8705
     343       6.1781
     344       5.9871
     345       5.8932
     346       6.0742
     347       5.9950
     348       5.8899
     349       5.8670
     350       5.9246
     351       5.9504
     352       5.8180
     353       5.9185
     354       5.9490
     355       6.0789
     356       6.2309
     357       6.1892
     358       6.0257
     359       5.8606
     360       6.0208
     361       6.1740
     362       6.3349
     363       6.2003
     364       5.9553
     365       6.3090
     366       6.5274
     367       6.2730
     368       5.8915
     369       6.1906
     370       5.9550
     371       5.7714
     372       6.1639
     373       5.9254
     374       6.0670
     375       6.1253
     376       5.7754
     377       6.3254
     378       6.1641
     379       6.1106
     380       6.3480
     381       6.4279
     382       6.1270
     383       6.6125
     384       6.4196
     385       6.7255
     386       6.3064
     387       6.3701
     388       6.4397
     389       6.4446
     390       6.3106
     391       6.2690
     392       6.3526
     393       6.2520
     394       6.0759
     395       6.3841
     396       5.9937
     397       6.3072
     398       6.2577
     399       6.2491
     400       6.0472
     401       6.0712
     402       6.2235
     403       6.3189
     404       6.0725
     405       6.2091
     406       6.4653
     407       6.1738
     408       6.3407
     409       6.3218
     410       6.6006
     411       6.2300
     412       6.0795
     413       6.1372
     414       6.0656
     415       5.9909
     416       6.2905
     417       6.2373
     418       6.1432
     419       6.3133
     420       6.3276
     421       5.9919
     422       6.2052
     423       6.2915
     424       6.4075
     425       6.3715
     426       6.4705
     427       6.2470
     428       6.2791
     429       6.3093
     430       6.3275
     431       6.3521
     432       6.2128
     433       6.1770
     434       6.3498
     435       6.4402
     436       6.1536
     437       6.1282
     438       5.9288
     439       6.1124
     440       5.9501
     441       6.1953
     442       6.0738
     443       6.2023
     444       6.0007
     445       5.9129
     446       6.1867
     447       6.2535
     448       6.2458
     449       6.4678
     450       6.2115
     451       6.1165
     452       6.1693
     453       6.3462
     454       6.4869
     455       6.1956
     456       6.2232
     457       6.1627
     458       6.1965
     459       5.6748
     460       5.8662
     461       5.5338
     462       5.5789
     463       5.5949
     464       5.6656
     465       5.5465
     466       5.5048
     467       5.6053
     468       5.6253
     469       5.5779
     470       5.7610
     471       5.7151
     472       5.4135
     473       5.6094
     474       5.6541
     475       5.6145
     476       5.8532
     477       5.7513
     478       5.7499
     479       5.7708
     480       5.7938
     481       5.8142
     482       5.9081
     483       5.8232
     484       6.1618
     485       6.1070
     486       6.3210
     487       5.9221
     488       6.1143
     489       6.3152
     490       5.8586
     491       5.9267
     492       6.0136
     493       6.0495
     494       6.2990
     495       5.9431
     496       5.7813
     497       6.0054
     498       6.0021
     499       5.9677
     500       5.9414
     501       5.9332
     502       6.0742
     503       5.8270
     504       5.6375
     505       5.8449
     506       5.7177
     507       5.8594
     508       5.8862
     509       5.8477
     510       5.5937
     511       5.7994
     512       5.9895
     513       6.1620
     514       6.2368
     515       6.2809
     516       6.2002
     517       6.0490
     518       6.1996
     519       6.1004
     520       6.0477
     521       6.0913
     522       5.8257
     523       5.8945
     524       6.1345
     525       6.1927
     526       5.7299
     527       6.0258
     528       5.9441
     529       5.8950
     530       5.7659
     531       5.7213
     532       5.9632
     533       5.8468
     534       5.8389
     535       5.8791
     536       5.8974
     537       5.9710
     538       5.7394
     539       5.8648
     540       5.8419
     541       5.7181
     542       5.6656
     543       5.5352
     544       5.7164
     545       5.8219
     546       5.7066
     547       5.7063
     548       5.9938
     549       5.9995
     550       5.7286
     551       5.8424
     552       5.8977
     553       5.9078
     554       5.8254
     555       5.8706
     556       5.7648
     557       6.0419
     558       5.9448
     559       6.0374
     560       5.8950
     561       6.2506
     562       6.2225
     563       5.8486
     564       5.6938
     565       5.9523
     566       5.8098
     567       5.9578
     568       5.9057
     569       6.0509
     570       6.1222
     571       6.0761
     572       6.3361
     573       6.1080
     574       5.9034
     575       6.0394
     576       5.8680
     577       5.8544
     578       5.9781
     579       6.1163
     580       5.9865
     581       5.9262
     582       6.7404
     583       6.6322
     584       6.2918
     585       6.0929
     586       6.1581
     587       6.0747
     588       6.1217
     589       6.1801
     590       6.2881
     591       6.1950
     592       6.2474
     593       6.1500
     594       6.0440
     595       6.1143
     596       6.3048
     597       6.4015
     598       6.4155
     599       6.1345
     600       6.3530
     601       5.9938
     602       6.4938
     603       6.5813
     604       6.3026
     605       6.3110
     606       6.4403
     607       6.0845
     608       6.2307
     609       6.2628
     610       6.2754
     611       6.1093
     612       6.2038
     613       5.9642
     614       6.0002
     615       5.8161
     616       6.0377
     617       6.2290
     618       6.2962
     619       5.9856
     620       5.7766
     621       5.9963
     622       6.4831
     623       6.1425
     624       6.1223
     625       6.0633
     626       6.3158
     627       6.1015
     628       6.4025
     629       6.5449
     630       6.4345
     631       6.4802
     632       6.3322
     633       6.2981
     634       5.9497
     635       5.9205
     636       6.0045
     637       6.1057
     638       5.5846
     639       5.7783
     640       5.7164
     641       5.8134
     642       5.9157
     643       5.9842
     644       5.9025
     645       5.5440
     646       5.7196
     647       5.6670
     648       5.9879
     649       5.6672
     650       5.3559
     651       5.3850
     652       5.3898
     653       5.6042
     654       5.5800
     655       5.4485
     656       5.5021
     657       5.7084
     658       5.8582
     659       5.8092
     660       5.7875
     661       5.4413
     662       5.7489
     663       5.6721
     664       5.5188
     665       6.0083
     666       5.9353
     667       5.7419
     668       5.9553
     669       5.8638
     670       5.9833
     671       6.4463
     672       6.3193
     673       6.5237
     674       6.3184
     675       6.2137
     676       6.4670
     677       6.8202
     678       6.9852
     679       7.1179
     680       6.6170
     681       6.4225
     682       6.2997
     683       6.2079
     684       6.0842
     685       6.3699
     686       6.2938
     687       6.2712
     688       6.2806
     689       6.2711
     690       6.2058
     691       6.2237
     692       6.2416
     693       6.3924
     694       6.0755
     695       6.1493
     696       6.3297
     697       6.1892
     698       6.0833
     699       6.3363
     700       5.9809
     701       6.3615
     702       6.5439
     703       6.3109
     704       6.2578
     705       6.0040
     706       6.2807
     707       6.2934
     708       6.1960
     709       5.9240
     710       5.9250
     711       6.2412
     712       6.2919
     713       6.4103
     714       6.0889
     715       5.9632
     716       5.9622
     717       5.7447
     718       5.9987
     719       5.8436
     720       6.0511
     721       6.2004
     722       6.0916
     723       6.0430
     724       5.8573
     725       5.9521
     726       6.0302
     727       5.8975
     728       6.0113
     729       5.9361
     730       6.0346
     731       6.0018
     732       5.8802
     733       6.0865
     734       6.2744
     735       6.5766
     736       6.3876
     737       6.1549
     738       6.2147
     739       6.1837
     740       6.1102
     741       6.2399
     742       6.3726
     743       5.9973
     744       6.0458
     745       6.1868
     746       6.1390
     747       6.2452
     748       6.1704
     749       6.1345
     750       6.6730
     751       6.2294
     752       6.5416
     753       6.3257
     754       6.3090
     755       6.3798
     756       6.5644
     757       6.8932
     758       6.4207
     759       6.5695
     760       6.4760
     761       6.5716
     762       6.2751
     763       6.2587
     764       5.9853
     765       5.9691
     766       6.1456
     767       5.9531
     768       5.9671
     769       6.0427
     770       6.1490
     771       5.9238
     772       5.8959
     773       6.2600
     774       6.2079
     775       6.0835
     776       6.3187
     777       6.1081
     778       6.0702
     779       5.9802
     780       5.9792
     781       6.0929
     782       5.9342
     783       6.0573
     784       6.2712
     785       6.1945
     786       6.5903
     787       6.2469
     788       6.6136
     789       6.2959
     790       6.3552
     791       6.3934
     792       6.3658
     793       6.1565
     794       6.2433
     795       6.3110
     796       6.3979
     797       6.1873
     798       6.3942
     799       6.1016
     800       5.9038
     801       6.2202
     802       6.2370
     803       6.4708
     804       6.3514
     805       6.5710
     806       6.5756
     807       6.1862
     808       6.5889
     809       6.6488
     810       6.4901
     811       6.3334
     812       6.4408
     813       6.8100
     814       6.5780
     815       6.5741
     816       6.2759
     817       6.2998
     818       6.2129
     819       6.3203
     820       6.3083
     821       6.3929
     822       6.2007
     823       5.9981
     824       5.9666
     825       5.9471
     826       6.1906
     827       6.1629
     828       6.2416
     829       6.1946
     830       6.2377
     831       6.1082
     832       6.3093
     833       6.2233
     834       6.0017
     835       6.2193
     836       6.0530
     837       5.9795
     838       5.8669
     839       5.8264
     840       5.7574
     841       5.9865
     842       5.8412
     843       5.9175
     844       5.9670
     845       5.8462
     846       5.7163
     847       5.7887
     848       5.7865
     849       5.7665
     850       5.7811
     851       6.0880
     852       6.1451
     853       5.9384
     854       5.6278
     855       5.9495
     856       5.7819
     857       5.8676
     858       6.0705
     859       5.7873
     860       5.8990
     861       5.6855
     862       5.6830
     863       5.6959
     864       5.8118
     865       5.6691
     866       6.3239
     867       6.2512
     868       6.0984
     869       6.0294
     870       6.1072
     871       5.9719
     872       5.8726
     873       5.9911
     874       5.8627
     875       5.9397
     876       5.8071
     877       5.9495
     878       6.0609
     879       6.1501
     880       5.8777
     881       6.2580
     882       6.0540
     883       5.7995
     884       6.0550
     885       6.2860
     886       6.3008
     887       6.3736
     888       6.1545
     889       6.1431
     890       6.0782
     891       6.1212
     892       6.1350
     893       5.8854
     894       6.1344
     895       6.0592
     896       6.2166
     897       6.1788
     898       6.1220
     899       6.0544
     900       6.3392
     901       6.0737
     902       6.1821
     903       6.0375
     904       6.1284
     905       5.8232
     906       6.1334
     907       6.1754
     908       6.1314
     909       6.0010
     910       6.1502
     911       6.1291
     912       5.8411
     913       5.9354
     914       5.9822
     915       5.8736
     916       6.0791
     917       5.8817
     918       5.9140
     919       5.9492
     920       5.8816
     921       5.8481
     922       5.9316
     923       6.1531
     924       6.0875
     925       5.9341
     926       5.7742
     927       5.8457
     928       5.8680
     929       5.7728
     930       5.7964
     931       5.7588
     932       5.6870
     933       5.8709
     934       5.9441
     935       5.9416
     936       5.8314
     937       5.7983
     938       5.6498
     939       5.7450
     940       5.9419
     941       5.7221
     942       5.8054
     943       5.8230
     944       5.6972
     945       5.7829
     946       5.7603
     947       5.6265
     948       5.8818
     949       5.9930
     950       5.8293
     951       5.7192
     952       5.8794
     953       5.6666
     954       5.7878
     955       5.8414
     956       6.0269
     957       5.9492
     958       6.0221
     959       5.7666
     960       5.8115
     961       5.8925
     962       5.9277
     963       5.7820
     964       5.7701
     965       5.8647
     966       5.7716
     967       5.7424
     968       5.5803
     969       5.6143
     970       5.7368
     971       5.5029
     972       5.8452
     973       5.6947
     974       5.7381
     975       5.9061
     976       5.8067
     977       5.6837
     978       5.5367
     979       5.6243
     980       5.6953
     981       5.6464
     982       5.7556
     983       5.6580
     984       5.6639
     985       5.7441
     986       5.6094
     987       5.7679
     988       5.7900
     989       5.6738
     990       5.7790
     991       5.8924
     992       5.9116
     993       5.6246
     994       5.8072
     995       5.7619
     996       5.5300
     997       5.8082
     998       5.7380
     999       5.6893
    1000       5.9363
    1001       5.8092
    1002       5.9836
    1003       5.8422
    1004       5.8147
    1005       5.7137
    1006       5.7103
    1007       5.7058
    1008       5.5388
    1009       5.5013
    1010       5.7487
    1011       5.7593
    1012       5.9502
    1013       5.9287
    1014       5.9054
    1015       6.0265
    1016       6.0604
    1017       5.9941
    1018       5.9092
    1019       5.8350
    1020       5.6995
    1021       5.7948
    1022       5.8388
    1023       6.0924
    1024       5.9801
    1025       6.0019
    1026       5.7002
    1027       5.9337
    1028       5.7441
    1029       5.9465
    1030       5.6956
    1031       5.7259
    1032       5.9615
    1033       5.8535
    1034       5.7291
    1035       5.8856
    1036       5.7568
    1037       5.7189
    1038       5.7398
    1039       5.7489
    1040       5.9311
    1041       5.7315
    1042       5.9262
    1043       6.0247
    1044       5.9805
    1045       5.9867
    1046       5.9613
    1047       5.7435
    1048       5.8790
    1049       5.8606
    1050       5.9000
    1051       5.6760
    1052       5.8571
    1053       5.7798
    1054       5.8775
    1055       6.0752
    1056       5.9507
    1057       5.7266
    1058       5.7877
    1059       5.8186
    1060       5.7723
    1061       5.6455
    1062       5.8065
    1063       5.8114
    1064       5.7170
    1065       5.7393
    1066       5.7045
    1067       5.7875
    1068       5.8449
    1069       5.8764
    1070       5.8161
    1071       5.9175
    1072       5.6627
    1073       5.6368
    1074       5.6363
    1075       5.5238
    1076       5.7367
    1077       5.7080
    1078       5.7827
    1079       5.7603
    1080       5.7972
    1081       5.7055
    1082       5.6301
    1083       5.6728
    1084       5.7534
    1085       5.8213
    1086       5.7127
    1087       5.6930
    1088       5.5241
    1089       5.5552
    1090       5.5385
    1091       5.6417
    1092       5.3715
    1093       5.7945
    1094       5.6791
    1095       5.6598
    1096       5.7172
    1097       5.6060
    1098       5.4158
    1099       5.4605
    1100       5.7073
    1101       5.7756
    1102       5.5388
    1103       5.6998
    1104       5.6506
    1105       5.7035
    1106       5.5856
    1107       5.6712
    1108       5.6467
    1109       5.6755
    1110       5.6404
    1111       5.6925
    1112       5.4378
    1113       5.4964
    1114       5.5337
    1115       5.6026
    1116       5.4686
    1117       5.6939
    1118       5.4142
    1119       5.5839
    1120       5.6303
    1121       5.5828
    1122       5.4962
    1123       5.5269
    1124       5.3650
    1125       5.5944
    1126       5.6519
    1127       5.7671
    1128       5.7736
    1129       5.7475
    1130       5.7913
    1131       5.6572
    1132       5.8528
    1133       5.8768
    1134       5.5576
    1135       5.4962
    1136       5.5894
    1137       5.6670
    1138       5.5395
    1139       5.6084
    1140       5.6497
    1141       5.6605
    1142       5.4543
    1143       5.5460
    1144       5.6444
    1145       5.5907
    1146       5.6400
    1147       5.5709
    1148       5.5981
    1149       5.6347
    1150       5.6572
    1151       5.4941
    1152       5.5807
    1153       5.4447
    1154       5.5526
    1155       5.4581
    1156       5.5371
    1157       5.3396
    1158       5.2421
    1159       5.3640
    1160       5.5341
    1161       5.4952
    1162       5.4921
    1163       5.3623
    1164       5.4994
    1165       5.5442
    1166       5.6810
    1167       5.6660
    1168       5.6204
    1169       5.6438
    1170       5.6262
    1171       5.5197
    1172       5.6967
    1173       5.6044
    1174       5.6298
    1175       5.5776
    1176       5.6009
    1177       5.5077
    1178       5.6761
    1179       5.7249
    1180       5.7890
    1181       5.6835
    1182       5.6387
    1183       5.5774
    1184       5.6679
    1185       5.5377
    1186       5.5357
    1187       5.7052
    1188       5.3685
    1189       5.5239
    1190       5.5779
    1191       5.6945
    1192       5.6733
    1193       5.7721
    1194       5.8948
    1195       5.8833
    1196       5.7901
    1197       5.9080
    1198       5.9055
    1199       5.8657
    1200       5.7760
    1201       5.8614
    1202       5.9051
    1203       5.7259
    1204       5.8221
    1205       5.9201
    1206       6.0070
    1207       5.9992
    1208       5.7639
    1209       5.7296
    1210       5.6679
    1211       5.5973
    1212       5.7967
    1213       5.6284
    1214       5.5099
    1215       5.5973
    1216       5.6935
    1217       5.6753
    1218       5.5711
    1219       5.6726
    1220       5.6625
    1221       5.7833
    1222       5.5666
    1223       5.8598
    1224       5.8007
    1225       5.7664
    1226       5.6345
    1227       5.7625
    1228       5.8457
    1229       5.8455
    1230       5.7321
    1231       5.6755
    1232       5.9271
    1233       5.6207
    1234       5.5772
    1235       5.7114
    1236       5.8265
    1237       5.6866
    1238       5.6989
    1239       5.7900
    1240       5.9759
    1241       6.0205
    1242       5.8785
    1243       5.7976
    1244       5.6801
    1245       5.6947
    1246       5.6194
    1247       5.7111
    1248       5.5788
    1249       5.5116
    1250       5.7005
    1251       5.6082
    1252       5.6243
    1253       5.7008
    1254       5.9985
    1255       5.9438
    1256       5.7408
    1257       5.8612
    1258       5.7442
    1259       5.7860
    1260       5.8849
    1261       5.4618
    1262       5.6977
    1263       5.5681
    1264       5.8337
    1265       5.9336
    1266       5.7477
    1267       5.5279
    1268       5.6150
    1269       5.5510
    1270       5.9856
    1271       5.8783
    1272       5.7273
    1273       5.6564
    1274       5.5769
    1275       5.4084
    1276       5.5726
    1277       5.5348
    1278       5.5334
    1279       5.6398
    1280       5.7280
    1281       5.5391
    1282       5.4970
    1283       5.5737
    1284       5.6633
    1285       5.6501
    1286       5.5033
    1287       5.7071
    1288       5.8806
    1289       5.8419
    1290       5.7612
    1291       5.6023
    1292       5.6079
    1293       5.6493
    1294       5.6644
    1295       5.8472
    1296       5.5640
    1297       5.8136
    1298       5.7656
    1299       5.7134
    1300       5.5115
    1301       5.6775
    1302       5.8275
    1303       5.7324
    1304       5.6386
    1305       5.6590
    1306       5.6232
    1307       5.6648
    1308       5.6208
    1309       5.7283
    1310       5.6863
    1311       5.7393
    1312       5.7459
    1313       5.4354
    1314       5.6654
    1315       5.9209
    1316       5.7191
    1317       5.7044
    1318       5.6967
    1319       5.7255
    1320       5.8055
    1321       5.7688
    1322       5.8655
    1323       5.7304
    1324       5.6257
    1325       5.6894
    1326       5.6256
    1327       5.6987
    1328       5.7629
    1329       6.0193
    1330       5.9191
    1331       5.7074
    1332       5.8214
    1333       5.7968
    1334       5.7571
    1335       5.6871
    1336       5.6778
    1337       5.8049
    1338       5.5465
    1339       5.5055
    1340       5.6517
    1341       5.8112
    1342       5.6804
    1343       5.7014
    1344       5.9970
    1345       5.8264
    1346       5.8657
    1347       5.7829
    1348       5.7554
    1349       5.8052
    1350       5.9903
    1351       6.0458
    1352       5.7806
    1353       5.8757
    1354       5.7985
    1355       5.8221
    1356       5.7992
    1357       5.8664
    1358       5.7901
    1359       5.7508
    1360       5.8479
    1361       5.7783
    1362       5.6647
    1363       5.6443
    1364       5.5260
    1365       5.7985
    1366       5.6648
    1367       5.7535
    1368       5.6773
    1369       5.7234
    1370       5.7529
    1371       5.6762
    1372       5.9636
    1373       5.8854
    1374       5.9415
    1375       5.8635
    1376       5.7367
    1377       5.6723
    1378       5.5035
    1379       5.8133
    1380       5.5886
    1381       5.7351
    1382       5.8805
    1383       5.6816
    1384       5.5979
    1385       5.7684
    1386       5.7054
    1387       5.7541
    1388       5.6031
    1389       5.6814
    1390       5.6331
    1391       5.5765
    1392       5.4479
    1393       5.6127
    1394       5.5412
    1395       5.5317
    1396       5.6216
    1397       5.6296
    1398       5.5515
    1399       5.6152
    1400       5.5152
    1401       5.5381
    1402       5.6798
    1403       5.6685
    1404       5.6543
    1405       5.8334
    1406       5.8782
    1407       5.9171
    1408       5.9244
    1409       5.9182
    1410       5.8910
    1411       5.9412
    1412       5.9065
    1413       5.8174
    1414       5.7456
    1415       5.6579
    1416       5.8809
    1417       5.7029
    1418       5.7507
    1419       5.7371
    1420       5.8021
    1421       5.7674
    1422       5.8218
    1423       5.8579
    1424       5.6052
    1425       5.6857
    1426       5.7307
    1427       5.7839
    1428       5.7125
    1429       5.8150
    1430       5.5826
    1431       5.6064
    1432       5.7011
    1433       5.7502
    1434       5.6238
    1435       5.7097
    1436       5.6774
    1437       5.6791
    1438       5.6971
    1439       5.8211
    1440       5.9548
    1441       5.6241
    1442       5.6651
    1443       5.7294
    1444       5.8531
    1445       5.6266
    1446       5.7588
    1447       5.5664
    1448       5.6787
    1449       5.7165
    1450       5.7142
    1451       5.8344
    1452       5.6002
    1453       5.7499
    1454       5.8043
    1455       5.8524
    1456       5.6677
    1457       5.4919
    1458       5.7443
    1459       5.7479
    1460       5.7127
    1461       5.7869
    1462       5.5557
    1463       5.7043
    1464       5.5950
    1465       5.5767
    1466       5.7302
    1467       5.8509
    1468       5.6888
    1469       5.8721
    1470       5.7772
    1471       5.7806
    1472       5.6333
    1473       5.8784
    1474       6.0862
    1475       5.7507
    1476       5.9634
    1477       5.9466
    1478       5.8679
    1479       5.8287
    1480       5.7619
    1481       5.7274
    1482       5.8740
    1483       5.8113
    1484       5.7096
    1485       5.6965
    1486       5.6474
    1487       5.8599
    1488       5.7404
    1489       5.8147
    1490       5.8123
    1491       5.7388
    1492       5.7577
    1493       5.9751
    1494       5.8774
    1495       5.8816
    1496       5.8382
    1497       5.6985
    1498       5.8729
    1499       5.8694
    1500       5.9271
    1501       5.9433
    1502       6.0427
    1503       5.7967
    1504       5.6603
    1505       5.7818
    1506       5.7920
    1507       5.7085
    1508       5.6930
    1509       5.7196
    1510       5.7532
    1511       5.8499
    1512       5.8557
    1513       5.6759
    1514       5.5984
    1515       6.0305
    1516       6.2015
    1517       6.1181
    1518       5.9161
    1519       6.0400
    1520       6.1802
    1521       5.9496
    1522       6.1128
    1523       6.1835
    1524       6.4023
    1525       5.9543
    1526       5.7777
    1527       6.0670
    1528       6.0686
    1529       5.9967
    1530       5.7787
    1531       5.9460
    1532       5.9189
    1533       6.2348
    1534       6.1050
    1535       6.1743
    1536       5.8993
    1537       5.9841
    1538       5.8495
    1539       5.8259
    1540       6.1360
    1541       6.3161
    1542       6.0490
    1543       6.1190
    1544       6.1778
    1545       5.9517
    1546       6.0093
    1547       6.2251
    1548       6.2856
    1549       6.3554
    1550       6.3518
    1551       6.3090
    1552       6.1964
    1553       6.1190
    1554       6.0045
    1555       6.0656
    1556       6.1674
    1557       6.2108
    1558       6.2690
    1559       5.9165
    1560       6.0810
    1561       6.1401
    1562       6.0739
    1563       6.1535
    1564       6.2020
    1565       6.3272
    1566       6.1405
    1567       6.1370
    1568       6.2559
    1569       6.4210
    1570       6.1962
    1571       6.5969
    1572       6.4615
    1573       6.5017
    1574       6.3407
    1575       6.2529
    1576       6.1709
    1577       5.9508
    1578       6.1988
    1579       6.3124
    1580       6.2094
    1581       6.1967
    1582       6.3581
    1583       6.4229
    1584       6.5750
    1585       6.4238
    1586       6.3966
    1587       6.3459
    1588       6.3899
    1589       6.2744
    1590       6.5681
    1591       6.6098
    1592       6.2226
    1593       6.4581
    1594       6.1950
    1595       6.3348
    1596       6.2073
    1597       6.2240
    1598       6.2615
    1599       6.1192
    1600       6.1207
    1601       6.0618
    1602       5.9639
    1603       6.1874
    1604       5.9921
    1605       6.0928
    1606       6.0930
    1607       6.1072
    1608       6.0119
    1609       6.1434
    1610       6.1850
    1611       6.3056
    1612       6.3014
    1613       6.1995
    1614       6.4614
    1615       6.4221
    1616       6.1760
    1617       6.3304
    1618       6.3675
    1619       6.0296
    1620       6.3948
    1621       6.4001
    1622       6.5648
    1623       6.7255
    1624       6.5805
    1625       6.5185
    1626       6.7312
    1627       6.6938
    1628       6.5511
    1629       6.6630
    1630       6.6441
    1631       6.5015
    1632       6.7517
    1633       6.9150
    1634       6.7267
    1635       6.8102
    1636       6.9271
    1637       6.8468
    1638       6.7790
    1639       6.8226
    1640       6.6508
    1641       6.9301
    1642       6.5725
    1643       6.5835
    1644       6.8017
    1645       6.8242
    1646       6.5586
    1647       6.6144
    1648       6.6024
    1649       6.6956
    1650       6.6227
    1651       6.6714
    1652       6.8881
    1653       6.6233
    1654       6.6627
    1655       6.9547
    1656       6.8491
    1657       6.8758
    1658       6.6119
    1659       6.7996
    1660       6.6992
    1661       6.6711
    1662       6.5956
    1663       6.5566
    1664       6.6592
    1665       6.5671
    1666       6.8251
    1667       6.9502
    1668       6.8740
    1669       7.1185
    1670       7.2890
    1671       7.1178
    1672       7.0558
    1673       6.9376
    1674       7.1402
    1675       6.9858
    1676       6.9470
    1677       6.5201
    1678       6.6727
    1679       6.8652
    1680       6.5255
    1681       6.4732
    1682       6.6491
    1683       6.5196
    1684       6.5488
    1685       6.7270
    1686       6.8396
    1687       6.6449
    1688       6.7600
    1689       6.8618
    1690       6.8264
    1691       6.6202
    1692       6.8677
    1693       6.7052
    1694       6.7206
    1695       6.6159
    1696       6.5672
    1697       6.6924
    1698       6.6540
    1699       6.9416
    1700       6.5426
    1701       6.7897
    1702       6.8552
    1703       7.0732
    1704       7.0358
    1705       6.8607
    1706       7.1029
    1707       6.7819
    1708       6.6650
    1709       6.6829
    1710       6.7459
    1711       6.5418
    1712       6.9303
    1713       6.9557
    1714       7.0407
    1715       6.9704
    1716       6.9555
    1717       6.4499
    1718       6.9570
    1719       7.0715
    1720       6.7878
    1721       6.9596
    1722       6.9107
    1723       7.0455
    1724       6.8975
    1725       6.7002
    1726       6.7369
    1727       7.1632
    1728       6.8040
    1729       7.1207
    1730       6.7651
    1731       6.9998
    1732       6.6260
    1733       6.8292
    1734       6.8877
    1735       6.9017
    1736       6.9791
    1737       6.8272
    1738       7.0755
    1739       6.8085
    1740       6.9335
    1741       6.6973
    1742       6.6615
    1743       6.5821
    1744       6.8951
    1745       6.9676
    1746       7.0547
    1747       6.9940
    1748       7.2971
    1749       7.1175
    1750       7.4499
    1751       7.4634
    1752       7.2769
    1753       7.1085
    1754       7.1806
    1755       7.4185
    1756       7.1209
    1757       6.9066
    1758       7.3097
    1759       7.5054
    1760       7.4499
    1761       7.4500
    1762       7.4486
    1763       7.3664
    1764       7.2630
    1765       7.6171
    1766       7.5187
    1767       7.4177
    1768       7.4043
    1769       7.1126
    1770       7.2955
    1771       6.8815
    1772       7.4870
    1773       7.1107
    1774       7.3876
    1775       7.5102
    1776       7.7576
    1777       7.4564
    1778       7.3681
    1779       7.1702
    1780       7.6277
    1781       7.8854
    1782       7.8067
    1783       7.8834
    1784       7.4420
    1785       7.2840
    1786       7.3027
    1787       7.0322
    1788       7.5223
    1789       7.6862
    1790       7.3731
    1791       7.6362
    1792       7.5937
    1793       7.4430
    1794       7.6246
    1795       7.7031
    1796       7.2537
    1797       7.7320
    1798       7.3604
    1799       7.3684
    1800       7.4615
    1801       7.1182
    1802       7.4797
    1803       7.4592
    1804       7.3072
    1805       7.6235
    1806       7.3539
    1807       7.8259
    1808       7.4825
    1809       7.6704
    1810       7.6444
    1811       7.2607
    1812       7.5199
    1813       7.6026
    1814       7.5792
    1815       7.4276
    1816       7.4302
    1817       7.8446
    1818       7.5874
    1819       7.7752
    1820       7.5104
    1821       7.4667
    1822       7.7911
    1823       7.6258
    1824       7.8161
    1825       7.3637
    1826       7.4036
    1827       7.2532
    1828       7.5949
    1829       7.2515
    1830       7.0458
    1831       7.2771
    1832       7.3011
    1833       7.2567
    1834       7.2897
    1835       7.1732
    1836       6.7646
    1837       7.3568
    1838       7.3530
    1839       7.3208
    1840       7.2734
    1841       7.0022
    1842       7.0801
    1843       7.1416
    1844       7.2221
    1845       7.4465
    1846       7.2638
    1847       7.1636
    1848       7.0208
    1849       6.9739
    1850       7.0027
    1851       6.8079
    1852       7.1084
    1853       7.0796
    1854       7.1286
    1855       6.8271
    1856       7.3390
    1857       7.2038
    1858       7.3034
    1859       7.1277
    1860       7.1906
    1861       7.0734
    1862       7.1427
    1863       7.3023
    1864       7.1352
    1865       6.6070
    1866       6.8097
    1867       6.8513
    1868       6.7044
    1869       6.8080
    1870       6.6643
    1871       6.4782
    1872       6.9982
    1873       6.6260
    1874       6.4438
    1875       6.6473
    1876       6.5883
    1877       6.5870
    1878       6.8969
    1879       6.8981
    1880       7.0974
    1881       7.1286
    1882       6.8042
    1883       6.8614
    1884       6.9458
    1885       6.9929
    1886       6.6428
    1887       6.6576
    1888       7.2117
    1889       6.8157
    1890       6.7636
    1891       6.7585
    1892       6.9397
    1893       6.9521
    1894       7.0269
    1895       7.0916
    1896       7.0053
    1897       7.1648
    1898       7.2616
    1899       7.4750
    1900       7.3187
    1901       7.6072
    1902       7.4113
    1903       7.0401
    1904       6.9203
    1905       6.9407
    1906       7.0566
    1907       7.2427
    1908       7.1437
    1909       7.4406
    1910       7.4514
    1911       6.9391
    1912       7.2968
    1913       6.9601
    1914       7.5213
    1915       7.1552
    1916       7.3663
    1917       7.0907
    1918       7.0194
    1919       7.0968
    1920       7.0616
    1921       7.2425
    1922       7.0707
    1923       7.0616
    1924       7.1387
    1925       6.9970
    1926       6.9934
    1927       6.9305
    1928       7.1296
    1929       7.0914
    1930       6.9715
    1931       6.7117
    1932       6.9019
    1933       7.0209
    1934       7.4104
    1935       7.0124
    1936       6.7809
    1937       6.7439
    1938       7.0841
    1939       6.6438
    1940       6.6988
    1941       6.9165
    1942       6.9998
    1943       6.8690
    1944       6.7171
    1945       7.0587
    1946       7.1709
    1947       7.2008
    1948       6.8977
    1949       6.8492
    1950       6.8335
    1951       7.0349
    1952       6.9580
    1953       7.0517
    1954       7.0953
    1955       6.8695
    1956       6.8489
    1957       7.0320
    1958       6.8590
    1959       6.7813
    1960       6.3400
    1961       6.7617
    1962       6.6627
    1963       6.5532
    1964       7.0922
    1965       7.0345
    1966       6.3762
    1967       6.6947
    1968       6.7190
    1969       6.7960
    1970       6.7190
    1971       6.5982
    1972       6.6321
    1973       6.8853
    1974       6.5743
    1975       6.6601
    1976       6.6976
    1977       6.9351
    1978       7.0200
    1979       7.2010
    1980       6.8984
    1981       6.8771
    1982       7.0765
    1983       6.6641
    1984       6.8685
    1985       6.9772
    1986       6.9683
    1987       6.8306
    1988       6.7368
    1989       6.9177
    1990       6.7998
    1991       6.8117
    1992       6.8491
    1993       6.8098
    1994       6.8662
    1995       7.0794
    1996       7.0604
    1997       6.9333
    1998       6.9277
    1999       7.3314
    2000       7.0885
