# Supplementary material for: Polarized benzene rings can promote the interaction between CaM and the CaMBD region of nNOS
Source: Front Mol Neurosci. 2024 Sep 3;17:1461272. doi: 10.3389/fnmol.2024.1461272 (PMC11405375; doi:10.3389/fnmol.2024.1461272)
Supplement: Supplementary file 1 [file Data_Sheet_1.ZIP › Original dataset/Model 5/RMSF/I0-Bond-rmsf.out]

#Res        AtomicFlx
   1.000       2.4609
   2.000       1.3476
   3.000       1.2276
   4.000       1.6797
   5.000       1.6897
   6.000       1.2910
   7.000       0.8876
   8.000       0.8475
   9.000       1.1749
  10.000       0.7349
  11.000       1.1401
  12.000       1.1523
  13.000       0.7300
  14.000       0.6998
  15.000       0.9293
  16.000       1.0797
  17.000       0.7856
  18.000       0.8059
  19.000       1.7187
  20.000       1.0830
  21.000       1.2461
  22.000       1.1732
  23.000       1.1270
  24.000       1.1606
  25.000       1.0946
  26.000       0.7902
  27.000       0.8872
  28.000       1.6495
  29.000       0.8060
  30.000       0.9998
  31.000       0.8590
  32.000       0.9123
  33.000       0.9274
  34.000       0.8668
  35.000       1.7605
  36.000       0.8010
  37.000       0.8556
  38.000       0.9428
  39.000       1.5612
  40.000       1.6099
  41.000       1.0192
  42.000       1.2226
  43.000       1.8399
  44.000       1.2776
  45.000       1.5175
  46.000       0.8463
  47.000       1.6338
  48.000       1.3110
  49.000       1.1153
  50.000       0.8156
  51.000       1.1603
  52.000       1.3738
  53.000       0.8133
  54.000       0.8136
  55.000       0.9798
  56.000       1.0299
  57.000       1.2546
  58.000       1.0190
  59.000       1.0280
  60.000       0.9476
  61.000       0.8165
  62.000       1.1967
  63.000       0.7258
  64.000       0.7743
  65.000       0.7222
  66.000       0.6953
  67.000       0.9392
  68.000       0.7920
  69.000       0.9709
  70.000       0.9902
  71.000       0.8826
  72.000       1.7073
  73.000       1.1184
  74.000       1.3779
  75.000       2.1870
  76.000       1.8137
  77.000       1.4094
  78.000       1.8021
  79.000       1.3152
  80.000       1.6460
  81.000       1.7467
  82.000       1.4410
  83.000       1.1150
  84.000       1.7853
  85.000       1.0709
  86.000       0.9248
  87.000       1.2302
  88.000       1.1595
  89.000       1.4890
  90.000       1.4451
  91.000       0.8284
  92.000       1.3322
  93.000       1.0125
  94.000       1.2103
  95.000       1.0126
  96.000       0.8767
  97.000       0.8218
  98.000       0.6216
  99.000       0.7742
 100.000       0.6218
 101.000       0.6984
 102.000       0.6237
 103.000       0.5421
 104.000       1.1265
 105.000       0.9978
 106.000       0.6832
 107.000       0.9726
 108.000       0.7911
 109.000       0.8770
 110.000       0.9115
 111.000       1.0296
 112.000       1.3296
 113.000       2.2648
 114.000       1.4632
 115.000       1.4373
 116.000       1.4927
 117.000       1.9038
 118.000       1.3133
 119.000       0.8640
 120.000       1.2496
 121.000       1.3383
 122.000       0.8805
 123.000       0.7522
 124.000       2.0768
 125.000       1.4775
 126.000       0.6567
 127.000       0.6315
 128.000       1.0402
 129.000       0.8462
 130.000       0.8542
 131.000       0.7275
 132.000       0.5713
 133.000       0.7745
 134.000       0.6941
 135.000       0.8899
 136.000       1.6386
 137.000       1.7746
 138.000       0.7413
 139.000       1.6230
 140.000       1.3624
 141.000       1.6341
 142.000       1.4722
 143.000       1.9998
 144.000       2.6397
 145.000       3.9706
 146.000       0.8171
 147.000       0.9011
 148.000       0.7891
 149.000       0.8481
 150.000       0.7368
 151.000       0.7559
 152.000       0.6418
 153.000       0.6863
 154.000       1.0448
 155.000       0.9013
 156.000       1.4475
 157.000       0.7170
 158.000       0.7272
 159.000       0.8015
 160.000       1.0547
 161.000       0.6607
 162.000       0.7157
 163.000       0.9588
 164.000       0.9074
 165.000       1.3251
