# Supplementary material for: Polarized benzene rings can promote the interaction between CaM and the CaMBD region of nNOS
Source: Front Mol Neurosci. 2024 Sep 3;17:1461272. doi: 10.3389/fnmol.2024.1461272 (PMC11405375; doi:10.3389/fnmol.2024.1461272)
Supplement: Supplementary file 1 [file Data_Sheet_1.ZIP › Original dataset/Model 6/hbond/hbond1.out]

#Frame   HB_00001[UU]
       1            4
       2            5
       3            3
       4            5
       5            5
       6            2
       7            1
       8            2
       9            1
      10            2
      11            3
      12            3
      13            4
      14            2
      15            3
      16            3
      17            2
      18            4
      19            2
      20            1
      21            4
      22            4
      23            4
      24            1
      25            1
      26            2
      27            4
      28            1
      29            1
      30            1
      31            1
      32            4
      33            2
      34            3
      35            3
      36            2
      37            1
      38            1
      39            5
      40            2
      41            5
      42            2
      43            1
      44            3
      45            3
      46            6
      47            3
      48            2
      49            3
      50            2
      51            3
      52            3
      53            2
      54            2
      55            5
      56            3
      57            3
      58            2
      59            2
      60            2
      61            4
      62            4
      63            2
      64            3
      65            4
      66            2
      67            2
      68            3
      69            1
      70            2
      71            3
      72            4
      73            2
      74            2
      75            1
      76            3
      77            2
      78            2
      79            2
      80            3
      81            1
      82            2
      83            4
      84            2
      85            4
      86            3
      87            5
      88            2
      89            3
      90            0
      91            0
      92            1
      93            1
      94            3
      95            2
      96            2
      97            2
      98            4
      99            5
     100            2
     101            3
     102            3
     103            1
     104            2
     105            2
     106            3
     107            2
     108            1
     109            3
     110            3
     111            4
     112            4
     113            2
     114            2
     115            3
     116            4
     117            3
     118            4
     119            2
     120            2
     121            3
     122            4
     123            2
     124            3
     125            3
     126            2
     127            1
     128            3
     129            2
     130            3
     131            3
     132            3
     133            4
     134            2
     135            2
     136            2
     137            5
     138            2
     139            1
     140            1
     141            3
     142            2
     143            0
     144            1
     145            2
     146            4
     147            2
     148            3
     149            4
     150            3
     151            2
     152            3
     153            2
     154            2
     155            1
     156            3
     157            4
     158            3
     159            4
     160            4
     161            2
     162            2
     163            1
     164            4
     165            2
     166            5
     167            3
     168            1
     169            3
     170            3
     171            3
     172            3
     173            4
     174            3
     175            4
     176            5
     177            2
     178            3
     179            3
     180            3
     181            2
     182            4
     183            4
     184            5
     185            4
     186            4
     187            4
     188            4
     189            2
     190            2
     191            4
     192            2
     193            4
     194            3
     195            4
     196            3
     197            2
     198            2
     199            2
     200            4
     201            1
