# Supplementary material for: Polarized benzene rings can promote the interaction between CaM and the CaMBD region of nNOS
Source: Front Mol Neurosci. 2024 Sep 3;17:1461272. doi: 10.3389/fnmol.2024.1461272 (PMC11405375; doi:10.3389/fnmol.2024.1461272)
Supplement: Supplementary file 1 [file Data_Sheet_1.ZIP › Original dataset/Model 6/hbond/hbond2.out]

#Frame   HB_00002[UU]
       1            3
       2            5
       3            3
       4            3
       5            1
       6            3
       7            2
       8            1
       9            4
      10            1
      11            3
      12            2
      13            5
      14            4
      15            5
      16            4
      17            4
      18            3
      19            3
      20            5
      21            5
      22            4
      23            5
      24            3
      25            3
      26            3
      27            4
      28            2
      29            2
      30            4
      31            3
      32            2
      33            4
      34            3
      35            3
      36            4
      37            5
      38            3
      39            3
      40            2
      41            3
      42            3
      43            2
      44            4
      45            6
      46            4
      47            4
      48            4
      49            2
      50            3
      51            2
      52            5
      53            4
      54            5
      55            5
      56            3
      57            4
      58            2
      59            4
      60            4
      61            3
      62            4
      63            2
      64            2
      65            3
      66            2
      67            3
      68            4
      69            4
      70            3
      71            4
      72            4
      73            1
      74            1
      75            4
      76            3
      77            1
      78            4
      79            1
      80            4
      81            3
      82            4
      83            4
      84            3
      85            3
      86            4
      87            1
      88            4
      89            3
      90            4
      91            2
      92            2
      93            2
      94            4
      95            2
      96            1
      97            0
      98            3
      99            3
     100            4
     101            5
     102            1
     103            5
     104            3
     105            3
     106            3
     107            2
     108            4
     109            4
     110            4
     111            2
     112            2
     113            1
     114            4
     115            2
     116            4
     117            3
     118            4
     119            4
     120            2
     121            4
     122            3
     123            3
     124            4
     125            2
     126            2
     127            2
     128            3
     129            3
     130            2
     131            3
     132            2
     133            7
     134            4
     135            4
     136            4
     137            3
     138            4
     139            3
     140            3
     141            3
     142            2
     143            4
     144            3
     145            2
     146            3
     147            4
     148            4
     149            5
     150            5
     151            6
     152            2
     153            2
     154            3
     155            3
     156            3
     157            1
     158            1
     159            3
     160            2
     161            2
     162            3
     163            2
     164            3
     165            2
     166            1
     167            2
     168            1
     169            1
     170            0
     171            0
     172            2
     173            3
     174            3
     175            1
     176            2
     177            0
     178            3
     179            2
     180            2
     181            1
     182            3
     183            5
     184            2
     185            4
     186            1
     187            1
     188            3
     189            3
     190            1
     191            3
     192            1
     193            2
     194            3
     195            4
     196            2
     197            0
     198            0
     199            2
     200            0
     201            2
