# Supplementary material for: Polarized benzene rings can promote the interaction between CaM and the CaMBD region of nNOS
Source: Front Mol Neurosci. 2024 Sep 3;17:1461272. doi: 10.3389/fnmol.2024.1461272 (PMC11405375; doi:10.3389/fnmol.2024.1461272)
Supplement: Supplementary file 1 [file Data_Sheet_1.ZIP › Original dataset/Model 6/hbond/hbond-details-1.out]

#Acceptor            DonorH         Donor   Frames         Frac      AvgDist       AvgAng
SER_167@OXT     ARG_88@HH12    ARG_88@NH1       69       0.3433       2.8051     157.3385
SER_167@O       ARG_88@HH12    ARG_88@NH1       68       0.3383       2.7814     158.1968
ALA_166@O        LYS_73@HZ1     LYS_73@NZ       54       0.2687       2.7937     156.0444
ALA_166@O        LYS_73@HZ3     LYS_73@NZ       47       0.2338       2.8003     155.5529
ALA_166@O        LYS_73@HZ2     LYS_73@NZ       46       0.2289       2.8061     157.6317
ILE_164@O        LYS_73@HZ3     LYS_73@NZ       41       0.2040       2.8129     152.7327
ILE_164@O        LYS_73@HZ1     LYS_73@NZ       38       0.1891       2.8060     152.2925
ILE_164@O        LYS_73@HZ2     LYS_73@NZ       31       0.1542       2.8552     148.9268
SER_167@O       ARG_88@HH22    ARG_88@NH2       25       0.1244       2.8195     153.0104
SER_167@OXT     ARG_88@HH22    ARG_88@NH2       20       0.0995       2.8405     151.9294
ASN_160@HD22      GLU_9@HG2      GLU_9@CG       12       0.0597       2.9203     142.2559
ILE_164@HG12      MET_70@HA     MET_70@CA       12       0.0597       2.9424     143.2825
LYS_163@HE3      GLU_85@HG2     GLU_85@CG        8       0.0398       2.8681     150.2946
SER_167@OXT      LYS_73@HZ1     LYS_73@NZ        4       0.0199       2.8092     147.9573
ALA_166@O       ARG_88@HH22    ARG_88@NH2        4       0.0199       2.9014     151.6587
LYS_163@HE2      GLU_85@HG2     GLU_85@CG        4       0.0199       2.9449     147.2665
PHE_155@HB2      ALA_126@HA    ALA_126@CA        3       0.0149       2.8897     136.4216
THR_154@H2      GLU_125@HG3    GLU_125@CG        3       0.0149       2.9723     151.5430
ILE_164@HD11     MET_70@HB2     MET_70@CB        2       0.0100       2.8978     135.7301
THR_154@HB      GLU_125@HG3    GLU_125@CG        2       0.0100       2.9174     145.0556
ILE_164@HD13     MET_70@HB2     MET_70@CB        2       0.0100       2.9983     147.6701
ALA_166@HB1     ARG_88@HH12    ARG_88@NH1        1       0.0050       2.6811     139.5168
SER_167@OG       LYS_73@HZ1     LYS_73@NZ        1       0.0050       2.7050     156.0477
SER_167@O        LYS_73@HZ3     LYS_73@NZ        1       0.0050       2.7148     144.0382
THR_154@H3      GLU_125@HB3    GLU_125@CB        1       0.0050       2.8106     143.2622
ASN_160@HD21     GLN_6@HE21     GLN_6@NE2        1       0.0050       2.8183     138.0224
SER_167@O        LYS_73@HZ2     LYS_73@NZ        1       0.0050       2.8196     147.2920
SER_167@O        LYS_73@HZ1     LYS_73@NZ        1       0.0050       2.8197     159.1902
LYS_163@HE3       PHE_90@HZ     PHE_90@CZ        1       0.0050       2.8416     138.8555
ALA_159@HA       PHE_90@HE1    PHE_90@CE1        1       0.0050       2.8441     137.5758
LYS_163@HE2      MET_74@HG2     MET_74@CG        1       0.0050       2.8654     145.8031
LYS_163@HE2      MET_74@HE3     MET_74@CE        1       0.0050       2.8721     143.5578
LYS_163@O        LYS_73@HZ2     LYS_73@NZ        1       0.0050       2.8726     161.7415
ILE_164@HG13      MET_70@HA     MET_70@CA        1       0.0050       2.8779     137.9207
ALA_161@HB2       ALA_13@HA     ALA_13@CA        1       0.0050       2.8976     135.0702
LYS_163@HA      VAL_89@HG12    VAL_89@CG1        1       0.0050       2.9122     137.4456
PHE_155@HD1     MET_122@HE3    MET_122@CE        1       0.0050       2.9148     166.6942
THR_154@H3      GLU_125@HG3    GLU_125@CG        1       0.0050       2.9272     153.5957
VAL_158@HA      LEU_16@HD13    LEU_16@CD1        1       0.0050       2.9278     143.7058
PHE_155@HE2      PHE_90@HE2    PHE_90@CE2        1       0.0050       2.9285     135.7352
ALA_159@HB3       PHE_90@HZ     PHE_90@CZ        1       0.0050       2.9300     135.0347
VAL_158@HG12   LEU_110@HD21   LEU_110@CD2        1       0.0050       2.9303     135.2741
ILE_164@HG23     MET_69@HE1     MET_69@CE        1       0.0050       2.9317     138.4335
ILE_164@HA       LYS_73@HD2     LYS_73@CD        1       0.0050       2.9327     155.1391
ILE_164@HG23     MET_69@HG2     MET_69@CG        1       0.0050       2.9339     155.9417
VAL_158@HG12    MET_107@HE1    MET_107@CE        1       0.0050       2.9389     136.4818
LYS_163@HD2      MET_74@HE3     MET_74@CE        1       0.0050       2.9422     138.0762
GLU_157@HG2      GLU_12@HG2     GLU_12@CG        1       0.0050       2.9476     136.7654
THR_154@HB      GLU_125@HB3    GLU_125@CB        1       0.0050       2.9486     143.0885
ILE_164@HG12     MET_70@HG2     MET_70@CG        1       0.0050       2.9496     137.3092
ASN_160@HA       MET_74@HE1     MET_74@CE        1       0.0050       2.9517     135.8630
ILE_164@HG13     MET_74@HE1     MET_74@CE        1       0.0050       2.9550     138.9603
VAL_162@HG22   LEU_110@HD21   LEU_110@CD2        1       0.0050       2.9560     139.0425
PHE_155@HE2      PHE_90@HE1    PHE_90@CE1        1       0.0050       2.9576     146.6829
ILE_164@HG21     MET_69@HE2     MET_69@CE        1       0.0050       2.9612     146.3355
LYS_163@HE2      PHE_90@HE2    PHE_90@CE2        1       0.0050       2.9657     140.7802
VAL_158@HG23    LEU_16@HD13    LEU_16@CD1        1       0.0050       2.9682     155.0294
ILE_164@HG22     MET_69@HE1     MET_69@CE        1       0.0050       2.9710     139.9753
THR_154@H1     ILE_128@HG21   ILE_128@CG2        1       0.0050       2.9770     140.8444
ILE_164@HG22     MET_69@HG2     MET_69@CG        1       0.0050       2.9782     156.2842
SER_167@OG       LYS_73@HZ2     LYS_73@NZ        1       0.0050       2.9797     167.8181
LYS_163@HG3       PHE_90@HZ     PHE_90@CZ        1       0.0050       2.9833     145.3814
GLU_157@HB3      GLU_12@HG3     GLU_12@CG        1       0.0050       2.9846     141.3934
GLU_157@HG3       GLU_9@HG2      GLU_9@CG        1       0.0050       2.9904     135.2021
LYS_156@HA      MET_142@HE3    MET_142@CE        1       0.0050       2.9940     138.3313
GLU_157@HB3      GLU_12@HB3     GLU_12@CB        1       0.0050       2.9964     136.1022
ASN_160@HB3      PHE_10@HE2    PHE_10@CE2        1       0.0050       2.9980     145.0283
