# Supplementary material for: Polarized benzene rings can promote the interaction between CaM and the CaMBD region of nNOS
Source: Front Mol Neurosci. 2024 Sep 3;17:1461272. doi: 10.3389/fnmol.2024.1461272 (PMC11405375; doi:10.3389/fnmol.2024.1461272)
Supplement: Supplementary file 1 [file Data_Sheet_1.ZIP › Original dataset/Model 6/hbond/hbond-details-2.out]

#Acceptor            DonorH         Donor   Frames         Frac      AvgDist       AvgAng
GLU_9@OE2      ASN_160@HD21   ASN_160@ND2       48       0.2388       2.8066     155.6761
GLU_125@O        THR_154@H1     THR_154@N       38       0.1891       2.8136     156.7753
GLU_82@OE2      LYS_163@HZ3    LYS_163@NZ       37       0.1841       2.7928     158.8444
GLU_82@OE2      LYS_163@HZ1    LYS_163@NZ       30       0.1493       2.7863     153.3642
GLU_125@O        THR_154@H3     THR_154@N       30       0.1493       2.8040     152.8929
GLU_82@OE1      LYS_163@HZ3    LYS_163@NZ       30       0.1493       2.8315     154.6849
GLU_9@OE1      ASN_160@HD21   ASN_160@ND2       28       0.1393       2.8161     156.9959
GLU_9@OE2       LYS_156@HZ1    LYS_156@NZ       26       0.1294       2.7827     154.4348
GLU_82@OE1      LYS_163@HZ1    LYS_163@NZ       26       0.1294       2.8111     155.3149
GLU_82@OE2      LYS_163@HZ2    LYS_163@NZ       26       0.1294       2.8218     154.3703
GLU_82@OE1      LYS_163@HZ2    LYS_163@NZ       25       0.1244       2.7762     156.9382
GLU_125@O        THR_154@H2     THR_154@N       25       0.1244       2.8124     154.2923
GLU_9@OE2       LYS_156@HZ2    LYS_156@NZ       18       0.0896       2.7818     156.5433
GLU_9@OE2       LYS_156@HZ3    LYS_156@NZ       17       0.0846       2.7727     153.0538
GLU_9@OE1       LYS_156@HZ1    LYS_156@NZ       14       0.0697       2.7895     152.6408
GLU_9@OE1       LYS_156@HZ2    LYS_156@NZ       10       0.0498       2.7908     155.5840
GLU_9@OE1       LYS_156@HZ3    LYS_156@NZ        9       0.0448       2.7984     156.6491
GLU_85@HG2      LYS_163@HE3    LYS_163@CE        8       0.0398       2.8675     147.0803
GLU_125@HG3      THR_154@H2     THR_154@N        6       0.0299       2.9009     154.3832
ASP_127@O        THR_154@H1     THR_154@N        5       0.0249       2.8113     144.5790
ALA_126@O        THR_154@H3     THR_154@N        5       0.0249       2.9115     150.1110
GLU_125@OE1     THR_154@HG1   THR_154@OG1        4       0.0199       2.7084     157.3253
GLU_125@OE1      THR_154@H2     THR_154@N        4       0.0199       2.8271     143.4760
GLU_125@HG3      THR_154@H3     THR_154@N        4       0.0199       2.8273     143.5075
ALA_126@O        THR_154@H1     THR_154@N        4       0.0199       2.8797     147.0576
ILE_128@HG23     THR_154@HA    THR_154@CA        4       0.0199       2.9045     148.3173
MET_70@HA      ILE_164@HG12   ILE_164@CG1        4       0.0199       2.9462     155.6679
GLU_9@HG3       GLU_157@HG3    GLU_157@CG        4       0.0199       2.9471     142.5577
GLU_125@OE2     THR_154@HG1   THR_154@OG1        3       0.0149       2.5629     164.6145
GLU_125@OE1      THR_154@H3     THR_154@N        3       0.0149       2.7263     141.9776
GLU_125@OE2      THR_154@H2     THR_154@N        3       0.0149       2.7929     143.6328
GLU_9@HG2      ASN_160@HD22   ASN_160@ND2        3       0.0149       2.7946     142.3504
GLU_125@OE2      THR_154@H1     THR_154@N        3       0.0149       2.7985     148.6255
ALA_126@O        THR_154@H2     THR_154@N        3       0.0149       2.8728     142.7508
ILE_128@HG21     THR_154@HA    THR_154@CA        3       0.0149       2.8753     150.3377
MET_74@HG2      LYS_163@HE2    LYS_163@CE        3       0.0149       2.9394     141.2614
GLU_12@HG2      GLU_157@HG2    GLU_157@CG        3       0.0149       2.9633     138.1892
LEU_16@HD11      VAL_158@HA    VAL_158@CA        3       0.0149       2.9647     138.9615
ALA_126@HA      PHE_155@HB2    PHE_155@CB        3       0.0149       2.9800     145.2549
MET_142@O       LYS_156@HZ3    LYS_156@NZ        2       0.0100       2.7209     157.0335
PHE_10@HE2     ASN_160@HD21   ASN_160@ND2        2       0.0100       2.7812     153.2130
GLU_85@HG2      LYS_163@HE2    LYS_163@CE        2       0.0100       2.7846     141.3673
MET_142@O       LYS_156@HZ1    LYS_156@NZ        2       0.0100       2.7997     161.6572
ASP_127@O        THR_154@H3     THR_154@N        2       0.0100       2.8608     148.6990
GLU_125@OE2      THR_154@H3     THR_154@N        2       0.0100       2.8908     156.6912
GLU_125@HG3      THR_154@H1     THR_154@N        2       0.0100       2.8995     159.4459
MET_74@HG3      LYS_163@HE2    LYS_163@CE        2       0.0100       2.9269     142.2899
GLU_125@HB3      THR_154@HB    THR_154@CB        2       0.0100       2.9750     143.3610
PHE_90@HZ       LYS_163@HG3    LYS_163@CG        2       0.0100       2.9750     138.3636
LYS_73@HG3       ILE_164@HA    ILE_164@CA        2       0.0100       2.9757     148.0965
LEU_16@HD12      VAL_158@HA    VAL_158@CA        2       0.0100       2.9888     142.9013
MET_70@HB2     ILE_164@HD11   ILE_164@CD1        2       0.0100       2.9913     138.9678
MET_69@HG2     ILE_164@HG22   ILE_164@CG2        2       0.0100       2.9921     142.2053
GLU_52@O         SER_167@HG    SER_167@OG        1       0.0050       2.6523     174.8482
GLU_52@OE1       SER_167@HG    SER_167@OG        1       0.0050       2.7296     163.9894
GLU_52@OE2       SER_167@HG    SER_167@OG        1       0.0050       2.7541     154.8068
GLU_125@HB3      THR_154@H3     THR_154@N        1       0.0050       2.7680     147.8115
MET_74@HE3      LYS_163@HE2    LYS_163@CE        1       0.0050       2.8511     140.8796
VAL_89@HG13    VAL_162@HG12   VAL_162@CG1        1       0.0050       2.8714     135.5195
LEU_110@HD23   VAL_162@HG21   VAL_162@CG2        1       0.0050       2.8788     136.2951
MET_122@HE3     PHE_155@HD1   PHE_155@CD1        1       0.0050       2.8955     163.6343
LYS_73@HZ3       SER_167@HA    SER_167@CA        1       0.0050       2.9051     147.3324
ILE_128@HG22     THR_154@HA    THR_154@CA        1       0.0050       2.9200     167.4201
VAL_106@HG12     PHE_155@HZ    PHE_155@CZ        1       0.0050       2.9270     136.7691
ALA_13@HB2       GLU_157@HA    GLU_157@CA        1       0.0050       2.9280     137.3561
ALA_13@HB3      ALA_161@HB2    ALA_161@CB        1       0.0050       2.9311     137.7601
LYS_73@HD2       ILE_164@HA    ILE_164@CA        1       0.0050       2.9387     156.3196
PHE_90@HE1       ALA_159@HA    ALA_159@CA        1       0.0050       2.9453     137.4843
LEU_16@HD13      VAL_158@HA    VAL_158@CA        1       0.0050       2.9456     135.4405
MET_74@HE1       ASN_160@HA    ASN_160@CA        1       0.0050       2.9571     136.4515
MET_69@HE1     ILE_164@HG23   ILE_164@CG2        1       0.0050       2.9615     135.0537
VAL_106@HG13   VAL_162@HG22   VAL_162@CG2        1       0.0050       2.9626     136.4275
MET_70@HG2     ILE_164@HD12   ILE_164@CD1        1       0.0050       2.9650     136.0429
ALA_13@HB3      ASN_160@HB2    ASN_160@CB        1       0.0050       2.9655     143.4327
ALA_126@HB1     PHE_155@HB2    PHE_155@CB        1       0.0050       2.9681     139.2742
VAL_89@HG12     ALA_166@HB1    ALA_166@CB        1       0.0050       2.9722     135.6867
MET_70@HA      ILE_164@HG13   ILE_164@CG1        1       0.0050       2.9727     150.5842
PHE_66@HZ      ILE_164@HD12   ILE_164@CD1        1       0.0050       2.9749     141.9522
GLU_125@HG3      THR_154@HB    THR_154@CB        1       0.0050       2.9751     163.6331
ILE_128@HG23     THR_154@H2     THR_154@N        1       0.0050       2.9775     141.1572
MET_69@HE3     ILE_164@HG21   ILE_164@CG2        1       0.0050       2.9818     137.6883
PHE_90@HE2      LYS_163@HB3    LYS_163@CB        1       0.0050       2.9840     143.6625
GLU_9@HG3       LYS_156@HE3    LYS_156@CE        1       0.0050       2.9864     152.1568
LYS_73@HD3       ILE_164@HA    ILE_164@CA        1       0.0050       2.9882     151.5616
ASN_109@HB3     ALA_166@HB1    ALA_166@CB        1       0.0050       2.9905     136.9779
PHE_90@HE2      LYS_163@HE3    LYS_163@CE        1       0.0050       2.9945     164.6710
