# Supplementary material for: Polarized benzene rings can promote the interaction between CaM and the CaMBD region of nNOS
Source: Front Mol Neurosci. 2024 Sep 3;17:1461272. doi: 10.3389/fnmol.2024.1461272 (PMC11405375; doi:10.3389/fnmol.2024.1461272)
Supplement: Supplementary file 1 [file Data_Sheet_1.ZIP › Original dataset/Model 6/MMGBSA/E0-Bond-mmgbsa.out]

| Run on Sat Jul  6 10:02:40 2024
|
|Input file:
|--------------------------------------------------------------
|&general
|	startframe=1, 
|	endframe=192, 
|	interval=2,
|	verbose=2,
|	keep_files=0,
|	netcdf=1,
|/
|&gb
|	igb=5,
|	saltcon=0.100,
|/
|&decomp
|	idecomp=2,
|	dec_verbose=3,
|	csv_format=0,
|/
|--------------------------------------------------------------
|MMPBSA.py Version=14.0
|Complex topology file:           complex.prmtop
|Receptor topology file:          receptor.prmtop
|Ligand topology file:            ligand.prmtop
|Initial mdcrd(s):                complex.nc
|Initial Receptor mdcrd(s):       receptor.nc
|Initial Ligand mdcrd(s):         ligand.nc
|
|Receptor mask:                  ":1-153"
|Ligand mask:                    ":154-167"
|
|Calculations performed using 96.5 complex frames.
|
|Generalized Born ESURF calculated using 'LCPO' surface areas
|
|All units are reported in kcal/mole.
-------------------------------------------------------------------------------
-------------------------------------------------------------------------------

GENERALIZED BORN:

Complex:
Energy Component            Average              Std. Dev.   Std. Err. of Mean
-------------------------------------------------------------------------------
BOND                       774.8279               24.5825              2.5089
ANGLE                     1691.5974               32.5760              3.3248
DIHED                      930.1380               15.7382              1.6063
VDWAALS                  -1212.5738               17.5518              1.7914
EEL                      -4954.9789               92.0666              9.3965
1-4 VDW                    645.4915               12.0215              1.2269
1-4 EEL                  -1733.4389               57.6166              5.8805
EGB                      -4119.9952               77.1967              7.8789
ESURF                       82.0310                1.7471              0.1783

G gas                    -3858.9368               95.5202              9.7490
G solv                   -4037.9642               76.9411              7.8528

TOTAL                    -7896.9009               39.7513              4.0571


Receptor:
Energy Component            Average              Std. Dev.   Std. Err. of Mean
-------------------------------------------------------------------------------
BOND                       737.9175               24.3020              2.4803
ANGLE                     1589.2164               30.0241              3.0643
DIHED                      863.6344               14.9702              1.5279
VDWAALS                  -1062.4087               16.4216              1.6760
EEL                      -3270.2482              102.3132             10.4423
1-4 VDW                    597.0850               11.0946              1.1323
1-4 EEL                  -2436.1208               57.6369              5.8825
EGB                      -4558.8761               87.3050              8.9105
ESURF                       85.3774                1.4345              0.1464

G gas                    -2980.9243               99.6991             10.1755
G solv                   -4473.4987               87.2420              8.9041

TOTAL                    -7454.4230               36.8821              3.7643


Ligand:
Energy Component            Average              Std. Dev.   Std. Err. of Mean
-------------------------------------------------------------------------------
BOND                        36.9106                4.9171              0.5018
ANGLE                      102.3811                8.3039              0.8475
DIHED                       66.5036                3.7253              0.3802
VDWAALS                    -61.0624                3.9769              0.4059
EEL                       -918.7170               15.5845              1.5906
1-4 VDW                     48.4065                2.8203              0.2878
1-4 EEL                    702.6819                9.3898              0.9583
EGB                       -370.5632               12.8581              1.3123
ESURF                       10.2254                0.2338              0.0239

G gas                      -22.8958               17.6084              1.7972
G solv                    -360.3378               12.7754              1.3039

TOTAL                     -383.2336               11.4629              1.1699


Differences (Complex - Receptor - Ligand):
Energy Component            Average              Std. Dev.   Std. Err. of Mean
-------------------------------------------------------------------------------
BOND                        -0.0002               34.9151              3.5635
ANGLE                       -0.0001               45.0733              4.6003
DIHED                       -0.0000               22.0381              2.2493
VDWAALS                    -89.1027               24.3629              2.4865
EEL                       -766.0137              138.5176             14.1374
1-4 VDW                     -0.0000               16.6000              1.6942
1-4 EEL                      0.0000               82.0357              8.3727
EGB                        809.4441              117.2468             11.9665
ESURF                      -13.5718                2.2726              0.2319

DELTA G gas               -855.1167              139.1908             14.2061
DELTA G solv               795.8723              117.0227             11.9436

DELTA TOTAL                -59.2444               55.4243              5.6567


-------------------------------------------------------------------------------
-------------------------------------------------------------------------------
