# Supplementary material for: Polarized benzene rings can promote the interaction between CaM and the CaMBD region of nNOS
Source: Front Mol Neurosci. 2024 Sep 3;17:1461272. doi: 10.3389/fnmol.2024.1461272 (PMC11405375; doi:10.3389/fnmol.2024.1461272)
Supplement: Supplementary file 1 [file Data_Sheet_1.ZIP › Original dataset/Model 6/MMGBSA/FINAL_DECOMP_MMPBSA.dat]

| Run on Sat Jul  6 10:02:40 2024
|| GB non-polar solvation energies calculated with gbsa=2
idecomp = 2: Per-residue decomp adding 1-4 interactions to EEL and VDW.
Energy Decomposition Analysis (All units kcal/mol): Generalized Born solvent


Complex:
Total Energy Decomposition:
Residue |       Internal      |    van der Waals    |    Electrostatic    |   Polar Solvation   |   Non-Polar Solv.   |       TOTAL
-------------------------------------------------------------------------------------------------------------------------------------------
GLN   1 |   24.858 +/-  3.040 |    0.235 +/-  1.340 | -204.979 +/- 10.546 |   36.710 +/- 10.657 |    1.689 +/-  0.105 | -141.487 +/-  3.503
LEU   2 |   16.643 +/-  2.878 |   -1.581 +/-  1.238 |  -26.440 +/-  2.059 |   -1.815 +/-  1.651 |    0.531 +/-  0.122 |  -12.661 +/-  2.902
THR   3 |   16.819 +/-  2.526 |   -1.605 +/-  1.162 |  -35.337 +/-  3.910 |   -7.195 +/-  2.815 |    0.590 +/-  0.098 |  -26.728 +/-  3.117
GLU   4 |   18.509 +/-  2.885 |   -1.566 +/-  1.248 |   80.346 +/-  8.570 | -155.287 +/-  8.344 |    1.044 +/-  0.073 |  -56.955 +/-  2.771
GLU   5 |   17.782 +/-  2.542 |   -1.667 +/-  1.352 |  103.967 +/- 11.967 | -176.579 +/- 11.854 |    1.014 +/-  0.073 |  -55.483 +/-  2.198
GLN   6 |   23.437 +/-  2.734 |   -5.451 +/-  1.335 |  -72.043 +/-  3.262 |   -9.287 +/-  2.489 |    0.416 +/-  0.122 |  -62.929 +/-  3.251
ILE   7 |   17.116 +/-  2.497 |   -2.669 +/-  1.678 |  -13.316 +/-  1.223 |   -1.048 +/-  0.775 |    0.356 +/-  0.080 |    0.439 +/-  2.788
ALA   8 |    7.608 +/-  2.038 |   -2.870 +/-  0.736 |   -8.899 +/-  1.403 |   -1.093 +/-  1.028 |    0.384 +/-  0.044 |   -4.870 +/-  2.100
GLU   9 |   19.441 +/-  2.819 |   -4.978 +/-  1.407 |   98.108 +/- 15.992 | -171.315 +/- 14.053 |    0.313 +/-  0.147 |  -58.431 +/-  3.912
PHE  10 |   16.557 +/-  3.165 |   -6.948 +/-  1.425 |   -1.353 +/-  1.447 |   -3.056 +/-  0.796 |    0.109 +/-  0.057 |    5.308 +/-  3.606
LYS  11 |   17.320 +/-  3.093 |   -4.620 +/-  1.317 | -118.191 +/-  8.867 |   81.307 +/-  8.815 |    0.851 +/-  0.098 |  -23.333 +/-  3.204
GLU  12 |   17.628 +/-  2.696 |   -4.242 +/-  1.169 |  115.257 +/-  8.533 | -193.621 +/-  8.425 |    0.687 +/-  0.061 |  -64.291 +/-  2.764
ALA  13 |    7.461 +/-  1.796 |   -6.598 +/-  0.761 |   -4.534 +/-  1.116 |   -0.937 +/-  0.663 |    0.000 +/-  0.001 |   -4.608 +/-  2.119
PHE  14 |   16.571 +/-  2.783 |   -9.021 +/-  1.357 |   -6.717 +/-  1.261 |   -5.105 +/-  0.775 |    0.041 +/-  0.032 |   -4.230 +/-  2.848
SER  15 |   12.118 +/-  2.241 |   -4.189 +/-  0.847 |   -8.627 +/-  2.862 |   -5.824 +/-  2.537 |    0.325 +/-  0.046 |   -6.197 +/-  2.144
LEU  16 |   17.154 +/-  2.753 |   -3.931 +/-  1.440 |  -32.683 +/-  1.813 |   -0.280 +/-  0.896 |    0.387 +/-  0.071 |  -19.353 +/-  3.220
PHE  17 |   17.935 +/-  3.134 |   -6.487 +/-  1.192 |  -13.248 +/-  1.375 |   -1.877 +/-  0.564 |    0.064 +/-  0.030 |   -3.613 +/-  3.333
ASP  18 |   44.709 +/-  2.914 |   -5.369 +/-  1.544 |  -15.933 +/-  5.703 | -160.508 +/-  4.858 |    0.044 +/-  0.013 | -137.057 +/-  3.142
LYS  19 |   20.825 +/-  3.007 |   -4.452 +/-  1.846 | -179.517 +/-  7.861 |  154.422 +/-  6.423 |    0.324 +/-  0.061 |   -8.397 +/-  4.170
ASP  20 |   38.965 +/-  3.371 |    2.048 +/-  1.934 |  -47.608 +/-  7.277 | -150.861 +/-  5.414 |    0.632 +/-  0.040 | -156.824 +/-  4.153
GLY  21 |    5.611 +/-  1.728 |   -0.008 +/-  0.705 |  -15.557 +/-  0.958 |   -0.587 +/-  0.471 |    0.577 +/-  0.025 |   -9.965 +/-  1.829
ASP  22 |   42.388 +/-  3.917 |    0.033 +/-  1.496 |  -47.806 +/-  5.822 | -150.198 +/-  4.656 |    0.565 +/-  0.023 | -155.018 +/-  4.279
GLY  23 |    5.378 +/-  1.617 |   -2.182 +/-  0.889 |  -13.961 +/-  1.533 |    1.785 +/-  1.098 |    0.166 +/-  0.050 |   -8.815 +/-  1.826
THR  24 |   28.498 +/-  2.899 |   -0.877 +/-  1.733 | -127.730 +/-  3.434 |   -5.333 +/-  1.158 |    0.303 +/-  0.032 | -105.139 +/-  3.015
ILE  25 |   21.547 +/-  3.045 |   -6.004 +/-  1.729 |   -1.291 +/-  0.947 |   -1.060 +/-  0.726 |    0.037 +/-  0.016 |   13.229 +/-  3.467
THR  26 |   16.666 +/-  2.787 |   -3.077 +/-  1.227 |  -30.505 +/-  2.019 |  -10.791 +/-  2.029 |    0.461 +/-  0.037 |  -27.246 +/-  3.015
THR  27 |   16.860 +/-  2.459 |   -3.622 +/-  1.323 |  -27.507 +/-  5.015 |   -6.121 +/-  3.494 |    0.309 +/-  0.088 |  -20.081 +/-  2.649
LYS  28 |   17.877 +/-  3.020 |   -2.152 +/-  0.867 |  -76.727 +/-  7.228 |   43.126 +/-  7.472 |    1.316 +/-  0.096 |  -16.560 +/-  3.607
GLU  29 |   46.460 +/-  3.323 |   -4.577 +/-  1.803 |  -53.362 +/-  7.618 | -143.625 +/-  5.752 |    0.027 +/-  0.013 | -155.077 +/-  3.579
LEU  30 |   16.627 +/-  3.144 |   -6.071 +/-  1.496 |  -32.250 +/-  1.276 |    1.179 +/-  0.676 |    0.033 +/-  0.030 |  -20.483 +/-  3.123
GLY  31 |    5.601 +/-  1.623 |   -3.409 +/-  0.944 |  -13.714 +/-  1.577 |   -0.221 +/-  1.123 |    0.040 +/-  0.032 |  -11.703 +/-  1.782
THR  32 |   16.442 +/-  2.536 |   -3.904 +/-  1.335 |  -39.127 +/-  3.219 |    1.670 +/-  3.043 |    0.309 +/-  0.099 |  -24.609 +/-  2.816
VAL  33 |   14.141 +/-  2.638 |   -5.233 +/-  1.384 |  -29.819 +/-  1.494 |    2.812 +/-  0.773 |    0.084 +/-  0.044 |  -18.015 +/-  3.124
MET  34 |   16.470 +/-  3.044 |   -8.825 +/-  1.103 |   -5.320 +/-  1.534 |   -0.300 +/-  1.060 |    0.105 +/-  0.072 |    2.131 +/-  3.204
ARG  35 |   22.330 +/-  3.883 |   -4.615 +/-  1.440 | -244.916 +/-  8.282 |   50.017 +/-  8.878 |    1.169 +/-  0.166 | -176.015 +/-  3.080
SER  36 |   11.789 +/-  2.263 |   -4.266 +/-  1.116 |  -18.387 +/-  2.899 |   -0.244 +/-  3.185 |    0.148 +/-  0.084 |  -10.959 +/-  2.593
LEU  37 |   16.966 +/-  3.179 |   -2.586 +/-  1.461 |  -30.166 +/-  1.222 |   -1.781 +/-  0.967 |    0.581 +/-  0.119 |  -16.986 +/-  3.477
GLY  38 |    5.910 +/-  1.605 |   -0.830 +/-  0.745 |  -10.599 +/-  1.469 |   -3.497 +/-  1.074 |    0.486 +/-  0.052 |   -8.530 +/-  1.643
GLN  39 |   23.753 +/-  3.199 |   -2.834 +/-  1.136 |  -69.969 +/-  3.289 |   -9.733 +/-  2.397 |    0.712 +/-  0.079 |  -58.071 +/-  3.341
ASN  40 |   22.755 +/-  2.809 |   -1.039 +/-  1.045 |  -70.922 +/-  3.850 |  -14.855 +/-  3.086 |    0.920 +/-  0.083 |  -63.141 +/-  2.247
PRO  41 |   21.560 +/-  2.653 |   -3.983 +/-  1.113 |   -6.885 +/-  1.377 |   -2.497 +/-  1.390 |    0.312 +/-  0.109 |    8.507 +/-  2.951
THR  42 |   16.493 +/-  2.378 |   -2.012 +/-  1.026 |  -30.915 +/-  3.438 |   -9.417 +/-  2.634 |    0.547 +/-  0.081 |  -25.304 +/-  2.550
GLU  43 |   18.528 +/-  3.299 |   -1.897 +/-  1.372 |   67.495 +/-  7.900 | -140.069 +/-  7.489 |    0.946 +/-  0.138 |  -54.996 +/-  3.039
ALA  44 |    7.957 +/-  2.141 |   -2.291 +/-  0.647 |    0.776 +/-  1.919 |   -8.577 +/-  1.465 |    0.535 +/-  0.057 |   -1.599 +/-  2.168
GLU  45 |   17.658 +/-  2.874 |   -3.676 +/-  1.204 |  105.417 +/-  7.256 | -174.942 +/-  7.427 |    0.655 +/-  0.072 |  -54.887 +/-  2.855
LEU  46 |   15.677 +/-  2.406 |   -6.643 +/-  1.443 |  -29.319 +/-  1.309 |   -2.871 +/-  0.856 |    0.068 +/-  0.041 |  -23.088 +/-  2.565
GLN  47 |   24.139 +/-  3.172 |   -3.464 +/-  1.280 |  -76.764 +/-  3.632 |  -10.617 +/-  2.948 |    0.811 +/-  0.097 |  -65.895 +/-  3.295
ASP  48 |   14.578 +/-  2.634 |   -3.366 +/-  1.022 |  106.578 +/-  6.524 | -180.398 +/-  6.892 |    0.674 +/-  0.045 |  -61.933 +/-  2.065
MET  49 |   15.735 +/-  2.619 |   -6.697 +/-  1.105 |   -6.662 +/-  1.659 |   -1.492 +/-  1.220 |    0.403 +/-  0.078 |    1.286 +/-  2.898
ILE  50 |   19.932 +/-  2.931 |   -6.647 +/-  1.398 |  -11.591 +/-  1.058 |   -1.758 +/-  0.740 |    0.050 +/-  0.032 |   -0.013 +/-  3.028
ASN  51 |   22.700 +/-  2.422 |   -4.411 +/-  1.079 |  -89.195 +/-  3.020 |   -8.625 +/-  2.839 |    0.608 +/-  0.066 |  -78.923 +/-  2.563
GLU  52 |   16.977 +/-  2.589 |   -2.554 +/-  1.216 |  112.560 +/-  6.365 | -183.713 +/-  6.346 |    0.940 +/-  0.113 |  -55.790 +/-  2.753
VAL  53 |   17.197 +/-  3.002 |   -4.233 +/-  1.361 |  -30.457 +/-  1.018 |    0.880 +/-  0.636 |    0.123 +/-  0.063 |  -16.489 +/-  2.778
ASP  54 |   35.634 +/-  2.660 |   -4.712 +/-  1.393 |  -31.259 +/-  5.368 | -145.899 +/-  4.245 |    0.095 +/-  0.030 | -146.141 +/-  3.153
ALA  55 |    7.571 +/-  1.940 |   -1.547 +/-  1.002 |   -6.392 +/-  1.377 |   -0.502 +/-  0.922 |    0.335 +/-  0.092 |   -0.536 +/-  2.115
ASP  56 |   45.864 +/-  3.324 |    1.190 +/-  1.625 |  -49.693 +/-  5.863 | -143.581 +/-  4.308 |    0.618 +/-  0.026 | -145.602 +/-  3.002
GLY  57 |    5.278 +/-  1.467 |   -0.175 +/-  0.659 |  -10.687 +/-  1.035 |   -2.613 +/-  0.677 |    0.647 +/-  0.030 |   -7.551 +/-  1.649
ASN  58 |   36.462 +/-  2.739 |    0.832 +/-  1.639 | -177.514 +/-  2.821 |   -5.807 +/-  1.145 |    0.583 +/-  0.031 | -145.445 +/-  2.827
GLY  59 |    5.975 +/-  1.915 |   -2.072 +/-  0.847 |  -12.779 +/-  1.013 |    0.777 +/-  0.869 |    0.137 +/-  0.037 |   -7.962 +/-  1.959
THR  60 |   26.579 +/-  3.126 |   -1.797 +/-  1.509 | -121.257 +/-  2.796 |   -4.361 +/-  1.844 |    0.442 +/-  0.050 | -100.394 +/-  3.310
ILE  61 |   20.107 +/-  3.055 |   -7.895 +/-  1.449 |   -1.934 +/-  1.757 |   -2.090 +/-  1.420 |    0.039 +/-  0.022 |    8.227 +/-  3.073
ASP  62 |   16.803 +/-  2.959 |   -3.094 +/-  1.295 |   77.600 +/-  7.450 | -157.550 +/-  6.784 |    0.505 +/-  0.042 |  -65.736 +/-  3.294
PHE  63 |   19.788 +/-  3.143 |   -4.587 +/-  1.202 |    0.098 +/-  2.293 |   -2.213 +/-  1.444 |    0.255 +/-  0.054 |   13.341 +/-  3.417
PRO  64 |   21.571 +/-  2.572 |   -3.117 +/-  1.028 |  -12.410 +/-  2.092 |   -1.249 +/-  1.007 |    0.653 +/-  0.042 |    5.447 +/-  2.969
GLU  65 |   53.893 +/-  2.811 |   -3.594 +/-  1.903 |  -56.459 +/-  5.866 | -139.934 +/-  4.207 |    0.036 +/-  0.013 | -146.059 +/-  3.192
PHE  66 |   16.135 +/-  2.965 |   -9.452 +/-  1.180 |   -7.604 +/-  1.014 |   -2.111 +/-  0.733 |    0.000 +/-  0.003 |   -3.033 +/-  3.158
LEU  67 |   17.347 +/-  2.999 |   -5.288 +/-  1.201 |  -32.552 +/-  1.115 |   -0.707 +/-  0.724 |    0.251 +/-  0.052 |  -20.949 +/-  2.983
THR  68 |   15.566 +/-  2.818 |   -3.201 +/-  1.121 |  -38.855 +/-  2.237 |    0.408 +/-  2.168 |    0.444 +/-  0.078 |  -25.638 +/-  2.824
MET  69 |   15.274 +/-  2.596 |   -8.441 +/-  1.430 |  -10.681 +/-  1.918 |    1.766 +/-  0.996 |    0.089 +/-  0.075 |   -1.993 +/-  2.929
MET  70 |   15.645 +/-  2.226 |   -7.644 +/-  1.097 |   -9.898 +/-  1.680 |   -1.523 +/-  1.140 |    0.118 +/-  0.046 |   -3.303 +/-  2.339
ALA  71 |    7.561 +/-  2.186 |   -3.183 +/-  0.767 |    3.183 +/-  1.981 |   -3.252 +/-  1.731 |    0.423 +/-  0.057 |    4.733 +/-  2.143
ARG  72 |   22.978 +/-  4.207 |   -3.685 +/-  1.506 | -267.261 +/-  9.823 |   82.143 +/- 11.338 |    1.203 +/-  0.233 | -164.622 +/-  4.437
LYS  73 |   17.854 +/-  3.053 |   -4.377 +/-  1.666 | -151.789 +/-  8.991 |  121.116 +/-  8.584 |    0.473 +/-  0.111 |  -16.722 +/-  3.691
MET  74 |   16.643 +/-  2.889 |   -4.689 +/-  1.591 |   -3.863 +/-  1.412 |   -3.761 +/-  1.438 |    0.430 +/-  0.203 |    4.759 +/-  3.161
LYS  75 |   19.135 +/-  3.845 |   -1.070 +/-  1.331 | -118.749 +/- 15.981 |   83.283 +/- 15.577 |    1.181 +/-  0.141 |  -16.220 +/-  4.569
ASP  76 |   14.994 +/-  2.770 |   -1.269 +/-  1.405 |   91.908 +/- 10.977 | -169.166 +/- 10.374 |    0.700 +/-  0.207 |  -62.834 +/-  2.923
THR  77 |   16.182 +/-  2.793 |    0.865 +/-  1.129 |  -30.761 +/-  3.771 |  -10.700 +/-  2.826 |    1.065 +/-  0.063 |  -23.350 +/-  3.072
ASP  78 |   16.004 +/-  3.169 |   -2.407 +/-  1.181 |  107.073 +/-  9.825 | -178.829 +/-  9.393 |    0.567 +/-  0.069 |  -57.592 +/-  2.982
SER  79 |   11.579 +/-  2.115 |   -2.768 +/-  1.016 |  -10.994 +/-  3.077 |   -8.268 +/-  2.751 |    0.410 +/-  0.059 |  -10.040 +/-  2.641
GLU  80 |   18.146 +/-  2.892 |   -2.559 +/-  1.397 |   94.963 +/-  8.053 | -169.342 +/-  7.435 |    0.820 +/-  0.075 |  -57.972 +/-  3.156
GLU  81 |   17.207 +/-  2.544 |   -4.287 +/-  1.575 |   89.321 +/- 13.098 | -163.321 +/- 12.334 |    0.370 +/-  0.092 |  -60.710 +/-  2.543
GLU  82 |   17.798 +/-  2.840 |   -5.409 +/-  1.289 |   96.784 +/-  9.669 | -167.302 +/-  8.924 |    0.294 +/-  0.063 |  -57.836 +/-  2.897
ILE  83 |   17.520 +/-  2.723 |   -3.530 +/-  1.433 |   -6.646 +/-  1.224 |   -0.441 +/-  0.826 |    0.337 +/-  0.075 |    7.241 +/-  2.850
ARG  84 |   22.171 +/-  3.748 |   -4.359 +/-  1.402 | -321.653 +/- 11.472 |  116.683 +/-  9.885 |    1.028 +/-  0.087 | -186.129 +/-  3.728
GLU  85 |   17.553 +/-  2.748 |   -4.839 +/-  1.780 |   73.813 +/-  9.382 | -154.694 +/-  8.649 |    0.170 +/-  0.056 |  -67.997 +/-  2.876
ALA  86 |    7.391 +/-  1.820 |   -4.818 +/-  0.980 |   -7.774 +/-  1.235 |    0.248 +/-  0.632 |    0.014 +/-  0.008 |   -4.939 +/-  1.872
PHE  87 |   17.351 +/-  2.728 |   -3.071 +/-  1.051 |    0.539 +/-  1.886 |   -3.853 +/-  1.300 |    0.816 +/-  0.076 |   11.782 +/-  2.906
ARG  88 |   22.971 +/-  3.608 |   -2.472 +/-  1.374 | -334.514 +/- 10.471 |  131.086 +/-  8.673 |    0.917 +/-  0.098 | -182.011 +/-  4.243
VAL  89 |   15.879 +/-  3.146 |   -3.576 +/-  1.442 |  -33.332 +/-  1.709 |    0.770 +/-  1.440 |    0.136 +/-  0.085 |  -20.123 +/-  3.278
PHE  90 |   16.412 +/-  3.404 |   -6.877 +/-  1.329 |   -9.480 +/-  1.216 |   -0.456 +/-  1.106 |    0.059 +/-  0.025 |   -0.342 +/-  3.264
ASP  91 |   33.726 +/-  2.765 |   -4.444 +/-  1.743 |  -38.882 +/-  5.613 | -130.960 +/-  4.218 |    0.030 +/-  0.021 | -140.530 +/-  3.512
LYS  92 |   17.949 +/-  3.141 |   -1.205 +/-  1.250 | -110.914 +/- 12.017 |   73.451 +/- 12.974 |    1.193 +/-  0.114 |  -19.525 +/-  3.517
ASP  93 |   41.621 +/-  3.914 |   -0.706 +/-  1.139 |  -62.023 +/-  5.510 | -126.440 +/-  4.000 |    0.641 +/-  0.025 | -146.907 +/-  2.926
GLY  94 |    5.498 +/-  1.453 |   -0.163 +/-  0.738 |  -12.216 +/-  1.239 |   -3.044 +/-  0.563 |    0.446 +/-  0.040 |   -9.480 +/-  1.629
ASN  95 |   34.289 +/-  2.708 |   -2.479 +/-  1.260 | -175.002 +/-  3.077 |   -8.720 +/-  1.477 |    0.432 +/-  0.055 | -151.480 +/-  2.674
GLY  96 |    5.999 +/-  1.919 |   -3.406 +/-  0.782 |   -9.253 +/-  1.175 |   -2.158 +/-  0.646 |    0.008 +/-  0.016 |   -8.811 +/-  1.996
TYR  97 |   28.602 +/-  3.251 |   -5.835 +/-  1.776 | -118.960 +/-  2.330 |   -4.778 +/-  0.701 |    0.095 +/-  0.052 | -100.877 +/-  3.226
ILE  98 |   22.407 +/-  2.872 |   -6.136 +/-  1.522 |   -4.114 +/-  1.653 |    2.575 +/-  1.110 |    0.017 +/-  0.014 |   14.749 +/-  2.831
SER  99 |   12.471 +/-  2.517 |   -2.159 +/-  1.581 |  -11.945 +/-  1.765 |   -8.475 +/-  1.614 |    0.256 +/-  0.055 |   -9.852 +/-  3.029
ALA 100 |    7.628 +/-  2.060 |   -3.175 +/-  0.831 |   -2.498 +/-  1.480 |   -3.102 +/-  1.139 |    0.232 +/-  0.065 |   -0.915 +/-  2.022
ALA 101 |    7.500 +/-  1.945 |   -2.025 +/-  0.759 |   -2.981 +/-  0.859 |   -4.235 +/-  0.810 |    0.600 +/-  0.081 |   -1.141 +/-  2.015
GLU 102 |   37.365 +/-  3.391 |   -4.185 +/-  1.511 |  -51.037 +/-  6.031 | -121.439 +/-  4.251 |    0.052 +/-  0.027 | -139.245 +/-  4.451
LEU 103 |   16.965 +/-  2.675 |   -6.423 +/-  1.369 |  -26.589 +/-  1.125 |    0.328 +/-  0.701 |    0.002 +/-  0.004 |  -15.718 +/-  2.964
ARG 104 |   22.577 +/-  3.636 |   -4.741 +/-  1.829 | -288.817 +/- 14.273 |   91.161 +/- 12.870 |    0.776 +/-  0.139 | -179.045 +/-  3.996
HIE 105 |   34.969 +/-  2.737 |   -7.615 +/-  1.495 |  -25.553 +/-  5.114 |   -5.608 +/-  3.956 |    0.422 +/-  0.166 |   -3.386 +/-  3.624
VAL 106 |   13.906 +/-  2.550 |   -5.216 +/-  1.345 |  -30.252 +/-  1.902 |    0.518 +/-  0.685 |    0.012 +/-  0.017 |  -21.032 +/-  3.051
MET 107 |   15.978 +/-  2.562 |   -8.473 +/-  1.211 |  -12.665 +/-  1.438 |   -1.536 +/-  0.870 |    0.039 +/-  0.030 |   -6.658 +/-  2.777
THR 108 |   16.299 +/-  2.822 |   -4.893 +/-  1.585 |  -36.105 +/-  3.108 |   -2.491 +/-  2.655 |    0.197 +/-  0.079 |  -26.993 +/-  3.288
ASN 109 |   21.241 +/-  3.056 |   -5.162 +/-  1.296 |  -83.542 +/-  2.442 |   -5.047 +/-  2.431 |    0.324 +/-  0.149 |  -72.185 +/-  2.770
LEU 110 |   18.163 +/-  2.532 |   -5.667 +/-  1.431 |  -33.426 +/-  1.756 |    0.383 +/-  0.695 |    0.015 +/-  0.015 |  -20.531 +/-  2.753
GLY 111 |    6.012 +/-  1.702 |   -3.649 +/-  0.790 |  -12.479 +/-  2.265 |    0.177 +/-  1.845 |    0.028 +/-  0.016 |   -9.911 +/-  1.931
GLU 112 |   17.514 +/-  2.845 |   -4.812 +/-  1.393 |  113.864 +/-  7.137 | -177.896 +/-  7.013 |    0.451 +/-  0.086 |  -50.879 +/-  3.082
LYS 113 |   17.854 +/-  3.310 |   -2.207 +/-  1.241 |  -79.213 +/-  9.869 |   50.687 +/-  9.677 |    1.183 +/-  0.157 |  -11.696 +/-  3.880
LEU 114 |   16.232 +/-  2.980 |   -4.429 +/-  1.230 |  -41.115 +/-  3.142 |    5.037 +/-  2.355 |    0.162 +/-  0.077 |  -24.113 +/-  3.380
THR 115 |   16.539 +/-  2.408 |   -1.511 +/-  1.447 |  -32.055 +/-  4.848 |   -9.344 +/-  3.492 |    0.597 +/-  0.080 |  -25.773 +/-  2.930
ASP 116 |   14.765 +/-  2.851 |   -1.706 +/-  1.400 |   78.782 +/- 13.060 | -156.335 +/- 12.147 |    0.702 +/-  0.078 |  -63.792 +/-  3.228
GLU 117 |   18.190 +/-  2.894 |   -1.914 +/-  1.175 |  114.458 +/- 10.871 | -189.284 +/- 10.719 |    0.993 +/-  0.071 |  -57.558 +/-  2.718
GLU 118 |   18.145 +/-  2.807 |   -3.825 +/-  1.433 |  119.921 +/- 14.313 | -189.802 +/- 14.134 |    0.637 +/-  0.062 |  -54.924 +/-  2.974
VAL 119 |   14.841 +/-  2.977 |   -5.079 +/-  1.337 |  -29.874 +/-  1.447 |   -1.983 +/-  0.851 |    0.041 +/-  0.031 |  -22.054 +/-  3.125
ASP 120 |   16.782 +/-  3.267 |   -3.664 +/-  1.013 |  107.086 +/- 11.732 | -185.878 +/- 10.505 |    0.561 +/-  0.096 |  -65.113 +/-  2.804
GLU 121 |   18.017 +/-  3.209 |   -3.272 +/-  1.534 |  117.693 +/- 14.321 | -191.053 +/- 12.916 |    0.712 +/-  0.115 |  -57.902 +/-  3.159
MET 122 |   15.534 +/-  2.159 |   -6.769 +/-  1.003 |   -7.928 +/-  1.907 |   -0.792 +/-  1.226 |    0.324 +/-  0.064 |    0.370 +/-  2.127
ILE 123 |   19.236 +/-  3.011 |   -6.429 +/-  1.515 |   -5.303 +/-  1.188 |   -1.302 +/-  0.771 |    0.031 +/-  0.026 |    6.233 +/-  2.942
ARG 124 |   22.833 +/-  4.167 |   -3.564 +/-  1.533 | -343.163 +/- 16.251 |  138.043 +/- 13.132 |    0.985 +/-  0.149 | -184.865 +/-  4.801
GLU 125 |   17.296 +/-  2.791 |   -2.333 +/-  1.597 |  108.993 +/- 12.943 | -190.298 +/- 12.057 |    0.738 +/-  0.138 |  -65.603 +/-  3.126
ALA 126 |    7.282 +/-  1.793 |   -4.180 +/-  0.847 |   -7.428 +/-  1.879 |   -0.729 +/-  1.500 |    0.036 +/-  0.025 |   -5.019 +/-  1.979
ASP 127 |   29.302 +/-  2.824 |   -2.508 +/-  1.722 |  -13.814 +/-  6.766 | -165.524 +/-  4.876 |    0.116 +/-  0.023 | -152.429 +/-  3.263
ILE 128 |   20.046 +/-  2.762 |   -1.980 +/-  1.378 |  -16.441 +/-  1.414 |   -0.640 +/-  0.910 |    0.550 +/-  0.107 |    1.534 +/-  2.943
ASP 129 |   46.094 +/-  3.202 |    0.839 +/-  1.796 |  -33.142 +/-  6.341 | -165.288 +/-  4.583 |    0.443 +/-  0.052 | -151.054 +/-  3.269
GLY 130 |    5.649 +/-  1.702 |    0.098 +/-  0.628 |  -14.952 +/-  1.409 |   -1.906 +/-  0.663 |    0.616 +/-  0.030 |  -10.495 +/-  1.552
ASP 131 |   42.867 +/-  3.408 |    1.756 +/-  1.913 |  -31.625 +/-  6.965 | -160.155 +/-  3.956 |    0.554 +/-  0.037 | -146.603 +/-  3.494
GLY 132 |    5.468 +/-  1.758 |   -2.439 +/-  0.765 |  -12.200 +/-  1.285 |   -0.081 +/-  0.935 |    0.184 +/-  0.037 |   -9.068 +/-  1.878
GLN 133 |   36.005 +/-  3.818 |   -0.590 +/-  1.757 | -169.415 +/-  4.541 |   -7.765 +/-  2.608 |    0.634 +/-  0.125 | -141.131 +/-  3.946
VAL 134 |   16.289 +/-  2.401 |   -5.224 +/-  1.517 |  -19.685 +/-  1.432 |    1.340 +/-  0.849 |    0.051 +/-  0.027 |   -7.230 +/-  2.642
ASN 135 |   22.129 +/-  2.579 |   -4.045 +/-  1.475 |  -82.357 +/-  3.050 |  -11.818 +/-  2.741 |    0.450 +/-  0.059 |  -75.641 +/-  2.764
TYR 136 |   18.497 +/-  2.845 |   -3.721 +/-  1.262 |  -23.924 +/-  1.907 |  -10.635 +/-  2.011 |    0.628 +/-  0.144 |  -19.155 +/-  3.112
GLU 137 |   18.420 +/-  2.907 |   -2.778 +/-  1.175 |   99.947 +/-  6.559 | -174.798 +/-  6.890 |    0.897 +/-  0.074 |  -58.311 +/-  2.896
GLU 138 |   40.916 +/-  3.721 |   -3.884 +/-  1.608 |  -21.337 +/-  6.287 | -160.413 +/-  4.203 |    0.015 +/-  0.011 | -144.703 +/-  3.275
PHE 139 |   16.522 +/-  2.553 |   -7.358 +/-  1.208 |   -5.451 +/-  1.233 |   -2.732 +/-  0.941 |    0.025 +/-  0.021 |    1.006 +/-  2.765
VAL 140 |   14.470 +/-  2.478 |   -1.814 +/-  1.300 |  -30.597 +/-  1.592 |   -1.549 +/-  0.804 |    0.468 +/-  0.066 |  -19.022 +/-  2.852
GLN 141 |   23.312 +/-  3.059 |   -4.685 +/-  1.019 |  -71.485 +/-  2.199 |  -10.933 +/-  1.605 |    0.628 +/-  0.071 |  -63.164 +/-  2.503
MET 142 |   15.999 +/-  2.943 |   -5.676 +/-  1.208 |   -5.414 +/-  2.773 |   -5.638 +/-  2.594 |    0.493 +/-  0.180 |   -0.236 +/-  3.125
MET 143 |   15.869 +/-  3.004 |   -6.433 +/-  1.302 |   -7.889 +/-  1.883 |   -4.142 +/-  1.483 |    0.331 +/-  0.074 |   -2.263 +/-  3.270
THR 144 |   17.035 +/-  2.704 |    0.164 +/-  1.215 |  -30.067 +/-  2.904 |   -5.918 +/-  1.952 |    0.732 +/-  0.085 |  -18.054 +/-  2.492
ALA 145 |   11.141 +/-  2.240 |   -0.510 +/-  0.733 |  126.187 +/-  8.533 | -192.001 +/-  8.104 |    1.109 +/-  0.119 |  -54.075 +/-  2.331
 CA 146 |   78.540 +/-  2.925 |    1.376 +/-  0.917 | -464.910 +/- 12.938 |  290.824 +/-  9.155 |    0.000 +/-  0.000 |  -94.170 +/-  6.938
 CW 147 |   23.353 +/-  2.483 |    3.709 +/-  1.304 | -126.150 +/-  4.426 |   -0.136 +/-  0.638 |    0.006 +/-  0.007 |  -99.218 +/-  2.615
 CA 148 |   76.292 +/-  3.070 |    1.341 +/-  0.899 | -449.171 +/- 12.743 |  281.212 +/-  7.304 |    0.000 +/-  0.000 |  -90.327 +/-  8.020
 CW 149 |   19.420 +/-  2.696 |    2.015 +/-  1.144 | -127.085 +/-  4.107 |    0.948 +/-  0.623 |    0.056 +/-  0.024 | -104.645 +/-  1.863
 CA 150 |   68.681 +/-  3.520 |   -0.857 +/-  0.055 | -377.492 +/- 10.368 |  243.550 +/-  9.488 |    0.000 +/-  0.000 |  -66.118 +/-  5.561
 CW 151 |   22.470 +/-  2.248 |    1.772 +/-  1.143 | -136.772 +/-  3.108 |   -2.696 +/-  0.855 |    0.078 +/-  0.016 | -115.148 +/-  2.088
 CA 152 |   83.631 +/-  2.781 |   -0.693 +/-  0.198 | -483.199 +/- 10.299 |  314.450 +/-  6.559 |    0.000 +/-  0.000 |  -85.811 +/-  6.344
 CW 153 |   28.656 +/-  2.245 |    2.584 +/-  1.316 | -144.550 +/-  3.399 |   -0.168 +/-  0.633 |    0.008 +/-  0.011 | -113.470 +/-  2.091
THR 154 |   17.619 +/-  2.575 |   -1.048 +/-  1.165 | -264.296 +/- 11.212 |  135.064 +/- 11.731 |    0.811 +/-  0.128 | -111.850 +/-  3.322
PHE 155 |   17.291 +/-  2.926 |   -4.457 +/-  1.312 |    5.413 +/-  1.337 |   -3.768 +/-  0.856 |    0.152 +/-  0.078 |   14.630 +/-  4.027
LYS 156 |   18.139 +/-  2.930 |   -3.068 +/-  1.486 | -158.227 +/- 11.583 |  122.942 +/- 10.814 |    0.829 +/-  0.139 |  -19.385 +/-  3.485
GLU 157 |   18.389 +/-  3.361 |   -5.473 +/-  1.640 |  107.196 +/-  8.650 | -182.213 +/-  7.695 |    0.318 +/-  0.070 |  -61.784 +/-  3.253
VAL 158 |   14.314 +/-  2.540 |   -3.943 +/-  1.246 |  -29.615 +/-  0.985 |    0.564 +/-  0.603 |    0.090 +/-  0.036 |  -18.590 +/-  2.747
ALA 159 |    7.268 +/-  2.037 |   -4.348 +/-  0.996 |   -8.289 +/-  0.945 |    0.261 +/-  0.506 |    0.102 +/-  0.039 |   -5.006 +/-  2.193
ASN 160 |   20.782 +/-  2.673 |   -6.332 +/-  1.260 |  -94.656 +/-  3.117 |    2.139 +/-  2.616 |    0.093 +/-  0.088 |  -77.973 +/-  2.746
ALA 161 |    7.188 +/-  1.756 |   -4.602 +/-  1.182 |   -9.752 +/-  1.279 |    2.283 +/-  0.575 |    0.000 +/-  0.000 |   -4.883 +/-  1.882
VAL 162 |   14.381 +/-  2.415 |   -5.232 +/-  1.247 |  -22.214 +/-  1.192 |    0.583 +/-  0.643 |    0.022 +/-  0.027 |  -12.460 +/-  2.655
LYS 163 |   17.154 +/-  2.899 |   -6.409 +/-  1.524 | -161.869 +/- 10.673 |  132.868 +/-  9.951 |    0.258 +/-  0.100 |  -17.999 +/-  3.449
ILE 164 |   17.394 +/-  2.725 |   -5.765 +/-  1.377 |  -19.186 +/-  2.105 |    1.380 +/-  1.028 |    0.009 +/-  0.020 |   -6.168 +/-  2.657
SER 165 |   11.195 +/-  2.082 |   -3.772 +/-  1.250 |  -15.728 +/-  1.951 |   -3.707 +/-  1.618 |    0.135 +/-  0.054 |  -11.878 +/-  2.302
ALA 166 |    8.829 +/-  1.693 |   -2.341 +/-  1.065 |   -0.522 +/-  2.142 |   -1.169 +/-  1.322 |    0.092 +/-  0.071 |    4.890 +/-  2.022
SER 167 |   15.852 +/-  2.398 |   -0.417 +/-  1.141 |   72.703 +/- 11.346 | -163.894 +/-  9.951 |    0.978 +/-  0.122 |  -74.776 +/-  2.675

Sidechain Energy Decomposition:
Residue |       Internal      |    van der Waals    |    Electrostatic    |   Polar Solvation   |   Non-Polar Solv.   |       TOTAL
-------------------------------------------------------------------------------------------------------------------------------------------
GLN   1 |   20.270 +/-  2.659 |   -0.160 +/-  0.811 |  -85.979 +/-  4.258 |   -1.484 +/-  3.722 |    1.049 +/-  0.093 |  -66.304 +/-  2.304
LEU   2 |   12.543 +/-  2.398 |   -1.231 +/-  1.024 |  -24.690 +/-  0.499 |    2.376 +/-  0.306 |    0.397 +/-  0.102 |  -10.606 +/-  2.430
THR   3 |   12.076 +/-  1.981 |   -1.311 +/-  0.729 |  -22.243 +/-  3.097 |   -3.673 +/-  2.301 |    0.529 +/-  0.092 |  -14.621 +/-  2.361
GLU   4 |   14.264 +/-  2.438 |   -0.827 +/-  0.710 |   70.911 +/-  7.076 | -132.912 +/-  7.351 |    0.983 +/-  0.066 |  -47.581 +/-  2.338
GLU   5 |   13.714 +/-  2.261 |   -0.952 +/-  0.823 |   88.227 +/- 10.437 | -149.925 +/- 10.784 |    0.955 +/-  0.071 |  -47.981 +/-  2.024
GLN   6 |   19.642 +/-  2.514 |   -3.856 +/-  0.932 |  -70.645 +/-  2.939 |   -2.625 +/-  2.347 |    0.405 +/-  0.120 |  -57.078 +/-  2.783
ILE   7 |   13.080 +/-  2.107 |   -2.195 +/-  1.290 |   -4.853 +/-  0.350 |    2.756 +/-  0.279 |    0.356 +/-  0.080 |    9.144 +/-  2.383
ALA   8 |    3.838 +/-  1.407 |   -1.570 +/-  0.315 |   -2.610 +/-  0.307 |    4.423 +/-  0.274 |    0.334 +/-  0.038 |    4.415 +/-  1.439
GLU   9 |   15.088 +/-  2.341 |   -3.136 +/-  1.117 |   84.684 +/- 15.389 | -146.655 +/- 13.487 |    0.287 +/-  0.147 |  -49.732 +/-  3.368
PHE  10 |   12.373 +/-  2.569 |   -4.989 +/-  1.115 |   -0.043 +/-  0.578 |   -0.245 +/-  0.494 |    0.108 +/-  0.057 |    7.205 +/-  3.210
LYS  11 |   13.589 +/-  2.574 |   -3.312 +/-  0.904 |  -75.145 +/-  7.704 |   52.381 +/-  7.800 |    0.846 +/-  0.097 |  -11.642 +/-  2.693
GLU  12 |   13.774 +/-  2.373 |   -2.700 +/-  0.813 |  108.070 +/-  8.129 | -168.724 +/-  7.995 |    0.672 +/-  0.060 |  -48.908 +/-  2.300
ALA  13 |    3.631 +/-  1.093 |   -3.602 +/-  0.394 |   -2.497 +/-  0.218 |    4.617 +/-  0.165 |    0.000 +/-  0.001 |    2.149 +/-  1.196
PHE  14 |   12.591 +/-  2.346 |   -6.484 +/-  0.928 |   -0.058 +/-  0.753 |   -0.326 +/-  0.448 |    0.041 +/-  0.032 |    5.764 +/-  2.517
SER  15 |    7.416 +/-  1.445 |   -2.551 +/-  0.566 |   -7.684 +/-  2.582 |    2.351 +/-  2.372 |    0.242 +/-  0.049 |   -0.226 +/-  1.616
LEU  16 |   12.704 +/-  2.333 |   -2.930 +/-  1.187 |  -25.749 +/-  0.415 |    3.219 +/-  0.171 |    0.356 +/-  0.070 |  -12.401 +/-  2.684
PHE  17 |   13.545 +/-  2.569 |   -4.865 +/-  0.803 |   -0.648 +/-  0.289 |   -0.449 +/-  0.318 |    0.062 +/-  0.029 |    7.644 +/-  2.524
ASP  18 |   39.060 +/-  2.561 |   -3.384 +/-  1.319 |  -41.884 +/-  4.780 | -128.349 +/-  4.057 |    0.006 +/-  0.005 | -134.552 +/-  2.925
LYS  19 |   16.473 +/-  2.187 |   -4.533 +/-  1.463 | -137.313 +/-  6.547 |  121.109 +/-  5.375 |    0.076 +/-  0.043 |   -4.188 +/-  3.506
ASP  20 |   34.214 +/-  3.035 |    1.242 +/-  1.655 |  -57.049 +/-  6.582 | -123.458 +/-  4.477 |    0.307 +/-  0.039 | -144.744 +/-  3.670
GLY  21 |    1.501 +/-  0.580 |   -0.276 +/-  0.219 |    3.841 +/-  0.145 |   -3.727 +/-  0.133 |    0.020 +/-  0.008 |    1.360 +/-  0.585
ASP  22 |   37.332 +/-  3.368 |   -0.177 +/-  1.321 |  -61.790 +/-  5.339 | -123.409 +/-  3.976 |    0.293 +/-  0.019 | -147.752 +/-  3.618
GLY  23 |    1.364 +/-  0.606 |   -0.786 +/-  0.228 |    3.929 +/-  0.169 |   -3.768 +/-  0.157 |    0.011 +/-  0.007 |    0.751 +/-  0.646
THR  24 |   11.913 +/-  1.875 |   -2.601 +/-  0.886 |  -24.460 +/-  1.349 |   -2.619 +/-  0.993 |    0.303 +/-  0.032 |  -17.463 +/-  2.009
ILE  25 |   15.262 +/-  2.600 |   -5.302 +/-  1.347 |   -5.883 +/-  0.214 |    3.608 +/-  0.174 |    0.003 +/-  0.004 |    7.688 +/-  2.859
THR  26 |   11.962 +/-  2.056 |   -2.526 +/-  0.619 |  -22.836 +/-  1.495 |   -5.920 +/-  1.723 |    0.446 +/-  0.035 |  -18.875 +/-  2.432
THR  27 |   12.007 +/-  1.986 |   -2.514 +/-  0.759 |  -24.547 +/-  3.878 |   -1.579 +/-  2.920 |    0.289 +/-  0.088 |  -16.344 +/-  2.064
LYS  28 |   14.054 +/-  2.702 |   -1.031 +/-  0.659 |  -46.644 +/-  5.887 |   22.226 +/-  6.408 |    1.256 +/-  0.084 |  -10.138 +/-  3.071
GLU  29 |   42.344 +/-  3.321 |   -2.586 +/-  1.679 |  -55.301 +/-  6.618 | -126.504 +/-  4.804 |    0.017 +/-  0.008 | -142.029 +/-  3.308
LEU  30 |   12.419 +/-  2.625 |   -4.803 +/-  0.926 |  -25.443 +/-  0.423 |    3.418 +/-  0.200 |    0.032 +/-  0.029 |  -14.378 +/-  2.601
GLY  31 |    1.529 +/-  0.595 |   -1.082 +/-  0.219 |    2.602 +/-  0.194 |   -2.628 +/-  0.177 |    0.000 +/-  0.001 |    0.422 +/-  0.633
THR  32 |   11.768 +/-  2.057 |   -2.719 +/-  0.764 |  -25.075 +/-  2.855 |    0.323 +/-  2.987 |    0.298 +/-  0.095 |  -15.405 +/-  2.244
VAL  33 |    9.894 +/-  2.216 |   -3.744 +/-  0.933 |  -18.691 +/-  0.290 |    2.974 +/-  0.145 |    0.084 +/-  0.044 |   -9.483 +/-  2.487
MET  34 |   12.198 +/-  2.503 |   -6.883 +/-  0.789 |   -2.349 +/-  1.316 |    2.623 +/-  1.167 |    0.104 +/-  0.072 |    5.692 +/-  2.753
ARG  35 |   18.607 +/-  3.597 |   -3.534 +/-  1.164 | -212.334 +/-  7.684 |   28.467 +/-  8.302 |    1.072 +/-  0.166 | -167.722 +/-  2.983
SER  36 |    7.368 +/-  1.491 |   -3.110 +/-  0.726 |   -6.440 +/-  2.074 |    1.846 +/-  2.341 |    0.045 +/-  0.032 |   -0.291 +/-  1.832
LEU  37 |   12.670 +/-  2.591 |   -2.413 +/-  1.132 |  -25.297 +/-  0.420 |    2.774 +/-  0.223 |    0.369 +/-  0.104 |  -11.898 +/-  2.803
GLY  38 |    1.577 +/-  0.564 |   -0.422 +/-  0.187 |    2.688 +/-  0.209 |   -2.461 +/-  0.194 |    0.015 +/-  0.008 |    1.398 +/-  0.562
GLN  39 |   19.785 +/-  2.674 |   -2.592 +/-  0.796 |  -65.877 +/-  2.693 |   -6.174 +/-  1.997 |    0.636 +/-  0.086 |  -54.222 +/-  2.618
ASN  40 |   17.196 +/-  2.372 |   -0.654 +/-  0.615 |  -78.594 +/-  3.044 |   -8.242 +/-  2.554 |    0.802 +/-  0.085 |  -69.493 +/-  1.842
PRO  41 |   15.396 +/-  1.985 |   -2.917 +/-  0.754 |  -14.188 +/-  1.361 |   14.481 +/-  1.276 |    0.213 +/-  0.105 |   12.985 +/-  2.184
THR  42 |   11.753 +/-  1.899 |   -1.536 +/-  0.559 |  -22.030 +/-  2.431 |   -3.129 +/-  2.079 |    0.495 +/-  0.076 |  -14.447 +/-  1.928
GLU  43 |   13.999 +/-  2.640 |   -0.997 +/-  0.887 |   56.121 +/-  6.707 | -117.627 +/-  6.804 |    0.884 +/-  0.135 |  -47.620 +/-  2.301
ALA  44 |    4.076 +/-  1.526 |   -0.990 +/-  0.245 |   -1.555 +/-  0.247 |    3.440 +/-  0.206 |    0.453 +/-  0.037 |    5.424 +/-  1.490
GLU  45 |   13.662 +/-  2.337 |   -2.381 +/-  0.783 |   87.976 +/-  6.499 | -149.016 +/-  6.578 |    0.634 +/-  0.073 |  -49.126 +/-  2.191
LEU  46 |   11.908 +/-  2.193 |   -4.938 +/-  1.163 |  -24.287 +/-  0.566 |    1.993 +/-  0.233 |    0.068 +/-  0.041 |  -15.255 +/-  2.284
GLN  47 |   20.090 +/-  2.630 |   -2.382 +/-  0.921 |  -68.084 +/-  3.058 |   -5.188 +/-  2.520 |    0.788 +/-  0.096 |  -54.776 +/-  2.483
ASP  48 |    9.955 +/-  2.112 |   -1.927 +/-  0.522 |   88.236 +/-  5.820 | -151.723 +/-  5.950 |    0.638 +/-  0.046 |  -54.821 +/-  1.831
MET  49 |   11.781 +/-  2.102 |   -5.020 +/-  0.815 |   -3.448 +/-  1.047 |    3.469 +/-  0.823 |    0.368 +/-  0.078 |    7.150 +/-  2.281
ILE  50 |   14.963 +/-  2.567 |   -4.687 +/-  1.001 |   -5.235 +/-  0.247 |    3.178 +/-  0.237 |    0.050 +/-  0.032 |    8.268 +/-  2.732
ASN  51 |   18.314 +/-  1.990 |   -2.771 +/-  0.702 |  -81.837 +/-  2.557 |   -4.570 +/-  2.346 |    0.538 +/-  0.079 |  -70.325 +/-  1.900
GLU  52 |   13.055 +/-  2.102 |   -1.739 +/-  0.743 |   95.093 +/-  5.835 | -156.395 +/-  5.790 |    0.816 +/-  0.097 |  -49.171 +/-  2.120
VAL  53 |   11.638 +/-  2.207 |   -3.083 +/-  0.964 |  -18.802 +/-  0.337 |    2.489 +/-  0.153 |    0.111 +/-  0.052 |   -7.647 +/-  2.242
ASP  54 |   30.188 +/-  2.194 |   -3.085 +/-  1.232 |  -51.099 +/-  4.080 | -114.847 +/-  3.037 |    0.024 +/-  0.012 | -138.819 +/-  2.663
ALA  55 |    3.795 +/-  1.261 |   -1.505 +/-  0.438 |   -1.773 +/-  0.284 |    3.830 +/-  0.215 |    0.070 +/-  0.055 |    4.417 +/-  1.335
ASP  56 |   41.057 +/-  3.032 |    0.627 +/-  1.210 |  -62.057 +/-  5.272 | -118.444 +/-  3.741 |    0.342 +/-  0.021 | -138.475 +/-  2.522
GLY  57 |    1.416 +/-  0.486 |   -0.236 +/-  0.178 |    3.285 +/-  0.115 |   -3.027 +/-  0.107 |    0.025 +/-  0.008 |    1.463 +/-  0.476
ASN  58 |   31.383 +/-  2.232 |   -0.705 +/-  1.178 | -167.209 +/-  2.740 |   -5.032 +/-  0.928 |    0.290 +/-  0.019 | -141.273 +/-  2.453
GLY  59 |    1.713 +/-  0.659 |   -0.864 +/-  0.179 |    3.618 +/-  0.129 |   -3.463 +/-  0.122 |    0.007 +/-  0.007 |    1.011 +/-  0.645
THR  60 |   12.736 +/-  2.196 |   -2.042 +/-  0.859 |  -24.611 +/-  1.300 |   -2.870 +/-  1.838 |    0.442 +/-  0.050 |  -16.345 +/-  2.364
ILE  61 |   14.816 +/-  2.713 |   -5.707 +/-  1.068 |   -6.073 +/-  0.208 |    3.648 +/-  0.145 |    0.002 +/-  0.005 |    6.686 +/-  2.808
ASP  62 |   11.670 +/-  2.271 |   -2.409 +/-  0.847 |   64.758 +/-  4.975 | -131.710 +/-  5.806 |    0.503 +/-  0.042 |  -57.187 +/-  3.233
PHE  63 |   13.619 +/-  2.530 |   -3.849 +/-  0.891 |   -0.879 +/-  0.493 |    0.784 +/-  0.347 |    0.239 +/-  0.050 |    9.914 +/-  2.747
PRO  64 |   15.242 +/-  1.816 |   -1.832 +/-  0.506 |  -18.607 +/-  1.215 |   18.754 +/-  1.225 |    0.618 +/-  0.039 |   14.176 +/-  1.855
GLU  65 |   49.834 +/-  2.658 |   -2.054 +/-  1.589 |  -62.470 +/-  5.332 | -121.715 +/-  3.699 |    0.033 +/-  0.013 | -136.373 +/-  3.042
PHE  66 |   12.429 +/-  2.583 |   -7.080 +/-  0.878 |   -0.571 +/-  0.343 |   -0.434 +/-  0.409 |    0.000 +/-  0.002 |    4.345 +/-  2.806
LEU  67 |   13.075 +/-  2.277 |   -3.733 +/-  0.942 |  -24.583 +/-  0.425 |    2.048 +/-  0.256 |    0.232 +/-  0.052 |  -12.961 +/-  2.436
THR  68 |   10.839 +/-  2.272 |   -2.047 +/-  0.710 |  -24.230 +/-  2.111 |   -0.387 +/-  2.046 |    0.404 +/-  0.071 |  -15.422 +/-  2.175
MET  69 |   11.290 +/-  2.190 |   -6.801 +/-  0.916 |   -2.168 +/-  1.057 |    2.552 +/-  0.748 |    0.080 +/-  0.069 |    4.952 +/-  2.345
MET  70 |   11.723 +/-  1.811 |   -6.539 +/-  0.847 |   -1.508 +/-  0.705 |    2.262 +/-  0.560 |    0.116 +/-  0.047 |    6.055 +/-  1.932
ALA  71 |    3.852 +/-  1.510 |   -1.749 +/-  0.335 |   -1.470 +/-  0.222 |    3.269 +/-  0.180 |    0.309 +/-  0.034 |    4.212 +/-  1.516
ARG  72 |   19.018 +/-  3.682 |   -3.079 +/-  1.198 | -240.348 +/-  9.173 |   58.601 +/- 10.831 |    1.040 +/-  0.222 | -164.769 +/-  3.735
LYS  73 |   13.878 +/-  2.837 |   -3.955 +/-  1.324 | -114.045 +/-  7.979 |   97.827 +/-  7.863 |    0.305 +/-  0.101 |   -5.989 +/-  3.563
MET  74 |   12.221 +/-  2.367 |   -4.520 +/-  1.215 |   -2.542 +/-  0.875 |    2.380 +/-  0.668 |    0.293 +/-  0.187 |    7.831 +/-  2.708
LYS  75 |   14.778 +/-  3.088 |   -1.131 +/-  1.053 |  -82.597 +/- 15.947 |   59.443 +/- 15.512 |    0.930 +/-  0.130 |   -8.576 +/-  3.457
ASP  76 |   10.447 +/-  2.207 |   -1.298 +/-  1.053 |   75.356 +/- 11.165 | -139.034 +/- 10.196 |    0.539 +/-  0.217 |  -53.990 +/-  2.523
THR  77 |   11.361 +/-  2.173 |    0.126 +/-  0.629 |  -22.278 +/-  2.048 |   -3.758 +/-  1.792 |    0.822 +/-  0.055 |  -13.726 +/-  2.146
ASP  78 |   11.074 +/-  2.571 |   -1.844 +/-  0.685 |   84.447 +/-  8.202 | -147.764 +/-  8.228 |    0.487 +/-  0.081 |  -53.601 +/-  2.625
SER  79 |    7.183 +/-  1.460 |   -1.750 +/-  0.376 |   -4.304 +/-  2.059 |   -1.472 +/-  2.311 |    0.344 +/-  0.056 |    0.002 +/-  1.906
GLU  80 |   13.855 +/-  2.419 |   -1.311 +/-  0.978 |   85.104 +/-  7.405 | -146.730 +/-  6.877 |    0.795 +/-  0.069 |  -48.287 +/-  2.531
GLU  81 |   13.271 +/-  2.371 |   -2.748 +/-  1.277 |   77.541 +/- 12.096 | -138.596 +/- 11.473 |    0.362 +/-  0.089 |  -50.170 +/-  2.336
GLU  82 |   13.654 +/-  2.382 |   -3.328 +/-  0.925 |   81.454 +/-  8.846 | -142.274 +/-  8.148 |    0.281 +/-  0.061 |  -50.214 +/-  2.496
ILE  83 |   13.353 +/-  2.426 |   -2.634 +/-  1.021 |   -5.719 +/-  0.283 |    3.474 +/-  0.220 |    0.336 +/-  0.075 |    8.811 +/-  2.339
ARG  84 |   18.543 +/-  3.312 |   -2.802 +/-  1.147 | -273.774 +/- 10.106 |   83.744 +/-  8.827 |    0.989 +/-  0.089 | -173.300 +/-  3.374
GLU  85 |   13.536 +/-  2.284 |   -3.423 +/-  1.314 |   72.437 +/-  8.620 | -133.834 +/-  7.903 |    0.167 +/-  0.055 |  -51.116 +/-  2.359
ALA  86 |    3.716 +/-  1.130 |   -2.718 +/-  0.502 |   -2.856 +/-  0.231 |    4.564 +/-  0.176 |    0.012 +/-  0.008 |    2.719 +/-  1.112
PHE  87 |   13.024 +/-  2.215 |   -1.535 +/-  0.853 |   -0.632 +/-  0.546 |    0.936 +/-  0.574 |    0.716 +/-  0.087 |   12.511 +/-  2.310
ARG  88 |   18.809 +/-  3.432 |   -1.815 +/-  1.289 | -294.222 +/-  9.679 |  100.563 +/-  7.554 |    0.718 +/-  0.090 | -175.948 +/-  3.892
VAL  89 |   10.972 +/-  2.546 |   -3.096 +/-  0.982 |  -18.630 +/-  0.426 |    2.701 +/-  0.187 |    0.074 +/-  0.054 |   -7.979 +/-  2.639
PHE  90 |   12.261 +/-  2.936 |   -4.808 +/-  0.903 |   -0.367 +/-  0.293 |    0.936 +/-  0.227 |    0.054 +/-  0.025 |    8.077 +/-  2.912
ASP  91 |   28.525 +/-  2.410 |   -2.656 +/-  1.591 |  -62.282 +/-  4.404 | -102.552 +/-  3.301 |    0.004 +/-  0.004 | -138.961 +/-  3.217
LYS  92 |   14.166 +/-  2.691 |   -1.773 +/-  0.932 |  -72.518 +/- 11.734 |   51.566 +/- 12.838 |    0.931 +/-  0.128 |   -7.628 +/-  2.953
ASP  93 |   36.817 +/-  3.586 |   -1.092 +/-  0.915 |  -69.675 +/-  5.127 | -101.607 +/-  3.429 |    0.313 +/-  0.024 | -135.245 +/-  2.644
GLY  94 |    1.504 +/-  0.532 |   -0.440 +/-  0.164 |    3.302 +/-  0.122 |   -2.943 +/-  0.108 |    0.016 +/-  0.007 |    1.438 +/-  0.514
ASN  95 |   29.500 +/-  2.522 |   -2.051 +/-  0.957 | -167.733 +/-  2.829 |   -4.636 +/-  1.173 |    0.270 +/-  0.030 | -144.650 +/-  2.181
GLY  96 |    1.647 +/-  0.640 |   -1.095 +/-  0.240 |    3.668 +/-  0.124 |   -3.274 +/-  0.113 |    0.000 +/-  0.000 |    0.946 +/-  0.716
TYR  97 |   15.709 +/-  2.458 |   -5.422 +/-  1.067 |  -21.402 +/-  0.805 |   -1.103 +/-  0.628 |    0.095 +/-  0.052 |  -12.122 +/-  2.650
ILE  98 |   16.266 +/-  2.430 |   -4.908 +/-  1.073 |   -5.968 +/-  0.232 |    3.884 +/-  0.144 |    0.006 +/-  0.010 |    9.280 +/-  2.308
SER  99 |    7.725 +/-  1.672 |   -2.426 +/-  0.640 |   -4.694 +/-  0.889 |   -4.076 +/-  1.102 |    0.253 +/-  0.052 |   -3.219 +/-  2.172
ALA 100 |    3.885 +/-  1.331 |   -1.674 +/-  0.307 |   -2.109 +/-  0.327 |    4.069 +/-  0.295 |    0.202 +/-  0.057 |    4.372 +/-  1.292
ALA 101 |    3.839 +/-  1.141 |   -0.936 +/-  0.303 |   -1.191 +/-  0.260 |    3.051 +/-  0.209 |    0.431 +/-  0.033 |    5.194 +/-  1.181
GLU 102 |   33.317 +/-  3.160 |   -2.833 +/-  1.325 |  -61.427 +/-  5.338 | -102.552 +/-  3.526 |    0.034 +/-  0.016 | -133.462 +/-  4.693
LEU 103 |   12.871 +/-  2.234 |   -5.158 +/-  1.044 |  -26.185 +/-  0.417 |    3.694 +/-  0.202 |    0.002 +/-  0.004 |  -14.776 +/-  2.392
ARG 104 |   18.549 +/-  3.308 |   -3.612 +/-  1.624 | -253.138 +/- 14.440 |   65.922 +/- 12.784 |    0.748 +/-  0.126 | -171.531 +/-  3.417
HIE 105 |   30.817 +/-  2.379 |   -6.257 +/-  1.438 |   -6.810 +/-  4.539 |   -6.492 +/-  3.799 |    0.381 +/-  0.171 |   11.639 +/-  3.355
VAL 106 |    9.666 +/-  1.884 |   -4.003 +/-  0.970 |  -18.612 +/-  0.300 |    2.793 +/-  0.132 |    0.005 +/-  0.010 |  -10.150 +/-  2.100
MET 107 |   11.754 +/-  2.009 |   -6.861 +/-  0.698 |   -3.204 +/-  0.772 |    3.428 +/-  0.610 |    0.039 +/-  0.030 |    5.155 +/-  2.175
THR 108 |   11.486 +/-  2.054 |   -3.154 +/-  1.095 |  -24.983 +/-  2.656 |    0.094 +/-  2.541 |    0.194 +/-  0.075 |  -16.363 +/-  2.249
ASN 109 |   16.767 +/-  2.446 |   -3.686 +/-  0.875 |  -81.162 +/-  2.079 |   -2.840 +/-  1.914 |    0.275 +/-  0.130 |  -70.646 +/-  2.211
LEU 110 |   13.618 +/-  2.093 |   -5.002 +/-  0.933 |  -25.995 +/-  0.480 |    3.694 +/-  0.161 |    0.009 +/-  0.009 |  -13.676 +/-  2.194
GLY 111 |    1.681 +/-  0.568 |   -1.263 +/-  0.164 |    3.266 +/-  0.170 |   -3.523 +/-  0.160 |    0.000 +/-  0.000 |    0.161 +/-  0.576
GLU 112 |   13.494 +/-  2.306 |   -3.448 +/-  0.983 |   97.204 +/-  6.462 | -156.575 +/-  6.108 |    0.433 +/-  0.090 |  -48.892 +/-  2.542
LYS 113 |   14.289 +/-  2.930 |   -1.466 +/-  0.896 |  -51.872 +/-  7.692 |   29.308 +/-  8.242 |    1.020 +/-  0.162 |   -8.720 +/-  3.283
LEU 114 |   12.236 +/-  2.498 |   -3.791 +/-  0.917 |  -25.277 +/-  0.505 |    3.656 +/-  0.260 |    0.108 +/-  0.066 |  -13.069 +/-  2.589
THR 115 |   11.817 +/-  1.773 |   -1.179 +/-  0.872 |  -22.563 +/-  3.331 |   -3.074 +/-  2.698 |    0.565 +/-  0.069 |  -14.435 +/-  2.169
ASP 116 |   10.062 +/-  1.971 |   -0.499 +/-  1.087 |   58.734 +/- 12.747 | -124.537 +/- 11.362 |    0.647 +/-  0.060 |  -55.593 +/-  2.483
GLU 117 |   13.883 +/-  2.387 |   -0.998 +/-  0.800 |   97.142 +/-  9.574 | -158.806 +/-  9.707 |    0.946 +/-  0.063 |  -47.832 +/-  2.202
GLU 118 |   13.951 +/-  2.163 |   -2.349 +/-  1.085 |  100.195 +/- 13.424 | -160.726 +/- 13.181 |    0.618 +/-  0.064 |  -48.311 +/-  2.424
VAL 119 |   10.264 +/-  2.223 |   -3.905 +/-  0.941 |  -18.402 +/-  0.457 |    2.012 +/-  0.201 |    0.041 +/-  0.031 |   -9.990 +/-  2.245
ASP 120 |   11.714 +/-  2.582 |   -2.201 +/-  0.691 |   91.863 +/- 10.306 | -155.978 +/-  9.274 |    0.538 +/-  0.085 |  -54.064 +/-  2.051
GLU 121 |   13.740 +/-  2.548 |   -1.611 +/-  1.186 |  100.168 +/- 13.908 | -162.856 +/- 12.527 |    0.697 +/-  0.107 |  -49.861 +/-  2.663
MET 122 |   11.586 +/-  1.817 |   -5.198 +/-  0.734 |   -4.009 +/-  1.183 |    4.125 +/-  0.922 |    0.287 +/-  0.062 |    6.791 +/-  1.966
ILE 123 |   14.631 +/-  2.488 |   -4.801 +/-  1.138 |   -5.846 +/-  0.314 |    3.778 +/-  0.213 |    0.031 +/-  0.026 |    7.793 +/-  2.521
ARG 124 |   18.812 +/-  3.826 |   -2.277 +/-  1.385 | -293.587 +/- 16.115 |  101.996 +/- 13.243 |    0.916 +/-  0.141 | -174.140 +/-  4.302
GLU 125 |   13.159 +/-  2.121 |   -1.850 +/-  1.005 |  103.205 +/- 11.799 | -164.974 +/- 11.177 |    0.683 +/-  0.132 |  -49.776 +/-  2.167
ALA 126 |    3.673 +/-  1.228 |   -2.705 +/-  0.432 |   -2.999 +/-  0.208 |    4.889 +/-  0.133 |    0.008 +/-  0.010 |    2.867 +/-  1.284
ASP 127 |   23.892 +/-  2.357 |   -1.582 +/-  1.501 |  -35.050 +/-  4.450 | -132.228 +/-  2.979 |    0.023 +/-  0.011 | -144.946 +/-  2.991
ILE 128 |   14.992 +/-  2.316 |   -2.714 +/-  0.914 |   -6.737 +/-  0.281 |    3.758 +/-  0.207 |    0.370 +/-  0.104 |    9.669 +/-  2.411
ASP 129 |   41.139 +/-  2.969 |    1.153 +/-  1.533 |  -50.433 +/-  5.779 | -134.095 +/-  3.900 |    0.198 +/-  0.044 | -142.039 +/-  2.991
GLY 130 |    1.521 +/-  0.562 |   -0.255 +/-  0.191 |    4.032 +/-  0.120 |   -3.777 +/-  0.106 |    0.022 +/-  0.009 |    1.542 +/-  0.564
ASP 131 |   37.691 +/-  2.980 |    1.027 +/-  1.546 |  -48.866 +/-  6.496 | -130.554 +/-  3.413 |    0.275 +/-  0.030 | -140.428 +/-  3.263
GLY 132 |    1.474 +/-  0.590 |   -0.779 +/-  0.200 |    4.205 +/-  0.120 |   -3.963 +/-  0.116 |    0.014 +/-  0.006 |    0.950 +/-  0.612
GLN 133 |   21.868 +/-  3.117 |   -2.991 +/-  1.024 |  -70.807 +/-  2.927 |   -2.093 +/-  2.408 |    0.634 +/-  0.125 |  -53.390 +/-  2.892
VAL 134 |   10.207 +/-  1.905 |   -4.342 +/-  0.944 |  -19.047 +/-  0.358 |    2.736 +/-  0.159 |    0.021 +/-  0.015 |  -10.425 +/-  1.873
ASN 135 |   17.748 +/-  2.182 |   -2.899 +/-  0.819 |  -79.764 +/-  2.524 |   -6.579 +/-  2.302 |    0.427 +/-  0.054 |  -71.066 +/-  2.190
TYR 136 |   14.219 +/-  2.346 |   -2.621 +/-  0.948 |  -19.267 +/-  1.144 |   -2.764 +/-  1.574 |    0.592 +/-  0.139 |   -9.840 +/-  2.443
GLU 137 |   14.166 +/-  2.460 |   -1.433 +/-  0.821 |   87.988 +/-  5.866 | -149.546 +/-  6.346 |    0.853 +/-  0.071 |  -47.972 +/-  2.457
GLU 138 |   36.574 +/-  3.164 |   -2.137 +/-  1.596 |  -35.199 +/-  5.735 | -135.363 +/-  3.505 |    0.012 +/-  0.009 | -136.113 +/-  2.940
PHE 139 |   12.723 +/-  2.280 |   -5.269 +/-  0.895 |   -0.776 +/-  0.353 |    2.108 +/-  0.455 |    0.023 +/-  0.018 |    8.808 +/-  2.399
VAL 140 |   10.112 +/-  2.114 |   -1.722 +/-  0.741 |  -18.463 +/-  0.357 |    1.974 +/-  0.131 |    0.466 +/-  0.064 |   -7.633 +/-  2.224
GLN 141 |   19.359 +/-  2.649 |   -3.215 +/-  0.705 |  -68.354 +/-  1.929 |   -3.848 +/-  1.421 |    0.558 +/-  0.070 |  -55.501 +/-  2.108
MET 142 |   11.956 +/-  2.481 |   -4.665 +/-  0.796 |   -2.485 +/-  1.053 |    2.525 +/-  0.979 |    0.378 +/-  0.160 |    7.708 +/-  2.600
MET 143 |   11.388 +/-  2.389 |   -5.975 +/-  0.906 |   -2.473 +/-  0.676 |    2.948 +/-  0.489 |    0.137 +/-  0.072 |    6.025 +/-  2.605
THR 144 |   11.311 +/-  2.064 |   -0.482 +/-  0.852 |  -26.509 +/-  1.659 |    0.732 +/-  1.247 |    0.525 +/-  0.056 |  -14.422 +/-  2.148
ALA 145 |    5.854 +/-  1.392 |   -0.405 +/-  0.448 |   26.928 +/-  1.365 |  -26.711 +/-  1.210 |    0.402 +/-  0.097 |    6.068 +/-  1.384
 CA 146 |   78.540 +/-  2.925 |    1.376 +/-  0.917 | -464.910 +/- 12.938 |  290.824 +/-  9.155 |    0.000 +/-  0.000 |  -94.170 +/-  6.938
 CW 147 |   23.353 +/-  2.483 |    3.709 +/-  1.304 | -126.150 +/-  4.426 |   -0.136 +/-  0.638 |    0.006 +/-  0.007 |  -99.218 +/-  2.615
 CA 148 |   76.292 +/-  3.070 |    1.341 +/-  0.899 | -449.171 +/- 12.743 |  281.212 +/-  7.304 |    0.000 +/-  0.000 |  -90.327 +/-  8.020
 CW 149 |   19.420 +/-  2.696 |    2.015 +/-  1.144 | -127.085 +/-  4.107 |    0.948 +/-  0.623 |    0.056 +/-  0.024 | -104.645 +/-  1.863
 CA 150 |   68.681 +/-  3.520 |   -0.857 +/-  0.055 | -377.492 +/- 10.368 |  243.550 +/-  9.488 |    0.000 +/-  0.000 |  -66.118 +/-  5.561
 CW 151 |   22.470 +/-  2.248 |    1.772 +/-  1.143 | -136.772 +/-  3.108 |   -2.696 +/-  0.855 |    0.078 +/-  0.016 | -115.148 +/-  2.088
 CA 152 |   83.631 +/-  2.781 |   -0.693 +/-  0.198 | -483.199 +/- 10.299 |  314.450 +/-  6.559 |    0.000 +/-  0.000 |  -85.811 +/-  6.344
 CW 153 |   28.656 +/-  2.245 |    2.584 +/-  1.316 | -144.550 +/-  3.399 |   -0.168 +/-  0.633 |    0.008 +/-  0.011 | -113.470 +/-  2.091
THR 154 |   12.452 +/-  2.016 |   -0.817 +/-  0.753 |  -48.738 +/-  2.938 |    9.469 +/-  2.180 |    0.585 +/-  0.085 |  -27.049 +/-  2.126
PHE 155 |   12.860 +/-  2.535 |   -3.386 +/-  1.076 |   -0.469 +/-  0.272 |    0.858 +/-  0.224 |    0.124 +/-  0.067 |    9.988 +/-  2.851
LYS 156 |   14.061 +/-  2.434 |   -2.067 +/-  1.101 | -115.854 +/- 11.484 |   91.280 +/- 10.371 |    0.800 +/-  0.131 |  -11.780 +/-  2.814
GLU 157 |   14.322 +/-  2.662 |   -3.853 +/-  1.002 |  101.062 +/-  8.110 | -159.559 +/-  7.494 |    0.317 +/-  0.071 |  -47.713 +/-  2.703
VAL 158 |   10.000 +/-  2.041 |   -3.062 +/-  0.835 |  -18.827 +/-  0.280 |    2.963 +/-  0.147 |    0.089 +/-  0.035 |   -8.836 +/-  2.144
ALA 159 |    3.751 +/-  1.402 |   -2.672 +/-  0.385 |   -2.495 +/-  0.229 |    4.415 +/-  0.179 |    0.100 +/-  0.037 |    3.100 +/-  1.494
ASN 160 |   16.775 +/-  2.385 |   -4.555 +/-  0.950 |  -85.109 +/-  3.115 |    1.444 +/-  2.552 |    0.091 +/-  0.087 |  -71.354 +/-  2.418
ALA 161 |    3.602 +/-  1.081 |   -3.374 +/-  0.360 |   -2.733 +/-  0.194 |    4.827 +/-  0.146 |    0.000 +/-  0.000 |    2.323 +/-  1.167
VAL 162 |   10.054 +/-  1.998 |   -4.027 +/-  0.867 |  -18.457 +/-  0.277 |    2.857 +/-  0.147 |    0.017 +/-  0.023 |   -9.555 +/-  2.114
LYS 163 |   13.487 +/-  2.526 |   -4.373 +/-  1.268 | -123.792 +/-  9.509 |  102.700 +/-  8.906 |    0.252 +/-  0.097 |  -11.726 +/-  3.034
ILE 164 |   13.450 +/-  2.263 |   -5.372 +/-  1.058 |   -5.214 +/-  0.179 |    3.537 +/-  0.144 |    0.008 +/-  0.018 |    6.409 +/-  2.046
SER 165 |    6.733 +/-  1.406 |   -2.546 +/-  0.913 |   -7.344 +/-  1.087 |    2.273 +/-  0.677 |    0.031 +/-  0.033 |   -0.855 +/-  1.721
ALA 166 |    3.964 +/-  1.248 |   -2.130 +/-  0.470 |   -2.535 +/-  0.260 |    4.426 +/-  0.234 |    0.044 +/-  0.046 |    3.768 +/-  1.267
SER 167 |    9.736 +/-  1.598 |   -0.466 +/-  0.400 |   16.173 +/-  2.887 |  -35.167 +/-  2.312 |    0.558 +/-  0.109 |   -9.166 +/-  1.855

Backbone Energy Decomposition:
Residue |       Internal      |    van der Waals    |    Electrostatic    |   Polar Solvation   |   Non-Polar Solv.   |       TOTAL
-------------------------------------------------------------------------------------------------------------------------------------------
GLN   1 |    4.588 +/-  1.308 |    0.395 +/-  0.880 | -119.000 +/-  8.205 |   38.194 +/-  8.652 |    0.640 +/-  0.066 |  -75.183 +/-  2.098
LEU   2 |    4.101 +/-  1.081 |   -0.350 +/-  0.588 |   -1.749 +/-  1.966 |   -4.190 +/-  1.659 |    0.134 +/-  0.056 |   -2.055 +/-  1.389
THR   3 |    4.743 +/-  1.229 |   -0.294 +/-  0.921 |  -13.095 +/-  2.033 |   -3.522 +/-  1.429 |    0.061 +/-  0.024 |  -12.106 +/-  1.473
GLU   4 |    4.245 +/-  1.036 |   -0.739 +/-  0.853 |    9.434 +/-  2.505 |  -22.375 +/-  1.913 |    0.061 +/-  0.027 |   -9.374 +/-  1.346
GLU   5 |    4.068 +/-  1.119 |   -0.715 +/-  0.822 |   15.741 +/-  2.434 |  -26.654 +/-  1.972 |    0.059 +/-  0.031 |   -7.501 +/-  1.191
GLN   6 |    3.794 +/-  1.073 |   -1.595 +/-  0.776 |   -1.398 +/-  1.549 |   -6.662 +/-  1.138 |    0.010 +/-  0.009 |   -5.850 +/-  1.502
ILE   7 |    4.036 +/-  0.963 |   -0.475 +/-  0.901 |   -8.463 +/-  1.115 |   -3.804 +/-  0.674 |    0.000 +/-  0.000 |   -8.705 +/-  1.295
ALA   8 |    3.769 +/-  1.186 |   -1.301 +/-  0.595 |   -6.289 +/-  1.304 |   -5.515 +/-  0.957 |    0.051 +/-  0.026 |   -9.285 +/-  1.258
GLU   9 |    4.353 +/-  1.048 |   -1.842 +/-  0.811 |   13.423 +/-  1.390 |  -24.660 +/-  1.005 |    0.026 +/-  0.016 |   -8.699 +/-  1.438
PHE  10 |    4.184 +/-  1.184 |   -1.959 +/-  0.738 |   -1.310 +/-  1.191 |   -2.811 +/-  0.735 |    0.000 +/-  0.001 |   -1.896 +/-  1.276
LYS  11 |    3.731 +/-  1.144 |   -1.308 +/-  0.906 |  -43.045 +/-  2.511 |   28.926 +/-  1.542 |    0.005 +/-  0.006 |  -11.691 +/-  1.695
GLU  12 |    3.854 +/-  0.952 |   -1.542 +/-  0.817 |    7.187 +/-  1.728 |  -24.897 +/-  1.342 |    0.015 +/-  0.014 |  -15.383 +/-  1.310
ALA  13 |    3.830 +/-  1.148 |   -2.996 +/-  0.605 |   -2.037 +/-  1.050 |   -5.554 +/-  0.663 |    0.000 +/-  0.000 |   -6.757 +/-  1.557
PHE  14 |    3.980 +/-  1.132 |   -2.537 +/-  0.844 |   -6.659 +/-  1.001 |   -4.778 +/-  0.582 |    0.000 +/-  0.000 |   -9.994 +/-  1.455
SER  15 |    4.702 +/-  1.247 |   -1.638 +/-  0.628 |   -0.943 +/-  0.997 |   -8.175 +/-  0.572 |    0.084 +/-  0.019 |   -5.971 +/-  1.327
LEU  16 |    4.450 +/-  1.190 |   -1.000 +/-  0.683 |   -6.934 +/-  1.692 |   -3.499 +/-  0.882 |    0.032 +/-  0.018 |   -6.952 +/-  1.647
PHE  17 |    4.390 +/-  1.364 |   -1.622 +/-  0.726 |  -12.600 +/-  1.319 |   -1.428 +/-  0.572 |    0.003 +/-  0.004 |  -11.257 +/-  1.847
ASP  18 |    5.649 +/-  1.154 |   -1.985 +/-  0.780 |   25.951 +/-  2.146 |  -32.159 +/-  1.514 |    0.038 +/-  0.011 |   -2.506 +/-  1.412
LYS  19 |    4.352 +/-  1.483 |    0.081 +/-  0.727 |  -42.204 +/-  1.994 |   33.313 +/-  1.509 |    0.248 +/-  0.029 |   -4.209 +/-  1.782
ASP  20 |    4.751 +/-  1.351 |    0.805 +/-  0.730 |    9.441 +/-  1.441 |  -27.402 +/-  1.226 |    0.325 +/-  0.017 |  -12.080 +/-  1.535
GLY  21 |    4.110 +/-  1.233 |    0.268 +/-  0.616 |  -19.399 +/-  1.016 |    3.140 +/-  0.515 |    0.557 +/-  0.026 |  -11.325 +/-  1.441
ASP  22 |    5.056 +/-  1.206 |    0.210 +/-  0.665 |   13.984 +/-  1.128 |  -26.788 +/-  1.056 |    0.272 +/-  0.019 |   -7.266 +/-  1.401
GLY  23 |    4.014 +/-  1.159 |   -1.396 +/-  0.810 |  -17.890 +/-  1.495 |    5.552 +/-  1.066 |    0.155 +/-  0.047 |   -9.566 +/-  1.466
THR  24 |   16.585 +/-  1.941 |    1.724 +/-  1.332 | -103.270 +/-  3.135 |   -2.713 +/-  0.489 |    0.000 +/-  0.000 |  -87.675 +/-  2.347
ILE  25 |    6.285 +/-  1.245 |   -0.702 +/-  0.818 |    4.592 +/-  0.870 |   -4.668 +/-  0.690 |    0.034 +/-  0.016 |    5.541 +/-  1.558
THR  26 |    4.705 +/-  1.302 |   -0.550 +/-  0.941 |   -7.669 +/-  1.247 |   -4.871 +/-  0.804 |    0.015 +/-  0.010 |   -8.371 +/-  1.508
THR  27 |    4.853 +/-  1.053 |   -1.108 +/-  0.839 |   -2.960 +/-  1.571 |   -4.542 +/-  0.973 |    0.020 +/-  0.009 |   -3.737 +/-  1.388
LYS  28 |    3.822 +/-  1.053 |   -1.121 +/-  0.554 |  -30.083 +/-  2.299 |   20.900 +/-  1.992 |    0.060 +/-  0.028 |   -6.422 +/-  1.681
GLU  29 |    4.116 +/-  0.893 |   -1.992 +/-  0.696 |    1.939 +/-  1.766 |  -17.121 +/-  1.405 |    0.010 +/-  0.008 |  -13.048 +/-  1.385
LEU  30 |    4.208 +/-  1.323 |   -1.267 +/-  1.076 |   -6.807 +/-  1.202 |   -2.239 +/-  0.582 |    0.001 +/-  0.002 |   -6.104 +/-  1.647
GLY  31 |    4.072 +/-  1.119 |   -2.327 +/-  0.907 |  -16.317 +/-  1.682 |    2.407 +/-  1.214 |    0.040 +/-  0.031 |  -12.125 +/-  1.428
THR  32 |    4.674 +/-  1.119 |   -1.185 +/-  0.893 |  -14.051 +/-  2.355 |    1.347 +/-  1.184 |    0.011 +/-  0.011 |   -9.204 +/-  1.636
VAL  33 |    4.247 +/-  1.113 |   -1.489 +/-  0.867 |  -11.128 +/-  1.403 |   -0.163 +/-  0.762 |    0.000 +/-  0.001 |   -8.532 +/-  1.614
MET  34 |    4.273 +/-  1.284 |   -1.942 +/-  0.750 |   -2.970 +/-  1.582 |   -2.923 +/-  0.917 |    0.002 +/-  0.005 |   -3.561 +/-  1.487
ARG  35 |    3.723 +/-  1.040 |   -1.081 +/-  0.740 |  -32.582 +/-  1.948 |   21.550 +/-  1.886 |    0.097 +/-  0.036 |   -8.293 +/-  1.420
SER  36 |    4.421 +/-  1.113 |   -1.156 +/-  0.655 |  -11.946 +/-  2.094 |   -2.090 +/-  1.983 |    0.103 +/-  0.064 |  -10.668 +/-  1.293
LEU  37 |    4.296 +/-  1.196 |   -0.173 +/-  0.733 |   -4.869 +/-  1.172 |   -4.555 +/-  0.922 |    0.213 +/-  0.041 |   -5.088 +/-  1.418
GLY  38 |    4.333 +/-  1.140 |   -0.407 +/-  0.695 |  -13.287 +/-  1.494 |   -1.036 +/-  1.105 |    0.470 +/-  0.050 |   -9.928 +/-  1.377
GLN  39 |    3.968 +/-  1.104 |   -0.242 +/-  0.873 |   -4.092 +/-  1.811 |   -3.559 +/-  1.242 |    0.076 +/-  0.030 |   -3.849 +/-  1.664
ASN  40 |    5.559 +/-  1.107 |   -0.384 +/-  0.632 |    7.673 +/-  1.717 |   -6.613 +/-  1.302 |    0.118 +/-  0.044 |    6.352 +/-  1.612
PRO  41 |    6.164 +/-  1.125 |   -1.066 +/-  0.652 |    7.304 +/-  1.768 |  -16.978 +/-  1.613 |    0.099 +/-  0.035 |   -4.477 +/-  1.585
THR  42 |    4.740 +/-  1.143 |   -0.477 +/-  0.747 |   -8.885 +/-  1.585 |   -6.288 +/-  1.174 |    0.052 +/-  0.019 |  -10.857 +/-  1.576
GLU  43 |    4.529 +/-  1.343 |   -0.900 +/-  0.802 |   11.375 +/-  2.163 |  -22.443 +/-  1.548 |    0.062 +/-  0.026 |   -7.377 +/-  1.538
ALA  44 |    3.881 +/-  1.091 |   -1.301 +/-  0.549 |    2.331 +/-  1.866 |  -12.017 +/-  1.431 |    0.083 +/-  0.041 |   -7.023 +/-  1.202
GLU  45 |    3.997 +/-  1.045 |   -1.295 +/-  0.690 |   17.442 +/-  1.401 |  -25.926 +/-  1.204 |    0.021 +/-  0.015 |   -5.762 +/-  1.190
LEU  46 |    3.768 +/-  0.925 |   -1.705 +/-  0.760 |   -5.032 +/-  1.039 |   -4.864 +/-  0.770 |    0.000 +/-  0.001 |   -7.832 +/-  1.028
GLN  47 |    4.049 +/-  1.148 |   -1.083 +/-  0.817 |   -8.680 +/-  1.995 |   -5.428 +/-  1.077 |    0.023 +/-  0.022 |  -11.119 +/-  1.700
ASP  48 |    4.623 +/-  1.252 |   -1.439 +/-  0.731 |   18.343 +/-  1.768 |  -28.675 +/-  1.396 |    0.036 +/-  0.019 |   -7.112 +/-  1.414
MET  49 |    3.954 +/-  1.203 |   -1.678 +/-  0.635 |   -3.214 +/-  1.194 |   -4.961 +/-  0.790 |    0.035 +/-  0.022 |   -5.864 +/-  1.570
ILE  50 |    4.969 +/-  1.241 |   -1.959 +/-  0.789 |   -6.355 +/-  0.993 |   -4.936 +/-  0.642 |    0.000 +/-  0.000 |   -8.282 +/-  1.516
ASN  51 |    4.386 +/-  1.096 |   -1.640 +/-  0.643 |   -7.358 +/-  1.253 |   -4.054 +/-  0.880 |    0.070 +/-  0.029 |   -8.598 +/-  1.508
GLU  52 |    3.923 +/-  1.086 |   -0.815 +/-  0.712 |   17.467 +/-  2.273 |  -27.318 +/-  1.889 |    0.124 +/-  0.045 |   -6.619 +/-  1.393
VAL  53 |    5.559 +/-  1.318 |   -1.149 +/-  0.698 |  -11.655 +/-  0.932 |   -1.609 +/-  0.630 |    0.012 +/-  0.017 |   -8.842 +/-  1.440
ASP  54 |    5.446 +/-  1.009 |   -1.627 +/-  0.600 |   19.839 +/-  2.260 |  -31.052 +/-  1.963 |    0.071 +/-  0.024 |   -7.322 +/-  1.393
ALA  55 |    3.776 +/-  1.119 |   -0.042 +/-  0.702 |   -4.620 +/-  1.400 |   -4.333 +/-  0.997 |    0.265 +/-  0.048 |   -4.953 +/-  1.501
ASP  56 |    4.807 +/-  1.164 |    0.563 +/-  0.757 |   12.365 +/-  1.073 |  -25.137 +/-  0.838 |    0.276 +/-  0.022 |   -7.127 +/-  1.546
GLY  57 |    3.862 +/-  1.091 |    0.061 +/-  0.617 |  -13.972 +/-  1.112 |    0.414 +/-  0.753 |    0.621 +/-  0.030 |   -9.014 +/-  1.409
ASN  58 |    5.079 +/-  1.140 |    1.537 +/-  0.924 |  -10.305 +/-  0.972 |   -0.775 +/-  0.587 |    0.293 +/-  0.024 |   -4.172 +/-  1.309
GLY  59 |    4.262 +/-  1.327 |   -1.209 +/-  0.785 |  -16.396 +/-  1.023 |    4.240 +/-  0.891 |    0.130 +/-  0.033 |   -8.973 +/-  1.551
THR  60 |   13.843 +/-  1.733 |    0.245 +/-  1.052 |  -96.646 +/-  2.678 |   -1.491 +/-  0.715 |    0.000 +/-  0.000 |  -84.049 +/-  1.941
ILE  61 |    5.291 +/-  1.177 |   -2.188 +/-  0.714 |    4.139 +/-  1.713 |   -5.738 +/-  1.403 |    0.038 +/-  0.021 |    1.541 +/-  1.380
ASP  62 |    5.132 +/-  1.419 |   -0.685 +/-  0.806 |   12.841 +/-  2.855 |  -25.840 +/-  1.114 |    0.002 +/-  0.003 |   -8.549 +/-  1.795
PHE  63 |    6.169 +/-  1.379 |   -0.738 +/-  0.873 |    0.977 +/-  2.208 |   -2.997 +/-  1.358 |    0.017 +/-  0.016 |    3.427 +/-  1.574
PRO  64 |    6.329 +/-  1.153 |   -1.285 +/-  0.806 |    6.197 +/-  2.288 |  -20.004 +/-  1.051 |    0.035 +/-  0.018 |   -8.728 +/-  1.560
GLU  65 |    4.059 +/-  1.101 |   -1.540 +/-  0.917 |    6.011 +/-  1.449 |  -18.219 +/-  0.921 |    0.002 +/-  0.003 |   -9.686 +/-  1.420
PHE  66 |    3.705 +/-  1.186 |   -2.372 +/-  0.760 |   -7.034 +/-  0.912 |   -1.677 +/-  0.527 |    0.000 +/-  0.001 |   -7.378 +/-  1.388
LEU  67 |    4.272 +/-  1.160 |   -1.555 +/-  0.621 |   -7.969 +/-  0.998 |   -2.755 +/-  0.638 |    0.018 +/-  0.010 |   -7.989 +/-  1.287
THR  68 |    4.726 +/-  1.117 |   -1.154 +/-  0.747 |  -14.625 +/-  1.165 |    0.795 +/-  0.758 |    0.040 +/-  0.017 |  -10.217 +/-  1.536
MET  69 |    3.984 +/-  1.038 |   -1.640 +/-  0.923 |   -8.513 +/-  1.470 |   -0.786 +/-  0.708 |    0.010 +/-  0.015 |   -6.945 +/-  1.533
MET  70 |    3.922 +/-  1.085 |   -1.105 +/-  0.874 |   -8.390 +/-  1.359 |   -3.785 +/-  0.776 |    0.001 +/-  0.004 |   -9.358 +/-  1.404
ALA  71 |    3.709 +/-  1.194 |   -1.433 +/-  0.647 |    4.653 +/-  2.018 |   -6.521 +/-  1.777 |    0.113 +/-  0.050 |    0.521 +/-  1.242
ARG  72 |    3.960 +/-  1.280 |   -0.606 +/-  0.677 |  -26.912 +/-  2.202 |   23.542 +/-  1.951 |    0.163 +/-  0.088 |    0.147 +/-  1.888
LYS  73 |    3.976 +/-  0.995 |   -0.422 +/-  0.699 |  -37.744 +/-  2.861 |   23.290 +/-  1.945 |    0.168 +/-  0.047 |  -10.732 +/-  1.709
MET  74 |    4.422 +/-  1.348 |   -0.169 +/-  0.753 |   -1.321 +/-  1.207 |   -6.141 +/-  1.370 |    0.137 +/-  0.037 |   -3.072 +/-  1.684
LYS  75 |    4.357 +/-  1.300 |    0.061 +/-  0.625 |  -36.153 +/-  2.540 |   23.841 +/-  2.028 |    0.251 +/-  0.052 |   -7.644 +/-  2.050
ASP  76 |    4.547 +/-  1.227 |    0.028 +/-  0.680 |   16.552 +/-  2.670 |  -30.133 +/-  2.037 |    0.161 +/-  0.050 |   -8.844 +/-  1.668
THR  77 |    4.821 +/-  1.104 |    0.739 +/-  0.669 |   -8.483 +/-  2.283 |   -6.943 +/-  1.656 |    0.242 +/-  0.038 |   -9.624 +/-  1.886
ASP  78 |    4.930 +/-  1.200 |   -0.562 +/-  0.697 |   22.626 +/-  3.172 |  -31.064 +/-  2.210 |    0.079 +/-  0.028 |   -3.991 +/-  1.822
SER  79 |    4.396 +/-  1.147 |   -1.018 +/-  0.908 |   -6.689 +/-  1.961 |   -6.796 +/-  1.190 |    0.066 +/-  0.019 |  -10.041 +/-  1.465
GLU  80 |    4.291 +/-  1.144 |   -1.249 +/-  0.793 |    9.859 +/-  1.964 |  -22.612 +/-  1.507 |    0.025 +/-  0.020 |   -9.685 +/-  1.577
GLU  81 |    3.936 +/-  1.030 |   -1.539 +/-  0.718 |   11.781 +/-  1.704 |  -24.725 +/-  1.361 |    0.008 +/-  0.012 |  -10.540 +/-  1.180
GLU  82 |    4.144 +/-  0.942 |   -2.081 +/-  0.644 |   15.330 +/-  1.530 |  -25.028 +/-  1.200 |    0.013 +/-  0.009 |   -7.622 +/-  1.249
ILE  83 |    4.166 +/-  1.057 |   -0.895 +/-  0.836 |   -0.927 +/-  1.119 |   -3.915 +/-  0.696 |    0.001 +/-  0.002 |   -1.570 +/-  1.395
ARG  84 |    3.628 +/-  1.226 |   -1.557 +/-  0.676 |  -47.878 +/-  2.138 |   32.939 +/-  1.833 |    0.040 +/-  0.018 |  -12.830 +/-  1.477
GLU  85 |    4.016 +/-  1.192 |   -1.416 +/-  0.857 |    1.376 +/-  1.636 |  -20.860 +/-  1.047 |    0.002 +/-  0.004 |  -16.881 +/-  1.482
ALA  86 |    3.675 +/-  1.054 |   -2.100 +/-  0.839 |   -4.918 +/-  1.243 |   -4.316 +/-  0.644 |    0.002 +/-  0.002 |   -7.658 +/-  1.368
PHE  87 |    4.327 +/-  1.105 |   -1.537 +/-  0.576 |    1.171 +/-  1.670 |   -4.789 +/-  1.096 |    0.100 +/-  0.032 |   -0.729 +/-  1.278
ARG  88 |    4.163 +/-  1.018 |   -0.656 +/-  0.619 |  -40.292 +/-  1.592 |   30.524 +/-  1.632 |    0.199 +/-  0.044 |   -6.063 +/-  1.480
VAL  89 |    4.906 +/-  1.264 |   -0.480 +/-  0.764 |  -14.702 +/-  1.692 |   -1.931 +/-  1.342 |    0.062 +/-  0.046 |  -12.144 +/-  1.553
PHE  90 |    4.151 +/-  1.228 |   -2.069 +/-  0.736 |   -9.114 +/-  1.129 |   -1.392 +/-  1.085 |    0.005 +/-  0.009 |   -8.419 +/-  1.290
ASP  91 |    5.200 +/-  1.038 |   -1.788 +/-  0.536 |   23.400 +/-  2.214 |  -28.408 +/-  1.676 |    0.026 +/-  0.020 |   -1.569 +/-  1.502
LYS  92 |    3.784 +/-  1.047 |    0.568 +/-  0.699 |  -38.395 +/-  1.722 |   21.885 +/-  1.191 |    0.262 +/-  0.033 |  -11.897 +/-  1.571
ASP  93 |    4.805 +/-  1.058 |    0.387 +/-  0.574 |    7.651 +/-  0.822 |  -24.833 +/-  0.760 |    0.328 +/-  0.021 |  -11.662 +/-  1.218
GLY  94 |    3.994 +/-  1.028 |    0.276 +/-  0.743 |  -15.518 +/-  1.300 |   -0.101 +/-  0.606 |    0.430 +/-  0.039 |  -10.918 +/-  1.383
ASN  95 |    4.789 +/-  1.145 |   -0.428 +/-  0.598 |   -7.269 +/-  0.924 |   -4.084 +/-  0.683 |    0.163 +/-  0.038 |   -6.829 +/-  1.345
GLY  96 |    4.352 +/-  1.369 |   -2.311 +/-  0.693 |  -12.922 +/-  1.189 |    1.115 +/-  0.633 |    0.008 +/-  0.016 |   -9.757 +/-  1.530
TYR  97 |   12.892 +/-  1.809 |   -0.414 +/-  1.083 |  -97.558 +/-  2.107 |   -3.676 +/-  0.497 |    0.000 +/-  0.000 |  -88.755 +/-  1.853
ILE  98 |    6.140 +/-  1.346 |   -1.228 +/-  0.854 |    1.854 +/-  1.700 |   -1.308 +/-  1.093 |    0.011 +/-  0.012 |    5.469 +/-  1.697
SER  99 |    4.746 +/-  1.334 |    0.266 +/-  1.239 |   -7.250 +/-  1.388 |   -4.399 +/-  0.963 |    0.004 +/-  0.009 |   -6.633 +/-  1.800
ALA 100 |    3.743 +/-  1.141 |   -1.501 +/-  0.648 |   -0.388 +/-  1.468 |   -7.170 +/-  1.062 |    0.029 +/-  0.023 |   -5.287 +/-  1.243
ALA 101 |    3.660 +/-  1.151 |   -1.089 +/-  0.582 |   -1.790 +/-  0.848 |   -7.286 +/-  0.876 |    0.169 +/-  0.080 |   -6.335 +/-  1.281
GLU 102 |    4.048 +/-  1.019 |   -1.352 +/-  0.668 |   10.390 +/-  1.499 |  -18.887 +/-  1.326 |    0.018 +/-  0.016 |   -5.783 +/-  1.663
LEU 103 |    4.094 +/-  1.079 |   -1.265 +/-  0.785 |   -0.404 +/-  1.036 |   -3.366 +/-  0.623 |    0.000 +/-  0.000 |   -0.942 +/-  1.361
ARG 104 |    4.028 +/-  1.144 |   -1.129 +/-  0.831 |  -35.679 +/-  2.949 |   25.238 +/-  1.998 |    0.027 +/-  0.048 |   -7.514 +/-  1.674
HIE 105 |    4.152 +/-  1.292 |   -1.358 +/-  0.880 |  -18.743 +/-  1.960 |    0.884 +/-  1.089 |    0.040 +/-  0.022 |  -15.025 +/-  1.858
VAL 106 |    4.239 +/-  1.225 |   -1.213 +/-  0.861 |  -11.640 +/-  1.781 |   -2.274 +/-  0.643 |    0.007 +/-  0.011 |  -10.882 +/-  1.673
MET 107 |    4.224 +/-  1.116 |   -1.612 +/-  0.882 |   -9.461 +/-  1.095 |   -4.963 +/-  0.504 |    0.000 +/-  0.001 |  -11.812 +/-  1.365
THR 108 |    4.813 +/-  1.245 |   -1.739 +/-  0.784 |  -11.121 +/-  1.508 |   -2.585 +/-  0.808 |    0.003 +/-  0.009 |  -10.630 +/-  1.803
ASN 109 |    4.474 +/-  1.209 |   -1.475 +/-  0.684 |   -2.381 +/-  1.507 |   -2.207 +/-  0.918 |    0.050 +/-  0.035 |   -1.539 +/-  1.493
LEU 110 |    4.545 +/-  1.224 |   -0.665 +/-  1.049 |   -7.431 +/-  1.610 |   -3.310 +/-  0.660 |    0.006 +/-  0.010 |   -6.855 +/-  1.753
GLY 111 |    4.331 +/-  1.215 |   -2.386 +/-  0.723 |  -15.744 +/-  2.197 |    3.700 +/-  1.811 |    0.028 +/-  0.016 |  -10.072 +/-  1.706
GLU 112 |    4.020 +/-  1.180 |   -1.364 +/-  0.781 |   16.661 +/-  1.796 |  -21.320 +/-  1.537 |    0.018 +/-  0.016 |   -1.987 +/-  1.628
LYS 113 |    3.565 +/-  0.964 |   -0.742 +/-  0.596 |  -27.341 +/-  5.004 |   21.379 +/-  3.810 |    0.163 +/-  0.040 |   -2.976 +/-  1.837
LEU 114 |    3.996 +/-  1.144 |   -0.637 +/-  0.707 |  -15.838 +/-  3.093 |    1.381 +/-  2.353 |    0.054 +/-  0.045 |  -11.044 +/-  1.737
THR 115 |    4.722 +/-  1.113 |   -0.332 +/-  1.014 |   -9.492 +/-  2.111 |   -6.270 +/-  1.301 |    0.033 +/-  0.025 |  -11.339 +/-  1.582
ASP 116 |    4.703 +/-  1.314 |   -1.207 +/-  0.743 |   20.049 +/-  2.002 |  -31.798 +/-  2.052 |    0.055 +/-  0.029 |   -8.199 +/-  1.602
GLU 117 |    4.307 +/-  1.178 |   -0.916 +/-  0.754 |   17.315 +/-  2.429 |  -30.478 +/-  1.907 |    0.047 +/-  0.029 |   -9.725 +/-  1.410
GLU 118 |    4.194 +/-  1.297 |   -1.476 +/-  0.702 |   19.726 +/-  1.740 |  -29.076 +/-  1.434 |    0.020 +/-  0.016 |   -6.613 +/-  1.410
VAL 119 |    4.577 +/-  1.296 |   -1.173 +/-  0.848 |  -11.472 +/-  1.258 |   -3.995 +/-  0.804 |    0.000 +/-  0.000 |  -12.064 +/-  1.649
ASP 120 |    5.067 +/-  1.412 |   -1.463 +/-  0.669 |   15.223 +/-  2.118 |  -29.900 +/-  1.857 |    0.023 +/-  0.019 |  -11.049 +/-  1.571
GLU 121 |    4.277 +/-  1.305 |   -1.660 +/-  0.797 |   17.524 +/-  2.035 |  -28.197 +/-  1.444 |    0.015 +/-  0.016 |   -8.041 +/-  1.433
MET 122 |    3.949 +/-  0.908 |   -1.571 +/-  0.698 |   -3.919 +/-  1.270 |   -4.916 +/-  0.660 |    0.037 +/-  0.019 |   -6.420 +/-  1.134
ILE 123 |    4.606 +/-  1.106 |   -1.628 +/-  0.780 |    0.543 +/-  1.049 |   -5.080 +/-  0.668 |    0.000 +/-  0.000 |   -1.559 +/-  1.214
ARG 124 |    4.021 +/-  1.250 |   -1.287 +/-  0.685 |  -49.576 +/-  2.223 |   36.047 +/-  1.645 |    0.070 +/-  0.030 |  -10.726 +/-  1.764
GLU 125 |    4.137 +/-  1.277 |   -0.482 +/-  0.956 |    5.788 +/-  2.552 |  -25.324 +/-  1.725 |    0.055 +/-  0.026 |  -15.827 +/-  1.660
ALA 126 |    3.610 +/-  1.032 |   -1.475 +/-  0.673 |   -4.429 +/-  1.949 |   -5.619 +/-  1.543 |    0.028 +/-  0.020 |   -7.885 +/-  1.239
ASP 127 |    5.409 +/-  1.085 |   -0.926 +/-  0.735 |   21.235 +/-  3.394 |  -33.295 +/-  2.458 |    0.094 +/-  0.024 |   -7.483 +/-  1.602
ILE 128 |    5.054 +/-  1.217 |    0.734 +/-  0.878 |   -9.704 +/-  1.496 |   -4.399 +/-  0.976 |    0.180 +/-  0.029 |   -8.135 +/-  1.584
ASP 129 |    4.956 +/-  1.153 |   -0.313 +/-  0.644 |   17.291 +/-  0.991 |  -31.193 +/-  0.834 |    0.245 +/-  0.024 |   -9.015 +/-  1.188
GLY 130 |    4.127 +/-  1.231 |    0.354 +/-  0.598 |  -18.984 +/-  1.486 |    1.872 +/-  0.728 |    0.594 +/-  0.028 |  -12.038 +/-  1.179
ASP 131 |    5.176 +/-  1.199 |    0.730 +/-  0.932 |   17.241 +/-  1.070 |  -29.601 +/-  0.847 |    0.279 +/-  0.027 |   -6.175 +/-  1.358
GLY 132 |    3.994 +/-  1.238 |   -1.660 +/-  0.704 |  -16.404 +/-  1.313 |    3.882 +/-  0.943 |    0.170 +/-  0.036 |  -10.018 +/-  1.508
GLN 133 |   14.137 +/-  2.201 |    2.401 +/-  1.295 |  -98.609 +/-  3.192 |   -5.671 +/-  0.542 |    0.000 +/-  0.000 |  -87.741 +/-  2.481
VAL 134 |    6.081 +/-  1.348 |   -0.882 +/-  0.863 |   -0.638 +/-  1.309 |   -1.396 +/-  0.791 |    0.030 +/-  0.023 |    3.195 +/-  1.896
ASN 135 |    4.381 +/-  1.134 |   -1.147 +/-  0.878 |   -2.593 +/-  1.155 |   -5.239 +/-  0.870 |    0.022 +/-  0.019 |   -4.575 +/-  1.585
TYR 136 |    4.278 +/-  1.184 |   -1.100 +/-  0.705 |   -4.657 +/-  1.332 |   -7.871 +/-  0.970 |    0.035 +/-  0.014 |   -9.315 +/-  1.491
GLU 137 |    4.254 +/-  1.385 |   -1.345 +/-  0.666 |   11.959 +/-  1.628 |  -25.252 +/-  1.477 |    0.044 +/-  0.021 |  -10.340 +/-  1.394
GLU 138 |    4.341 +/-  1.228 |   -1.746 +/-  0.627 |   13.862 +/-  1.243 |  -25.049 +/-  1.069 |    0.002 +/-  0.003 |   -8.590 +/-  1.417
PHE 139 |    3.799 +/-  1.102 |   -2.089 +/-  0.805 |   -4.675 +/-  1.093 |   -4.840 +/-  0.671 |    0.002 +/-  0.005 |   -7.802 +/-  1.341
VAL 140 |    4.358 +/-  1.170 |   -0.092 +/-  0.853 |  -12.134 +/-  1.455 |   -3.523 +/-  0.750 |    0.002 +/-  0.006 |  -11.388 +/-  1.706
GLN 141 |    3.954 +/-  1.220 |   -1.470 +/-  0.708 |   -3.131 +/-  1.469 |   -7.085 +/-  1.065 |    0.070 +/-  0.034 |   -7.662 +/-  1.319
MET 142 |    4.043 +/-  1.208 |   -1.011 +/-  0.743 |   -2.929 +/-  2.171 |   -8.163 +/-  1.917 |    0.115 +/-  0.056 |   -7.945 +/-  1.342
MET 143 |    4.481 +/-  1.161 |   -0.458 +/-  0.687 |   -5.417 +/-  1.644 |   -7.090 +/-  1.356 |    0.195 +/-  0.050 |   -8.289 +/-  1.358
THR 144 |    5.724 +/-  1.213 |    0.646 +/-  0.749 |   -3.558 +/-  3.173 |   -6.650 +/-  2.136 |    0.207 +/-  0.061 |   -3.632 +/-  1.418
ALA 145 |    5.287 +/-  1.385 |   -0.105 +/-  0.540 |   99.259 +/-  7.298 | -165.291 +/-  6.983 |    0.707 +/-  0.047 |  -60.143 +/-  1.605
 CA 146 |    0.000 +/-  0.000 |    0.000 +/-  0.000 |    0.000 +/-  0.000 |    0.000 +/-  0.000 |    0.000 +/-  0.000 |    0.000 +/-  0.000
 CW 147 |    0.000 +/-  0.000 |    0.000 +/-  0.000 |    0.000 +/-  0.000 |    0.000 +/-  0.000 |    0.000 +/-  0.000 |    0.000 +/-  0.000
 CA 148 |    0.000 +/-  0.000 |    0.000 +/-  0.000 |    0.000 +/-  0.000 |    0.000 +/-  0.000 |    0.000 +/-  0.000 |    0.000 +/-  0.000
 CW 149 |    0.000 +/-  0.000 |    0.000 +/-  0.000 |    0.000 +/-  0.000 |    0.000 +/-  0.000 |    0.000 +/-  0.000 |    0.000 +/-  0.000
 CA 150 |    0.000 +/-  0.000 |    0.000 +/-  0.000 |    0.000 +/-  0.000 |    0.000 +/-  0.000 |    0.000 +/-  0.000 |    0.000 +/-  0.000
 CW 151 |    0.000 +/-  0.000 |    0.000 +/-  0.000 |    0.000 +/-  0.000 |    0.000 +/-  0.000 |    0.000 +/-  0.000 |    0.000 +/-  0.000
 CA 152 |    0.000 +/-  0.000 |    0.000 +/-  0.000 |    0.000 +/-  0.000 |    0.000 +/-  0.000 |    0.000 +/-  0.000 |    0.000 +/-  0.000
 CW 153 |    0.000 +/-  0.000 |    0.000 +/-  0.000 |    0.000 +/-  0.000 |    0.000 +/-  0.000 |    0.000 +/-  0.000 |    0.000 +/-  0.000
THR 154 |    5.167 +/-  1.325 |   -0.231 +/-  0.801 | -215.558 +/- 11.211 |  125.595 +/- 11.369 |    0.226 +/-  0.068 |  -84.801 +/-  2.713
PHE 155 |    4.431 +/-  1.136 |   -1.072 +/-  0.640 |    5.882 +/-  1.287 |   -4.627 +/-  0.821 |    0.028 +/-  0.017 |    4.642 +/-  1.803
LYS 156 |    4.078 +/-  1.213 |   -1.002 +/-  0.820 |  -42.373 +/-  2.160 |   31.662 +/-  1.643 |    0.029 +/-  0.018 |   -7.605 +/-  1.721
GLU 157 |    4.067 +/-  1.217 |   -1.620 +/-  0.944 |    6.134 +/-  1.844 |  -22.654 +/-  1.068 |    0.001 +/-  0.004 |  -14.071 +/-  1.319
VAL 158 |    4.314 +/-  1.188 |   -0.881 +/-  0.790 |  -10.788 +/-  0.877 |   -2.399 +/-  0.543 |    0.001 +/-  0.002 |   -9.754 +/-  1.387
ALA 159 |    3.517 +/-  0.990 |   -1.677 +/-  0.921 |   -5.795 +/-  0.906 |   -4.153 +/-  0.538 |    0.002 +/-  0.003 |   -8.107 +/-  1.344
ASN 160 |    4.007 +/-  1.083 |   -1.776 +/-  0.780 |   -9.546 +/-  1.085 |    0.695 +/-  0.496 |    0.001 +/-  0.003 |   -6.619 +/-  1.232
ALA 161 |    3.585 +/-  1.116 |   -1.229 +/-  1.106 |   -7.019 +/-  1.250 |   -2.544 +/-  0.571 |    0.000 +/-  0.000 |   -7.206 +/-  1.254
VAL 162 |    4.327 +/-  1.068 |   -1.205 +/-  0.855 |   -3.757 +/-  1.113 |   -2.274 +/-  0.592 |    0.005 +/-  0.007 |   -2.905 +/-  1.367
LYS 163 |    3.667 +/-  1.131 |   -2.035 +/-  0.561 |  -38.076 +/-  1.774 |   30.167 +/-  1.379 |    0.005 +/-  0.008 |   -6.272 +/-  1.341
ILE 164 |    3.943 +/-  1.139 |   -0.393 +/-  0.889 |  -13.972 +/-  2.080 |   -2.157 +/-  1.035 |    0.001 +/-  0.003 |  -12.577 +/-  1.521
SER 165 |    4.462 +/-  1.208 |   -1.226 +/-  0.674 |   -8.384 +/-  1.442 |   -5.980 +/-  1.297 |    0.105 +/-  0.040 |  -11.023 +/-  1.353
ALA 166 |    4.866 +/-  0.998 |   -0.211 +/-  0.894 |    2.013 +/-  2.076 |   -5.594 +/-  1.291 |    0.049 +/-  0.035 |    1.122 +/-  1.685
SER 167 |    6.116 +/-  1.399 |    0.050 +/-  0.931 |   56.530 +/-  9.632 | -128.726 +/-  8.528 |    0.420 +/-  0.099 |  -65.610 +/-  1.765

Receptor:
Total Energy Decomposition:
Residue |       Internal      |    van der Waals    |    Electrostatic    |   Polar Solvation   |   Non-Polar Solv.   |       TOTAL
-------------------------------------------------------------------------------------------------------------------------------------------
GLN   1 |   24.858 +/-  3.040 |    0.242 +/-  1.339 | -216.386 +/- 12.049 |   47.830 +/- 12.226 |    1.689 +/-  0.106 | -141.766 +/-  3.469
LEU   2 |   16.643 +/-  2.878 |   -1.547 +/-  1.237 |  -27.147 +/-  2.040 |   -1.210 +/-  1.625 |    0.531 +/-  0.122 |  -12.731 +/-  2.900
THR   3 |   16.819 +/-  2.526 |   -1.590 +/-  1.162 |  -34.795 +/-  3.898 |   -7.715 +/-  2.798 |    0.590 +/-  0.098 |  -26.691 +/-  3.113
GLU   4 |   18.509 +/-  2.885 |   -1.554 +/-  1.248 |   91.095 +/-  8.340 | -166.035 +/-  8.127 |    1.044 +/-  0.074 |  -56.941 +/-  2.771
GLU   5 |   17.782 +/-  2.542 |   -1.611 +/-  1.350 |  120.225 +/- 12.427 | -192.926 +/- 12.441 |    1.014 +/-  0.073 |  -55.516 +/-  2.212
GLN   6 |   23.437 +/-  2.734 |   -5.077 +/-  1.300 |  -70.808 +/-  3.348 |  -11.416 +/-  3.404 |    0.453 +/-  0.103 |  -63.412 +/-  3.288
ILE   7 |   17.116 +/-  2.497 |   -2.610 +/-  1.678 |  -12.912 +/-  1.255 |   -1.407 +/-  0.795 |    0.356 +/-  0.080 |    0.543 +/-  2.784
ALA   8 |    7.608 +/-  2.038 |   -2.772 +/-  0.738 |   -9.327 +/-  1.352 |   -0.753 +/-  1.033 |    0.384 +/-  0.044 |   -4.861 +/-  2.100
GLU   9 |   19.441 +/-  2.819 |   -3.313 +/-  1.112 |  144.842 +/-  5.002 | -217.247 +/-  4.869 |    0.808 +/-  0.067 |  -55.468 +/-  2.762
PHE  10 |   16.557 +/-  3.165 |   -5.313 +/-  1.283 |   -1.616 +/-  1.466 |   -2.603 +/-  0.861 |    0.250 +/-  0.101 |    7.276 +/-  3.446
LYS  11 |   17.320 +/-  3.093 |   -4.481 +/-  1.315 | -127.293 +/-  8.603 |   90.219 +/-  8.583 |    0.851 +/-  0.098 |  -23.383 +/-  3.166
GLU  12 |   17.628 +/-  2.696 |   -3.097 +/-  1.146 |  126.340 +/-  8.120 | -205.358 +/-  8.084 |    0.834 +/-  0.068 |  -63.654 +/-  2.658
ALA  13 |    7.461 +/-  1.796 |   -4.030 +/-  0.691 |   -5.422 +/-  1.078 |   -1.114 +/-  0.601 |    0.277 +/-  0.029 |   -2.829 +/-  1.954
PHE  14 |   16.571 +/-  2.783 |   -8.608 +/-  1.371 |   -7.063 +/-  1.251 |   -4.493 +/-  0.735 |    0.041 +/-  0.032 |   -3.552 +/-  2.836
SER  15 |   12.118 +/-  2.241 |   -4.063 +/-  0.851 |   -9.297 +/-  2.922 |   -5.521 +/-  2.574 |    0.325 +/-  0.046 |   -6.437 +/-  2.129
LEU  16 |   17.154 +/-  2.753 |   -1.636 +/-  1.356 |  -33.452 +/-  1.786 |   -0.549 +/-  0.896 |    0.709 +/-  0.097 |  -17.774 +/-  3.160
PHE  17 |   17.935 +/-  3.134 |   -4.481 +/-  1.179 |  -13.178 +/-  1.346 |   -1.300 +/-  0.552 |    0.243 +/-  0.048 |   -0.781 +/-  3.318
ASP  18 |   44.709 +/-  2.914 |   -5.299 +/-  1.544 |   -9.879 +/-  5.742 | -165.764 +/-  4.900 |    0.044 +/-  0.013 | -136.189 +/-  3.114
LYS  19 |   20.825 +/-  3.007 |   -4.377 +/-  1.848 | -185.080 +/-  7.998 |  158.440 +/-  6.537 |    0.324 +/-  0.061 |   -9.867 +/-  4.081
ASP  20 |   38.965 +/-  3.372 |    2.056 +/-  1.934 |  -42.968 +/-  7.287 | -155.158 +/-  5.431 |    0.632 +/-  0.040 | -156.473 +/-  4.155
GLY  21 |    5.611 +/-  1.728 |   -0.003 +/-  0.705 |  -15.563 +/-  0.955 |   -0.654 +/-  0.482 |    0.577 +/-  0.025 |  -10.032 +/-  1.833
ASP  22 |   42.388 +/-  3.917 |    0.041 +/-  1.496 |  -43.175 +/-  5.765 | -154.429 +/-  4.644 |    0.565 +/-  0.023 | -154.610 +/-  4.277
GLY  23 |    5.378 +/-  1.617 |   -2.169 +/-  0.889 |  -13.912 +/-  1.526 |    1.587 +/-  1.104 |    0.166 +/-  0.050 |   -8.951 +/-  1.825
THR  24 |   28.498 +/-  2.899 |   -0.859 +/-  1.733 | -127.668 +/-  3.432 |   -5.287 +/-  1.164 |    0.304 +/-  0.032 | -105.012 +/-  2.999
ILE  25 |   21.547 +/-  3.045 |   -5.926 +/-  1.731 |   -1.131 +/-  0.976 |   -1.289 +/-  0.736 |    0.037 +/-  0.016 |   13.237 +/-  3.463
THR  26 |   16.666 +/-  2.787 |   -3.068 +/-  1.227 |  -30.669 +/-  2.043 |  -10.619 +/-  2.050 |    0.461 +/-  0.037 |  -27.229 +/-  3.011
THR  27 |   16.860 +/-  2.459 |   -3.616 +/-  1.323 |  -27.580 +/-  4.941 |   -6.062 +/-  3.415 |    0.309 +/-  0.088 |  -20.091 +/-  2.647
LYS  28 |   17.877 +/-  3.020 |   -2.147 +/-  0.867 |  -79.668 +/-  7.349 |   46.000 +/-  7.611 |    1.316 +/-  0.095 |  -16.623 +/-  3.601
GLU  29 |   46.460 +/-  3.323 |   -4.554 +/-  1.803 |  -49.519 +/-  7.694 | -146.940 +/-  5.804 |    0.027 +/-  0.013 | -154.527 +/-  3.573
LEU  30 |   16.627 +/-  3.144 |   -6.010 +/-  1.494 |  -32.269 +/-  1.276 |    1.117 +/-  0.660 |    0.033 +/-  0.030 |  -20.502 +/-  3.127
GLY  31 |    5.601 +/-  1.623 |   -3.404 +/-  0.943 |  -13.854 +/-  1.563 |   -0.075 +/-  1.099 |    0.040 +/-  0.032 |  -11.692 +/-  1.779
THR  32 |   16.442 +/-  2.536 |   -3.891 +/-  1.335 |  -39.023 +/-  3.206 |    1.395 +/-  2.988 |    0.309 +/-  0.099 |  -24.767 +/-  2.800
VAL  33 |   14.141 +/-  2.638 |   -5.123 +/-  1.378 |  -29.471 +/-  1.470 |    2.301 +/-  0.733 |    0.085 +/-  0.044 |  -18.067 +/-  3.109
MET  34 |   16.470 +/-  3.044 |   -8.798 +/-  1.107 |   -5.201 +/-  1.497 |   -0.439 +/-  0.996 |    0.106 +/-  0.073 |    2.138 +/-  3.200
ARG  35 |   22.330 +/-  3.883 |   -4.607 +/-  1.439 | -247.320 +/-  8.331 |   52.329 +/-  8.889 |    1.169 +/-  0.166 | -176.099 +/-  3.072
SER  36 |   11.789 +/-  2.263 |   -4.250 +/-  1.117 |  -17.983 +/-  2.881 |   -0.795 +/-  3.130 |    0.148 +/-  0.084 |  -11.090 +/-  2.561
LEU  37 |   16.966 +/-  3.179 |   -2.502 +/-  1.455 |  -29.966 +/-  1.215 |   -2.078 +/-  0.971 |    0.588 +/-  0.119 |  -16.992 +/-  3.467
GLY  38 |    5.910 +/-  1.605 |   -0.826 +/-  0.745 |  -10.614 +/-  1.435 |   -3.500 +/-  1.040 |    0.486 +/-  0.052 |   -8.544 +/-  1.642
GLN  39 |   23.753 +/-  3.199 |   -2.817 +/-  1.136 |  -69.853 +/-  3.244 |   -9.936 +/-  2.381 |    0.713 +/-  0.078 |  -58.140 +/-  3.337
ASN  40 |   22.755 +/-  2.809 |   -1.036 +/-  1.045 |  -71.059 +/-  3.791 |  -14.745 +/-  3.009 |    0.920 +/-  0.083 |  -63.166 +/-  2.245
PRO  41 |   21.561 +/-  2.653 |   -3.980 +/-  1.113 |   -6.763 +/-  1.351 |   -2.618 +/-  1.351 |    0.312 +/-  0.109 |    8.512 +/-  2.951
THR  42 |   16.493 +/-  2.378 |   -2.011 +/-  1.026 |  -31.085 +/-  3.385 |   -9.248 +/-  2.584 |    0.547 +/-  0.082 |  -25.303 +/-  2.551
GLU  43 |   18.528 +/-  3.299 |   -1.895 +/-  1.372 |   68.448 +/-  7.942 | -141.036 +/-  7.542 |    0.946 +/-  0.138 |  -55.009 +/-  3.039
ALA  44 |    7.957 +/-  2.141 |   -2.290 +/-  0.647 |    0.643 +/-  1.910 |   -8.449 +/-  1.457 |    0.535 +/-  0.057 |   -1.605 +/-  2.168
GLU  45 |   17.658 +/-  2.874 |   -3.669 +/-  1.203 |  103.048 +/-  6.757 | -172.672 +/-  6.926 |    0.655 +/-  0.072 |  -54.981 +/-  2.858
LEU  46 |   15.677 +/-  2.406 |   -6.635 +/-  1.443 |  -29.609 +/-  1.282 |   -2.616 +/-  0.809 |    0.068 +/-  0.041 |  -23.114 +/-  2.566
GLN  47 |   24.139 +/-  3.172 |   -3.461 +/-  1.280 |  -76.855 +/-  3.556 |  -10.535 +/-  2.849 |    0.811 +/-  0.098 |  -65.900 +/-  3.295
ASP  48 |   14.578 +/-  2.634 |   -3.358 +/-  1.022 |  104.617 +/-  6.136 | -178.505 +/-  6.440 |    0.674 +/-  0.045 |  -61.994 +/-  2.066
MET  49 |   15.735 +/-  2.619 |   -6.621 +/-  1.098 |   -6.963 +/-  1.610 |   -1.292 +/-  1.180 |    0.414 +/-  0.074 |    1.272 +/-  2.886
ILE  50 |   19.932 +/-  2.931 |   -6.628 +/-  1.398 |  -11.829 +/-  1.077 |   -1.560 +/-  0.733 |    0.050 +/-  0.032 |   -0.035 +/-  3.028
ASN  51 |   22.700 +/-  2.422 |   -4.401 +/-  1.079 |  -88.924 +/-  2.911 |   -8.941 +/-  2.718 |    0.608 +/-  0.066 |  -78.958 +/-  2.562
GLU  52 |   16.977 +/-  2.589 |   -2.419 +/-  1.215 |  104.138 +/-  5.709 | -175.740 +/-  5.852 |    0.968 +/-  0.088 |  -56.076 +/-  2.750
VAL  53 |   17.197 +/-  3.002 |   -4.032 +/-  1.357 |  -30.229 +/-  1.000 |    0.406 +/-  0.616 |    0.145 +/-  0.061 |  -16.513 +/-  2.790
ASP  54 |   35.634 +/-  2.660 |   -4.693 +/-  1.392 |  -31.676 +/-  5.327 | -145.166 +/-  4.253 |    0.095 +/-  0.031 | -145.805 +/-  3.147
ALA  55 |    7.571 +/-  1.940 |   -1.536 +/-  1.001 |   -6.397 +/-  1.381 |   -0.577 +/-  0.927 |    0.335 +/-  0.092 |   -0.605 +/-  2.117
ASP  56 |   45.864 +/-  3.324 |    1.194 +/-  1.625 |  -47.766 +/-  5.939 | -145.270 +/-  4.415 |    0.618 +/-  0.026 | -145.360 +/-  3.009
GLY  57 |    5.278 +/-  1.467 |   -0.174 +/-  0.659 |  -10.515 +/-  1.052 |   -2.791 +/-  0.680 |    0.647 +/-  0.030 |   -7.555 +/-  1.648
ASN  58 |   36.462 +/-  2.739 |    0.835 +/-  1.639 | -177.527 +/-  2.810 |   -5.661 +/-  1.134 |    0.583 +/-  0.032 | -145.309 +/-  2.820
GLY  59 |    5.975 +/-  1.915 |   -2.070 +/-  0.847 |  -12.815 +/-  0.999 |    0.780 +/-  0.840 |    0.137 +/-  0.037 |   -7.993 +/-  1.959
THR  60 |   26.579 +/-  3.126 |   -1.791 +/-  1.509 | -121.145 +/-  2.793 |   -4.381 +/-  1.861 |    0.442 +/-  0.050 | -100.297 +/-  3.310
ILE  61 |   20.106 +/-  3.055 |   -7.819 +/-  1.445 |   -1.756 +/-  1.748 |   -2.389 +/-  1.404 |    0.039 +/-  0.022 |    8.181 +/-  3.069
ASP  62 |   16.803 +/-  2.959 |   -3.076 +/-  1.296 |   81.056 +/-  7.043 | -160.990 +/-  6.442 |    0.505 +/-  0.042 |  -65.702 +/-  3.292
PHE  63 |   19.788 +/-  3.143 |   -4.508 +/-  1.199 |   -0.008 +/-  2.304 |   -2.072 +/-  1.439 |    0.255 +/-  0.054 |   13.455 +/-  3.416
PRO  64 |   21.571 +/-  2.572 |   -3.097 +/-  1.028 |  -12.333 +/-  2.106 |   -1.268 +/-  1.013 |    0.653 +/-  0.042 |    5.525 +/-  2.965
GLU  65 |   53.893 +/-  2.811 |   -3.542 +/-  1.901 |  -54.877 +/-  5.827 | -141.185 +/-  4.211 |    0.036 +/-  0.013 | -145.675 +/-  3.179
PHE  66 |   16.135 +/-  2.965 |   -7.203 +/-  1.066 |   -7.986 +/-  1.022 |   -0.924 +/-  0.660 |    0.208 +/-  0.037 |    0.230 +/-  3.116
LEU  67 |   17.347 +/-  2.999 |   -5.100 +/-  1.199 |  -32.415 +/-  1.151 |   -0.811 +/-  0.737 |    0.251 +/-  0.052 |  -20.729 +/-  2.991
THR  68 |   15.566 +/-  2.818 |   -3.129 +/-  1.122 |  -38.487 +/-  2.233 |   -0.200 +/-  2.160 |    0.444 +/-  0.078 |  -25.806 +/-  2.818
MET  69 |   15.274 +/-  2.596 |   -6.764 +/-  1.347 |  -12.235 +/-  2.268 |    2.513 +/-  1.509 |    0.188 +/-  0.091 |   -1.023 +/-  2.940
MET  70 |   15.645 +/-  2.226 |   -6.211 +/-  1.090 |   -9.785 +/-  1.964 |   -2.238 +/-  1.389 |    0.213 +/-  0.051 |   -2.375 +/-  2.302
ALA  71 |    7.561 +/-  2.186 |   -3.094 +/-  0.765 |    3.576 +/-  2.068 |   -3.614 +/-  1.798 |    0.423 +/-  0.057 |    4.852 +/-  2.128
ARG  72 |   22.978 +/-  4.207 |   -3.538 +/-  1.494 | -262.523 +/-  8.987 |   76.668 +/- 10.071 |    1.205 +/-  0.233 | -165.211 +/-  4.331
LYS  73 |   17.854 +/-  3.053 |   -2.777 +/-  1.228 | -111.963 +/-  8.096 |   79.345 +/-  8.082 |    1.016 +/-  0.114 |  -16.524 +/-  3.592
MET  74 |   16.643 +/-  2.889 |   -2.576 +/-  1.179 |   -5.207 +/-  2.027 |   -2.527 +/-  2.280 |    0.854 +/-  0.078 |    7.186 +/-  2.910
LYS  75 |   19.135 +/-  3.845 |   -0.997 +/-  1.335 | -124.236 +/- 17.106 |   88.520 +/- 16.511 |    1.185 +/-  0.134 |  -16.394 +/-  4.524
ASP  76 |   14.994 +/-  2.770 |   -1.227 +/-  1.395 |  105.024 +/- 11.403 | -182.390 +/- 10.770 |    0.702 +/-  0.204 |  -62.896 +/-  2.908
THR  77 |   16.182 +/-  2.793 |    0.901 +/-  1.126 |  -31.047 +/-  3.829 |  -10.540 +/-  3.153 |    1.066 +/-  0.062 |  -23.438 +/-  3.066
ASP  78 |   16.004 +/-  3.169 |   -2.386 +/-  1.181 |  122.228 +/-  9.950 | -193.950 +/-  9.526 |    0.567 +/-  0.068 |  -57.536 +/-  2.982
SER  79 |   11.579 +/-  2.115 |   -2.750 +/-  1.017 |  -10.483 +/-  3.386 |   -8.815 +/-  3.125 |    0.410 +/-  0.059 |  -10.059 +/-  2.639
GLU  80 |   18.146 +/-  2.892 |   -2.547 +/-  1.398 |  106.262 +/-  8.687 | -180.647 +/-  8.005 |    0.820 +/-  0.075 |  -57.965 +/-  3.156
GLU  81 |   17.207 +/-  2.544 |   -4.201 +/-  1.568 |   99.366 +/- 12.921 | -173.649 +/- 12.210 |    0.374 +/-  0.092 |  -60.903 +/-  2.522
GLU  82 |   17.798 +/-  2.840 |   -5.573 +/-  1.204 |  152.434 +/-  8.756 | -221.270 +/-  8.242 |    0.521 +/-  0.069 |  -56.089 +/-  2.812
ILE  83 |   17.520 +/-  2.723 |   -3.490 +/-  1.433 |   -6.507 +/-  1.286 |   -0.532 +/-  0.912 |    0.337 +/-  0.075 |    7.327 +/-  2.843
ARG  84 |   22.171 +/-  3.748 |   -4.314 +/-  1.402 | -331.065 +/- 11.287 |  125.812 +/-  9.800 |    1.029 +/-  0.087 | -186.367 +/-  3.722
GLU  85 |   17.553 +/-  2.748 |   -3.671 +/-  1.669 |   74.906 +/- 10.013 | -157.082 +/-  9.570 |    0.357 +/-  0.068 |  -67.937 +/-  2.869
ALA  86 |    7.391 +/-  1.820 |   -4.703 +/-  0.982 |   -8.853 +/-  1.307 |    1.375 +/-  0.668 |    0.014 +/-  0.008 |   -4.775 +/-  1.868
PHE  87 |   17.351 +/-  2.728 |   -3.034 +/-  1.052 |    0.070 +/-  1.950 |   -3.431 +/-  1.349 |    0.816 +/-  0.076 |   11.773 +/-  2.904
ARG  88 |   22.971 +/-  3.608 |   -2.282 +/-  1.220 | -310.606 +/-  8.256 |  110.134 +/-  7.464 |    1.212 +/-  0.078 | -178.570 +/-  3.497
VAL  89 |   15.879 +/-  3.146 |   -2.067 +/-  1.509 |  -34.158 +/-  1.877 |    0.656 +/-  1.719 |    0.397 +/-  0.129 |  -19.293 +/-  3.293
PHE  90 |   16.412 +/-  3.404 |   -3.889 +/-  1.285 |  -10.039 +/-  1.060 |   -0.136 +/-  0.944 |    0.616 +/-  0.050 |    2.964 +/-  3.192
ASP  91 |   33.726 +/-  2.765 |   -4.401 +/-  1.743 |  -29.073 +/-  5.644 | -140.021 +/-  4.292 |    0.030 +/-  0.021 | -139.739 +/-  3.505
LYS  92 |   17.949 +/-  3.141 |   -1.174 +/-  1.248 | -113.474 +/- 11.806 |   75.647 +/- 12.567 |    1.193 +/-  0.114 |  -19.858 +/-  3.474
ASP  93 |   41.621 +/-  3.914 |   -0.698 +/-  1.139 |  -52.558 +/-  5.396 | -135.377 +/-  4.047 |    0.641 +/-  0.025 | -146.370 +/-  2.899
GLY  94 |    5.498 +/-  1.453 |   -0.161 +/-  0.738 |  -12.336 +/-  1.277 |   -2.974 +/-  0.585 |    0.446 +/-  0.040 |   -9.528 +/-  1.629
ASN  95 |   34.289 +/-  2.708 |   -2.469 +/-  1.260 | -175.107 +/-  3.076 |   -8.386 +/-  1.450 |    0.432 +/-  0.055 | -151.241 +/-  2.671
GLY  96 |    5.999 +/-  1.919 |   -3.392 +/-  0.782 |   -8.341 +/-  1.197 |   -3.235 +/-  0.636 |    0.008 +/-  0.017 |   -8.961 +/-  1.991
TYR  97 |   28.602 +/-  3.252 |   -5.393 +/-  1.784 | -119.935 +/-  2.378 |   -3.971 +/-  0.659 |    0.188 +/-  0.058 | -100.510 +/-  3.212
ILE  98 |   22.407 +/-  2.872 |   -5.453 +/-  1.528 |   -4.606 +/-  1.802 |    2.814 +/-  1.273 |    0.112 +/-  0.025 |   15.274 +/-  2.826
SER  99 |   12.471 +/-  2.517 |   -2.117 +/-  1.580 |  -11.839 +/-  1.884 |   -8.515 +/-  1.740 |    0.256 +/-  0.055 |   -9.744 +/-  3.031
ALA 100 |    7.628 +/-  2.060 |   -3.155 +/-  0.831 |   -2.541 +/-  1.488 |   -3.073 +/-  1.169 |    0.232 +/-  0.065 |   -0.909 +/-  2.020
ALA 101 |    7.500 +/-  1.945 |   -2.014 +/-  0.759 |   -3.229 +/-  0.887 |   -4.046 +/-  0.813 |    0.600 +/-  0.081 |   -1.189 +/-  2.014
GLU 102 |   37.365 +/-  3.391 |   -4.130 +/-  1.512 |  -41.226 +/-  6.444 | -130.432 +/-  4.603 |    0.051 +/-  0.027 | -138.371 +/-  4.384
LEU 103 |   16.965 +/-  2.675 |   -5.777 +/-  1.354 |  -27.058 +/-  1.172 |    0.568 +/-  0.728 |    0.079 +/-  0.029 |  -15.224 +/-  2.968
ARG 104 |   22.577 +/-  3.636 |   -4.699 +/-  1.828 | -296.585 +/- 14.767 |   98.781 +/- 13.366 |    0.776 +/-  0.139 | -179.151 +/-  3.980
HIE 105 |   34.968 +/-  2.737 |   -7.524 +/-  1.489 |  -26.446 +/-  5.533 |   -4.753 +/-  4.487 |    0.422 +/-  0.166 |   -3.332 +/-  3.558
VAL 106 |   13.906 +/-  2.550 |   -4.214 +/-  1.305 |  -31.619 +/-  1.900 |    1.351 +/-  0.794 |    0.149 +/-  0.051 |  -20.426 +/-  2.974
MET 107 |   15.978 +/-  2.562 |   -7.421 +/-  1.208 |  -12.880 +/-  1.465 |   -1.077 +/-  0.873 |    0.149 +/-  0.051 |   -5.250 +/-  2.763
THR 108 |   16.299 +/-  2.822 |   -4.786 +/-  1.608 |  -36.723 +/-  3.155 |   -2.089 +/-  2.709 |    0.196 +/-  0.080 |  -27.103 +/-  3.284
ASN 109 |   21.241 +/-  3.056 |   -3.720 +/-  1.055 |  -85.878 +/-  2.519 |   -4.561 +/-  2.404 |    0.540 +/-  0.095 |  -72.377 +/-  2.703
LEU 110 |   18.163 +/-  2.532 |   -3.021 +/-  1.403 |  -33.953 +/-  1.731 |    0.278 +/-  0.744 |    0.362 +/-  0.060 |  -18.171 +/-  2.756
GLY 111 |    6.012 +/-  1.702 |   -3.587 +/-  0.789 |  -12.371 +/-  2.228 |   -0.155 +/-  1.781 |    0.028 +/-  0.016 |  -10.073 +/-  1.930
GLU 112 |   17.513 +/-  2.845 |   -4.707 +/-  1.379 |  122.070 +/-  7.167 | -186.117 +/-  7.024 |    0.451 +/-  0.086 |  -50.789 +/-  3.081
LYS 113 |   17.854 +/-  3.310 |   -2.190 +/-  1.241 |  -83.775 +/- 10.044 |   55.137 +/-  9.855 |    1.183 +/-  0.157 |  -11.791 +/-  3.862
LEU 114 |   16.232 +/-  2.980 |   -4.373 +/-  1.231 |  -41.538 +/-  3.128 |    5.325 +/-  2.383 |    0.162 +/-  0.077 |  -24.192 +/-  3.374
THR 115 |   16.539 +/-  2.407 |   -1.505 +/-  1.448 |  -31.476 +/-  4.883 |   -9.899 +/-  3.529 |    0.597 +/-  0.080 |  -25.744 +/-  2.930
ASP 116 |   14.765 +/-  2.851 |   -1.702 +/-  1.400 |   86.835 +/- 13.189 | -164.361 +/- 12.293 |    0.702 +/-  0.078 |  -63.761 +/-  3.223
GLU 117 |   18.190 +/-  2.894 |   -1.909 +/-  1.175 |  123.235 +/- 11.242 | -198.062 +/- 11.080 |    0.993 +/-  0.071 |  -57.553 +/-  2.719
GLU 118 |   18.145 +/-  2.807 |   -3.806 +/-  1.432 |  130.372 +/- 15.344 | -200.331 +/- 15.190 |    0.637 +/-  0.062 |  -54.983 +/-  2.972
VAL 119 |   14.841 +/-  2.977 |   -5.044 +/-  1.337 |  -28.972 +/-  1.435 |   -2.937 +/-  0.860 |    0.041 +/-  0.031 |  -22.071 +/-  3.117
ASP 120 |   16.782 +/-  3.267 |   -3.650 +/-  1.013 |  119.409 +/- 11.574 | -198.139 +/- 10.443 |    0.561 +/-  0.095 |  -65.037 +/-  2.795
GLU 121 |   18.017 +/-  3.209 |   -3.233 +/-  1.534 |  132.751 +/- 13.810 | -206.131 +/- 12.419 |    0.712 +/-  0.115 |  -57.883 +/-  3.161
MET 122 |   15.534 +/-  2.159 |   -5.902 +/-  0.940 |   -6.376 +/-  1.895 |   -2.650 +/-  1.386 |    0.484 +/-  0.065 |    1.090 +/-  2.062
ILE 123 |   19.236 +/-  3.011 |   -6.234 +/-  1.521 |   -3.553 +/-  1.168 |   -3.085 +/-  0.762 |    0.034 +/-  0.025 |    6.398 +/-  2.932
ARG 124 |   22.833 +/-  4.167 |   -3.472 +/-  1.536 | -357.631 +/- 16.961 |  152.044 +/- 13.819 |    0.985 +/-  0.149 | -185.240 +/-  4.825
GLU 125 |   17.296 +/-  2.791 |   -1.611 +/-  1.427 |  147.232 +/- 12.651 | -226.985 +/- 11.833 |    1.015 +/-  0.085 |  -63.053 +/-  2.963
ALA 126 |    7.282 +/-  1.793 |   -2.464 +/-  0.785 |   -3.152 +/-  1.144 |   -5.505 +/-  0.882 |    0.343 +/-  0.051 |   -3.496 +/-  1.939
ASP 127 |   29.302 +/-  2.824 |   -2.206 +/-  1.732 |   16.464 +/-  4.706 | -193.804 +/-  3.429 |    0.132 +/-  0.020 | -150.112 +/-  3.016
ILE 128 |   20.046 +/-  2.762 |   -1.495 +/-  1.393 |  -16.527 +/-  1.444 |   -0.382 +/-  0.909 |    0.657 +/-  0.056 |    2.299 +/-  2.918
ASP 129 |   46.094 +/-  3.202 |    0.865 +/-  1.800 |  -13.830 +/-  6.109 | -183.248 +/-  4.580 |    0.442 +/-  0.052 | -149.676 +/-  3.216
GLY 130 |    5.649 +/-  1.702 |    0.107 +/-  0.628 |  -16.090 +/-  1.272 |   -0.852 +/-  0.549 |    0.616 +/-  0.030 |  -10.571 +/-  1.550
ASP 131 |   42.867 +/-  3.408 |    1.770 +/-  1.914 |  -14.030 +/-  6.765 | -176.496 +/-  4.001 |    0.554 +/-  0.037 | -145.334 +/-  3.414
GLY 132 |    5.468 +/-  1.758 |   -2.425 +/-  0.765 |  -13.191 +/-  1.363 |    0.737 +/-  1.005 |    0.183 +/-  0.037 |   -9.227 +/-  1.876
GLN 133 |   36.005 +/-  3.818 |   -0.556 +/-  1.756 | -168.636 +/-  4.683 |   -7.984 +/-  2.750 |    0.634 +/-  0.125 | -140.538 +/-  3.930
VAL 134 |   16.289 +/-  2.401 |   -4.963 +/-  1.517 |  -20.672 +/-  1.410 |    2.119 +/-  0.860 |    0.068 +/-  0.023 |   -7.159 +/-  2.659
ASN 135 |   22.129 +/-  2.579 |   -4.017 +/-  1.475 |  -80.314 +/-  3.263 |  -13.856 +/-  3.002 |    0.449 +/-  0.058 |  -75.609 +/-  2.761
TYR 136 |   18.497 +/-  2.845 |   -3.700 +/-  1.260 |  -23.096 +/-  1.996 |  -11.497 +/-  2.108 |    0.627 +/-  0.144 |  -19.169 +/-  3.112
GLU 137 |   18.420 +/-  2.907 |   -2.767 +/-  1.176 |  114.826 +/-  6.989 | -189.655 +/-  7.321 |    0.897 +/-  0.073 |  -58.279 +/-  2.894
GLU 138 |   40.916 +/-  3.721 |   -3.790 +/-  1.613 |    5.903 +/-  5.284 | -185.724 +/-  3.136 |    0.015 +/-  0.011 | -142.681 +/-  3.127
PHE 139 |   16.522 +/-  2.553 |   -7.232 +/-  1.210 |   -4.295 +/-  1.314 |   -3.851 +/-  1.090 |    0.026 +/-  0.021 |    1.170 +/-  2.766
VAL 140 |   14.470 +/-  2.478 |   -1.797 +/-  1.300 |  -29.826 +/-  1.645 |   -2.296 +/-  0.863 |    0.468 +/-  0.066 |  -18.981 +/-  2.854
GLN 141 |   23.312 +/-  3.059 |   -4.643 +/-  1.019 |  -72.178 +/-  2.560 |  -10.484 +/-  2.012 |    0.628 +/-  0.071 |  -63.365 +/-  2.490
MET 142 |   15.999 +/-  2.943 |   -4.956 +/-  1.296 |   -3.781 +/-  2.058 |   -7.488 +/-  2.038 |    0.670 +/-  0.144 |    0.445 +/-  2.956
MET 143 |   15.869 +/-  3.004 |   -6.367 +/-  1.303 |   -7.817 +/-  2.076 |   -4.186 +/-  1.682 |    0.332 +/-  0.074 |   -2.168 +/-  3.268
THR 144 |   17.035 +/-  2.704 |    0.184 +/-  1.213 |  -30.229 +/-  3.638 |   -5.818 +/-  2.667 |    0.733 +/-  0.085 |  -18.095 +/-  2.491
ALA 145 |   11.141 +/-  2.240 |   -0.473 +/-  0.732 |  148.804 +/- 11.208 | -214.624 +/- 10.719 |    1.117 +/-  0.110 |  -54.035 +/-  2.329
 CA 146 |   78.540 +/-  2.925 |    1.377 +/-  0.917 | -473.268 +/- 12.906 |  296.605 +/-  9.218 |    0.000 +/-  0.000 |  -96.746 +/-  6.958
 CW 147 |   23.353 +/-  2.483 |    3.711 +/-  1.304 | -126.267 +/-  4.428 |   -0.009 +/-  0.646 |    0.006 +/-  0.007 |  -99.206 +/-  2.605
 CA 148 |   76.292 +/-  3.070 |    1.341 +/-  0.899 | -452.494 +/- 12.746 |  283.052 +/-  7.321 |    0.000 +/-  0.000 |  -91.808 +/-  8.002
 CW 149 |   19.420 +/-  2.696 |    2.016 +/-  1.144 | -127.251 +/-  4.111 |    1.125 +/-  0.620 |    0.056 +/-  0.024 | -104.634 +/-  1.859
 CA 150 |   68.681 +/-  3.520 |   -0.856 +/-  0.055 | -400.883 +/- 10.486 |  264.896 +/-  9.597 |    0.000 +/-  0.000 |  -68.162 +/-  5.428
 CW 151 |   22.470 +/-  2.248 |    1.774 +/-  1.143 | -136.475 +/-  3.115 |   -2.951 +/-  0.837 |    0.078 +/-  0.016 | -115.104 +/-  2.079
 CA 152 |   83.631 +/-  2.781 |   -0.690 +/-  0.198 | -524.446 +/-  9.401 |  351.134 +/-  6.084 |    0.000 +/-  0.000 |  -90.371 +/-  6.062
 CW 153 |   28.656 +/-  2.245 |    2.588 +/-  1.316 | -143.950 +/-  3.416 |   -0.711 +/-  0.675 |    0.008 +/-  0.011 | -113.410 +/-  2.082

Sidechain Energy Decomposition:
Residue |       Internal      |    van der Waals    |    Electrostatic    |   Polar Solvation   |   Non-Polar Solv.   |       TOTAL
-------------------------------------------------------------------------------------------------------------------------------------------
GLN   1 |   20.270 +/-  2.659 |   -0.157 +/-  0.811 |  -87.222 +/-  4.351 |   -0.287 +/-  3.843 |    1.049 +/-  0.093 |  -66.346 +/-  2.301
LEU   2 |   12.543 +/-  2.398 |   -1.202 +/-  1.022 |  -24.980 +/-  0.491 |    2.623 +/-  0.342 |    0.397 +/-  0.102 |  -10.619 +/-  2.430
THR   3 |   12.076 +/-  1.981 |   -1.303 +/-  0.729 |  -22.245 +/-  3.063 |   -3.677 +/-  2.273 |    0.529 +/-  0.092 |  -14.619 +/-  2.357
GLU   4 |   14.264 +/-  2.438 |   -0.821 +/-  0.710 |   79.342 +/-  6.946 | -141.369 +/-  7.222 |    0.983 +/-  0.066 |  -47.601 +/-  2.338
GLU   5 |   13.714 +/-  2.262 |   -0.923 +/-  0.823 |  101.692 +/- 11.072 | -163.484 +/- 11.520 |    0.955 +/-  0.071 |  -48.045 +/-  2.031
GLN   6 |   19.642 +/-  2.514 |   -3.538 +/-  0.883 |  -70.569 +/-  3.350 |   -3.541 +/-  3.526 |    0.442 +/-  0.102 |  -57.564 +/-  2.857
ILE   7 |   13.080 +/-  2.107 |   -2.169 +/-  1.291 |   -5.093 +/-  0.346 |    3.009 +/-  0.278 |    0.356 +/-  0.080 |    9.182 +/-  2.383
ALA   8 |    3.838 +/-  1.407 |   -1.545 +/-  0.315 |   -3.044 +/-  0.307 |    4.844 +/-  0.272 |    0.334 +/-  0.038 |    4.428 +/-  1.438
GLU   9 |   15.088 +/-  2.341 |   -2.059 +/-  0.688 |  128.466 +/-  4.499 | -189.682 +/-  4.522 |    0.751 +/-  0.064 |  -47.435 +/-  2.234
PHE  10 |   12.373 +/-  2.569 |   -3.635 +/-  0.955 |   -0.191 +/-  0.592 |    0.342 +/-  0.374 |    0.250 +/-  0.101 |    9.139 +/-  3.029
LYS  11 |   13.589 +/-  2.574 |   -3.259 +/-  0.902 |  -81.199 +/-  7.581 |   58.743 +/-  7.650 |    0.846 +/-  0.097 |  -11.281 +/-  2.678
GLU  12 |   13.774 +/-  2.373 |   -1.904 +/-  0.769 |  117.662 +/-  7.744 | -178.880 +/-  7.752 |    0.818 +/-  0.063 |  -48.530 +/-  2.207
ALA  13 |    3.631 +/-  1.093 |   -1.982 +/-  0.321 |   -3.167 +/-  0.182 |    5.038 +/-  0.135 |    0.235 +/-  0.023 |    3.756 +/-  1.156
PHE  14 |   12.591 +/-  2.346 |   -6.285 +/-  0.933 |   -0.115 +/-  0.755 |   -0.062 +/-  0.442 |    0.041 +/-  0.032 |    6.170 +/-  2.508
SER  15 |    7.416 +/-  1.445 |   -2.501 +/-  0.568 |   -8.213 +/-  2.681 |    2.766 +/-  2.427 |    0.242 +/-  0.049 |   -0.290 +/-  1.617
LEU  16 |   12.704 +/-  2.333 |   -0.899 +/-  1.096 |  -26.224 +/-  0.386 |    3.291 +/-  0.155 |    0.677 +/-  0.095 |  -10.451 +/-  2.644
PHE  17 |   13.545 +/-  2.569 |   -3.099 +/-  0.772 |   -0.313 +/-  0.240 |    0.155 +/-  0.223 |    0.240 +/-  0.047 |   10.528 +/-  2.545
ASP  18 |   39.060 +/-  2.561 |   -3.357 +/-  1.319 |  -37.259 +/-  4.810 | -132.355 +/-  4.106 |    0.006 +/-  0.005 | -133.905 +/-  2.912
LYS  19 |   16.473 +/-  2.187 |   -4.467 +/-  1.465 | -141.785 +/-  6.725 |  124.270 +/-  5.468 |    0.076 +/-  0.043 |   -5.434 +/-  3.426
ASP  20 |   34.214 +/-  3.035 |    1.247 +/-  1.656 |  -53.366 +/-  6.589 | -126.764 +/-  4.490 |    0.307 +/-  0.039 | -144.361 +/-  3.658
GLY  21 |    1.501 +/-  0.580 |   -0.275 +/-  0.219 |    4.006 +/-  0.145 |   -3.888 +/-  0.133 |    0.020 +/-  0.007 |    1.365 +/-  0.586
ASP  22 |   37.332 +/-  3.368 |   -0.172 +/-  1.321 |  -58.230 +/-  5.305 | -126.500 +/-  3.979 |    0.293 +/-  0.020 | -147.277 +/-  3.614
GLY  23 |    1.364 +/-  0.606 |   -0.783 +/-  0.228 |    4.100 +/-  0.169 |   -3.928 +/-  0.156 |    0.011 +/-  0.007 |    0.764 +/-  0.645
THR  24 |   11.913 +/-  1.875 |   -2.591 +/-  0.887 |  -24.696 +/-  1.355 |   -2.383 +/-  1.001 |    0.304 +/-  0.032 |  -17.453 +/-  2.006
ILE  25 |   15.262 +/-  2.600 |   -5.231 +/-  1.348 |   -5.889 +/-  0.214 |    3.598 +/-  0.176 |    0.003 +/-  0.004 |    7.742 +/-  2.854
THR  26 |   11.962 +/-  2.056 |   -2.523 +/-  0.619 |  -22.918 +/-  1.535 |   -5.819 +/-  1.753 |    0.446 +/-  0.035 |  -18.852 +/-  2.428
THR  27 |   12.007 +/-  1.986 |   -2.511 +/-  0.759 |  -24.498 +/-  3.804 |   -1.633 +/-  2.843 |    0.289 +/-  0.088 |  -16.347 +/-  2.063
LYS  28 |   14.054 +/-  2.702 |   -1.028 +/-  0.659 |  -49.160 +/-  6.005 |   24.766 +/-  6.556 |    1.256 +/-  0.084 |  -10.112 +/-  3.067
GLU  29 |   42.344 +/-  3.321 |   -2.569 +/-  1.679 |  -51.736 +/-  6.679 | -129.520 +/-  4.841 |    0.017 +/-  0.008 | -141.464 +/-  3.307
LEU  30 |   12.419 +/-  2.625 |   -4.752 +/-  0.927 |  -25.355 +/-  0.422 |    3.275 +/-  0.196 |    0.032 +/-  0.029 |  -14.382 +/-  2.603
GLY  31 |    1.529 +/-  0.595 |   -1.080 +/-  0.219 |    2.619 +/-  0.195 |   -2.638 +/-  0.178 |    0.000 +/-  0.001 |    0.430 +/-  0.632
THR  32 |   11.768 +/-  2.057 |   -2.711 +/-  0.763 |  -25.063 +/-  2.854 |    0.270 +/-  2.951 |    0.298 +/-  0.095 |  -15.439 +/-  2.243
VAL  33 |    9.894 +/-  2.216 |   -3.648 +/-  0.920 |  -18.589 +/-  0.290 |    2.804 +/-  0.150 |    0.085 +/-  0.044 |   -9.454 +/-  2.478
MET  34 |   12.198 +/-  2.503 |   -6.865 +/-  0.793 |   -2.265 +/-  1.215 |    2.531 +/-  1.066 |    0.104 +/-  0.073 |    5.704 +/-  2.752
ARG  35 |   18.607 +/-  3.597 |   -3.530 +/-  1.164 | -214.436 +/-  7.699 |   30.621 +/-  8.260 |    1.072 +/-  0.167 | -167.666 +/-  2.982
SER  36 |    7.368 +/-  1.491 |   -3.100 +/-  0.726 |   -6.330 +/-  2.029 |    1.733 +/-  2.253 |    0.045 +/-  0.032 |   -0.285 +/-  1.807
LEU  37 |   12.670 +/-  2.591 |   -2.337 +/-  1.122 |  -25.154 +/-  0.420 |    2.569 +/-  0.225 |    0.376 +/-  0.105 |  -11.875 +/-  2.793
GLY  38 |    1.577 +/-  0.564 |   -0.421 +/-  0.187 |    2.716 +/-  0.196 |   -2.487 +/-  0.181 |    0.015 +/-  0.008 |    1.401 +/-  0.562
GLN  39 |   19.785 +/-  2.674 |   -2.578 +/-  0.794 |  -65.968 +/-  2.652 |   -6.148 +/-  2.004 |    0.637 +/-  0.086 |  -54.271 +/-  2.619
ASN  40 |   17.196 +/-  2.372 |   -0.653 +/-  0.615 |  -78.540 +/-  2.983 |   -8.302 +/-  2.480 |    0.802 +/-  0.085 |  -69.498 +/-  1.842
PRO  41 |   15.396 +/-  1.985 |   -2.915 +/-  0.754 |  -14.341 +/-  1.313 |   14.627 +/-  1.215 |    0.213 +/-  0.105 |   12.980 +/-  2.185
THR  42 |   11.753 +/-  1.899 |   -1.535 +/-  0.559 |  -22.041 +/-  2.377 |   -3.122 +/-  2.026 |    0.495 +/-  0.076 |  -14.449 +/-  1.928
GLU  43 |   13.999 +/-  2.640 |   -0.996 +/-  0.887 |   57.151 +/-  6.729 | -118.674 +/-  6.833 |    0.885 +/-  0.135 |  -47.635 +/-  2.300
ALA  44 |    4.076 +/-  1.526 |   -0.990 +/-  0.245 |   -1.557 +/-  0.248 |    3.443 +/-  0.207 |    0.453 +/-  0.037 |    5.424 +/-  1.490
GLU  45 |   13.662 +/-  2.337 |   -2.376 +/-  0.783 |   86.100 +/-  6.017 | -147.219 +/-  6.132 |    0.634 +/-  0.073 |  -49.200 +/-  2.194
LEU  46 |   11.908 +/-  2.192 |   -4.932 +/-  1.163 |  -24.328 +/-  0.562 |    2.013 +/-  0.228 |    0.068 +/-  0.041 |  -15.270 +/-  2.284
GLN  47 |   20.090 +/-  2.630 |   -2.380 +/-  0.920 |  -68.069 +/-  2.998 |   -5.213 +/-  2.444 |    0.788 +/-  0.096 |  -54.783 +/-  2.483
ASP  48 |    9.955 +/-  2.112 |   -1.923 +/-  0.522 |   86.884 +/-  5.453 | -150.426 +/-  5.547 |    0.639 +/-  0.046 |  -54.873 +/-  1.825
MET  49 |   11.781 +/-  2.102 |   -4.957 +/-  0.805 |   -3.157 +/-  0.982 |    3.175 +/-  0.786 |    0.379 +/-  0.076 |    7.221 +/-  2.272
ILE  50 |   14.963 +/-  2.567 |   -4.676 +/-  1.001 |   -5.277 +/-  0.245 |    3.211 +/-  0.228 |    0.050 +/-  0.032 |    8.271 +/-  2.730
ASN  51 |   18.314 +/-  1.990 |   -2.766 +/-  0.703 |  -81.614 +/-  2.451 |   -4.811 +/-  2.240 |    0.538 +/-  0.079 |  -70.339 +/-  1.899
GLU  52 |   13.055 +/-  2.102 |   -1.631 +/-  0.724 |   87.754 +/-  5.413 | -149.413 +/-  5.459 |    0.844 +/-  0.071 |  -49.391 +/-  2.119
VAL  53 |   11.638 +/-  2.207 |   -2.915 +/-  0.951 |  -18.662 +/-  0.331 |    2.254 +/-  0.175 |    0.133 +/-  0.052 |   -7.553 +/-  2.243
ASP  54 |   30.188 +/-  2.194 |   -3.077 +/-  1.232 |  -50.481 +/-  4.055 | -115.115 +/-  3.058 |    0.024 +/-  0.012 | -138.461 +/-  2.661
ALA  55 |    3.795 +/-  1.261 |   -1.499 +/-  0.438 |   -1.771 +/-  0.285 |    3.824 +/-  0.218 |    0.070 +/-  0.055 |    4.419 +/-  1.336
ASP  56 |   41.057 +/-  3.032 |    0.630 +/-  1.210 |  -60.496 +/-  5.324 | -119.752 +/-  3.824 |    0.343 +/-  0.020 | -138.219 +/-  2.524
GLY  57 |    1.416 +/-  0.486 |   -0.236 +/-  0.178 |    3.308 +/-  0.115 |   -3.049 +/-  0.107 |    0.025 +/-  0.008 |    1.464 +/-  0.476
ASN  58 |   31.383 +/-  2.232 |   -0.703 +/-  1.178 | -167.312 +/-  2.739 |   -4.769 +/-  0.935 |    0.290 +/-  0.019 | -141.111 +/-  2.442
GLY  59 |    1.713 +/-  0.659 |   -0.863 +/-  0.179 |    3.622 +/-  0.127 |   -3.466 +/-  0.120 |    0.007 +/-  0.007 |    1.013 +/-  0.645
THR  60 |   12.736 +/-  2.196 |   -2.039 +/-  0.859 |  -24.619 +/-  1.314 |   -2.869 +/-  1.840 |    0.442 +/-  0.050 |  -16.349 +/-  2.362
ILE  61 |   14.816 +/-  2.713 |   -5.638 +/-  1.065 |   -6.044 +/-  0.212 |    3.594 +/-  0.141 |    0.002 +/-  0.005 |    6.730 +/-  2.805
ASP  62 |   11.670 +/-  2.271 |   -2.402 +/-  0.848 |   67.939 +/-  4.621 | -134.927 +/-  5.444 |    0.503 +/-  0.042 |  -57.217 +/-  3.228
PHE  63 |   13.619 +/-  2.530 |   -3.788 +/-  0.887 |   -1.120 +/-  0.482 |    1.157 +/-  0.315 |    0.239 +/-  0.050 |   10.107 +/-  2.741
PRO  64 |   15.242 +/-  1.816 |   -1.824 +/-  0.506 |  -19.512 +/-  1.191 |   19.641 +/-  1.201 |    0.618 +/-  0.039 |   14.166 +/-  1.855
GLU  65 |   49.834 +/-  2.658 |   -2.036 +/-  1.589 |  -60.971 +/-  5.332 | -122.853 +/-  3.721 |    0.033 +/-  0.013 | -135.993 +/-  3.030
PHE  66 |   12.429 +/-  2.583 |   -5.131 +/-  0.825 |   -0.807 +/-  0.295 |    0.871 +/-  0.241 |    0.205 +/-  0.036 |    7.568 +/-  2.769
LEU  67 |   13.075 +/-  2.277 |   -3.631 +/-  0.942 |  -24.838 +/-  0.430 |    2.240 +/-  0.227 |    0.232 +/-  0.053 |  -12.922 +/-  2.440
THR  68 |   10.839 +/-  2.272 |   -2.022 +/-  0.709 |  -24.121 +/-  2.120 |   -0.567 +/-  2.037 |    0.404 +/-  0.071 |  -15.467 +/-  2.183
MET  69 |   11.290 +/-  2.190 |   -5.455 +/-  0.903 |   -3.180 +/-  1.721 |    3.300 +/-  1.406 |    0.178 +/-  0.086 |    6.133 +/-  2.399
MET  70 |   11.723 +/-  1.811 |   -5.497 +/-  0.830 |   -1.394 +/-  0.926 |    1.857 +/-  0.767 |    0.173 +/-  0.048 |    6.863 +/-  1.914
ALA  71 |    3.852 +/-  1.509 |   -1.722 +/-  0.334 |   -1.698 +/-  0.228 |    3.481 +/-  0.183 |    0.309 +/-  0.034 |    4.222 +/-  1.516
ARG  72 |   19.018 +/-  3.682 |   -2.983 +/-  1.186 | -235.587 +/-  8.244 |   53.812 +/-  9.596 |    1.042 +/-  0.222 | -164.699 +/-  3.646
LYS  73 |   13.878 +/-  2.837 |   -2.564 +/-  0.846 |  -74.677 +/-  6.882 |   57.804 +/-  7.248 |    0.841 +/-  0.105 |   -4.718 +/-  3.327
MET  74 |   12.221 +/-  2.367 |   -2.528 +/-  0.751 |   -3.367 +/-  1.629 |    3.333 +/-  1.571 |    0.713 +/-  0.081 |   10.372 +/-  2.369
LYS  75 |   14.778 +/-  3.088 |   -1.086 +/-  1.052 |  -85.129 +/- 17.235 |   61.867 +/- 16.606 |    0.933 +/-  0.123 |   -8.638 +/-  3.403
ASP  76 |   10.447 +/-  2.207 |   -1.280 +/-  1.047 |   84.125 +/- 11.482 | -147.878 +/- 10.505 |    0.539 +/-  0.216 |  -54.046 +/-  2.518
THR  77 |   11.361 +/-  2.173 |    0.148 +/-  0.629 |  -22.764 +/-  2.337 |   -3.344 +/-  2.077 |    0.823 +/-  0.054 |  -13.776 +/-  2.144
ASP  78 |   11.074 +/-  2.571 |   -1.836 +/-  0.684 |   94.919 +/-  8.115 | -158.245 +/-  8.166 |    0.487 +/-  0.081 |  -53.601 +/-  2.629
SER  79 |    7.183 +/-  1.460 |   -1.742 +/-  0.375 |   -4.924 +/-  2.424 |   -0.887 +/-  2.680 |    0.344 +/-  0.056 |   -0.026 +/-  1.904
GLU  80 |   13.855 +/-  2.419 |   -1.306 +/-  0.978 |   93.967 +/-  8.164 | -155.607 +/-  7.545 |    0.795 +/-  0.069 |  -48.295 +/-  2.530
GLU  81 |   13.271 +/-  2.371 |   -2.699 +/-  1.270 |   85.030 +/- 11.978 | -146.254 +/- 11.411 |    0.365 +/-  0.088 |  -50.286 +/-  2.314
GLU  82 |   13.654 +/-  2.382 |   -3.574 +/-  0.790 |  133.564 +/-  7.569 | -192.531 +/-  7.225 |    0.500 +/-  0.069 |  -48.387 +/-  2.283
ILE  83 |   13.353 +/-  2.426 |   -2.616 +/-  1.020 |   -6.061 +/-  0.290 |    3.824 +/-  0.227 |    0.336 +/-  0.075 |    8.837 +/-  2.338
ARG  84 |   18.543 +/-  3.312 |   -2.779 +/-  1.146 | -279.336 +/- 10.075 |   89.358 +/-  8.923 |    0.989 +/-  0.089 | -173.224 +/-  3.369
GLU  85 |   13.536 +/-  2.284 |   -2.358 +/-  1.242 |   73.166 +/-  9.343 | -135.825 +/-  8.870 |    0.355 +/-  0.068 |  -51.126 +/-  2.338
ALA  86 |    3.716 +/-  1.130 |   -2.666 +/-  0.500 |   -3.516 +/-  0.235 |    5.190 +/-  0.180 |    0.012 +/-  0.007 |    2.736 +/-  1.114
PHE  87 |   13.024 +/-  2.215 |   -1.517 +/-  0.853 |   -0.724 +/-  0.559 |    1.042 +/-  0.584 |    0.716 +/-  0.087 |   12.541 +/-  2.311
ARG  88 |   18.808 +/-  3.432 |   -1.682 +/-  1.100 | -268.301 +/-  7.263 |   78.202 +/-  6.195 |    1.013 +/-  0.066 | -171.959 +/-  3.172
VAL  89 |   10.972 +/-  2.546 |   -1.819 +/-  1.001 |  -18.667 +/-  0.424 |    2.436 +/-  0.273 |    0.327 +/-  0.085 |   -6.751 +/-  2.661
PHE  90 |   12.261 +/-  2.936 |   -1.934 +/-  0.845 |   -0.882 +/-  0.381 |    1.355 +/-  0.377 |    0.611 +/-  0.049 |   11.411 +/-  2.835
ASP  91 |   28.525 +/-  2.410 |   -2.635 +/-  1.591 |  -53.892 +/-  4.386 | -110.222 +/-  3.330 |    0.004 +/-  0.004 | -138.220 +/-  3.209
LYS  92 |   14.166 +/-  2.691 |   -1.747 +/-  0.929 |  -73.237 +/- 11.529 |   52.049 +/- 12.447 |    0.931 +/-  0.128 |   -7.838 +/-  2.916
ASP  93 |   36.817 +/-  3.586 |   -1.087 +/-  0.915 |  -61.239 +/-  5.031 | -109.485 +/-  3.475 |    0.313 +/-  0.024 | -134.681 +/-  2.615
GLY  94 |    1.504 +/-  0.532 |   -0.439 +/-  0.164 |    3.489 +/-  0.120 |   -3.128 +/-  0.107 |    0.016 +/-  0.007 |    1.441 +/-  0.514
ASN  95 |   29.500 +/-  2.522 |   -2.044 +/-  0.957 | -168.139 +/-  2.833 |   -3.904 +/-  1.189 |    0.270 +/-  0.030 | -144.317 +/-  2.178
GLY  96 |    1.647 +/-  0.640 |   -1.093 +/-  0.240 |    3.974 +/-  0.127 |   -3.570 +/-  0.113 |    0.000 +/-  0.000 |    0.958 +/-  0.716
TYR  97 |   15.709 +/-  2.458 |   -4.996 +/-  1.059 |  -21.849 +/-  0.829 |   -0.943 +/-  0.624 |    0.188 +/-  0.058 |  -11.891 +/-  2.658
ILE  98 |   16.266 +/-  2.430 |   -4.256 +/-  1.067 |   -6.583 +/-  0.239 |    4.432 +/-  0.153 |    0.101 +/-  0.028 |    9.961 +/-  2.310
SER  99 |    7.725 +/-  1.672 |   -2.412 +/-  0.640 |   -5.062 +/-  0.938 |   -3.634 +/-  1.152 |    0.252 +/-  0.052 |   -3.130 +/-  2.162
ALA 100 |    3.885 +/-  1.331 |   -1.667 +/-  0.307 |   -2.511 +/-  0.328 |    4.460 +/-  0.296 |    0.203 +/-  0.057 |    4.369 +/-  1.292
ALA 101 |    3.839 +/-  1.141 |   -0.932 +/-  0.303 |   -1.487 +/-  0.264 |    3.342 +/-  0.214 |    0.431 +/-  0.033 |    5.193 +/-  1.181
GLU 102 |   33.317 +/-  3.160 |   -2.803 +/-  1.326 |  -52.830 +/-  5.604 | -110.347 +/-  3.724 |    0.034 +/-  0.016 | -132.629 +/-  4.621
LEU 103 |   12.871 +/-  2.234 |   -4.580 +/-  1.017 |  -26.628 +/-  0.423 |    3.970 +/-  0.192 |    0.079 +/-  0.029 |  -14.289 +/-  2.407
ARG 104 |   18.549 +/-  3.308 |   -3.593 +/-  1.625 | -258.549 +/- 14.953 |   71.452 +/- 13.313 |    0.749 +/-  0.126 | -171.392 +/-  3.409
HIE 105 |   30.817 +/-  2.379 |   -6.205 +/-  1.433 |   -6.857 +/-  4.952 |   -6.325 +/-  4.315 |    0.381 +/-  0.171 |   11.811 +/-  3.281
VAL 106 |    9.666 +/-  1.884 |   -3.323 +/-  0.960 |  -19.029 +/-  0.306 |    2.927 +/-  0.130 |    0.134 +/-  0.045 |   -9.624 +/-  2.131
MET 107 |   11.754 +/-  2.009 |   -5.969 +/-  0.691 |   -3.100 +/-  0.736 |    3.462 +/-  0.591 |    0.149 +/-  0.051 |    6.295 +/-  2.151
THR 108 |   11.486 +/-  2.054 |   -3.114 +/-  1.103 |  -25.227 +/-  2.754 |    0.285 +/-  2.589 |    0.193 +/-  0.075 |  -16.377 +/-  2.254
ASN 109 |   16.767 +/-  2.446 |   -2.679 +/-  0.752 |  -82.247 +/-  2.531 |   -2.707 +/-  2.157 |    0.443 +/-  0.095 |  -70.423 +/-  2.057
LEU 110 |   13.618 +/-  2.093 |   -2.667 +/-  0.898 |  -26.426 +/-  0.477 |    3.794 +/-  0.198 |    0.348 +/-  0.055 |  -11.332 +/-  2.238
GLY 111 |    1.681 +/-  0.568 |   -1.250 +/-  0.164 |    3.343 +/-  0.177 |   -3.563 +/-  0.166 |    0.000 +/-  0.000 |    0.211 +/-  0.575
GLU 112 |   13.494 +/-  2.306 |   -3.369 +/-  0.971 |  104.375 +/-  6.409 | -163.841 +/-  6.055 |    0.433 +/-  0.090 |  -48.908 +/-  2.532
LYS 113 |   14.289 +/-  2.930 |   -1.457 +/-  0.896 |  -54.954 +/-  7.872 |   32.457 +/-  8.381 |    1.020 +/-  0.162 |   -8.644 +/-  3.273
LEU 114 |   12.236 +/-  2.498 |   -3.741 +/-  0.919 |  -25.604 +/-  0.507 |    3.890 +/-  0.270 |    0.108 +/-  0.066 |  -13.111 +/-  2.591
THR 115 |   11.817 +/-  1.773 |   -1.177 +/-  0.872 |  -22.538 +/-  3.360 |   -3.103 +/-  2.739 |    0.564 +/-  0.069 |  -14.436 +/-  2.164
ASP 116 |   10.062 +/-  1.971 |   -0.497 +/-  1.087 |   64.758 +/- 12.880 | -130.565 +/- 11.510 |    0.647 +/-  0.060 |  -55.595 +/-  2.479
GLU 117 |   13.883 +/-  2.387 |   -0.996 +/-  0.800 |  103.928 +/-  9.961 | -165.599 +/- 10.085 |    0.947 +/-  0.063 |  -47.837 +/-  2.201
GLU 118 |   13.951 +/-  2.163 |   -2.339 +/-  1.084 |  108.177 +/- 14.449 | -168.761 +/- 14.233 |    0.618 +/-  0.064 |  -48.354 +/-  2.425
VAL 119 |   10.264 +/-  2.223 |   -3.884 +/-  0.940 |  -18.551 +/-  0.457 |    2.120 +/-  0.205 |    0.041 +/-  0.031 |  -10.010 +/-  2.244
ASP 120 |   11.714 +/-  2.582 |   -2.195 +/-  0.691 |  101.046 +/- 10.154 | -165.167 +/-  9.193 |    0.537 +/-  0.085 |  -54.064 +/-  2.048
GLU 121 |   13.740 +/-  2.548 |   -1.594 +/-  1.186 |  111.745 +/- 13.441 | -174.467 +/- 12.060 |    0.697 +/-  0.107 |  -49.878 +/-  2.654
MET 122 |   11.586 +/-  1.817 |   -4.461 +/-  0.662 |   -4.568 +/-  1.218 |    4.588 +/-  1.035 |    0.444 +/-  0.059 |    7.589 +/-  1.886
ILE 123 |   14.631 +/-  2.488 |   -4.683 +/-  1.137 |   -6.172 +/-  0.329 |    4.102 +/-  0.222 |    0.034 +/-  0.025 |    7.911 +/-  2.519
ARG 124 |   18.812 +/-  3.826 |   -2.241 +/-  1.388 | -304.033 +/- 16.784 |  112.590 +/- 13.851 |    0.916 +/-  0.141 | -173.956 +/-  4.329
GLU 125 |   13.159 +/-  2.121 |   -1.275 +/-  0.907 |  127.505 +/- 11.468 | -189.628 +/- 10.889 |    0.836 +/-  0.098 |  -49.404 +/-  2.029
ALA 126 |    3.673 +/-  1.228 |   -1.759 +/-  0.402 |   -3.988 +/-  0.196 |    5.807 +/-  0.139 |    0.147 +/-  0.053 |    3.879 +/-  1.271
ASP 127 |   23.892 +/-  2.357 |   -1.479 +/-  1.496 |  -16.264 +/-  4.126 | -149.706 +/-  2.715 |    0.023 +/-  0.011 | -143.533 +/-  2.946
ILE 128 |   14.992 +/-  2.316 |   -2.308 +/-  0.884 |   -7.903 +/-  0.220 |    4.906 +/-  0.147 |    0.476 +/-  0.049 |   10.163 +/-  2.387
ASP 129 |   41.139 +/-  2.969 |    1.166 +/-  1.534 |  -34.589 +/-  5.561 | -148.620 +/-  3.912 |    0.198 +/-  0.044 | -140.706 +/-  2.939
GLY 130 |    1.521 +/-  0.562 |   -0.253 +/-  0.191 |    4.539 +/-  0.113 |   -4.277 +/-  0.102 |    0.022 +/-  0.009 |    1.552 +/-  0.563
ASP 131 |   37.691 +/-  2.980 |    1.035 +/-  1.547 |  -33.610 +/-  6.313 | -144.478 +/-  3.466 |    0.275 +/-  0.030 | -139.086 +/-  3.176
GLY 132 |    1.474 +/-  0.590 |   -0.776 +/-  0.200 |    4.702 +/-  0.121 |   -4.445 +/-  0.117 |    0.014 +/-  0.006 |    0.968 +/-  0.612
GLN 133 |   21.868 +/-  3.117 |   -2.975 +/-  1.023 |  -71.007 +/-  3.107 |   -1.934 +/-  2.488 |    0.634 +/-  0.125 |  -53.414 +/-  2.892
VAL 134 |   10.208 +/-  1.905 |   -4.105 +/-  0.945 |  -19.571 +/-  0.377 |    3.137 +/-  0.173 |    0.038 +/-  0.020 |  -10.293 +/-  1.882
ASN 135 |   17.748 +/-  2.182 |   -2.887 +/-  0.819 |  -78.906 +/-  2.716 |   -7.413 +/-  2.590 |    0.427 +/-  0.054 |  -71.031 +/-  2.182
TYR 136 |   14.218 +/-  2.346 |   -2.607 +/-  0.947 |  -19.549 +/-  1.242 |   -2.505 +/-  1.651 |    0.592 +/-  0.139 |   -9.850 +/-  2.441
GLU 137 |   14.166 +/-  2.460 |   -1.428 +/-  0.822 |   99.542 +/-  6.344 | -161.092 +/-  6.797 |    0.854 +/-  0.071 |  -47.957 +/-  2.456
GLU 138 |   36.574 +/-  3.164 |   -2.068 +/-  1.598 |  -12.783 +/-  5.039 | -155.802 +/-  2.831 |    0.012 +/-  0.009 | -134.066 +/-  2.744
PHE 139 |   12.723 +/-  2.280 |   -5.168 +/-  0.896 |   -1.295 +/-  0.407 |    2.701 +/-  0.549 |    0.023 +/-  0.018 |    8.983 +/-  2.404
VAL 140 |   10.112 +/-  2.114 |   -1.715 +/-  0.741 |  -18.629 +/-  0.356 |    2.144 +/-  0.136 |    0.466 +/-  0.064 |   -7.622 +/-  2.223
GLN 141 |   19.359 +/-  2.649 |   -3.189 +/-  0.704 |  -69.831 +/-  2.295 |   -2.476 +/-  1.725 |    0.558 +/-  0.070 |  -55.579 +/-  2.111
MET 142 |   11.956 +/-  2.481 |   -3.985 +/-  0.835 |   -2.609 +/-  0.945 |    2.602 +/-  0.908 |    0.540 +/-  0.123 |    8.504 +/-  2.385
MET 143 |   11.388 +/-  2.389 |   -5.935 +/-  0.906 |   -3.087 +/-  0.914 |    3.551 +/-  0.741 |    0.137 +/-  0.073 |    6.054 +/-  2.601
THR 144 |   11.311 +/-  2.064 |   -0.474 +/-  0.852 |  -27.165 +/-  1.931 |    1.352 +/-  1.540 |    0.525 +/-  0.056 |  -14.451 +/-  2.151
ALA 145 |    5.854 +/-  1.392 |   -0.384 +/-  0.439 |   30.610 +/-  1.509 |  -30.374 +/-  1.353 |    0.408 +/-  0.091 |    6.113 +/-  1.374
 CA 146 |   78.540 +/-  2.925 |    1.377 +/-  0.917 | -473.268 +/- 12.906 |  296.605 +/-  9.218 |    0.000 +/-  0.000 |  -96.746 +/-  6.958
 CW 147 |   23.353 +/-  2.483 |    3.711 +/-  1.304 | -126.267 +/-  4.428 |   -0.009 +/-  0.646 |    0.006 +/-  0.007 |  -99.206 +/-  2.605
 CA 148 |   76.292 +/-  3.070 |    1.341 +/-  0.899 | -452.494 +/- 12.746 |  283.052 +/-  7.321 |    0.000 +/-  0.000 |  -91.808 +/-  8.002
 CW 149 |   19.420 +/-  2.696 |    2.016 +/-  1.144 | -127.251 +/-  4.111 |    1.125 +/-  0.620 |    0.056 +/-  0.024 | -104.634 +/-  1.859
 CA 150 |   68.681 +/-  3.520 |   -0.856 +/-  0.055 | -400.883 +/- 10.486 |  264.896 +/-  9.597 |    0.000 +/-  0.000 |  -68.162 +/-  5.428
 CW 151 |   22.470 +/-  2.248 |    1.774 +/-  1.143 | -136.475 +/-  3.115 |   -2.951 +/-  0.837 |    0.078 +/-  0.016 | -115.104 +/-  2.079
 CA 152 |   83.631 +/-  2.781 |   -0.690 +/-  0.198 | -524.446 +/-  9.401 |  351.134 +/-  6.084 |    0.000 +/-  0.000 |  -90.371 +/-  6.062
 CW 153 |   28.656 +/-  2.245 |    2.588 +/-  1.316 | -143.950 +/-  3.416 |   -0.711 +/-  0.675 |    0.008 +/-  0.011 | -113.410 +/-  2.082

Backbone Energy Decomposition:
Residue |       Internal      |    van der Waals    |    Electrostatic    |   Polar Solvation   |   Non-Polar Solv.   |       TOTAL
-------------------------------------------------------------------------------------------------------------------------------------------
GLN   1 |    4.588 +/-  1.308 |    0.399 +/-  0.879 | -129.163 +/-  9.802 |   48.116 +/- 10.238 |    0.640 +/-  0.066 |  -75.420 +/-  2.066
LEU   2 |    4.101 +/-  1.081 |   -0.345 +/-  0.588 |   -2.168 +/-  1.960 |   -3.833 +/-  1.637 |    0.134 +/-  0.056 |   -2.112 +/-  1.386
THR   3 |    4.743 +/-  1.229 |   -0.287 +/-  0.921 |  -12.550 +/-  2.032 |   -4.038 +/-  1.442 |    0.061 +/-  0.024 |  -12.072 +/-  1.471
GLU   4 |    4.245 +/-  1.036 |   -0.732 +/-  0.853 |   11.753 +/-  2.472 |  -24.667 +/-  1.879 |    0.061 +/-  0.027 |   -9.340 +/-  1.346
GLU   5 |    4.068 +/-  1.119 |   -0.688 +/-  0.822 |   18.533 +/-  2.443 |  -29.442 +/-  2.001 |    0.059 +/-  0.031 |   -7.470 +/-  1.191
GLN   6 |    3.794 +/-  1.073 |   -1.538 +/-  0.776 |   -0.239 +/-  1.459 |   -7.875 +/-  1.056 |    0.010 +/-  0.009 |   -5.847 +/-  1.482
ILE   7 |    4.036 +/-  0.963 |   -0.442 +/-  0.900 |   -7.818 +/-  1.158 |   -4.416 +/-  0.688 |    0.000 +/-  0.000 |   -8.640 +/-  1.296
ALA   8 |    3.769 +/-  1.186 |   -1.227 +/-  0.597 |   -6.283 +/-  1.253 |   -5.598 +/-  0.959 |    0.051 +/-  0.025 |   -9.288 +/-  1.250
GLU   9 |    4.353 +/-  1.048 |   -1.253 +/-  0.736 |   16.376 +/-  1.367 |  -27.564 +/-  0.936 |    0.056 +/-  0.027 |   -8.032 +/-  1.325
PHE  10 |    4.184 +/-  1.184 |   -1.678 +/-  0.735 |   -1.425 +/-  1.235 |   -2.944 +/-  0.769 |    0.000 +/-  0.002 |   -1.863 +/-  1.237
LYS  11 |    3.731 +/-  1.144 |   -1.221 +/-  0.907 |  -46.093 +/-  2.334 |   31.476 +/-  1.444 |    0.005 +/-  0.006 |  -12.103 +/-  1.625
GLU  12 |    3.854 +/-  0.952 |   -1.193 +/-  0.812 |    8.678 +/-  1.730 |  -26.478 +/-  1.360 |    0.016 +/-  0.015 |  -15.124 +/-  1.286
ALA  13 |    3.830 +/-  1.148 |   -2.048 +/-  0.587 |   -2.255 +/-  1.048 |   -6.153 +/-  0.609 |    0.042 +/-  0.019 |   -6.585 +/-  1.402
PHE  14 |    3.980 +/-  1.132 |   -2.323 +/-  0.849 |   -6.948 +/-  0.997 |   -4.431 +/-  0.542 |    0.000 +/-  0.000 |   -9.723 +/-  1.433
SER  15 |    4.702 +/-  1.247 |   -1.561 +/-  0.630 |   -1.084 +/-  0.962 |   -8.287 +/-  0.576 |    0.084 +/-  0.019 |   -6.147 +/-  1.317
LEU  16 |    4.450 +/-  1.190 |   -0.737 +/-  0.688 |   -7.228 +/-  1.685 |   -3.840 +/-  0.881 |    0.032 +/-  0.018 |   -7.323 +/-  1.602
PHE  17 |    4.390 +/-  1.364 |   -1.382 +/-  0.740 |  -12.865 +/-  1.319 |   -1.455 +/-  0.580 |    0.003 +/-  0.004 |  -11.309 +/-  1.843
ASP  18 |    5.649 +/-  1.154 |   -1.942 +/-  0.780 |   27.380 +/-  2.171 |  -33.408 +/-  1.540 |    0.038 +/-  0.011 |   -2.284 +/-  1.399
LYS  19 |    4.352 +/-  1.483 |    0.091 +/-  0.727 |  -43.294 +/-  1.991 |   34.170 +/-  1.569 |    0.248 +/-  0.029 |   -4.433 +/-  1.784
ASP  20 |    4.751 +/-  1.351 |    0.809 +/-  0.730 |   10.398 +/-  1.472 |  -28.394 +/-  1.257 |    0.325 +/-  0.016 |  -12.111 +/-  1.537
GLY  21 |    4.110 +/-  1.233 |    0.271 +/-  0.616 |  -19.570 +/-  1.012 |    3.234 +/-  0.520 |    0.557 +/-  0.026 |  -11.398 +/-  1.444
ASP  22 |    5.056 +/-  1.206 |    0.213 +/-  0.665 |   15.054 +/-  1.121 |  -27.929 +/-  1.051 |    0.272 +/-  0.019 |   -7.334 +/-  1.401
GLY  23 |    4.014 +/-  1.159 |   -1.386 +/-  0.809 |  -18.012 +/-  1.490 |    5.515 +/-  1.073 |    0.154 +/-  0.047 |   -9.716 +/-  1.464
THR  24 |   16.585 +/-  1.941 |    1.732 +/-  1.331 | -102.972 +/-  3.130 |   -2.904 +/-  0.495 |    0.000 +/-  0.000 |  -87.559 +/-  2.330
ILE  25 |    6.284 +/-  1.245 |   -0.695 +/-  0.819 |    4.758 +/-  0.892 |   -4.887 +/-  0.700 |    0.034 +/-  0.016 |    5.495 +/-  1.554
THR  26 |    4.705 +/-  1.302 |   -0.545 +/-  0.941 |   -7.751 +/-  1.237 |   -4.800 +/-  0.800 |    0.015 +/-  0.010 |   -8.377 +/-  1.505
THR  27 |    4.853 +/-  1.053 |   -1.105 +/-  0.839 |   -3.082 +/-  1.573 |   -4.430 +/-  0.964 |    0.020 +/-  0.009 |   -3.744 +/-  1.386
LYS  28 |    3.822 +/-  1.053 |   -1.119 +/-  0.554 |  -30.508 +/-  2.288 |   21.234 +/-  1.981 |    0.060 +/-  0.028 |   -6.511 +/-  1.677
GLU  29 |    4.116 +/-  0.893 |   -1.985 +/-  0.696 |    2.216 +/-  1.780 |  -17.421 +/-  1.406 |    0.010 +/-  0.008 |  -13.063 +/-  1.377
LEU  30 |    4.208 +/-  1.323 |   -1.257 +/-  1.076 |   -6.914 +/-  1.197 |   -2.157 +/-  0.572 |    0.001 +/-  0.002 |   -6.120 +/-  1.646
GLY  31 |    4.072 +/-  1.119 |   -2.323 +/-  0.907 |  -16.473 +/-  1.669 |    2.563 +/-  1.194 |    0.040 +/-  0.031 |  -12.121 +/-  1.424
THR  32 |    4.674 +/-  1.119 |   -1.179 +/-  0.893 |  -13.960 +/-  2.349 |    1.126 +/-  1.173 |    0.011 +/-  0.011 |   -9.329 +/-  1.630
VAL  33 |    4.247 +/-  1.113 |   -1.474 +/-  0.868 |  -10.883 +/-  1.376 |   -0.503 +/-  0.712 |    0.000 +/-  0.001 |   -8.613 +/-  1.613
MET  34 |    4.273 +/-  1.284 |   -1.934 +/-  0.750 |   -2.937 +/-  1.536 |   -2.970 +/-  0.876 |    0.002 +/-  0.005 |   -3.567 +/-  1.477
ARG  35 |    3.723 +/-  1.040 |   -1.077 +/-  0.740 |  -32.884 +/-  1.985 |   21.708 +/-  1.930 |    0.097 +/-  0.036 |   -8.432 +/-  1.408
SER  36 |    4.421 +/-  1.113 |   -1.150 +/-  0.656 |  -11.653 +/-  2.096 |   -2.527 +/-  1.990 |    0.103 +/-  0.065 |  -10.806 +/-  1.278
LEU  37 |    4.296 +/-  1.196 |   -0.166 +/-  0.733 |   -4.812 +/-  1.157 |   -4.647 +/-  0.903 |    0.212 +/-  0.041 |   -5.117 +/-  1.419
GLY  38 |    4.333 +/-  1.140 |   -0.405 +/-  0.695 |  -13.330 +/-  1.459 |   -1.013 +/-  1.070 |    0.471 +/-  0.050 |   -9.944 +/-  1.375
GLN  39 |    3.968 +/-  1.104 |   -0.240 +/-  0.873 |   -3.885 +/-  1.807 |   -3.789 +/-  1.217 |    0.076 +/-  0.030 |   -3.869 +/-  1.659
ASN  40 |    5.559 +/-  1.107 |   -0.383 +/-  0.632 |    7.481 +/-  1.711 |   -6.443 +/-  1.295 |    0.118 +/-  0.044 |    6.332 +/-  1.610
PRO  41 |    6.164 +/-  1.125 |   -1.065 +/-  0.651 |    7.579 +/-  1.744 |  -17.245 +/-  1.589 |    0.100 +/-  0.035 |   -4.468 +/-  1.584
THR  42 |    4.740 +/-  1.143 |   -0.476 +/-  0.747 |   -9.044 +/-  1.577 |   -6.126 +/-  1.167 |    0.052 +/-  0.019 |  -10.853 +/-  1.576
GLU  43 |    4.529 +/-  1.343 |   -0.899 +/-  0.802 |   11.296 +/-  2.184 |  -22.362 +/-  1.573 |    0.062 +/-  0.026 |   -7.374 +/-  1.538
ALA  44 |    3.881 +/-  1.091 |   -1.300 +/-  0.549 |    2.200 +/-  1.858 |  -11.892 +/-  1.423 |    0.083 +/-  0.041 |   -7.029 +/-  1.201
GLU  45 |    3.997 +/-  1.045 |   -1.293 +/-  0.690 |   16.947 +/-  1.395 |  -25.453 +/-  1.175 |    0.021 +/-  0.015 |   -5.781 +/-  1.190
LEU  46 |    3.768 +/-  0.925 |   -1.703 +/-  0.760 |   -5.281 +/-  1.008 |   -4.629 +/-  0.720 |    0.000 +/-  0.001 |   -7.844 +/-  1.027
GLN  47 |    4.049 +/-  1.148 |   -1.081 +/-  0.817 |   -8.786 +/-  1.992 |   -5.322 +/-  1.058 |    0.023 +/-  0.022 |  -11.117 +/-  1.699
ASP  48 |    4.623 +/-  1.252 |   -1.435 +/-  0.731 |   17.734 +/-  1.680 |  -28.078 +/-  1.322 |    0.036 +/-  0.019 |   -7.121 +/-  1.413
MET  49 |    3.954 +/-  1.203 |   -1.664 +/-  0.634 |   -3.806 +/-  1.128 |   -4.467 +/-  0.734 |    0.035 +/-  0.022 |   -5.949 +/-  1.564
ILE  50 |    4.969 +/-  1.241 |   -1.952 +/-  0.789 |   -6.552 +/-  1.011 |   -4.771 +/-  0.632 |    0.000 +/-  0.000 |   -8.305 +/-  1.512
ASN  51 |    4.386 +/-  1.096 |   -1.635 +/-  0.643 |   -7.310 +/-  1.271 |   -4.129 +/-  0.880 |    0.070 +/-  0.029 |   -8.618 +/-  1.508
GLU  52 |    3.923 +/-  1.086 |   -0.789 +/-  0.715 |   16.384 +/-  2.477 |  -26.327 +/-  2.067 |    0.124 +/-  0.045 |   -6.686 +/-  1.383
VAL  53 |    5.558 +/-  1.318 |   -1.116 +/-  0.699 |  -11.567 +/-  0.914 |   -1.848 +/-  0.636 |    0.012 +/-  0.017 |   -8.960 +/-  1.441
ASP  54 |    5.446 +/-  1.009 |   -1.616 +/-  0.600 |   18.805 +/-  2.223 |  -30.051 +/-  1.925 |    0.072 +/-  0.024 |   -7.344 +/-  1.390
ALA  55 |    3.776 +/-  1.119 |   -0.037 +/-  0.701 |   -4.626 +/-  1.411 |   -4.401 +/-  1.008 |    0.265 +/-  0.048 |   -5.024 +/-  1.502
ASP  56 |    4.807 +/-  1.164 |    0.565 +/-  0.757 |   12.730 +/-  1.097 |  -25.518 +/-  0.858 |    0.276 +/-  0.022 |   -7.141 +/-  1.547
GLY  57 |    3.862 +/-  1.091 |    0.062 +/-  0.617 |  -13.824 +/-  1.130 |    0.258 +/-  0.757 |    0.621 +/-  0.030 |   -9.019 +/-  1.409
ASN  58 |    5.079 +/-  1.140 |    1.538 +/-  0.924 |  -10.215 +/-  0.961 |   -0.892 +/-  0.573 |    0.293 +/-  0.024 |   -4.197 +/-  1.308
GLY  59 |    4.262 +/-  1.327 |   -1.207 +/-  0.785 |  -16.438 +/-  1.010 |    4.246 +/-  0.865 |    0.130 +/-  0.033 |   -9.006 +/-  1.550
THR  60 |   13.843 +/-  1.733 |    0.248 +/-  1.052 |  -96.526 +/-  2.668 |   -1.512 +/-  0.689 |    0.000 +/-  0.000 |  -83.947 +/-  1.939
ILE  61 |    5.291 +/-  1.177 |   -2.182 +/-  0.714 |    4.288 +/-  1.706 |   -5.983 +/-  1.387 |    0.038 +/-  0.021 |    1.452 +/-  1.375
ASP  62 |    5.132 +/-  1.419 |   -0.674 +/-  0.806 |   13.117 +/-  2.852 |  -26.063 +/-  1.122 |    0.002 +/-  0.003 |   -8.486 +/-  1.780
PHE  63 |    6.169 +/-  1.379 |   -0.721 +/-  0.873 |    1.112 +/-  2.226 |   -3.229 +/-  1.366 |    0.016 +/-  0.016 |    3.347 +/-  1.567
PRO  64 |    6.329 +/-  1.153 |   -1.273 +/-  0.806 |    7.178 +/-  2.283 |  -20.909 +/-  1.042 |    0.035 +/-  0.018 |   -8.641 +/-  1.552
GLU  65 |    4.059 +/-  1.101 |   -1.505 +/-  0.917 |    6.094 +/-  1.381 |  -18.332 +/-  0.907 |    0.002 +/-  0.003 |   -9.682 +/-  1.416
PHE  66 |    3.705 +/-  1.186 |   -2.072 +/-  0.727 |   -7.179 +/-  0.954 |   -1.795 +/-  0.596 |    0.003 +/-  0.003 |   -7.338 +/-  1.374
LEU  67 |    4.272 +/-  1.160 |   -1.469 +/-  0.620 |   -7.578 +/-  1.033 |   -3.050 +/-  0.650 |    0.018 +/-  0.010 |   -7.807 +/-  1.282
THR  68 |    4.726 +/-  1.117 |   -1.106 +/-  0.748 |  -14.366 +/-  1.175 |    0.368 +/-  0.778 |    0.040 +/-  0.017 |  -10.338 +/-  1.523
MET  69 |    3.984 +/-  1.038 |   -1.309 +/-  0.905 |   -9.054 +/-  1.425 |   -0.787 +/-  0.725 |    0.010 +/-  0.015 |   -7.156 +/-  1.491
MET  70 |    3.922 +/-  1.085 |   -0.714 +/-  0.869 |   -8.391 +/-  1.508 |   -4.094 +/-  0.911 |    0.040 +/-  0.016 |   -9.238 +/-  1.417
ALA  71 |    3.709 +/-  1.194 |   -1.372 +/-  0.646 |    5.274 +/-  2.097 |   -7.094 +/-  1.830 |    0.114 +/-  0.050 |    0.630 +/-  1.233
ARG  72 |    3.960 +/-  1.280 |   -0.555 +/-  0.677 |  -26.936 +/-  2.323 |   22.856 +/-  2.044 |    0.163 +/-  0.088 |   -0.512 +/-  1.788
LYS  73 |    3.976 +/-  0.995 |   -0.214 +/-  0.716 |  -37.286 +/-  2.905 |   21.541 +/-  2.190 |    0.175 +/-  0.046 |  -11.807 +/-  1.537
MET  74 |    4.422 +/-  1.348 |   -0.048 +/-  0.752 |   -1.840 +/-  1.635 |   -5.860 +/-  1.875 |    0.141 +/-  0.039 |   -3.185 +/-  1.671
LYS  75 |    4.357 +/-  1.300 |    0.090 +/-  0.625 |  -39.107 +/-  2.481 |   26.653 +/-  2.210 |    0.252 +/-  0.052 |   -7.756 +/-  2.040
ASP  76 |    4.547 +/-  1.227 |    0.053 +/-  0.679 |   20.899 +/-  2.898 |  -34.512 +/-  2.222 |    0.163 +/-  0.048 |   -8.851 +/-  1.669
THR  77 |    4.821 +/-  1.104 |    0.753 +/-  0.668 |   -8.283 +/-  2.255 |   -7.196 +/-  2.101 |    0.243 +/-  0.037 |   -9.662 +/-  1.884
ASP  78 |    4.930 +/-  1.200 |   -0.549 +/-  0.697 |   27.309 +/-  3.551 |  -35.705 +/-  2.571 |    0.079 +/-  0.028 |   -3.936 +/-  1.819
SER  79 |    4.396 +/-  1.147 |   -1.008 +/-  0.908 |   -5.560 +/-  1.986 |   -7.927 +/-  1.227 |    0.066 +/-  0.019 |  -10.033 +/-  1.463
GLU  80 |    4.291 +/-  1.144 |   -1.242 +/-  0.793 |   12.295 +/-  1.918 |  -25.040 +/-  1.496 |    0.025 +/-  0.019 |   -9.670 +/-  1.578
GLU  81 |    3.936 +/-  1.030 |   -1.503 +/-  0.718 |   14.336 +/-  1.776 |  -27.395 +/-  1.449 |    0.009 +/-  0.013 |  -10.617 +/-  1.182
GLU  82 |    4.144 +/-  0.942 |   -1.999 +/-  0.639 |   18.870 +/-  1.688 |  -28.739 +/-  1.367 |    0.022 +/-  0.013 |   -7.702 +/-  1.259
ILE  83 |    4.167 +/-  1.057 |   -0.874 +/-  0.837 |   -0.447 +/-  1.175 |   -4.356 +/-  0.784 |    0.001 +/-  0.002 |   -1.510 +/-  1.389
ARG  84 |    3.628 +/-  1.226 |   -1.536 +/-  0.677 |  -51.729 +/-  2.077 |   36.454 +/-  1.743 |    0.040 +/-  0.018 |  -13.143 +/-  1.460
GLU  85 |    4.016 +/-  1.192 |   -1.313 +/-  0.848 |    1.740 +/-  1.694 |  -21.258 +/-  1.141 |    0.003 +/-  0.004 |  -16.811 +/-  1.444
ALA  86 |    3.675 +/-  1.054 |   -2.036 +/-  0.841 |   -5.337 +/-  1.313 |   -3.814 +/-  0.692 |    0.002 +/-  0.002 |   -7.511 +/-  1.361
PHE  87 |    4.327 +/-  1.105 |   -1.517 +/-  0.576 |    0.795 +/-  1.734 |   -4.473 +/-  1.133 |    0.100 +/-  0.032 |   -0.769 +/-  1.270
ARG  88 |    4.163 +/-  1.018 |   -0.599 +/-  0.623 |  -42.305 +/-  1.634 |   31.932 +/-  1.645 |    0.199 +/-  0.043 |   -6.611 +/-  1.430
VAL  89 |    4.906 +/-  1.264 |   -0.247 +/-  0.784 |  -15.491 +/-  1.816 |   -1.779 +/-  1.552 |    0.070 +/-  0.053 |  -12.542 +/-  1.532
PHE  90 |    4.151 +/-  1.228 |   -1.955 +/-  0.736 |   -9.157 +/-  0.980 |   -1.491 +/-  0.838 |    0.005 +/-  0.009 |   -8.447 +/-  1.283
ASP  91 |    5.200 +/-  1.038 |   -1.765 +/-  0.536 |   24.819 +/-  2.278 |  -29.799 +/-  1.698 |    0.026 +/-  0.020 |   -1.519 +/-  1.506
LYS  92 |    3.784 +/-  1.047 |    0.574 +/-  0.699 |  -40.238 +/-  1.760 |   23.598 +/-  1.227 |    0.262 +/-  0.033 |  -12.020 +/-  1.560
ASP  93 |    4.805 +/-  1.058 |    0.389 +/-  0.574 |    8.681 +/-  0.824 |  -25.891 +/-  0.750 |    0.328 +/-  0.021 |  -11.689 +/-  1.214
GLY  94 |    3.994 +/-  1.028 |    0.279 +/-  0.743 |  -15.825 +/-  1.338 |    0.154 +/-  0.630 |    0.430 +/-  0.039 |  -10.969 +/-  1.384
ASN  95 |    4.789 +/-  1.145 |   -0.425 +/-  0.598 |   -6.968 +/-  0.897 |   -4.482 +/-  0.653 |    0.163 +/-  0.038 |   -6.924 +/-  1.344
GLY  96 |    4.352 +/-  1.369 |   -2.300 +/-  0.693 |  -12.315 +/-  1.213 |    0.335 +/-  0.630 |    0.008 +/-  0.016 |   -9.919 +/-  1.524
TYR  97 |   12.892 +/-  1.809 |   -0.397 +/-  1.084 |  -98.086 +/-  2.104 |   -3.028 +/-  0.472 |    0.000 +/-  0.000 |  -88.619 +/-  1.839
ILE  98 |    6.140 +/-  1.346 |   -1.196 +/-  0.855 |    1.977 +/-  1.853 |   -1.619 +/-  1.254 |    0.011 +/-  0.012 |    5.314 +/-  1.692
SER  99 |    4.746 +/-  1.334 |    0.295 +/-  1.238 |   -6.777 +/-  1.472 |   -4.881 +/-  1.058 |    0.004 +/-  0.009 |   -6.614 +/-  1.796
ALA 100 |    3.743 +/-  1.141 |   -1.489 +/-  0.648 |   -0.030 +/-  1.475 |   -7.533 +/-  1.092 |    0.029 +/-  0.023 |   -5.278 +/-  1.238
ALA 101 |    3.660 +/-  1.151 |   -1.082 +/-  0.582 |   -1.743 +/-  0.867 |   -7.388 +/-  0.873 |    0.169 +/-  0.080 |   -6.382 +/-  1.276
GLU 102 |    4.048 +/-  1.019 |   -1.327 +/-  0.667 |   11.604 +/-  1.609 |  -20.085 +/-  1.444 |    0.018 +/-  0.016 |   -5.742 +/-  1.658
LEU 103 |    4.094 +/-  1.079 |   -1.198 +/-  0.787 |   -0.430 +/-  1.090 |   -3.402 +/-  0.677 |    0.000 +/-  0.000 |   -0.936 +/-  1.355
ARG 104 |    4.028 +/-  1.144 |   -1.106 +/-  0.829 |  -38.036 +/-  3.044 |   27.328 +/-  2.127 |    0.027 +/-  0.048 |   -7.758 +/-  1.654
HIE 105 |    4.152 +/-  1.292 |   -1.318 +/-  0.882 |  -19.589 +/-  1.961 |    1.572 +/-  1.111 |    0.040 +/-  0.022 |  -15.143 +/-  1.817
VAL 106 |    4.239 +/-  1.225 |   -0.891 +/-  0.901 |  -12.590 +/-  1.787 |   -1.576 +/-  0.751 |    0.015 +/-  0.015 |  -10.803 +/-  1.597
MET 107 |    4.224 +/-  1.116 |   -1.451 +/-  0.875 |   -9.780 +/-  1.157 |   -4.539 +/-  0.526 |    0.000 +/-  0.001 |  -11.545 +/-  1.345
THR 108 |    4.813 +/-  1.245 |   -1.672 +/-  0.795 |  -11.496 +/-  1.492 |   -2.374 +/-  0.826 |    0.003 +/-  0.009 |  -10.727 +/-  1.792
ASN 109 |    4.474 +/-  1.209 |   -1.041 +/-  0.601 |   -3.631 +/-  1.470 |   -1.854 +/-  0.839 |    0.097 +/-  0.045 |   -1.954 +/-  1.472
LEU 110 |    4.545 +/-  1.224 |   -0.354 +/-  1.021 |   -7.527 +/-  1.617 |   -3.516 +/-  0.711 |    0.014 +/-  0.015 |   -6.839 +/-  1.696
GLY 111 |    4.331 +/-  1.215 |   -2.337 +/-  0.722 |  -15.714 +/-  2.154 |    3.408 +/-  1.738 |    0.028 +/-  0.016 |  -10.284 +/-  1.700
GLU 112 |    4.020 +/-  1.180 |   -1.338 +/-  0.779 |   17.695 +/-  1.902 |  -22.276 +/-  1.705 |    0.017 +/-  0.016 |   -1.881 +/-  1.614
LYS 113 |    3.565 +/-  0.964 |   -0.733 +/-  0.596 |  -28.821 +/-  5.101 |   22.681 +/-  3.924 |    0.162 +/-  0.040 |   -3.146 +/-  1.819
LEU 114 |    3.996 +/-  1.144 |   -0.631 +/-  0.707 |  -15.934 +/-  3.092 |    1.434 +/-  2.383 |    0.054 +/-  0.045 |  -11.080 +/-  1.727
THR 115 |    4.722 +/-  1.113 |   -0.329 +/-  1.014 |   -8.938 +/-  2.120 |   -6.796 +/-  1.306 |    0.033 +/-  0.025 |  -11.308 +/-  1.582
ASP 116 |    4.703 +/-  1.314 |   -1.205 +/-  0.743 |   22.077 +/-  1.993 |  -33.797 +/-  2.040 |    0.055 +/-  0.029 |   -8.166 +/-  1.599
GLU 117 |    4.307 +/-  1.178 |   -0.914 +/-  0.754 |   19.308 +/-  2.394 |  -32.463 +/-  1.874 |    0.047 +/-  0.029 |   -9.716 +/-  1.411
GLU 118 |    4.194 +/-  1.297 |   -1.467 +/-  0.702 |   22.194 +/-  1.724 |  -31.570 +/-  1.412 |    0.020 +/-  0.016 |   -6.629 +/-  1.405
VAL 119 |    4.577 +/-  1.296 |   -1.159 +/-  0.848 |  -10.421 +/-  1.249 |   -5.058 +/-  0.812 |    0.000 +/-  0.000 |  -12.061 +/-  1.644
ASP 120 |    5.067 +/-  1.412 |   -1.455 +/-  0.669 |   18.363 +/-  2.108 |  -32.972 +/-  1.814 |    0.023 +/-  0.019 |  -10.973 +/-  1.568
GLU 121 |    4.277 +/-  1.305 |   -1.639 +/-  0.797 |   21.006 +/-  1.952 |  -31.664 +/-  1.396 |    0.015 +/-  0.016 |   -8.005 +/-  1.433
MET 122 |    3.949 +/-  0.908 |   -1.441 +/-  0.694 |   -1.809 +/-  1.268 |   -7.238 +/-  0.731 |    0.039 +/-  0.020 |   -6.500 +/-  1.119
ILE 123 |    4.606 +/-  1.106 |   -1.551 +/-  0.784 |    2.618 +/-  1.027 |   -7.186 +/-  0.647 |    0.000 +/-  0.000 |   -1.513 +/-  1.201
ARG 124 |    4.021 +/-  1.250 |   -1.231 +/-  0.685 |  -53.598 +/-  2.253 |   39.454 +/-  1.674 |    0.070 +/-  0.030 |  -11.284 +/-  1.745
GLU 125 |    4.137 +/-  1.277 |   -0.336 +/-  0.764 |   19.727 +/-  1.758 |  -37.357 +/-  1.300 |    0.180 +/-  0.038 |  -13.650 +/-  1.546
ALA 126 |    3.610 +/-  1.032 |   -0.705 +/-  0.634 |    0.836 +/-  1.083 |  -11.312 +/-  0.831 |    0.196 +/-  0.020 |   -7.375 +/-  1.185
ASP 127 |    5.409 +/-  1.085 |   -0.727 +/-  0.717 |   32.728 +/-  1.402 |  -44.098 +/-  1.230 |    0.110 +/-  0.018 |   -6.578 +/-  1.329
ILE 128 |    5.054 +/-  1.217 |    0.813 +/-  0.885 |   -8.624 +/-  1.492 |   -5.287 +/-  0.959 |    0.180 +/-  0.029 |   -7.864 +/-  1.578
ASP 129 |    4.956 +/-  1.153 |   -0.301 +/-  0.646 |   20.759 +/-  0.987 |  -34.628 +/-  0.824 |    0.245 +/-  0.024 |   -8.970 +/-  1.184
GLY 130 |    4.127 +/-  1.231 |    0.360 +/-  0.598 |  -20.629 +/-  1.337 |    3.425 +/-  0.604 |    0.594 +/-  0.028 |  -12.122 +/-  1.176
ASP 131 |    5.176 +/-  1.199 |    0.735 +/-  0.933 |   19.580 +/-  1.086 |  -32.018 +/-  0.850 |    0.279 +/-  0.027 |   -6.249 +/-  1.359
GLY 132 |    3.994 +/-  1.238 |   -1.649 +/-  0.703 |  -17.893 +/-  1.403 |    5.182 +/-  1.027 |    0.170 +/-  0.036 |  -10.195 +/-  1.507
GLN 133 |   14.137 +/-  2.201 |    2.419 +/-  1.295 |  -97.629 +/-  3.212 |   -6.050 +/-  0.655 |    0.000 +/-  0.000 |  -87.123 +/-  2.468
VAL 134 |    6.081 +/-  1.348 |   -0.858 +/-  0.863 |   -1.101 +/-  1.312 |   -1.019 +/-  0.795 |    0.030 +/-  0.023 |    3.133 +/-  1.884
ASN 135 |    4.381 +/-  1.134 |   -1.130 +/-  0.879 |   -1.408 +/-  1.142 |   -6.443 +/-  0.839 |    0.022 +/-  0.019 |   -4.578 +/-  1.581
TYR 136 |    4.278 +/-  1.184 |   -1.093 +/-  0.705 |   -3.547 +/-  1.321 |   -8.992 +/-  0.979 |    0.035 +/-  0.014 |   -9.318 +/-  1.490
GLU 137 |    4.254 +/-  1.385 |   -1.339 +/-  0.666 |   15.284 +/-  1.563 |  -28.563 +/-  1.408 |    0.044 +/-  0.021 |  -10.321 +/-  1.395
GLU 138 |    4.341 +/-  1.228 |   -1.722 +/-  0.628 |   18.686 +/-  1.109 |  -29.922 +/-  0.795 |    0.002 +/-  0.003 |   -8.615 +/-  1.417
PHE 139 |    3.799 +/-  1.102 |   -2.064 +/-  0.806 |   -2.999 +/-  1.107 |   -6.551 +/-  0.718 |    0.002 +/-  0.005 |   -7.813 +/-  1.338
VAL 140 |    4.358 +/-  1.170 |   -0.082 +/-  0.854 |  -11.197 +/-  1.510 |   -4.440 +/-  0.810 |    0.002 +/-  0.006 |  -11.360 +/-  1.709
GLN 141 |    3.954 +/-  1.220 |   -1.454 +/-  0.708 |   -2.347 +/-  1.502 |   -8.008 +/-  1.155 |    0.070 +/-  0.034 |   -7.785 +/-  1.293
MET 142 |    4.043 +/-  1.208 |   -0.970 +/-  0.711 |   -1.172 +/-  1.440 |  -10.090 +/-  1.368 |    0.130 +/-  0.059 |   -8.060 +/-  1.330
MET 143 |    4.481 +/-  1.161 |   -0.432 +/-  0.686 |   -4.730 +/-  1.801 |   -7.737 +/-  1.527 |    0.196 +/-  0.050 |   -8.222 +/-  1.356
THR 144 |    5.724 +/-  1.213 |    0.657 +/-  0.745 |   -3.064 +/-  4.152 |   -7.170 +/-  3.141 |    0.208 +/-  0.061 |   -3.644 +/-  1.411
ALA 145 |    5.287 +/-  1.385 |   -0.089 +/-  0.545 |  118.194 +/-  9.824 | -184.249 +/-  9.459 |    0.709 +/-  0.043 |  -60.148 +/-  1.602
 CA 146 |    0.000 +/-  0.000 |    0.000 +/-  0.000 |    0.000 +/-  0.000 |    0.000 +/-  0.000 |    0.000 +/-  0.000 |    0.000 +/-  0.000
 CW 147 |    0.000 +/-  0.000 |    0.000 +/-  0.000 |    0.000 +/-  0.000 |    0.000 +/-  0.000 |    0.000 +/-  0.000 |    0.000 +/-  0.000
 CA 148 |    0.000 +/-  0.000 |    0.000 +/-  0.000 |    0.000 +/-  0.000 |    0.000 +/-  0.000 |    0.000 +/-  0.000 |    0.000 +/-  0.000
 CW 149 |    0.000 +/-  0.000 |    0.000 +/-  0.000 |    0.000 +/-  0.000 |    0.000 +/-  0.000 |    0.000 +/-  0.000 |    0.000 +/-  0.000
 CA 150 |    0.000 +/-  0.000 |    0.000 +/-  0.000 |    0.000 +/-  0.000 |    0.000 +/-  0.000 |    0.000 +/-  0.000 |    0.000 +/-  0.000
 CW 151 |    0.000 +/-  0.000 |    0.000 +/-  0.000 |    0.000 +/-  0.000 |    0.000 +/-  0.000 |    0.000 +/-  0.000 |    0.000 +/-  0.000
 CA 152 |    0.000 +/-  0.000 |    0.000 +/-  0.000 |    0.000 +/-  0.000 |    0.000 +/-  0.000 |    0.000 +/-  0.000 |    0.000 +/-  0.000
 CW 153 |    0.000 +/-  0.000 |    0.000 +/-  0.000 |    0.000 +/-  0.000 |    0.000 +/-  0.000 |    0.000 +/-  0.000 |    0.000 +/-  0.000

Ligand:
Total Energy Decomposition:
Residue |       Internal      |    van der Waals    |    Electrostatic    |   Polar Solvation   |   Non-Polar Solv.   |       TOTAL
-------------------------------------------------------------------------------------------------------------------------------------------
THR   1 |   17.619 +/-  2.575 |    1.008 +/-  1.055 |  -57.942 +/-  5.601 |  -82.005 +/-  4.996 |    1.369 +/-  0.079 | -119.951 +/-  2.973
PHE   2 |   17.291 +/-  2.926 |    0.412 +/-  0.870 |    6.622 +/-  1.167 |   -6.272 +/-  0.793 |    1.091 +/-  0.049 |   19.144 +/-  3.585
LYS   3 |   18.139 +/-  2.930 |   -1.492 +/-  1.093 |   38.557 +/-  4.806 |  -74.366 +/-  4.803 |    1.172 +/-  0.088 |  -17.990 +/-  3.181
GLU   4 |   18.389 +/-  3.361 |   -1.407 +/-  1.483 |  -73.238 +/-  6.509 |   -4.997 +/-  6.172 |    0.903 +/-  0.057 |  -60.350 +/-  3.192
VAL   5 |   14.314 +/-  2.540 |   -0.811 +/-  1.189 |  -26.788 +/-  0.983 |   -3.508 +/-  0.482 |    0.577 +/-  0.050 |  -16.216 +/-  2.751
ALA   6 |    7.268 +/-  2.037 |   -2.957 +/-  0.979 |   -5.075 +/-  0.979 |   -3.264 +/-  0.577 |    0.198 +/-  0.048 |   -3.830 +/-  2.152
ASN   7 |   20.782 +/-  2.673 |   -3.311 +/-  1.038 |  -87.751 +/-  3.224 |   -8.124 +/-  3.237 |    0.452 +/-  0.070 |  -77.951 +/-  2.309
ALA   8 |    7.188 +/-  1.756 |   -1.145 +/-  1.168 |   -6.143 +/-  1.204 |   -2.721 +/-  0.449 |    0.430 +/-  0.029 |   -2.390 +/-  1.876
VAL   9 |   14.381 +/-  2.415 |   -0.828 +/-  1.172 |  -17.460 +/-  1.043 |   -6.026 +/-  0.639 |    0.660 +/-  0.037 |   -9.273 +/-  2.564
LYS  10 |   17.154 +/-  2.899 |   -2.259 +/-  0.969 |   37.173 +/-  4.825 |  -70.921 +/-  4.622 |    1.261 +/-  0.081 |  -17.592 +/-  3.090
ILE  11 |   17.394 +/-  2.725 |    0.828 +/-  1.220 |   -9.466 +/-  1.303 |   -8.957 +/-  0.987 |    1.076 +/-  0.043 |    0.876 +/-  2.517
SER  12 |   11.195 +/-  2.082 |   -0.168 +/-  1.093 |  -11.984 +/-  1.514 |   -9.689 +/-  1.164 |    0.685 +/-  0.035 |   -9.961 +/-  2.043
ALA  13 |    8.829 +/-  1.693 |   -0.846 +/-  0.776 |    8.527 +/-  1.714 |   -9.129 +/-  1.464 |    0.471 +/-  0.040 |    7.851 +/-  1.798
SER  14 |   15.852 +/-  2.398 |    0.319 +/-  0.730 |  -11.066 +/-  4.631 |  -80.584 +/-  4.243 |    1.368 +/-  0.027 |  -74.111 +/-  2.304

Sidechain Energy Decomposition:
Residue |       Internal      |    van der Waals    |    Electrostatic    |   Polar Solvation   |   Non-Polar Solv.   |       TOTAL
-------------------------------------------------------------------------------------------------------------------------------------------
THR   1 |   12.452 +/-  2.016 |    0.372 +/-  0.709 |  -31.967 +/-  2.405 |   -8.502 +/-  1.908 |    0.721 +/-  0.101 |  -26.923 +/-  2.061
PHE   2 |   12.860 +/-  2.535 |    0.819 +/-  0.713 |    2.644 +/-  0.209 |   -2.874 +/-  0.166 |    1.049 +/-  0.045 |   14.499 +/-  2.667
LYS   3 |   14.061 +/-  2.434 |   -0.984 +/-  0.693 |   39.938 +/-  4.221 |  -63.431 +/-  4.295 |    1.134 +/-  0.085 |   -9.281 +/-  2.552
GLU   4 |   14.321 +/-  2.662 |   -1.042 +/-  0.845 |  -54.496 +/-  5.968 |   -7.324 +/-  6.041 |    0.855 +/-  0.054 |  -47.686 +/-  2.574
VAL   5 |   10.000 +/-  2.041 |   -0.825 +/-  0.758 |  -15.793 +/-  0.270 |   -0.689 +/-  0.072 |    0.553 +/-  0.051 |   -6.753 +/-  2.107
ALA   6 |    3.751 +/-  1.402 |   -1.966 +/-  0.346 |    3.122 +/-  0.222 |   -1.295 +/-  0.157 |    0.168 +/-  0.041 |    3.780 +/-  1.483
ASN   7 |   16.775 +/-  2.385 |   -2.450 +/-  0.711 |  -79.891 +/-  3.088 |   -5.726 +/-  3.173 |    0.444 +/-  0.069 |  -70.847 +/-  1.888
ALA   8 |    3.602 +/-  1.081 |   -1.343 +/-  0.302 |    2.216 +/-  0.129 |   -0.403 +/-  0.064 |    0.347 +/-  0.022 |    4.419 +/-  1.171
VAL   9 |   10.054 +/-  1.998 |   -0.742 +/-  0.770 |  -15.581 +/-  0.283 |   -0.682 +/-  0.123 |    0.630 +/-  0.038 |   -6.320 +/-  2.050
LYS  10 |   13.487 +/-  2.526 |   -1.464 +/-  0.723 |   39.448 +/-  3.997 |  -61.624 +/-  3.931 |    1.118 +/-  0.084 |   -9.036 +/-  2.621
ILE  11 |   13.450 +/-  2.263 |    0.162 +/-  0.863 |   -1.194 +/-  0.167 |   -0.694 +/-  0.106 |    0.887 +/-  0.044 |   12.612 +/-  2.107
SER  12 |    6.733 +/-  1.406 |   -0.321 +/-  0.810 |   -2.488 +/-  0.940 |   -3.320 +/-  0.663 |    0.421 +/-  0.020 |    1.026 +/-  1.471
ALA  13 |    3.964 +/-  1.248 |   -0.999 +/-  0.340 |    1.242 +/-  0.157 |    0.523 +/-  0.111 |    0.280 +/-  0.034 |    5.009 +/-  1.233
SER  14 |    9.736 +/-  1.598 |    0.098 +/-  0.357 |   -2.048 +/-  2.479 |  -16.992 +/-  2.241 |    0.640 +/-  0.030 |   -8.566 +/-  1.526

Backbone Energy Decomposition:
Residue |       Internal      |    van der Waals    |    Electrostatic    |   Polar Solvation   |   Non-Polar Solv.   |       TOTAL
-------------------------------------------------------------------------------------------------------------------------------------------
THR   1 |    5.167 +/-  1.325 |    0.635 +/-  0.547 |  -25.976 +/-  4.171 |  -73.503 +/-  3.828 |    0.648 +/-  0.039 |  -93.029 +/-  1.734
PHE   2 |    4.431 +/-  1.136 |   -0.407 +/-  0.621 |    3.978 +/-  1.117 |   -3.399 +/-  0.790 |    0.042 +/-  0.019 |    4.645 +/-  1.695
LYS   3 |    4.078 +/-  1.213 |   -0.508 +/-  0.798 |   -1.382 +/-  1.865 |  -10.936 +/-  1.144 |    0.038 +/-  0.017 |   -8.709 +/-  1.560
GLU   4 |    4.067 +/-  1.217 |   -0.364 +/-  0.905 |  -18.742 +/-  1.594 |    2.327 +/-  0.834 |    0.048 +/-  0.021 |  -12.665 +/-  1.321
VAL   5 |    4.314 +/-  1.188 |    0.014 +/-  0.770 |  -10.996 +/-  0.860 |   -2.819 +/-  0.454 |    0.024 +/-  0.012 |   -9.463 +/-  1.409
ALA   6 |    3.517 +/-  0.990 |   -0.991 +/-  0.919 |   -8.196 +/-  0.925 |   -1.969 +/-  0.576 |    0.030 +/-  0.015 |   -7.609 +/-  1.313
ASN   7 |    4.007 +/-  1.083 |   -0.861 +/-  0.753 |   -7.860 +/-  0.994 |   -2.398 +/-  0.460 |    0.009 +/-  0.009 |   -7.104 +/-  1.162
ALA   8 |    3.585 +/-  1.116 |    0.199 +/-  1.087 |   -8.359 +/-  1.173 |   -2.318 +/-  0.452 |    0.084 +/-  0.030 |   -6.809 +/-  1.208
VAL   9 |    4.327 +/-  1.068 |   -0.087 +/-  0.829 |   -1.879 +/-  0.986 |   -5.343 +/-  0.586 |    0.029 +/-  0.017 |   -2.953 +/-  1.300
LYS  10 |    3.667 +/-  1.131 |   -0.795 +/-  0.532 |   -2.275 +/-  1.504 |   -9.296 +/-  1.143 |    0.144 +/-  0.034 |   -8.556 +/-  1.209
ILE  11 |    3.943 +/-  1.139 |    0.666 +/-  0.720 |   -8.272 +/-  1.262 |   -8.263 +/-  0.961 |    0.190 +/-  0.017 |  -11.736 +/-  1.229
SER  12 |    4.462 +/-  1.208 |    0.153 +/-  0.612 |   -9.496 +/-  1.138 |   -6.369 +/-  0.874 |    0.263 +/-  0.034 |  -10.987 +/-  1.261
ALA  13 |    4.866 +/-  0.998 |    0.153 +/-  0.650 |    7.285 +/-  1.667 |   -9.652 +/-  1.426 |    0.190 +/-  0.035 |    2.842 +/-  1.370
SER  14 |    6.116 +/-  1.399 |    0.221 +/-  0.483 |   -9.018 +/-  3.280 |  -63.593 +/-  2.981 |    0.728 +/-  0.026 |  -65.546 +/-  1.458

DELTAS:
Total Energy Decomposition:
Residue |  Location |       Internal      |    van der Waals    |    Electrostatic    |   Polar Solvation   |    Non-Polar Solv.  |       TOTAL
-------------------------------------------------------------------------------------------------------------------------------------------------------
GLN   1 | R GLN   1 |    0.000 +/-  4.299 |   -0.008 +/-  1.894 |   11.407 +/- 16.013 |  -11.119 +/- 16.219 |   -0.000 +/-  0.149 |    0.280 +/-  4.930
LEU   2 | R LEU   2 |    0.000 +/-  4.070 |   -0.034 +/-  1.750 |    0.708 +/-  2.899 |   -0.605 +/-  2.316 |    0.000 +/-  0.172 |    0.070 +/-  4.103
THR   3 | R THR   3 |    0.000 +/-  3.572 |   -0.015 +/-  1.643 |   -0.543 +/-  5.521 |    0.521 +/-  3.969 |    0.000 +/-  0.138 |   -0.037 +/-  4.405
GLU   4 | R GLU   4 |   -0.000 +/-  4.079 |   -0.013 +/-  1.765 |  -10.750 +/- 11.958 |   10.748 +/- 11.648 |   -0.000 +/-  0.104 |   -0.014 +/-  3.919
GLU   5 | R GLU   5 |    0.000 +/-  3.596 |   -0.056 +/-  1.911 |  -16.258 +/- 17.252 |   16.347 +/- 17.184 |   -0.000 +/-  0.103 |    0.033 +/-  3.119
GLN   6 | R GLN   6 |   -0.000 +/-  3.867 |   -0.374 +/-  1.863 |   -1.235 +/-  4.674 |    2.129 +/-  4.217 |   -0.037 +/-  0.160 |    0.483 +/-  4.624
ILE   7 | R ILE   7 |    0.000 +/-  3.531 |   -0.059 +/-  2.373 |   -0.404 +/-  1.752 |    0.359 +/-  1.110 |   -0.000 +/-  0.113 |   -0.104 +/-  3.940
ALA   8 | R ALA   8 |    0.000 +/-  2.882 |   -0.098 +/-  1.042 |    0.428 +/-  1.948 |   -0.340 +/-  1.457 |    0.000 +/-  0.063 |   -0.009 +/-  2.970
GLU   9 | R GLU   9 |   -0.000 +/-  3.987 |   -1.666 +/-  1.793 |  -46.734 +/- 16.756 |   45.931 +/- 14.873 |   -0.495 +/-  0.162 |   -2.964 +/-  4.789
PHE  10 | R PHE  10 |   -0.000 +/-  4.476 |   -1.635 +/-  1.918 |    0.263 +/-  2.059 |   -0.454 +/-  1.173 |   -0.142 +/-  0.116 |   -1.968 +/-  4.988
LYS  11 | R LYS  11 |   -0.000 +/-  4.375 |   -0.139 +/-  1.861 |    9.102 +/- 12.355 |   -8.912 +/- 12.303 |    0.000 +/-  0.139 |    0.050 +/-  4.504
GLU  12 | R GLU  12 |   -0.000 +/-  3.813 |   -1.144 +/-  1.637 |  -11.083 +/- 11.779 |   11.737 +/- 11.676 |   -0.147 +/-  0.091 |   -0.637 +/-  3.835
ALA  13 | R ALA  13 |   -0.000 +/-  2.540 |   -2.568 +/-  1.027 |    0.888 +/-  1.552 |    0.177 +/-  0.895 |   -0.277 +/-  0.029 |   -1.779 +/-  2.882
PHE  14 | R PHE  14 |    0.000 +/-  3.936 |   -0.413 +/-  1.929 |    0.346 +/-  1.776 |   -0.611 +/-  1.068 |    0.000 +/-  0.045 |   -0.677 +/-  4.019
SER  15 | R SER  15 |    0.000 +/-  3.169 |   -0.127 +/-  1.200 |    0.670 +/-  4.090 |   -0.303 +/-  3.614 |    0.000 +/-  0.066 |    0.240 +/-  3.022
LEU  16 | R LEU  16 |   -0.000 +/-  3.894 |   -2.295 +/-  1.978 |    0.769 +/-  2.545 |    0.269 +/-  1.267 |   -0.321 +/-  0.120 |   -1.578 +/-  4.511
PHE  17 | R PHE  17 |    0.000 +/-  4.432 |   -2.006 +/-  1.677 |   -0.070 +/-  1.924 |   -0.577 +/-  0.789 |   -0.179 +/-  0.057 |   -2.832 +/-  4.703
ASP  18 | R ASP  18 |    0.000 +/-  4.120 |   -0.070 +/-  2.184 |   -6.054 +/-  8.093 |    5.255 +/-  6.900 |   -0.000 +/-  0.018 |   -0.869 +/-  4.424
LYS  19 | R LYS  19 |   -0.000 +/-  4.252 |   -0.075 +/-  2.612 |    5.563 +/- 11.215 |   -4.018 +/-  9.165 |    0.000 +/-  0.086 |    1.470 +/-  5.834
ASP  20 | R ASP  20 |   -0.000 +/-  4.768 |   -0.008 +/-  2.735 |   -4.640 +/- 10.298 |    4.297 +/-  7.668 |   -0.000 +/-  0.056 |   -0.351 +/-  5.875
GLY  21 | R GLY  21 |   -0.000 +/-  2.444 |   -0.005 +/-  0.997 |    0.006 +/-  1.353 |    0.067 +/-  0.674 |   -0.000 +/-  0.035 |    0.068 +/-  2.590
ASP  22 | R ASP  22 |    0.000 +/-  5.539 |   -0.008 +/-  2.116 |   -4.631 +/-  8.193 |    4.231 +/-  6.576 |    0.000 +/-  0.032 |   -0.408 +/-  6.050
GLY  23 | R GLY  23 |    0.000 +/-  2.286 |   -0.012 +/-  1.257 |   -0.049 +/-  2.163 |    0.198 +/-  1.557 |    0.000 +/-  0.070 |    0.137 +/-  2.581
THR  24 | R THR  24 |   -0.000 +/-  4.100 |   -0.018 +/-  2.451 |   -0.062 +/-  4.855 |   -0.046 +/-  1.642 |   -0.000 +/-  0.045 |   -0.126 +/-  4.253
ILE  25 | R ILE  25 |    0.000 +/-  4.307 |   -0.078 +/-  2.447 |   -0.159 +/-  1.360 |    0.229 +/-  1.033 |   -0.000 +/-  0.022 |   -0.008 +/-  4.901
THR  26 | R THR  26 |   -0.000 +/-  3.941 |   -0.008 +/-  1.735 |    0.164 +/-  2.872 |   -0.172 +/-  2.884 |   -0.000 +/-  0.052 |   -0.017 +/-  4.261
THR  27 | R THR  27 |   -0.000 +/-  3.478 |   -0.005 +/-  1.871 |    0.074 +/-  7.040 |   -0.058 +/-  4.886 |   -0.000 +/-  0.125 |    0.010 +/-  3.744
LYS  28 | R LYS  28 |    0.000 +/-  4.271 |   -0.005 +/-  1.227 |    2.941 +/- 10.307 |   -2.874 +/- 10.665 |   -0.000 +/-  0.135 |    0.063 +/-  5.097
GLU  29 | R GLU  29 |   -0.000 +/-  4.699 |   -0.023 +/-  2.550 |   -3.842 +/- 10.827 |    3.316 +/-  8.171 |    0.000 +/-  0.019 |   -0.550 +/-  5.058
LEU  30 | R LEU  30 |   -0.000 +/-  4.447 |   -0.061 +/-  2.115 |    0.019 +/-  1.804 |    0.062 +/-  0.945 |   -0.000 +/-  0.042 |    0.019 +/-  4.419
GLY  31 | R GLY  31 |   -0.000 +/-  2.296 |   -0.005 +/-  1.334 |    0.140 +/-  2.220 |   -0.146 +/-  1.571 |    0.000 +/-  0.045 |   -0.012 +/-  2.518
THR  32 | R THR  32 |   -0.000 +/-  3.587 |   -0.014 +/-  1.888 |   -0.103 +/-  4.544 |    0.275 +/-  4.265 |   -0.000 +/-  0.140 |    0.158 +/-  3.971
VAL  33 | R VAL  33 |    0.000 +/-  3.731 |   -0.110 +/-  1.953 |   -0.348 +/-  2.096 |    0.511 +/-  1.065 |   -0.001 +/-  0.063 |    0.052 +/-  4.407
MET  34 | R MET  34 |   -0.000 +/-  4.305 |   -0.026 +/-  1.563 |   -0.118 +/-  2.143 |    0.139 +/-  1.455 |   -0.001 +/-  0.103 |   -0.006 +/-  4.528
ARG  35 | R ARG  35 |   -0.000 +/-  5.491 |   -0.008 +/-  2.036 |    2.404 +/- 11.747 |   -2.313 +/- 12.564 |    0.000 +/-  0.235 |    0.084 +/-  4.350
SER  36 | R SER  36 |   -0.000 +/-  3.200 |   -0.016 +/-  1.579 |   -0.403 +/-  4.087 |    0.551 +/-  4.465 |    0.000 +/-  0.119 |    0.131 +/-  3.645
LEU  37 | R LEU  37 |   -0.000 +/-  4.496 |   -0.084 +/-  2.062 |   -0.200 +/-  1.723 |    0.296 +/-  1.371 |   -0.007 +/-  0.168 |    0.006 +/-  4.910
GLY  38 | R GLY  38 |    0.000 +/-  2.269 |   -0.003 +/-  1.053 |    0.015 +/-  2.054 |    0.003 +/-  1.495 |   -0.000 +/-  0.073 |    0.014 +/-  2.323
GLN  39 | R GLN  39 |    0.000 +/-  4.525 |   -0.016 +/-  1.607 |   -0.116 +/-  4.619 |    0.203 +/-  3.379 |   -0.001 +/-  0.111 |    0.070 +/-  4.722
ASN  40 | R ASN  40 |    0.000 +/-  3.973 |   -0.002 +/-  1.478 |    0.137 +/-  5.403 |   -0.110 +/-  4.310 |    0.000 +/-  0.117 |    0.025 +/-  3.177
PRO  41 | R PRO  41 |   -0.000 +/-  3.752 |   -0.003 +/-  1.574 |   -0.122 +/-  1.929 |    0.121 +/-  1.939 |   -0.000 +/-  0.155 |   -0.004 +/-  4.173
THR  42 | R THR  42 |    0.000 +/-  3.362 |   -0.002 +/-  1.450 |    0.170 +/-  4.825 |   -0.169 +/-  3.690 |   -0.000 +/-  0.115 |   -0.001 +/-  3.607
GLU  43 | R GLU  43 |    0.000 +/-  4.665 |   -0.002 +/-  1.940 |   -0.952 +/- 11.202 |    0.967 +/- 10.629 |   -0.000 +/-  0.196 |    0.013 +/-  4.298
ALA  44 | R ALA  44 |    0.000 +/-  3.027 |   -0.001 +/-  0.915 |    0.134 +/-  2.707 |   -0.128 +/-  2.066 |    0.000 +/-  0.080 |    0.005 +/-  3.066
GLU  45 | R GLU  45 |    0.000 +/-  4.065 |   -0.007 +/-  1.702 |    2.370 +/-  9.915 |   -2.269 +/- 10.156 |    0.000 +/-  0.102 |    0.094 +/-  4.039
LEU  46 | R LEU  46 |   -0.000 +/-  3.402 |   -0.008 +/-  2.041 |    0.290 +/-  1.832 |   -0.256 +/-  1.178 |    0.000 +/-  0.058 |    0.026 +/-  3.628
GLN  47 | R GLN  47 |    0.000 +/-  4.485 |   -0.004 +/-  1.810 |    0.091 +/-  5.083 |   -0.082 +/-  4.100 |    0.000 +/-  0.138 |    0.005 +/-  4.660
ASP  48 | R ASP  48 |   -0.000 +/-  3.725 |   -0.008 +/-  1.445 |    1.961 +/-  8.956 |   -1.893 +/-  9.433 |   -0.000 +/-  0.064 |    0.061 +/-  2.921
MET  49 | R MET  49 |    0.000 +/-  3.704 |   -0.076 +/-  1.558 |    0.301 +/-  2.312 |   -0.200 +/-  1.697 |   -0.011 +/-  0.107 |    0.014 +/-  4.090
ILE  50 | R ILE  50 |    0.000 +/-  4.145 |   -0.019 +/-  1.977 |    0.238 +/-  1.509 |   -0.198 +/-  1.041 |    0.000 +/-  0.045 |    0.021 +/-  4.283
ASN  51 | R ASN  51 |    0.000 +/-  3.426 |   -0.010 +/-  1.526 |   -0.271 +/-  4.195 |    0.316 +/-  3.930 |    0.000 +/-  0.094 |    0.035 +/-  3.624
GLU  52 | R GLU  52 |   -0.000 +/-  3.661 |   -0.135 +/-  1.719 |    8.422 +/-  8.550 |   -7.973 +/-  8.632 |   -0.028 +/-  0.143 |    0.287 +/-  3.891
VAL  53 | R VAL  53 |   -0.000 +/-  4.246 |   -0.201 +/-  1.922 |   -0.228 +/-  1.427 |    0.474 +/-  0.885 |   -0.021 +/-  0.088 |    0.024 +/-  3.937
ASP  54 | R ASP  54 |   -0.000 +/-  3.761 |   -0.019 +/-  1.970 |    0.416 +/-  7.563 |   -0.733 +/-  6.009 |    0.000 +/-  0.043 |   -0.336 +/-  4.455
ALA  55 | R ALA  55 |    0.000 +/-  2.744 |   -0.011 +/-  1.417 |    0.004 +/-  1.951 |    0.075 +/-  1.308 |    0.000 +/-  0.130 |    0.069 +/-  2.993
ASP  56 | R ASP  56 |   -0.000 +/-  4.701 |   -0.005 +/-  2.298 |   -1.926 +/-  8.346 |    1.689 +/-  6.168 |   -0.000 +/-  0.037 |   -0.242 +/-  4.251
GLY  57 | R GLY  57 |    0.000 +/-  2.075 |   -0.001 +/-  0.933 |   -0.172 +/-  1.476 |    0.177 +/-  0.959 |    0.000 +/-  0.042 |    0.004 +/-  2.331
ASN  58 | R ASN  58 |    0.000 +/-  3.874 |   -0.003 +/-  2.318 |    0.012 +/-  3.981 |   -0.146 +/-  1.612 |    0.000 +/-  0.044 |   -0.136 +/-  3.993
GLY  59 | R GLY  59 |   -0.000 +/-  2.709 |   -0.002 +/-  1.197 |    0.036 +/-  1.422 |   -0.003 +/-  1.209 |   -0.000 +/-  0.053 |    0.031 +/-  2.771
THR  60 | R THR  60 |    0.000 +/-  4.421 |   -0.006 +/-  2.134 |   -0.112 +/-  3.952 |    0.020 +/-  2.620 |    0.000 +/-  0.070 |   -0.098 +/-  4.681
ILE  61 | R ILE  61 |    0.000 +/-  4.321 |   -0.075 +/-  2.046 |   -0.178 +/-  2.478 |    0.299 +/-  1.997 |   -0.000 +/-  0.032 |    0.046 +/-  4.343
ASP  62 | R ASP  62 |   -0.000 +/-  4.184 |   -0.017 +/-  1.832 |   -3.456 +/- 10.252 |    3.440 +/-  9.355 |    0.000 +/-  0.060 |   -0.033 +/-  4.657
PHE  63 | R PHE  63 |    0.000 +/-  4.445 |   -0.078 +/-  1.698 |    0.106 +/-  3.250 |   -0.141 +/-  2.038 |    0.000 +/-  0.076 |   -0.114 +/-  4.832
PRO  64 | R PRO  64 |    0.000 +/-  3.638 |   -0.020 +/-  1.454 |   -0.077 +/-  2.968 |    0.019 +/-  1.428 |    0.000 +/-  0.059 |   -0.078 +/-  4.196
GLU  65 | R GLU  65 |   -0.000 +/-  3.976 |   -0.053 +/-  2.690 |   -1.582 +/-  8.268 |    1.250 +/-  5.953 |   -0.000 +/-  0.019 |   -0.384 +/-  4.505
PHE  66 | R PHE  66 |    0.000 +/-  4.193 |   -2.249 +/-  1.590 |    0.382 +/-  1.440 |   -1.188 +/-  0.987 |   -0.208 +/-  0.037 |   -3.262 +/-  4.436
LEU  67 | R LEU  67 |    0.000 +/-  4.241 |   -0.188 +/-  1.697 |   -0.136 +/-  1.603 |    0.104 +/-  1.033 |   -0.000 +/-  0.074 |   -0.220 +/-  4.225
THR  68 | R THR  68 |   -0.000 +/-  3.985 |   -0.072 +/-  1.585 |   -0.368 +/-  3.160 |    0.608 +/-  3.060 |    0.000 +/-  0.110 |    0.167 +/-  3.989
MET  69 | R MET  69 |   -0.000 +/-  3.671 |   -1.677 +/-  1.965 |    1.553 +/-  2.970 |   -0.747 +/-  1.808 |   -0.099 +/-  0.118 |   -0.970 +/-  4.151
MET  70 | R MET  70 |    0.000 +/-  3.147 |   -1.433 +/-  1.546 |   -0.113 +/-  2.585 |    0.714 +/-  1.797 |   -0.095 +/-  0.069 |   -0.928 +/-  3.281
ALA  71 | R ALA  71 |    0.000 +/-  3.091 |   -0.088 +/-  1.083 |   -0.393 +/-  2.864 |    0.362 +/-  2.495 |   -0.000 +/-  0.081 |   -0.119 +/-  3.020
ARG  72 | R ARG  72 |   -0.000 +/-  5.949 |   -0.146 +/-  2.122 |   -4.737 +/- 13.314 |    5.475 +/- 15.165 |   -0.002 +/-  0.330 |    0.589 +/-  6.201
LYS  73 | R LYS  73 |   -0.000 +/-  4.318 |   -1.599 +/-  2.070 |  -39.826 +/- 12.099 |   41.771 +/- 11.790 |   -0.543 +/-  0.159 |   -0.197 +/-  5.151
MET  74 | R MET  74 |   -0.000 +/-  4.086 |   -2.113 +/-  1.980 |    1.344 +/-  2.470 |   -1.234 +/-  2.696 |   -0.424 +/-  0.217 |   -2.427 +/-  4.296
LYS  75 | R LYS  75 |   -0.000 +/-  5.438 |   -0.073 +/-  1.885 |    5.487 +/- 23.410 |   -5.237 +/- 22.699 |   -0.004 +/-  0.194 |    0.174 +/-  6.430
ASP  76 | R ASP  76 |   -0.000 +/-  3.917 |   -0.042 +/-  1.980 |  -13.117 +/- 15.828 |   13.224 +/- 14.954 |   -0.002 +/-  0.291 |    0.062 +/-  4.123
THR  77 | R THR  77 |   -0.000 +/-  3.951 |   -0.036 +/-  1.595 |    0.286 +/-  5.374 |   -0.161 +/-  4.234 |   -0.001 +/-  0.089 |    0.089 +/-  4.341
ASP  78 | R ASP  78 |   -0.000 +/-  4.482 |   -0.021 +/-  1.670 |  -15.155 +/- 13.983 |   15.121 +/- 13.378 |   -0.000 +/-  0.097 |   -0.056 +/-  4.218
SER  79 | R SER  79 |    0.000 +/-  2.992 |   -0.017 +/-  1.438 |   -0.510 +/-  4.575 |    0.547 +/-  4.163 |   -0.000 +/-  0.083 |    0.019 +/-  3.734
GLU  80 | R GLU  80 |   -0.000 +/-  4.089 |   -0.013 +/-  1.977 |  -11.299 +/- 11.846 |   11.305 +/- 10.925 |   -0.000 +/-  0.106 |   -0.007 +/-  4.464
GLU  81 | R GLU  81 |   -0.000 +/-  3.598 |   -0.086 +/-  2.222 |  -10.045 +/- 18.399 |   10.328 +/- 17.355 |   -0.004 +/-  0.130 |    0.193 +/-  3.582
GLU  82 | R GLU  82 |   -0.000 +/-  4.017 |    0.164 +/-  1.764 |  -55.650 +/- 13.044 |   53.967 +/- 12.148 |   -0.228 +/-  0.093 |   -1.747 +/-  4.037
ILE  83 | R ILE  83 |   -0.000 +/-  3.851 |   -0.039 +/-  2.027 |   -0.139 +/-  1.775 |    0.091 +/-  1.231 |    0.000 +/-  0.106 |   -0.087 +/-  4.026
ARG  84 | R ARG  84 |   -0.000 +/-  5.300 |   -0.045 +/-  1.983 |    9.412 +/- 16.093 |   -9.129 +/- 13.919 |   -0.000 +/-  0.123 |    0.238 +/-  5.268
GLU  85 | R GLU  85 |   -0.000 +/-  3.886 |   -1.167 +/-  2.440 |   -1.093 +/- 13.722 |    2.389 +/- 12.899 |   -0.187 +/-  0.088 |   -0.060 +/-  4.062
ALA  86 | R ALA  86 |   -0.000 +/-  2.574 |   -0.115 +/-  1.388 |    1.079 +/-  1.799 |   -1.127 +/-  0.920 |   -0.000 +/-  0.012 |   -0.164 +/-  2.644
PHE  87 | R PHE  87 |   -0.000 +/-  3.858 |   -0.037 +/-  1.487 |    0.469 +/-  2.713 |   -0.422 +/-  1.874 |   -0.000 +/-  0.108 |    0.009 +/-  4.108
ARG  88 | R ARG  88 |    0.000 +/-  5.102 |   -0.190 +/-  1.837 |  -23.908 +/- 13.334 |   20.952 +/- 11.443 |   -0.295 +/-  0.125 |   -3.441 +/-  5.498
VAL  89 | R VAL  89 |    0.000 +/-  4.449 |   -1.509 +/-  2.087 |    0.826 +/-  2.538 |    0.113 +/-  2.243 |   -0.261 +/-  0.154 |   -0.830 +/-  4.646
PHE  90 | R PHE  90 |   -0.000 +/-  4.814 |   -2.988 +/-  1.848 |    0.559 +/-  1.613 |   -0.320 +/-  1.454 |   -0.557 +/-  0.056 |   -3.306 +/-  4.565
ASP  91 | R ASP  91 |    0.000 +/-  3.910 |   -0.044 +/-  2.465 |   -9.808 +/-  7.960 |    9.061 +/-  6.018 |   -0.000 +/-  0.030 |   -0.791 +/-  4.962
LYS  92 | R LYS  92 |    0.000 +/-  4.443 |   -0.031 +/-  1.766 |    2.561 +/- 16.847 |   -2.197 +/- 18.062 |    0.000 +/-  0.161 |    0.333 +/-  4.943
ASP  93 | R ASP  93 |   -0.000 +/-  5.535 |   -0.008 +/-  1.611 |   -9.465 +/-  7.713 |    8.937 +/-  5.690 |   -0.000 +/-  0.036 |   -0.537 +/-  4.120
GLY  94 | R GLY  94 |    0.000 +/-  2.055 |   -0.003 +/-  1.044 |    0.120 +/-  1.779 |   -0.070 +/-  0.812 |   -0.000 +/-  0.056 |    0.047 +/-  2.304
ASN  95 | R ASN  95 |    0.000 +/-  3.829 |   -0.010 +/-  1.782 |    0.106 +/-  4.350 |   -0.334 +/-  2.070 |    0.000 +/-  0.078 |   -0.238 +/-  3.779
GLY  96 | R GLY  96 |    0.000 +/-  2.713 |   -0.014 +/-  1.106 |   -0.913 +/-  1.677 |    1.077 +/-  0.906 |    0.000 +/-  0.023 |    0.151 +/-  2.819
TYR  97 | R TYR  97 |    0.000 +/-  4.598 |   -0.443 +/-  2.517 |    0.976 +/-  3.329 |   -0.807 +/-  0.962 |   -0.093 +/-  0.077 |   -0.367 +/-  4.552
ILE  98 | R ILE  98 |   -0.000 +/-  4.062 |   -0.684 +/-  2.157 |    0.492 +/-  2.445 |   -0.238 +/-  1.689 |   -0.095 +/-  0.029 |   -0.525 +/-  4.000
SER  99 | R SER  99 |    0.000 +/-  3.559 |   -0.042 +/-  2.235 |   -0.106 +/-  2.582 |    0.040 +/-  2.373 |    0.000 +/-  0.078 |   -0.108 +/-  4.285
ALA 100 | R ALA 100 |    0.000 +/-  2.913 |   -0.020 +/-  1.175 |    0.043 +/-  2.099 |   -0.029 +/-  1.633 |   -0.000 +/-  0.091 |   -0.006 +/-  2.858
ALA 101 | R ALA 101 |   -0.000 +/-  2.751 |   -0.011 +/-  1.073 |    0.248 +/-  1.235 |   -0.189 +/-  1.148 |   -0.000 +/-  0.114 |    0.048 +/-  2.849
GLU 102 | R GLU 102 |    0.000 +/-  4.796 |   -0.056 +/-  2.138 |   -9.811 +/-  8.826 |    8.992 +/-  6.266 |    0.000 +/-  0.038 |   -0.874 +/-  6.247
LEU 103 | R LEU 103 |   -0.000 +/-  3.783 |   -0.646 +/-  1.925 |    0.470 +/-  1.625 |   -0.240 +/-  1.011 |   -0.077 +/-  0.029 |   -0.493 +/-  4.194
ARG 104 | R ARG 104 |    0.000 +/-  5.142 |   -0.042 +/-  2.586 |    7.768 +/- 20.537 |   -7.620 +/- 18.555 |   -0.000 +/-  0.196 |    0.105 +/-  5.639
HIE 105 | R HIE 105 |    0.000 +/-  3.871 |   -0.091 +/-  2.110 |    0.893 +/-  7.535 |   -0.856 +/-  5.982 |   -0.000 +/-  0.234 |   -0.054 +/-  5.078
VAL 106 | R VAL 106 |    0.000 +/-  3.607 |   -1.002 +/-  1.874 |    1.367 +/-  2.688 |   -0.833 +/-  1.049 |   -0.137 +/-  0.054 |   -0.605 +/-  4.261
MET 107 | R MET 107 |   -0.000 +/-  3.623 |   -1.053 +/-  1.711 |    0.215 +/-  2.053 |   -0.459 +/-  1.232 |   -0.110 +/-  0.059 |   -1.407 +/-  3.917
THR 108 | R THR 108 |    0.000 +/-  3.991 |   -0.107 +/-  2.258 |    0.619 +/-  4.428 |   -0.402 +/-  3.793 |    0.000 +/-  0.112 |    0.110 +/-  4.647
ASN 109 | R ASN 109 |    0.000 +/-  4.322 |   -1.442 +/-  1.671 |    2.336 +/-  3.509 |   -0.486 +/-  3.419 |   -0.216 +/-  0.176 |    0.192 +/-  3.871
LEU 110 | R LEU 110 |    0.000 +/-  3.581 |   -2.646 +/-  2.004 |    0.527 +/-  2.466 |    0.106 +/-  1.018 |   -0.347 +/-  0.062 |   -2.360 +/-  3.895
GLY 111 | R GLY 111 |   -0.000 +/-  2.407 |   -0.062 +/-  1.117 |   -0.107 +/-  3.177 |    0.332 +/-  2.565 |   -0.000 +/-  0.023 |    0.163 +/-  2.730
GLU 112 | R GLU 112 |    0.000 +/-  4.023 |   -0.105 +/-  1.961 |   -8.206 +/- 10.114 |    8.221 +/-  9.925 |   -0.000 +/-  0.121 |   -0.090 +/-  4.358
LYS 113 | R LYS 113 |    0.000 +/-  4.681 |   -0.017 +/-  1.755 |    4.562 +/- 14.081 |   -4.450 +/- 13.811 |    0.000 +/-  0.222 |    0.095 +/-  5.474
LEU 114 | R LEU 114 |   -0.000 +/-  4.214 |   -0.056 +/-  1.740 |    0.422 +/-  4.434 |   -0.287 +/-  3.351 |   -0.000 +/-  0.109 |    0.079 +/-  4.776
THR 115 | R THR 115 |   -0.000 +/-  3.405 |   -0.006 +/-  2.047 |   -0.579 +/-  6.881 |    0.555 +/-  4.965 |    0.000 +/-  0.113 |   -0.030 +/-  4.144
ASP 116 | R ASP 116 |   -0.000 +/-  4.032 |   -0.004 +/-  1.979 |   -8.053 +/- 18.561 |    8.026 +/- 17.281 |   -0.000 +/-  0.110 |   -0.032 +/-  4.562
GLU 117 | R GLU 117 |   -0.000 +/-  4.093 |   -0.005 +/-  1.662 |   -8.778 +/- 15.639 |    8.778 +/- 15.416 |   -0.000 +/-  0.100 |   -0.005 +/-  3.845
GLU 118 | R GLU 118 |    0.000 +/-  3.969 |   -0.019 +/-  2.026 |  -10.451 +/- 20.983 |   10.530 +/- 20.749 |   -0.000 +/-  0.087 |    0.059 +/-  4.204
VAL 119 | R VAL 119 |    0.000 +/-  4.210 |   -0.035 +/-  1.891 |   -0.902 +/-  2.038 |    0.954 +/-  1.210 |    0.000 +/-  0.044 |    0.016 +/-  4.413
ASP 120 | R ASP 120 |   -0.000 +/-  4.620 |   -0.014 +/-  1.432 |  -12.323 +/- 16.480 |   12.261 +/- 14.812 |    0.000 +/-  0.135 |   -0.076 +/-  3.959
GLU 121 | R GLU 121 |    0.000 +/-  4.538 |   -0.039 +/-  2.169 |  -15.058 +/- 19.895 |   15.078 +/- 17.918 |   -0.000 +/-  0.163 |   -0.019 +/-  4.469
MET 122 | R MET 122 |   -0.000 +/-  3.053 |   -0.867 +/-  1.375 |   -1.551 +/-  2.688 |    1.859 +/-  1.850 |   -0.160 +/-  0.092 |   -0.719 +/-  2.963
ILE 123 | R ILE 123 |   -0.000 +/-  4.258 |   -0.195 +/-  2.146 |   -1.750 +/-  1.665 |    1.782 +/-  1.084 |   -0.002 +/-  0.036 |   -0.165 +/-  4.154
ARG 124 | R ARG 124 |   -0.000 +/-  5.893 |   -0.092 +/-  2.170 |   14.468 +/- 23.490 |  -14.002 +/- 19.064 |   -0.000 +/-  0.211 |    0.375 +/-  6.806
GLU 125 | R GLU 125 |   -0.000 +/-  3.947 |   -0.721 +/-  2.142 |  -38.239 +/- 18.099 |   36.687 +/- 16.894 |   -0.277 +/-  0.162 |   -2.550 +/-  4.307
ALA 126 | R ALA 126 |    0.000 +/-  2.536 |   -1.716 +/-  1.155 |   -4.276 +/-  2.200 |    4.776 +/-  1.740 |   -0.307 +/-  0.057 |   -1.523 +/-  2.771
ASP 127 | R ASP 127 |   -0.000 +/-  3.994 |   -0.302 +/-  2.442 |  -30.279 +/-  8.242 |   28.281 +/-  5.961 |   -0.016 +/-  0.030 |   -2.317 +/-  4.444
ILE 128 | R ILE 128 |   -0.000 +/-  3.907 |   -0.485 +/-  1.960 |    0.085 +/-  2.021 |   -0.259 +/-  1.287 |   -0.107 +/-  0.120 |   -0.765 +/-  4.145
ASP 129 | R ASP 129 |   -0.000 +/-  4.529 |   -0.026 +/-  2.543 |  -19.312 +/-  8.805 |   17.961 +/-  6.480 |    0.000 +/-  0.074 |   -1.378 +/-  4.586
GLY 130 | R GLY 130 |   -0.000 +/-  2.407 |   -0.009 +/-  0.889 |    1.138 +/-  1.898 |   -1.054 +/-  0.861 |   -0.000 +/-  0.042 |    0.075 +/-  2.194
ASP 131 | R ASP 131 |   -0.000 +/-  4.819 |   -0.014 +/-  2.706 |  -17.595 +/-  9.710 |   16.340 +/-  5.626 |   -0.000 +/-  0.053 |   -1.269 +/-  4.885
GLY 132 | R GLY 132 |    0.000 +/-  2.487 |   -0.015 +/-  1.082 |    0.992 +/-  1.874 |   -0.818 +/-  1.373 |    0.000 +/-  0.053 |    0.159 +/-  2.654
GLN 133 | R GLN 133 |   -0.000 +/-  5.399 |   -0.034 +/-  2.484 |   -0.779 +/-  6.523 |    0.220 +/-  3.790 |   -0.000 +/-  0.177 |   -0.594 +/-  5.569
VAL 134 | R VAL 134 |   -0.000 +/-  3.395 |   -0.261 +/-  2.146 |    0.986 +/-  2.010 |   -0.778 +/-  1.209 |   -0.017 +/-  0.036 |   -0.070 +/-  3.748
ASN 135 | R ASN 135 |    0.000 +/-  3.648 |   -0.029 +/-  2.086 |   -2.042 +/-  4.467 |    2.038 +/-  4.065 |    0.000 +/-  0.083 |   -0.033 +/-  3.907
TYR 136 | R TYR 136 |    0.000 +/-  4.023 |   -0.021 +/-  1.783 |   -0.828 +/-  2.761 |    0.863 +/-  2.913 |    0.000 +/-  0.203 |    0.014 +/-  4.401
GLU 137 | R GLU 137 |    0.000 +/-  4.111 |   -0.011 +/-  1.663 |  -14.879 +/-  9.585 |   14.857 +/- 10.054 |   -0.000 +/-  0.104 |   -0.033 +/-  4.094
GLU 138 | R GLU 138 |    0.000 +/-  5.263 |   -0.094 +/-  2.278 |  -27.240 +/-  8.212 |   25.312 +/-  5.244 |   -0.000 +/-  0.015 |   -2.022 +/-  4.528
PHE 139 | R PHE 139 |   -0.000 +/-  3.610 |   -0.125 +/-  1.709 |   -1.156 +/-  1.802 |    1.119 +/-  1.440 |   -0.000 +/-  0.029 |   -0.163 +/-  3.911
VAL 140 | R VAL 140 |   -0.000 +/-  3.505 |   -0.017 +/-  1.839 |   -0.770 +/-  2.289 |    0.747 +/-  1.179 |    0.000 +/-  0.094 |   -0.040 +/-  4.035
GLN 141 | R GLN 141 |   -0.000 +/-  4.327 |   -0.042 +/-  1.441 |    0.692 +/-  3.375 |   -0.449 +/-  2.574 |   -0.000 +/-  0.101 |    0.201 +/-  3.531
MET 142 | R MET 142 |    0.000 +/-  4.161 |   -0.720 +/-  1.771 |   -1.633 +/-  3.453 |    1.849 +/-  3.299 |   -0.177 +/-  0.230 |   -0.681 +/-  4.302
MET 143 | R MET 143 |    0.000 +/-  4.248 |   -0.066 +/-  1.842 |   -0.072 +/-  2.803 |    0.044 +/-  2.242 |   -0.001 +/-  0.105 |   -0.095 +/-  4.623
THR 144 | R THR 144 |    0.000 +/-  3.824 |   -0.020 +/-  1.717 |    0.162 +/-  4.655 |   -0.100 +/-  3.305 |   -0.001 +/-  0.120 |    0.041 +/-  3.523
ALA 145 | R ALA 145 |   -0.000 +/-  3.168 |   -0.037 +/-  1.036 |  -22.617 +/- 14.087 |   22.622 +/- 13.438 |   -0.009 +/-  0.162 |   -0.040 +/-  3.295
 CA 146 | R  CA 146 |    0.000 +/-  4.137 |   -0.001 +/-  1.297 |    8.358 +/- 18.275 |   -5.781 +/- 12.992 |    0.000 +/-  0.000 |    2.577 +/-  9.826
 CW 147 | R  CW 147 |   -0.000 +/-  3.512 |   -0.002 +/-  1.845 |    0.117 +/-  6.260 |   -0.127 +/-  0.908 |   -0.000 +/-  0.010 |   -0.012 +/-  3.692
 CA 148 | R  CA 148 |    0.000 +/-  4.342 |   -0.001 +/-  1.272 |    3.323 +/- 18.024 |   -1.841 +/- 10.342 |    0.000 +/-  0.000 |    1.481 +/- 11.329
 CW 149 | R  CW 149 |   -0.000 +/-  3.813 |   -0.001 +/-  1.618 |    0.166 +/-  5.811 |   -0.177 +/-  0.879 |    0.000 +/-  0.034 |   -0.012 +/-  2.631
 CA 150 | R  CA 150 |   -0.000 +/-  4.978 |   -0.001 +/-  0.078 |   23.391 +/- 14.747 |  -21.346 +/- 13.496 |    0.000 +/-  0.000 |    2.043 +/-  7.771
 CW 151 | R  CW 151 |   -0.000 +/-  3.180 |   -0.003 +/-  1.617 |   -0.297 +/-  4.401 |    0.255 +/-  1.197 |    0.000 +/-  0.023 |   -0.044 +/-  2.946
 CA 152 | R  CA 152 |   -0.000 +/-  3.933 |   -0.002 +/-  0.280 |   41.247 +/- 13.945 |  -36.684 +/-  8.947 |    0.000 +/-  0.000 |    4.560 +/-  8.775
 CW 153 | R  CW 153 |    0.000 +/-  3.175 |   -0.004 +/-  1.861 |   -0.600 +/-  4.819 |    0.543 +/-  0.925 |    0.000 +/-  0.015 |   -0.061 +/-  2.951
THR 154 | L THR   1 |    0.000 +/-  3.641 |   -2.055 +/-  1.572 | -206.354 +/- 12.533 |  217.068 +/- 12.751 |   -0.558 +/-  0.150 |    8.101 +/-  4.458
PHE 155 | L PHE   2 |   -0.000 +/-  4.138 |   -4.869 +/-  1.574 |   -1.209 +/-  1.775 |    2.504 +/-  1.167 |   -0.939 +/-  0.092 |   -4.514 +/-  5.392
LYS 156 | L LYS   3 |    0.000 +/-  4.144 |   -1.576 +/-  1.845 | -196.784 +/- 12.541 |  197.308 +/- 11.832 |   -0.343 +/-  0.164 |   -1.395 +/-  4.718
GLU 157 | L GLU   4 |    0.000 +/-  4.753 |   -4.066 +/-  2.211 |  180.434 +/- 10.826 | -177.216 +/-  9.864 |   -0.585 +/-  0.091 |   -1.433 +/-  4.558
VAL 158 | L VAL   5 |   -0.000 +/-  3.593 |   -3.132 +/-  1.722 |   -2.826 +/-  1.391 |    4.072 +/-  0.772 |   -0.487 +/-  0.062 |   -2.374 +/-  3.888
ALA 159 | L ALA   6 |   -0.000 +/-  2.881 |   -1.392 +/-  1.397 |   -3.215 +/-  1.360 |    3.525 +/-  0.767 |   -0.096 +/-  0.062 |   -1.177 +/-  3.073
ASN 160 | L ASN   7 |   -0.000 +/-  3.780 |   -3.021 +/-  1.632 |   -6.905 +/-  4.484 |   10.263 +/-  4.162 |   -0.359 +/-  0.113 |   -0.022 +/-  3.587
ALA 161 | L ALA   8 |   -0.000 +/-  2.484 |   -3.458 +/-  1.662 |   -3.610 +/-  1.757 |    5.004 +/-  0.729 |   -0.430 +/-  0.029 |   -2.493 +/-  2.657
VAL 162 | L VAL   9 |    0.000 +/-  3.416 |   -4.404 +/-  1.711 |   -4.754 +/-  1.584 |    6.609 +/-  0.906 |   -0.638 +/-  0.046 |   -3.187 +/-  3.691
LYS 163 | L LYS  10 |   -0.000 +/-  4.099 |   -4.150 +/-  1.806 | -199.042 +/- 11.713 |  203.788 +/- 10.972 |   -1.004 +/-  0.128 |   -0.407 +/-  4.630
ILE 164 | L ILE  11 |    0.000 +/-  3.854 |   -6.594 +/-  1.839 |   -9.720 +/-  2.476 |   10.337 +/-  1.425 |   -1.067 +/-  0.047 |   -7.044 +/-  3.660
SER 165 | L SER  12 |    0.000 +/-  2.944 |   -3.604 +/-  1.660 |   -3.745 +/-  2.470 |    5.982 +/-  1.993 |   -0.550 +/-  0.064 |   -1.917 +/-  3.077
ALA 166 | L ALA  13 |   -0.000 +/-  2.395 |   -1.495 +/-  1.318 |   -9.049 +/-  2.744 |    7.961 +/-  1.973 |   -0.378 +/-  0.082 |   -2.961 +/-  2.706
SER 167 | L SER  14 |   -0.000 +/-  3.392 |   -0.736 +/-  1.354 |   83.770 +/- 12.255 |  -83.310 +/- 10.818 |   -0.390 +/-  0.125 |   -0.665 +/-  3.530

Sidechain Energy Decomposition:
Residue |  Location |       Internal      |    van der Waals    |    Electrostatic    |   Polar Solvation   |    Non-Polar Solv.  |       TOTAL
-------------------------------------------------------------------------------------------------------------------------------------------------------
GLN   1 | R GLN   1 |    0.000 +/-  3.761 |   -0.004 +/-  1.147 |    1.244 +/-  6.087 |   -1.197 +/-  5.350 |    0.000 +/-  0.132 |    0.043 +/-  3.256
LEU   2 | R LEU   2 |    0.000 +/-  3.392 |   -0.029 +/-  1.446 |    0.290 +/-  0.700 |   -0.248 +/-  0.459 |   -0.000 +/-  0.145 |    0.013 +/-  3.437
THR   3 | R THR   3 |    0.000 +/-  2.801 |   -0.008 +/-  1.031 |    0.002 +/-  4.356 |    0.004 +/-  3.235 |    0.000 +/-  0.130 |   -0.002 +/-  3.336
GLU   4 | R GLU   4 |   -0.000 +/-  3.448 |   -0.005 +/-  1.004 |   -8.431 +/-  9.916 |    8.457 +/- 10.305 |    0.000 +/-  0.093 |    0.020 +/-  3.306
GLU   5 | R GLU   5 |    0.000 +/-  3.198 |   -0.029 +/-  1.163 |  -13.466 +/- 15.215 |   13.559 +/- 15.780 |   -0.000 +/-  0.100 |    0.064 +/-  2.867
GLN   6 | R GLN   6 |    0.000 +/-  3.555 |   -0.317 +/-  1.284 |   -0.076 +/-  4.456 |    0.916 +/-  4.236 |   -0.037 +/-  0.158 |    0.486 +/-  3.988
ILE   7 | R ILE   7 |   -0.000 +/-  2.979 |   -0.026 +/-  1.825 |    0.241 +/-  0.493 |   -0.253 +/-  0.394 |   -0.000 +/-  0.113 |   -0.038 +/-  3.370
ALA   8 | R ALA   8 |   -0.000 +/-  1.989 |   -0.025 +/-  0.445 |    0.434 +/-  0.434 |   -0.422 +/-  0.386 |    0.000 +/-  0.053 |   -0.013 +/-  2.034
GLU   9 | R GLU   9 |    0.000 +/-  3.310 |   -1.077 +/-  1.312 |  -43.782 +/- 16.033 |   43.027 +/- 14.224 |   -0.465 +/-  0.161 |   -2.296 +/-  4.042
PHE  10 | R PHE  10 |    0.000 +/-  3.633 |   -1.355 +/-  1.468 |    0.148 +/-  0.827 |   -0.586 +/-  0.619 |   -0.142 +/-  0.116 |   -1.935 +/-  4.414
LYS  11 | R LYS  11 |   -0.000 +/-  3.640 |   -0.053 +/-  1.277 |    6.054 +/- 10.809 |   -6.363 +/- 10.925 |    0.000 +/-  0.137 |   -0.361 +/-  3.798
GLU  12 | R GLU  12 |   -0.000 +/-  3.356 |   -0.796 +/-  1.119 |   -9.592 +/- 11.227 |   10.156 +/- 11.136 |   -0.146 +/-  0.087 |   -0.378 +/-  3.188
ALA  13 | R ALA  13 |    0.000 +/-  1.546 |   -1.620 +/-  0.508 |    0.669 +/-  0.284 |   -0.421 +/-  0.213 |   -0.235 +/-  0.023 |   -1.607 +/-  1.663
PHE  14 | R PHE  14 |    0.000 +/-  3.318 |   -0.199 +/-  1.316 |    0.057 +/-  1.066 |   -0.264 +/-  0.629 |    0.000 +/-  0.045 |   -0.406 +/-  3.553
SER  15 | R SER  15 |   -0.000 +/-  2.044 |   -0.050 +/-  0.802 |    0.529 +/-  3.722 |   -0.415 +/-  3.393 |   -0.000 +/-  0.069 |    0.064 +/-  2.286
LEU  16 | R LEU  16 |    0.000 +/-  3.299 |   -2.031 +/-  1.616 |    0.475 +/-  0.567 |   -0.072 +/-  0.231 |   -0.321 +/-  0.118 |   -1.950 +/-  3.767
PHE  17 | R PHE  17 |   -0.000 +/-  3.633 |   -1.766 +/-  1.114 |   -0.335 +/-  0.375 |   -0.604 +/-  0.388 |   -0.179 +/-  0.055 |   -2.883 +/-  3.584
ASP  18 | R ASP  18 |    0.000 +/-  3.622 |   -0.027 +/-  1.865 |   -4.625 +/-  6.781 |    4.006 +/-  5.772 |    0.000 +/-  0.007 |   -0.647 +/-  4.128
LYS  19 | R LYS  19 |   -0.000 +/-  3.092 |   -0.066 +/-  2.071 |    4.472 +/-  9.386 |   -3.161 +/-  7.667 |    0.000 +/-  0.061 |    1.245 +/-  4.902
ASP  20 | R ASP  20 |   -0.000 +/-  4.292 |   -0.005 +/-  2.341 |   -3.683 +/-  9.313 |    3.305 +/-  6.341 |   -0.000 +/-  0.055 |   -0.382 +/-  5.181
GLY  21 | R GLY  21 |    0.000 +/-  0.821 |   -0.001 +/-  0.310 |   -0.165 +/-  0.205 |    0.161 +/-  0.188 |   -0.000 +/-  0.011 |   -0.005 +/-  0.828
ASP  22 | R ASP  22 |   -0.000 +/-  4.763 |   -0.005 +/-  1.868 |   -3.561 +/-  7.526 |    3.090 +/-  5.624 |    0.000 +/-  0.028 |   -0.475 +/-  5.113
GLY  23 | R GLY  23 |    0.000 +/-  0.856 |   -0.003 +/-  0.322 |   -0.171 +/-  0.239 |    0.161 +/-  0.221 |    0.000 +/-  0.009 |   -0.013 +/-  0.913
THR  24 | R THR  24 |    0.000 +/-  2.652 |   -0.010 +/-  1.254 |    0.236 +/-  1.912 |   -0.236 +/-  1.410 |   -0.000 +/-  0.045 |   -0.010 +/-  2.839
ILE  25 | R ILE  25 |    0.000 +/-  3.677 |   -0.071 +/-  1.905 |    0.006 +/-  0.302 |    0.010 +/-  0.247 |   -0.000 +/-  0.006 |   -0.054 +/-  4.040
THR  26 | R THR  26 |    0.000 +/-  2.908 |   -0.004 +/-  0.875 |    0.082 +/-  2.143 |   -0.101 +/-  2.458 |   -0.000 +/-  0.049 |   -0.023 +/-  3.436
THR  27 | R THR  27 |   -0.000 +/-  2.809 |   -0.003 +/-  1.073 |   -0.049 +/-  5.432 |    0.054 +/-  4.075 |    0.000 +/-  0.124 |    0.003 +/-  2.918
LYS  28 | R LYS  28 |   -0.000 +/-  3.822 |   -0.002 +/-  0.932 |    2.516 +/-  8.410 |   -2.540 +/-  9.168 |   -0.000 +/-  0.118 |   -0.026 +/-  4.340
GLU  29 | R GLU  29 |    0.000 +/-  4.697 |   -0.016 +/-  2.375 |   -3.565 +/-  9.402 |    3.016 +/-  6.820 |   -0.000 +/-  0.011 |   -0.565 +/-  4.678
LEU  30 | R LEU  30 |   -0.000 +/-  3.712 |   -0.051 +/-  1.310 |   -0.088 +/-  0.598 |    0.143 +/-  0.280 |   -0.000 +/-  0.041 |    0.004 +/-  3.680
GLY  31 | R GLY  31 |    0.000 +/-  0.842 |   -0.001 +/-  0.309 |   -0.016 +/-  0.275 |    0.010 +/-  0.251 |    0.000 +/-  0.001 |   -0.008 +/-  0.894
THR  32 | R THR  32 |   -0.000 +/-  2.909 |   -0.008 +/-  1.080 |   -0.012 +/-  4.037 |    0.053 +/-  4.198 |   -0.000 +/-  0.134 |    0.033 +/-  3.173
VAL  33 | R VAL  33 |    0.000 +/-  3.134 |   -0.095 +/-  1.310 |   -0.102 +/-  0.410 |    0.170 +/-  0.209 |   -0.001 +/-  0.063 |   -0.029 +/-  3.511
MET  34 | R MET  34 |    0.000 +/-  3.539 |   -0.018 +/-  1.119 |   -0.085 +/-  1.791 |    0.092 +/-  1.580 |   -0.001 +/-  0.103 |   -0.012 +/-  3.892
ARG  35 | R ARG  35 |    0.000 +/-  5.088 |   -0.004 +/-  1.646 |    2.103 +/- 10.877 |   -2.154 +/- 11.711 |    0.000 +/-  0.235 |   -0.056 +/-  4.218
SER  36 | R SER  36 |    0.000 +/-  2.108 |   -0.010 +/-  1.026 |   -0.110 +/-  2.901 |    0.114 +/-  3.249 |    0.000 +/-  0.045 |   -0.006 +/-  2.573
LEU  37 | R LEU  37 |   -0.000 +/-  3.664 |   -0.077 +/-  1.594 |   -0.144 +/-  0.594 |    0.205 +/-  0.317 |   -0.007 +/-  0.148 |   -0.023 +/-  3.957
GLY  38 | R GLY  38 |   -0.000 +/-  0.798 |   -0.001 +/-  0.265 |   -0.028 +/-  0.286 |    0.026 +/-  0.265 |   -0.000 +/-  0.011 |   -0.003 +/-  0.795
GLN  39 | R GLN  39 |   -0.000 +/-  3.781 |   -0.014 +/-  1.124 |    0.091 +/-  3.779 |   -0.027 +/-  2.829 |   -0.001 +/-  0.121 |    0.049 +/-  3.703
ASN  40 | R ASN  40 |    0.000 +/-  3.355 |   -0.001 +/-  0.870 |   -0.054 +/-  4.262 |    0.060 +/-  3.560 |    0.000 +/-  0.120 |    0.004 +/-  2.605
PRO  41 | R PRO  41 |    0.000 +/-  2.807 |   -0.002 +/-  1.067 |    0.153 +/-  1.891 |   -0.146 +/-  1.762 |   -0.000 +/-  0.148 |    0.005 +/-  3.090
THR  42 | R THR  42 |   -0.000 +/-  2.686 |   -0.001 +/-  0.791 |    0.011 +/-  3.400 |   -0.007 +/-  2.903 |   -0.000 +/-  0.107 |    0.003 +/-  2.726
GLU  43 | R GLU  43 |    0.000 +/-  3.734 |   -0.001 +/-  1.255 |   -1.031 +/-  9.500 |    1.047 +/-  9.642 |   -0.000 +/-  0.191 |    0.015 +/-  3.253
ALA  44 | R ALA  44 |   -0.000 +/-  2.158 |   -0.000 +/-  0.346 |    0.003 +/-  0.350 |   -0.003 +/-  0.292 |    0.000 +/-  0.052 |   -0.001 +/-  2.107
GLU  45 | R GLU  45 |    0.000 +/-  3.305 |   -0.005 +/-  1.107 |    1.875 +/-  8.857 |   -1.797 +/-  8.993 |    0.000 +/-  0.104 |    0.074 +/-  3.101
LEU  46 | R LEU  46 |    0.000 +/-  3.101 |   -0.005 +/-  1.645 |    0.041 +/-  0.797 |   -0.020 +/-  0.326 |    0.000 +/-  0.058 |    0.015 +/-  3.230
GLN  47 | R GLN  47 |   -0.000 +/-  3.719 |   -0.002 +/-  1.302 |   -0.015 +/-  4.282 |    0.024 +/-  3.510 |    0.000 +/-  0.136 |    0.007 +/-  3.512
ASP  48 | R ASP  48 |    0.000 +/-  2.987 |   -0.004 +/-  0.738 |    1.352 +/-  7.975 |   -1.297 +/-  8.135 |   -0.000 +/-  0.065 |    0.052 +/-  2.585
MET  49 | R MET  49 |   -0.000 +/-  2.973 |   -0.063 +/-  1.145 |   -0.291 +/-  1.435 |    0.294 +/-  1.138 |   -0.011 +/-  0.108 |   -0.071 +/-  3.219
ILE  50 | R ILE  50 |   -0.000 +/-  3.630 |   -0.011 +/-  1.415 |    0.042 +/-  0.348 |   -0.033 +/-  0.329 |    0.000 +/-  0.045 |   -0.002 +/-  3.863
ASN  51 | R ASN  51 |    0.000 +/-  2.814 |   -0.004 +/-  0.993 |   -0.223 +/-  3.542 |    0.241 +/-  3.244 |    0.000 +/-  0.112 |    0.014 +/-  2.686
GLU  52 | R GLU  52 |   -0.000 +/-  2.972 |   -0.109 +/-  1.037 |    7.339 +/-  7.959 |   -6.982 +/-  7.958 |   -0.028 +/-  0.120 |    0.220 +/-  2.997
VAL  53 | R VAL  53 |    0.000 +/-  3.121 |   -0.168 +/-  1.354 |   -0.140 +/-  0.473 |    0.235 +/-  0.233 |   -0.021 +/-  0.074 |   -0.094 +/-  3.171
ASP  54 | R ASP  54 |   -0.000 +/-  3.103 |   -0.007 +/-  1.742 |   -0.618 +/-  5.752 |    0.268 +/-  4.310 |    0.000 +/-  0.017 |   -0.358 +/-  3.765
ALA  55 | R ALA  55 |   -0.000 +/-  1.783 |   -0.007 +/-  0.619 |   -0.002 +/-  0.402 |    0.007 +/-  0.306 |    0.000 +/-  0.078 |   -0.002 +/-  1.889
ASP  56 | R ASP  56 |   -0.000 +/-  4.287 |   -0.003 +/-  1.711 |   -1.561 +/-  7.492 |    1.309 +/-  5.350 |   -0.000 +/-  0.029 |   -0.255 +/-  3.568
GLY  57 | R GLY  57 |    0.000 +/-  0.688 |   -0.000 +/-  0.251 |   -0.023 +/-  0.163 |    0.022 +/-  0.151 |   -0.000 +/-  0.011 |   -0.001 +/-  0.673
ASN  58 | R ASN  58 |   -0.000 +/-  3.156 |   -0.002 +/-  1.666 |    0.103 +/-  3.874 |   -0.263 +/-  1.317 |    0.000 +/-  0.027 |   -0.162 +/-  3.462
GLY  59 | R GLY  59 |    0.000 +/-  0.932 |   -0.000 +/-  0.254 |   -0.005 +/-  0.181 |    0.003 +/-  0.171 |   -0.000 +/-  0.009 |   -0.002 +/-  0.912
THR  60 | R THR  60 |    0.000 +/-  3.106 |   -0.003 +/-  1.215 |    0.008 +/-  1.848 |   -0.001 +/-  2.601 |    0.000 +/-  0.070 |    0.004 +/-  3.342
ILE  61 | R ILE  61 |   -0.000 +/-  3.837 |   -0.069 +/-  1.509 |   -0.029 +/-  0.297 |    0.054 +/-  0.203 |    0.000 +/-  0.007 |   -0.044 +/-  3.969
ASP  62 | R ASP  62 |    0.000 +/-  3.212 |   -0.006 +/-  1.199 |   -3.180 +/-  6.790 |    3.217 +/-  7.959 |    0.000 +/-  0.059 |    0.030 +/-  4.568
PHE  63 | R PHE  63 |    0.000 +/-  3.577 |   -0.061 +/-  1.257 |    0.241 +/-  0.689 |   -0.373 +/-  0.469 |    0.000 +/-  0.071 |   -0.193 +/-  3.880
PRO  64 | R PRO  64 |    0.000 +/-  2.568 |   -0.009 +/-  0.715 |    0.904 +/-  1.701 |   -0.887 +/-  1.715 |   -0.000 +/-  0.055 |    0.009 +/-  2.623
GLU  65 | R GLU  65 |   -0.000 +/-  3.759 |   -0.018 +/-  2.247 |   -1.499 +/-  7.541 |    1.138 +/-  5.246 |   -0.000 +/-  0.019 |   -0.380 +/-  4.294
PHE  66 | R PHE  66 |   -0.000 +/-  3.653 |   -1.948 +/-  1.204 |    0.236 +/-  0.452 |   -1.306 +/-  0.475 |   -0.205 +/-  0.036 |   -3.223 +/-  3.942
LEU  67 | R LEU  67 |   -0.000 +/-  3.220 |   -0.103 +/-  1.332 |    0.255 +/-  0.605 |   -0.192 +/-  0.342 |   -0.000 +/-  0.074 |   -0.039 +/-  3.448
THR  68 | R THR  68 |    0.000 +/-  3.213 |   -0.025 +/-  1.003 |   -0.110 +/-  2.991 |    0.180 +/-  2.887 |    0.000 +/-  0.100 |    0.046 +/-  3.082
MET  69 | R MET  69 |    0.000 +/-  3.097 |   -1.347 +/-  1.287 |    1.012 +/-  2.020 |   -0.748 +/-  1.592 |   -0.098 +/-  0.110 |   -1.181 +/-  3.354
MET  70 | R MET  70 |    0.000 +/-  2.562 |   -1.042 +/-  1.186 |   -0.114 +/-  1.163 |    0.405 +/-  0.950 |   -0.057 +/-  0.067 |   -0.808 +/-  2.719
ALA  71 | R ALA  71 |    0.000 +/-  2.135 |   -0.027 +/-  0.473 |    0.228 +/-  0.319 |   -0.211 +/-  0.257 |    0.000 +/-  0.048 |   -0.010 +/-  2.144
ARG  72 | R ARG  72 |    0.000 +/-  5.207 |   -0.096 +/-  1.685 |   -4.761 +/- 12.333 |    4.789 +/- 14.470 |   -0.002 +/-  0.314 |   -0.070 +/-  5.219
LYS  73 | R LYS  73 |    0.000 +/-  4.012 |   -1.391 +/-  1.572 |  -39.368 +/- 10.537 |   40.023 +/- 10.694 |   -0.535 +/-  0.145 |   -1.271 +/-  4.875
MET  74 | R MET  74 |   -0.000 +/-  3.347 |   -1.992 +/-  1.428 |    0.825 +/-  1.849 |   -0.954 +/-  1.707 |   -0.420 +/-  0.203 |   -2.541 +/-  3.598
LYS  75 | R LYS  75 |   -0.000 +/-  4.367 |   -0.044 +/-  1.488 |    2.533 +/- 23.481 |   -2.425 +/- 22.724 |   -0.003 +/-  0.179 |    0.061 +/-  4.851
ASP  76 | R ASP  76 |    0.000 +/-  3.122 |   -0.018 +/-  1.485 |   -8.769 +/- 16.015 |    8.844 +/- 14.639 |   -0.001 +/-  0.307 |    0.056 +/-  3.565
THR  77 | R THR  77 |   -0.000 +/-  3.073 |   -0.022 +/-  0.889 |    0.486 +/-  3.107 |   -0.414 +/-  2.743 |   -0.001 +/-  0.078 |    0.050 +/-  3.033
ASP  78 | R ASP  78 |   -0.000 +/-  3.636 |   -0.008 +/-  0.968 |  -10.472 +/- 11.538 |   10.480 +/- 11.592 |   -0.000 +/-  0.115 |    0.000 +/-  3.715
SER  79 | R SER  79 |   -0.000 +/-  2.065 |   -0.007 +/-  0.531 |    0.620 +/-  3.180 |   -0.584 +/-  3.538 |   -0.000 +/-  0.079 |    0.028 +/-  2.694
GLU  80 | R GLU  80 |   -0.000 +/-  3.421 |   -0.005 +/-  1.383 |   -8.863 +/- 11.022 |    8.876 +/- 10.209 |    0.000 +/-  0.097 |    0.008 +/-  3.579
GLU  81 | R GLU  81 |   -0.000 +/-  3.353 |   -0.049 +/-  1.801 |   -7.489 +/- 17.023 |    7.658 +/- 16.181 |   -0.003 +/-  0.125 |    0.116 +/-  3.288
GLU  82 | R GLU  82 |   -0.000 +/-  3.369 |    0.246 +/-  1.216 |  -52.111 +/- 11.642 |   50.257 +/- 10.890 |   -0.219 +/-  0.092 |   -1.827 +/-  3.383
ILE  83 | R ILE  83 |    0.000 +/-  3.431 |   -0.018 +/-  1.443 |    0.342 +/-  0.405 |   -0.350 +/-  0.316 |    0.000 +/-  0.106 |   -0.026 +/-  3.308
ARG  84 | R ARG  84 |    0.000 +/-  4.684 |   -0.023 +/-  1.622 |    5.562 +/- 14.269 |   -5.614 +/- 12.551 |   -0.000 +/-  0.125 |   -0.075 +/-  4.768
GLU  85 | R GLU  85 |    0.000 +/-  3.230 |   -1.064 +/-  1.808 |   -0.729 +/- 12.712 |    1.991 +/- 11.880 |   -0.187 +/-  0.088 |    0.010 +/-  3.321
ALA  86 | R ALA  86 |    0.000 +/-  1.599 |   -0.052 +/-  0.709 |    0.660 +/-  0.330 |   -0.626 +/-  0.252 |   -0.000 +/-  0.011 |   -0.017 +/-  1.574
PHE  87 | R PHE  87 |    0.000 +/-  3.133 |   -0.018 +/-  1.207 |    0.092 +/-  0.782 |   -0.105 +/-  0.819 |   -0.000 +/-  0.123 |   -0.031 +/-  3.268
ARG  88 | R ARG  88 |    0.000 +/-  4.853 |   -0.133 +/-  1.694 |  -25.921 +/- 12.101 |   22.360 +/-  9.769 |   -0.295 +/-  0.111 |   -3.989 +/-  5.021
VAL  89 | R VAL  89 |   -0.000 +/-  3.600 |   -1.277 +/-  1.402 |    0.037 +/-  0.601 |    0.265 +/-  0.331 |   -0.253 +/-  0.101 |   -1.228 +/-  3.748
PHE  90 | R PHE  90 |    0.000 +/-  4.152 |   -2.874 +/-  1.237 |    0.516 +/-  0.481 |   -0.419 +/-  0.440 |   -0.557 +/-  0.055 |   -3.335 +/-  4.064
ASP  91 | R ASP  91 |    0.000 +/-  3.409 |   -0.020 +/-  2.250 |   -8.390 +/-  6.215 |    7.669 +/-  4.688 |   -0.000 +/-  0.006 |   -0.741 +/-  4.543
LYS  92 | R LYS  92 |   -0.000 +/-  3.806 |   -0.025 +/-  1.316 |    0.719 +/- 16.450 |   -0.483 +/- 17.881 |    0.000 +/-  0.181 |    0.210 +/-  4.150
ASP  93 | R ASP  93 |    0.000 +/-  5.072 |   -0.005 +/-  1.294 |   -8.436 +/-  7.183 |    7.878 +/-  4.882 |   -0.000 +/-  0.034 |   -0.563 +/-  3.719
GLY  94 | R GLY  94 |    0.000 +/-  0.753 |   -0.001 +/-  0.232 |   -0.187 +/-  0.171 |    0.185 +/-  0.152 |   -0.000 +/-  0.010 |   -0.003 +/-  0.727
ASN  95 | R ASN  95 |    0.000 +/-  3.566 |   -0.007 +/-  1.353 |    0.406 +/-  4.004 |   -0.733 +/-  1.670 |    0.000 +/-  0.042 |   -0.333 +/-  3.082
GLY  96 | R GLY  96 |   -0.000 +/-  0.904 |   -0.003 +/-  0.339 |   -0.306 +/-  0.178 |    0.296 +/-  0.160 |    0.000 +/-  0.000 |   -0.012 +/-  1.013
TYR  97 | R TYR  97 |   -0.000 +/-  3.477 |   -0.426 +/-  1.504 |    0.447 +/-  1.155 |   -0.160 +/-  0.886 |   -0.093 +/-  0.077 |   -0.231 +/-  3.753
ILE  98 | R ILE  98 |    0.000 +/-  3.437 |   -0.652 +/-  1.513 |    0.615 +/-  0.333 |   -0.549 +/-  0.210 |   -0.095 +/-  0.030 |   -0.681 +/-  3.265
SER  99 | R SER  99 |    0.000 +/-  2.365 |   -0.013 +/-  0.905 |    0.367 +/-  1.292 |   -0.443 +/-  1.595 |    0.000 +/-  0.074 |   -0.088 +/-  3.065
ALA 100 | R ALA 100 |    0.000 +/-  1.883 |   -0.008 +/-  0.434 |    0.402 +/-  0.463 |   -0.391 +/-  0.418 |   -0.000 +/-  0.081 |    0.003 +/-  1.827
ALA 101 | R ALA 101 |   -0.000 +/-  1.614 |   -0.003 +/-  0.429 |    0.295 +/-  0.370 |   -0.291 +/-  0.299 |   -0.000 +/-  0.046 |    0.001 +/-  1.670
GLU 102 | R GLU 102 |   -0.000 +/-  4.468 |   -0.030 +/-  1.875 |   -8.598 +/-  7.739 |    7.794 +/-  5.129 |    0.000 +/-  0.022 |   -0.833 +/-  6.586
LEU 103 | R LEU 103 |   -0.000 +/-  3.159 |   -0.578 +/-  1.458 |    0.444 +/-  0.594 |   -0.276 +/-  0.278 |   -0.077 +/-  0.029 |   -0.487 +/-  3.394
ARG 104 | R ARG 104 |   -0.000 +/-  4.679 |   -0.019 +/-  2.297 |    5.411 +/- 20.787 |   -5.530 +/- 18.457 |   -0.000 +/-  0.178 |   -0.139 +/-  4.827
HIE 105 | R HIE 105 |   -0.000 +/-  3.364 |   -0.051 +/-  2.030 |    0.047 +/-  6.717 |   -0.167 +/-  5.749 |   -0.000 +/-  0.241 |   -0.172 +/-  4.693
VAL 106 | R VAL 106 |   -0.000 +/-  2.664 |   -0.680 +/-  1.365 |    0.417 +/-  0.428 |   -0.134 +/-  0.185 |   -0.129 +/-  0.046 |   -0.527 +/-  2.992
MET 107 | R MET 107 |    0.000 +/-  2.841 |   -0.892 +/-  0.983 |   -0.104 +/-  1.066 |   -0.034 +/-  0.849 |   -0.110 +/-  0.059 |   -1.140 +/-  3.059
THR 108 | R THR 108 |    0.000 +/-  2.905 |   -0.040 +/-  1.555 |    0.244 +/-  3.827 |   -0.191 +/-  3.628 |    0.000 +/-  0.106 |    0.014 +/-  3.184
ASN 109 | R ASN 109 |    0.000 +/-  3.459 |   -1.007 +/-  1.154 |    1.085 +/-  3.276 |   -0.133 +/-  2.884 |   -0.168 +/-  0.161 |   -0.224 +/-  3.020
LEU 110 | R LEU 110 |   -0.000 +/-  2.960 |   -2.335 +/-  1.295 |    0.431 +/-  0.677 |   -0.100 +/-  0.255 |   -0.339 +/-  0.056 |   -2.343 +/-  3.134
GLY 111 | R GLY 111 |   -0.000 +/-  0.804 |   -0.013 +/-  0.232 |   -0.077 +/-  0.246 |    0.040 +/-  0.231 |    0.000 +/-  0.000 |   -0.050 +/-  0.814
GLU 112 | R GLU 112 |    0.000 +/-  3.261 |   -0.079 +/-  1.382 |   -7.171 +/-  9.102 |    7.266 +/-  8.601 |   -0.000 +/-  0.128 |    0.015 +/-  3.587
LYS 113 | R LYS 113 |    0.000 +/-  4.143 |   -0.009 +/-  1.268 |    3.082 +/- 11.006 |   -3.149 +/- 11.755 |   -0.000 +/-  0.229 |   -0.076 +/-  4.636
LEU 114 | R LEU 114 |   -0.000 +/-  3.533 |   -0.050 +/-  1.298 |    0.327 +/-  0.716 |   -0.234 +/-  0.375 |   -0.000 +/-  0.093 |    0.043 +/-  3.663
THR 115 | R THR 115 |    0.000 +/-  2.508 |   -0.003 +/-  1.233 |   -0.025 +/-  4.731 |    0.029 +/-  3.845 |    0.000 +/-  0.098 |    0.001 +/-  3.064
ASP 116 | R ASP 116 |    0.000 +/-  2.787 |   -0.002 +/-  1.537 |   -6.024 +/- 18.121 |    6.028 +/- 16.173 |   -0.000 +/-  0.085 |    0.001 +/-  3.508
GLU 117 | R GLU 117 |    0.000 +/-  3.376 |   -0.002 +/-  1.131 |   -6.785 +/- 13.817 |    6.792 +/- 13.998 |   -0.000 +/-  0.089 |    0.005 +/-  3.114
GLU 118 | R GLU 118 |   -0.000 +/-  3.059 |   -0.010 +/-  1.534 |   -7.982 +/- 19.723 |    8.035 +/- 19.399 |    0.000 +/-  0.091 |    0.043 +/-  3.429
VAL 119 | R VAL 119 |    0.000 +/-  3.143 |   -0.021 +/-  1.330 |    0.149 +/-  0.647 |   -0.108 +/-  0.287 |    0.000 +/-  0.044 |    0.020 +/-  3.175
ASP 120 | R ASP 120 |   -0.000 +/-  3.651 |   -0.006 +/-  0.977 |   -9.183 +/- 14.468 |    9.189 +/- 13.059 |    0.000 +/-  0.121 |    0.000 +/-  2.898
GLU 121 | R GLU 121 |   -0.000 +/-  3.603 |   -0.018 +/-  1.677 |  -11.577 +/- 19.342 |   11.611 +/- 17.389 |   -0.000 +/-  0.151 |    0.017 +/-  3.760
MET 122 | R MET 122 |   -0.000 +/-  2.570 |   -0.737 +/-  0.988 |    0.558 +/-  1.698 |   -0.463 +/-  1.386 |   -0.157 +/-  0.086 |   -0.799 +/-  2.724
ILE 123 | R ILE 123 |    0.000 +/-  3.519 |   -0.118 +/-  1.609 |    0.325 +/-  0.454 |   -0.324 +/-  0.308 |   -0.002 +/-  0.036 |   -0.119 +/-  3.564
ARG 124 | R ARG 124 |    0.000 +/-  5.411 |   -0.035 +/-  1.961 |   10.446 +/- 23.267 |  -10.594 +/- 19.163 |   -0.000 +/-  0.200 |   -0.184 +/-  6.103
GLU 125 | R GLU 125 |    0.000 +/-  2.999 |   -0.575 +/-  1.354 |  -24.300 +/- 16.454 |   24.654 +/- 15.604 |   -0.152 +/-  0.164 |   -0.373 +/-  2.969
ALA 126 | R ALA 126 |    0.000 +/-  1.737 |   -0.946 +/-  0.590 |    0.989 +/-  0.285 |   -0.917 +/-  0.192 |   -0.138 +/-  0.054 |   -1.012 +/-  1.806
ASP 127 | R ASP 127 |    0.000 +/-  3.333 |   -0.104 +/-  2.119 |  -18.786 +/-  6.069 |   17.478 +/-  4.031 |   -0.000 +/-  0.016 |   -1.412 +/-  4.198
ILE 128 | R ILE 128 |    0.000 +/-  3.276 |   -0.406 +/-  1.272 |    1.166 +/-  0.356 |   -1.148 +/-  0.254 |   -0.106 +/-  0.115 |   -0.494 +/-  3.392
ASP 129 | R ASP 129 |   -0.000 +/-  4.198 |   -0.014 +/-  2.168 |  -15.845 +/-  8.020 |   14.525 +/-  5.524 |    0.000 +/-  0.062 |   -1.333 +/-  4.194
GLY 130 | R GLY 130 |    0.000 +/-  0.794 |   -0.002 +/-  0.270 |   -0.507 +/-  0.164 |    0.500 +/-  0.147 |   -0.000 +/-  0.012 |   -0.009 +/-  0.797
ASP 131 | R ASP 131 |   -0.000 +/-  4.215 |   -0.009 +/-  2.187 |  -15.257 +/-  9.058 |   13.924 +/-  4.864 |   -0.000 +/-  0.042 |   -1.342 +/-  4.553
GLY 132 | R GLY 132 |   -0.000 +/-  0.834 |   -0.003 +/-  0.283 |   -0.497 +/-  0.171 |    0.483 +/-  0.164 |    0.000 +/-  0.008 |   -0.018 +/-  0.865
GLN 133 | R GLN 133 |    0.000 +/-  4.408 |   -0.016 +/-  1.448 |    0.200 +/-  4.268 |   -0.159 +/-  3.462 |   -0.000 +/-  0.177 |    0.025 +/-  4.090
VAL 134 | R VAL 134 |   -0.000 +/-  2.694 |   -0.238 +/-  1.335 |    0.523 +/-  0.520 |   -0.401 +/-  0.235 |   -0.017 +/-  0.025 |   -0.132 +/-  2.655
ASN 135 | R ASN 135 |    0.000 +/-  3.086 |   -0.012 +/-  1.158 |   -0.857 +/-  3.708 |    0.834 +/-  3.465 |    0.000 +/-  0.076 |   -0.035 +/-  3.092
TYR 136 | R TYR 136 |    0.000 +/-  3.318 |   -0.014 +/-  1.340 |    0.283 +/-  1.689 |   -0.259 +/-  2.281 |    0.000 +/-  0.197 |    0.010 +/-  3.454
GLU 137 | R GLU 137 |   -0.000 +/-  3.478 |   -0.005 +/-  1.162 |  -11.554 +/-  8.640 |   11.545 +/-  9.299 |   -0.000 +/-  0.100 |   -0.014 +/-  3.474
GLU 138 | R GLU 138 |    0.000 +/-  4.474 |   -0.070 +/-  2.259 |  -22.416 +/-  7.634 |   20.438 +/-  4.505 |   -0.000 +/-  0.012 |   -2.047 +/-  4.021
PHE 139 | R PHE 139 |   -0.000 +/-  3.224 |   -0.100 +/-  1.266 |    0.519 +/-  0.539 |   -0.593 +/-  0.713 |   -0.000 +/-  0.025 |   -0.175 +/-  3.396
VAL 140 | R VAL 140 |    0.000 +/-  2.990 |   -0.008 +/-  1.048 |    0.166 +/-  0.504 |   -0.170 +/-  0.188 |    0.000 +/-  0.091 |   -0.012 +/-  3.144
GLN 141 | R GLN 141 |    0.000 +/-  3.747 |   -0.026 +/-  0.997 |    1.477 +/-  2.999 |   -1.372 +/-  2.235 |   -0.000 +/-  0.098 |    0.078 +/-  2.983
MET 142 | R MET 142 |    0.000 +/-  3.509 |   -0.680 +/-  1.153 |    0.123 +/-  1.415 |   -0.077 +/-  1.335 |   -0.163 +/-  0.202 |   -0.796 +/-  3.528
MET 143 | R MET 143 |   -0.000 +/-  3.379 |   -0.040 +/-  1.282 |    0.614 +/-  1.136 |   -0.603 +/-  0.888 |    0.000 +/-  0.102 |   -0.028 +/-  3.681
THR 144 | R THR 144 |    0.000 +/-  2.920 |   -0.008 +/-  1.205 |    0.656 +/-  2.546 |   -0.620 +/-  1.981 |   -0.000 +/-  0.079 |    0.028 +/-  3.040
ALA 145 | R ALA 145 |   -0.000 +/-  1.969 |   -0.021 +/-  0.627 |   -3.682 +/-  2.035 |    3.664 +/-  1.815 |   -0.006 +/-  0.133 |   -0.045 +/-  1.950
 CA 146 | R  CA 146 |    0.000 +/-  4.137 |   -0.001 +/-  1.297 |    8.358 +/- 18.275 |   -5.781 +/- 12.992 |    0.000 +/-  0.000 |    2.577 +/-  9.826
 CW 147 | R  CW 147 |   -0.000 +/-  3.512 |   -0.002 +/-  1.845 |    0.117 +/-  6.260 |   -0.127 +/-  0.908 |   -0.000 +/-  0.010 |   -0.012 +/-  3.692
 CA 148 | R  CA 148 |    0.000 +/-  4.342 |   -0.001 +/-  1.272 |    3.323 +/- 18.024 |   -1.841 +/- 10.342 |    0.000 +/-  0.000 |    1.481 +/- 11.329
 CW 149 | R  CW 149 |   -0.000 +/-  3.813 |   -0.001 +/-  1.618 |    0.166 +/-  5.811 |   -0.177 +/-  0.879 |    0.000 +/-  0.034 |   -0.012 +/-  2.631
 CA 150 | R  CA 150 |   -0.000 +/-  4.978 |   -0.001 +/-  0.078 |   23.391 +/- 14.747 |  -21.346 +/- 13.496 |    0.000 +/-  0.000 |    2.043 +/-  7.771
 CW 151 | R  CW 151 |   -0.000 +/-  3.180 |   -0.003 +/-  1.617 |   -0.297 +/-  4.401 |    0.255 +/-  1.197 |    0.000 +/-  0.023 |   -0.044 +/-  2.946
 CA 152 | R  CA 152 |   -0.000 +/-  3.933 |   -0.002 +/-  0.280 |   41.247 +/- 13.945 |  -36.684 +/-  8.947 |    0.000 +/-  0.000 |    4.560 +/-  8.775
 CW 153 | R  CW 153 |    0.000 +/-  3.175 |   -0.004 +/-  1.861 |   -0.600 +/-  4.819 |    0.543 +/-  0.925 |    0.000 +/-  0.015 |   -0.061 +/-  2.951
THR 154 | L THR   1 |   -0.000 +/-  2.851 |   -1.189 +/-  1.034 |  -16.772 +/-  3.797 |   17.971 +/-  2.897 |   -0.136 +/-  0.132 |   -0.127 +/-  2.960
PHE 155 | L PHE   2 |   -0.000 +/-  3.585 |   -4.204 +/-  1.291 |   -3.113 +/-  0.343 |    3.732 +/-  0.279 |   -0.925 +/-  0.081 |   -4.511 +/-  3.904
LYS 156 | L LYS   3 |   -0.000 +/-  3.442 |   -1.083 +/-  1.301 | -155.793 +/- 12.235 |  154.711 +/- 11.225 |   -0.334 +/-  0.156 |   -2.499 +/-  3.799
GLU 157 | L GLU   4 |    0.000 +/-  3.765 |   -2.811 +/-  1.311 |  155.558 +/- 10.069 | -152.236 +/-  9.626 |   -0.538 +/-  0.089 |   -0.027 +/-  3.732
VAL 158 | L VAL   5 |   -0.000 +/-  2.887 |   -2.237 +/-  1.128 |   -3.034 +/-  0.389 |    3.652 +/-  0.163 |   -0.465 +/-  0.062 |   -2.083 +/-  3.006
ALA 159 | L ALA   6 |   -0.000 +/-  1.982 |   -0.705 +/-  0.518 |   -5.616 +/-  0.319 |    5.710 +/-  0.238 |   -0.068 +/-  0.056 |   -0.680 +/-  2.105
ASN 160 | L ASN   7 |   -0.000 +/-  3.373 |   -2.106 +/-  1.187 |   -5.219 +/-  4.386 |    7.169 +/-  4.072 |   -0.352 +/-  0.111 |   -0.507 +/-  3.068
ALA 161 | L ALA   8 |   -0.000 +/-  1.529 |   -2.030 +/-  0.470 |   -4.949 +/-  0.233 |    5.230 +/-  0.160 |   -0.347 +/-  0.022 |   -2.096 +/-  1.654
VAL 162 | L VAL   9 |   -0.000 +/-  2.825 |   -3.285 +/-  1.159 |   -2.876 +/-  0.396 |    3.540 +/-  0.192 |   -0.613 +/-  0.044 |   -3.235 +/-  2.945
LYS 163 | L LYS  10 |   -0.000 +/-  3.573 |   -2.910 +/-  1.459 | -163.240 +/- 10.315 |  164.325 +/-  9.735 |   -0.865 +/-  0.129 |   -2.690 +/-  4.009
ILE 164 | L ILE  11 |    0.000 +/-  3.200 |   -5.535 +/-  1.366 |   -4.020 +/-  0.245 |    4.231 +/-  0.179 |   -0.878 +/-  0.048 |   -6.203 +/-  2.937
SER 165 | L SER  12 |    0.000 +/-  1.989 |   -2.225 +/-  1.220 |   -4.857 +/-  1.437 |    5.592 +/-  0.948 |   -0.391 +/-  0.039 |   -1.881 +/-  2.264
ALA 166 | L ALA  13 |   -0.000 +/-  1.764 |   -1.131 +/-  0.581 |   -3.777 +/-  0.304 |    3.903 +/-  0.259 |   -0.237 +/-  0.057 |   -1.241 +/-  1.768
SER 167 | L SER  14 |    0.000 +/-  2.260 |   -0.565 +/-  0.536 |   18.221 +/-  3.805 |  -18.176 +/-  3.220 |   -0.081 +/-  0.113 |   -0.601 +/-  2.402

Backbone Energy Decomposition:
Residue |  Location |       Internal      |    van der Waals    |    Electrostatic    |   Polar Solvation   |    Non-Polar Solv.  |       TOTAL
-------------------------------------------------------------------------------------------------------------------------------------------------------
GLN   1 | R GLN   1 |    0.000 +/-  1.849 |   -0.004 +/-  1.244 |   10.163 +/- 12.782 |   -9.922 +/- 13.404 |   -0.000 +/-  0.093 |    0.237 +/-  2.944
LEU   2 | R LEU   2 |   -0.000 +/-  1.529 |   -0.005 +/-  0.832 |    0.418 +/-  2.776 |   -0.357 +/-  2.330 |    0.000 +/-  0.079 |    0.057 +/-  1.963
THR   3 | R THR   3 |    0.000 +/-  1.737 |   -0.007 +/-  1.302 |   -0.545 +/-  2.874 |    0.516 +/-  2.030 |    0.000 +/-  0.034 |   -0.035 +/-  2.082
GLU   4 | R GLU   4 |   -0.000 +/-  1.465 |   -0.007 +/-  1.206 |   -2.319 +/-  3.519 |    2.292 +/-  2.681 |   -0.000 +/-  0.039 |   -0.034 +/-  1.904
GLU   5 | R GLU   5 |    0.000 +/-  1.582 |   -0.027 +/-  1.162 |   -2.792 +/-  3.449 |    2.788 +/-  2.810 |    0.000 +/-  0.044 |   -0.031 +/-  1.684
GLN   6 | R GLN   6 |   -0.000 +/-  1.518 |   -0.057 +/-  1.097 |   -1.159 +/-  2.128 |    1.213 +/-  1.552 |    0.000 +/-  0.013 |   -0.003 +/-  2.110
ILE   7 | R ILE   7 |   -0.000 +/-  1.362 |   -0.033 +/-  1.273 |   -0.645 +/-  1.607 |    0.612 +/-  0.964 |    0.000 +/-  0.000 |   -0.065 +/-  1.832
ALA   8 | R ALA   8 |    0.000 +/-  1.677 |   -0.073 +/-  0.843 |   -0.005 +/-  1.808 |    0.082 +/-  1.355 |   -0.000 +/-  0.036 |    0.003 +/-  1.774
GLU   9 | R GLU   9 |    0.000 +/-  1.483 |   -0.589 +/-  1.096 |   -2.952 +/-  1.949 |    2.904 +/-  1.373 |   -0.030 +/-  0.031 |   -0.667 +/-  1.955
PHE  10 | R PHE  10 |    0.000 +/-  1.674 |   -0.280 +/-  1.042 |    0.115 +/-  1.715 |    0.133 +/-  1.064 |   -0.000 +/-  0.002 |   -0.033 +/-  1.777
LYS  11 | R LYS  11 |    0.000 +/-  1.617 |   -0.086 +/-  1.282 |    3.048 +/-  3.428 |   -2.550 +/-  2.113 |   -0.000 +/-  0.009 |    0.412 +/-  2.348
GLU  12 | R GLU  12 |   -0.000 +/-  1.346 |   -0.348 +/-  1.152 |   -1.491 +/-  2.445 |    1.581 +/-  1.911 |   -0.001 +/-  0.020 |   -0.258 +/-  1.836
ALA  13 | R ALA  13 |    0.000 +/-  1.623 |   -0.948 +/-  0.843 |    0.219 +/-  1.483 |    0.599 +/-  0.901 |   -0.042 +/-  0.019 |   -0.172 +/-  2.095
PHE  14 | R PHE  14 |    0.000 +/-  1.601 |   -0.213 +/-  1.197 |    0.289 +/-  1.413 |   -0.347 +/-  0.795 |    0.000 +/-  0.000 |   -0.271 +/-  2.042
SER  15 | R SER  15 |   -0.000 +/-  1.763 |   -0.077 +/-  0.889 |    0.141 +/-  1.385 |    0.112 +/-  0.812 |    0.000 +/-  0.026 |    0.176 +/-  1.870
LEU  16 | R LEU  16 |    0.000 +/-  1.683 |   -0.264 +/-  0.969 |    0.294 +/-  2.388 |    0.341 +/-  1.246 |   -0.000 +/-  0.025 |    0.371 +/-  2.297
PHE  17 | R PHE  17 |    0.000 +/-  1.929 |   -0.240 +/-  1.037 |    0.264 +/-  1.866 |    0.027 +/-  0.814 |   -0.000 +/-  0.006 |    0.051 +/-  2.609
ASP  18 | R ASP  18 |    0.000 +/-  1.632 |   -0.043 +/-  1.103 |   -1.429 +/-  3.052 |    1.249 +/-  2.159 |   -0.000 +/-  0.016 |   -0.222 +/-  1.988
LYS  19 | R LYS  19 |    0.000 +/-  2.097 |   -0.009 +/-  1.028 |    1.091 +/-  2.818 |   -0.857 +/-  2.177 |   -0.000 +/-  0.041 |    0.224 +/-  2.522
ASP  20 | R ASP  20 |   -0.000 +/-  1.911 |   -0.003 +/-  1.033 |   -0.957 +/-  2.060 |    0.992 +/-  1.756 |   -0.000 +/-  0.023 |    0.031 +/-  2.172
GLY  21 | R GLY  21 |    0.000 +/-  1.744 |   -0.004 +/-  0.872 |    0.171 +/-  1.434 |   -0.094 +/-  0.732 |   -0.000 +/-  0.037 |    0.073 +/-  2.040
ASP  22 | R ASP  22 |    0.000 +/-  1.706 |   -0.003 +/-  0.941 |   -1.070 +/-  1.590 |    1.141 +/-  1.490 |    0.000 +/-  0.027 |    0.067 +/-  1.981
GLY  23 | R GLY  23 |    0.000 +/-  1.639 |   -0.010 +/-  1.145 |    0.122 +/-  2.110 |    0.037 +/-  1.512 |    0.000 +/-  0.067 |    0.150 +/-  2.072
THR  24 | R THR  24 |    0.000 +/-  2.745 |   -0.009 +/-  1.883 |   -0.298 +/-  4.430 |    0.191 +/-  0.696 |    0.000 +/-  0.000 |   -0.116 +/-  3.307
ILE  25 | R ILE  25 |    0.000 +/-  1.761 |   -0.008 +/-  1.157 |   -0.165 +/-  1.246 |    0.219 +/-  0.983 |   -0.000 +/-  0.022 |    0.046 +/-  2.201
THR  26 | R THR  26 |   -0.000 +/-  1.841 |   -0.005 +/-  1.331 |    0.082 +/-  1.757 |   -0.071 +/-  1.134 |   -0.000 +/-  0.014 |    0.006 +/-  2.130
THR  27 | R THR  27 |   -0.000 +/-  1.490 |   -0.003 +/-  1.186 |    0.122 +/-  2.223 |   -0.113 +/-  1.370 |   -0.000 +/-  0.013 |    0.007 +/-  1.962
LYS  28 | R LYS  28 |    0.000 +/-  1.489 |   -0.002 +/-  0.784 |    0.425 +/-  3.244 |   -0.334 +/-  2.809 |    0.000 +/-  0.039 |    0.089 +/-  2.374
GLU  29 | R GLU  29 |    0.000 +/-  1.262 |   -0.007 +/-  0.985 |   -0.277 +/-  2.508 |    0.299 +/-  1.988 |    0.000 +/-  0.012 |    0.015 +/-  1.953
LEU  30 | R LEU  30 |    0.000 +/-  1.871 |   -0.010 +/-  1.521 |    0.107 +/-  1.697 |   -0.082 +/-  0.816 |   -0.000 +/-  0.003 |    0.016 +/-  2.329
GLY  31 | R GLY  31 |   -0.000 +/-  1.583 |   -0.004 +/-  1.282 |    0.156 +/-  2.369 |   -0.156 +/-  1.703 |    0.000 +/-  0.044 |   -0.004 +/-  2.017
THR  32 | R THR  32 |    0.000 +/-  1.582 |   -0.006 +/-  1.262 |   -0.091 +/-  3.326 |    0.222 +/-  1.667 |    0.000 +/-  0.015 |    0.125 +/-  2.310
VAL  33 | R VAL  33 |    0.000 +/-  1.573 |   -0.015 +/-  1.226 |   -0.245 +/-  1.965 |    0.341 +/-  1.043 |    0.000 +/-  0.001 |    0.080 +/-  2.282
MET  34 | R MET  34 |   -0.000 +/-  1.816 |   -0.008 +/-  1.060 |   -0.033 +/-  2.205 |    0.047 +/-  1.268 |    0.000 +/-  0.007 |    0.006 +/-  2.096
ARG  35 | R ARG  35 |   -0.000 +/-  1.471 |   -0.003 +/-  1.046 |    0.301 +/-  2.781 |   -0.158 +/-  2.698 |    0.000 +/-  0.051 |    0.140 +/-  1.999
SER  36 | R SER  36 |   -0.000 +/-  1.575 |   -0.006 +/-  0.927 |   -0.293 +/-  2.963 |    0.437 +/-  2.809 |   -0.000 +/-  0.091 |    0.138 +/-  1.818
LEU  37 | R LEU  37 |    0.000 +/-  1.691 |   -0.007 +/-  1.037 |   -0.057 +/-  1.647 |    0.092 +/-  1.290 |    0.000 +/-  0.058 |    0.028 +/-  2.006
GLY  38 | R GLY  38 |    0.000 +/-  1.613 |   -0.003 +/-  0.983 |    0.043 +/-  2.088 |   -0.023 +/-  1.538 |   -0.000 +/-  0.070 |    0.017 +/-  1.946
GLN  39 | R GLN  39 |    0.000 +/-  1.561 |   -0.002 +/-  1.234 |   -0.208 +/-  2.558 |    0.230 +/-  1.739 |   -0.000 +/-  0.043 |    0.020 +/-  2.350
ASN  40 | R ASN  40 |   -0.000 +/-  1.565 |   -0.001 +/-  0.893 |    0.192 +/-  2.424 |   -0.169 +/-  1.836 |   -0.000 +/-  0.063 |    0.021 +/-  2.278
PRO  41 | R PRO  41 |    0.000 +/-  1.591 |   -0.001 +/-  0.921 |   -0.275 +/-  2.483 |    0.266 +/-  2.264 |   -0.000 +/-  0.050 |   -0.010 +/-  2.241
THR  42 | R THR  42 |   -0.000 +/-  1.616 |   -0.001 +/-  1.056 |    0.158 +/-  2.236 |   -0.162 +/-  1.655 |    0.000 +/-  0.027 |   -0.004 +/-  2.229
GLU  43 | R GLU  43 |   -0.000 +/-  1.899 |   -0.001 +/-  1.134 |    0.079 +/-  3.074 |   -0.080 +/-  2.207 |   -0.000 +/-  0.037 |   -0.002 +/-  2.175
ALA  44 | R ALA  44 |    0.000 +/-  1.542 |   -0.001 +/-  0.777 |    0.131 +/-  2.633 |   -0.125 +/-  2.018 |    0.000 +/-  0.058 |    0.006 +/-  1.699
GLU  45 | R GLU  45 |    0.000 +/-  1.478 |   -0.002 +/-  0.975 |    0.494 +/-  1.977 |   -0.473 +/-  1.682 |   -0.000 +/-  0.022 |    0.020 +/-  1.683
LEU  46 | R LEU  46 |    0.000 +/-  1.309 |   -0.003 +/-  1.075 |    0.249 +/-  1.447 |   -0.235 +/-  1.054 |    0.000 +/-  0.001 |    0.011 +/-  1.453
GLN  47 | R GLN  47 |    0.000 +/-  1.624 |   -0.002 +/-  1.155 |    0.106 +/-  2.820 |   -0.106 +/-  1.510 |   -0.000 +/-  0.031 |   -0.002 +/-  2.403
ASP  48 | R ASP  48 |   -0.000 +/-  1.771 |   -0.004 +/-  1.034 |    0.609 +/-  2.439 |   -0.596 +/-  1.922 |    0.000 +/-  0.027 |    0.009 +/-  1.999
MET  49 | R MET  49 |   -0.000 +/-  1.702 |   -0.013 +/-  0.897 |    0.592 +/-  1.642 |   -0.494 +/-  1.079 |    0.000 +/-  0.031 |    0.084 +/-  2.216
ILE  50 | R ILE  50 |    0.000 +/-  1.755 |   -0.008 +/-  1.116 |    0.196 +/-  1.418 |   -0.165 +/-  0.901 |    0.000 +/-  0.000 |    0.024 +/-  2.141
ASN  51 | R ASN  51 |    0.000 +/-  1.550 |   -0.006 +/-  0.909 |   -0.049 +/-  1.785 |    0.075 +/-  1.244 |   -0.000 +/-  0.040 |    0.020 +/-  2.132
GLU  52 | R GLU  52 |   -0.000 +/-  1.536 |   -0.026 +/-  1.009 |    1.083 +/-  3.362 |   -0.991 +/-  2.800 |   -0.000 +/-  0.064 |    0.067 +/-  1.962
VAL  53 | R VAL  53 |    0.000 +/-  1.864 |   -0.033 +/-  0.988 |   -0.088 +/-  1.306 |    0.239 +/-  0.895 |    0.000 +/-  0.024 |    0.118 +/-  2.037
ASP  54 | R ASP  54 |    0.000 +/-  1.427 |   -0.011 +/-  0.849 |    1.034 +/-  3.170 |   -1.001 +/-  2.750 |   -0.000 +/-  0.033 |    0.022 +/-  1.968
ALA  55 | R ALA  55 |    0.000 +/-  1.582 |   -0.005 +/-  0.992 |    0.006 +/-  1.988 |    0.069 +/-  1.418 |    0.000 +/-  0.068 |    0.070 +/-  2.123
ASP  56 | R ASP  56 |    0.000 +/-  1.647 |   -0.002 +/-  1.070 |   -0.365 +/-  1.534 |    0.380 +/-  1.200 |   -0.000 +/-  0.032 |    0.014 +/-  2.187
GLY  57 | R GLY  57 |   -0.000 +/-  1.544 |   -0.001 +/-  0.872 |   -0.149 +/-  1.586 |    0.155 +/-  1.067 |    0.000 +/-  0.042 |    0.005 +/-  1.993
ASN  58 | R ASN  58 |   -0.000 +/-  1.612 |   -0.001 +/-  1.307 |   -0.090 +/-  1.367 |    0.117 +/-  0.820 |    0.000 +/-  0.033 |    0.026 +/-  1.851
GLY  59 | R GLY  59 |    0.000 +/-  1.876 |   -0.002 +/-  1.110 |    0.041 +/-  1.438 |   -0.006 +/-  1.242 |    0.000 +/-  0.047 |    0.034 +/-  2.193
THR  60 | R THR  60 |   -0.000 +/-  2.451 |   -0.003 +/-  1.488 |   -0.120 +/-  3.780 |    0.021 +/-  0.993 |    0.000 +/-  0.000 |   -0.102 +/-  2.744
ILE  61 | R ILE  61 |    0.000 +/-  1.664 |   -0.006 +/-  1.010 |   -0.149 +/-  2.418 |    0.245 +/-  1.973 |   -0.000 +/-  0.030 |    0.089 +/-  1.948
ASP  62 | R ASP  62 |    0.000 +/-  2.006 |   -0.011 +/-  1.140 |   -0.276 +/-  4.036 |    0.223 +/-  1.581 |    0.000 +/-  0.005 |   -0.064 +/-  2.527
PHE  63 | R PHE  63 |   -0.000 +/-  1.951 |   -0.017 +/-  1.235 |   -0.135 +/-  3.135 |    0.232 +/-  1.926 |    0.000 +/-  0.023 |    0.079 +/-  2.221
PRO  64 | R PRO  64 |    0.000 +/-  1.630 |   -0.011 +/-  1.140 |   -0.982 +/-  3.232 |    0.906 +/-  1.480 |    0.000 +/-  0.025 |   -0.087 +/-  2.201
GLU  65 | R GLU  65 |   -0.000 +/-  1.557 |   -0.035 +/-  1.297 |   -0.083 +/-  2.002 |    0.113 +/-  1.293 |    0.000 +/-  0.004 |   -0.005 +/-  2.006
PHE  66 | R PHE  66 |    0.000 +/-  1.677 |   -0.300 +/-  1.051 |    0.146 +/-  1.319 |    0.118 +/-  0.796 |   -0.003 +/-  0.003 |   -0.040 +/-  1.952
LEU  67 | R LEU  67 |   -0.000 +/-  1.641 |   -0.085 +/-  0.878 |   -0.391 +/-  1.437 |    0.296 +/-  0.911 |    0.000 +/-  0.015 |   -0.181 +/-  1.816
THR  68 | R THR  68 |    0.000 +/-  1.579 |   -0.047 +/-  1.057 |   -0.259 +/-  1.655 |    0.428 +/-  1.086 |   -0.000 +/-  0.024 |    0.122 +/-  2.164
MET  69 | R MET  69 |    0.000 +/-  1.469 |   -0.331 +/-  1.292 |    0.541 +/-  2.047 |    0.001 +/-  1.013 |   -0.001 +/-  0.022 |    0.211 +/-  2.138
MET  70 | R MET  70 |    0.000 +/-  1.534 |   -0.391 +/-  1.232 |    0.001 +/-  2.030 |    0.309 +/-  1.197 |   -0.038 +/-  0.016 |   -0.120 +/-  1.995
ALA  71 | R ALA  71 |    0.000 +/-  1.689 |   -0.061 +/-  0.915 |   -0.621 +/-  2.911 |    0.573 +/-  2.551 |   -0.000 +/-  0.071 |   -0.109 +/-  1.750
ARG  72 | R ARG  72 |    0.000 +/-  1.810 |   -0.050 +/-  0.957 |    0.024 +/-  3.201 |    0.685 +/-  2.826 |    0.000 +/-  0.124 |    0.659 +/-  2.600
LYS  73 | R LYS  73 |    0.000 +/-  1.407 |   -0.208 +/-  1.001 |   -0.458 +/-  4.078 |    1.748 +/-  2.929 |   -0.007 +/-  0.066 |    1.074 +/-  2.299
MET  74 | R MET  74 |   -0.000 +/-  1.906 |   -0.121 +/-  1.065 |    0.519 +/-  2.032 |   -0.280 +/-  2.322 |   -0.004 +/-  0.053 |    0.114 +/-  2.373
LYS  75 | R LYS  75 |    0.000 +/-  1.838 |   -0.029 +/-  0.884 |    2.955 +/-  3.551 |   -2.812 +/-  2.999 |   -0.001 +/-  0.074 |    0.112 +/-  2.892
ASP  76 | R ASP  76 |    0.000 +/-  1.735 |   -0.024 +/-  0.961 |   -4.347 +/-  3.940 |    4.379 +/-  3.015 |   -0.002 +/-  0.069 |    0.006 +/-  2.360
THR  77 | R THR  77 |    0.000 +/-  1.561 |   -0.014 +/-  0.945 |   -0.200 +/-  3.209 |    0.253 +/-  2.676 |   -0.000 +/-  0.053 |    0.038 +/-  2.665
ASP  78 | R ASP  78 |   -0.000 +/-  1.697 |   -0.013 +/-  0.986 |   -4.683 +/-  4.762 |    4.641 +/-  3.390 |    0.000 +/-  0.039 |   -0.056 +/-  2.575
SER  79 | R SER  79 |   -0.000 +/-  1.622 |   -0.010 +/-  1.284 |   -1.130 +/-  2.791 |    1.131 +/-  1.709 |   -0.000 +/-  0.027 |   -0.008 +/-  2.071
GLU  80 | R GLU  80 |    0.000 +/-  1.618 |   -0.007 +/-  1.121 |   -2.435 +/-  2.745 |    2.428 +/-  2.123 |   -0.000 +/-  0.028 |   -0.014 +/-  2.231
GLU  81 | R GLU  81 |   -0.000 +/-  1.457 |   -0.037 +/-  1.015 |   -2.556 +/-  2.461 |    2.670 +/-  1.988 |   -0.001 +/-  0.018 |    0.077 +/-  1.670
GLU  82 | R GLU  82 |   -0.000 +/-  1.333 |   -0.082 +/-  0.907 |   -3.540 +/-  2.278 |    3.711 +/-  1.819 |   -0.008 +/-  0.016 |    0.080 +/-  1.773
ILE  83 | R ILE  83 |   -0.000 +/-  1.495 |   -0.021 +/-  1.183 |   -0.480 +/-  1.623 |    0.441 +/-  1.049 |    0.000 +/-  0.003 |   -0.061 +/-  1.969
ARG  84 | R ARG  84 |    0.000 +/-  1.733 |   -0.022 +/-  0.957 |    3.850 +/-  2.981 |   -3.516 +/-  2.529 |   -0.000 +/-  0.025 |    0.313 +/-  2.076
GLU  85 | R GLU  85 |   -0.000 +/-  1.686 |   -0.103 +/-  1.206 |   -0.365 +/-  2.355 |    0.398 +/-  1.548 |   -0.000 +/-  0.006 |   -0.070 +/-  2.069
ALA  86 | R ALA  86 |    0.000 +/-  1.491 |   -0.064 +/-  1.188 |    0.419 +/-  1.808 |   -0.502 +/-  0.946 |   -0.000 +/-  0.003 |   -0.147 +/-  1.930
PHE  87 | R PHE  87 |    0.000 +/-  1.562 |   -0.020 +/-  0.815 |    0.376 +/-  2.408 |   -0.316 +/-  1.577 |    0.000 +/-  0.045 |    0.040 +/-  1.802
ARG  88 | R ARG  88 |   -0.000 +/-  1.440 |   -0.057 +/-  0.878 |    2.013 +/-  2.281 |   -1.408 +/-  2.317 |   -0.000 +/-  0.062 |    0.548 +/-  2.058
VAL  89 | R VAL  89 |   -0.000 +/-  1.787 |   -0.232 +/-  1.094 |    0.789 +/-  2.482 |   -0.152 +/-  2.052 |   -0.007 +/-  0.070 |    0.398 +/-  2.181
PHE  90 | R PHE  90 |    0.000 +/-  1.736 |   -0.114 +/-  1.041 |    0.043 +/-  1.496 |    0.099 +/-  1.371 |   -0.000 +/-  0.013 |    0.028 +/-  1.820
ASP  91 | R ASP  91 |    0.000 +/-  1.468 |   -0.023 +/-  0.758 |   -1.419 +/-  3.177 |    1.392 +/-  2.386 |    0.000 +/-  0.029 |   -0.050 +/-  2.127
LYS  92 | R LYS  92 |    0.000 +/-  1.481 |   -0.006 +/-  0.988 |    1.842 +/-  2.462 |   -1.713 +/-  1.710 |   -0.000 +/-  0.047 |    0.123 +/-  2.214
ASP  93 | R ASP  93 |   -0.000 +/-  1.496 |   -0.003 +/-  0.812 |   -1.029 +/-  1.163 |    1.058 +/-  1.068 |   -0.000 +/-  0.030 |    0.026 +/-  1.720
GLY  94 | R GLY  94 |   -0.000 +/-  1.454 |   -0.002 +/-  1.050 |    0.308 +/-  1.865 |   -0.255 +/-  0.874 |   -0.000 +/-  0.055 |    0.050 +/-  1.956
ASN  95 | R ASN  95 |   -0.000 +/-  1.619 |   -0.003 +/-  0.846 |   -0.301 +/-  1.287 |    0.399 +/-  0.945 |    0.000 +/-  0.054 |    0.095 +/-  1.902
GLY  96 | R GLY  96 |    0.000 +/-  1.936 |   -0.011 +/-  0.980 |   -0.607 +/-  1.699 |    0.780 +/-  0.893 |    0.000 +/-  0.023 |    0.162 +/-  2.160
TYR  97 | R TYR  97 |    0.000 +/-  2.559 |   -0.017 +/-  1.532 |    0.528 +/-  2.978 |   -0.648 +/-  0.685 |    0.000 +/-  0.000 |   -0.136 +/-  2.610
ILE  98 | R ILE  98 |    0.000 +/-  1.903 |   -0.032 +/-  1.209 |   -0.123 +/-  2.515 |    0.311 +/-  1.663 |   -0.000 +/-  0.017 |    0.156 +/-  2.396
SER  99 | R SER  99 |   -0.000 +/-  1.887 |   -0.029 +/-  1.751 |   -0.473 +/-  2.024 |    0.482 +/-  1.431 |   -0.000 +/-  0.013 |   -0.019 +/-  2.543
ALA 100 | R ALA 100 |   -0.000 +/-  1.614 |   -0.012 +/-  0.916 |   -0.359 +/-  2.081 |    0.362 +/-  1.523 |   -0.000 +/-  0.033 |   -0.009 +/-  1.755
ALA 101 | R ALA 101 |   -0.000 +/-  1.628 |   -0.007 +/-  0.823 |   -0.047 +/-  1.213 |    0.102 +/-  1.237 |   -0.000 +/-  0.114 |    0.047 +/-  1.807
GLU 102 | R GLU 102 |   -0.000 +/-  1.441 |   -0.025 +/-  0.944 |   -1.214 +/-  2.199 |    1.198 +/-  1.961 |    0.000 +/-  0.022 |   -0.041 +/-  2.348
LEU 103 | R LEU 103 |    0.000 +/-  1.526 |   -0.068 +/-  1.112 |    0.026 +/-  1.504 |    0.036 +/-  0.920 |   -0.000 +/-  0.000 |   -0.006 +/-  1.921
ARG 104 | R ARG 104 |    0.000 +/-  1.618 |   -0.023 +/-  1.173 |    2.357 +/-  4.238 |   -2.090 +/-  2.918 |    0.000 +/-  0.068 |    0.244 +/-  2.353
HIE 105 | R HIE 105 |    0.000 +/-  1.828 |   -0.040 +/-  1.246 |    0.846 +/-  2.773 |   -0.688 +/-  1.556 |    0.000 +/-  0.030 |    0.118 +/-  2.599
VAL 106 | R VAL 106 |   -0.000 +/-  1.733 |   -0.322 +/-  1.246 |    0.950 +/-  2.523 |   -0.698 +/-  0.989 |   -0.008 +/-  0.018 |   -0.079 +/-  2.313
MET 107 | R MET 107 |    0.000 +/-  1.579 |   -0.161 +/-  1.242 |    0.319 +/-  1.593 |   -0.425 +/-  0.729 |   -0.000 +/-  0.001 |   -0.267 +/-  1.916
THR 108 | R THR 108 |   -0.000 +/-  1.760 |   -0.067 +/-  1.117 |    0.374 +/-  2.121 |   -0.211 +/-  1.155 |    0.000 +/-  0.012 |    0.096 +/-  2.542
ASN 109 | R ASN 109 |   -0.000 +/-  1.710 |   -0.435 +/-  0.911 |    1.251 +/-  2.105 |   -0.352 +/-  1.244 |   -0.048 +/-  0.057 |    0.416 +/-  2.096
LEU 110 | R LEU 110 |    0.000 +/-  1.731 |   -0.311 +/-  1.464 |    0.096 +/-  2.282 |    0.206 +/-  0.970 |   -0.007 +/-  0.018 |   -0.016 +/-  2.439
GLY 111 | R GLY 111 |   -0.000 +/-  1.718 |   -0.049 +/-  1.022 |   -0.031 +/-  3.077 |    0.292 +/-  2.510 |   -0.000 +/-  0.023 |    0.212 +/-  2.409
GLU 112 | R GLU 112 |   -0.000 +/-  1.669 |   -0.026 +/-  1.103 |   -1.034 +/-  2.616 |    0.955 +/-  2.295 |    0.000 +/-  0.022 |   -0.106 +/-  2.292
LYS 113 | R LYS 113 |    0.000 +/-  1.363 |   -0.008 +/-  0.843 |    1.480 +/-  7.145 |   -1.302 +/-  5.469 |    0.000 +/-  0.057 |    0.170 +/-  2.585
LEU 114 | R LEU 114 |    0.000 +/-  1.618 |   -0.006 +/-  0.999 |    0.096 +/-  4.373 |   -0.053 +/-  3.349 |   -0.000 +/-  0.064 |    0.037 +/-  2.449
THR 115 | R THR 115 |    0.000 +/-  1.574 |   -0.003 +/-  1.434 |   -0.553 +/-  2.992 |    0.526 +/-  1.843 |    0.000 +/-  0.035 |   -0.030 +/-  2.237
ASP 116 | R ASP 116 |    0.000 +/-  1.858 |   -0.002 +/-  1.051 |   -2.029 +/-  2.825 |    1.998 +/-  2.893 |    0.000 +/-  0.041 |   -0.033 +/-  2.264
GLU 117 | R GLU 117 |   -0.000 +/-  1.666 |   -0.003 +/-  1.066 |   -1.992 +/-  3.410 |    1.986 +/-  2.673 |   -0.000 +/-  0.041 |   -0.009 +/-  1.995
GLU 118 | R GLU 118 |    0.000 +/-  1.835 |   -0.009 +/-  0.993 |   -2.469 +/-  2.450 |    2.494 +/-  2.012 |   -0.000 +/-  0.023 |    0.017 +/-  1.991
VAL 119 | R VAL 119 |   -0.000 +/-  1.833 |   -0.014 +/-  1.199 |   -1.051 +/-  1.773 |    1.062 +/-  1.142 |    0.000 +/-  0.000 |   -0.003 +/-  2.328
ASP 120 | R ASP 120 |   -0.000 +/-  1.997 |   -0.008 +/-  0.946 |   -3.140 +/-  2.988 |    3.072 +/-  2.596 |   -0.000 +/-  0.026 |   -0.076 +/-  2.219
GLU 121 | R GLU 121 |    0.000 +/-  1.846 |   -0.021 +/-  1.128 |   -3.481 +/-  2.820 |    3.467 +/-  2.009 |    0.000 +/-  0.023 |   -0.036 +/-  2.027
MET 122 | R MET 122 |    0.000 +/-  1.284 |   -0.130 +/-  0.984 |   -2.110 +/-  1.794 |    2.322 +/-  0.985 |   -0.003 +/-  0.028 |    0.079 +/-  1.594
ILE 123 | R ILE 123 |    0.000 +/-  1.565 |   -0.077 +/-  1.106 |   -2.075 +/-  1.468 |    2.107 +/-  0.930 |    0.000 +/-  0.000 |   -0.046 +/-  1.708
ARG 124 | R ARG 124 |   -0.000 +/-  1.768 |   -0.057 +/-  0.969 |    4.022 +/-  3.165 |   -3.407 +/-  2.347 |   -0.000 +/-  0.042 |    0.558 +/-  2.481
GLU 125 | R GLU 125 |   -0.000 +/-  1.807 |   -0.146 +/-  1.224 |  -13.939 +/-  3.099 |   12.033 +/-  2.160 |   -0.125 +/-  0.046 |   -2.177 +/-  2.268
ALA 126 | R ALA 126 |    0.000 +/-  1.460 |   -0.770 +/-  0.925 |   -5.265 +/-  2.230 |    5.694 +/-  1.753 |   -0.168 +/-  0.028 |   -0.511 +/-  1.715
ASP 127 | R ASP 127 |    0.000 +/-  1.535 |   -0.199 +/-  1.026 |  -11.493 +/-  3.672 |   10.803 +/-  2.749 |   -0.016 +/-  0.030 |   -0.904 +/-  2.082
ILE 128 | R ILE 128 |   -0.000 +/-  1.722 |   -0.079 +/-  1.247 |   -1.080 +/-  2.113 |    0.889 +/-  1.368 |   -0.001 +/-  0.041 |   -0.271 +/-  2.236
ASP 129 | R ASP 129 |    0.000 +/-  1.630 |   -0.012 +/-  0.912 |   -3.468 +/-  1.399 |    3.435 +/-  1.172 |    0.000 +/-  0.034 |   -0.044 +/-  1.678
GLY 130 | R GLY 130 |   -0.000 +/-  1.740 |   -0.007 +/-  0.846 |    1.645 +/-  1.999 |   -1.554 +/-  0.946 |   -0.000 +/-  0.040 |    0.085 +/-  1.665
ASP 131 | R ASP 131 |    0.000 +/-  1.695 |   -0.005 +/-  1.319 |   -2.338 +/-  1.524 |    2.417 +/-  1.200 |   -0.000 +/-  0.038 |    0.074 +/-  1.921
GLY 132 | R GLY 132 |    0.000 +/-  1.750 |   -0.011 +/-  0.995 |    1.489 +/-  1.921 |   -1.301 +/-  1.394 |    0.000 +/-  0.051 |    0.177 +/-  2.132
GLN 133 | R GLN 133 |    0.000 +/-  3.112 |   -0.018 +/-  1.831 |   -0.979 +/-  4.528 |    0.379 +/-  0.850 |    0.000 +/-  0.000 |   -0.618 +/-  3.500
VAL 134 | R VAL 134 |    0.000 +/-  1.906 |   -0.023 +/-  1.221 |    0.463 +/-  1.853 |   -0.378 +/-  1.121 |   -0.000 +/-  0.032 |    0.062 +/-  2.673
ASN 135 | R ASN 135 |    0.000 +/-  1.603 |   -0.017 +/-  1.242 |   -1.185 +/-  1.624 |    1.204 +/-  1.209 |   -0.000 +/-  0.027 |    0.002 +/-  2.239
TYR 136 | R TYR 136 |    0.000 +/-  1.674 |   -0.007 +/-  0.997 |   -1.111 +/-  1.876 |    1.121 +/-  1.378 |    0.000 +/-  0.020 |    0.004 +/-  2.108
GLU 137 | R GLU 137 |    0.000 +/-  1.958 |   -0.006 +/-  0.943 |   -3.324 +/-  2.257 |    3.312 +/-  2.040 |    0.000 +/-  0.030 |   -0.018 +/-  1.972
GLU 138 | R GLU 138 |    0.000 +/-  1.737 |   -0.024 +/-  0.888 |   -4.824 +/-  1.666 |    4.873 +/-  1.332 |    0.000 +/-  0.005 |    0.025 +/-  2.004
PHE 139 | R PHE 139 |   -0.000 +/-  1.558 |   -0.025 +/-  1.138 |   -1.675 +/-  1.556 |    1.712 +/-  0.982 |    0.000 +/-  0.007 |    0.011 +/-  1.894
VAL 140 | R VAL 140 |   -0.000 +/-  1.655 |   -0.009 +/-  1.207 |   -0.937 +/-  2.097 |    0.917 +/-  1.104 |   -0.000 +/-  0.009 |   -0.029 +/-  2.415
GLN 141 | R GLN 141 |    0.000 +/-  1.725 |   -0.016 +/-  1.001 |   -0.784 +/-  2.101 |    0.923 +/-  1.571 |   -0.000 +/-  0.049 |    0.123 +/-  1.847
MET 142 | R MET 142 |   -0.000 +/-  1.709 |   -0.041 +/-  1.028 |   -1.756 +/-  2.605 |    1.926 +/-  2.355 |   -0.015 +/-  0.082 |    0.115 +/-  1.889
MET 143 | R MET 143 |   -0.000 +/-  1.642 |   -0.026 +/-  0.971 |   -0.687 +/-  2.439 |    0.647 +/-  2.042 |   -0.001 +/-  0.070 |   -0.067 +/-  1.919
THR 144 | R THR 144 |    0.000 +/-  1.716 |   -0.012 +/-  1.057 |   -0.494 +/-  5.225 |    0.520 +/-  3.799 |   -0.001 +/-  0.086 |    0.013 +/-  2.000
ALA 145 | R ALA 145 |    0.000 +/-  1.959 |   -0.016 +/-  0.767 |  -18.935 +/- 12.238 |   18.959 +/- 11.757 |   -0.002 +/-  0.063 |    0.006 +/-  2.267
 CA 146 | R  CA 146 |    0.000 +/-  0.000 |    0.000 +/-  0.000 |    0.000 +/-  0.000 |    0.000 +/-  0.000 |    0.000 +/-  0.000 |    0.000 +/-  0.000
 CW 147 | R  CW 147 |    0.000 +/-  0.000 |    0.000 +/-  0.000 |    0.000 +/-  0.000 |    0.000 +/-  0.000 |    0.000 +/-  0.000 |    0.000 +/-  0.000
 CA 148 | R  CA 148 |    0.000 +/-  0.000 |    0.000 +/-  0.000 |    0.000 +/-  0.000 |    0.000 +/-  0.000 |    0.000 +/-  0.000 |    0.000 +/-  0.000
 CW 149 | R  CW 149 |    0.000 +/-  0.000 |    0.000 +/-  0.000 |    0.000 +/-  0.000 |    0.000 +/-  0.000 |    0.000 +/-  0.000 |    0.000 +/-  0.000
 CA 150 | R  CA 150 |    0.000 +/-  0.000 |    0.000 +/-  0.000 |    0.000 +/-  0.000 |    0.000 +/-  0.000 |    0.000 +/-  0.000 |    0.000 +/-  0.000
 CW 151 | R  CW 151 |    0.000 +/-  0.000 |    0.000 +/-  0.000 |    0.000 +/-  0.000 |    0.000 +/-  0.000 |    0.000 +/-  0.000 |    0.000 +/-  0.000
 CA 152 | R  CA 152 |    0.000 +/-  0.000 |    0.000 +/-  0.000 |    0.000 +/-  0.000 |    0.000 +/-  0.000 |    0.000 +/-  0.000 |    0.000 +/-  0.000
 CW 153 | R  CW 153 |    0.000 +/-  0.000 |    0.000 +/-  0.000 |    0.000 +/-  0.000 |    0.000 +/-  0.000 |    0.000 +/-  0.000 |    0.000 +/-  0.000
THR 154 | L THR   1 |    0.000 +/-  1.874 |   -0.866 +/-  0.970 | -189.582 +/- 11.962 |  199.098 +/- 11.996 |   -0.422 +/-  0.078 |    8.228 +/-  3.219
PHE 155 | L PHE   2 |   -0.000 +/-  1.607 |   -0.665 +/-  0.892 |    1.904 +/-  1.704 |   -1.228 +/-  1.140 |   -0.014 +/-  0.026 |   -0.003 +/-  2.475
LYS 156 | L LYS   3 |    0.000 +/-  1.715 |   -0.494 +/-  1.144 |  -40.991 +/-  2.853 |   42.597 +/-  2.002 |   -0.009 +/-  0.025 |    1.104 +/-  2.323
GLU 157 | L GLU   4 |    0.000 +/-  1.721 |   -1.255 +/-  1.308 |   24.876 +/-  2.438 |  -24.981 +/-  1.355 |   -0.047 +/-  0.021 |   -1.407 +/-  1.867
VAL 158 | L VAL   5 |    0.000 +/-  1.680 |   -0.895 +/-  1.104 |    0.208 +/-  1.229 |    0.419 +/-  0.707 |   -0.023 +/-  0.012 |   -0.290 +/-  1.977
ALA 159 | L ALA   6 |    0.000 +/-  1.400 |   -0.686 +/-  1.301 |    2.402 +/-  1.295 |   -2.184 +/-  0.788 |   -0.028 +/-  0.015 |   -0.497 +/-  1.879
ASN 160 | L ASN   7 |   -0.000 +/-  1.531 |   -0.915 +/-  1.084 |   -1.686 +/-  1.471 |    3.093 +/-  0.676 |   -0.007 +/-  0.009 |    0.485 +/-  1.694
ALA 161 | L ALA   8 |    0.000 +/-  1.578 |   -1.428 +/-  1.551 |    1.339 +/-  1.714 |   -0.226 +/-  0.728 |   -0.084 +/-  0.030 |   -0.398 +/-  1.741
VAL 162 | L VAL   9 |   -0.000 +/-  1.510 |   -1.119 +/-  1.191 |   -1.878 +/-  1.487 |    3.069 +/-  0.833 |   -0.024 +/-  0.018 |    0.048 +/-  1.887
LYS 163 | L LYS  10 |   -0.000 +/-  1.599 |   -1.240 +/-  0.773 |  -35.801 +/-  2.326 |   39.463 +/-  1.791 |   -0.138 +/-  0.035 |    2.284 +/-  1.806
ILE 164 | L ILE  11 |    0.000 +/-  1.610 |   -1.059 +/-  1.144 |   -5.700 +/-  2.433 |    6.106 +/-  1.412 |   -0.188 +/-  0.018 |   -0.841 +/-  1.956
SER 165 | L SER  12 |    0.000 +/-  1.708 |   -1.379 +/-  0.910 |    1.112 +/-  1.837 |    0.389 +/-  1.564 |   -0.159 +/-  0.053 |   -0.036 +/-  1.850
ALA 166 | L ALA  13 |    0.000 +/-  1.412 |   -0.364 +/-  1.105 |   -5.272 +/-  2.662 |    4.058 +/-  1.923 |   -0.142 +/-  0.049 |   -1.720 +/-  2.172
SER 167 | L SER  14 |    0.000 +/-  1.979 |   -0.171 +/-  1.049 |   65.549 +/- 10.175 |  -65.134 +/-  9.034 |   -0.308 +/-  0.102 |   -0.064 +/-  2.290
