# Supplementary material for: Polarized benzene rings can promote the interaction between CaM and the CaMBD region of nNOS
Source: Front Mol Neurosci. 2024 Sep 3;17:1461272. doi: 10.3389/fnmol.2024.1461272 (PMC11405375; doi:10.3389/fnmol.2024.1461272)
Supplement: Supplementary file 1 [file Data_Sheet_1.ZIP › Original dataset/Model 6/relevance/correl.out]

  0.807  0.344  0.313  0.217  0.092  0.178  0.229  0.044  0.004  0.159 -0.026  0.000  0.019  0.008 -0.011 -0.049 -0.031  0.010  0.034  0.008  0.004  0.017  0.015 -0.010  0.018 -0.002 -0.003  0.008  0.002  0.046 -0.020 -0.058  0.026 -0.001 -0.059 -0.066 -0.008 -0.085  0.025 -0.078 -0.067 -0.003 -0.028 -0.021  0.026  0.024 -0.014 -0.004  0.005  0.016 -0.023  0.025  0.042 -0.023 -0.015 -0.074 -0.048 -0.082 -0.050 -0.081 -0.023 -0.051  0.017 -0.034 -0.048  0.040  0.007 -0.038 -0.007  0.022 -0.034 -0.075 -0.024  0.007  0.032 -0.029 -0.074 -0.070 -0.077 -0.083 -0.121 -0.123 -0.124 -0.093 -0.082 -0.108 -0.052 -0.072 -0.071 -0.077 -0.063  0.044 -0.003 -0.030 -0.081 -0.131 -0.165  0.020  0.017  0.009 -0.016  0.013  0.031  0.026 -0.026 -0.104 -0.000  0.013  0.018  0.025 -0.004 -0.028  0.025  0.040  0.183  0.158  0.178  0.117  0.009  0.065  0.079 -0.004 -0.024  0.019 -0.088 -0.144 -0.195 -0.217 -0.213 -0.194 -0.148 -0.129 -0.061 -0.067 -0.108 -0.080 -0.166 -0.234 -0.152 -0.210 -0.232 -0.240 -0.181 -0.281 -0.237  0.002 -0.006 -0.087 -0.102 -0.023 -0.015 -0.181 -0.140 -0.124 -0.010 -0.022 -0.004 -0.049 -0.027  0.019 -0.033 -0.043 -0.021  0.037 -0.040 -0.034 -0.067
  0.344  0.516  0.447  0.322  0.211  0.317  0.400  0.219  0.137  0.304  0.070  0.085  0.108  0.076  0.063  0.026  0.039  0.061  0.058  0.023  0.039  0.024  0.050  0.019  0.007 -0.076 -0.083 -0.024 -0.013 -0.038 -0.056 -0.022 -0.023 -0.090 -0.073 -0.063 -0.067 -0.111 -0.057 -0.112 -0.101 -0.099 -0.085 -0.130 -0.092 -0.084 -0.103 -0.118 -0.076 -0.085 -0.119 -0.046  0.013 -0.077 -0.040 -0.113 -0.128 -0.159 -0.142 -0.114 -0.013  0.002  0.116  0.059  0.009  0.118  0.105  0.063  0.069  0.143  0.089 -0.003  0.065  0.056  0.053  0.008 -0.048 -0.048 -0.083 -0.054 -0.059 -0.095 -0.093 -0.049 -0.031 -0.052 -0.012  0.007  0.012 -0.012  0.001  0.069  0.090  0.047 -0.034 -0.077 -0.117 -0.018  0.004  0.057  0.091  0.063  0.044  0.062  0.026 -0.020 -0.007 -0.057 -0.032  0.007 -0.021 -0.006  0.009  0.061  0.143  0.119  0.096  0.080  0.042  0.015  0.019 -0.038 -0.052 -0.041 -0.106 -0.153 -0.216 -0.232 -0.218 -0.209 -0.179 -0.155 -0.069 -0.089 -0.130 -0.107 -0.169 -0.245 -0.146 -0.203 -0.232 -0.219 -0.167 -0.242 -0.210  0.014 -0.011 -0.117 -0.111  0.010  0.016 -0.212 -0.177 -0.078  0.003 -0.026  0.035 -0.015  0.004  0.069  0.053  0.014  0.020  0.124  0.084  0.075  0.005
  0.313  0.447  0.719  0.546  0.468  0.484  0.472  0.363  0.265  0.304  0.079  0.090  0.087  0.031  0.018  0.004  0.013 -0.013 -0.000 -0.049 -0.032 -0.047  0.019 -0.036 -0.037 -0.130 -0.116 -0.039 -0.080 -0.054 -0.042 -0.015 -0.012 -0.065 -0.056 -0.038 -0.037 -0.070 -0.021 -0.063 -0.088 -0.078 -0.073 -0.118 -0.079 -0.075 -0.117 -0.126 -0.064 -0.128 -0.144 -0.075 -0.027 -0.123 -0.078 -0.149 -0.151 -0.180 -0.169 -0.165 -0.070 -0.049  0.074  0.029 -0.050  0.067  0.097  0.049  0.033  0.141  0.111  0.029  0.071  0.108 -0.051  0.038 -0.137 -0.139 -0.172 -0.133 -0.129 -0.139 -0.151 -0.085 -0.048 -0.047 -0.026  0.009  0.046  0.008  0.027  0.071  0.116  0.072  0.003 -0.035 -0.083 -0.036 -0.016  0.046  0.133  0.097  0.027  0.057  0.066  0.015 -0.015 -0.083 -0.032 -0.002 -0.046 -0.020  0.039  0.066  0.120  0.084  0.029  0.027  0.040 -0.032 -0.038 -0.066 -0.075 -0.095 -0.088 -0.135 -0.159 -0.191 -0.167 -0.147 -0.124 -0.117 -0.040 -0.043 -0.066 -0.114 -0.158 -0.187 -0.102 -0.187 -0.215 -0.180 -0.140 -0.219 -0.185 -0.076 -0.084 -0.179 -0.166  0.033  0.037 -0.156 -0.124 -0.107 -0.034 -0.085  0.003 -0.008 -0.031  0.042  0.056  0.002 -0.009  0.063  0.079  0.051 -0.004
  0.217  0.322  0.546  0.687  0.477  0.346  0.497  0.460  0.228  0.253  0.119  0.139  0.116  0.084  0.076  0.027  0.031  0.016  0.030 -0.018 -0.010 -0.027  0.024 -0.021 -0.028 -0.120 -0.108 -0.060 -0.048 -0.040 -0.028 -0.011 -0.033 -0.066 -0.065 -0.061 -0.047 -0.073 -0.014 -0.054 -0.064 -0.082 -0.068 -0.114 -0.079 -0.064 -0.106 -0.114 -0.051 -0.114 -0.122 -0.068 -0.017 -0.089 -0.052 -0.115 -0.129 -0.150 -0.136 -0.127 -0.021  0.017  0.112  0.078 -0.011  0.085  0.090  0.029 -0.006  0.086  0.067 -0.018  0.007  0.076 -0.074  0.023 -0.151 -0.097 -0.106 -0.069 -0.082 -0.071 -0.091 -0.029  0.014  0.034  0.026  0.047  0.087  0.051  0.097  0.104  0.174  0.145  0.068  0.034 -0.014 -0.026  0.018  0.048  0.135  0.122 -0.015  0.036  0.055  0.002 -0.075 -0.140 -0.062 -0.017 -0.090 -0.050  0.004  0.033  0.066  0.066  0.007 -0.023  0.030 -0.056 -0.086 -0.123 -0.091 -0.098 -0.133 -0.152 -0.164 -0.185 -0.141 -0.152 -0.109 -0.121 -0.017 -0.017 -0.038 -0.059 -0.104 -0.146 -0.044 -0.136 -0.176 -0.149 -0.092 -0.170 -0.146 -0.045 -0.069 -0.127 -0.115  0.096  0.081 -0.124 -0.082 -0.142 -0.063 -0.102 -0.031 -0.027 -0.066  0.008  0.043 -0.018 -0.023  0.027  0.062  0.022 -0.023
  0.092  0.211  0.468  0.477  0.644  0.458  0.375  0.507  0.405  0.289  0.149  0.212  0.192  0.089  0.120  0.093  0.085  0.080  0.063  0.049  0.055  0.044  0.102  0.044  0.009 -0.060 -0.075 -0.035  0.002 -0.050 -0.028  0.009 -0.013 -0.048 -0.056 -0.039 -0.043 -0.061 -0.030 -0.037 -0.069 -0.069 -0.050 -0.101 -0.087 -0.070 -0.107 -0.117 -0.072 -0.119 -0.122 -0.078 -0.032 -0.114 -0.074 -0.145 -0.126 -0.163 -0.148 -0.167 -0.083 -0.069  0.058  0.005 -0.075  0.059  0.081  0.013  0.004  0.141  0.131  0.040  0.072  0.129 -0.038  0.124 -0.098 -0.107 -0.121 -0.094 -0.096 -0.074 -0.103 -0.044 -0.007  0.008  0.010  0.040  0.077  0.015  0.112  0.100  0.168  0.147  0.069  0.058 -0.005 -0.015 -0.008 -0.016  0.071  0.111  0.039  0.025  0.059  0.048 -0.020 -0.088 -0.073  0.010 -0.021 -0.055  0.004 -0.001 -0.031 -0.039 -0.126 -0.126 -0.037 -0.145 -0.167 -0.136 -0.123 -0.170 -0.152 -0.178 -0.176 -0.179 -0.140 -0.139 -0.105 -0.159 -0.038 -0.046 -0.050 -0.054 -0.091 -0.139 -0.055 -0.105 -0.149 -0.131 -0.085 -0.122 -0.145  0.032  0.019 -0.191 -0.185  0.080  0.067 -0.135 -0.097 -0.099 -0.033 -0.033  0.080  0.064 -0.002  0.073  0.138  0.034  0.003  0.081  0.123  0.040  0.028
  0.178  0.317  0.484  0.346  0.458  0.644  0.429  0.417  0.431  0.421  0.156  0.197  0.247  0.139  0.152  0.120  0.106  0.115  0.094  0.074  0.095  0.065  0.127  0.058  0.026 -0.053 -0.080 -0.002  0.028 -0.059 -0.039 -0.012 -0.011 -0.061 -0.071 -0.049 -0.041 -0.083 -0.041 -0.079 -0.113 -0.084 -0.067 -0.129 -0.112 -0.085 -0.110 -0.142 -0.098 -0.101 -0.126 -0.093 -0.013 -0.092 -0.048 -0.115 -0.117 -0.152 -0.146 -0.137 -0.047 -0.014  0.133  0.057 -0.001  0.147  0.135  0.086  0.073  0.208  0.187  0.071  0.184  0.220  0.018  0.226 -0.051 -0.162 -0.202 -0.175 -0.136 -0.159 -0.196 -0.117 -0.077 -0.115 -0.043 -0.021  0.009 -0.093  0.042  0.083  0.155  0.126  0.041  0.005 -0.091 -0.016 -0.031 -0.036  0.029  0.082  0.082  0.054  0.036  0.024  0.019 -0.063 -0.068  0.027  0.005 -0.051 -0.002  0.015  0.018  0.003 -0.098 -0.100 -0.020 -0.131 -0.165 -0.127 -0.126 -0.188 -0.176 -0.246 -0.234 -0.255 -0.189 -0.169 -0.114 -0.165 -0.037 -0.082 -0.097 -0.083 -0.122 -0.204 -0.152 -0.163 -0.236 -0.220 -0.167 -0.210 -0.160  0.060  0.035 -0.150 -0.143  0.062  0.059 -0.172 -0.125 -0.018 -0.034  0.017  0.142  0.046 -0.023  0.106  0.137 -0.015 -0.022  0.161  0.145  0.050  0.063
  0.229  0.400  0.472  0.497  0.375  0.429  0.643  0.530  0.314  0.431  0.219  0.252  0.249  0.207  0.206  0.108  0.099  0.114  0.086  0.046  0.080  0.048  0.109  0.062  0.025 -0.118 -0.138 -0.060 -0.009 -0.056 -0.098 -0.035 -0.019 -0.116 -0.117 -0.087 -0.089 -0.157 -0.084 -0.139 -0.132 -0.150 -0.134 -0.189 -0.136 -0.122 -0.147 -0.162 -0.084 -0.116 -0.141 -0.047  0.028 -0.054 -0.015 -0.088 -0.115 -0.147 -0.141 -0.117  0.017  0.064  0.244  0.139  0.074  0.214  0.168  0.097  0.067  0.175  0.124 -0.033  0.070  0.079  0.031  0.061 -0.080 -0.095 -0.112 -0.087 -0.090 -0.109 -0.128 -0.042 -0.008 -0.030  0.001  0.037  0.044 -0.009  0.076  0.123  0.172  0.145  0.023 -0.013 -0.092 -0.017  0.014  0.040  0.105  0.125  0.047  0.065  0.055  0.006 -0.007 -0.092 -0.036  0.032 -0.016 -0.025  0.021  0.067  0.114  0.100  0.026  0.004  0.039 -0.048 -0.087 -0.109 -0.091 -0.118 -0.176 -0.227 -0.260 -0.292 -0.238 -0.238 -0.174 -0.178 -0.032 -0.083 -0.122 -0.099 -0.171 -0.261 -0.148 -0.220 -0.276 -0.241 -0.172 -0.252 -0.259  0.033 -0.006 -0.097 -0.092  0.063  0.048 -0.221 -0.163 -0.114 -0.032 -0.046  0.073  0.005 -0.026  0.101  0.124  0.005 -0.001  0.143  0.113  0.059 -0.015
  0.044  0.219  0.363  0.460  0.507  0.417  0.530  0.775  0.515  0.441  0.334  0.431  0.388  0.304  0.333  0.229  0.196  0.230  0.158  0.113  0.160  0.123  0.213  0.137  0.070 -0.081 -0.119 -0.059  0.055 -0.054 -0.078  0.013 -0.035 -0.122 -0.086 -0.066 -0.101 -0.126 -0.097 -0.126 -0.105 -0.139 -0.120 -0.193 -0.161 -0.135 -0.164 -0.186 -0.115 -0.146 -0.155 -0.073 -0.013 -0.103 -0.056 -0.133 -0.148 -0.179 -0.167 -0.159 -0.022  0.028  0.220  0.111  0.012  0.203  0.157  0.047  0.018  0.186  0.131 -0.058  0.060  0.087  0.065  0.115 -0.062 -0.054 -0.074 -0.029 -0.040 -0.072 -0.080  0.039  0.060  0.038  0.060  0.116  0.114  0.048  0.181  0.165  0.254  0.233  0.094  0.090 -0.005  0.000  0.016  0.006  0.092  0.170  0.063  0.038  0.064  0.061  0.004 -0.087 -0.055  0.053  0.026 -0.044  0.008  0.005 -0.011 -0.027 -0.110 -0.125 -0.051 -0.184 -0.201 -0.193 -0.160 -0.205 -0.242 -0.263 -0.319 -0.305 -0.258 -0.278 -0.221 -0.272 -0.089 -0.109 -0.148 -0.077 -0.152 -0.267 -0.134 -0.182 -0.247 -0.220 -0.148 -0.201 -0.248  0.117  0.063 -0.158 -0.149  0.138  0.102 -0.262 -0.198 -0.107 -0.005  0.022  0.188  0.101  0.043  0.175  0.235  0.061  0.034  0.178  0.175  0.079  0.033
  0.004  0.137  0.265  0.228  0.405  0.431  0.314  0.515  0.593  0.431  0.245  0.337  0.359  0.218  0.248  0.199  0.171  0.213  0.151  0.149  0.177  0.140  0.205  0.134  0.064 -0.030 -0.059 -0.012  0.090 -0.038 -0.015  0.064  0.021 -0.053 -0.028  0.014 -0.049 -0.061 -0.057 -0.081 -0.069 -0.081 -0.043 -0.115 -0.116 -0.085 -0.099 -0.153 -0.132 -0.107 -0.143 -0.122 -0.059 -0.131 -0.064 -0.117 -0.127 -0.159 -0.168 -0.168 -0.068 -0.031  0.151  0.052 -0.030  0.131  0.123  0.030  0.017  0.184  0.155  0.023  0.112  0.100  0.052  0.166 -0.023 -0.078 -0.098 -0.067 -0.063 -0.106 -0.077 -0.005 -0.021 -0.031  0.026  0.054  0.050 -0.018  0.120  0.103  0.178  0.177  0.076  0.069 -0.026  0.009 -0.014 -0.052  0.012  0.111  0.093  0.028  0.064  0.093  0.091  0.010 -0.042  0.065  0.106  0.001  0.000 -0.037 -0.093 -0.105 -0.183 -0.171 -0.081 -0.177 -0.189 -0.143 -0.121 -0.204 -0.190 -0.229 -0.266 -0.236 -0.204 -0.211 -0.166 -0.239 -0.104 -0.107 -0.127 -0.043 -0.102 -0.204 -0.126 -0.116 -0.188 -0.173 -0.121 -0.144 -0.182  0.146  0.111 -0.168 -0.156  0.085  0.063 -0.210 -0.164 -0.071 -0.007  0.080  0.199  0.117  0.061  0.154  0.217  0.052  0.013  0.169  0.157  0.080  0.065
  0.159  0.304  0.304  0.253  0.289  0.421  0.431  0.441  0.431  0.728  0.295  0.372  0.461  0.367  0.347  0.231  0.250  0.313  0.218  0.173  0.234  0.184  0.275  0.185  0.099 -0.079 -0.143 -0.044  0.078 -0.074 -0.128 -0.006 -0.049 -0.177 -0.127 -0.082 -0.139 -0.205 -0.176 -0.218 -0.193 -0.214 -0.193 -0.276 -0.221 -0.207 -0.223 -0.258 -0.165 -0.143 -0.205 -0.121  0.020 -0.113 -0.033 -0.149 -0.191 -0.239 -0.236 -0.175  0.025  0.062  0.299  0.172  0.069  0.344  0.234  0.151  0.142  0.310  0.228  0.064  0.232  0.191  0.144  0.178  0.004 -0.068 -0.098 -0.074 -0.048 -0.103 -0.124 -0.003  0.026 -0.040  0.024  0.100  0.077 -0.001  0.111  0.153  0.193  0.162  0.023 -0.006 -0.100  0.019  0.017  0.007  0.077  0.163  0.136  0.077  0.053  0.052  0.048 -0.062 -0.091  0.064  0.052  0.001  0.020  0.034  0.069  0.038 -0.072 -0.072 -0.007 -0.142 -0.161 -0.129 -0.143 -0.177 -0.216 -0.296 -0.389 -0.375 -0.342 -0.352 -0.289 -0.322 -0.155 -0.165 -0.235 -0.115 -0.213 -0.360 -0.224 -0.241 -0.330 -0.308 -0.213 -0.268 -0.232  0.168  0.101 -0.178 -0.163  0.088  0.073 -0.344 -0.283 -0.026  0.045  0.080  0.244  0.119  0.117  0.260  0.277  0.114  0.083  0.344  0.286  0.168  0.110
 -0.026  0.070  0.079  0.119  0.149  0.156  0.219  0.334  0.245  0.295  0.417  0.297  0.302  0.292  0.287  0.207  0.174  0.210  0.131  0.116  0.147  0.124  0.193  0.147  0.083 -0.033 -0.088 -0.026  0.071 -0.024 -0.070 -0.004  0.005 -0.077 -0.071 -0.012 -0.020 -0.053 -0.064 -0.086 -0.084 -0.126 -0.107 -0.168 -0.148 -0.118 -0.132 -0.161 -0.099 -0.078 -0.109 -0.068 -0.015 -0.064 -0.031 -0.057 -0.104 -0.092 -0.109 -0.051  0.037  0.105  0.280  0.174  0.070  0.182  0.131  0.051  0.022  0.093  0.039 -0.085  0.023 -0.006  0.084  0.022 -0.011 -0.012 -0.005  0.014 -0.018 -0.055 -0.022  0.047  0.008  0.003  0.041  0.053  0.037  0.023  0.112  0.120  0.161  0.151  0.061  0.062 -0.021  0.023  0.052  0.018  0.044  0.124  0.038  0.040  0.064  0.069  0.049  0.040  0.065  0.091  0.091 -0.006  0.026  0.014  0.017 -0.005 -0.047 -0.042 -0.026 -0.086 -0.102 -0.069 -0.066 -0.103 -0.160 -0.177 -0.251 -0.223 -0.213 -0.226 -0.189 -0.220 -0.110 -0.119 -0.156 -0.059 -0.118 -0.218 -0.118 -0.135 -0.183 -0.164 -0.108 -0.125 -0.148  0.129  0.086 -0.031 -0.005  0.106  0.087 -0.210 -0.171 -0.044  0.011  0.046  0.167  0.091  0.068  0.139  0.172  0.046  0.013  0.132  0.098  0.037  0.019
  0.000  0.085  0.090  0.139  0.212  0.197  0.252  0.431  0.337  0.372  0.297  0.574  0.507  0.401  0.463  0.317  0.271  0.382  0.277  0.255  0.299  0.232  0.332  0.226  0.124 -0.013 -0.089 -0.034  0.152  0.000 -0.079  0.016 -0.037 -0.117 -0.097 -0.077 -0.102 -0.166 -0.129 -0.170 -0.126 -0.143 -0.123 -0.205 -0.183 -0.122 -0.166 -0.193 -0.119 -0.079 -0.124 -0.075  0.017 -0.062 -0.034 -0.110 -0.128 -0.154 -0.142 -0.101  0.028  0.061  0.219  0.094  0.023  0.233  0.117  0.017  0.037  0.171  0.047 -0.098  0.107  0.059  0.185  0.099  0.037  0.034  0.045  0.067  0.065 -0.001 -0.026  0.118  0.111  0.040  0.084  0.173  0.097  0.058  0.176  0.169  0.215  0.202  0.059  0.059 -0.040  0.047  0.059  0.043  0.053  0.162  0.113  0.027  0.022  0.036  0.034 -0.029 -0.025  0.105  0.101 -0.032 -0.014 -0.034  0.010  0.001 -0.078 -0.111 -0.060 -0.162 -0.184 -0.164 -0.146 -0.187 -0.257 -0.292 -0.411 -0.357 -0.345 -0.360 -0.312 -0.353 -0.187 -0.198 -0.257 -0.104 -0.182 -0.346 -0.210 -0.208 -0.277 -0.276 -0.186 -0.221 -0.184  0.243  0.168 -0.110 -0.102  0.129  0.097 -0.365 -0.308  0.012  0.107  0.179  0.355  0.204  0.169  0.295  0.280  0.100  0.099  0.258  0.177  0.101  0.085
  0.019  0.108  0.087  0.116  0.192  0.247  0.249  0.388  0.359  0.461  0.302  0.507  0.659  0.508  0.510  0.377  0.355  0.451  0.334  0.268  0.307  0.239  0.355  0.251  0.167  0.008 -0.088 -0.010  0.196  0.019 -0.070  0.022 -0.019 -0.141 -0.102 -0.082 -0.122 -0.203 -0.176 -0.214 -0.154 -0.186 -0.152 -0.255 -0.228 -0.145 -0.187 -0.230 -0.139 -0.072 -0.152 -0.097  0.021 -0.070 -0.036 -0.117 -0.156 -0.164 -0.161 -0.087  0.068  0.105  0.270  0.141  0.076  0.328  0.158  0.086  0.108  0.231  0.121 -0.037  0.183  0.118  0.188  0.143  0.033 -0.022 -0.020  0.006  0.018 -0.037 -0.082  0.066  0.071  0.000  0.054  0.149  0.094  0.044  0.147  0.169  0.201  0.178  0.030  0.021 -0.088  0.034  0.030 -0.006  0.028  0.145  0.110  0.032  0.028  0.038  0.047 -0.016 -0.017  0.122  0.133 -0.020 -0.012 -0.031  0.015  0.001 -0.089 -0.126 -0.074 -0.197 -0.231 -0.188 -0.183 -0.213 -0.253 -0.326 -0.428 -0.366 -0.346 -0.352 -0.317 -0.369 -0.213 -0.227 -0.296 -0.138 -0.203 -0.372 -0.233 -0.224 -0.297 -0.289 -0.206 -0.230 -0.178  0.271  0.191 -0.101 -0.076  0.104  0.069 -0.383 -0.325  0.038  0.107  0.187  0.375  0.241  0.202  0.356  0.356  0.145  0.127  0.341  0.246  0.140  0.134
  0.008  0.076  0.031  0.084  0.089  0.139  0.207  0.304  0.218  0.367  0.292  0.401  0.508  0.694  0.507  0.340  0.346  0.434  0.273  0.219  0.277  0.249  0.397  0.328  0.230  0.049 -0.049  0.000  0.166  0.021 -0.121 -0.019 -0.015 -0.162 -0.144 -0.123 -0.131 -0.219 -0.186 -0.247 -0.188 -0.214 -0.175 -0.260 -0.218 -0.135 -0.165 -0.184 -0.103  0.005 -0.071 -0.023  0.105  0.036  0.013 -0.026 -0.097 -0.055 -0.059  0.059  0.200  0.259  0.344  0.234  0.196  0.398  0.150  0.094  0.141  0.177  0.047 -0.054  0.145  0.057  0.169  0.111  0.059  0.008  0.021  0.041  0.006 -0.044 -0.061  0.066  0.051 -0.024  0.046  0.101  0.046 -0.011  0.100  0.148  0.184  0.167  0.055  0.017 -0.077  0.035  0.028 -0.001  0.015  0.123  0.078  0.016 -0.000  0.003 -0.005 -0.065 -0.021  0.113  0.053 -0.028  0.013 -0.033  0.019  0.017 -0.064 -0.108 -0.065 -0.160 -0.203 -0.177 -0.147 -0.162 -0.268 -0.332 -0.379 -0.339 -0.282 -0.298 -0.238 -0.276 -0.130 -0.178 -0.238 -0.099 -0.163 -0.323 -0.215 -0.202 -0.266 -0.285 -0.207 -0.221 -0.181  0.267  0.189  0.065  0.090  0.116  0.102 -0.295 -0.240  0.010  0.055  0.120  0.260  0.164  0.112  0.252  0.278  0.080  0.097  0.314  0.231  0.125  0.122
 -0.011  0.063  0.018  0.076  0.120  0.152  0.206  0.333  0.248  0.347  0.287  0.463  0.510  0.507  0.668  0.412  0.348  0.523  0.368  0.354  0.408  0.343  0.443  0.321  0.188  0.080 -0.049  0.030  0.234  0.016 -0.083  0.008 -0.035 -0.147 -0.107 -0.101 -0.122 -0.209 -0.169 -0.233 -0.136 -0.173 -0.128 -0.234 -0.221 -0.131 -0.172 -0.222 -0.142 -0.062 -0.135 -0.113 -0.002 -0.064 -0.057 -0.096 -0.140 -0.127 -0.131 -0.049  0.072  0.137  0.256  0.133  0.054  0.275  0.115  0.034  0.056  0.146  0.046 -0.087  0.119  0.075  0.204  0.140  0.096  0.069  0.090  0.095  0.079  0.045  0.013  0.121  0.125  0.053  0.099  0.158  0.076  0.034  0.162  0.178  0.196  0.207  0.081  0.082 -0.044  0.033  0.005 -0.042 -0.019  0.113  0.050  0.001  0.007  0.016  0.026 -0.024  0.010  0.137  0.110 -0.035 -0.006 -0.062 -0.044 -0.045 -0.126 -0.163 -0.112 -0.218 -0.259 -0.222 -0.195 -0.223 -0.319 -0.349 -0.408 -0.333 -0.290 -0.320 -0.269 -0.331 -0.171 -0.195 -0.223 -0.040 -0.139 -0.304 -0.150 -0.152 -0.241 -0.237 -0.136 -0.170 -0.171  0.356  0.250 -0.054 -0.021  0.107  0.076 -0.320 -0.259 -0.002  0.068  0.152  0.300  0.187  0.133  0.276  0.281  0.090  0.095  0.263  0.193  0.104  0.115
 -0.049  0.026  0.004  0.027  0.093  0.120  0.108  0.229  0.199  0.231  0.207  0.317  0.377  0.340  0.412  0.421  0.324  0.401  0.301  0.244  0.276  0.217  0.297  0.208  0.142  0.059 -0.029  0.030  0.182  0.014 -0.042  0.029 -0.040 -0.127 -0.092 -0.070 -0.111 -0.167 -0.144 -0.160 -0.104 -0.114 -0.064 -0.142 -0.147 -0.072 -0.096 -0.136 -0.093 -0.032 -0.090 -0.074 -0.004 -0.039 -0.030 -0.053 -0.083 -0.073 -0.085 -0.034  0.043  0.091  0.172  0.090  0.043  0.178  0.079  0.033  0.057  0.107  0.048 -0.047  0.090  0.057  0.114  0.118  0.051  0.028  0.058  0.068  0.058  0.035  0.010  0.096  0.079  0.037  0.065  0.111  0.064  0.018  0.123  0.122  0.146  0.158  0.075  0.076 -0.002  0.033  0.006 -0.047 -0.024  0.083  0.056 -0.011 -0.009  0.029  0.029 -0.030 -0.026  0.119  0.094 -0.054 -0.049 -0.091 -0.091 -0.090 -0.146 -0.153 -0.113 -0.200 -0.215 -0.184 -0.150 -0.184 -0.235 -0.256 -0.278 -0.213 -0.175 -0.198 -0.166 -0.232 -0.120 -0.131 -0.140 -0.013 -0.058 -0.185 -0.097 -0.072 -0.132 -0.158 -0.084 -0.104 -0.102  0.247  0.173 -0.024 -0.008  0.089  0.071 -0.199 -0.155  0.010  0.059  0.124  0.273  0.194  0.106  0.200  0.257  0.090  0.077  0.210  0.186  0.093  0.097
 -0.031  0.039  0.013  0.031  0.085  0.106  0.099  0.196  0.171  0.250  0.174  0.271  0.355  0.346  0.348  0.324  0.506  0.457  0.354  0.248  0.266  0.202  0.296  0.227  0.190  0.069 -0.011  0.050  0.207  0.005 -0.037  0.020 -0.048 -0.135 -0.096 -0.096 -0.136 -0.204 -0.184 -0.179 -0.103 -0.118 -0.089 -0.157 -0.157 -0.091 -0.116 -0.150 -0.099 -0.045 -0.104 -0.089  0.000 -0.050 -0.036 -0.066 -0.086 -0.086 -0.103 -0.043  0.053  0.075  0.136  0.090  0.038  0.212  0.077  0.049  0.065  0.112  0.060 -0.018  0.111  0.067  0.093  0.110  0.001 -0.022 -0.016  0.021  0.013 -0.012 -0.028  0.078  0.051  0.033  0.047  0.104  0.057  0.027  0.107  0.118  0.142  0.133  0.054  0.036 -0.004  0.042  0.031 -0.008  0.030  0.121  0.090 -0.009  0.003  0.050  0.021 -0.073 -0.051  0.109  0.103 -0.017 -0.048 -0.061 -0.072 -0.060 -0.117 -0.130 -0.074 -0.163 -0.198 -0.155 -0.126 -0.156 -0.191 -0.227 -0.237 -0.197 -0.165 -0.169 -0.144 -0.206 -0.095 -0.113 -0.161 -0.051 -0.098 -0.179 -0.100 -0.096 -0.136 -0.127 -0.089 -0.096 -0.060  0.255  0.178 -0.034 -0.022  0.099  0.083 -0.189 -0.156  0.022  0.058  0.093  0.206  0.155  0.105  0.183  0.242  0.123  0.096  0.248  0.266  0.163  0.127
  0.010  0.061 -0.013  0.016  0.080  0.115  0.114  0.230  0.213  0.313  0.210  0.382  0.451  0.434  0.523  0.401  0.457  0.839  0.619  0.682  0.686  0.625  0.663  0.558  0.355  0.298  0.093  0.157  0.520  0.101  0.074  0.133 -0.040 -0.162 -0.084 -0.102 -0.188 -0.269 -0.212 -0.249 -0.107 -0.156 -0.049 -0.220 -0.248 -0.096 -0.146 -0.247 -0.171 -0.020 -0.173 -0.178 -0.031 -0.131 -0.116 -0.133 -0.187 -0.154 -0.181 -0.054  0.077  0.121  0.190  0.106  0.015  0.245  0.091  0.044  0.065  0.146  0.049 -0.072  0.148  0.044  0.240  0.152  0.080  0.068  0.111  0.128  0.098  0.084  0.084  0.161  0.125  0.081  0.153  0.171  0.083  0.026  0.221  0.201  0.269  0.292  0.177  0.139  0.014  0.079  0.047 -0.060 -0.022  0.163  0.107 -0.025 -0.023  0.021  0.035 -0.064 -0.055  0.153  0.160 -0.045 -0.094 -0.148 -0.175 -0.163 -0.233 -0.250 -0.183 -0.299 -0.327 -0.293 -0.228 -0.295 -0.419 -0.423 -0.460 -0.377 -0.321 -0.363 -0.293 -0.405 -0.202 -0.185 -0.204  0.034 -0.095 -0.307 -0.117 -0.093 -0.236 -0.255 -0.100 -0.154 -0.132  0.718  0.575 -0.076 -0.032  0.210  0.180 -0.328 -0.266 -0.049  0.019  0.165  0.261  0.148  0.114  0.237  0.243  0.073  0.107  0.299  0.230  0.142  0.109
  0.034  0.058 -0.000  0.030  0.063  0.094  0.086  0.158  0.151  0.218  0.131  0.277  0.334  0.273  0.368  0.301  0.354  0.619  0.645  0.567  0.511  0.393  0.388  0.301  0.250  0.239  0.107  0.152  0.484  0.150  0.191  0.184  0.024 -0.071 -0.001 -0.036 -0.097 -0.172 -0.113 -0.152 -0.024 -0.050  0.011 -0.110 -0.133 -0.003 -0.067 -0.168 -0.101  0.004 -0.139 -0.128 -0.015 -0.119 -0.100 -0.153 -0.180 -0.163 -0.163 -0.056  0.046  0.068  0.114  0.033 -0.031  0.153  0.049  0.000  0.032  0.098  0.027 -0.064  0.108  0.037  0.182  0.133  0.081  0.058  0.099  0.068  0.064  0.077  0.054  0.096  0.081  0.043  0.102  0.104  0.049  0.008  0.145  0.130  0.168  0.199  0.115  0.088 -0.011  0.045  0.007 -0.083 -0.060  0.093  0.075 -0.021 -0.025  0.003  0.026 -0.029 -0.051  0.125  0.181 -0.032 -0.104 -0.153 -0.182 -0.141 -0.198 -0.221 -0.161 -0.248 -0.276 -0.245 -0.195 -0.240 -0.343 -0.356 -0.379 -0.301 -0.256 -0.287 -0.247 -0.349 -0.191 -0.154 -0.159  0.033 -0.074 -0.246 -0.087 -0.067 -0.183 -0.203 -0.068 -0.116 -0.097  0.525  0.415 -0.109 -0.075  0.132  0.111 -0.269 -0.218 -0.070 -0.032  0.149  0.187  0.061  0.060  0.191  0.175  0.035  0.088  0.224  0.160  0.086  0.062
  0.008  0.023 -0.049 -0.018  0.049  0.074  0.046  0.113  0.149  0.173  0.116  0.255  0.268  0.219  0.354  0.244  0.248  0.682  0.567  0.893  0.803  0.741  0.587  0.518  0.280  0.386  0.173  0.261  0.597  0.141  0.221  0.205  0.002 -0.071 -0.020 -0.049 -0.137 -0.184 -0.122 -0.145 -0.030 -0.054  0.084 -0.112 -0.185 -0.005 -0.061 -0.213 -0.158  0.012 -0.163 -0.223 -0.086 -0.185 -0.184 -0.176 -0.225 -0.164 -0.193 -0.034  0.035  0.078  0.097  0.011 -0.063  0.119  0.011 -0.051 -0.004  0.041 -0.034 -0.090  0.082 -0.010  0.224  0.148  0.111  0.138  0.191  0.203  0.150  0.147  0.188  0.194  0.150  0.114  0.188  0.168  0.061  0.003  0.225  0.169  0.231  0.303  0.235  0.203  0.051  0.067  0.024 -0.118 -0.087  0.102  0.059 -0.074 -0.050  0.000  0.028 -0.031 -0.024  0.114  0.135 -0.058 -0.140 -0.201 -0.245 -0.208 -0.259 -0.280 -0.205 -0.278 -0.314 -0.285 -0.216 -0.308 -0.442 -0.409 -0.433 -0.322 -0.275 -0.331 -0.262 -0.394 -0.200 -0.169 -0.136  0.116 -0.011 -0.226 -0.020  0.020 -0.163 -0.184 -0.011 -0.055 -0.083  0.841  0.718 -0.099 -0.035  0.209  0.181 -0.277 -0.220 -0.092 -0.050  0.145  0.162  0.045  0.048  0.142  0.116 -0.005  0.060  0.182  0.111  0.072  0.054
  0.004  0.039 -0.032 -0.010  0.055  0.095  0.080  0.160  0.177  0.234  0.147  0.299  0.307  0.277  0.408  0.276  0.266  0.686  0.511  0.803  0.924  0.792  0.693  0.533  0.220  0.256  0.059  0.160  0.432  0.051  0.068  0.147 -0.058 -0.135 -0.053 -0.065 -0.165 -0.201 -0.178 -0.199 -0.100 -0.146  0.007 -0.196 -0.252 -0.092 -0.117 -0.253 -0.187 -0.024 -0.171 -0.218 -0.061 -0.159 -0.150 -0.158 -0.219 -0.174 -0.201 -0.054  0.038  0.092  0.144  0.044 -0.036  0.167  0.046 -0.019  0.037  0.086 -0.008 -0.057  0.109  0.013  0.231  0.148  0.113  0.137  0.194  0.210  0.170  0.156  0.185  0.211  0.201  0.153  0.203  0.215  0.096  0.029  0.258  0.172  0.262  0.325  0.243  0.219  0.080  0.079  0.049 -0.080 -0.046  0.148  0.079 -0.044 -0.014  0.040  0.045 -0.026 -0.021  0.110  0.131 -0.045 -0.097 -0.160 -0.204 -0.184 -0.240 -0.256 -0.194 -0.282 -0.306 -0.290 -0.218 -0.299 -0.430 -0.394 -0.435 -0.335 -0.295 -0.343 -0.280 -0.397 -0.191 -0.154 -0.150  0.098 -0.047 -0.249 -0.024 -0.015 -0.200 -0.193 -0.017 -0.086 -0.107  0.741  0.591 -0.094 -0.044  0.236  0.199 -0.300 -0.237 -0.066 -0.026  0.141  0.200  0.086  0.080  0.186  0.160  0.019  0.082  0.208  0.144  0.083  0.112
  0.017  0.024 -0.047 -0.027  0.044  0.065  0.048  0.123  0.140  0.184  0.124  0.232  0.239  0.249  0.343  0.217  0.202  0.625  0.393  0.741  0.792  0.893  0.732  0.662  0.299  0.363  0.129  0.179  0.476  0.083  0.070  0.115 -0.069 -0.136 -0.074 -0.102 -0.192 -0.217 -0.169 -0.167 -0.098 -0.113  0.041 -0.149 -0.215 -0.052 -0.069 -0.201 -0.150  0.023 -0.128 -0.190 -0.057 -0.120 -0.125 -0.098 -0.154 -0.105 -0.137 -0.008  0.049  0.106  0.119  0.055 -0.002  0.138  0.046  0.006  0.036  0.079  0.012 -0.056  0.098 -0.002  0.226  0.124  0.089  0.117  0.163  0.195  0.134  0.123  0.179  0.179  0.172  0.140  0.190  0.174  0.076  0.010  0.216  0.169  0.243  0.299  0.231  0.187  0.056  0.073  0.057 -0.074 -0.050  0.123  0.061 -0.058 -0.042 -0.014  0.001 -0.067 -0.038  0.081  0.045 -0.078 -0.115 -0.150 -0.183 -0.178 -0.208 -0.233 -0.184 -0.253 -0.276 -0.260 -0.187 -0.280 -0.410 -0.370 -0.394 -0.310 -0.262 -0.301 -0.228 -0.335 -0.147 -0.142 -0.107  0.115  0.001 -0.215 -0.032  0.004 -0.166 -0.191 -0.025 -0.074 -0.128  0.827  0.731 -0.033  0.006  0.225  0.205 -0.254 -0.199 -0.072 -0.020  0.119  0.158  0.073  0.061  0.138  0.123 -0.003  0.056  0.182  0.108  0.074  0.093
  0.015  0.050  0.019  0.024  0.102  0.127  0.109  0.213  0.205  0.275  0.193  0.332  0.355  0.397  0.443  0.297  0.296  0.663  0.388  0.587  0.693  0.732  0.910  0.648  0.270  0.240  0.043  0.068  0.337  0.022 -0.054  0.062 -0.077 -0.183 -0.099 -0.105 -0.178 -0.239 -0.214 -0.250 -0.166 -0.199 -0.066 -0.236 -0.265 -0.125 -0.140 -0.230 -0.166 -0.016 -0.125 -0.162 -0.007 -0.073 -0.054 -0.045 -0.105 -0.091 -0.135 -0.036  0.075  0.120  0.175  0.112  0.052  0.233  0.089  0.053  0.085  0.118  0.041 -0.042  0.123  0.025  0.212  0.121  0.056  0.052  0.107  0.142  0.089  0.072  0.120  0.155  0.162  0.116  0.175  0.188  0.099  0.028  0.237  0.195  0.290  0.311  0.233  0.191  0.059  0.090  0.083 -0.026  0.000  0.175  0.092 -0.015  0.012  0.028  0.029 -0.061 -0.039  0.104  0.087 -0.027 -0.048 -0.111 -0.142 -0.149 -0.194 -0.211 -0.167 -0.252 -0.267 -0.235 -0.177 -0.272 -0.383 -0.367 -0.426 -0.357 -0.312 -0.348 -0.272 -0.358 -0.155 -0.160 -0.175  0.027 -0.089 -0.289 -0.099 -0.085 -0.232 -0.235 -0.087 -0.148 -0.150  0.650  0.539 -0.017  0.004  0.260  0.237 -0.301 -0.243 -0.052  0.023  0.118  0.221  0.152  0.107  0.199  0.217  0.050  0.077  0.240  0.195  0.124  0.141
 -0.010  0.019 -0.036 -0.021  0.044  0.058  0.062  0.137  0.134  0.185  0.147  0.226  0.251  0.328  0.321  0.208  0.227  0.558  0.301  0.518  0.533  0.662  0.648  0.703  0.374  0.353  0.140  0.134  0.415  0.089  0.017  0.060 -0.049 -0.142 -0.090 -0.111 -0.180 -0.217 -0.169 -0.192 -0.114 -0.141 -0.024 -0.156 -0.196 -0.061 -0.065 -0.150 -0.109  0.057 -0.066 -0.120 -0.005 -0.030 -0.050 -0.015 -0.076 -0.027 -0.040  0.055  0.101  0.154  0.151  0.130  0.079  0.176  0.071  0.049  0.057  0.096  0.016 -0.060  0.083 -0.011  0.158  0.083  0.033  0.054  0.097  0.136  0.062  0.067  0.119  0.127  0.100  0.087  0.146  0.114  0.048  0.003  0.181  0.169  0.250  0.273  0.205  0.133  0.018  0.063  0.066 -0.036 -0.009  0.133  0.054 -0.038 -0.035 -0.018 -0.021 -0.091 -0.042  0.081  0.015 -0.056 -0.058 -0.102 -0.124 -0.126 -0.163 -0.171 -0.130 -0.206 -0.221 -0.195 -0.134 -0.206 -0.313 -0.306 -0.318 -0.281 -0.220 -0.249 -0.168 -0.246 -0.089 -0.113 -0.105  0.059 -0.023 -0.205 -0.079 -0.056 -0.175 -0.201 -0.078 -0.111 -0.151  0.683  0.621  0.051  0.075  0.220  0.207 -0.200 -0.154 -0.057 -0.007  0.081  0.135  0.085  0.051  0.109  0.126  0.008  0.045  0.167  0.101  0.068  0.062
  0.018  0.007 -0.037 -0.028  0.009  0.026  0.025  0.070  0.064  0.099  0.083  0.124  0.167  0.230  0.188  0.142  0.190  0.355  0.250  0.280  0.220  0.299  0.270  0.374  0.416  0.346  0.208  0.133  0.389  0.166  0.132  0.083  0.032 -0.042 -0.033 -0.063 -0.089 -0.126 -0.068 -0.074 -0.004 -0.000  0.021 -0.008 -0.018  0.049  0.022 -0.007  0.013  0.102  0.008 -0.011  0.035  0.011 -0.016 -0.007 -0.033  0.003 -0.002  0.056  0.082  0.097  0.069  0.080  0.062  0.102  0.047  0.040  0.028  0.047  0.002 -0.064  0.035 -0.031  0.073  0.034  0.013 -0.023 -0.003  0.008 -0.046 -0.047 -0.008  0.008 -0.049 -0.033  0.017 -0.026 -0.024 -0.064  0.028  0.083  0.119  0.115  0.076  0.000 -0.038  0.023  0.031 -0.022 -0.024  0.052  0.045 -0.046 -0.057 -0.045 -0.021 -0.063 -0.046  0.061  0.035 -0.048 -0.072 -0.077 -0.085 -0.069 -0.104 -0.117 -0.071 -0.121 -0.153 -0.120 -0.069 -0.114 -0.172 -0.196 -0.167 -0.163 -0.099 -0.106 -0.055 -0.109 -0.041 -0.075 -0.062  0.038  0.002 -0.117 -0.085 -0.034 -0.109 -0.142 -0.085 -0.088 -0.092  0.424  0.416  0.045  0.057  0.092  0.095 -0.087 -0.063 -0.034 -0.037  0.048  0.068  0.017 -0.018  0.040  0.050 -0.046 -0.011  0.098  0.023  0.005 -0.007
 -0.002 -0.076 -0.130 -0.120 -0.060 -0.053 -0.118 -0.081 -0.030 -0.079 -0.033 -0.013  0.008  0.049  0.080  0.059  0.069  0.298  0.239  0.386  0.256  0.363  0.240  0.353  0.346  0.701  0.468  0.336  0.523  0.244  0.309  0.149  0.069  0.052  0.012 -0.077 -0.079 -0.100  0.011  0.033  0.120  0.169  0.243  0.198  0.114  0.229  0.180  0.102  0.061  0.211  0.095 -0.006  0.002  0.020 -0.037  0.049  0.038  0.101  0.086  0.127  0.034  0.058 -0.059 -0.035 -0.012 -0.043 -0.055 -0.057 -0.051 -0.058 -0.077 -0.098 -0.031 -0.048  0.080  0.077  0.072  0.049  0.107  0.075 -0.030  0.034  0.102  0.014 -0.051 -0.026  0.026 -0.071 -0.088 -0.122 -0.018  0.029  0.064  0.093  0.116  0.022 -0.019  0.006  0.002 -0.098 -0.129 -0.051 -0.017 -0.129 -0.144 -0.135 -0.083 -0.102 -0.057  0.008 -0.044 -0.113 -0.173 -0.157 -0.201 -0.149 -0.150 -0.171 -0.130 -0.147 -0.167 -0.147 -0.070 -0.121 -0.202 -0.195 -0.121 -0.097 -0.019 -0.032  0.017 -0.064 -0.023 -0.045  0.024  0.142  0.087 -0.011  0.020  0.080  0.008 -0.062  0.019  0.027 -0.039  0.523  0.547  0.105  0.122  0.073  0.085  0.001  0.019 -0.077 -0.127  0.019 -0.041 -0.084 -0.099 -0.077 -0.107 -0.140 -0.084 -0.043 -0.140 -0.125 -0.085
 -0.003 -0.083 -0.116 -0.108 -0.075 -0.080 -0.138 -0.119 -0.059 -0.143 -0.088 -0.089 -0.088 -0.049 -0.049 -0.029 -0.011  0.093  0.107  0.173  0.059  0.129  0.043  0.140  0.208  0.468  0.537  0.299  0.376  0.297  0.390  0.160  0.104  0.138  0.061 -0.026  0.002 -0.005  0.093  0.107  0.225  0.260  0.291  0.303  0.246  0.355  0.273  0.240  0.166  0.279  0.208  0.111  0.080  0.083  0.017  0.064  0.099  0.135  0.153  0.128  0.022 -0.004 -0.117 -0.084 -0.025 -0.101 -0.085 -0.074 -0.079 -0.101 -0.089 -0.072 -0.084 -0.066  0.003  0.034  0.045  0.024  0.084  0.015 -0.095 -0.010  0.054 -0.065 -0.145 -0.085 -0.046 -0.179 -0.147 -0.151 -0.135 -0.092 -0.060 -0.038  0.040 -0.035 -0.032 -0.019 -0.008 -0.068 -0.135 -0.141 -0.059 -0.146 -0.142 -0.151 -0.099 -0.097 -0.068 -0.026 -0.090 -0.114 -0.181 -0.160 -0.205 -0.152 -0.116 -0.140 -0.122 -0.092 -0.098 -0.093 -0.028 -0.041 -0.098 -0.098 -0.003 -0.004  0.064  0.059  0.085  0.033  0.029  0.013  0.081  0.136  0.108  0.059  0.053  0.093  0.073 -0.001  0.042  0.048  0.002  0.270  0.307  0.095  0.086 -0.018  0.011  0.084  0.089 -0.076 -0.141 -0.009 -0.102 -0.137 -0.150 -0.155 -0.164 -0.152 -0.103 -0.107 -0.175 -0.149 -0.144
  0.008 -0.024 -0.039 -0.060 -0.035 -0.002 -0.060 -0.059 -0.012 -0.044 -0.026 -0.034 -0.010  0.000  0.030  0.030  0.050  0.157  0.152  0.261  0.160  0.179  0.068  0.134  0.133  0.336  0.299  0.494  0.361  0.146  0.287  0.131  0.043  0.039  0.044 -0.049 -0.051 -0.054 -0.007  0.032  0.145  0.120  0.163  0.098  0.029  0.130  0.059 -0.016 -0.016  0.063 -0.019 -0.075 -0.053 -0.095 -0.122 -0.092 -0.101 -0.042 -0.057  0.019 -0.007 -0.003 -0.066 -0.073 -0.081 -0.050 -0.061 -0.059 -0.054 -0.065 -0.063 -0.052 -0.030 -0.031  0.029  0.069  0.050  0.051  0.102  0.077  0.001  0.048  0.109  0.033 -0.034 -0.006  0.030 -0.049 -0.057 -0.078 -0.016 -0.000  0.011  0.058  0.092  0.051  0.022  0.002 -0.026 -0.119 -0.101 -0.061 -0.031 -0.117 -0.088 -0.077 -0.039 -0.076 -0.038  0.007 -0.032 -0.079 -0.149 -0.135 -0.167 -0.134 -0.138 -0.131 -0.111 -0.125 -0.130 -0.112 -0.070 -0.095 -0.123 -0.117 -0.043 -0.003  0.035  0.011  0.029 -0.036 -0.016 -0.003  0.047  0.098  0.074  0.045  0.071  0.092  0.057  0.021  0.057  0.074  0.029  0.299  0.296 -0.040 -0.001  0.031  0.045  0.036  0.041 -0.058 -0.089  0.008 -0.029 -0.063 -0.066 -0.048 -0.051 -0.063 -0.028  0.006 -0.042 -0.032 -0.062
  0.002 -0.013 -0.080 -0.048  0.002  0.028 -0.009  0.055  0.090  0.078  0.071  0.152  0.196  0.166  0.234  0.182  0.207  0.520  0.484  0.597  0.432  0.476  0.337  0.415  0.389  0.523  0.376  0.361  0.793  0.353  0.473  0.275  0.129  0.070  0.067 -0.025 -0.064 -0.098  0.004 -0.007  0.152  0.102  0.148  0.033  0.006  0.172  0.041 -0.053 -0.001  0.117 -0.051 -0.091 -0.024 -0.096 -0.119 -0.124 -0.153 -0.099 -0.093  0.019  0.063  0.057  0.023 -0.016 -0.049  0.043 -0.014 -0.064 -0.041 -0.007 -0.044 -0.106  0.013 -0.034  0.140  0.100  0.074  0.055  0.110  0.079  0.015  0.039  0.089  0.054 -0.024 -0.020  0.075 -0.011 -0.044 -0.086  0.036  0.075  0.096  0.146  0.117  0.046 -0.037  0.021 -0.013 -0.125 -0.123 -0.013  0.018 -0.106 -0.097 -0.095 -0.029 -0.056 -0.057  0.086  0.094 -0.065 -0.176 -0.194 -0.232 -0.173 -0.213 -0.243 -0.178 -0.226 -0.272 -0.228 -0.167 -0.220 -0.311 -0.330 -0.290 -0.228 -0.162 -0.192 -0.137 -0.253 -0.130 -0.123 -0.084  0.095  0.025 -0.145 -0.054  0.010 -0.092 -0.168 -0.051 -0.049 -0.054  0.710  0.675 -0.058 -0.017  0.083  0.085 -0.151 -0.116 -0.082 -0.098  0.111  0.086 -0.042 -0.039  0.056  0.019 -0.081 -0.015  0.094 -0.010 -0.017 -0.038
  0.046 -0.038 -0.054 -0.040 -0.050 -0.059 -0.056 -0.054 -0.038 -0.074 -0.024  0.000  0.019  0.021  0.016  0.014  0.005  0.101  0.150  0.141  0.051  0.083  0.022  0.089  0.166  0.244  0.297  0.146  0.353  0.489  0.477  0.190  0.241  0.236  0.107  0.068  0.136  0.090  0.181  0.126  0.241  0.175  0.128  0.153  0.215  0.313  0.156  0.197  0.265  0.273  0.190  0.183  0.164  0.122  0.055 -0.013  0.023  0.026  0.104  0.101  0.094  0.011 -0.063 -0.070 -0.001 -0.026 -0.052 -0.058 -0.046 -0.077 -0.080 -0.110 -0.083 -0.092  0.002 -0.046  0.002 -0.047 -0.002 -0.073 -0.155 -0.090 -0.065 -0.122 -0.190 -0.166 -0.114 -0.194 -0.155 -0.125 -0.181 -0.069 -0.102 -0.109 -0.091 -0.160 -0.153 -0.032 -0.002 -0.018 -0.086 -0.123 -0.033 -0.070 -0.070 -0.114  0.000  0.045  0.053  0.066  0.073 -0.019 -0.043 -0.067 -0.038 -0.025 -0.016 -0.048 -0.077 -0.049 -0.056 -0.047 -0.032 -0.014 -0.076 -0.126 -0.113 -0.113 -0.087 -0.070 -0.065 -0.080 -0.086 -0.085 -0.059  0.000 -0.010 -0.111 -0.067 -0.058 -0.094 -0.131 -0.091 -0.110 -0.079  0.209  0.229  0.027  0.007 -0.096 -0.062 -0.091 -0.087 -0.046 -0.071  0.051 -0.010 -0.100 -0.088 -0.034 -0.094 -0.133 -0.058 -0.049 -0.171 -0.140 -0.169
 -0.020 -0.056 -0.042 -0.028 -0.028 -0.039 -0.098 -0.078 -0.015 -0.128 -0.070 -0.079 -0.070 -0.121 -0.083 -0.042 -0.037  0.074  0.191  0.221  0.068  0.070 -0.054  0.017  0.132  0.309  0.390  0.287  0.473  0.477  0.898  0.500  0.325  0.381  0.360  0.258  0.215  0.308  0.292  0.325  0.493  0.334  0.245  0.230  0.266  0.380  0.169  0.157  0.208  0.180  0.082  0.066  0.038 -0.069 -0.093 -0.195 -0.139 -0.146 -0.064 -0.042 -0.036 -0.105 -0.186 -0.187 -0.182 -0.182 -0.107 -0.122 -0.130 -0.139 -0.079 -0.062 -0.120 -0.082 -0.033  0.012  0.008 -0.023  0.033 -0.070 -0.124 -0.035  0.026 -0.109 -0.200 -0.135 -0.071 -0.207 -0.153 -0.162 -0.202 -0.149 -0.152 -0.104 -0.031 -0.083 -0.082 -0.080 -0.098 -0.128 -0.135 -0.197 -0.100 -0.118 -0.044 -0.081  0.012  0.075 -0.025 -0.004  0.105 -0.045 -0.191 -0.176 -0.249 -0.207 -0.206 -0.191 -0.173 -0.172 -0.149 -0.120 -0.093 -0.097 -0.104 -0.123 -0.032  0.008  0.044  0.037  0.015 -0.071 -0.078 -0.026  0.060  0.133  0.135  0.054  0.074  0.135  0.081  0.009  0.058  0.067  0.057  0.246  0.270 -0.182 -0.170 -0.116 -0.087  0.036  0.028 -0.123 -0.213 -0.010 -0.115 -0.212 -0.208 -0.146 -0.159 -0.185 -0.116 -0.101 -0.190 -0.166 -0.196
 -0.058 -0.022 -0.015 -0.011  0.009 -0.012 -0.035  0.013  0.064 -0.006 -0.004  0.016  0.022 -0.019  0.008  0.029  0.020  0.133  0.184  0.205  0.147  0.115  0.062  0.060  0.083  0.149  0.160  0.131  0.275  0.190  0.500  0.564  0.284  0.178  0.325  0.344  0.146  0.255  0.119  0.156  0.244  0.067  0.057 -0.004  0.026  0.099 -0.004 -0.012  0.039  0.047 -0.022 -0.016  0.017 -0.090 -0.079 -0.154 -0.134 -0.137 -0.102 -0.073 -0.037 -0.064 -0.067 -0.081 -0.113 -0.063 -0.018 -0.043 -0.050 -0.028  0.015  0.016 -0.046 -0.056  0.014  0.020  0.040  0.042  0.079  0.014  0.015  0.041  0.094  0.009 -0.048 -0.023  0.026 -0.024 -0.036 -0.069 -0.057 -0.085 -0.056  0.002  0.007  0.011 -0.030 -0.077 -0.118 -0.120 -0.070 -0.103 -0.058 -0.040  0.051  0.052  0.103  0.125 -0.030  0.006  0.143  0.014 -0.134 -0.142 -0.219 -0.208 -0.218 -0.179 -0.165 -0.191 -0.161 -0.151 -0.123 -0.151 -0.154 -0.140 -0.092 -0.040 -0.021 -0.047 -0.062 -0.150 -0.094 -0.041  0.008  0.106  0.081  0.006  0.078  0.107  0.043  0.030  0.088  0.081  0.029  0.192  0.179 -0.155 -0.143 -0.068 -0.070 -0.031 -0.026 -0.125 -0.148 -0.014 -0.055 -0.089 -0.100 -0.055 -0.022 -0.066 -0.051 -0.010 -0.057 -0.058 -0.070
  0.026 -0.023 -0.012 -0.033 -0.013 -0.011 -0.019 -0.035  0.021 -0.049  0.005 -0.037 -0.019 -0.015 -0.035 -0.040 -0.048 -0.040  0.024  0.002 -0.058 -0.069 -0.077 -0.049  0.032  0.069  0.104  0.043  0.129  0.241  0.325  0.284  0.643  0.440  0.199  0.417  0.459  0.398  0.340  0.166  0.182  0.009 -0.061 -0.052  0.054  0.082 -0.040  0.027  0.113  0.055  0.050  0.089  0.074  0.025  0.017 -0.042 -0.036 -0.046 -0.016  0.008  0.042  0.003  0.001 -0.014 -0.025 -0.026 -0.030 -0.066 -0.087 -0.111 -0.115 -0.137 -0.155 -0.164 -0.077 -0.148 -0.054 -0.085 -0.028 -0.066 -0.181 -0.179 -0.091 -0.150 -0.245 -0.218 -0.164 -0.211 -0.167 -0.131 -0.209 -0.099 -0.160 -0.176 -0.191 -0.207 -0.204 -0.064 -0.030 -0.016 -0.050 -0.140 -0.025  0.066  0.081  0.026  0.213  0.326  0.288  0.157  0.319  0.201  0.136  0.095  0.101  0.074  0.054  0.079  0.031  0.091  0.076  0.083  0.055  0.064  0.020 -0.017 -0.077 -0.086 -0.123 -0.108 -0.120 -0.072 -0.086 -0.085 -0.131 -0.089 -0.117 -0.140 -0.071 -0.124 -0.130 -0.053 -0.081 -0.103 -0.064  0.000  0.014 -0.031 -0.031 -0.188 -0.163 -0.118 -0.121 -0.047 -0.070 -0.003 -0.027 -0.089 -0.072 -0.022 -0.061 -0.121 -0.103 -0.102 -0.224 -0.192 -0.176
 -0.001 -0.090 -0.065 -0.066 -0.048 -0.061 -0.116 -0.122 -0.053 -0.177 -0.077 -0.117 -0.141 -0.162 -0.147 -0.127 -0.135 -0.162 -0.071 -0.071 -0.135 -0.136 -0.183 -0.142 -0.042  0.052  0.138  0.039  0.070  0.236  0.381  0.178  0.440  0.609  0.282  0.410  0.513  0.569  0.519  0.373  0.386  0.233  0.106  0.151  0.223  0.245  0.078  0.148  0.204  0.096  0.109  0.115  0.031 -0.001 -0.011 -0.073 -0.016 -0.043  0.010 -0.024 -0.032 -0.060 -0.102 -0.105 -0.122 -0.164 -0.103 -0.148 -0.178 -0.189 -0.166 -0.149 -0.214 -0.166 -0.107 -0.134 -0.055 -0.091 -0.065 -0.100 -0.175 -0.176 -0.096 -0.169 -0.285 -0.229 -0.189 -0.287 -0.216 -0.160 -0.269 -0.179 -0.242 -0.239 -0.199 -0.205 -0.162 -0.058 -0.041 -0.039 -0.111 -0.220 -0.072  0.047  0.042  0.017  0.162  0.311  0.253  0.079  0.249  0.144  0.057  0.052  0.010  0.005  0.026  0.042  0.006  0.076  0.086  0.116  0.077  0.083  0.092  0.075  0.047  0.026 -0.010  0.023 -0.008  0.037 -0.054 -0.044 -0.062 -0.070 -0.040 -0.027 -0.047 -0.043 -0.025 -0.005 -0.046 -0.031  0.039 -0.079 -0.049 -0.091 -0.098 -0.224 -0.190 -0.008 -0.034 -0.010 -0.086 -0.004 -0.096 -0.122 -0.116 -0.115 -0.162 -0.174 -0.145 -0.209 -0.307 -0.256 -0.210
 -0.059 -0.073 -0.056 -0.065 -0.056 -0.071 -0.117 -0.086 -0.028 -0.127 -0.071 -0.097 -0.102 -0.144 -0.107 -0.092 -0.096 -0.084 -0.001 -0.020 -0.053 -0.074 -0.099 -0.090 -0.033  0.012  0.061  0.044  0.067  0.107  0.360  0.325  0.199  0.282  0.515  0.409  0.281  0.442  0.261  0.286  0.320  0.160  0.081  0.049  0.076  0.100  0.007  0.003  0.033 -0.005 -0.028 -0.024 -0.069 -0.149 -0.130 -0.182 -0.155 -0.162 -0.128 -0.116 -0.104 -0.107 -0.134 -0.129 -0.183 -0.175 -0.081 -0.103 -0.102 -0.104 -0.058  0.014 -0.098 -0.081 -0.073 -0.045 -0.018 -0.025 -0.045 -0.074 -0.009 -0.006  0.021 -0.030 -0.081 -0.031 -0.035 -0.059 -0.032 -0.027 -0.102 -0.110 -0.129 -0.079 -0.069 -0.048 -0.045 -0.087 -0.119 -0.088 -0.046 -0.120 -0.072 -0.015  0.098  0.093  0.116  0.205  0.045 -0.026  0.153  0.069 -0.092 -0.089 -0.181 -0.165 -0.163 -0.128 -0.098 -0.094 -0.072 -0.023 -0.044 -0.058  0.015  0.032  0.061  0.093  0.086  0.079  0.023 -0.025 -0.057 -0.002  0.058  0.071  0.101  0.091  0.082  0.128  0.108  0.110  0.099  0.119  0.111 -0.047 -0.026 -0.199 -0.173 -0.131 -0.128  0.055  0.034 -0.060 -0.096 -0.011 -0.102 -0.093 -0.079 -0.096 -0.081 -0.061 -0.046 -0.103 -0.105 -0.091 -0.057
 -0.066 -0.063 -0.038 -0.061 -0.039 -0.049 -0.087 -0.066  0.014 -0.082 -0.012 -0.077 -0.082 -0.123 -0.101 -0.070 -0.096 -0.102 -0.036 -0.049 -0.065 -0.102 -0.105 -0.111 -0.063 -0.077 -0.026 -0.049 -0.025  0.068  0.258  0.344  0.417  0.410  0.409  0.713  0.549  0.674  0.409  0.278  0.245  0.048 -0.030 -0.035  0.029  0.010 -0.069 -0.029  0.035 -0.050 -0.034 -0.002 -0.044 -0.101 -0.056 -0.131 -0.109 -0.140 -0.107 -0.122 -0.095 -0.074 -0.039 -0.037 -0.135 -0.141 -0.046 -0.084 -0.131 -0.129 -0.084 -0.075 -0.192 -0.188 -0.089 -0.168 -0.031 -0.046 -0.066 -0.073 -0.026 -0.100 -0.035 -0.071 -0.146 -0.101 -0.082 -0.105 -0.086 -0.056 -0.127 -0.113 -0.166 -0.149 -0.163 -0.109 -0.107 -0.074 -0.095 -0.075 -0.055 -0.132 -0.069  0.120  0.204  0.213  0.324  0.485  0.280  0.092  0.389  0.216  0.027  0.023 -0.066 -0.107 -0.080 -0.011 -0.058 -0.007  0.038  0.081  0.018 -0.007  0.035  0.067  0.012  0.020 -0.025 -0.014 -0.072 -0.072 -0.115 -0.065 -0.056 -0.028  0.007 -0.022 -0.017  0.012  0.003  0.049  0.012  0.011  0.029 -0.097 -0.084 -0.164 -0.162 -0.181 -0.176 -0.045 -0.062 -0.042 -0.055 -0.006 -0.080 -0.053 -0.045 -0.064 -0.055 -0.065 -0.091 -0.123 -0.184 -0.163 -0.109
 -0.008 -0.067 -0.037 -0.047 -0.043 -0.041 -0.089 -0.101 -0.049 -0.139 -0.020 -0.102 -0.122 -0.131 -0.122 -0.111 -0.136 -0.188 -0.097 -0.137 -0.165 -0.192 -0.178 -0.180 -0.089 -0.079  0.002 -0.051 -0.064  0.136  0.215  0.146  0.459  0.513  0.281  0.549  0.716  0.686  0.532  0.304  0.239  0.105 -0.001  0.044  0.125  0.095 -0.009  0.051  0.117  0.007  0.042  0.053 -0.016 -0.032 -0.018 -0.071 -0.045 -0.072 -0.034 -0.051 -0.047 -0.036 -0.052 -0.042 -0.102 -0.147 -0.083 -0.119 -0.158 -0.191 -0.161 -0.158 -0.237 -0.197 -0.120 -0.208 -0.066 -0.109 -0.109 -0.133 -0.158 -0.196 -0.133 -0.173 -0.264 -0.209 -0.193 -0.238 -0.170 -0.099 -0.225 -0.136 -0.212 -0.243 -0.236 -0.212 -0.168 -0.054 -0.009  0.006 -0.043 -0.155 -0.053  0.111  0.155  0.134  0.284  0.476  0.388  0.128  0.352  0.227  0.121  0.110  0.074  0.046  0.061  0.102  0.037  0.118  0.144  0.170  0.102  0.118  0.125  0.120  0.026  0.010 -0.053 -0.031 -0.084 -0.012 -0.099 -0.072 -0.102 -0.102 -0.083 -0.073 -0.060 -0.083 -0.070  0.006 -0.057 -0.064  0.016 -0.180 -0.147 -0.089 -0.090 -0.214 -0.184 -0.067 -0.090 -0.014 -0.046 -0.001 -0.085 -0.088 -0.064 -0.066 -0.110 -0.125 -0.127 -0.197 -0.284 -0.244 -0.169
 -0.085 -0.111 -0.070 -0.073 -0.061 -0.083 -0.157 -0.126 -0.061 -0.205 -0.053 -0.166 -0.203 -0.219 -0.209 -0.167 -0.204 -0.269 -0.172 -0.184 -0.201 -0.217 -0.239 -0.217 -0.126 -0.100 -0.005 -0.054 -0.098  0.090  0.308  0.255  0.398  0.569  0.442  0.674  0.686  0.961  0.633  0.536  0.408  0.219  0.067  0.101  0.183  0.125 -0.006  0.073  0.124 -0.041  0.023  0.030 -0.072 -0.098 -0.062 -0.135 -0.086 -0.123 -0.071 -0.120 -0.126 -0.103 -0.108 -0.096 -0.183 -0.237 -0.102 -0.148 -0.218 -0.222 -0.166 -0.121 -0.271 -0.203 -0.153 -0.202 -0.067 -0.080 -0.122 -0.116 -0.095 -0.162 -0.099 -0.127 -0.239 -0.164 -0.158 -0.222 -0.153 -0.090 -0.240 -0.199 -0.266 -0.257 -0.211 -0.163 -0.109 -0.087 -0.093 -0.066 -0.080 -0.228 -0.125  0.083  0.168  0.178  0.274  0.482  0.324  0.053  0.344  0.200  0.021  0.043 -0.044 -0.077 -0.039  0.024 -0.029  0.040  0.105  0.146  0.068  0.082  0.148  0.179  0.134  0.124  0.064  0.091  0.018  0.050 -0.073 -0.028 -0.032 -0.060  0.025  0.055 -0.008  0.038  0.072  0.103  0.019  0.057  0.136 -0.222 -0.174 -0.181 -0.183 -0.250 -0.219  0.045  0.008 -0.013 -0.078 -0.042 -0.142 -0.110 -0.103 -0.133 -0.146 -0.139 -0.153 -0.245 -0.293 -0.247 -0.148
  0.025 -0.057 -0.021 -0.014 -0.030 -0.041 -0.084 -0.097 -0.057 -0.176 -0.064 -0.129 -0.176 -0.186 -0.169 -0.144 -0.184 -0.212 -0.113 -0.122 -0.178 -0.169 -0.214 -0.169 -0.068  0.011  0.093 -0.007  0.004  0.181  0.292  0.119  0.340  0.519  0.261  0.409  0.532  0.633  0.678  0.470  0.362  0.265  0.128  0.199  0.265  0.234  0.105  0.164  0.194  0.072  0.100  0.104 -0.000 -0.011 -0.006 -0.051 -0.012 -0.035  0.011 -0.032 -0.054 -0.041 -0.077 -0.071 -0.109 -0.188 -0.090 -0.140 -0.187 -0.199 -0.171 -0.176 -0.234 -0.179 -0.131 -0.156 -0.045 -0.088 -0.083 -0.124 -0.159 -0.154 -0.129 -0.185 -0.266 -0.210 -0.174 -0.271 -0.200 -0.137 -0.270 -0.174 -0.246 -0.256 -0.211 -0.210 -0.149 -0.049 -0.037 -0.036 -0.120 -0.221 -0.085  0.071  0.056  0.024  0.144  0.315  0.251  0.056  0.209  0.083  0.031  0.022 -0.000 -0.025  0.044  0.058 -0.018  0.074  0.120  0.123  0.079  0.106  0.099  0.085  0.051  0.025 -0.009  0.024 -0.000  0.038 -0.053 -0.029 -0.034 -0.038 -0.019 -0.017 -0.044 -0.044 -0.029 -0.009 -0.055 -0.057 -0.004 -0.134 -0.090 -0.079 -0.088 -0.230 -0.192 -0.002 -0.022 -0.047 -0.081 -0.003 -0.115 -0.140 -0.123 -0.111 -0.172 -0.191 -0.151 -0.232 -0.325 -0.274 -0.198
 -0.078 -0.112 -0.063 -0.054 -0.037 -0.079 -0.139 -0.126 -0.081 -0.218 -0.086 -0.170 -0.214 -0.247 -0.233 -0.160 -0.179 -0.249 -0.152 -0.145 -0.199 -0.167 -0.250 -0.192 -0.074  0.033  0.107  0.032 -0.007  0.126  0.325  0.156  0.166  0.373  0.286  0.278  0.304  0.536  0.470  0.747  0.471  0.360  0.186  0.248  0.278  0.237  0.112  0.155  0.170  0.038  0.064  0.070 -0.037 -0.085 -0.071 -0.116 -0.055 -0.079 -0.047 -0.105 -0.139 -0.150 -0.159 -0.153 -0.190 -0.250 -0.117 -0.144 -0.180 -0.189 -0.131 -0.082 -0.173 -0.087 -0.146 -0.091 -0.060 -0.074 -0.083 -0.103 -0.100 -0.063 -0.088 -0.104 -0.170 -0.117 -0.148 -0.209 -0.129 -0.091 -0.233 -0.193 -0.234 -0.209 -0.123 -0.110 -0.051 -0.078 -0.091 -0.064 -0.062 -0.204 -0.122 -0.062  0.028  0.000  0.013  0.116  0.049 -0.055  0.085 -0.007 -0.078 -0.049 -0.097 -0.103 -0.070 -0.056 -0.060 -0.018  0.008  0.037  0.010  0.031  0.146  0.125  0.199  0.200  0.188  0.197  0.154  0.142  0.039  0.057  0.108  0.039  0.118  0.175  0.076  0.135  0.172  0.131  0.074  0.138  0.149 -0.149 -0.092 -0.170 -0.169 -0.190 -0.158  0.170  0.132  0.010 -0.086 -0.033 -0.112 -0.108 -0.116 -0.141 -0.144 -0.121 -0.116 -0.216 -0.196 -0.181 -0.128
 -0.067 -0.101 -0.088 -0.064 -0.069 -0.113 -0.132 -0.105 -0.069 -0.193 -0.084 -0.126 -0.154 -0.188 -0.136 -0.104 -0.103 -0.107 -0.024 -0.030 -0.100 -0.098 -0.166 -0.114 -0.004  0.120  0.225  0.145  0.152  0.241  0.493  0.244  0.182  0.386  0.320  0.245  0.239  0.408  0.362  0.471  0.763  0.433  0.282  0.282  0.291  0.334  0.148  0.176  0.196  0.101  0.102  0.096  0.031 -0.045 -0.049 -0.145 -0.076 -0.115 -0.039 -0.086 -0.088 -0.120 -0.152 -0.145 -0.156 -0.201 -0.097 -0.127 -0.162 -0.153 -0.104 -0.106 -0.202 -0.154 -0.106 -0.089 -0.017 -0.007  0.031 -0.026 -0.107 -0.053  0.009 -0.077 -0.193 -0.112 -0.111 -0.234 -0.173 -0.114 -0.226 -0.190 -0.218 -0.196 -0.091 -0.097 -0.031 -0.063 -0.083 -0.073 -0.114 -0.224 -0.134 -0.092 -0.021 -0.030  0.017  0.093  0.052 -0.026  0.085 -0.009 -0.135 -0.092 -0.182 -0.176 -0.125 -0.084 -0.112 -0.082 -0.038 -0.020 -0.016 -0.006  0.038  0.042  0.123  0.143  0.129  0.141  0.103  0.081 -0.025  0.024  0.061  0.050  0.106  0.123  0.100  0.125  0.162  0.102  0.093  0.143  0.118 -0.016  0.023 -0.176 -0.183 -0.161 -0.127  0.108  0.079 -0.037 -0.142 -0.036 -0.150 -0.136 -0.145 -0.161 -0.156 -0.140 -0.114 -0.190 -0.228 -0.184 -0.184
 -0.003 -0.099 -0.078 -0.082 -0.069 -0.084 -0.150 -0.139 -0.081 -0.214 -0.126 -0.143 -0.186 -0.214 -0.173 -0.114 -0.118 -0.156 -0.050 -0.054 -0.146 -0.113 -0.199 -0.141 -0.000  0.169  0.260  0.120  0.102  0.175  0.334  0.067  0.009  0.233  0.160  0.048  0.105  0.219  0.265  0.360  0.433  0.653  0.473  0.561  0.504  0.474  0.345  0.356  0.243  0.160  0.147  0.132  0.015 -0.019 -0.024 -0.067  0.042 -0.014  0.040 -0.081 -0.157 -0.199 -0.226 -0.228 -0.208 -0.246 -0.145 -0.184 -0.183 -0.183 -0.127 -0.090 -0.178 -0.088 -0.099 -0.026  0.008 -0.010 -0.010 -0.058 -0.079 -0.065 -0.044 -0.093 -0.171 -0.101 -0.108 -0.190 -0.147 -0.130 -0.220 -0.201 -0.223 -0.209 -0.075 -0.094 -0.011 -0.046 -0.061 -0.092 -0.167 -0.236 -0.105 -0.134 -0.109 -0.106 -0.053  0.002 -0.033 -0.061 -0.017 -0.084 -0.194 -0.148 -0.207 -0.155 -0.077 -0.116 -0.108 -0.025 -0.010  0.009  0.024  0.024  0.077  0.066  0.168  0.169  0.187  0.213  0.177  0.163  0.028  0.037  0.105  0.067  0.157  0.173  0.029  0.148  0.182  0.100  0.073  0.154  0.120 -0.044  0.014 -0.145 -0.173 -0.150 -0.113  0.167  0.135 -0.038 -0.103 -0.007 -0.135 -0.135 -0.161 -0.183 -0.175 -0.152 -0.124 -0.188 -0.208 -0.177 -0.161
 -0.028 -0.085 -0.073 -0.068 -0.050 -0.067 -0.134 -0.120 -0.043 -0.193 -0.107 -0.123 -0.152 -0.175 -0.128 -0.064 -0.089 -0.049  0.011  0.084  0.007  0.041 -0.066 -0.024  0.021  0.243  0.291  0.163  0.148  0.128  0.245  0.057 -0.061  0.106  0.081 -0.030 -0.001  0.067  0.128  0.186  0.282  0.473  0.726  0.607  0.348  0.464  0.460  0.298  0.113  0.229  0.144  0.005 -0.042 -0.047 -0.040  0.026  0.079  0.087  0.056 -0.009 -0.143 -0.100 -0.172 -0.167 -0.142 -0.206 -0.122 -0.138 -0.136 -0.138 -0.090 -0.073 -0.117 -0.112 -0.017 -0.005  0.050  0.039  0.071  0.003 -0.027  0.028  0.071 -0.030 -0.105 -0.015 -0.029 -0.135 -0.107 -0.095 -0.074 -0.093 -0.060 -0.047  0.060  0.012  0.072  0.010  0.036 -0.030 -0.105 -0.095 -0.022 -0.132 -0.100 -0.052 -0.030 -0.029 -0.065 -0.050 -0.122 -0.150 -0.281 -0.244 -0.333 -0.237 -0.169 -0.221 -0.143 -0.068 -0.087 -0.069  0.040 -0.026 -0.066 -0.044  0.068  0.091  0.152  0.150  0.135  0.083  0.020  0.028  0.147  0.151  0.206  0.150  0.071  0.180  0.162  0.038  0.075  0.108  0.038  0.101  0.142 -0.021 -0.016  0.017  0.031  0.135  0.122 -0.125 -0.169  0.004 -0.176 -0.138 -0.151 -0.195 -0.158 -0.151 -0.113 -0.135 -0.176 -0.128 -0.121
 -0.021 -0.130 -0.118 -0.114 -0.101 -0.129 -0.189 -0.193 -0.115 -0.276 -0.168 -0.205 -0.255 -0.260 -0.234 -0.142 -0.157 -0.220 -0.110 -0.112 -0.196 -0.149 -0.236 -0.156 -0.008  0.198  0.303  0.098  0.033  0.153  0.230 -0.004 -0.052  0.151  0.049 -0.035  0.044  0.101  0.199  0.248  0.282  0.561  0.607  0.872  0.641  0.537  0.620  0.616  0.343  0.330  0.350  0.267  0.099  0.150  0.135  0.146  0.261  0.206  0.250  0.034 -0.130 -0.175 -0.225 -0.195 -0.106 -0.260 -0.149 -0.143 -0.179 -0.201 -0.117 -0.080 -0.205 -0.129 -0.115 -0.066  0.012 -0.039 -0.016 -0.088 -0.137 -0.082 -0.030 -0.152 -0.237 -0.135 -0.144 -0.282 -0.197 -0.158 -0.257 -0.207 -0.234 -0.229 -0.074 -0.130 -0.014 -0.036 -0.029 -0.071 -0.177 -0.238 -0.086 -0.166 -0.155 -0.130 -0.072 -0.039 -0.081 -0.082 -0.138 -0.136 -0.251 -0.189 -0.277 -0.197 -0.059 -0.111 -0.106  0.035  0.053  0.050  0.109  0.112  0.108  0.103  0.248  0.214  0.274  0.299  0.261  0.253  0.113  0.083  0.180  0.109  0.213  0.235  0.041  0.179  0.219  0.099  0.089  0.159  0.056 -0.083 -0.015  0.043 -0.026 -0.154 -0.106  0.268  0.225 -0.093 -0.172 -0.078 -0.235 -0.180 -0.213 -0.286 -0.240 -0.176 -0.172 -0.253 -0.262 -0.215 -0.181
  0.026 -0.092 -0.079 -0.079 -0.087 -0.112 -0.136 -0.161 -0.116 -0.221 -0.148 -0.183 -0.228 -0.218 -0.221 -0.147 -0.157 -0.248 -0.133 -0.185 -0.252 -0.215 -0.265 -0.196 -0.018  0.114  0.246  0.029  0.006  0.215  0.266  0.026  0.054  0.223  0.076  0.029  0.125  0.183  0.265  0.278  0.291  0.504  0.348  0.641  0.717  0.513  0.438  0.611  0.452  0.303  0.372  0.392  0.209  0.242  0.200  0.126  0.247  0.164  0.279  0.060 -0.040 -0.147 -0.175 -0.147 -0.032 -0.169 -0.104 -0.092 -0.149 -0.159 -0.099 -0.083 -0.203 -0.105 -0.123 -0.075 -0.014 -0.060 -0.054 -0.130 -0.177 -0.142 -0.110 -0.192 -0.287 -0.211 -0.205 -0.315 -0.234 -0.188 -0.340 -0.257 -0.321 -0.320 -0.185 -0.234 -0.105 -0.064 -0.069 -0.069 -0.183 -0.295 -0.109 -0.133 -0.148 -0.166 -0.057  0.010 -0.049 -0.071 -0.064 -0.087 -0.147 -0.107 -0.123 -0.083  0.019 -0.023 -0.054  0.067  0.098  0.082  0.094  0.135  0.155  0.117  0.220  0.173  0.207  0.248  0.213  0.238  0.080  0.059  0.090  0.023  0.115  0.148 -0.023  0.078  0.131  0.052  0.028  0.083  0.041 -0.159 -0.090  0.044 -0.052 -0.264 -0.200  0.205  0.165 -0.043 -0.132 -0.082 -0.182 -0.181 -0.214 -0.243 -0.234 -0.187 -0.178 -0.238 -0.285 -0.255 -0.230
  0.024 -0.084 -0.075 -0.064 -0.070 -0.085 -0.122 -0.135 -0.085 -0.207 -0.118 -0.122 -0.145 -0.135 -0.131 -0.072 -0.091 -0.096 -0.003 -0.005 -0.092 -0.052 -0.125 -0.061  0.049  0.229  0.355  0.130  0.172  0.313  0.380  0.099  0.082  0.245  0.100  0.010  0.095  0.125  0.234  0.237  0.334  0.474  0.464  0.537  0.513  0.651  0.458  0.475  0.387  0.385  0.335  0.276  0.187  0.169  0.107  0.068  0.163  0.136  0.221  0.098 -0.008 -0.078 -0.148 -0.155 -0.051 -0.141 -0.107 -0.126 -0.138 -0.151 -0.116 -0.110 -0.174 -0.131 -0.071 -0.050 -0.016 -0.033  0.014 -0.079 -0.159 -0.089 -0.047 -0.154 -0.252 -0.174 -0.142 -0.271 -0.213 -0.174 -0.258 -0.188 -0.208 -0.196 -0.097 -0.151 -0.096 -0.047 -0.025 -0.052 -0.171 -0.241 -0.076 -0.136 -0.139 -0.148 -0.053 -0.006 -0.025 -0.027 -0.069 -0.112 -0.168 -0.148 -0.182 -0.124 -0.055 -0.111 -0.112 -0.031 -0.025 -0.020  0.031  0.031  0.001 -0.031  0.056  0.049  0.090  0.112  0.099  0.092  0.010 -0.003  0.058  0.055  0.103  0.056 -0.002  0.061  0.061 -0.016 -0.004  0.013 -0.014  0.030  0.081  0.044 -0.007 -0.159 -0.118  0.078  0.061 -0.086 -0.140 -0.004 -0.128 -0.144 -0.177 -0.199 -0.187 -0.190 -0.144 -0.192 -0.280 -0.230 -0.217
 -0.014 -0.103 -0.117 -0.106 -0.107 -0.110 -0.147 -0.164 -0.099 -0.223 -0.132 -0.166 -0.187 -0.165 -0.172 -0.096 -0.116 -0.146 -0.067 -0.061 -0.117 -0.069 -0.140 -0.065  0.022  0.180  0.273  0.059  0.041  0.156  0.169 -0.004 -0.040  0.078  0.007 -0.069 -0.009 -0.006  0.105  0.112  0.148  0.345  0.460  0.620  0.438  0.458  0.668  0.559  0.292  0.409  0.388  0.266  0.130  0.208  0.158  0.230  0.306  0.305  0.316  0.156 -0.022 -0.059 -0.133 -0.106  0.009 -0.154 -0.111 -0.087 -0.096 -0.145 -0.095 -0.077 -0.129 -0.129 -0.080 -0.063  0.021 -0.019  0.008 -0.056 -0.111 -0.047 -0.011 -0.119 -0.180 -0.115 -0.093 -0.233 -0.164 -0.131 -0.173 -0.117 -0.123 -0.124 -0.024 -0.092 -0.037 -0.022  0.014 -0.027 -0.140 -0.154 -0.043 -0.136 -0.136 -0.135 -0.091 -0.052 -0.073 -0.057 -0.143 -0.146 -0.222 -0.176 -0.221 -0.141 -0.033 -0.097 -0.086  0.042  0.042  0.021  0.096  0.091  0.046  0.042  0.141  0.104  0.168  0.187  0.175  0.169  0.095  0.051  0.133  0.104  0.144  0.136  0.028  0.111  0.126  0.034  0.039  0.065 -0.050 -0.026  0.016  0.188  0.135 -0.071 -0.039  0.171  0.150 -0.095 -0.153 -0.059 -0.177 -0.140 -0.174 -0.241 -0.199 -0.159 -0.144 -0.193 -0.239 -0.188 -0.161
 -0.004 -0.118 -0.126 -0.114 -0.117 -0.142 -0.162 -0.186 -0.153 -0.258 -0.161 -0.193 -0.230 -0.184 -0.222 -0.136 -0.150 -0.247 -0.168 -0.213 -0.253 -0.201 -0.230 -0.150 -0.007  0.102  0.240 -0.016 -0.053  0.197  0.157 -0.012  0.027  0.148  0.003 -0.029  0.051  0.073  0.164  0.155  0.176  0.356  0.298  0.616  0.611  0.475  0.559  0.804  0.535  0.446  0.589  0.579  0.351  0.460  0.369  0.318  0.450  0.360  0.497  0.205  0.052 -0.090 -0.148 -0.098  0.112 -0.097 -0.096 -0.036 -0.088 -0.139 -0.079 -0.077 -0.178 -0.099 -0.153 -0.086 -0.017 -0.061 -0.051 -0.102 -0.183 -0.143 -0.102 -0.201 -0.283 -0.223 -0.217 -0.346 -0.242 -0.181 -0.340 -0.236 -0.280 -0.301 -0.183 -0.243 -0.148 -0.078 -0.040 -0.019 -0.165 -0.277 -0.096 -0.138 -0.173 -0.190 -0.089 -0.041 -0.057 -0.058 -0.126 -0.109 -0.142 -0.105 -0.123 -0.072  0.054 -0.006 -0.047  0.100  0.136  0.089  0.119  0.173  0.149  0.117  0.218  0.147  0.198  0.246  0.216  0.256  0.118  0.059  0.070 -0.000  0.080  0.120 -0.037  0.035  0.101  0.021 -0.007  0.030 -0.009 -0.170 -0.113  0.239  0.096 -0.247 -0.183  0.198  0.160 -0.024 -0.113 -0.096 -0.179 -0.145 -0.199 -0.268 -0.239 -0.184 -0.178 -0.241 -0.304 -0.252 -0.231
  0.005 -0.076 -0.064 -0.051 -0.072 -0.098 -0.084 -0.115 -0.132 -0.165 -0.099 -0.119 -0.139 -0.103 -0.142 -0.093 -0.099 -0.171 -0.101 -0.158 -0.187 -0.150 -0.166 -0.109  0.013  0.061  0.166 -0.016 -0.001  0.265  0.208  0.039  0.113  0.204  0.033  0.035  0.117  0.124  0.194  0.170  0.196  0.243  0.113  0.343  0.452  0.387  0.292  0.535  0.613  0.367  0.446  0.538  0.387  0.398  0.300  0.160  0.273  0.182  0.351  0.166  0.121 -0.039 -0.101 -0.074  0.097 -0.020 -0.060 -0.030 -0.075 -0.120 -0.099 -0.109 -0.172 -0.114 -0.124 -0.129 -0.067 -0.086 -0.064 -0.103 -0.179 -0.157 -0.132 -0.184 -0.255 -0.225 -0.203 -0.281 -0.218 -0.145 -0.323 -0.188 -0.264 -0.290 -0.236 -0.270 -0.207 -0.094 -0.050  0.010 -0.109 -0.256 -0.104 -0.086 -0.107 -0.153 -0.040  0.024  0.046 -0.006 -0.040 -0.033  0.001  0.008  0.036  0.015  0.114  0.093  0.002  0.091  0.131  0.102  0.072  0.148  0.117  0.073  0.090  0.047  0.039  0.086  0.060  0.120  0.011 -0.023 -0.050 -0.094 -0.030 -0.015 -0.078 -0.066 -0.020 -0.028 -0.069 -0.061 -0.035 -0.117 -0.084  0.132  0.017 -0.262 -0.205  0.031  0.003  0.026 -0.052 -0.036 -0.090 -0.100 -0.116 -0.133 -0.162 -0.161 -0.127 -0.193 -0.295 -0.245 -0.206
  0.016 -0.085 -0.128 -0.114 -0.119 -0.101 -0.116 -0.146 -0.107 -0.143 -0.078 -0.079 -0.072  0.005 -0.062 -0.032 -0.045 -0.020  0.004  0.012 -0.024  0.023 -0.016  0.057  0.102  0.211  0.279  0.063  0.117  0.273  0.180  0.047  0.055  0.096 -0.005 -0.050  0.007 -0.041  0.072  0.038  0.101  0.160  0.229  0.330  0.303  0.385  0.409  0.446  0.367  0.562  0.492  0.384  0.362  0.393  0.250  0.272  0.321  0.353  0.421  0.336  0.201  0.108 -0.035  0.000  0.182  0.037 -0.040  0.013  0.017 -0.057 -0.065 -0.074 -0.047 -0.082 -0.012 -0.012  0.030 -0.030  0.016 -0.067 -0.161 -0.071 -0.047 -0.141 -0.218 -0.179 -0.126 -0.255 -0.194 -0.171 -0.203 -0.101 -0.084 -0.096 -0.044 -0.155 -0.148 -0.035  0.048  0.039 -0.088 -0.117 -0.014 -0.108 -0.126 -0.162 -0.064 -0.038 -0.047 -0.011 -0.113 -0.124 -0.111 -0.109 -0.097 -0.048 -0.004 -0.060 -0.066  0.003 -0.021 -0.026  0.032  0.041 -0.055 -0.105 -0.045 -0.072 -0.005  0.018  0.035  0.037  0.008 -0.038 -0.007  0.033  0.018 -0.062 -0.042 -0.031 -0.069 -0.116 -0.068 -0.105 -0.102  0.072  0.089  0.330  0.266 -0.057 -0.020  0.003  0.003 -0.032 -0.120  0.011 -0.089 -0.127 -0.150 -0.158 -0.176 -0.202 -0.124 -0.103 -0.241 -0.205 -0.165
 -0.023 -0.119 -0.144 -0.122 -0.122 -0.126 -0.141 -0.155 -0.143 -0.205 -0.109 -0.124 -0.152 -0.071 -0.135 -0.090 -0.104 -0.173 -0.139 -0.163 -0.171 -0.128 -0.125 -0.066  0.008  0.095  0.208 -0.019 -0.051  0.190  0.082 -0.022  0.050  0.109 -0.028 -0.034  0.042  0.023  0.100  0.064  0.102  0.147  0.144  0.350  0.372  0.335  0.388  0.589  0.446  0.492  0.702  0.584  0.448  0.606  0.452  0.439  0.526  0.491  0.610  0.388  0.211  0.083 -0.059  0.020  0.285  0.036 -0.046  0.044  0.003 -0.077 -0.048 -0.069 -0.104 -0.059 -0.110 -0.030 -0.003 -0.042 -0.015 -0.074 -0.199 -0.116 -0.072 -0.176 -0.250 -0.205 -0.190 -0.311 -0.227 -0.180 -0.286 -0.178 -0.168 -0.200 -0.129 -0.217 -0.161 -0.061  0.024  0.065 -0.076 -0.183 -0.070 -0.101 -0.138 -0.187 -0.078 -0.048 -0.035 -0.036 -0.127 -0.102 -0.077 -0.063 -0.049 -0.004  0.065  0.003 -0.043  0.049  0.066  0.018  0.053  0.113  0.046  0.003  0.081  0.018  0.083  0.119  0.119  0.150  0.072  0.021  0.018 -0.016 -0.002  0.006 -0.023 -0.036 -0.024 -0.063 -0.054 -0.078 -0.044 -0.127 -0.093  0.443  0.300 -0.149 -0.098  0.094  0.080  0.038 -0.080 -0.043 -0.105 -0.116 -0.163 -0.193 -0.209 -0.204 -0.150 -0.170 -0.279 -0.250 -0.199
  0.025 -0.046 -0.075 -0.068 -0.078 -0.093 -0.047 -0.073 -0.122 -0.121 -0.068 -0.075 -0.097 -0.023 -0.113 -0.074 -0.089 -0.178 -0.128 -0.223 -0.218 -0.190 -0.162 -0.120 -0.011 -0.006  0.111 -0.075 -0.091  0.183  0.066 -0.016  0.089  0.115 -0.024 -0.002  0.053  0.030  0.104  0.070  0.096  0.132  0.005  0.267  0.392  0.276  0.266  0.579  0.538  0.384  0.584  0.792  0.577  0.616  0.488  0.282  0.394  0.266  0.494  0.250  0.236  0.019 -0.024  0.021  0.274  0.122  0.023  0.119  0.057 -0.004  0.025 -0.045 -0.099 -0.046 -0.117 -0.089 -0.045 -0.068 -0.072 -0.111 -0.198 -0.173 -0.162 -0.204 -0.256 -0.256 -0.245 -0.310 -0.221 -0.176 -0.362 -0.216 -0.276 -0.312 -0.267 -0.309 -0.249 -0.098 -0.063  0.016 -0.122 -0.258 -0.086 -0.065 -0.145 -0.201 -0.065 -0.029 -0.031 -0.017 -0.053 -0.036  0.016  0.020  0.069  0.045  0.135  0.114  0.002  0.090  0.148  0.086  0.066  0.156  0.099  0.046  0.080  0.018  0.032  0.081  0.066  0.124  0.039 -0.007 -0.068 -0.108 -0.068 -0.047 -0.108 -0.108 -0.056 -0.076 -0.101 -0.108 -0.096 -0.192 -0.169  0.251  0.084 -0.287 -0.227  0.028  0.008  0.042 -0.045 -0.076 -0.047 -0.083 -0.122 -0.123 -0.151 -0.157 -0.122 -0.120 -0.253 -0.215 -0.173
  0.042  0.013 -0.027 -0.017 -0.032 -0.013  0.028 -0.013 -0.059  0.020 -0.015  0.017  0.021  0.105 -0.002 -0.004  0.000 -0.031 -0.015 -0.086 -0.061 -0.057 -0.007 -0.005  0.035  0.002  0.080 -0.053 -0.024  0.164  0.038  0.017  0.074  0.031 -0.069 -0.044 -0.016 -0.072 -0.000 -0.037  0.031  0.015 -0.042  0.099  0.209  0.187  0.130  0.351  0.387  0.362  0.448  0.577  0.687  0.587  0.445  0.185  0.257  0.154  0.381  0.245  0.335  0.111  0.055  0.068  0.306  0.247  0.088  0.171  0.153  0.099  0.087  0.017  0.056  0.038 -0.018  0.012 -0.006 -0.054 -0.017 -0.086 -0.179 -0.101 -0.128 -0.167 -0.166 -0.198 -0.182 -0.196 -0.153 -0.141 -0.256 -0.129 -0.154 -0.195 -0.164 -0.243 -0.206 -0.066 -0.021  0.039 -0.084 -0.162 -0.037 -0.041 -0.117 -0.195 -0.092 -0.089 -0.085 -0.014 -0.100 -0.072  0.027 -0.012  0.046  0.027  0.052  0.026 -0.036 -0.024  0.008 -0.027 -0.027  0.043 -0.050 -0.117 -0.085 -0.113 -0.077 -0.048 -0.037 -0.015 -0.029 -0.052 -0.113 -0.094 -0.102 -0.145 -0.108 -0.137 -0.142 -0.160 -0.117 -0.152 -0.097 -0.061 -0.063  0.212  0.076 -0.159 -0.112 -0.083 -0.086  0.026 -0.057 -0.030  0.008 -0.065 -0.082 -0.037 -0.072 -0.129 -0.057  0.024 -0.106 -0.104 -0.075
 -0.023 -0.077 -0.123 -0.089 -0.114 -0.092 -0.054 -0.103 -0.131 -0.113 -0.064 -0.062 -0.070  0.036 -0.064 -0.039 -0.050 -0.131 -0.119 -0.185 -0.159 -0.120 -0.073 -0.030  0.011  0.020  0.083 -0.095 -0.096  0.122 -0.069 -0.090  0.025 -0.001 -0.149 -0.101 -0.032 -0.098 -0.011 -0.085 -0.045 -0.019 -0.047  0.150  0.242  0.169  0.208  0.460  0.398  0.393  0.606  0.616  0.587  0.879  0.708  0.617  0.672  0.571  0.755  0.504  0.384  0.247  0.095  0.221  0.561  0.227  0.073  0.206  0.128  0.040  0.038 -0.009 -0.006  0.002 -0.089 -0.012 -0.003 -0.042 -0.029 -0.072 -0.181 -0.146 -0.125 -0.178 -0.236 -0.233 -0.202 -0.290 -0.224 -0.178 -0.287 -0.153 -0.149 -0.199 -0.160 -0.247 -0.193 -0.068  0.022  0.086 -0.048 -0.173 -0.084 -0.070 -0.132 -0.216 -0.127 -0.100 -0.050 -0.032 -0.140 -0.107 -0.007 -0.025  0.045  0.071  0.118  0.068  0.000  0.080  0.090  0.016  0.056  0.139  0.046 -0.009  0.057 -0.019  0.045  0.075  0.095  0.139  0.075  0.013 -0.022 -0.063 -0.051 -0.043 -0.094 -0.107 -0.079 -0.118 -0.110 -0.129 -0.071 -0.139 -0.113  0.638  0.421 -0.157 -0.104  0.057  0.047  0.054 -0.073 -0.068 -0.062 -0.095 -0.156 -0.137 -0.176 -0.186 -0.127 -0.107 -0.212 -0.204 -0.152
 -0.015 -0.040 -0.078 -0.052 -0.074 -0.048 -0.015 -0.056 -0.064 -0.033 -0.031 -0.034 -0.036  0.013 -0.057 -0.030 -0.036 -0.116 -0.100 -0.184 -0.150 -0.125 -0.054 -0.050 -0.016 -0.037  0.017 -0.122 -0.119  0.055 -0.093 -0.079  0.017 -0.011 -0.130 -0.056 -0.018 -0.062 -0.006 -0.071 -0.049 -0.024 -0.040  0.135  0.200  0.107  0.158  0.369  0.300  0.250  0.452  0.488  0.445  0.708  0.741  0.591  0.622  0.433  0.552  0.275  0.227  0.161  0.110  0.246  0.508  0.200  0.121  0.252  0.126  0.086  0.127  0.038  0.024  0.028 -0.103 -0.010 -0.023 -0.058 -0.070 -0.090 -0.160 -0.152 -0.132 -0.167 -0.229 -0.217 -0.186 -0.253 -0.183 -0.155 -0.239 -0.123 -0.113 -0.181 -0.150 -0.225 -0.164 -0.055  0.029  0.080 -0.024 -0.127 -0.061 -0.038 -0.090 -0.146 -0.081 -0.063 -0.049 -0.034 -0.098 -0.070 -0.006 -0.016  0.025  0.051  0.102  0.062  0.010  0.096  0.114  0.034  0.072  0.134  0.062  0.014  0.067 -0.004  0.047  0.076  0.093  0.132  0.072  0.025 -0.013 -0.065 -0.040 -0.029 -0.097 -0.091 -0.048 -0.098 -0.091 -0.105 -0.074 -0.152 -0.131  0.474  0.254 -0.134 -0.086  0.058  0.055  0.011 -0.081 -0.095 -0.067 -0.072 -0.138 -0.127 -0.142 -0.140 -0.125 -0.092 -0.159 -0.152 -0.120
 -0.074 -0.113 -0.149 -0.115 -0.145 -0.115 -0.088 -0.133 -0.117 -0.149 -0.057 -0.110 -0.117 -0.026 -0.096 -0.053 -0.066 -0.133 -0.153 -0.176 -0.158 -0.098 -0.045 -0.015 -0.007  0.049  0.064 -0.092 -0.124 -0.013 -0.195 -0.154 -0.042 -0.073 -0.182 -0.131 -0.071 -0.135 -0.051 -0.116 -0.145 -0.067  0.026  0.146  0.126  0.068  0.230  0.318  0.160  0.272  0.439  0.282  0.185  0.617  0.591  0.901  0.840  0.806  0.670  0.445  0.202  0.260  0.128  0.286  0.548  0.124  0.049  0.150  0.062 -0.016  0.008 -0.022 -0.044 -0.057 -0.101 -0.019  0.009 -0.003  0.005 -0.010 -0.086 -0.089 -0.039 -0.093 -0.184 -0.145 -0.092 -0.238 -0.166 -0.115 -0.124 -0.067 -0.009 -0.061 -0.029 -0.100 -0.058 -0.011  0.101  0.125  0.027 -0.039 -0.049 -0.048 -0.064 -0.112 -0.090 -0.069 -0.005 -0.039 -0.148 -0.103 -0.041 -0.051 -0.017  0.057  0.104  0.035  0.032  0.158  0.117  0.040  0.119  0.147  0.086  0.062  0.133  0.044  0.116  0.135  0.180  0.220  0.159  0.081  0.090  0.020  0.023  0.057 -0.032 -0.034  0.011 -0.036 -0.048 -0.057 -0.078 -0.121 -0.086  0.814  0.660 -0.007  0.018  0.166  0.165 -0.011 -0.078 -0.089 -0.139 -0.076 -0.145 -0.188 -0.193 -0.149 -0.142 -0.171 -0.196 -0.184 -0.142
 -0.048 -0.128 -0.151 -0.129 -0.126 -0.117 -0.115 -0.148 -0.127 -0.191 -0.104 -0.128 -0.156 -0.097 -0.140 -0.083 -0.086 -0.187 -0.180 -0.225 -0.219 -0.154 -0.105 -0.076 -0.033  0.038  0.099 -0.101 -0.153  0.023 -0.139 -0.134 -0.036 -0.016 -0.155 -0.109 -0.045 -0.086 -0.012 -0.055 -0.076  0.042  0.079  0.261  0.247  0.163  0.306  0.450  0.273  0.321  0.526  0.394  0.257  0.672  0.622  0.840  0.962  0.808  0.752  0.384  0.106  0.106  0.001  0.129  0.399  0.017 -0.026  0.081  0.006 -0.056  0.002 -0.024 -0.065 -0.029 -0.120 -0.007  0.009 -0.016 -0.013 -0.036 -0.099 -0.099 -0.072 -0.127 -0.202 -0.161 -0.126 -0.269 -0.188 -0.126 -0.178 -0.123 -0.077 -0.115 -0.072 -0.135 -0.078 -0.035  0.065  0.096 -0.002 -0.100 -0.081 -0.076 -0.081 -0.126 -0.091 -0.062 -0.022 -0.041 -0.142 -0.107 -0.073 -0.061 -0.031  0.046  0.098  0.022  0.006  0.133  0.104  0.038  0.098  0.143  0.107  0.078  0.163  0.082  0.144  0.171  0.194  0.228  0.149  0.071  0.091  0.019  0.040  0.081 -0.024 -0.009  0.045 -0.017 -0.037 -0.044 -0.070 -0.180 -0.138  0.686  0.483 -0.076 -0.038  0.176  0.163  0.023 -0.072 -0.086 -0.129 -0.075 -0.155 -0.211 -0.196 -0.142 -0.146 -0.193 -0.216 -0.194 -0.148
 -0.082 -0.159 -0.180 -0.150 -0.163 -0.152 -0.147 -0.179 -0.159 -0.239 -0.092 -0.154 -0.164 -0.055 -0.127 -0.073 -0.086 -0.154 -0.163 -0.164 -0.174 -0.105 -0.091 -0.027  0.003  0.101  0.135 -0.042 -0.099  0.026 -0.146 -0.137 -0.046 -0.043 -0.162 -0.140 -0.072 -0.123 -0.035 -0.079 -0.115 -0.014  0.087  0.206  0.164  0.136  0.305  0.360  0.182  0.353  0.491  0.266  0.154  0.571  0.433  0.806  0.808  0.912  0.759  0.560  0.209  0.246  0.053  0.179  0.433  0.031 -0.041  0.041  0.004 -0.095 -0.082 -0.057 -0.083 -0.080 -0.083 -0.002  0.049  0.026  0.042  0.009 -0.064 -0.049 -0.013 -0.081 -0.168 -0.124 -0.071 -0.240 -0.165 -0.111 -0.120 -0.079 -0.025 -0.047  0.002 -0.064 -0.037 -0.009  0.077  0.098 -0.003 -0.059 -0.056 -0.064 -0.081 -0.125 -0.094 -0.070  0.001 -0.033 -0.173 -0.124 -0.066 -0.068 -0.040  0.047  0.081  0.011  0.009  0.123  0.076  0.017  0.097  0.126  0.061  0.052  0.150  0.064  0.146  0.165  0.209  0.239  0.172  0.082  0.123  0.055  0.060  0.088 -0.001 -0.002  0.032 -0.016 -0.038 -0.039 -0.062 -0.109 -0.067  0.835  0.725 -0.007  0.018  0.195  0.189  0.007 -0.072 -0.049 -0.157 -0.094 -0.147 -0.212 -0.222 -0.160 -0.142 -0.203 -0.225 -0.198 -0.152
 -0.050 -0.142 -0.169 -0.136 -0.148 -0.146 -0.141 -0.167 -0.168 -0.236 -0.109 -0.142 -0.161 -0.059 -0.131 -0.085 -0.103 -0.181 -0.163 -0.193 -0.201 -0.137 -0.135 -0.040 -0.002  0.086  0.153 -0.057 -0.093  0.104 -0.064 -0.102 -0.016  0.010 -0.128 -0.107 -0.034 -0.071  0.011 -0.047 -0.039  0.040  0.056  0.250  0.279  0.221  0.316  0.497  0.351  0.421  0.610  0.494  0.381  0.755  0.552  0.670  0.752  0.759  0.914  0.585  0.272  0.195  0.011  0.119  0.419  0.049 -0.036  0.062  0.017 -0.072 -0.062 -0.031 -0.080 -0.040 -0.085 -0.013  0.027  0.002  0.012 -0.038 -0.123 -0.089 -0.068 -0.137 -0.214 -0.185 -0.155 -0.292 -0.221 -0.155 -0.241 -0.155 -0.132 -0.152 -0.098 -0.174 -0.132 -0.057  0.015  0.067 -0.048 -0.168 -0.105 -0.102 -0.131 -0.196 -0.126 -0.087 -0.027 -0.041 -0.173 -0.134 -0.065 -0.066 -0.014  0.042  0.091  0.036 -0.013  0.090  0.083  0.017  0.077  0.150  0.080  0.051  0.148  0.067  0.140  0.166  0.184  0.217  0.130  0.052  0.075  0.013  0.034  0.064 -0.028 -0.029  0.011 -0.044 -0.064 -0.057 -0.043 -0.135 -0.087  0.701  0.527 -0.127 -0.084  0.162  0.146  0.045 -0.082 -0.060 -0.131 -0.128 -0.184 -0.212 -0.236 -0.193 -0.144 -0.198 -0.258 -0.238 -0.184
 -0.081 -0.114 -0.165 -0.127 -0.167 -0.137 -0.117 -0.159 -0.168 -0.175 -0.051 -0.101 -0.087  0.059 -0.049 -0.034 -0.043 -0.054 -0.056 -0.034 -0.054 -0.008 -0.036  0.055  0.056  0.127  0.128  0.019  0.019  0.101 -0.042 -0.073  0.008 -0.024 -0.116 -0.122 -0.051 -0.120 -0.032 -0.105 -0.086 -0.081 -0.009  0.034  0.060  0.098  0.156  0.205  0.166  0.336  0.388  0.250  0.245  0.504  0.275  0.445  0.384  0.560  0.585  0.674  0.412  0.391  0.122  0.222  0.444  0.151  0.011  0.092  0.083 -0.034 -0.098 -0.064 -0.022 -0.078  0.001 -0.022  0.061  0.043  0.067  0.015 -0.068 -0.027  0.005 -0.056 -0.114 -0.107 -0.063 -0.174 -0.144 -0.102 -0.115 -0.047 -0.018 -0.028 -0.007 -0.081 -0.082 -0.001  0.054  0.066 -0.035 -0.058 -0.036 -0.035 -0.093 -0.151 -0.104 -0.071  0.009 -0.019 -0.140 -0.105 -0.020 -0.024  0.024  0.062  0.054  0.030  0.027  0.051  0.017 -0.007  0.044  0.082 -0.019 -0.033  0.017 -0.035  0.030  0.039  0.075  0.101  0.076  0.015  0.030  0.023  0.002 -0.013 -0.018 -0.048 -0.066 -0.067 -0.066 -0.077 -0.039  0.016  0.035  0.689  0.657  0.000  0.014  0.062  0.063  0.042 -0.040  0.009 -0.084 -0.106 -0.097 -0.095 -0.166 -0.150 -0.073 -0.084 -0.180 -0.158 -0.125
 -0.023 -0.013 -0.070 -0.021 -0.083 -0.047  0.017 -0.022 -0.068  0.025  0.037  0.028  0.068  0.200  0.072  0.043  0.053  0.077  0.046  0.035  0.038  0.049  0.075  0.101  0.082  0.034  0.022 -0.007  0.063  0.094 -0.036 -0.037  0.042 -0.032 -0.104 -0.095 -0.047 -0.126 -0.054 -0.139 -0.088 -0.157 -0.143 -0.130 -0.040 -0.008 -0.022  0.052  0.121  0.201  0.211  0.236  0.335  0.384  0.227  0.202  0.106  0.209  0.272  0.412  0.529  0.385  0.217  0.265  0.433  0.317  0.123  0.174  0.148  0.074 -0.003 -0.015  0.043 -0.036  0.025 -0.022 -0.008 -0.000  0.024  0.010 -0.079 -0.044 -0.026 -0.052 -0.083 -0.112 -0.067 -0.101 -0.095 -0.080 -0.093 -0.006 -0.013 -0.030 -0.036 -0.098 -0.109 -0.004  0.025  0.052 -0.024 -0.037  0.001  0.011 -0.067 -0.119 -0.076 -0.082 -0.029  0.009 -0.076 -0.047  0.061  0.012  0.063  0.049  0.042  0.040  0.021  0.004 -0.003 -0.027 -0.002  0.036 -0.070 -0.108 -0.103 -0.126 -0.091 -0.092 -0.052 -0.031 -0.011 -0.036 -0.080 -0.060 -0.080 -0.124 -0.080 -0.112 -0.139 -0.119 -0.091 -0.109 -0.052  0.071  0.052  0.413  0.396 -0.010  0.001 -0.076 -0.065  0.007 -0.033 -0.001 -0.002 -0.046 -0.043  0.004 -0.045 -0.083 -0.028  0.042 -0.050 -0.065 -0.064
 -0.051  0.002 -0.049  0.017 -0.069 -0.014  0.064  0.028 -0.031  0.062  0.105  0.061  0.105  0.259  0.137  0.091  0.075  0.121  0.068  0.078  0.092  0.106  0.120  0.154  0.097  0.058 -0.004 -0.003  0.057  0.011 -0.105 -0.064  0.003 -0.060 -0.107 -0.074 -0.036 -0.103 -0.041 -0.150 -0.120 -0.199 -0.100 -0.175 -0.147 -0.078 -0.059 -0.090 -0.039  0.108  0.083  0.019  0.111  0.247  0.161  0.260  0.106  0.246  0.195  0.391  0.385  0.593  0.390  0.460  0.470  0.315  0.172  0.171  0.113  0.074 -0.035 -0.062  0.016 -0.073  0.036 -0.033 -0.000  0.003  0.036  0.032 -0.042 -0.044 -0.005 -0.014 -0.060 -0.064  0.017 -0.046 -0.045 -0.042  0.010  0.081  0.112  0.090  0.049 -0.011 -0.056  0.014  0.067  0.075  0.052  0.059  0.001  0.056  0.004 -0.034 -0.058 -0.052  0.039  0.013 -0.066 -0.042  0.048  0.016  0.048  0.051  0.014  0.009  0.037  0.005 -0.043 -0.054 -0.003  0.010 -0.117 -0.126 -0.143 -0.172 -0.116 -0.130 -0.067 -0.068 -0.005 -0.022 -0.038 -0.011 -0.055 -0.128 -0.074 -0.118 -0.165 -0.148 -0.110 -0.149 -0.115  0.124  0.102  0.479  0.498  0.091  0.087 -0.070 -0.042 -0.018 -0.031  0.024 -0.005 -0.050 -0.047  0.021 -0.044 -0.095 -0.035  0.031 -0.047 -0.077 -0.053
  0.017  0.116  0.074  0.112  0.058  0.133  0.244  0.220  0.151  0.299  0.280  0.219  0.270  0.344  0.256  0.172  0.136  0.190  0.114  0.097  0.144  0.119  0.175  0.151  0.069 -0.059 -0.117 -0.066  0.023 -0.063 -0.186 -0.067  0.001 -0.102 -0.134 -0.039 -0.052 -0.108 -0.077 -0.159 -0.152 -0.226 -0.172 -0.225 -0.175 -0.148 -0.133 -0.148 -0.101 -0.035 -0.059 -0.024  0.055  0.095  0.110  0.128  0.001  0.053  0.011  0.122  0.217  0.390  0.672  0.515  0.371  0.370  0.284  0.191  0.096  0.168  0.058 -0.088  0.009 -0.053  0.049 -0.039 -0.020 -0.007  0.003  0.003 -0.045 -0.093 -0.037 -0.007 -0.056 -0.060  0.021  0.006 -0.016 -0.003  0.082  0.121  0.158  0.136  0.033  0.002 -0.082  0.027  0.061  0.060  0.086  0.132  0.030  0.084  0.054  0.028  0.029  0.021  0.059  0.064  0.056 -0.018  0.053  0.033  0.065  0.049  0.024  0.024  0.024 -0.015 -0.035 -0.039 -0.017 -0.058 -0.130 -0.154 -0.222 -0.241 -0.219 -0.236 -0.165 -0.162 -0.050 -0.079 -0.125 -0.074 -0.122 -0.221 -0.141 -0.179 -0.225 -0.185 -0.137 -0.180 -0.201  0.106  0.059  0.224  0.226  0.094  0.074 -0.179 -0.139 -0.097  0.004  0.002  0.081  0.049  0.032  0.096  0.107  0.012 -0.007  0.095  0.051 -0.014 -0.031
 -0.034  0.059  0.029  0.078  0.005  0.057  0.139  0.111  0.052  0.172  0.174  0.094  0.141  0.234  0.133  0.090  0.090  0.106  0.033  0.011  0.044  0.055  0.112  0.130  0.080 -0.035 -0.084 -0.073 -0.016 -0.070 -0.187 -0.081 -0.014 -0.105 -0.129 -0.037 -0.042 -0.096 -0.071 -0.153 -0.145 -0.228 -0.167 -0.195 -0.147 -0.155 -0.106 -0.098 -0.074  0.000  0.020  0.021  0.068  0.221  0.246  0.286  0.129  0.179  0.119  0.222  0.265  0.460  0.515  0.757  0.564  0.381  0.333  0.366  0.182  0.205  0.128 -0.005  0.050 -0.043 -0.002 -0.022 -0.041 -0.031 -0.053 -0.029 -0.081 -0.137 -0.057 -0.039 -0.106 -0.088 -0.013 -0.069 -0.036 -0.045  0.028  0.077  0.133  0.100  0.026 -0.034 -0.081  0.010  0.097  0.103  0.124  0.119  0.018  0.073  0.052  0.019  0.009 -0.003  0.014 -0.001  0.021 -0.002  0.053  0.055  0.072  0.056  0.035  0.056  0.071  0.044  0.012 -0.007  0.045  0.017 -0.081 -0.093 -0.102 -0.161 -0.109 -0.109 -0.031 -0.018  0.033 -0.006 -0.056 -0.054 -0.064 -0.133 -0.130 -0.149 -0.169 -0.159 -0.127 -0.147 -0.149  0.045  0.020  0.387  0.365  0.089  0.085 -0.060 -0.026 -0.090 -0.059 -0.075 -0.038 -0.046 -0.054  0.009 -0.008 -0.067 -0.057  0.041 -0.008 -0.042 -0.042
 -0.048  0.009 -0.050 -0.011 -0.075 -0.001  0.074  0.012 -0.030  0.069  0.070  0.023  0.076  0.196  0.054  0.043  0.038  0.015 -0.031 -0.063 -0.036 -0.002  0.052  0.079  0.062 -0.012 -0.025 -0.081 -0.049 -0.001 -0.182 -0.113 -0.025 -0.122 -0.183 -0.135 -0.102 -0.183 -0.109 -0.190 -0.156 -0.208 -0.142 -0.106 -0.032 -0.051  0.009  0.112  0.097  0.182  0.285  0.274  0.306  0.561  0.508  0.548  0.399  0.433  0.419  0.444  0.433  0.470  0.371  0.564  0.799  0.460  0.289  0.439  0.290  0.220  0.174  0.062  0.117  0.024 -0.011  0.029  0.004 -0.032 -0.043 -0.053 -0.128 -0.136 -0.109 -0.112 -0.170 -0.183 -0.119 -0.186 -0.132 -0.135 -0.124 -0.022  0.024 -0.037 -0.048 -0.146 -0.134 -0.015  0.084  0.129  0.058  0.009 -0.004  0.021 -0.059 -0.113 -0.089 -0.116 -0.067 -0.038 -0.121 -0.091  0.012 -0.001  0.065  0.078  0.075  0.050  0.046  0.066  0.039 -0.032  0.033  0.065 -0.042 -0.099 -0.046 -0.125 -0.037 -0.028  0.043  0.071  0.078  0.014 -0.022 -0.060 -0.051 -0.101 -0.139 -0.143 -0.138 -0.176 -0.146 -0.161 -0.113 -0.013 -0.017  0.668  0.570  0.001  0.024  0.002  0.026 -0.020 -0.088 -0.078 -0.061 -0.069 -0.103 -0.045 -0.079 -0.123 -0.086  0.035 -0.053 -0.084 -0.064
  0.040  0.118  0.067  0.085  0.059  0.147  0.214  0.203  0.131  0.344  0.182  0.233  0.328  0.398  0.275  0.178  0.212  0.245  0.153  0.119  0.167  0.138  0.233  0.176  0.102 -0.043 -0.101 -0.050  0.043 -0.026 -0.182 -0.063 -0.026 -0.164 -0.175 -0.141 -0.147 -0.237 -0.188 -0.250 -0.201 -0.246 -0.206 -0.260 -0.169 -0.141 -0.154 -0.097 -0.020  0.037  0.036  0.122  0.247  0.227  0.200  0.124  0.017  0.031  0.049  0.151  0.317  0.315  0.370  0.381  0.460  0.685  0.308  0.332  0.312  0.339  0.205  0.054  0.244  0.154  0.101  0.125  0.039 -0.013 -0.018 -0.018 -0.045 -0.068 -0.135 -0.022 -0.011 -0.104 -0.047  0.019 -0.007 -0.054 -0.017  0.060  0.081  0.044 -0.048 -0.107 -0.155 -0.010  0.040  0.075  0.050  0.057  0.072  0.035 -0.052 -0.074 -0.056 -0.123 -0.079  0.035 -0.038 -0.018  0.058  0.021  0.111  0.098  0.035 -0.022  0.027 -0.054 -0.095 -0.110 -0.099 -0.074 -0.183 -0.260 -0.296 -0.311 -0.271 -0.262 -0.198 -0.200 -0.080 -0.106 -0.220 -0.170 -0.216 -0.312 -0.245 -0.267 -0.290 -0.289 -0.218 -0.249 -0.134  0.129  0.071  0.215  0.184  0.007  0.008 -0.259 -0.209  0.048  0.043  0.061  0.186  0.086  0.087  0.212  0.161  0.027  0.059  0.295  0.165  0.077  0.086
  0.007  0.105  0.097  0.090  0.081  0.135  0.168  0.157  0.123  0.234  0.131  0.117  0.158  0.150  0.115  0.079  0.077  0.091  0.049  0.011  0.046  0.046  0.089  0.071  0.047 -0.055 -0.085 -0.061 -0.014 -0.052 -0.107 -0.018 -0.030 -0.103 -0.081 -0.046 -0.083 -0.102 -0.090 -0.117 -0.097 -0.145 -0.122 -0.149 -0.104 -0.107 -0.111 -0.096 -0.060 -0.040 -0.046  0.023  0.088  0.073  0.121  0.049 -0.026 -0.041 -0.036  0.011  0.123  0.172  0.284  0.333  0.289  0.308  0.357  0.362  0.222  0.324  0.283  0.120  0.146  0.092  0.058  0.059 -0.018 -0.057 -0.081 -0.092 -0.094 -0.097 -0.101 -0.073 -0.060 -0.080 -0.033 -0.021 -0.007 -0.044 -0.007  0.028  0.061  0.027 -0.024 -0.063 -0.081 -0.012  0.010  0.033  0.046  0.062  0.051  0.062  0.022  0.010  0.012 -0.049 -0.076 -0.010 -0.007 -0.002  0.043  0.036  0.047  0.019 -0.003  0.020  0.021 -0.033 -0.031 -0.040 -0.024 -0.042 -0.071 -0.100 -0.113 -0.157 -0.121 -0.111 -0.057 -0.066 -0.006 -0.018 -0.053 -0.063 -0.066 -0.127 -0.112 -0.131 -0.154 -0.147 -0.106 -0.129 -0.143  0.022  0.003  0.067  0.054  0.008  0.010 -0.091 -0.067 -0.055 -0.023 -0.040  0.029  0.007  0.015  0.068  0.067  0.014  0.007  0.141  0.100  0.055  0.035
 -0.038  0.063  0.049  0.029  0.013  0.086  0.097  0.047  0.030  0.151  0.051  0.017  0.086  0.094  0.034  0.033  0.049  0.044  0.000 -0.051 -0.019  0.006  0.053  0.049  0.040 -0.057 -0.074 -0.059 -0.064 -0.058 -0.122 -0.043 -0.066 -0.148 -0.103 -0.084 -0.119 -0.148 -0.140 -0.144 -0.127 -0.184 -0.138 -0.143 -0.092 -0.126 -0.087 -0.036 -0.030  0.013  0.044  0.119  0.171  0.206  0.252  0.150  0.081  0.041  0.062  0.092  0.174  0.171  0.191  0.366  0.439  0.332  0.362  0.682  0.415  0.396  0.459  0.273  0.272  0.178  0.053  0.100  0.007 -0.094 -0.137 -0.161 -0.136 -0.110 -0.160 -0.135 -0.104 -0.129 -0.099 -0.107 -0.033 -0.103 -0.055 -0.020  0.048  0.000 -0.006 -0.080 -0.067 -0.003  0.049  0.069  0.063  0.064  0.062  0.053 -0.001 -0.015 -0.013 -0.107 -0.156 -0.065 -0.081 -0.058 -0.020  0.017  0.053  0.033 -0.004  0.033  0.035 -0.030 -0.013 -0.051 -0.017 -0.020 -0.046 -0.082 -0.015 -0.078 -0.003  0.016  0.065  0.044  0.065  0.026  0.025 -0.016  0.011 -0.034 -0.087 -0.068 -0.073 -0.125 -0.094 -0.097 -0.089 -0.029 -0.038  0.162  0.123  0.025  0.042  0.017  0.031 -0.017 -0.096 -0.116 -0.036 -0.062 -0.068 -0.005  0.004 -0.030 -0.033  0.169  0.134  0.075  0.079
 -0.007  0.069  0.033 -0.006  0.004  0.073  0.067  0.018  0.017  0.142  0.022  0.037  0.108  0.141  0.056  0.057  0.065  0.065  0.032 -0.004  0.037  0.036  0.085  0.057  0.028 -0.051 -0.079 -0.054 -0.041 -0.046 -0.130 -0.050 -0.087 -0.178 -0.102 -0.131 -0.158 -0.218 -0.187 -0.180 -0.162 -0.183 -0.136 -0.179 -0.149 -0.138 -0.096 -0.088 -0.075  0.017  0.003  0.057  0.153  0.128  0.126  0.062  0.006  0.004  0.017  0.083  0.148  0.113  0.096  0.182  0.290  0.312  0.222  0.415  0.473  0.371  0.338  0.253  0.351  0.223  0.102  0.153  0.077 -0.043 -0.069 -0.104 -0.053 -0.026 -0.127 -0.073  0.010 -0.074 -0.064 -0.007  0.023 -0.056 -0.025  0.005  0.043  0.014 -0.013 -0.068 -0.072 -0.012  0.008  0.036  0.041  0.050  0.072  0.026 -0.037 -0.065 -0.067 -0.140 -0.177 -0.037 -0.105 -0.056 -0.007 -0.015  0.040  0.035 -0.013 -0.026  0.007 -0.051 -0.067 -0.090 -0.069 -0.056 -0.081 -0.130 -0.093 -0.114 -0.059 -0.047 -0.019 -0.050  0.003 -0.023 -0.023 -0.025 -0.026 -0.084 -0.086 -0.076 -0.088 -0.144 -0.094 -0.107 -0.050  0.004 -0.014  0.102  0.088  0.006  0.016 -0.062 -0.042  0.050 -0.011 -0.004  0.073  0.028  0.041  0.110  0.099  0.046  0.071  0.277  0.234  0.172  0.183
  0.022  0.143  0.141  0.086  0.141  0.208  0.175  0.186  0.184  0.310  0.093  0.171  0.231  0.177  0.146  0.107  0.112  0.146  0.098  0.041  0.086  0.079  0.118  0.096  0.047 -0.058 -0.101 -0.065 -0.007 -0.077 -0.139 -0.028 -0.111 -0.189 -0.104 -0.129 -0.191 -0.222 -0.199 -0.189 -0.153 -0.183 -0.138 -0.201 -0.159 -0.151 -0.145 -0.139 -0.120 -0.057 -0.077 -0.004  0.099  0.040  0.086 -0.016 -0.056 -0.095 -0.072 -0.034  0.074  0.074  0.168  0.205  0.220  0.339  0.324  0.396  0.371  0.654  0.504  0.233  0.410  0.346  0.196  0.233  0.060 -0.056 -0.095 -0.128 -0.066 -0.046 -0.151 -0.075  0.019 -0.089 -0.054  0.031  0.043 -0.042  0.013  0.038  0.101  0.068 -0.004 -0.069 -0.105 -0.027  0.000  0.020  0.038  0.079  0.088  0.047 -0.032 -0.050 -0.069 -0.168 -0.204 -0.040 -0.080 -0.069  0.024  0.011  0.053  0.045 -0.042 -0.053 -0.004 -0.117 -0.121 -0.140 -0.131 -0.123 -0.148 -0.206 -0.198 -0.223 -0.167 -0.160 -0.111 -0.141 -0.046 -0.062 -0.087 -0.076 -0.099 -0.191 -0.151 -0.156 -0.196 -0.214 -0.143 -0.167 -0.128  0.045  0.028 -0.020 -0.040  0.015  0.015 -0.160 -0.128  0.020  0.005  0.022  0.148  0.066  0.084  0.195  0.161  0.081  0.102  0.343  0.255  0.163  0.145
 -0.034  0.089  0.111  0.067  0.131  0.187  0.124  0.131  0.155  0.228  0.039  0.047  0.121  0.047  0.046  0.048  0.060  0.049  0.027 -0.034 -0.008  0.012  0.041  0.016  0.002 -0.077 -0.089 -0.063 -0.044 -0.080 -0.079  0.015 -0.115 -0.166 -0.058 -0.084 -0.161 -0.166 -0.171 -0.131 -0.104 -0.127 -0.090 -0.117 -0.099 -0.116 -0.095 -0.079 -0.099 -0.065 -0.048  0.025  0.087  0.038  0.127  0.008  0.002 -0.082 -0.062 -0.098 -0.003 -0.035  0.058  0.128  0.174  0.205  0.283  0.459  0.338  0.504  0.720  0.391  0.369  0.360  0.118  0.262  0.030 -0.103 -0.174 -0.203 -0.118 -0.081 -0.151 -0.143 -0.040 -0.088 -0.076 -0.032  0.034 -0.084 -0.006 -0.024  0.066  0.037  0.035 -0.017 -0.021 -0.018 -0.026 -0.016  0.034  0.059  0.068  0.029 -0.010 -0.010 -0.037 -0.152 -0.265 -0.092 -0.096 -0.052 -0.035 -0.035 -0.042 -0.038 -0.099 -0.075 -0.032 -0.137 -0.105 -0.134 -0.105 -0.113 -0.083 -0.110 -0.015 -0.046  0.022  0.036  0.073  0.015  0.046  0.043  0.057  0.030  0.039  0.006 -0.021 -0.005 -0.034 -0.081 -0.029 -0.026 -0.050 -0.031 -0.029 -0.065 -0.102  0.014  0.023  0.029  0.035 -0.021 -0.084 -0.101  0.000 -0.012 -0.040  0.023  0.072  0.037  0.008  0.248  0.240  0.155  0.134
 -0.075 -0.003  0.029 -0.018  0.040  0.071 -0.033 -0.058  0.023  0.064 -0.085 -0.098 -0.037 -0.054 -0.087 -0.047 -0.018 -0.072 -0.064 -0.090 -0.057 -0.056 -0.042 -0.060 -0.064 -0.098 -0.072 -0.052 -0.106 -0.110 -0.062  0.016 -0.137 -0.149  0.014 -0.075 -0.158 -0.121 -0.176 -0.082 -0.106 -0.090 -0.073 -0.080 -0.083 -0.110 -0.077 -0.077 -0.109 -0.074 -0.069 -0.045  0.017 -0.009  0.038 -0.022 -0.024 -0.057 -0.031 -0.064 -0.015 -0.062 -0.088 -0.005  0.062  0.054  0.120  0.273  0.253  0.233  0.391  0.573  0.331  0.333  0.000  0.229  0.020 -0.087 -0.128 -0.160 -0.052  0.008 -0.070 -0.073  0.006 -0.002 -0.028 -0.017  0.058 -0.060 -0.007 -0.084  0.010  0.021  0.096  0.061  0.080 -0.030 -0.040 -0.029  0.048  0.024  0.027 -0.041  0.003  0.002 -0.083 -0.188 -0.306 -0.152 -0.177 -0.038 -0.066 -0.077 -0.100 -0.085 -0.147 -0.119 -0.032 -0.097 -0.110 -0.105 -0.067 -0.070  0.018 -0.004  0.144  0.123  0.189  0.194  0.195  0.116  0.106  0.126  0.188  0.103  0.170  0.196  0.092  0.163  0.153  0.066  0.090  0.135  0.131 -0.102 -0.097 -0.069 -0.068  0.026  0.034  0.197  0.182  0.024 -0.115 -0.115 -0.084 -0.060 -0.098 -0.082 -0.003  0.032  0.001  0.134  0.241  0.171  0.186
 -0.024  0.065  0.071  0.007  0.072  0.184  0.070  0.060  0.112  0.232  0.023  0.107  0.183  0.145  0.119  0.090  0.111  0.148  0.108  0.082  0.109  0.098  0.123  0.083  0.035 -0.031 -0.084 -0.030  0.013 -0.083 -0.120 -0.046 -0.155 -0.214 -0.098 -0.192 -0.237 -0.271 -0.234 -0.173 -0.202 -0.178 -0.117 -0.205 -0.203 -0.174 -0.129 -0.178 -0.172 -0.047 -0.104 -0.099  0.056 -0.006  0.024 -0.044 -0.065 -0.083 -0.080 -0.022  0.043  0.016  0.009  0.050  0.117  0.244  0.146  0.272  0.351  0.410  0.369  0.331  0.673  0.488  0.235  0.410  0.171 -0.014 -0.065 -0.093  0.025  0.040 -0.124 -0.018  0.097 -0.053 -0.035  0.088  0.109 -0.045  0.071  0.050  0.133  0.126  0.094  0.033 -0.040 -0.001  0.001 -0.011  0.034  0.096  0.123 -0.019 -0.078 -0.097 -0.149 -0.267 -0.304 -0.071 -0.168 -0.122 -0.042 -0.073 -0.003  0.013 -0.105 -0.151 -0.030 -0.167 -0.204 -0.187 -0.176 -0.176 -0.174 -0.239 -0.171 -0.158 -0.089 -0.078 -0.053 -0.128 -0.033 -0.037 -0.044  0.002 -0.044 -0.106 -0.099 -0.060 -0.108 -0.180 -0.086 -0.084  0.045  0.077  0.046 -0.042 -0.046  0.087  0.080 -0.100 -0.073  0.122 -0.024  0.048  0.168  0.052  0.051  0.185  0.143  0.043  0.108  0.403  0.362  0.258  0.288
  0.007  0.056  0.108  0.076  0.129  0.220  0.079  0.087  0.100  0.191 -0.006  0.059  0.118  0.057  0.075  0.057  0.067  0.044  0.037 -0.010  0.013 -0.002  0.025 -0.011 -0.031 -0.048 -0.066 -0.031 -0.034 -0.092 -0.082 -0.056 -0.164 -0.166 -0.081 -0.188 -0.197 -0.203 -0.179 -0.087 -0.154 -0.088 -0.112 -0.129 -0.105 -0.131 -0.129 -0.099 -0.114 -0.082 -0.059 -0.046  0.038  0.002  0.028 -0.057 -0.029 -0.080 -0.040 -0.078 -0.036 -0.073 -0.053 -0.043  0.024  0.154  0.092  0.178  0.223  0.346  0.360  0.333  0.488  0.735  0.094  0.515  0.106 -0.081 -0.127 -0.182 -0.021  0.090 -0.176 -0.087  0.115  0.009 -0.047  0.064  0.118 -0.049  0.051 -0.006  0.113  0.106  0.150  0.086  0.038 -0.035 -0.052 -0.071  0.018  0.061  0.031 -0.082 -0.088 -0.120 -0.247 -0.336 -0.361 -0.126 -0.261 -0.167 -0.039 -0.105 -0.057 -0.011 -0.145 -0.224 -0.084 -0.218 -0.256 -0.241 -0.244 -0.170 -0.120 -0.192 -0.041 -0.030  0.056  0.051  0.066 -0.019  0.037  0.063  0.073  0.054  0.032  0.049  0.010  0.051  0.014 -0.090 -0.012  0.020  0.155 -0.022 -0.046 -0.114 -0.131  0.098  0.098  0.041  0.059  0.154 -0.027 -0.008  0.134  0.020 -0.044  0.087  0.091  0.041  0.069  0.258  0.332  0.188  0.214
  0.032  0.053 -0.051 -0.074 -0.038  0.018  0.031  0.065  0.052  0.144  0.084  0.185  0.188  0.169  0.204  0.114  0.093  0.240  0.182  0.224  0.231  0.226  0.212  0.158  0.073  0.080  0.003  0.029  0.140  0.002 -0.033  0.014 -0.077 -0.107 -0.073 -0.089 -0.120 -0.153 -0.131 -0.146 -0.106 -0.099 -0.017 -0.115 -0.123 -0.071 -0.080 -0.153 -0.124 -0.012 -0.110 -0.117 -0.018 -0.089 -0.103 -0.101 -0.120 -0.083 -0.085  0.001  0.025  0.036  0.049 -0.002 -0.011  0.101  0.058  0.053  0.102  0.196  0.118  0.000  0.235  0.094  0.676  0.232  0.283  0.218  0.148  0.122  0.147  0.042  0.020  0.075  0.072 -0.077  0.013  0.071 -0.019 -0.055  0.084  0.106  0.090  0.080  0.002 -0.021 -0.077  0.059  0.044  0.002 -0.079  0.047  0.121  0.036 -0.076 -0.049  0.024 -0.007 -0.033  0.015  0.018 -0.050 -0.034 -0.003  0.094  0.075  0.037  0.025 -0.005 -0.062 -0.076 -0.088 -0.079 -0.114 -0.257 -0.257 -0.346 -0.295 -0.271 -0.290 -0.246 -0.251 -0.158 -0.220 -0.260 -0.113 -0.160 -0.303 -0.217 -0.178 -0.217 -0.235 -0.167 -0.184 -0.148  0.230  0.201 -0.050 -0.016  0.058  0.057 -0.289 -0.256  0.045  0.049  0.114  0.147  0.038  0.099  0.180  0.067 -0.018  0.069  0.256  0.085  0.057  0.063
 -0.029  0.008  0.038  0.023  0.124  0.226  0.061  0.115  0.166  0.178  0.022  0.099  0.143  0.111  0.140  0.118  0.110  0.152  0.133  0.148  0.148  0.124  0.121  0.083  0.034  0.077  0.034  0.069  0.100 -0.046  0.012  0.020 -0.148 -0.134 -0.045 -0.168 -0.208 -0.202 -0.156 -0.091 -0.089 -0.026 -0.005 -0.066 -0.075 -0.050 -0.063 -0.086 -0.129 -0.012 -0.030 -0.089  0.012 -0.012 -0.010 -0.019 -0.007 -0.002 -0.013 -0.022 -0.022 -0.033 -0.039 -0.022  0.029  0.125  0.059  0.100  0.153  0.233  0.262  0.229  0.410  0.515  0.232  0.822  0.346  0.160  0.069 -0.002  0.088  0.119 -0.046  0.009  0.074 -0.059 -0.029  0.005  0.005 -0.179  0.067 -0.008  0.105  0.131  0.139  0.089 -0.002 -0.018 -0.090 -0.164 -0.122  0.008  0.092 -0.065 -0.131 -0.112 -0.144 -0.259 -0.395 -0.130 -0.170 -0.173 -0.135 -0.186 -0.211 -0.102 -0.248 -0.324 -0.145 -0.278 -0.323 -0.293 -0.235 -0.238 -0.256 -0.301 -0.107 -0.080  0.043  0.030  0.084 -0.045  0.047  0.045  0.031  0.062  0.025  0.025 -0.003  0.023 -0.014 -0.097 -0.006  0.018  0.116  0.133  0.106 -0.038 -0.042  0.076  0.080  0.040  0.066  0.088 -0.092 -0.013  0.077 -0.023 -0.146 -0.015  0.030 -0.083  0.002  0.230  0.241  0.088  0.154
 -0.074 -0.048 -0.137 -0.151 -0.098 -0.051 -0.080 -0.062 -0.023  0.004 -0.011  0.037  0.033  0.059  0.096  0.051  0.001  0.080  0.081  0.111  0.113  0.089  0.056  0.033  0.013  0.072  0.045  0.050  0.074  0.002  0.008  0.040 -0.054 -0.055 -0.018 -0.031 -0.066 -0.067 -0.045 -0.060 -0.017  0.008  0.050  0.012 -0.014 -0.016  0.021 -0.017 -0.067  0.030 -0.003 -0.045 -0.006 -0.003 -0.023  0.009  0.009  0.049  0.027  0.061 -0.008 -0.000 -0.020 -0.041  0.004  0.039 -0.018  0.007  0.077  0.060  0.030  0.020  0.171  0.106  0.283  0.346  0.664  0.460  0.326  0.192  0.272  0.196  0.082  0.096  0.103 -0.051 -0.005  0.013 -0.052 -0.109  0.001 -0.003 -0.026  0.009 -0.045 -0.035 -0.087 -0.019 -0.084 -0.111 -0.146 -0.079  0.006  0.016 -0.076 -0.082 -0.012  0.036 -0.055 -0.033  0.002 -0.050 -0.056 -0.101 -0.061 -0.021 -0.043 -0.092 -0.084 -0.079 -0.097 -0.103 -0.101 -0.098 -0.178 -0.169 -0.163 -0.138 -0.105 -0.103 -0.069 -0.107 -0.040 -0.090 -0.106 -0.010 -0.054 -0.109 -0.097 -0.066 -0.091 -0.117 -0.057 -0.056 -0.025  0.092  0.088  0.035  0.047 -0.058 -0.065 -0.097 -0.083  0.091  0.031  0.064  0.049 -0.004 -0.019  0.015 -0.042 -0.088  0.020  0.105 -0.018 -0.014  0.040
 -0.070 -0.048 -0.139 -0.097 -0.107 -0.162 -0.095 -0.054 -0.078 -0.068 -0.012  0.034 -0.022  0.008  0.069  0.028 -0.022  0.068  0.058  0.138  0.137  0.117  0.052  0.054 -0.023  0.049  0.024  0.051  0.055 -0.047 -0.023  0.042 -0.085 -0.091 -0.025 -0.046 -0.109 -0.080 -0.088 -0.074 -0.007 -0.010  0.039 -0.039 -0.060 -0.033 -0.019 -0.061 -0.086 -0.030 -0.042 -0.068 -0.054 -0.042 -0.058 -0.003 -0.016  0.026  0.002  0.043 -0.000  0.003 -0.007 -0.031 -0.032 -0.013 -0.057 -0.094 -0.043 -0.056 -0.103 -0.087 -0.014 -0.081  0.218  0.160  0.460  0.708  0.565  0.475  0.466  0.358  0.305  0.282  0.264  0.110  0.091  0.129 -0.006  0.008  0.043  0.015 -0.042  0.033 -0.047  0.009 -0.043 -0.035 -0.133 -0.120 -0.142 -0.109 -0.076 -0.010 -0.104 -0.104 -0.058 -0.011 -0.012 -0.038 -0.037 -0.037 -0.009 -0.063 -0.019 -0.029  0.028 -0.001 -0.074 -0.057 -0.002 -0.073 -0.061 -0.042 -0.149 -0.088 -0.153 -0.091 -0.134 -0.156 -0.147 -0.139 -0.071 -0.085 -0.143 -0.028 -0.100 -0.103 -0.019 -0.056 -0.053  0.009  0.049  0.029 -0.038  0.108  0.105  0.033  0.053 -0.076 -0.101 -0.147 -0.130  0.001  0.075  0.035  0.028  0.032  0.044  0.009 -0.049 -0.015  0.063 -0.003 -0.087 -0.029 -0.024
 -0.077 -0.083 -0.172 -0.106 -0.121 -0.202 -0.112 -0.074 -0.098 -0.098 -0.005  0.045 -0.020  0.021  0.090  0.058 -0.016  0.111  0.099  0.191  0.194  0.163  0.107  0.097 -0.003  0.107  0.084  0.102  0.110 -0.002  0.033  0.079 -0.028 -0.065 -0.045 -0.066 -0.109 -0.122 -0.083 -0.083  0.031 -0.010  0.071 -0.016 -0.054  0.014  0.008 -0.051 -0.064  0.016 -0.015 -0.072 -0.017 -0.029 -0.070  0.005 -0.013  0.042  0.012  0.067  0.024  0.036  0.003 -0.053 -0.043 -0.018 -0.081 -0.137 -0.069 -0.095 -0.174 -0.128 -0.065 -0.127  0.148  0.069  0.326  0.565  0.733  0.540  0.393  0.469  0.437  0.304  0.280  0.211  0.153  0.147  0.016  0.055  0.053 -0.001 -0.039  0.057  0.030  0.063  0.033 -0.021 -0.088 -0.116 -0.142 -0.113 -0.124 -0.045 -0.094 -0.107 -0.094 -0.041  0.009 -0.010 -0.061 -0.073 -0.029 -0.097 -0.073 -0.088 -0.042 -0.052 -0.134 -0.136 -0.071 -0.127 -0.108 -0.070 -0.181 -0.116 -0.159 -0.064 -0.115 -0.155 -0.160 -0.163 -0.084 -0.073 -0.106  0.032 -0.058 -0.075  0.103  0.017  0.008  0.057  0.143  0.069 -0.006  0.168  0.150  0.056  0.082 -0.034 -0.052 -0.135 -0.114 -0.067  0.014  0.024 -0.001  0.011  0.036 -0.007 -0.033  0.009  0.081 -0.031 -0.073 -0.031 -0.040
 -0.083 -0.054 -0.133 -0.069 -0.094 -0.175 -0.087 -0.029 -0.067 -0.074  0.014  0.067  0.006  0.041  0.095  0.068  0.021  0.128  0.068  0.203  0.210  0.195  0.142  0.136  0.008  0.075  0.015  0.077  0.079 -0.073 -0.070  0.014 -0.066 -0.100 -0.074 -0.073 -0.133 -0.116 -0.124 -0.103 -0.026 -0.058  0.003 -0.088 -0.130 -0.079 -0.056 -0.102 -0.103 -0.067 -0.074 -0.111 -0.086 -0.072 -0.090 -0.010 -0.036  0.009 -0.038  0.015  0.010  0.032  0.003 -0.029 -0.053 -0.018 -0.092 -0.161 -0.104 -0.128 -0.203 -0.160 -0.093 -0.182  0.122 -0.002  0.192  0.475  0.540  0.662  0.456  0.334  0.422  0.416  0.308  0.209  0.194  0.221  0.058  0.094  0.117  0.067  0.020  0.103  0.038  0.090  0.051  0.009 -0.053 -0.059 -0.087 -0.056 -0.084 -0.021 -0.083 -0.051 -0.047 -0.047  0.043  0.014 -0.009 -0.007 -0.001 -0.016 -0.005 -0.024  0.034  0.032 -0.051 -0.040  0.010 -0.058 -0.045 -0.030 -0.133 -0.052 -0.145 -0.067 -0.134 -0.162 -0.174 -0.149 -0.080 -0.085 -0.161 -0.048 -0.104 -0.096  0.009 -0.032 -0.023  0.046  0.078  0.059  0.003  0.191  0.168  0.032  0.062  0.004 -0.021 -0.161 -0.146 -0.028  0.074  0.036  0.032  0.060  0.081  0.031 -0.009  0.025  0.067 -0.051 -0.082 -0.019 -0.012
 -0.121 -0.059 -0.129 -0.082 -0.096 -0.136 -0.090 -0.040 -0.063 -0.048 -0.018  0.065  0.018  0.006  0.079  0.058  0.013  0.098  0.064  0.150  0.170  0.134  0.089  0.062 -0.046 -0.030 -0.095  0.001  0.015 -0.155 -0.124  0.015 -0.181 -0.175 -0.009 -0.026 -0.158 -0.095 -0.159 -0.100 -0.107 -0.079 -0.027 -0.137 -0.177 -0.159 -0.111 -0.183 -0.179 -0.161 -0.199 -0.198 -0.179 -0.181 -0.160 -0.086 -0.099 -0.064 -0.123 -0.068 -0.079 -0.042 -0.045 -0.081 -0.128 -0.045 -0.094 -0.136 -0.053 -0.066 -0.118 -0.052  0.025 -0.021  0.147  0.088  0.272  0.466  0.393  0.456  0.664  0.442  0.319  0.427  0.486  0.286  0.247  0.367  0.165  0.144  0.215  0.101  0.062  0.151  0.056  0.162  0.073 -0.005 -0.114 -0.099 -0.069  0.002 -0.044  0.008 -0.041 -0.012 -0.039 -0.015 -0.045 -0.037 -0.039 -0.013 -0.041 -0.050 -0.016 -0.021  0.007 -0.037 -0.050 -0.064 -0.043 -0.068 -0.101 -0.088 -0.132 -0.067 -0.138 -0.057 -0.103 -0.137 -0.148 -0.167 -0.078 -0.086 -0.096  0.009 -0.033 -0.056 -0.022  0.011  0.003  0.036  0.040  0.058  0.047  0.110  0.079 -0.069 -0.025  0.021 -0.034 -0.129 -0.117  0.066  0.119  0.101  0.100  0.100  0.138  0.098  0.035  0.081  0.138  0.033  0.021  0.085  0.113
 -0.123 -0.095 -0.139 -0.071 -0.074 -0.159 -0.109 -0.072 -0.106 -0.103 -0.055 -0.001 -0.037 -0.044  0.045  0.035 -0.012  0.084  0.077  0.147  0.156  0.123  0.072  0.067 -0.047  0.034 -0.010  0.048  0.039 -0.090 -0.035  0.041 -0.179 -0.176 -0.006 -0.100 -0.196 -0.162 -0.154 -0.063 -0.053 -0.065  0.028 -0.082 -0.142 -0.089 -0.047 -0.143 -0.157 -0.071 -0.116 -0.173 -0.101 -0.146 -0.152 -0.089 -0.099 -0.049 -0.089 -0.027 -0.044 -0.044 -0.093 -0.137 -0.136 -0.068 -0.097 -0.110 -0.026 -0.046 -0.081  0.008  0.040  0.090  0.042  0.119  0.196  0.358  0.469  0.334  0.442  0.750  0.413  0.308  0.539  0.447  0.248  0.346  0.200  0.190  0.208  0.052  0.060  0.152  0.158  0.231  0.198 -0.004 -0.104 -0.130 -0.064  0.011 -0.103 -0.071 -0.059 -0.070 -0.182 -0.164 -0.161 -0.087 -0.195 -0.139 -0.075 -0.140 -0.129 -0.124 -0.120 -0.170 -0.158 -0.218 -0.188 -0.199 -0.200 -0.141 -0.161 -0.112 -0.085  0.022 -0.007 -0.064 -0.078 -0.155 -0.052  0.012  0.074  0.186  0.084  0.077  0.277  0.187  0.123  0.159  0.259  0.166  0.110  0.116  0.093 -0.066 -0.015  0.075  0.037 -0.029 -0.010 -0.048 -0.005  0.030  0.017  0.021  0.070  0.032  0.011  0.118  0.190  0.024  0.098  0.125  0.091
 -0.124 -0.093 -0.151 -0.091 -0.103 -0.196 -0.128 -0.080 -0.077 -0.124 -0.022 -0.026 -0.082 -0.061  0.013  0.010 -0.028  0.084  0.054  0.188  0.185  0.179  0.120  0.119 -0.008  0.102  0.054  0.109  0.089 -0.065  0.026  0.094 -0.091 -0.096  0.021 -0.035 -0.133 -0.099 -0.129 -0.088  0.009 -0.044  0.071 -0.030 -0.110 -0.047 -0.011 -0.102 -0.132 -0.047 -0.072 -0.162 -0.128 -0.125 -0.132 -0.039 -0.072 -0.013 -0.068  0.005 -0.026 -0.005 -0.037 -0.057 -0.109 -0.135 -0.101 -0.160 -0.127 -0.151 -0.151 -0.070 -0.124 -0.176  0.020 -0.046  0.082  0.305  0.437  0.422  0.319  0.413  0.608  0.342  0.318  0.375  0.293  0.254  0.121  0.140  0.194  0.041  0.056  0.166  0.186  0.249  0.213  0.031 -0.052 -0.114 -0.067 -0.001 -0.097 -0.054 -0.016  0.028 -0.018 -0.026 -0.018 -0.035 -0.036 -0.024 -0.064 -0.094 -0.188 -0.181 -0.128 -0.078 -0.131 -0.138 -0.076 -0.083 -0.056 -0.084 -0.120 -0.008 -0.016  0.072  0.018 -0.032 -0.049 -0.084 -0.032  0.026  0.051  0.126  0.080  0.098  0.251  0.172  0.133  0.210  0.271  0.224  0.080  0.176  0.162  0.007  0.050  0.104  0.074  0.017  0.021 -0.161 -0.055 -0.052 -0.129 -0.032 -0.006 -0.108 -0.060  0.031  0.052 -0.104 -0.062  0.032 -0.016
 -0.093 -0.049 -0.085 -0.029 -0.044 -0.117 -0.042  0.039 -0.005 -0.003  0.047  0.118  0.066  0.066  0.121  0.096  0.078  0.161  0.096  0.194  0.211  0.179  0.155  0.127  0.008  0.014 -0.065  0.033  0.054 -0.122 -0.109  0.009 -0.150 -0.169 -0.030 -0.071 -0.173 -0.127 -0.185 -0.104 -0.077 -0.093 -0.030 -0.152 -0.192 -0.154 -0.119 -0.201 -0.184 -0.141 -0.176 -0.204 -0.167 -0.178 -0.167 -0.093 -0.127 -0.081 -0.137 -0.056 -0.052 -0.014 -0.007 -0.039 -0.112 -0.022 -0.073 -0.135 -0.073 -0.075 -0.143 -0.073 -0.018 -0.087  0.075  0.009  0.096  0.282  0.304  0.416  0.427  0.308  0.342  0.533  0.424  0.319  0.271  0.361  0.187  0.181  0.256  0.133  0.129  0.210  0.141  0.219  0.138  0.043 -0.006 -0.009  0.021  0.090 -0.001 -0.037 -0.015  0.044 -0.009 -0.050 -0.033  0.005  0.009 -0.017 -0.054 -0.051 -0.043 -0.041 -0.039 -0.058 -0.035 -0.089 -0.082 -0.093 -0.091 -0.095 -0.122 -0.077 -0.154 -0.062 -0.118 -0.148 -0.169 -0.189 -0.099 -0.071 -0.094 -0.002 -0.037 -0.064  0.013  0.019 -0.010  0.026  0.062  0.068  0.043  0.165  0.126 -0.057 -0.008  0.115  0.069 -0.149 -0.131  0.015  0.068  0.082  0.090  0.099  0.125  0.106  0.084  0.080  0.108  0.044  0.037  0.074  0.090
 -0.082 -0.031 -0.048  0.014 -0.007 -0.077 -0.008  0.060 -0.021  0.026  0.008  0.111  0.071  0.051  0.125  0.079  0.051  0.125  0.081  0.150  0.201  0.172  0.162  0.100 -0.049 -0.051 -0.145 -0.034 -0.024 -0.190 -0.200 -0.048 -0.245 -0.285 -0.081 -0.146 -0.264 -0.239 -0.266 -0.170 -0.193 -0.171 -0.105 -0.237 -0.287 -0.252 -0.180 -0.283 -0.255 -0.218 -0.250 -0.256 -0.166 -0.236 -0.229 -0.184 -0.202 -0.168 -0.214 -0.114 -0.083 -0.060 -0.056 -0.106 -0.170 -0.011 -0.060 -0.104  0.010  0.019 -0.040  0.006  0.097  0.115  0.072  0.074  0.103  0.264  0.280  0.308  0.486  0.539  0.318  0.424  0.803  0.556  0.354  0.626  0.380  0.318  0.383  0.189  0.193  0.267  0.214  0.334  0.235  0.053 -0.043 -0.049  0.046  0.153 -0.025 -0.040 -0.036 -0.019 -0.164 -0.191 -0.143 -0.058 -0.164 -0.093 -0.038 -0.060  0.005 -0.019 -0.029 -0.096 -0.073 -0.169 -0.157 -0.176 -0.206 -0.159 -0.155 -0.103 -0.167 -0.068 -0.117 -0.165 -0.170 -0.229 -0.089 -0.030 -0.020  0.057 -0.015 -0.029  0.119  0.056  0.015  0.058  0.111  0.076  0.070  0.116  0.073 -0.157 -0.090  0.185  0.122 -0.140 -0.109  0.032  0.133  0.098  0.165  0.141  0.231  0.218  0.157  0.219  0.266  0.145  0.208  0.225  0.218
 -0.108 -0.052 -0.047  0.034  0.008 -0.115 -0.030  0.038 -0.031 -0.040  0.003  0.040  0.000 -0.024  0.053  0.037  0.033  0.081  0.043  0.114  0.153  0.140  0.116  0.087 -0.033 -0.026 -0.085 -0.006 -0.020 -0.166 -0.135 -0.023 -0.218 -0.229 -0.031 -0.101 -0.209 -0.164 -0.210 -0.117 -0.112 -0.101 -0.015 -0.135 -0.211 -0.174 -0.115 -0.223 -0.225 -0.179 -0.205 -0.256 -0.198 -0.233 -0.217 -0.145 -0.161 -0.124 -0.185 -0.107 -0.112 -0.064 -0.060 -0.088 -0.183 -0.104 -0.080 -0.129 -0.074 -0.089 -0.088 -0.002 -0.053  0.009 -0.077 -0.059 -0.051  0.110  0.211  0.209  0.286  0.447  0.375  0.319  0.556  0.674  0.391  0.468  0.356  0.359  0.403  0.146  0.220  0.293  0.320  0.425  0.370  0.080  0.028 -0.048  0.082  0.188 -0.058 -0.061  0.043  0.088 -0.103 -0.135 -0.090 -0.049 -0.127 -0.075 -0.086 -0.110 -0.157 -0.153 -0.141 -0.147 -0.115 -0.176 -0.151 -0.143 -0.136 -0.132 -0.082  0.003 -0.010  0.077  0.031 -0.022 -0.046 -0.103 -0.024  0.065  0.127  0.158  0.100  0.124  0.270  0.186  0.144  0.171  0.235  0.187  0.118  0.092  0.066 -0.132 -0.072  0.274  0.222  0.021  0.037 -0.071  0.049  0.009  0.011  0.093  0.151  0.076  0.116  0.215  0.182  0.021  0.168  0.213  0.135
 -0.052 -0.012 -0.026  0.026  0.010 -0.043  0.001  0.060  0.026  0.024  0.041  0.084  0.054  0.046  0.099  0.065  0.047  0.153  0.102  0.188  0.203  0.190  0.175  0.146  0.017  0.026 -0.046  0.030  0.075 -0.114 -0.071  0.026 -0.164 -0.189 -0.035 -0.082 -0.193 -0.158 -0.174 -0.148 -0.111 -0.108 -0.029 -0.144 -0.205 -0.142 -0.093 -0.217 -0.203 -0.126 -0.190 -0.245 -0.182 -0.202 -0.186 -0.092 -0.126 -0.071 -0.155 -0.063 -0.067  0.017  0.021 -0.013 -0.119 -0.047 -0.033 -0.099 -0.064 -0.054 -0.076 -0.028 -0.035 -0.047  0.013 -0.029 -0.005  0.091  0.153  0.194  0.247  0.248  0.293  0.271  0.354  0.391  0.464  0.389  0.249  0.232  0.390  0.171  0.255  0.343  0.313  0.395  0.263  0.089  0.011 -0.079  0.016  0.175 -0.021 -0.002  0.028  0.071 -0.055 -0.080 -0.071 -0.025 -0.062 -0.037 -0.062 -0.078 -0.125 -0.127 -0.117 -0.096 -0.107 -0.150 -0.125 -0.113 -0.112 -0.129 -0.142 -0.071 -0.094 -0.039 -0.043 -0.085 -0.063 -0.121 -0.027  0.015  0.050  0.110  0.043  0.014  0.126  0.082  0.032  0.059  0.099  0.063  0.020  0.166  0.129 -0.064 -0.004  0.277  0.221 -0.022  0.005 -0.062  0.034  0.047  0.054  0.067  0.099  0.064  0.072  0.104  0.091  0.023  0.087  0.115  0.107
 -0.072  0.007  0.009  0.047  0.040 -0.021  0.037  0.116  0.054  0.100  0.053  0.173  0.149  0.101  0.158  0.111  0.104  0.171  0.104  0.168  0.215  0.174  0.188  0.114 -0.026 -0.071 -0.179 -0.049 -0.011 -0.194 -0.207 -0.024 -0.211 -0.287 -0.059 -0.105 -0.238 -0.222 -0.271 -0.209 -0.234 -0.190 -0.135 -0.282 -0.315 -0.271 -0.233 -0.346 -0.281 -0.255 -0.311 -0.310 -0.196 -0.290 -0.253 -0.238 -0.269 -0.240 -0.292 -0.174 -0.101 -0.046  0.006 -0.069 -0.186  0.019 -0.021 -0.107 -0.007  0.031 -0.032 -0.017  0.088  0.064  0.071  0.005  0.013  0.129  0.147  0.221  0.367  0.346  0.254  0.361  0.626  0.468  0.389  0.789  0.442  0.342  0.436  0.255  0.256  0.306  0.212  0.321  0.198  0.073 -0.010 -0.017  0.093  0.244  0.072  0.014  0.031  0.089 -0.050 -0.110 -0.095 -0.007 -0.062 -0.018 -0.015 -0.023 -0.013 -0.055 -0.056 -0.082 -0.051 -0.146 -0.129 -0.117 -0.164 -0.164 -0.138 -0.078 -0.197 -0.104 -0.166 -0.202 -0.211 -0.257 -0.126 -0.063 -0.074  0.008 -0.064 -0.088  0.053 -0.002 -0.037  0.026  0.048  0.010  0.024  0.122  0.076 -0.222 -0.149  0.221  0.149 -0.193 -0.160  0.031  0.194  0.134  0.219  0.195  0.281  0.264  0.212  0.263  0.258  0.189  0.270  0.290  0.278
 -0.071  0.012  0.046  0.087  0.077  0.009  0.044  0.114  0.050  0.077  0.037  0.097  0.094  0.046  0.076  0.064  0.057  0.083  0.049  0.061  0.096  0.076  0.099  0.048 -0.024 -0.088 -0.147 -0.057 -0.044 -0.155 -0.153 -0.036 -0.167 -0.216 -0.032 -0.086 -0.170 -0.153 -0.200 -0.129 -0.173 -0.147 -0.107 -0.197 -0.234 -0.213 -0.164 -0.242 -0.218 -0.194 -0.227 -0.221 -0.153 -0.224 -0.183 -0.166 -0.188 -0.165 -0.221 -0.144 -0.095 -0.045 -0.016 -0.036 -0.132 -0.007 -0.007 -0.033  0.023  0.043  0.034  0.058  0.109  0.118 -0.019  0.005 -0.052 -0.006  0.016  0.058  0.165  0.200  0.121  0.187  0.380  0.356  0.249  0.442  0.443  0.324  0.342  0.201  0.236  0.259  0.204  0.265  0.185  0.049  0.031  0.015  0.146  0.235  0.053 -0.016  0.069  0.117 -0.062 -0.130 -0.096 -0.021 -0.082 -0.032 -0.015 -0.020 -0.038 -0.062 -0.085 -0.093 -0.034 -0.111 -0.117 -0.099 -0.121 -0.132 -0.055 -0.024 -0.073 -0.014 -0.049 -0.075 -0.093 -0.137 -0.053  0.004  0.014  0.028 -0.006 -0.007  0.073  0.033  0.019  0.040  0.057  0.036  0.040  0.038  0.004 -0.165 -0.112  0.208  0.160 -0.070 -0.058  0.027  0.111  0.051  0.126  0.143  0.187  0.160  0.185  0.217  0.168  0.129  0.248  0.238  0.208
 -0.077 -0.012  0.008  0.051  0.015 -0.093 -0.009  0.048 -0.018 -0.001  0.023  0.058  0.044 -0.011  0.034  0.018  0.027  0.026  0.008  0.003  0.029  0.010  0.028  0.003 -0.064 -0.122 -0.151 -0.078 -0.086 -0.125 -0.162 -0.069 -0.131 -0.160 -0.027 -0.056 -0.099 -0.090 -0.137 -0.091 -0.114 -0.130 -0.095 -0.158 -0.188 -0.174 -0.131 -0.181 -0.145 -0.171 -0.180 -0.176 -0.141 -0.178 -0.155 -0.115 -0.126 -0.111 -0.155 -0.102 -0.080 -0.042 -0.003 -0.045 -0.135 -0.054 -0.044 -0.103 -0.056 -0.042 -0.084 -0.060 -0.045 -0.049 -0.055 -0.179 -0.109  0.008  0.055  0.094  0.144  0.190  0.140  0.181  0.318  0.359  0.232  0.342  0.324  0.499  0.303  0.171  0.155  0.155  0.108  0.221  0.177  0.052  0.044  0.064  0.161  0.191 -0.032 -0.007  0.115  0.136 -0.040 -0.041  0.075  0.027 -0.038  0.009  0.025  0.044  0.058  0.018  0.043  0.046  0.002 -0.018  0.010  0.002 -0.071 -0.021  0.053  0.083 -0.052  0.009 -0.086 -0.108 -0.156 -0.129 -0.096 -0.032 -0.043 -0.046 -0.074 -0.057  0.071 -0.018  0.001  0.058  0.047  0.000  0.013 -0.029 -0.045 -0.114 -0.069  0.151  0.098 -0.124 -0.126  0.008  0.185  0.090  0.104  0.165  0.301  0.207  0.201  0.309  0.232  0.057  0.185  0.223  0.123
 -0.063  0.001  0.027  0.097  0.112  0.042  0.076  0.181  0.120  0.111  0.112  0.176  0.147  0.100  0.162  0.123  0.107  0.221  0.145  0.225  0.258  0.216  0.237  0.181  0.028 -0.018 -0.135 -0.016  0.036 -0.181 -0.202 -0.057 -0.209 -0.269 -0.102 -0.127 -0.225 -0.240 -0.270 -0.233 -0.226 -0.220 -0.074 -0.257 -0.340 -0.258 -0.173 -0.340 -0.323 -0.203 -0.286 -0.362 -0.256 -0.287 -0.239 -0.124 -0.178 -0.120 -0.241 -0.115 -0.093  0.010  0.082  0.028 -0.124 -0.017 -0.007 -0.055 -0.025  0.013 -0.006 -0.007  0.071  0.051  0.084  0.067  0.001  0.043  0.053  0.117  0.215  0.208  0.194  0.256  0.383  0.403  0.390  0.436  0.342  0.303  0.841  0.419  0.654  0.693  0.607  0.689  0.440  0.256  0.232  0.060  0.179  0.561  0.194  0.056  0.109  0.186  0.023 -0.089 -0.110 -0.005 -0.040 -0.061 -0.101 -0.102 -0.128 -0.119 -0.161 -0.147 -0.077 -0.174 -0.194 -0.164 -0.122 -0.219 -0.247 -0.171 -0.200 -0.138 -0.107 -0.171 -0.128 -0.206 -0.045 -0.009  0.037  0.122  0.019 -0.052  0.098  0.045 -0.025 -0.023  0.022 -0.012 -0.009  0.184  0.123 -0.107 -0.026  0.691  0.581 -0.091 -0.049 -0.051  0.009  0.049  0.106  0.097  0.102  0.124  0.152  0.110  0.142  0.136  0.196  0.179  0.129
  0.044  0.069  0.071  0.104  0.100  0.083  0.123  0.165  0.103  0.153  0.120  0.169  0.169  0.148  0.178  0.122  0.118  0.201  0.130  0.169  0.172  0.169  0.195  0.169  0.083  0.029 -0.092 -0.000  0.075 -0.069 -0.149 -0.085 -0.099 -0.179 -0.110 -0.113 -0.136 -0.199 -0.174 -0.193 -0.190 -0.201 -0.093 -0.207 -0.257 -0.188 -0.117 -0.236 -0.188 -0.101 -0.178 -0.216 -0.129 -0.153 -0.123 -0.067 -0.123 -0.079 -0.155 -0.047 -0.006  0.081  0.121  0.077 -0.022  0.060  0.028 -0.020  0.005  0.038 -0.024 -0.084  0.050 -0.006  0.106 -0.008 -0.003  0.015 -0.001  0.067  0.101  0.052  0.041  0.133  0.189  0.146  0.171  0.255  0.201  0.171  0.419  0.484  0.428  0.385  0.221  0.221  0.064  0.114  0.142  0.093  0.147  0.379  0.159  0.037  0.074  0.108  0.028 -0.024  0.034  0.080  0.023 -0.006  0.015  0.022  0.055  0.020  0.002 -0.005  0.012 -0.043 -0.081 -0.055 -0.070 -0.122 -0.179 -0.166 -0.266 -0.222 -0.215 -0.236 -0.205 -0.241 -0.112 -0.110 -0.115 -0.043 -0.108 -0.208 -0.092 -0.120 -0.168 -0.139 -0.114 -0.146 -0.115  0.173  0.134 -0.032  0.021  0.350  0.290 -0.226 -0.185  0.004  0.076  0.100  0.139  0.100  0.116  0.148  0.121  0.062  0.098  0.110  0.096  0.095  0.071
 -0.003  0.090  0.116  0.174  0.168  0.155  0.172  0.254  0.178  0.193  0.161  0.215  0.201  0.184  0.196  0.146  0.142  0.269  0.168  0.231  0.262  0.243  0.290  0.250  0.119  0.064 -0.060  0.011  0.096 -0.102 -0.152 -0.056 -0.160 -0.242 -0.129 -0.166 -0.212 -0.266 -0.246 -0.234 -0.218 -0.223 -0.060 -0.234 -0.321 -0.208 -0.123 -0.280 -0.264 -0.084 -0.168 -0.276 -0.154 -0.149 -0.113 -0.009 -0.077 -0.025 -0.132 -0.018 -0.013  0.112  0.158  0.133  0.024  0.081  0.061  0.048  0.043  0.101  0.066  0.010  0.133  0.113  0.090  0.105 -0.026 -0.042 -0.039  0.020  0.062  0.060  0.056  0.129  0.193  0.220  0.255  0.256  0.236  0.155  0.654  0.428  0.887  0.795  0.647  0.513  0.281  0.212  0.365  0.197  0.314  0.647  0.213  0.034  0.106  0.120 -0.030 -0.152 -0.130 -0.002 -0.077 -0.093 -0.087 -0.085 -0.101 -0.079 -0.144 -0.164 -0.043 -0.149 -0.226 -0.200 -0.103 -0.200 -0.292 -0.271 -0.281 -0.250 -0.167 -0.211 -0.150 -0.229 -0.049 -0.052 -0.004  0.088 -0.033 -0.155  0.004 -0.037 -0.143 -0.180 -0.076 -0.135 -0.096  0.240  0.181  0.022  0.072  0.803  0.727 -0.152 -0.097 -0.049 -0.069  0.019  0.107  0.027 -0.021  0.075  0.084 -0.016  0.042  0.141  0.130  0.094  0.068
 -0.030  0.047  0.072  0.145  0.147  0.126  0.145  0.233  0.177  0.162  0.151  0.202  0.178  0.167  0.207  0.158  0.133  0.292  0.199  0.303  0.325  0.299  0.311  0.273  0.115  0.093 -0.038  0.058  0.146 -0.109 -0.104  0.002 -0.176 -0.239 -0.079 -0.149 -0.243 -0.257 -0.256 -0.209 -0.196 -0.209 -0.047 -0.229 -0.320 -0.196 -0.124 -0.301 -0.290 -0.096 -0.200 -0.312 -0.195 -0.199 -0.181 -0.061 -0.115 -0.047 -0.152 -0.028 -0.030  0.090  0.136  0.100 -0.037  0.044  0.027  0.000  0.014  0.068  0.037  0.021  0.126  0.106  0.080  0.131  0.009  0.033  0.057  0.103  0.151  0.152  0.166  0.210  0.267  0.293  0.343  0.306  0.259  0.155  0.693  0.385  0.795  0.923  0.724  0.636  0.315  0.184  0.217  0.030  0.175  0.508  0.141  0.002  0.068  0.098 -0.051 -0.163 -0.173 -0.020 -0.075 -0.107 -0.109 -0.135 -0.184 -0.161 -0.221 -0.225 -0.111 -0.236 -0.294 -0.258 -0.160 -0.264 -0.346 -0.296 -0.260 -0.204 -0.110 -0.172 -0.107 -0.217 -0.031 -0.036  0.033  0.152  0.035 -0.086  0.065  0.046 -0.068 -0.113 -0.001 -0.035 -0.050  0.294  0.230 -0.014  0.051  0.722  0.625 -0.088 -0.038 -0.073 -0.086  0.018  0.107  0.038 -0.028  0.056  0.100 -0.006  0.042  0.131  0.153  0.102  0.094
 -0.081 -0.034  0.003  0.068  0.069  0.041  0.023  0.094  0.076  0.023  0.061  0.059  0.030  0.055  0.081  0.075  0.054  0.177  0.115  0.235  0.243  0.231  0.233  0.205  0.076  0.116  0.040  0.092  0.117 -0.091 -0.031  0.007 -0.191 -0.199 -0.069 -0.163 -0.236 -0.211 -0.211 -0.123 -0.091 -0.075  0.060 -0.074 -0.185 -0.097 -0.024 -0.183 -0.236 -0.044 -0.129 -0.267 -0.164 -0.160 -0.150 -0.029 -0.072  0.002 -0.098 -0.007 -0.036  0.049  0.033  0.026 -0.048 -0.048 -0.024 -0.006 -0.013 -0.004  0.035  0.096  0.094  0.150  0.002  0.139 -0.045 -0.047  0.030  0.038  0.056  0.158  0.186  0.141  0.214  0.320  0.313  0.212  0.204  0.108  0.607  0.221  0.647  0.724  0.876  0.744  0.525  0.241  0.276  0.030  0.126  0.438  0.074 -0.067  0.014  0.048 -0.136 -0.231 -0.243 -0.094 -0.178 -0.179 -0.173 -0.222 -0.297 -0.238 -0.299 -0.290 -0.163 -0.260 -0.302 -0.259 -0.134 -0.222 -0.263 -0.203 -0.061 -0.014  0.091  0.021  0.071 -0.045  0.066  0.093  0.211  0.272  0.190  0.136  0.223  0.223  0.134  0.039  0.142  0.122  0.081  0.236  0.194  0.003  0.059  0.793  0.746  0.127  0.160 -0.095 -0.189 -0.053 -0.036 -0.060 -0.144 -0.092  0.005 -0.037 -0.017  0.054  0.147  0.094  0.069
 -0.131 -0.077 -0.035  0.034  0.058  0.005 -0.013  0.090  0.069 -0.006  0.062  0.059  0.021  0.017  0.082  0.076  0.036  0.139  0.088  0.203  0.219  0.187  0.191  0.133  0.000  0.022 -0.035  0.051  0.046 -0.160 -0.083  0.011 -0.207 -0.205 -0.048 -0.109 -0.212 -0.163 -0.210 -0.110 -0.097 -0.094  0.012 -0.130 -0.234 -0.151 -0.092 -0.243 -0.270 -0.155 -0.217 -0.309 -0.243 -0.247 -0.225 -0.100 -0.135 -0.064 -0.174 -0.081 -0.098 -0.011  0.002 -0.034 -0.146 -0.107 -0.063 -0.080 -0.068 -0.069 -0.017  0.061  0.033  0.086 -0.021  0.089 -0.035  0.009  0.063  0.090  0.162  0.231  0.249  0.219  0.334  0.425  0.395  0.321  0.265  0.221  0.689  0.221  0.513  0.636  0.744  0.893  0.590  0.223  0.133 -0.075  0.048  0.352  0.032 -0.028  0.057  0.115 -0.085 -0.163 -0.186 -0.077 -0.121 -0.121 -0.156 -0.185 -0.286 -0.243 -0.272 -0.240 -0.173 -0.260 -0.252 -0.218 -0.153 -0.222 -0.208 -0.117 -0.018  0.040  0.101  0.028  0.065 -0.050  0.057  0.109  0.211  0.272  0.190  0.167  0.274  0.240  0.167  0.129  0.185  0.176  0.113  0.164  0.123 -0.083 -0.006  0.650  0.564  0.140  0.163 -0.090 -0.096 -0.021 -0.004  0.019 -0.022 -0.018  0.096  0.088  0.065  0.044  0.199  0.161  0.117
 -0.165 -0.117 -0.083 -0.014 -0.005 -0.091 -0.092 -0.005 -0.026 -0.100 -0.021 -0.040 -0.088 -0.077 -0.044 -0.002 -0.004  0.014 -0.011  0.051  0.080  0.056  0.059  0.018 -0.038 -0.019 -0.032  0.022 -0.037 -0.153 -0.082 -0.030 -0.204 -0.162 -0.045 -0.107 -0.168 -0.109 -0.149 -0.051 -0.031 -0.011  0.072 -0.014 -0.105 -0.096 -0.037 -0.148 -0.207 -0.148 -0.161 -0.249 -0.206 -0.193 -0.164 -0.058 -0.078 -0.037 -0.132 -0.082 -0.109 -0.056 -0.082 -0.081 -0.134 -0.155 -0.081 -0.067 -0.072 -0.105 -0.021  0.080 -0.040  0.038 -0.077 -0.002 -0.087 -0.043  0.033  0.051  0.073  0.198  0.213  0.138  0.235  0.370  0.263  0.198  0.185  0.177  0.440  0.064  0.281  0.315  0.525  0.590  0.711  0.256  0.202  0.011  0.061  0.264  0.005 -0.029  0.030  0.093 -0.085 -0.161 -0.151 -0.095 -0.158 -0.111 -0.143 -0.171 -0.241 -0.197 -0.214 -0.176 -0.130 -0.162 -0.141 -0.116 -0.042 -0.094 -0.030  0.060  0.160  0.191  0.214  0.143  0.157  0.102  0.108  0.204  0.311  0.275  0.255  0.303  0.329  0.324  0.279  0.224  0.246  0.242  0.178  0.030  0.013 -0.065 -0.018  0.502  0.473  0.260  0.265 -0.086 -0.090 -0.063 -0.086 -0.012 -0.035 -0.074  0.031  0.084  0.036 -0.026  0.140  0.115  0.063
  0.020 -0.018 -0.036 -0.026 -0.015 -0.016 -0.017  0.000  0.009  0.019  0.023  0.047  0.034  0.035  0.033  0.033  0.042  0.079  0.045  0.067  0.079  0.073  0.090  0.063  0.023  0.006 -0.019  0.002  0.021 -0.032 -0.080 -0.077 -0.064 -0.058 -0.087 -0.074 -0.054 -0.087 -0.049 -0.078 -0.063 -0.046  0.010 -0.036 -0.064 -0.047 -0.022 -0.078 -0.094 -0.035 -0.061 -0.098 -0.066 -0.068 -0.055 -0.011 -0.035 -0.009 -0.057 -0.001 -0.004  0.014  0.027  0.010 -0.015 -0.010 -0.012 -0.003 -0.012 -0.027 -0.018 -0.030 -0.001 -0.035  0.059 -0.018 -0.019 -0.035 -0.021  0.009 -0.005 -0.004  0.031  0.043  0.053  0.080  0.089  0.073  0.049  0.052  0.256  0.114  0.212  0.184  0.241  0.223  0.256  0.280  0.252  0.084  0.005  0.241  0.154  0.046  0.012  0.073  0.061  0.011  0.005  0.023  0.014 -0.033 -0.042 -0.048 -0.030 -0.020 -0.032 -0.017 -0.012 -0.027 -0.022 -0.006  0.047 -0.027 -0.066 -0.040 -0.062 -0.062 -0.057 -0.072 -0.038 -0.026 -0.001  0.013  0.002  0.034 -0.004 -0.030  0.007  0.000 -0.023 -0.040 -0.019 -0.041 -0.018  0.070  0.050  0.001  0.022  0.338  0.336 -0.027 -0.010 -0.013 -0.006  0.029  0.026  0.015  0.014  0.026  0.027 -0.004  0.012  0.048  0.029  0.025  0.024
  0.017  0.004 -0.016  0.018 -0.008 -0.031  0.014  0.016 -0.014  0.017  0.052  0.059  0.030  0.028  0.005  0.006  0.031  0.047  0.007  0.024  0.049  0.057  0.083  0.066  0.031  0.002 -0.008 -0.026 -0.013 -0.002 -0.098 -0.118 -0.030 -0.041 -0.119 -0.095 -0.009 -0.093 -0.037 -0.091 -0.083 -0.061  0.036 -0.029 -0.069 -0.025  0.014 -0.040 -0.050  0.048  0.024 -0.063 -0.021  0.022  0.029  0.101  0.065  0.077  0.015  0.054  0.025  0.067  0.061  0.097  0.084  0.040  0.010  0.049  0.008  0.000 -0.026 -0.040  0.001 -0.052  0.044 -0.090 -0.084 -0.133 -0.088 -0.053 -0.114 -0.104 -0.052 -0.006 -0.043  0.028  0.011 -0.010  0.031  0.044  0.232  0.142  0.365  0.217  0.276  0.133  0.202  0.252  0.718  0.520  0.380  0.436  0.180  0.029  0.094  0.107  0.066  0.023  0.091  0.034  0.026 -0.007 -0.008  0.029  0.070  0.120  0.047  0.040  0.114  0.094  0.012  0.038  0.128  0.059 -0.026 -0.058 -0.154 -0.148 -0.176 -0.177 -0.169 -0.114 -0.071 -0.057 -0.077 -0.023 -0.097 -0.160 -0.058 -0.082 -0.124 -0.156 -0.096 -0.154 -0.040  0.047  0.034  0.114  0.118  0.501  0.521 -0.171 -0.140  0.012 -0.071  0.007 -0.000 -0.062 -0.045  0.006 -0.041 -0.108 -0.043  0.003 -0.063 -0.060 -0.037
  0.009  0.057  0.046  0.048 -0.016 -0.036  0.040  0.006 -0.052  0.007  0.018  0.043 -0.006 -0.001 -0.042 -0.047 -0.008 -0.060 -0.083 -0.118 -0.080 -0.074 -0.026 -0.036 -0.022 -0.098 -0.068 -0.119 -0.125 -0.018 -0.128 -0.120 -0.016 -0.039 -0.088 -0.075  0.006 -0.066 -0.036 -0.064 -0.073 -0.092 -0.030 -0.071 -0.069 -0.052 -0.027 -0.019  0.010  0.039  0.065  0.016  0.039  0.086  0.080  0.125  0.096  0.098  0.067  0.066  0.052  0.075  0.060  0.103  0.129  0.075  0.033  0.069  0.036  0.020 -0.016 -0.029 -0.011 -0.071  0.002 -0.164 -0.111 -0.120 -0.116 -0.059 -0.099 -0.130 -0.114 -0.009 -0.049 -0.048 -0.079 -0.017  0.015  0.064  0.060  0.093  0.197  0.030  0.030 -0.075  0.011  0.084  0.520  0.695  0.538  0.349  0.196  0.048  0.097  0.080  0.060  0.010  0.094  0.020  0.011  0.061  0.071  0.159  0.243  0.256  0.185  0.173  0.255  0.210  0.120  0.118  0.152  0.129  0.088  0.028 -0.128 -0.128 -0.195 -0.183 -0.216 -0.122 -0.107 -0.076 -0.128 -0.101 -0.157 -0.200 -0.108 -0.166 -0.164 -0.156 -0.157 -0.218 -0.060 -0.103 -0.098  0.143  0.139  0.238  0.250 -0.215 -0.201  0.084  0.023  0.023  0.010 -0.035  0.019  0.046 -0.053 -0.077 -0.022 -0.014 -0.092 -0.054 -0.038
 -0.016  0.091  0.133  0.135  0.071  0.029  0.105  0.092  0.012  0.077  0.044  0.053  0.028  0.015 -0.019 -0.024  0.030 -0.022 -0.060 -0.087 -0.046 -0.050  0.000 -0.009 -0.024 -0.129 -0.135 -0.101 -0.123 -0.086 -0.135 -0.070 -0.050 -0.111 -0.046 -0.055 -0.043 -0.080 -0.120 -0.062 -0.114 -0.167 -0.105 -0.177 -0.183 -0.171 -0.140 -0.165 -0.109 -0.088 -0.076 -0.122 -0.084 -0.048 -0.024  0.027 -0.002 -0.003 -0.048 -0.035 -0.024  0.052  0.086  0.124  0.058  0.050  0.046  0.063  0.041  0.038  0.034  0.048  0.034  0.018 -0.079 -0.122 -0.146 -0.142 -0.142 -0.087 -0.069 -0.064 -0.067  0.021  0.046  0.082  0.016  0.093  0.146  0.161  0.179  0.147  0.314  0.175  0.126  0.048  0.061  0.005  0.380  0.538  0.732  0.451  0.119 -0.000  0.181  0.154  0.041 -0.056  0.004 -0.015 -0.019  0.063  0.026  0.129  0.173  0.180  0.090  0.085  0.186  0.108  0.013  0.027  0.029  0.020  0.083  0.027 -0.071 -0.047 -0.096 -0.105 -0.156 -0.130 -0.082 -0.038 -0.038 -0.033 -0.069 -0.095  0.003 -0.057 -0.083 -0.061 -0.057 -0.099 -0.000 -0.081 -0.089  0.029  0.045  0.288  0.265 -0.138 -0.131  0.048  0.012 -0.041  0.002 -0.011  0.038  0.063  0.038  0.041  0.032  0.023  0.056  0.057  0.013
  0.013  0.063  0.097  0.122  0.111  0.082  0.125  0.170  0.111  0.163  0.124  0.162  0.145  0.123  0.113  0.083  0.121  0.163  0.093  0.102  0.148  0.123  0.175  0.133  0.052 -0.051 -0.141 -0.061 -0.013 -0.123 -0.197 -0.103 -0.140 -0.220 -0.120 -0.132 -0.155 -0.228 -0.221 -0.204 -0.224 -0.236 -0.095 -0.238 -0.295 -0.241 -0.154 -0.277 -0.256 -0.117 -0.183 -0.258 -0.162 -0.173 -0.127 -0.039 -0.100 -0.059 -0.168 -0.058 -0.037  0.059  0.132  0.119  0.009  0.057  0.062  0.064  0.050  0.079  0.059  0.024  0.096  0.061  0.047  0.008 -0.079 -0.109 -0.113 -0.056  0.002  0.011 -0.001  0.090  0.153  0.188  0.175  0.244  0.235  0.191  0.561  0.379  0.647  0.508  0.438  0.352  0.264  0.241  0.436  0.349  0.451  0.764  0.339  0.081  0.185  0.231  0.093 -0.057 -0.063  0.026  0.001 -0.002 -0.035  0.006  0.014  0.026 -0.049 -0.045  0.070 -0.025 -0.102 -0.068 -0.017 -0.113 -0.136 -0.140 -0.208 -0.174 -0.159 -0.189 -0.170 -0.199 -0.073 -0.044 -0.032  0.043 -0.066 -0.152 -0.004 -0.057 -0.126 -0.139 -0.082 -0.147 -0.082  0.097  0.047 -0.020  0.033  0.681  0.624 -0.167 -0.129 -0.011 -0.017  0.014  0.067  0.022  0.034  0.099  0.089  0.028  0.063  0.133  0.129  0.113  0.089
  0.031  0.044  0.027 -0.015  0.039  0.082  0.047  0.063  0.093  0.136  0.038  0.113  0.110  0.078  0.050  0.056  0.090  0.107  0.075  0.059  0.079  0.061  0.092  0.054  0.045 -0.017 -0.059 -0.031  0.018 -0.033 -0.100 -0.058 -0.025 -0.072 -0.072 -0.069 -0.053 -0.125 -0.085 -0.122 -0.134 -0.105 -0.022 -0.086 -0.109 -0.076 -0.043 -0.096 -0.104 -0.014 -0.070 -0.086 -0.037 -0.084 -0.061 -0.049 -0.081 -0.056 -0.105 -0.036  0.001  0.001  0.030  0.018 -0.004  0.072  0.051  0.062  0.072  0.088  0.068  0.027  0.123  0.031  0.121  0.092  0.006 -0.076 -0.124 -0.084 -0.044 -0.103 -0.097 -0.001 -0.025 -0.058 -0.021  0.072  0.053 -0.032  0.194  0.159  0.213  0.141  0.074  0.032  0.005  0.154  0.180  0.196  0.119  0.339  0.539  0.114  0.012  0.149  0.222  0.029 -0.075  0.061  0.071  0.063 -0.013  0.044  0.060  0.076  0.009  0.003  0.158  0.070  0.008  0.044  0.098 -0.049 -0.092 -0.112 -0.178 -0.181 -0.159 -0.150 -0.126 -0.119 -0.072 -0.070 -0.125 -0.053 -0.112 -0.176 -0.144 -0.135 -0.157 -0.165 -0.154 -0.174 -0.093  0.057  0.028 -0.040 -0.007  0.195  0.177 -0.167 -0.147  0.058  0.059  0.088  0.109  0.040  0.048  0.124  0.056 -0.029  0.015  0.174  0.061  0.069  0.079
  0.026  0.062  0.057  0.036  0.025  0.054  0.065  0.038  0.028  0.077  0.040  0.027  0.032  0.016  0.001 -0.011 -0.009 -0.025 -0.021 -0.074 -0.044 -0.058 -0.015 -0.038 -0.046 -0.129 -0.146 -0.117 -0.106 -0.070 -0.118 -0.040  0.066  0.047 -0.015  0.120  0.111  0.083  0.071 -0.062 -0.092 -0.134 -0.132 -0.166 -0.133 -0.136 -0.136 -0.138 -0.086 -0.108 -0.101 -0.065 -0.041 -0.070 -0.038 -0.048 -0.076 -0.064 -0.102 -0.035  0.011  0.056  0.084  0.073  0.021  0.035  0.062  0.053  0.026  0.047  0.029 -0.041 -0.019 -0.082  0.036 -0.065  0.016 -0.010 -0.045 -0.021  0.008 -0.071 -0.054 -0.037 -0.040 -0.061 -0.002  0.014 -0.016 -0.007  0.056  0.037  0.034  0.002 -0.067 -0.028 -0.029  0.046  0.029  0.048 -0.000  0.081  0.114  0.409  0.155  0.127  0.193  0.204  0.130  0.044  0.157  0.139  0.161  0.144  0.148  0.106  0.096  0.136  0.090  0.056  0.092  0.098  0.052  0.008 -0.012  0.019 -0.075 -0.095 -0.135 -0.125 -0.127 -0.071 -0.052 -0.054 -0.112 -0.104 -0.121 -0.132 -0.092 -0.150 -0.136 -0.077 -0.104 -0.142 -0.105 -0.098 -0.092 -0.025 -0.005  0.011 -0.005 -0.130 -0.128 -0.008  0.041  0.019  0.008  0.019  0.033  0.045  0.025 -0.012  0.009  0.033 -0.018 -0.010 -0.004
 -0.026  0.026  0.066  0.055  0.059  0.036  0.055  0.064  0.064  0.053  0.064  0.022  0.028 -0.000  0.007 -0.009  0.003 -0.023 -0.025 -0.050 -0.014 -0.042  0.012 -0.035 -0.057 -0.144 -0.142 -0.088 -0.097 -0.070 -0.044  0.051  0.081  0.042  0.098  0.204  0.155  0.168  0.056  0.028 -0.021 -0.109 -0.100 -0.155 -0.148 -0.139 -0.136 -0.173 -0.107 -0.126 -0.138 -0.145 -0.117 -0.132 -0.090 -0.064 -0.081 -0.081 -0.131 -0.093 -0.067  0.004  0.054  0.052 -0.059 -0.052  0.022 -0.001 -0.037 -0.032 -0.010  0.003 -0.078 -0.088 -0.076 -0.131 -0.076 -0.104 -0.094 -0.083 -0.041 -0.059 -0.016 -0.015 -0.036  0.043  0.028  0.031  0.069  0.115  0.109  0.074  0.106  0.068  0.014  0.057  0.030  0.012  0.094  0.097  0.181  0.185  0.012  0.155  0.397  0.328  0.231  0.277  0.216  0.057  0.230  0.137  0.052  0.075  0.006 -0.018 -0.042  0.022  0.014  0.008  0.003  0.055  0.002 -0.009  0.051  0.049 -0.018 -0.007 -0.047 -0.050 -0.087 -0.081 -0.066 -0.037 -0.025 -0.022 -0.036 -0.043  0.022 -0.024 -0.045 -0.006 -0.017 -0.041 -0.047 -0.093 -0.099 -0.078 -0.053  0.094  0.073 -0.068 -0.076 -0.034 -0.027 -0.022 -0.031  0.013  0.009  0.006  0.068  0.033 -0.004 -0.038  0.017  0.004  0.021
 -0.104 -0.020  0.015  0.002  0.048  0.024  0.006  0.061  0.093  0.052  0.069  0.036  0.038  0.003  0.016  0.029  0.050  0.021  0.003  0.000  0.040 -0.014  0.028 -0.018 -0.045 -0.135 -0.151 -0.077 -0.095 -0.114 -0.081  0.052  0.026  0.017  0.093  0.213  0.134  0.178  0.024  0.000 -0.030 -0.106 -0.052 -0.130 -0.166 -0.148 -0.135 -0.190 -0.153 -0.162 -0.187 -0.201 -0.195 -0.216 -0.146 -0.112 -0.126 -0.125 -0.196 -0.151 -0.119 -0.034  0.028  0.019 -0.113 -0.074  0.010 -0.015 -0.065 -0.050 -0.010  0.002 -0.097 -0.120 -0.049 -0.112 -0.082 -0.104 -0.107 -0.051 -0.012 -0.070  0.028  0.044 -0.019  0.088  0.071  0.089  0.117  0.136  0.186  0.108  0.120  0.098  0.048  0.115  0.093  0.073  0.107  0.080  0.154  0.231  0.149  0.127  0.328  0.537  0.378  0.308  0.220  0.116  0.286  0.177  0.003  0.061 -0.064 -0.082 -0.113 -0.011  0.026 -0.015 -0.022  0.057  0.045 -0.037  0.008  0.046 -0.008  0.012 -0.007 -0.019 -0.051 -0.069 -0.064 -0.031 -0.015 -0.012  0.009 -0.002  0.017  0.018  0.007  0.031  0.005  0.006 -0.026 -0.062 -0.077 -0.140 -0.093  0.130  0.104 -0.039 -0.044 -0.033 -0.012 -0.012 -0.029  0.050  0.033  0.021  0.120  0.069  0.001 -0.006  0.072  0.068  0.077
 -0.000 -0.007 -0.015 -0.075 -0.020  0.019 -0.007  0.004  0.091  0.048  0.049  0.034  0.047 -0.005  0.026  0.029  0.021  0.035  0.026  0.028  0.045  0.001  0.029 -0.021 -0.021 -0.083 -0.099 -0.039 -0.029  0.000  0.012  0.103  0.213  0.162  0.116  0.324  0.284  0.274  0.144  0.013  0.017 -0.053 -0.030 -0.072 -0.057 -0.053 -0.091 -0.089 -0.040 -0.064 -0.078 -0.065 -0.092 -0.127 -0.081 -0.090 -0.091 -0.094 -0.126 -0.104 -0.076 -0.058  0.029  0.009 -0.089 -0.056  0.012 -0.013 -0.067 -0.069 -0.037 -0.083 -0.149 -0.247  0.024 -0.144 -0.012 -0.058 -0.094 -0.047 -0.039 -0.182 -0.018 -0.009 -0.164 -0.103 -0.055 -0.050 -0.062 -0.040  0.023  0.028 -0.030 -0.051 -0.136 -0.085 -0.085  0.061  0.066  0.060  0.041  0.093  0.222  0.193  0.231  0.378  0.629  0.518  0.307  0.193  0.471  0.307  0.053  0.140  0.035 -0.005 -0.017  0.089  0.087  0.074  0.088  0.162  0.148  0.002 -0.009  0.021 -0.084 -0.097 -0.132 -0.112 -0.131 -0.101 -0.109 -0.108 -0.145 -0.103 -0.094 -0.143 -0.125 -0.116 -0.132 -0.068 -0.103 -0.113 -0.119 -0.021 -0.030 -0.113 -0.086 -0.048 -0.059 -0.146 -0.147 -0.027  0.001  0.042 -0.010  0.025  0.028  0.033  0.044 -0.054 -0.064 -0.020 -0.129 -0.066 -0.052
  0.013 -0.057 -0.083 -0.140 -0.088 -0.063 -0.092 -0.087  0.010 -0.062  0.040 -0.029 -0.016 -0.065 -0.024 -0.030 -0.073 -0.064 -0.029 -0.031 -0.026 -0.067 -0.061 -0.091 -0.063 -0.102 -0.097 -0.076 -0.056  0.045  0.075  0.125  0.326  0.311  0.205  0.485  0.476  0.482  0.315  0.116  0.093  0.002 -0.029 -0.039  0.010 -0.006 -0.052 -0.041  0.024 -0.038 -0.048 -0.029 -0.089 -0.100 -0.063 -0.069 -0.062 -0.070 -0.087 -0.071 -0.082 -0.052  0.021 -0.003 -0.116 -0.123 -0.049 -0.107 -0.140 -0.168 -0.152 -0.188 -0.267 -0.336 -0.007 -0.259  0.036 -0.011 -0.041 -0.047 -0.015 -0.164 -0.026 -0.050 -0.191 -0.135 -0.080 -0.110 -0.130 -0.041 -0.089 -0.024 -0.152 -0.163 -0.231 -0.163 -0.161  0.011  0.023  0.010 -0.056 -0.057  0.029  0.204  0.277  0.308  0.518  0.739  0.522  0.202  0.578  0.321  0.134  0.149  0.075  0.025  0.056  0.147  0.038  0.137  0.165  0.228  0.147  0.079  0.057  0.092 -0.064 -0.065 -0.142 -0.114 -0.151 -0.099 -0.155 -0.144 -0.160 -0.117 -0.112 -0.149 -0.119 -0.111 -0.127 -0.038 -0.087 -0.108 -0.089 -0.088 -0.074 -0.086 -0.073 -0.155 -0.155 -0.155 -0.166 -0.026  0.018  0.065 -0.027  0.005  0.030 -0.004 -0.014 -0.087 -0.091 -0.140 -0.280 -0.188 -0.129
  0.018 -0.032 -0.032 -0.062 -0.073 -0.068 -0.036 -0.055 -0.042 -0.091  0.065 -0.025 -0.017 -0.021  0.010 -0.026 -0.051 -0.055 -0.051 -0.024 -0.021 -0.038 -0.039 -0.042 -0.046 -0.057 -0.068 -0.038 -0.057  0.053 -0.025 -0.030  0.288  0.253  0.045  0.280  0.388  0.324  0.251  0.049  0.052 -0.033 -0.065 -0.081 -0.049 -0.025 -0.073 -0.057  0.046 -0.047 -0.035 -0.031 -0.085 -0.050 -0.049 -0.005 -0.022  0.001 -0.027  0.009 -0.029  0.039  0.059  0.014 -0.067 -0.079 -0.076 -0.156 -0.177 -0.204 -0.265 -0.306 -0.304 -0.361 -0.033 -0.395 -0.055 -0.012  0.009  0.043 -0.045 -0.161 -0.018 -0.033 -0.143 -0.090 -0.071 -0.095 -0.096  0.075 -0.110  0.034 -0.130 -0.173 -0.243 -0.186 -0.151  0.005  0.091  0.094  0.004 -0.063 -0.075  0.130  0.216  0.220  0.307  0.522  0.732  0.283  0.447  0.279  0.243  0.237  0.259  0.184  0.242  0.304  0.122  0.241  0.252  0.262  0.156  0.155  0.115  0.139 -0.085 -0.093 -0.213 -0.172 -0.203 -0.075 -0.146 -0.167 -0.240 -0.229 -0.232 -0.224 -0.149 -0.216 -0.188 -0.043 -0.129 -0.163 -0.109 -0.057 -0.045  0.026  0.047 -0.140 -0.131 -0.223 -0.231  0.016  0.115  0.070  0.032  0.064  0.129  0.086  0.013 -0.037 -0.041 -0.185 -0.301 -0.199 -0.142
  0.025  0.007 -0.002 -0.017  0.010  0.027  0.032  0.053  0.065  0.064  0.091  0.105  0.122  0.113  0.137  0.119  0.109  0.153  0.125  0.114  0.110  0.081  0.104  0.081  0.061  0.008 -0.026  0.007  0.086  0.066 -0.004  0.006  0.157  0.079 -0.026  0.092  0.128  0.053  0.056 -0.055 -0.026 -0.061 -0.050 -0.082 -0.071 -0.027 -0.057 -0.058 -0.006 -0.011 -0.036 -0.017 -0.014 -0.032 -0.034 -0.039 -0.041 -0.033 -0.041 -0.019  0.009  0.013  0.064 -0.001 -0.038  0.035 -0.010 -0.065 -0.037 -0.040 -0.092 -0.152 -0.071 -0.126  0.015 -0.130 -0.033 -0.038 -0.010  0.014 -0.037 -0.087 -0.035  0.005 -0.058 -0.049 -0.025 -0.007 -0.021  0.027 -0.005  0.080 -0.002 -0.020 -0.094 -0.077 -0.095  0.023  0.034  0.020 -0.015  0.026  0.061  0.044  0.057  0.116  0.193  0.202  0.283  0.280  0.283  0.112  0.095  0.060  0.074  0.059  0.051  0.066  0.029  0.057  0.030  0.048  0.030 -0.005 -0.056 -0.070 -0.176 -0.161 -0.187 -0.177 -0.172 -0.152 -0.116 -0.133 -0.164 -0.104 -0.132 -0.201 -0.142 -0.142 -0.159 -0.124 -0.125 -0.153 -0.117  0.098  0.071 -0.026 -0.018 -0.036 -0.039 -0.197 -0.180 -0.000  0.085  0.102  0.122  0.118  0.120  0.133  0.131  0.044  0.032  0.043 -0.022 -0.005 -0.018
 -0.004 -0.021 -0.046 -0.090 -0.021  0.005 -0.016  0.026  0.106  0.052  0.091  0.101  0.133  0.053  0.110  0.094  0.103  0.160  0.181  0.135  0.131  0.045  0.087  0.015  0.035 -0.044 -0.090 -0.032  0.094  0.073  0.105  0.143  0.319  0.249  0.153  0.389  0.352  0.344  0.209  0.085  0.085 -0.017 -0.122 -0.138 -0.064 -0.069 -0.143 -0.126 -0.040 -0.113 -0.127 -0.053 -0.100 -0.140 -0.098 -0.148 -0.142 -0.173 -0.173 -0.140 -0.076 -0.066  0.056  0.021 -0.121 -0.038 -0.007 -0.081 -0.105 -0.080 -0.096 -0.177 -0.168 -0.261  0.018 -0.170  0.002 -0.037 -0.061 -0.009 -0.039 -0.195 -0.036  0.009 -0.164 -0.127 -0.062 -0.062 -0.082 -0.038 -0.040  0.023 -0.077 -0.075 -0.178 -0.121 -0.158  0.014  0.026  0.011 -0.019  0.001  0.071  0.157  0.230  0.286  0.471  0.578  0.447  0.283  0.841  0.391  0.154  0.149  0.056  0.005  0.002  0.093  0.036  0.061  0.066  0.137  0.065 -0.021 -0.018 -0.015 -0.148 -0.126 -0.184 -0.161 -0.192 -0.184 -0.186 -0.180 -0.231 -0.148 -0.152 -0.206 -0.171 -0.141 -0.163 -0.077 -0.102 -0.105 -0.104  0.067  0.049 -0.163 -0.155 -0.110 -0.123 -0.216 -0.214 -0.026  0.021  0.063  0.089  0.085  0.066  0.097  0.109 -0.043 -0.045 -0.016 -0.147 -0.118 -0.078
 -0.028 -0.006 -0.020 -0.050 -0.055 -0.051 -0.025 -0.044  0.001  0.001 -0.006 -0.032 -0.020 -0.028 -0.035 -0.054 -0.017 -0.045 -0.032 -0.058 -0.045 -0.078 -0.027 -0.056 -0.048 -0.113 -0.114 -0.079 -0.065 -0.019 -0.045  0.014  0.201  0.144  0.069  0.216  0.227  0.200  0.083 -0.007 -0.009 -0.084 -0.150 -0.136 -0.087 -0.112 -0.146 -0.109 -0.033 -0.124 -0.102 -0.036 -0.072 -0.107 -0.070 -0.103 -0.107 -0.124 -0.134 -0.105 -0.047 -0.042 -0.018 -0.002 -0.091 -0.018 -0.002 -0.058 -0.056 -0.069 -0.052 -0.038 -0.122 -0.167 -0.050 -0.173 -0.050 -0.037 -0.073 -0.007 -0.013 -0.139 -0.024 -0.017 -0.093 -0.075 -0.037 -0.018 -0.032  0.009 -0.061 -0.006 -0.093 -0.107 -0.179 -0.121 -0.111 -0.033 -0.007  0.061  0.063 -0.002  0.063  0.139  0.137  0.177  0.307  0.321  0.279  0.112  0.391  0.540  0.323  0.291  0.198  0.139  0.125  0.196  0.183  0.168  0.148  0.206  0.135  0.102  0.111  0.134 -0.016 -0.029 -0.112 -0.076 -0.107 -0.043 -0.065 -0.049 -0.157 -0.167 -0.161 -0.124 -0.102 -0.152 -0.115 -0.017 -0.071 -0.069 -0.049 -0.086 -0.083 -0.120 -0.096 -0.132 -0.146 -0.122 -0.136  0.031  0.064  0.000 -0.003  0.030  0.063  0.032 -0.009  0.004 -0.020 -0.064 -0.106 -0.038 -0.001
  0.025  0.009  0.039  0.004  0.004 -0.002  0.021  0.008  0.000  0.020  0.026 -0.014 -0.012  0.013 -0.006 -0.049 -0.048 -0.094 -0.104 -0.140 -0.097 -0.115 -0.048 -0.058 -0.072 -0.173 -0.181 -0.149 -0.176 -0.043 -0.191 -0.134  0.136  0.057 -0.092  0.027  0.121  0.021  0.031 -0.078 -0.135 -0.194 -0.281 -0.251 -0.147 -0.168 -0.222 -0.142  0.001 -0.111 -0.077  0.016  0.027 -0.007 -0.006 -0.041 -0.073 -0.066 -0.065 -0.020  0.061  0.048  0.053  0.053  0.012  0.058  0.043 -0.020 -0.007  0.024 -0.035 -0.066 -0.042 -0.039 -0.034 -0.135 -0.056 -0.009 -0.029 -0.001 -0.041 -0.075 -0.064 -0.054 -0.038 -0.086 -0.062 -0.015 -0.015  0.025 -0.101  0.015 -0.087 -0.109 -0.173 -0.156 -0.143 -0.042 -0.008  0.071  0.026 -0.035 -0.013  0.161  0.052  0.003  0.053  0.134  0.243  0.095  0.154  0.323  0.727  0.345  0.333  0.205  0.184  0.243  0.171  0.157  0.160  0.188  0.093  0.133  0.125  0.112 -0.059 -0.064 -0.177 -0.147 -0.150 -0.052 -0.070 -0.061 -0.180 -0.193 -0.228 -0.170 -0.092 -0.200 -0.174 -0.012 -0.065 -0.095 -0.094 -0.154 -0.143 -0.017 -0.004 -0.132 -0.135 -0.176 -0.178  0.042  0.120  0.003  0.054  0.077  0.115  0.073  0.020  0.032  0.028 -0.074 -0.076 -0.033 -0.005
  0.040  0.061  0.066  0.033 -0.001  0.015  0.067  0.005 -0.037  0.034  0.014 -0.034 -0.031 -0.033 -0.062 -0.091 -0.061 -0.148 -0.153 -0.201 -0.160 -0.150 -0.111 -0.102 -0.077 -0.157 -0.160 -0.135 -0.194 -0.067 -0.176 -0.142  0.095  0.052 -0.089  0.023  0.110  0.043  0.022 -0.049 -0.092 -0.148 -0.244 -0.189 -0.107 -0.148 -0.176 -0.105  0.008 -0.109 -0.063  0.020 -0.012 -0.025 -0.016 -0.051 -0.061 -0.068 -0.066 -0.024  0.012  0.016  0.033  0.055 -0.001  0.021  0.036  0.017 -0.015  0.011 -0.035 -0.077 -0.073 -0.105 -0.003 -0.186 -0.101 -0.063 -0.097 -0.016 -0.050 -0.140 -0.094 -0.051 -0.060 -0.110 -0.078 -0.023 -0.020  0.044 -0.102  0.022 -0.085 -0.135 -0.222 -0.185 -0.171 -0.048  0.029  0.159  0.129  0.006  0.044  0.144  0.075  0.061  0.140  0.149  0.237  0.060  0.149  0.291  0.345  0.580  0.530  0.365  0.342  0.456  0.351  0.277  0.260  0.285  0.153  0.163  0.171  0.154 -0.035 -0.068 -0.184 -0.140 -0.168 -0.040 -0.058 -0.073 -0.207 -0.251 -0.261 -0.200 -0.151 -0.251 -0.202 -0.031 -0.120 -0.150 -0.118 -0.199 -0.179 -0.034 -0.013 -0.135 -0.142 -0.193 -0.201  0.108  0.144 -0.010  0.030  0.026  0.133  0.120  0.004  0.016  0.008 -0.045 -0.117 -0.054 -0.016
  0.183  0.143  0.120  0.066 -0.031  0.018  0.114 -0.011 -0.093  0.069  0.017  0.010  0.015  0.019 -0.044 -0.091 -0.072 -0.175 -0.182 -0.245 -0.204 -0.183 -0.142 -0.124 -0.085 -0.201 -0.205 -0.167 -0.232 -0.038 -0.249 -0.219  0.101  0.010 -0.181 -0.066  0.074 -0.044 -0.000 -0.097 -0.182 -0.207 -0.333 -0.277 -0.123 -0.182 -0.221 -0.123  0.036 -0.097 -0.049  0.069  0.046  0.045  0.025 -0.017 -0.031 -0.040 -0.014  0.024  0.063  0.048  0.065  0.072  0.065  0.111  0.047  0.053  0.040  0.053 -0.042 -0.100 -0.003 -0.057  0.094 -0.211 -0.061 -0.019 -0.073 -0.005 -0.016 -0.129 -0.188 -0.043  0.005 -0.157 -0.125 -0.013 -0.038  0.058 -0.128  0.055 -0.101 -0.184 -0.297 -0.286 -0.241 -0.030  0.070  0.243  0.173  0.014  0.060  0.148  0.006 -0.064  0.035  0.075  0.259  0.074  0.056  0.198  0.333  0.530  0.860  0.677  0.620  0.622  0.426  0.399  0.351  0.286  0.131  0.196  0.173  0.110 -0.147 -0.185 -0.326 -0.269 -0.288 -0.096 -0.108 -0.153 -0.344 -0.364 -0.394 -0.364 -0.290 -0.400 -0.338 -0.173 -0.273 -0.326 -0.174 -0.235 -0.217  0.021  0.033 -0.159 -0.158 -0.333 -0.327  0.193  0.226  0.060  0.139  0.046  0.194  0.226 -0.000  0.017  0.055  0.032 -0.126 -0.068 -0.041
  0.158  0.119  0.084  0.066 -0.039  0.003  0.100 -0.027 -0.105  0.038 -0.005  0.001  0.001  0.017 -0.045 -0.090 -0.060 -0.163 -0.141 -0.208 -0.184 -0.178 -0.149 -0.126 -0.069 -0.149 -0.152 -0.134 -0.173 -0.025 -0.207 -0.208  0.074  0.005 -0.165 -0.107  0.046 -0.077 -0.025 -0.103 -0.176 -0.155 -0.237 -0.197 -0.083 -0.124 -0.141 -0.072  0.015 -0.048 -0.004  0.045  0.027  0.071  0.051  0.057  0.046  0.047  0.042  0.062  0.049  0.051  0.049  0.056  0.078  0.098  0.019  0.033  0.035  0.045 -0.038 -0.085  0.013 -0.011  0.075 -0.102 -0.021 -0.029 -0.088 -0.024 -0.021 -0.124 -0.181 -0.041 -0.019 -0.153 -0.127 -0.055 -0.062  0.018 -0.119  0.020 -0.079 -0.161 -0.238 -0.243 -0.197 -0.020  0.120  0.256  0.180  0.026  0.076  0.106 -0.018 -0.082 -0.005  0.025  0.184  0.059  0.005  0.139  0.205  0.365  0.677  0.781  0.595  0.462  0.445  0.435  0.266  0.218  0.131  0.179  0.143  0.058 -0.128 -0.170 -0.277 -0.224 -0.233 -0.069 -0.070 -0.110 -0.276 -0.296 -0.344 -0.305 -0.252 -0.337 -0.285 -0.174 -0.250 -0.288 -0.084 -0.209 -0.191  0.085  0.088 -0.110 -0.098 -0.272 -0.262  0.195  0.172  0.074  0.098 -0.003  0.111  0.161 -0.039 -0.018  0.024  0.018 -0.124 -0.058 -0.048
  0.178  0.096  0.029  0.007 -0.126 -0.098  0.026 -0.110 -0.183 -0.072 -0.047 -0.078 -0.089 -0.064 -0.126 -0.146 -0.117 -0.233 -0.198 -0.259 -0.240 -0.208 -0.194 -0.163 -0.104 -0.150 -0.116 -0.138 -0.213 -0.016 -0.206 -0.218  0.054  0.026 -0.163 -0.080  0.061 -0.039  0.044 -0.070 -0.125 -0.077 -0.169 -0.059  0.019 -0.055 -0.033  0.054  0.114 -0.004  0.065  0.135  0.052  0.118  0.102  0.104  0.098  0.081  0.091  0.054  0.042  0.014  0.024  0.035  0.075  0.035 -0.003 -0.004 -0.013 -0.042 -0.099 -0.147 -0.105 -0.145  0.037 -0.248 -0.043  0.028 -0.042  0.034  0.007 -0.120 -0.128 -0.039 -0.029 -0.141 -0.117 -0.056 -0.085  0.043 -0.161  0.002 -0.144 -0.221 -0.299 -0.272 -0.214 -0.032  0.047  0.185  0.090 -0.049  0.009  0.096 -0.042 -0.113 -0.017  0.056  0.242  0.051  0.002  0.125  0.184  0.342  0.620  0.595  0.731  0.585  0.364  0.524  0.485  0.332  0.220  0.283  0.239  0.198 -0.030 -0.101 -0.237 -0.174 -0.194  0.016 -0.045 -0.089 -0.269 -0.333 -0.349 -0.269 -0.258 -0.346 -0.241 -0.124 -0.233 -0.256 -0.155 -0.245 -0.218  0.111  0.090 -0.182 -0.173 -0.225 -0.235  0.136  0.189  0.049  0.039  0.008  0.142  0.125 -0.076 -0.001  0.014 -0.090 -0.218 -0.108 -0.092
  0.117  0.080  0.027 -0.023 -0.126 -0.100  0.004 -0.125 -0.171 -0.072 -0.042 -0.111 -0.126 -0.108 -0.163 -0.153 -0.130 -0.250 -0.221 -0.280 -0.256 -0.233 -0.211 -0.171 -0.117 -0.171 -0.140 -0.131 -0.243 -0.048 -0.191 -0.179  0.079  0.042 -0.128 -0.011  0.102  0.024  0.058 -0.056 -0.084 -0.116 -0.221 -0.111 -0.023 -0.111 -0.097 -0.006  0.093 -0.060  0.003  0.114  0.026  0.068  0.062  0.035  0.022  0.011  0.036  0.030  0.040  0.009  0.024  0.056  0.050 -0.022  0.020  0.033 -0.026 -0.053 -0.075 -0.119 -0.151 -0.224  0.025 -0.324 -0.092 -0.001 -0.052  0.032 -0.037 -0.170 -0.078 -0.058 -0.096 -0.147 -0.096 -0.082 -0.093  0.046 -0.147 -0.005 -0.164 -0.225 -0.290 -0.240 -0.176 -0.017  0.040  0.173  0.085 -0.045  0.003  0.136  0.022 -0.011  0.089  0.147  0.304  0.066  0.093  0.196  0.243  0.456  0.622  0.462  0.585  0.708  0.372  0.461  0.540  0.404  0.263  0.311  0.272  0.288  0.049 -0.031 -0.177 -0.128 -0.149  0.068 -0.022 -0.056 -0.228 -0.303 -0.283 -0.195 -0.196 -0.302 -0.189 -0.038 -0.171 -0.198 -0.159 -0.274 -0.238  0.053  0.044 -0.183 -0.178 -0.160 -0.182  0.083  0.166 -0.022 -0.032 -0.006  0.124  0.067 -0.090 -0.014 -0.015 -0.126 -0.231 -0.119 -0.096
  0.009  0.042  0.040  0.030 -0.037 -0.020  0.039 -0.051 -0.081 -0.007 -0.026 -0.060 -0.074 -0.065 -0.112 -0.113 -0.074 -0.183 -0.161 -0.205 -0.194 -0.184 -0.167 -0.130 -0.071 -0.130 -0.122 -0.111 -0.178 -0.077 -0.173 -0.165  0.031  0.006 -0.098 -0.058  0.037 -0.029 -0.018 -0.060 -0.112 -0.108 -0.143 -0.106 -0.054 -0.112 -0.086 -0.047  0.002 -0.066 -0.043  0.002 -0.036  0.000  0.010  0.032  0.006  0.009 -0.013  0.027  0.021  0.037  0.024  0.071  0.046  0.027  0.021  0.035  0.007 -0.004 -0.032 -0.032 -0.030 -0.084 -0.005 -0.145 -0.084 -0.074 -0.134 -0.051 -0.050 -0.158 -0.131 -0.035 -0.073 -0.115 -0.107 -0.051 -0.034  0.002 -0.077  0.012 -0.043 -0.111 -0.163 -0.173 -0.130 -0.012  0.114  0.255  0.186  0.070  0.158  0.090  0.014  0.026  0.087  0.038  0.122  0.029  0.036  0.183  0.171  0.351  0.426  0.445  0.364  0.372  0.483  0.422  0.286  0.292  0.256  0.208  0.210  0.176  0.027 -0.026 -0.118 -0.075 -0.095  0.043  0.006 -0.028 -0.153 -0.209 -0.197 -0.126 -0.155 -0.198 -0.131 -0.049 -0.133 -0.127 -0.055 -0.205 -0.182  0.051  0.072 -0.067 -0.065 -0.115 -0.125  0.130  0.102 -0.001 -0.017 -0.017  0.054  0.058 -0.060 -0.027 -0.023 -0.033 -0.096 -0.034 -0.021
  0.065  0.015 -0.032 -0.056 -0.145 -0.131 -0.048 -0.184 -0.177 -0.142 -0.086 -0.162 -0.197 -0.160 -0.218 -0.200 -0.163 -0.299 -0.248 -0.278 -0.282 -0.253 -0.252 -0.206 -0.121 -0.147 -0.092 -0.125 -0.226 -0.049 -0.172 -0.191  0.091  0.076 -0.094 -0.007  0.118  0.040  0.074 -0.018 -0.082 -0.025 -0.068  0.035  0.067 -0.031  0.042  0.100  0.091  0.003  0.049  0.090 -0.024  0.080  0.096  0.158  0.133  0.123  0.090  0.051  0.004  0.005 -0.015  0.044  0.066 -0.054 -0.033 -0.030 -0.051 -0.117 -0.137 -0.097 -0.167 -0.218 -0.062 -0.278 -0.079 -0.057 -0.136 -0.040 -0.064 -0.218 -0.138 -0.089 -0.169 -0.176 -0.150 -0.146 -0.111 -0.018 -0.174 -0.043 -0.149 -0.236 -0.260 -0.260 -0.162 -0.027  0.094  0.210  0.108 -0.025  0.070  0.056  0.008 -0.015  0.074  0.137  0.241  0.057  0.061  0.168  0.157  0.277  0.399  0.435  0.524  0.461  0.422  0.695  0.544  0.445  0.404  0.390  0.357  0.333  0.149  0.049 -0.062 -0.008 -0.024  0.180  0.052 -0.002 -0.123 -0.236 -0.203 -0.086 -0.189 -0.205 -0.087 -0.016 -0.146 -0.122 -0.087 -0.275 -0.231  0.141  0.126 -0.153 -0.133 -0.027 -0.060  0.090  0.115 -0.016 -0.097 -0.042  0.024 -0.044 -0.150 -0.051 -0.083 -0.196 -0.263 -0.132 -0.120
  0.079  0.019 -0.038 -0.086 -0.167 -0.165 -0.087 -0.201 -0.189 -0.161 -0.102 -0.184 -0.231 -0.203 -0.259 -0.215 -0.198 -0.327 -0.276 -0.314 -0.306 -0.276 -0.267 -0.221 -0.153 -0.167 -0.098 -0.130 -0.272 -0.056 -0.149 -0.161  0.076  0.086 -0.072  0.038  0.144  0.105  0.120  0.008 -0.038 -0.010 -0.087  0.053  0.098 -0.025  0.042  0.136  0.131 -0.021  0.066  0.148  0.008  0.090  0.114  0.117  0.104  0.076  0.083  0.017 -0.003 -0.043 -0.035  0.012  0.039 -0.095 -0.031 -0.013 -0.067 -0.121 -0.105 -0.110 -0.204 -0.256 -0.076 -0.323 -0.097 -0.002 -0.071  0.010 -0.043 -0.188 -0.076 -0.082 -0.157 -0.151 -0.125 -0.129 -0.117  0.010 -0.194 -0.081 -0.226 -0.294 -0.302 -0.252 -0.141 -0.022  0.012  0.120  0.013 -0.102  0.008  0.092  0.003 -0.022  0.088  0.165  0.252  0.030  0.066  0.148  0.160  0.260  0.351  0.266  0.485  0.540  0.286  0.544  0.701  0.490  0.384  0.430  0.403  0.431  0.221  0.101 -0.034  0.014 -0.008  0.226  0.059  0.038 -0.099 -0.240 -0.190 -0.047 -0.156 -0.210 -0.054  0.039 -0.113 -0.106 -0.094 -0.314 -0.270  0.085  0.053 -0.218 -0.200  0.003 -0.042  0.024  0.129 -0.041 -0.108 -0.021  0.062 -0.051 -0.141 -0.018 -0.065 -0.220 -0.269 -0.135 -0.131
 -0.004 -0.038 -0.066 -0.123 -0.136 -0.127 -0.109 -0.193 -0.143 -0.129 -0.069 -0.164 -0.188 -0.177 -0.222 -0.184 -0.155 -0.293 -0.245 -0.285 -0.290 -0.260 -0.235 -0.195 -0.120 -0.147 -0.093 -0.112 -0.228 -0.047 -0.120 -0.151  0.083  0.116 -0.023  0.081  0.170  0.146  0.123  0.037 -0.020  0.009 -0.069  0.050  0.082 -0.020  0.021  0.089  0.102 -0.026  0.018  0.086 -0.027  0.016  0.034  0.040  0.038  0.017  0.017 -0.007 -0.027 -0.054 -0.039 -0.007 -0.032 -0.110 -0.040 -0.051 -0.090 -0.140 -0.134 -0.105 -0.187 -0.241 -0.088 -0.293 -0.103 -0.073 -0.127 -0.058 -0.068 -0.199 -0.083 -0.093 -0.176 -0.143 -0.113 -0.117 -0.099  0.002 -0.164 -0.055 -0.200 -0.258 -0.259 -0.218 -0.116 -0.006  0.038  0.118  0.027 -0.068  0.044  0.098  0.055  0.057  0.162  0.228  0.262  0.048  0.137  0.206  0.188  0.285  0.286  0.218  0.332  0.404  0.292  0.445  0.490  0.535  0.375  0.345  0.396  0.400  0.215  0.120 -0.011  0.046  0.010  0.204  0.044  0.018 -0.098 -0.221 -0.153 -0.021 -0.145 -0.158 -0.036  0.069 -0.077 -0.044 -0.034 -0.280 -0.231  0.015  0.010 -0.184 -0.169  0.010 -0.040  0.077  0.138 -0.012 -0.075 -0.007  0.068 -0.031 -0.103 -0.005 -0.050 -0.188 -0.208 -0.088 -0.090
 -0.024 -0.052 -0.075 -0.091 -0.123 -0.126 -0.091 -0.160 -0.121 -0.143 -0.066 -0.146 -0.183 -0.147 -0.195 -0.150 -0.126 -0.228 -0.195 -0.216 -0.218 -0.187 -0.177 -0.134 -0.069 -0.070 -0.028 -0.070 -0.167 -0.032 -0.093 -0.123  0.055  0.077 -0.044  0.018  0.102  0.068  0.079  0.010 -0.016  0.024  0.040  0.109  0.094  0.031  0.096  0.119  0.072  0.032  0.053  0.066 -0.027  0.056  0.072  0.119  0.098  0.097  0.077  0.044 -0.002 -0.003 -0.017  0.045  0.033 -0.099 -0.024 -0.017 -0.069 -0.131 -0.105 -0.067 -0.176 -0.244 -0.079 -0.235 -0.101 -0.061 -0.108 -0.045 -0.101 -0.200 -0.056 -0.091 -0.206 -0.136 -0.112 -0.164 -0.121 -0.071 -0.122 -0.070 -0.103 -0.160 -0.134 -0.153 -0.042  0.047  0.128  0.152  0.029 -0.017  0.098  0.052  0.002  0.045  0.148  0.147  0.156  0.030  0.065  0.135  0.093  0.153  0.131  0.131  0.220  0.263  0.256  0.404  0.384  0.375  0.460  0.338  0.299  0.338  0.232  0.119  0.059  0.099  0.100  0.259  0.131  0.088  0.015 -0.091 -0.041  0.061 -0.073 -0.058  0.022  0.055 -0.026  0.005 -0.042 -0.200 -0.156  0.099  0.087 -0.064 -0.038  0.111  0.078 -0.011  0.006 -0.071 -0.155 -0.072 -0.069 -0.143 -0.157 -0.083 -0.125 -0.206 -0.217 -0.123 -0.114
  0.019 -0.041 -0.095 -0.098 -0.170 -0.188 -0.118 -0.205 -0.204 -0.177 -0.103 -0.187 -0.213 -0.162 -0.223 -0.184 -0.156 -0.295 -0.240 -0.308 -0.299 -0.280 -0.272 -0.206 -0.114 -0.121 -0.041 -0.095 -0.220 -0.014 -0.097 -0.151  0.064  0.083 -0.058 -0.007  0.118  0.082  0.106  0.031 -0.006  0.024 -0.026  0.112  0.135  0.031  0.091  0.173  0.148  0.041  0.113  0.156  0.043  0.139  0.134  0.147  0.143  0.126  0.150  0.082  0.036  0.010 -0.058  0.017  0.065 -0.074 -0.042 -0.020 -0.056 -0.123 -0.113 -0.070 -0.176 -0.170 -0.114 -0.238 -0.098 -0.042 -0.070 -0.030 -0.088 -0.141 -0.084 -0.095 -0.159 -0.132 -0.129 -0.164 -0.132 -0.021 -0.219 -0.122 -0.200 -0.264 -0.222 -0.222 -0.094 -0.027  0.059  0.129  0.020 -0.113 -0.049  0.008 -0.009 -0.037  0.002  0.079  0.155 -0.005 -0.021  0.102  0.133  0.163  0.196  0.179  0.283  0.311  0.208  0.390  0.430  0.345  0.338  0.521  0.397  0.366  0.262  0.158  0.071  0.120  0.087  0.279  0.103  0.073 -0.019 -0.132 -0.083  0.053 -0.073 -0.098  0.024  0.068 -0.043 -0.018 -0.007 -0.296 -0.253  0.124  0.089 -0.165 -0.128  0.095  0.049  0.047  0.038 -0.080 -0.138 -0.078 -0.030 -0.108 -0.155 -0.028 -0.074 -0.210 -0.208 -0.122 -0.105
 -0.088 -0.106 -0.088 -0.133 -0.152 -0.176 -0.176 -0.242 -0.190 -0.216 -0.160 -0.257 -0.253 -0.268 -0.319 -0.235 -0.191 -0.419 -0.343 -0.442 -0.430 -0.410 -0.383 -0.313 -0.172 -0.202 -0.098 -0.123 -0.311 -0.076 -0.104 -0.154  0.020  0.092  0.015  0.035  0.125  0.148  0.099  0.146  0.038  0.077 -0.066  0.108  0.155  0.001  0.046  0.149  0.117 -0.055  0.046  0.099 -0.050  0.046  0.062  0.086  0.107  0.061  0.080 -0.019 -0.070 -0.117 -0.130 -0.081 -0.042 -0.183 -0.071 -0.046 -0.081 -0.148 -0.083  0.018 -0.174 -0.120 -0.257 -0.256 -0.178 -0.149 -0.181 -0.133 -0.132 -0.161 -0.120 -0.122 -0.155 -0.082 -0.142 -0.138 -0.055  0.053 -0.247 -0.179 -0.292 -0.346 -0.263 -0.208 -0.030 -0.066 -0.026  0.088  0.083 -0.136 -0.092 -0.012  0.051  0.008 -0.009  0.057  0.115 -0.056 -0.018  0.111  0.125  0.171  0.173  0.143  0.239  0.272  0.210  0.357  0.403  0.396  0.299  0.397  0.713  0.602  0.512  0.411  0.264  0.327  0.216  0.402  0.129  0.179  0.110 -0.124  0.013  0.263  0.051  0.031  0.194  0.267  0.080  0.134  0.158 -0.436 -0.370  0.014 -0.014 -0.246 -0.221  0.255  0.174  0.139  0.121 -0.100 -0.147  0.001  0.039 -0.112 -0.090  0.100 -0.031 -0.230 -0.098 -0.036 -0.063
 -0.144 -0.153 -0.135 -0.152 -0.178 -0.246 -0.227 -0.263 -0.229 -0.296 -0.177 -0.292 -0.326 -0.332 -0.349 -0.256 -0.227 -0.423 -0.356 -0.409 -0.394 -0.370 -0.367 -0.306 -0.196 -0.195 -0.098 -0.117 -0.330 -0.126 -0.123 -0.140 -0.017  0.075  0.032  0.067  0.120  0.179  0.085  0.125  0.042  0.066 -0.044  0.103  0.117 -0.031  0.042  0.117  0.073 -0.105  0.003  0.046 -0.117 -0.009  0.014  0.062  0.078  0.052  0.051 -0.033 -0.108 -0.126 -0.154 -0.093 -0.099 -0.260 -0.100 -0.082 -0.130 -0.206 -0.110 -0.004 -0.239 -0.192 -0.257 -0.301 -0.169 -0.088 -0.116 -0.052 -0.067 -0.112 -0.008 -0.077 -0.103  0.003 -0.071 -0.078 -0.024  0.083 -0.171 -0.166 -0.271 -0.296 -0.203 -0.117  0.060 -0.040 -0.058  0.028  0.027 -0.140 -0.112  0.019  0.049  0.046  0.021  0.092  0.139 -0.070 -0.015  0.134  0.112  0.154  0.110  0.058  0.198  0.288  0.176  0.333  0.431  0.400  0.338  0.366  0.602  0.717  0.616  0.501  0.347  0.392  0.288  0.467  0.191  0.253  0.189 -0.063  0.098  0.381  0.146  0.118  0.298  0.361  0.168  0.235  0.183 -0.413 -0.345 -0.003 -0.017 -0.208 -0.193  0.364  0.273  0.086  0.133 -0.118 -0.203 -0.001  0.025 -0.170 -0.140  0.082 -0.047 -0.294 -0.143 -0.043 -0.079
 -0.195 -0.216 -0.159 -0.164 -0.176 -0.234 -0.260 -0.319 -0.266 -0.389 -0.251 -0.411 -0.428 -0.379 -0.408 -0.278 -0.237 -0.460 -0.379 -0.433 -0.435 -0.394 -0.426 -0.318 -0.167 -0.121 -0.003 -0.043 -0.290 -0.113 -0.032 -0.092 -0.077  0.047  0.061  0.012  0.026  0.134  0.051  0.199  0.123  0.168  0.068  0.248  0.220  0.056  0.141  0.218  0.090 -0.045  0.081  0.080 -0.085  0.057  0.067  0.133  0.163  0.150  0.148  0.017 -0.103 -0.143 -0.222 -0.102 -0.046 -0.296 -0.113 -0.015 -0.093 -0.198 -0.015  0.144 -0.171 -0.041 -0.346 -0.107 -0.163 -0.153 -0.159 -0.145 -0.138 -0.085 -0.016 -0.154 -0.167 -0.010 -0.094 -0.197 -0.073 -0.052 -0.200 -0.266 -0.281 -0.260 -0.061 -0.018  0.160 -0.062 -0.154 -0.128 -0.071 -0.208 -0.178 -0.075 -0.018 -0.008 -0.084 -0.064 -0.085 -0.176 -0.148 -0.016 -0.059 -0.035 -0.147 -0.128 -0.030  0.049  0.027  0.149  0.221  0.215  0.232  0.262  0.512  0.616  0.908  0.749  0.771  0.811  0.735  0.786  0.456  0.444  0.511  0.168  0.394  0.745  0.340  0.382  0.575  0.518  0.319  0.452  0.323 -0.416 -0.331  0.062  0.030 -0.178 -0.147  0.803  0.691  0.003 -0.082 -0.273 -0.364 -0.144 -0.223 -0.377 -0.239 -0.019 -0.139 -0.337 -0.097 -0.067 -0.088
 -0.217 -0.232 -0.191 -0.185 -0.179 -0.255 -0.292 -0.305 -0.236 -0.375 -0.223 -0.357 -0.366 -0.339 -0.333 -0.213 -0.197 -0.377 -0.301 -0.322 -0.335 -0.310 -0.357 -0.281 -0.163 -0.097 -0.004 -0.003 -0.228 -0.113  0.008 -0.040 -0.086  0.026  0.093  0.020  0.010  0.124  0.025  0.200  0.143  0.169  0.091  0.214  0.173  0.049  0.104  0.147  0.047 -0.072  0.018  0.018 -0.113 -0.019 -0.004  0.044  0.082  0.064  0.067 -0.035 -0.126 -0.172 -0.241 -0.161 -0.125 -0.311 -0.157 -0.078 -0.114 -0.223 -0.046  0.123 -0.158 -0.030 -0.295 -0.080 -0.138 -0.091 -0.064 -0.067 -0.057  0.022  0.072 -0.062 -0.068  0.077 -0.039 -0.104 -0.014  0.009 -0.138 -0.222 -0.250 -0.204 -0.014  0.040  0.191 -0.062 -0.148 -0.128 -0.047 -0.174 -0.181 -0.095 -0.007  0.012 -0.097 -0.065 -0.093 -0.161 -0.126 -0.029 -0.064 -0.068 -0.185 -0.170 -0.101 -0.031 -0.026  0.049  0.101  0.120  0.119  0.158  0.411  0.501  0.749  0.775  0.717  0.703  0.567  0.562  0.283  0.326  0.416  0.185  0.399  0.702  0.398  0.451  0.620  0.563  0.391  0.514  0.375 -0.331 -0.262 -0.025 -0.043 -0.143 -0.121  0.649  0.542 -0.003 -0.079 -0.237 -0.318 -0.104 -0.172 -0.329 -0.171  0.037 -0.089 -0.275 -0.029 -0.015 -0.039
 -0.213 -0.218 -0.167 -0.141 -0.140 -0.189 -0.238 -0.258 -0.204 -0.342 -0.213 -0.345 -0.346 -0.282 -0.290 -0.175 -0.165 -0.321 -0.256 -0.275 -0.295 -0.262 -0.312 -0.220 -0.099 -0.019  0.064  0.035 -0.162 -0.087  0.044 -0.021 -0.123 -0.010  0.086 -0.025 -0.053  0.064 -0.009  0.188  0.129  0.187  0.152  0.274  0.207  0.090  0.168  0.198  0.039 -0.005  0.083  0.032 -0.077  0.045  0.047  0.116  0.144  0.146  0.140  0.030 -0.091 -0.116 -0.219 -0.109 -0.037 -0.271 -0.121 -0.003 -0.059 -0.167  0.022  0.189 -0.089  0.056 -0.271  0.043 -0.105 -0.134 -0.115 -0.134 -0.103 -0.007  0.018 -0.118 -0.117  0.031 -0.043 -0.166 -0.049 -0.086 -0.107 -0.215 -0.167 -0.110  0.091  0.101  0.214 -0.057 -0.176 -0.195 -0.096 -0.159 -0.159 -0.135 -0.047 -0.007 -0.132 -0.142 -0.213 -0.187 -0.184 -0.112 -0.177 -0.184 -0.326 -0.277 -0.237 -0.177 -0.118 -0.062 -0.034 -0.011  0.059  0.071  0.264  0.347  0.771  0.717  0.908  0.873  0.809  0.705  0.423  0.375  0.568  0.316  0.547  0.784  0.391  0.514  0.642  0.483  0.350  0.499  0.335 -0.263 -0.189  0.059  0.032 -0.072 -0.051  0.854  0.759 -0.067 -0.196 -0.270 -0.340 -0.162 -0.285 -0.389 -0.198 -0.044 -0.139 -0.247  0.005 -0.026 -0.048
 -0.194 -0.209 -0.147 -0.152 -0.139 -0.169 -0.238 -0.278 -0.211 -0.352 -0.226 -0.360 -0.352 -0.298 -0.320 -0.198 -0.169 -0.363 -0.287 -0.331 -0.343 -0.301 -0.348 -0.249 -0.106 -0.032  0.059  0.011 -0.192 -0.070  0.037 -0.047 -0.108  0.023  0.079 -0.014 -0.031  0.091  0.024  0.197  0.141  0.213  0.150  0.299  0.248  0.112  0.187  0.246  0.086  0.018  0.119  0.081 -0.048  0.075  0.076  0.135  0.171  0.165  0.166  0.039 -0.092 -0.130 -0.236 -0.109 -0.028 -0.262 -0.111  0.016 -0.047 -0.160  0.036  0.194 -0.078  0.051 -0.290  0.030 -0.103 -0.156 -0.155 -0.162 -0.137 -0.064 -0.032 -0.148 -0.165 -0.022 -0.085 -0.202 -0.075 -0.108 -0.171 -0.236 -0.211 -0.172  0.021  0.028  0.143 -0.072 -0.177 -0.183 -0.105 -0.189 -0.150 -0.125 -0.050 -0.019 -0.112 -0.114 -0.172 -0.177 -0.161 -0.076 -0.147 -0.140 -0.269 -0.224 -0.174 -0.128 -0.075 -0.008  0.014  0.046  0.099  0.120  0.327  0.392  0.811  0.703  0.873  0.960  0.858  0.779  0.441  0.359  0.506  0.226  0.465  0.736  0.311  0.419  0.586  0.456  0.297  0.445  0.321 -0.312 -0.233  0.069  0.035 -0.123 -0.097  0.830  0.727 -0.026 -0.169 -0.271 -0.342 -0.166 -0.277 -0.378 -0.221 -0.062 -0.152 -0.255 -0.036 -0.051 -0.053
 -0.148 -0.179 -0.124 -0.109 -0.105 -0.114 -0.174 -0.221 -0.166 -0.289 -0.189 -0.312 -0.317 -0.238 -0.269 -0.166 -0.144 -0.293 -0.247 -0.262 -0.280 -0.228 -0.272 -0.168 -0.055  0.017  0.085  0.029 -0.137 -0.065  0.015 -0.062 -0.120 -0.008  0.023 -0.072 -0.084  0.018 -0.000  0.154  0.103  0.177  0.135  0.261  0.213  0.099  0.175  0.216  0.060  0.035  0.119  0.066 -0.037  0.095  0.093  0.180  0.194  0.209  0.184  0.075 -0.052 -0.067 -0.165 -0.031  0.043 -0.198 -0.057  0.065 -0.019 -0.111  0.073  0.195 -0.053  0.066 -0.246  0.084 -0.069 -0.147 -0.160 -0.174 -0.148 -0.078 -0.049 -0.169 -0.170 -0.046 -0.063 -0.211 -0.093 -0.156 -0.128 -0.205 -0.150 -0.107  0.071  0.065  0.157 -0.038 -0.169 -0.216 -0.156 -0.170 -0.126 -0.127 -0.087 -0.051 -0.131 -0.151 -0.203 -0.172 -0.192 -0.107 -0.150 -0.168 -0.288 -0.233 -0.194 -0.149 -0.095 -0.024 -0.008  0.010  0.100  0.087  0.216  0.288  0.735  0.567  0.809  0.858  0.923  0.806  0.538  0.408  0.569  0.275  0.476  0.700  0.279  0.389  0.512  0.364  0.240  0.375  0.243 -0.228 -0.159  0.130  0.103 -0.074 -0.047  0.882  0.812 -0.065 -0.195 -0.258 -0.315 -0.179 -0.310 -0.382 -0.223 -0.103 -0.174 -0.233 -0.029 -0.053 -0.059
 -0.129 -0.155 -0.117 -0.121 -0.159 -0.165 -0.178 -0.272 -0.239 -0.322 -0.220 -0.353 -0.369 -0.276 -0.331 -0.232 -0.206 -0.405 -0.349 -0.394 -0.397 -0.335 -0.358 -0.246 -0.109 -0.064  0.033 -0.036 -0.253 -0.080 -0.071 -0.150 -0.072  0.037 -0.025 -0.072 -0.012  0.050  0.038  0.142  0.081  0.163  0.083  0.253  0.238  0.092  0.169  0.256  0.120  0.037  0.150  0.124 -0.015  0.139  0.132  0.220  0.228  0.239  0.217  0.101 -0.031 -0.068 -0.162 -0.018  0.071 -0.200 -0.066  0.044 -0.050 -0.141  0.015  0.116 -0.128 -0.019 -0.251 -0.045 -0.107 -0.139 -0.163 -0.149 -0.167 -0.155 -0.084 -0.189 -0.229 -0.103 -0.121 -0.257 -0.137 -0.129 -0.206 -0.241 -0.229 -0.217 -0.045 -0.050  0.102 -0.026 -0.114 -0.122 -0.130 -0.199 -0.119 -0.071 -0.081 -0.069 -0.101 -0.099 -0.075 -0.152 -0.184 -0.043 -0.052 -0.040 -0.096 -0.069  0.016  0.068  0.043  0.180  0.226  0.204  0.259  0.279  0.402  0.467  0.786  0.562  0.705  0.779  0.806  0.929  0.535  0.386  0.427  0.115  0.310  0.589  0.179  0.234  0.412  0.336  0.166  0.288  0.208 -0.354 -0.275  0.171  0.137 -0.138 -0.095  0.777  0.690 -0.003 -0.095 -0.244 -0.318 -0.162 -0.251 -0.356 -0.258 -0.098 -0.177 -0.291 -0.134 -0.107 -0.113
 -0.061 -0.069 -0.040 -0.017 -0.038 -0.037 -0.032 -0.089 -0.104 -0.155 -0.110 -0.187 -0.213 -0.130 -0.171 -0.120 -0.095 -0.202 -0.191 -0.200 -0.191 -0.147 -0.155 -0.089 -0.041 -0.023  0.029 -0.016 -0.130 -0.086 -0.078 -0.094 -0.086 -0.054 -0.057 -0.115 -0.099 -0.073 -0.053  0.039 -0.025  0.028  0.020  0.113  0.080  0.010  0.095  0.118  0.011  0.008  0.072  0.039 -0.029  0.075  0.072  0.159  0.149  0.172  0.130  0.076 -0.011 -0.005 -0.050  0.033  0.078 -0.080 -0.006  0.065  0.003 -0.046  0.046  0.106 -0.033  0.037 -0.158  0.047 -0.040 -0.071 -0.084 -0.080 -0.078 -0.052 -0.032 -0.099 -0.089 -0.024 -0.027 -0.126 -0.053 -0.096 -0.045 -0.112 -0.049 -0.031  0.066  0.057  0.108 -0.001 -0.071 -0.107 -0.082 -0.073 -0.072 -0.052 -0.066 -0.064 -0.109 -0.155 -0.146 -0.116 -0.186 -0.065 -0.070 -0.058 -0.108 -0.070 -0.045 -0.022  0.006  0.052  0.059  0.044  0.131  0.103  0.129  0.191  0.456  0.283  0.423  0.441  0.538  0.535  0.516  0.332  0.374  0.161  0.234  0.400  0.156  0.169  0.249  0.187  0.113  0.180  0.095 -0.167 -0.122  0.138  0.128 -0.004  0.009  0.553  0.532 -0.051 -0.111 -0.173 -0.191 -0.117 -0.201 -0.242 -0.144 -0.065 -0.109 -0.158 -0.023 -0.046 -0.035
 -0.067 -0.089 -0.043 -0.017 -0.046 -0.082 -0.083 -0.109 -0.107 -0.165 -0.119 -0.198 -0.227 -0.178 -0.195 -0.131 -0.113 -0.185 -0.154 -0.169 -0.154 -0.142 -0.160 -0.113 -0.075 -0.045  0.013 -0.003 -0.123 -0.085 -0.026 -0.041 -0.085 -0.044 -0.002 -0.065 -0.072 -0.028 -0.029  0.057  0.024  0.037  0.028  0.083  0.059 -0.003  0.051  0.059 -0.023 -0.038  0.021 -0.007 -0.052  0.013  0.025  0.081  0.071  0.082  0.052  0.015 -0.036 -0.022 -0.079 -0.006  0.014 -0.106 -0.018  0.026 -0.023 -0.062  0.043  0.126 -0.037  0.063 -0.220  0.045 -0.090 -0.085 -0.073 -0.085 -0.086  0.012  0.026 -0.071 -0.030  0.065  0.015 -0.063  0.004 -0.032 -0.009 -0.110 -0.052 -0.036  0.093  0.109  0.204  0.013 -0.057 -0.076 -0.038 -0.044 -0.070 -0.054 -0.037 -0.031 -0.108 -0.144 -0.167 -0.133 -0.180 -0.049 -0.061 -0.073 -0.153 -0.110 -0.089 -0.056 -0.028 -0.002  0.038  0.018  0.088  0.073  0.179  0.253  0.444  0.326  0.375  0.359  0.408  0.386  0.332  0.430  0.461  0.225  0.268  0.451  0.282  0.247  0.286  0.247  0.204  0.232  0.150 -0.159 -0.134  0.056  0.055  0.020  0.027  0.503  0.487 -0.057 -0.113 -0.161 -0.207 -0.122 -0.177 -0.226 -0.137 -0.033 -0.078 -0.161 -0.008 -0.023 -0.036
 -0.108 -0.130 -0.066 -0.038 -0.050 -0.097 -0.122 -0.148 -0.127 -0.235 -0.156 -0.257 -0.296 -0.238 -0.223 -0.140 -0.161 -0.204 -0.159 -0.136 -0.150 -0.107 -0.175 -0.105 -0.062  0.024  0.081  0.047 -0.084 -0.059  0.060  0.008 -0.131 -0.062  0.058 -0.056 -0.102 -0.032 -0.034  0.108  0.061  0.105  0.147  0.180  0.090  0.058  0.133  0.070 -0.050 -0.007  0.018 -0.068 -0.113 -0.022 -0.013  0.090  0.091  0.123  0.075  0.030 -0.080 -0.038 -0.125 -0.056 -0.022 -0.220 -0.053  0.025 -0.023 -0.087  0.057  0.188 -0.044  0.073 -0.260  0.031 -0.106 -0.143 -0.106 -0.161 -0.096  0.074  0.051 -0.094 -0.020  0.127  0.050 -0.074  0.014 -0.043  0.037 -0.115 -0.004  0.033  0.211  0.211  0.311  0.002 -0.077 -0.128 -0.038 -0.032 -0.125 -0.112 -0.025 -0.015 -0.145 -0.160 -0.240 -0.164 -0.231 -0.157 -0.180 -0.207 -0.344 -0.276 -0.269 -0.228 -0.153 -0.123 -0.099 -0.098  0.015 -0.019  0.110  0.189  0.511  0.416  0.568  0.506  0.569  0.427  0.374  0.461  0.834  0.530  0.599  0.679  0.472  0.519  0.474  0.322  0.314  0.344  0.160 -0.117 -0.072  0.065  0.075  0.097  0.100  0.703  0.689 -0.158 -0.241 -0.204 -0.286 -0.179 -0.254 -0.300 -0.164 -0.051 -0.089 -0.191  0.024 -0.012 -0.056
 -0.080 -0.107 -0.114 -0.059 -0.054 -0.083 -0.099 -0.077 -0.043 -0.115 -0.059 -0.104 -0.138 -0.099 -0.040 -0.013 -0.051  0.034  0.033  0.116  0.098  0.115  0.027  0.059  0.038  0.142  0.136  0.098  0.095  0.000  0.133  0.106 -0.089 -0.070  0.071 -0.028 -0.102 -0.060 -0.038  0.039  0.050  0.067  0.151  0.109  0.023  0.055  0.104 -0.000 -0.094  0.033 -0.016 -0.108 -0.094 -0.063 -0.065  0.020  0.019  0.055  0.013  0.023 -0.060 -0.011 -0.074 -0.054 -0.060 -0.170 -0.063 -0.016 -0.025 -0.076  0.030  0.103  0.002  0.054 -0.113  0.062 -0.010 -0.028  0.032 -0.048  0.009  0.186  0.126 -0.002  0.057  0.158  0.110  0.008  0.028 -0.046  0.122 -0.043  0.088  0.152  0.272  0.272  0.275  0.034 -0.023 -0.101 -0.033  0.043 -0.053 -0.104 -0.022 -0.012 -0.103 -0.117 -0.229 -0.104 -0.148 -0.167 -0.193 -0.251 -0.364 -0.296 -0.333 -0.303 -0.209 -0.236 -0.240 -0.221 -0.091 -0.132 -0.124 -0.063  0.168  0.185  0.316  0.226  0.275  0.115  0.161  0.225  0.530  0.700  0.505  0.421  0.463  0.492  0.324  0.189  0.305  0.263  0.071  0.123  0.131  0.018  0.046  0.170  0.162  0.383  0.392 -0.168 -0.251 -0.125 -0.191 -0.161 -0.216 -0.203 -0.108 -0.076 -0.061 -0.079  0.048  0.022 -0.001
 -0.166 -0.169 -0.158 -0.104 -0.091 -0.122 -0.171 -0.152 -0.102 -0.213 -0.118 -0.182 -0.203 -0.163 -0.139 -0.058 -0.098 -0.095 -0.074 -0.011 -0.047  0.001 -0.089 -0.023  0.002  0.087  0.108  0.074  0.025 -0.010  0.135  0.081 -0.117 -0.040  0.101  0.007 -0.083  0.025 -0.019  0.118  0.106  0.157  0.206  0.213  0.115  0.103  0.144  0.080 -0.030  0.018 -0.002 -0.068 -0.102 -0.051 -0.040  0.023  0.040  0.060  0.034  0.002 -0.080 -0.055 -0.122 -0.064 -0.051 -0.216 -0.066  0.011 -0.026 -0.099  0.039  0.170 -0.044  0.032 -0.160  0.025 -0.054 -0.100 -0.058 -0.104 -0.033  0.084  0.080 -0.037 -0.015  0.100  0.043 -0.064 -0.006 -0.074  0.019 -0.108 -0.033  0.035  0.190  0.190  0.255 -0.004 -0.097 -0.157 -0.069 -0.066 -0.112 -0.121 -0.036  0.009 -0.094 -0.112 -0.232 -0.132 -0.152 -0.161 -0.228 -0.261 -0.394 -0.344 -0.349 -0.283 -0.197 -0.203 -0.190 -0.153 -0.041 -0.083  0.013  0.098  0.394  0.399  0.547  0.465  0.476  0.310  0.234  0.268  0.599  0.505  0.694  0.620  0.397  0.578  0.509  0.297  0.311  0.401  0.196  0.017  0.056  0.002  0.010  0.061  0.064  0.584  0.553 -0.146 -0.232 -0.172 -0.245 -0.145 -0.241 -0.283 -0.123 -0.059 -0.086 -0.131  0.055  0.016 -0.010
 -0.234 -0.245 -0.187 -0.146 -0.139 -0.204 -0.261 -0.267 -0.204 -0.360 -0.218 -0.346 -0.372 -0.323 -0.304 -0.185 -0.179 -0.307 -0.246 -0.226 -0.249 -0.215 -0.289 -0.205 -0.117 -0.011  0.059  0.045 -0.145 -0.111  0.054  0.006 -0.140 -0.027  0.091 -0.022 -0.073  0.055 -0.017  0.175  0.123  0.173  0.150  0.235  0.148  0.056  0.136  0.120 -0.015 -0.062  0.006 -0.047 -0.145 -0.043 -0.029  0.057  0.081  0.088  0.064 -0.013 -0.124 -0.128 -0.221 -0.133 -0.101 -0.312 -0.127 -0.034 -0.084 -0.191  0.006  0.196 -0.106  0.049 -0.303  0.025 -0.109 -0.103 -0.075 -0.096 -0.056  0.077  0.098 -0.064 -0.029  0.124  0.014 -0.088 -0.007 -0.057 -0.052 -0.208 -0.155 -0.086  0.136  0.167  0.303 -0.030 -0.160 -0.200 -0.095 -0.152 -0.176 -0.132 -0.043 -0.002 -0.143 -0.149 -0.224 -0.201 -0.206 -0.124 -0.170 -0.200 -0.364 -0.305 -0.269 -0.195 -0.126 -0.086 -0.047 -0.021  0.061  0.053  0.263  0.381  0.745  0.702  0.784  0.736  0.700  0.589  0.400  0.451  0.679  0.421  0.620  0.878  0.527  0.619  0.700  0.569  0.456  0.584  0.385 -0.220 -0.158  0.005  0.004 -0.029 -0.013  0.819  0.744 -0.077 -0.194 -0.277 -0.353 -0.162 -0.280 -0.397 -0.204 -0.030 -0.117 -0.267  0.010 -0.008 -0.028
 -0.152 -0.146 -0.102 -0.044 -0.055 -0.152 -0.148 -0.134 -0.126 -0.224 -0.118 -0.210 -0.233 -0.215 -0.150 -0.097 -0.100 -0.117 -0.087 -0.020 -0.024 -0.032 -0.099 -0.079 -0.085  0.020  0.053  0.071 -0.054 -0.067  0.074  0.078 -0.071 -0.047  0.082 -0.017 -0.060 -0.008 -0.044  0.076  0.100  0.029  0.071  0.041 -0.023 -0.002  0.028 -0.037 -0.078 -0.042 -0.023 -0.108 -0.108 -0.094 -0.097 -0.032 -0.024 -0.001 -0.028 -0.018 -0.080 -0.074 -0.141 -0.130 -0.139 -0.245 -0.112 -0.087 -0.086 -0.151 -0.021  0.092 -0.099  0.010 -0.217 -0.003 -0.097 -0.019  0.103  0.009 -0.022  0.277  0.251  0.013  0.119  0.270  0.126  0.053  0.073  0.071  0.098 -0.092  0.004  0.065  0.223  0.274  0.329  0.007 -0.058 -0.108  0.003 -0.004 -0.144 -0.092  0.022  0.017 -0.125 -0.119 -0.149 -0.142 -0.171 -0.102 -0.092 -0.151 -0.290 -0.252 -0.258 -0.196 -0.155 -0.189 -0.156 -0.145 -0.073 -0.073  0.051  0.146  0.340  0.398  0.391  0.311  0.279  0.179  0.156  0.282  0.472  0.463  0.397  0.527  0.670  0.509  0.436  0.460  0.489  0.418  0.232 -0.060 -0.047 -0.040 -0.008  0.106  0.095  0.410  0.387 -0.148 -0.183 -0.192 -0.266 -0.136 -0.168 -0.245 -0.114  0.021 -0.012 -0.170  0.046  0.045 -0.010
 -0.210 -0.203 -0.187 -0.136 -0.105 -0.163 -0.220 -0.182 -0.116 -0.241 -0.135 -0.208 -0.224 -0.202 -0.152 -0.072 -0.096 -0.093 -0.067  0.020 -0.015  0.004 -0.085 -0.056 -0.034  0.080  0.093  0.092  0.010 -0.058  0.135  0.107 -0.124 -0.043  0.128  0.012 -0.083  0.038 -0.044  0.135  0.125  0.148  0.180  0.179  0.078  0.061  0.111  0.035 -0.066 -0.031 -0.036 -0.108 -0.137 -0.107 -0.091 -0.034 -0.009 -0.002 -0.029 -0.048 -0.112 -0.118 -0.179 -0.149 -0.143 -0.267 -0.131 -0.068 -0.076 -0.156 -0.005  0.163 -0.060  0.051 -0.178  0.023 -0.066 -0.056  0.017 -0.032  0.011  0.187  0.172  0.019  0.056  0.186  0.082 -0.002  0.033 -0.018  0.045 -0.120 -0.037  0.046  0.223  0.240  0.324  0.000 -0.082 -0.166 -0.057 -0.057 -0.135 -0.150 -0.024  0.018 -0.116 -0.111 -0.216 -0.142 -0.141 -0.152 -0.200 -0.251 -0.400 -0.337 -0.346 -0.302 -0.198 -0.205 -0.210 -0.158 -0.058 -0.098  0.031  0.118  0.382  0.451  0.514  0.419  0.389  0.234  0.169  0.247  0.519  0.492  0.578  0.619  0.509  0.702  0.592  0.430  0.485  0.565  0.336  0.009  0.034 -0.068 -0.049  0.079  0.080  0.519  0.488 -0.132 -0.230 -0.189 -0.260 -0.143 -0.228 -0.292 -0.119 -0.019 -0.065 -0.158  0.072  0.031  0.008
 -0.232 -0.232 -0.215 -0.176 -0.149 -0.236 -0.276 -0.247 -0.188 -0.330 -0.183 -0.277 -0.297 -0.266 -0.241 -0.132 -0.136 -0.236 -0.183 -0.163 -0.200 -0.166 -0.232 -0.175 -0.109  0.008  0.073  0.057 -0.092 -0.094  0.081  0.043 -0.130 -0.025  0.108  0.003 -0.070  0.072 -0.029  0.172  0.162  0.182  0.162  0.219  0.131  0.061  0.126  0.101 -0.020 -0.069 -0.024 -0.056 -0.142 -0.079 -0.048  0.011  0.045  0.032  0.011 -0.066 -0.139 -0.165 -0.225 -0.169 -0.138 -0.290 -0.154 -0.073 -0.088 -0.196 -0.034  0.153 -0.108  0.014 -0.217 -0.014 -0.091 -0.053  0.008 -0.023  0.003  0.123  0.133 -0.010  0.015  0.144  0.032 -0.037  0.019  0.001 -0.025 -0.168 -0.143 -0.068  0.134  0.167  0.279 -0.023 -0.124 -0.164 -0.083 -0.126 -0.157 -0.136 -0.045  0.007 -0.132 -0.127 -0.188 -0.159 -0.163 -0.115 -0.174 -0.202 -0.338 -0.285 -0.241 -0.189 -0.131 -0.087 -0.054 -0.036  0.022  0.024  0.194  0.298  0.575  0.620  0.642  0.586  0.512  0.412  0.249  0.286  0.474  0.324  0.509  0.700  0.436  0.592  0.743  0.533  0.445  0.603  0.396 -0.157 -0.111 -0.054 -0.055 -0.019 -0.007  0.612  0.547 -0.086 -0.164 -0.227 -0.304 -0.106 -0.201 -0.330 -0.131  0.033 -0.064 -0.203  0.059  0.036  0.001
 -0.240 -0.219 -0.180 -0.149 -0.131 -0.220 -0.241 -0.220 -0.173 -0.308 -0.164 -0.276 -0.289 -0.285 -0.237 -0.158 -0.127 -0.255 -0.203 -0.184 -0.193 -0.191 -0.235 -0.201 -0.142 -0.062 -0.001  0.021 -0.168 -0.131  0.009  0.030 -0.053 -0.005  0.110  0.049  0.006  0.103 -0.009  0.131  0.102  0.100  0.038  0.099  0.052 -0.016  0.034  0.021 -0.028 -0.116 -0.063 -0.076 -0.160 -0.118 -0.098 -0.036 -0.017 -0.016 -0.044 -0.067 -0.119 -0.148 -0.185 -0.159 -0.176 -0.289 -0.147 -0.125 -0.144 -0.214 -0.081  0.066 -0.180 -0.090 -0.235 -0.097 -0.117  0.009  0.057  0.046  0.036  0.159  0.210  0.026  0.058  0.171  0.059  0.026  0.040  0.058 -0.023 -0.139 -0.180 -0.113  0.039  0.129  0.224 -0.040 -0.156 -0.156 -0.061 -0.139 -0.165 -0.077 -0.006  0.031 -0.068 -0.038 -0.043 -0.124 -0.077 -0.017 -0.012 -0.031 -0.173 -0.174 -0.124 -0.038 -0.049 -0.016  0.039  0.069  0.055  0.068  0.267  0.361  0.518  0.563  0.483  0.456  0.364  0.336  0.187  0.247  0.322  0.189  0.297  0.569  0.460  0.430  0.533  0.703  0.491  0.558  0.393 -0.213 -0.170 -0.074 -0.054 -0.088 -0.092  0.457  0.389 -0.066 -0.062 -0.200 -0.281 -0.078 -0.111 -0.267 -0.125  0.069 -0.025 -0.240 -0.024 -0.006 -0.039
 -0.181 -0.167 -0.140 -0.092 -0.085 -0.167 -0.172 -0.148 -0.121 -0.213 -0.108 -0.186 -0.206 -0.207 -0.136 -0.084 -0.089 -0.100 -0.068 -0.011 -0.017 -0.025 -0.087 -0.078 -0.085  0.019  0.042  0.057 -0.051 -0.091  0.058  0.088 -0.081 -0.046  0.099  0.012 -0.057  0.019 -0.055  0.074  0.093  0.073  0.075  0.089  0.028 -0.004  0.039 -0.007 -0.069 -0.068 -0.054 -0.101 -0.117 -0.110 -0.091 -0.048 -0.037 -0.038 -0.064 -0.066 -0.091 -0.110 -0.137 -0.127 -0.146 -0.218 -0.106 -0.094 -0.094 -0.143 -0.029  0.090 -0.086 -0.012 -0.167 -0.006 -0.057  0.049  0.143  0.078  0.040  0.259  0.271  0.062  0.111  0.235  0.099  0.048  0.057  0.047  0.022 -0.114 -0.076 -0.001  0.142  0.185  0.246 -0.019 -0.096 -0.157 -0.057 -0.082 -0.154 -0.104 -0.017  0.005 -0.103 -0.087 -0.129 -0.125 -0.102 -0.071 -0.065 -0.120 -0.273 -0.250 -0.233 -0.171 -0.133 -0.146 -0.113 -0.077 -0.026 -0.043  0.080  0.168  0.319  0.391  0.350  0.297  0.240  0.166  0.113  0.204  0.314  0.305  0.311  0.456  0.489  0.485  0.445  0.491  0.567  0.548  0.328 -0.041 -0.029 -0.076 -0.057  0.014  0.014  0.344  0.315 -0.154 -0.166 -0.199 -0.255 -0.114 -0.152 -0.244 -0.106  0.034 -0.026 -0.165  0.034  0.033 -0.003
 -0.281 -0.242 -0.219 -0.170 -0.122 -0.210 -0.252 -0.201 -0.144 -0.268 -0.125 -0.221 -0.230 -0.221 -0.170 -0.104 -0.096 -0.154 -0.116 -0.055 -0.086 -0.074 -0.148 -0.111 -0.088  0.027  0.048  0.074 -0.049 -0.110  0.067  0.081 -0.103 -0.031  0.119  0.011 -0.064  0.057 -0.057  0.138  0.143  0.154  0.108  0.159  0.083  0.013  0.065  0.030 -0.061 -0.105 -0.078 -0.108 -0.152 -0.129 -0.105 -0.057 -0.044 -0.039 -0.057 -0.077 -0.109 -0.149 -0.180 -0.147 -0.161 -0.249 -0.129 -0.097 -0.107 -0.167 -0.026  0.135 -0.084  0.020 -0.184  0.018 -0.056  0.029  0.069  0.059  0.058  0.166  0.224  0.068  0.076  0.187  0.063  0.010  0.036  0.000 -0.012 -0.146 -0.135 -0.035  0.122  0.176  0.242 -0.041 -0.154 -0.218 -0.099 -0.147 -0.174 -0.142 -0.041  0.006 -0.113 -0.108 -0.163 -0.153 -0.105 -0.069 -0.095 -0.150 -0.326 -0.288 -0.256 -0.198 -0.127 -0.122 -0.106 -0.044  0.005 -0.018  0.134  0.235  0.452  0.514  0.499  0.445  0.375  0.288  0.180  0.232  0.344  0.263  0.401  0.584  0.418  0.565  0.603  0.558  0.548  0.791  0.477 -0.071 -0.040 -0.089 -0.075 -0.040 -0.038  0.477  0.423 -0.103 -0.149 -0.227 -0.269 -0.090 -0.178 -0.289 -0.103  0.046 -0.052 -0.198  0.055  0.029  0.006
 -0.237 -0.210 -0.185 -0.146 -0.145 -0.160 -0.259 -0.248 -0.182 -0.232 -0.148 -0.184 -0.178 -0.181 -0.171 -0.102 -0.060 -0.132 -0.097 -0.083 -0.107 -0.128 -0.150 -0.151 -0.092 -0.039  0.002  0.029 -0.054 -0.079  0.057  0.029 -0.064  0.039  0.111  0.029  0.016  0.136 -0.004  0.149  0.118  0.120  0.038  0.056  0.041 -0.014 -0.050 -0.009 -0.035 -0.102 -0.044 -0.096 -0.097 -0.071 -0.074 -0.078 -0.070 -0.062 -0.043 -0.039 -0.052 -0.115 -0.201 -0.149 -0.113 -0.134 -0.143 -0.089 -0.050 -0.128 -0.050  0.131  0.045  0.155 -0.148  0.116 -0.025 -0.038 -0.006  0.003  0.047  0.110  0.080  0.043  0.070  0.118  0.020  0.024  0.040  0.013 -0.009 -0.115 -0.096 -0.050  0.081  0.113  0.178 -0.018 -0.040 -0.060 -0.000 -0.082 -0.093 -0.105 -0.047 -0.026 -0.119 -0.089 -0.109 -0.117 -0.104 -0.049 -0.094 -0.118 -0.174 -0.084 -0.155 -0.159 -0.055 -0.087 -0.094 -0.034 -0.042 -0.007  0.158  0.183  0.323  0.375  0.335  0.321  0.243  0.208  0.095  0.150  0.160  0.071  0.196  0.385  0.232  0.336  0.396  0.393  0.328  0.477  0.822 -0.108 -0.091 -0.084 -0.074 -0.002  0.001  0.303  0.254  0.101 -0.055 -0.101 -0.149 -0.069 -0.118 -0.174 -0.109 -0.010 -0.034 -0.089  0.034 -0.000  0.038
  0.002  0.014 -0.076 -0.045  0.032  0.060  0.033  0.117  0.146  0.168  0.129  0.243  0.271  0.267  0.356  0.247  0.255  0.718  0.525  0.841  0.741  0.827  0.650  0.683  0.424  0.523  0.270  0.299  0.710  0.209  0.246  0.192  0.000 -0.079 -0.047 -0.097 -0.180 -0.222 -0.134 -0.149 -0.016 -0.044  0.101 -0.083 -0.159  0.030 -0.026 -0.170 -0.117  0.072 -0.127 -0.192 -0.061 -0.139 -0.152 -0.121 -0.180 -0.109 -0.135  0.016  0.071  0.124  0.106  0.045 -0.013  0.129  0.022 -0.029  0.004  0.045 -0.031 -0.102  0.077 -0.022  0.230  0.133  0.092  0.108  0.168  0.191  0.110  0.116  0.176  0.165  0.116  0.092  0.166  0.122  0.038 -0.029  0.184  0.173  0.240  0.294  0.236  0.164  0.030  0.070  0.047 -0.103 -0.081  0.097  0.057 -0.098 -0.093 -0.062 -0.021 -0.088 -0.057  0.098  0.067 -0.086 -0.154 -0.199 -0.235 -0.209 -0.245 -0.274 -0.205 -0.275 -0.314 -0.280 -0.200 -0.296 -0.436 -0.413 -0.416 -0.331 -0.263 -0.312 -0.228 -0.354 -0.167 -0.159 -0.117  0.123  0.017 -0.220 -0.060  0.009 -0.157 -0.213 -0.041 -0.071 -0.108  1.000  0.902 -0.032  0.024  0.222  0.208 -0.248 -0.193 -0.089 -0.045  0.133  0.152  0.043  0.032  0.117  0.099 -0.027  0.036  0.175  0.078  0.048  0.025
 -0.006 -0.011 -0.084 -0.069  0.019  0.035 -0.006  0.063  0.111  0.101  0.086  0.168  0.191  0.189  0.250  0.173  0.178  0.575  0.415  0.718  0.591  0.731  0.539  0.621  0.416  0.547  0.307  0.296  0.675  0.229  0.270  0.179  0.014 -0.049 -0.026 -0.084 -0.147 -0.174 -0.090 -0.092  0.023  0.014  0.142 -0.015 -0.090  0.081  0.016 -0.113 -0.084  0.089 -0.093 -0.169 -0.063 -0.113 -0.131 -0.086 -0.138 -0.067 -0.087  0.035  0.052  0.102  0.059  0.020 -0.017  0.071  0.003 -0.038 -0.014  0.028 -0.029 -0.097  0.046 -0.046  0.201  0.106  0.088  0.105  0.150  0.168  0.079  0.093  0.162  0.126  0.073  0.066  0.129  0.076  0.004 -0.045  0.123  0.134  0.181  0.230  0.194  0.123  0.013  0.050  0.034 -0.098 -0.089  0.047  0.028 -0.092 -0.099 -0.077 -0.030 -0.074 -0.045  0.071  0.049 -0.083 -0.143 -0.179 -0.217 -0.191 -0.218 -0.238 -0.182 -0.231 -0.270 -0.231 -0.156 -0.253 -0.370 -0.345 -0.331 -0.262 -0.189 -0.233 -0.159 -0.275 -0.122 -0.134 -0.072  0.131  0.056 -0.158 -0.047  0.034 -0.111 -0.170 -0.029 -0.040 -0.091  0.902  0.923 -0.009  0.039  0.171  0.168 -0.174 -0.134 -0.089 -0.061  0.106  0.095  0.006 -0.002  0.057  0.037 -0.057  0.006  0.110  0.013  0.001 -0.019
 -0.087 -0.117 -0.179 -0.127 -0.191 -0.150 -0.097 -0.158 -0.168 -0.178 -0.031 -0.110 -0.101  0.065 -0.054 -0.024 -0.034 -0.076 -0.109 -0.099 -0.094 -0.033 -0.017  0.051  0.045  0.105  0.095 -0.040 -0.058  0.027 -0.182 -0.155 -0.031 -0.091 -0.199 -0.164 -0.089 -0.181 -0.079 -0.170 -0.176 -0.145 -0.021  0.043  0.044  0.044  0.188  0.239  0.132  0.330  0.443  0.251  0.212  0.638  0.474  0.814  0.686  0.835  0.701  0.689  0.413  0.479  0.224  0.387  0.668  0.215  0.067  0.162  0.102 -0.020 -0.065 -0.069 -0.042 -0.114 -0.050 -0.038  0.035  0.033  0.056  0.032 -0.069 -0.066  0.007 -0.057 -0.157 -0.132 -0.064 -0.222 -0.165 -0.114 -0.107 -0.032  0.022 -0.014  0.003 -0.083 -0.065  0.001  0.114  0.143  0.029 -0.020 -0.040 -0.025 -0.078 -0.140 -0.113 -0.086  0.026 -0.026 -0.163 -0.120 -0.017 -0.034  0.021  0.085  0.111  0.053  0.051  0.141  0.085  0.015  0.099  0.124  0.014 -0.003  0.062 -0.025  0.059  0.069  0.130  0.171  0.138  0.056  0.065  0.018  0.002  0.005 -0.040 -0.068 -0.054 -0.074 -0.076 -0.089 -0.084 -0.032 -0.009  1.000  0.909  0.033  0.052  0.119  0.127 -0.006 -0.070 -0.053 -0.141 -0.096 -0.138 -0.161 -0.202 -0.176 -0.121 -0.144 -0.210 -0.191 -0.152
 -0.102 -0.111 -0.166 -0.115 -0.185 -0.143 -0.092 -0.149 -0.156 -0.163 -0.005 -0.102 -0.076  0.090 -0.021 -0.008 -0.022 -0.032 -0.075 -0.035 -0.044  0.006  0.004  0.075  0.057  0.122  0.086 -0.001 -0.017  0.007 -0.170 -0.143 -0.031 -0.098 -0.173 -0.162 -0.090 -0.183 -0.088 -0.169 -0.183 -0.173 -0.016 -0.026 -0.052 -0.007  0.135  0.096  0.017  0.266  0.300  0.084  0.076  0.421  0.254  0.660  0.483  0.725  0.527  0.657  0.396  0.498  0.226  0.365  0.570  0.184  0.054  0.123  0.088 -0.040 -0.102 -0.068 -0.046 -0.131 -0.016 -0.042  0.047  0.053  0.082  0.062 -0.025 -0.015  0.050 -0.008 -0.090 -0.072 -0.004 -0.149 -0.112 -0.069 -0.026  0.021  0.072  0.051  0.059 -0.006 -0.018  0.022  0.118  0.139  0.045  0.033 -0.007 -0.005 -0.053 -0.093 -0.086 -0.073  0.047 -0.018 -0.155 -0.096 -0.004 -0.013  0.033  0.088  0.090  0.044  0.072  0.126  0.053  0.010  0.087  0.089 -0.014 -0.017  0.030 -0.043  0.032  0.035  0.103  0.137  0.128  0.055  0.075  0.046  0.010  0.004 -0.008 -0.049 -0.055 -0.054 -0.057 -0.075 -0.074  0.024  0.039  0.909  0.947  0.092  0.093  0.099  0.115 -0.018 -0.057 -0.026 -0.135 -0.092 -0.105 -0.124 -0.170 -0.144 -0.088 -0.122 -0.165 -0.145 -0.116
 -0.023  0.010  0.033  0.096  0.080  0.062  0.063  0.138  0.085  0.088  0.106  0.129  0.104  0.116  0.107  0.089  0.099  0.210  0.132  0.209  0.236  0.225  0.260  0.220  0.092  0.073 -0.018  0.031  0.083 -0.096 -0.116 -0.068 -0.188 -0.224 -0.131 -0.181 -0.214 -0.250 -0.230 -0.190 -0.161 -0.150  0.017 -0.154 -0.264 -0.159 -0.071 -0.247 -0.262 -0.057 -0.149 -0.287 -0.159 -0.157 -0.134 -0.007 -0.076 -0.007 -0.127  0.000 -0.010  0.091  0.094  0.089  0.001  0.007  0.008  0.025  0.006  0.015  0.014  0.026  0.087  0.098  0.058  0.076 -0.058 -0.076 -0.034  0.004  0.021  0.075  0.104  0.115  0.185  0.274  0.277  0.221  0.208  0.151  0.691  0.350  0.803  0.722  0.793  0.650  0.502  0.338  0.501  0.238  0.288  0.681  0.195  0.011  0.094  0.130 -0.048 -0.155 -0.140 -0.036 -0.110 -0.132 -0.132 -0.135 -0.159 -0.110 -0.182 -0.183 -0.067 -0.153 -0.218 -0.184 -0.064 -0.165 -0.246 -0.208 -0.178 -0.143 -0.072 -0.123 -0.074 -0.138 -0.004  0.020  0.097  0.170  0.061 -0.029  0.106  0.079 -0.019 -0.088  0.014 -0.040 -0.002  0.222  0.171  0.033  0.092  1.000  0.943 -0.039  0.008 -0.058 -0.134 -0.019  0.007 -0.043 -0.097 -0.021  0.016 -0.051  0.006  0.082  0.113  0.078  0.069
 -0.015  0.016  0.037  0.081  0.067  0.059  0.048  0.102  0.063  0.073  0.087  0.097  0.069  0.102  0.076  0.071  0.083  0.180  0.111  0.181  0.199  0.205  0.237  0.207  0.095  0.085  0.011  0.045  0.085 -0.062 -0.087 -0.070 -0.163 -0.190 -0.128 -0.176 -0.184 -0.219 -0.192 -0.158 -0.127 -0.113  0.031 -0.106 -0.200 -0.118 -0.039 -0.183 -0.205 -0.020 -0.098 -0.227 -0.112 -0.104 -0.086  0.018 -0.038  0.018 -0.084  0.014  0.001  0.087  0.074  0.085  0.024  0.008  0.010  0.042  0.016  0.015  0.023  0.034  0.080  0.098  0.057  0.080 -0.065 -0.101 -0.052 -0.021 -0.034  0.037  0.074  0.069  0.122  0.222  0.221  0.149  0.160  0.098  0.581  0.290  0.727  0.625  0.746  0.564  0.473  0.336  0.521  0.250  0.265  0.624  0.177 -0.005  0.073  0.104 -0.059 -0.155 -0.131 -0.039 -0.123 -0.146 -0.135 -0.142 -0.158 -0.098 -0.173 -0.178 -0.065 -0.133 -0.200 -0.169 -0.038 -0.128 -0.221 -0.193 -0.147 -0.121 -0.051 -0.097 -0.047 -0.095  0.009  0.027  0.100  0.162  0.064 -0.013  0.095  0.080 -0.007 -0.092  0.014 -0.038  0.001  0.208  0.168  0.052  0.093  0.943  0.961 -0.014  0.027 -0.057 -0.159 -0.041 -0.020 -0.074 -0.143 -0.062 -0.020 -0.089 -0.035  0.062  0.084  0.052  0.052
 -0.181 -0.212 -0.156 -0.124 -0.135 -0.172 -0.221 -0.262 -0.210 -0.344 -0.210 -0.365 -0.383 -0.295 -0.320 -0.199 -0.189 -0.328 -0.269 -0.277 -0.300 -0.254 -0.301 -0.200 -0.087  0.001  0.084  0.036 -0.151 -0.091  0.036 -0.031 -0.118 -0.008  0.055 -0.045 -0.067  0.045 -0.002  0.170  0.108  0.167  0.135  0.268  0.205  0.078  0.171  0.198  0.031  0.003  0.094  0.028 -0.083  0.057  0.058  0.166  0.176  0.195  0.162  0.062 -0.076 -0.070 -0.179 -0.060  0.002 -0.259 -0.091  0.017 -0.062 -0.160  0.029  0.197 -0.100  0.041 -0.289  0.040 -0.097 -0.147 -0.135 -0.161 -0.129 -0.029  0.017 -0.149 -0.140  0.021 -0.022 -0.193 -0.070 -0.124 -0.091 -0.226 -0.152 -0.088  0.127  0.140  0.260 -0.027 -0.171 -0.215 -0.138 -0.167 -0.167 -0.130 -0.068 -0.039 -0.146 -0.155 -0.223 -0.197 -0.216 -0.122 -0.176 -0.193 -0.333 -0.272 -0.225 -0.160 -0.115 -0.027  0.003  0.010  0.111  0.095  0.255  0.364  0.803  0.649  0.854  0.830  0.882  0.777  0.553  0.503  0.703  0.383  0.584  0.819  0.410  0.519  0.612  0.457  0.344  0.477  0.303 -0.248 -0.174  0.119  0.099 -0.039 -0.014  1.000  0.924 -0.098 -0.227 -0.288 -0.367 -0.210 -0.344 -0.433 -0.250 -0.103 -0.184 -0.292 -0.051 -0.066 -0.089
 -0.140 -0.177 -0.124 -0.082 -0.097 -0.125 -0.163 -0.198 -0.164 -0.283 -0.171 -0.308 -0.325 -0.240 -0.259 -0.155 -0.156 -0.266 -0.218 -0.220 -0.237 -0.199 -0.243 -0.154 -0.063  0.019  0.089  0.041 -0.116 -0.087  0.028 -0.026 -0.121 -0.034  0.034 -0.062 -0.090  0.008 -0.022  0.132  0.079  0.135  0.122  0.225  0.165  0.061  0.150  0.160  0.003  0.003  0.080  0.008 -0.086  0.047  0.055  0.165  0.163  0.189  0.146  0.063 -0.065 -0.042 -0.139 -0.026  0.026 -0.209 -0.067  0.031 -0.042 -0.128  0.035  0.182 -0.073  0.059 -0.256  0.066 -0.083 -0.130 -0.114 -0.146 -0.117 -0.010  0.021 -0.131 -0.109  0.037  0.005 -0.160 -0.058 -0.126 -0.049 -0.185 -0.097 -0.038  0.160  0.163  0.265 -0.010 -0.140 -0.201 -0.131 -0.129 -0.147 -0.128 -0.076 -0.044 -0.147 -0.166 -0.231 -0.180 -0.214 -0.136 -0.178 -0.201 -0.327 -0.262 -0.235 -0.182 -0.125 -0.060 -0.042 -0.040  0.078  0.049  0.174  0.273  0.691  0.542  0.759  0.727  0.812  0.690  0.532  0.487  0.689  0.392  0.553  0.744  0.387  0.488  0.547  0.389  0.315  0.423  0.254 -0.193 -0.134  0.127  0.115  0.008  0.027  0.924  0.902 -0.116 -0.234 -0.266 -0.328 -0.208 -0.335 -0.391 -0.223 -0.108 -0.169 -0.245 -0.030 -0.061 -0.084
 -0.124 -0.078 -0.107 -0.142 -0.099 -0.018 -0.114 -0.107 -0.071 -0.026 -0.044  0.012  0.038  0.010 -0.002  0.010  0.022 -0.049 -0.070 -0.092 -0.066 -0.072 -0.052 -0.057 -0.034 -0.077 -0.076 -0.058 -0.082 -0.046 -0.123 -0.125 -0.047 -0.010 -0.060 -0.042 -0.014 -0.013 -0.047  0.010 -0.037 -0.038 -0.125 -0.093 -0.043 -0.086 -0.095 -0.024  0.026 -0.032  0.038  0.042  0.026  0.054  0.011 -0.011  0.023  0.007  0.045  0.042  0.007 -0.018 -0.097 -0.090 -0.020  0.048 -0.055 -0.017  0.050  0.020 -0.021  0.024  0.122  0.154  0.045  0.088  0.091  0.001 -0.067 -0.028  0.066 -0.048 -0.161  0.015  0.032 -0.071 -0.062  0.031  0.027  0.008 -0.051  0.004 -0.049 -0.073 -0.095 -0.090 -0.086 -0.013  0.012  0.084  0.048 -0.011  0.058 -0.008 -0.034 -0.033 -0.027 -0.026  0.016 -0.000 -0.026  0.031  0.042  0.108  0.193  0.195  0.136  0.083  0.130  0.090  0.024  0.077 -0.011  0.047  0.139  0.086  0.003 -0.003 -0.067 -0.026 -0.065 -0.003 -0.051 -0.057 -0.158 -0.168 -0.146 -0.077 -0.148 -0.132 -0.086 -0.066 -0.154 -0.103  0.101 -0.089 -0.089 -0.006 -0.018 -0.058 -0.057 -0.098 -0.116  0.571  0.298  0.212  0.276  0.187  0.188  0.187  0.074  0.054  0.071  0.109  0.062  0.053  0.137
 -0.010  0.003 -0.034 -0.063 -0.033 -0.034 -0.032 -0.005 -0.007  0.045  0.011  0.107  0.107  0.055  0.068  0.059  0.058  0.019 -0.032 -0.050 -0.026 -0.020  0.023 -0.007 -0.037 -0.127 -0.141 -0.089 -0.098 -0.071 -0.213 -0.148 -0.070 -0.086 -0.096 -0.055 -0.046 -0.078 -0.081 -0.086 -0.142 -0.103 -0.169 -0.172 -0.132 -0.140 -0.153 -0.113 -0.052 -0.120 -0.080 -0.045 -0.057 -0.073 -0.081 -0.078 -0.072 -0.072 -0.082 -0.040 -0.033 -0.031  0.004 -0.059 -0.088  0.043 -0.023 -0.096 -0.011  0.005 -0.084 -0.115 -0.024 -0.027  0.049 -0.092  0.031  0.075  0.014  0.074  0.119 -0.005 -0.055  0.068  0.133  0.049  0.034  0.194  0.111  0.185  0.009  0.076 -0.069 -0.086 -0.189 -0.096 -0.090 -0.006 -0.071  0.023  0.012 -0.017  0.059  0.041 -0.027 -0.012  0.001  0.018  0.115  0.085  0.021  0.064  0.120  0.144  0.226  0.172  0.189  0.166  0.102  0.115  0.129  0.138  0.006  0.038  0.121  0.133 -0.082 -0.079 -0.196 -0.169 -0.195 -0.095 -0.111 -0.113 -0.241 -0.251 -0.232 -0.194 -0.183 -0.230 -0.164 -0.062 -0.166 -0.149 -0.055 -0.045 -0.061 -0.070 -0.057 -0.134 -0.159 -0.227 -0.234  0.298  0.661  0.289  0.360  0.397  0.470  0.347  0.249  0.293  0.213  0.139  0.138  0.161  0.109
 -0.022 -0.026 -0.085 -0.102 -0.033  0.017 -0.046  0.022  0.080  0.080  0.046  0.179  0.187  0.120  0.152  0.124  0.093  0.165  0.149  0.145  0.141  0.119  0.118  0.081  0.048  0.019 -0.009  0.008  0.111  0.051 -0.010 -0.014 -0.003 -0.004 -0.011 -0.006 -0.001 -0.042 -0.003 -0.033 -0.036 -0.007  0.004 -0.078 -0.082 -0.004 -0.059 -0.096 -0.036  0.011 -0.043 -0.076 -0.030 -0.068 -0.095 -0.089 -0.086 -0.049 -0.060  0.009 -0.001  0.024  0.002 -0.075 -0.078  0.061 -0.040 -0.116 -0.004  0.022 -0.101 -0.115  0.048 -0.008  0.114 -0.013  0.064  0.035  0.024  0.036  0.101  0.030 -0.052  0.082  0.098  0.009  0.047  0.134  0.051  0.090  0.049  0.100  0.019  0.018 -0.053 -0.021 -0.063  0.029  0.007  0.023 -0.041  0.014  0.088  0.019 -0.022 -0.012  0.042  0.065  0.070  0.102  0.063  0.000  0.003 -0.010  0.060  0.074  0.049 -0.022 -0.001 -0.016 -0.041 -0.012 -0.071 -0.080 -0.100 -0.118 -0.273 -0.237 -0.270 -0.271 -0.258 -0.244 -0.173 -0.161 -0.204 -0.125 -0.172 -0.277 -0.192 -0.189 -0.227 -0.200 -0.199 -0.227 -0.101  0.133  0.106 -0.053 -0.026 -0.019 -0.041 -0.288 -0.266  0.212  0.289  0.502  0.412  0.227  0.339  0.360  0.222  0.142  0.155  0.185  0.087  0.079  0.080
 -0.004  0.035  0.003 -0.031  0.080  0.142  0.073  0.188  0.199  0.244  0.167  0.355  0.375  0.260  0.300  0.273  0.206  0.261  0.187  0.162  0.200  0.158  0.221  0.135  0.068 -0.041 -0.102 -0.029  0.086 -0.010 -0.115 -0.055 -0.027 -0.096 -0.102 -0.080 -0.085 -0.142 -0.115 -0.112 -0.150 -0.135 -0.176 -0.235 -0.182 -0.128 -0.177 -0.179 -0.090 -0.089 -0.105 -0.047  0.008 -0.062 -0.067 -0.139 -0.129 -0.157 -0.131 -0.084 -0.002 -0.005  0.081 -0.038 -0.061  0.186  0.029 -0.036  0.073  0.148  0.000 -0.084  0.168  0.134  0.147  0.077  0.049  0.028 -0.001  0.032  0.100  0.017 -0.129  0.090  0.165  0.011  0.054  0.219  0.126  0.104  0.106  0.139  0.107  0.107 -0.036 -0.004 -0.086  0.026 -0.000  0.010  0.002  0.067  0.109  0.008 -0.031 -0.029 -0.010 -0.027  0.032  0.122  0.089 -0.003  0.054  0.030  0.139  0.098  0.039 -0.032 -0.017 -0.097 -0.108 -0.075 -0.155 -0.138 -0.147 -0.203 -0.364 -0.318 -0.340 -0.342 -0.315 -0.318 -0.191 -0.207 -0.286 -0.191 -0.245 -0.353 -0.266 -0.260 -0.304 -0.281 -0.255 -0.269 -0.149  0.152  0.095 -0.141 -0.135  0.007 -0.020 -0.367 -0.328  0.276  0.360  0.412  0.752  0.428  0.430  0.524  0.404  0.231  0.208  0.322  0.240  0.157  0.169
 -0.049 -0.015 -0.008 -0.027  0.064  0.046  0.005  0.101  0.117  0.119  0.091  0.204  0.241  0.164  0.187  0.194  0.155  0.148  0.061  0.045  0.086  0.073  0.152  0.085  0.017 -0.084 -0.137 -0.063 -0.042 -0.100 -0.212 -0.089 -0.089 -0.122 -0.093 -0.053 -0.088 -0.110 -0.140 -0.108 -0.136 -0.135 -0.138 -0.180 -0.181 -0.144 -0.140 -0.145 -0.100 -0.127 -0.116 -0.083 -0.065 -0.095 -0.072 -0.076 -0.075 -0.094 -0.128 -0.106 -0.046 -0.050  0.049 -0.046 -0.069  0.086  0.007 -0.062  0.028  0.066 -0.012 -0.060  0.052  0.020  0.038 -0.023 -0.004  0.032  0.011  0.060  0.100  0.021 -0.032  0.099  0.141  0.093  0.067  0.195  0.143  0.165  0.097  0.100  0.027  0.038 -0.060  0.019 -0.012  0.015 -0.062 -0.035 -0.011  0.022  0.040  0.019  0.013  0.050  0.025  0.005  0.064  0.118  0.085  0.030  0.077  0.026  0.046 -0.003  0.008 -0.006 -0.017 -0.042 -0.021 -0.007 -0.072 -0.078  0.001 -0.001 -0.144 -0.104 -0.162 -0.166 -0.179 -0.162 -0.117 -0.122 -0.179 -0.161 -0.145 -0.162 -0.136 -0.143 -0.106 -0.078 -0.114 -0.090 -0.069  0.043  0.006 -0.096 -0.092 -0.043 -0.074 -0.210 -0.208  0.187  0.397  0.227  0.428  0.563  0.463  0.357  0.403  0.336  0.210  0.196  0.244  0.207  0.158
 -0.027  0.004 -0.031 -0.066 -0.002 -0.023 -0.026  0.043  0.061  0.117  0.068  0.169  0.202  0.112  0.133  0.106  0.105  0.114  0.060  0.048  0.080  0.061  0.107  0.051 -0.018 -0.099 -0.150 -0.066 -0.039 -0.088 -0.208 -0.100 -0.072 -0.116 -0.079 -0.045 -0.064 -0.103 -0.123 -0.116 -0.145 -0.161 -0.151 -0.213 -0.214 -0.177 -0.174 -0.199 -0.116 -0.150 -0.163 -0.122 -0.082 -0.156 -0.138 -0.145 -0.155 -0.147 -0.184 -0.097 -0.043 -0.047  0.032 -0.054 -0.103  0.087  0.015 -0.068  0.041  0.084 -0.040 -0.098  0.051 -0.044  0.099 -0.146 -0.019  0.044  0.036  0.081  0.138  0.070 -0.006  0.125  0.231  0.151  0.099  0.281  0.187  0.301  0.102  0.116 -0.021 -0.028 -0.144 -0.022 -0.035  0.014 -0.045  0.019  0.038  0.034  0.048  0.033  0.009  0.033  0.028  0.030  0.129  0.120  0.066  0.063  0.115  0.133  0.194  0.111  0.142  0.124  0.054  0.024  0.062  0.068 -0.069 -0.030  0.039  0.025 -0.223 -0.172 -0.285 -0.277 -0.310 -0.251 -0.201 -0.177 -0.254 -0.216 -0.241 -0.280 -0.168 -0.228 -0.201 -0.111 -0.152 -0.178 -0.118  0.032 -0.002 -0.138 -0.105 -0.097 -0.143 -0.344 -0.335  0.188  0.470  0.339  0.430  0.463  0.703  0.553  0.427  0.444  0.329  0.259  0.253  0.270  0.171
  0.019  0.069  0.042  0.008  0.073  0.106  0.101  0.175  0.154  0.260  0.139  0.295  0.356  0.252  0.276  0.200  0.183  0.237  0.191  0.142  0.186  0.138  0.199  0.109  0.040 -0.077 -0.155 -0.048  0.056 -0.034 -0.146 -0.055 -0.022 -0.115 -0.096 -0.064 -0.066 -0.133 -0.111 -0.141 -0.161 -0.183 -0.195 -0.286 -0.243 -0.199 -0.241 -0.268 -0.133 -0.158 -0.193 -0.123 -0.037 -0.137 -0.127 -0.188 -0.211 -0.212 -0.212 -0.095  0.004  0.021  0.096  0.009 -0.045  0.212  0.068 -0.005  0.110  0.195  0.023 -0.082  0.185  0.087  0.180 -0.015  0.015  0.009 -0.007  0.031  0.098  0.032 -0.108  0.106  0.218  0.076  0.064  0.264  0.160  0.207  0.124  0.148  0.075  0.056 -0.092 -0.018 -0.074  0.026  0.006  0.046  0.063  0.099  0.124  0.045  0.006  0.021  0.033 -0.004  0.086  0.133  0.097  0.032  0.073  0.120  0.226  0.161  0.125  0.067  0.058 -0.044 -0.051 -0.031 -0.143 -0.108 -0.112 -0.170 -0.377 -0.329 -0.389 -0.378 -0.382 -0.356 -0.242 -0.226 -0.300 -0.203 -0.283 -0.397 -0.245 -0.292 -0.330 -0.267 -0.244 -0.289 -0.174  0.117  0.057 -0.161 -0.124 -0.021 -0.062 -0.433 -0.391  0.187  0.347  0.360  0.524  0.357  0.553  0.715  0.476  0.328  0.307  0.393  0.282  0.233  0.177
 -0.033  0.053  0.056  0.043  0.138  0.137  0.124  0.235  0.217  0.277  0.172  0.280  0.356  0.278  0.281  0.257  0.242  0.243  0.175  0.116  0.160  0.123  0.217  0.126  0.050 -0.107 -0.164 -0.051  0.019 -0.094 -0.159 -0.022 -0.061 -0.162 -0.081 -0.055 -0.110 -0.146 -0.172 -0.144 -0.156 -0.175 -0.158 -0.240 -0.234 -0.187 -0.199 -0.239 -0.162 -0.176 -0.209 -0.151 -0.072 -0.176 -0.142 -0.193 -0.196 -0.222 -0.236 -0.166 -0.045 -0.044  0.107 -0.008 -0.079  0.161  0.067  0.004  0.099  0.161  0.072 -0.003  0.143  0.091  0.067  0.030 -0.042 -0.049 -0.033 -0.009  0.035  0.011 -0.060  0.084  0.157  0.116  0.072  0.212  0.185  0.201  0.152  0.121  0.084  0.100  0.005  0.096  0.031  0.027 -0.041 -0.053  0.038  0.089  0.056  0.025  0.068  0.120  0.044 -0.014  0.013  0.131  0.109 -0.009  0.020  0.004 -0.000 -0.039 -0.076 -0.090 -0.060 -0.150 -0.141 -0.103 -0.157 -0.155 -0.090 -0.140 -0.239 -0.171 -0.198 -0.221 -0.223 -0.258 -0.144 -0.137 -0.164 -0.108 -0.123 -0.204 -0.114 -0.119 -0.131 -0.125 -0.106 -0.103 -0.109  0.099  0.037 -0.202 -0.170  0.016 -0.020 -0.250 -0.223  0.074  0.249  0.222  0.404  0.403  0.427  0.476  0.626  0.424  0.279  0.369  0.460  0.327  0.196
 -0.043  0.014  0.002 -0.018  0.034 -0.015  0.005  0.061  0.052  0.114  0.046  0.100  0.145  0.080  0.090  0.090  0.123  0.073  0.035 -0.005  0.019 -0.003  0.050  0.008 -0.046 -0.140 -0.152 -0.063 -0.081 -0.133 -0.185 -0.066 -0.121 -0.174 -0.061 -0.065 -0.125 -0.139 -0.191 -0.121 -0.140 -0.152 -0.151 -0.176 -0.187 -0.190 -0.159 -0.184 -0.161 -0.202 -0.204 -0.157 -0.129 -0.186 -0.140 -0.149 -0.142 -0.160 -0.193 -0.150 -0.083 -0.095  0.012 -0.067 -0.123  0.027  0.014 -0.030  0.046  0.081  0.037  0.032  0.043  0.041 -0.018 -0.083 -0.088 -0.015  0.009  0.025  0.081  0.118  0.031  0.080  0.219  0.215  0.104  0.263  0.217  0.309  0.110  0.062 -0.016 -0.006 -0.037  0.088  0.084 -0.004 -0.108 -0.077  0.041  0.028 -0.029 -0.012  0.033  0.069 -0.054 -0.087 -0.037  0.044 -0.043  0.004  0.032  0.016  0.017 -0.018 -0.001 -0.014 -0.027 -0.051 -0.018 -0.005 -0.083 -0.028  0.100  0.082 -0.019  0.037 -0.044 -0.062 -0.103 -0.098 -0.065 -0.033 -0.051 -0.076 -0.059 -0.030  0.021 -0.019  0.033  0.069  0.034  0.046 -0.010 -0.027 -0.057 -0.176 -0.144 -0.051 -0.089 -0.103 -0.108  0.054  0.293  0.142  0.231  0.336  0.444  0.328  0.424  0.582  0.320  0.225  0.445  0.393  0.187
 -0.021  0.020 -0.009 -0.023  0.003 -0.022 -0.001  0.034  0.013  0.083  0.013  0.099  0.127  0.097  0.095  0.077  0.096  0.107  0.088  0.060  0.082  0.056  0.077  0.045 -0.011 -0.084 -0.103 -0.028 -0.015 -0.058 -0.116 -0.051 -0.103 -0.145 -0.046 -0.091 -0.127 -0.153 -0.151 -0.116 -0.114 -0.124 -0.113 -0.172 -0.178 -0.144 -0.144 -0.178 -0.127 -0.124 -0.150 -0.122 -0.057 -0.127 -0.125 -0.142 -0.146 -0.142 -0.144 -0.073 -0.028 -0.035 -0.007 -0.057 -0.086  0.059  0.007 -0.033  0.071  0.102  0.008  0.001  0.108  0.069  0.069  0.002  0.020  0.063  0.081  0.067  0.138  0.190  0.052  0.108  0.266  0.182  0.091  0.258  0.168  0.232  0.142  0.098  0.042  0.042 -0.017  0.065  0.036  0.012 -0.043 -0.022  0.032  0.063  0.015  0.009 -0.004  0.001 -0.064 -0.091 -0.041  0.032 -0.045 -0.020  0.028  0.008  0.055  0.024  0.014 -0.015 -0.023 -0.083 -0.065 -0.050 -0.125 -0.074 -0.031 -0.047 -0.139 -0.089 -0.139 -0.152 -0.174 -0.177 -0.109 -0.078 -0.089 -0.061 -0.086 -0.117 -0.012 -0.065 -0.064 -0.025 -0.026 -0.052 -0.034  0.036  0.006 -0.121 -0.088  0.006 -0.035 -0.184 -0.169  0.071  0.213  0.155  0.208  0.210  0.329  0.307  0.279  0.320  0.381  0.258  0.317  0.300  0.156
  0.037  0.124  0.063  0.027  0.081  0.161  0.143  0.178  0.169  0.344  0.132  0.258  0.341  0.314  0.263  0.210  0.248  0.299  0.224  0.182  0.208  0.182  0.240  0.167  0.098 -0.043 -0.107  0.006  0.094 -0.049 -0.101 -0.010 -0.102 -0.209 -0.103 -0.123 -0.197 -0.245 -0.232 -0.216 -0.190 -0.188 -0.135 -0.253 -0.238 -0.192 -0.193 -0.241 -0.193 -0.103 -0.170 -0.120  0.024 -0.107 -0.092 -0.171 -0.193 -0.203 -0.198 -0.084  0.042  0.031  0.095  0.041  0.035  0.295  0.141  0.169  0.277  0.343  0.248  0.134  0.403  0.258  0.256  0.230  0.105 -0.003 -0.031 -0.051  0.033  0.024 -0.104  0.044  0.145  0.021  0.023  0.189  0.129  0.057  0.136  0.110  0.141  0.131  0.054  0.044 -0.026  0.048  0.003 -0.014  0.023  0.133  0.174  0.033 -0.038 -0.006 -0.020 -0.140 -0.185  0.043 -0.016 -0.064 -0.074 -0.045  0.032  0.018 -0.090 -0.126 -0.033 -0.196 -0.220 -0.188 -0.206 -0.210 -0.230 -0.294 -0.337 -0.275 -0.247 -0.255 -0.233 -0.291 -0.158 -0.161 -0.191 -0.079 -0.131 -0.267 -0.170 -0.158 -0.203 -0.240 -0.165 -0.198 -0.089  0.175  0.110 -0.144 -0.122  0.082  0.062 -0.292 -0.245  0.109  0.139  0.185  0.322  0.196  0.259  0.393  0.369  0.225  0.258  0.636  0.515  0.368  0.263
 -0.040  0.084  0.079  0.062  0.123  0.145  0.113  0.175  0.157  0.286  0.098  0.177  0.246  0.231  0.193  0.186  0.266  0.230  0.160  0.111  0.144  0.108  0.195  0.101  0.023 -0.140 -0.175 -0.042 -0.010 -0.171 -0.190 -0.057 -0.224 -0.307 -0.105 -0.184 -0.284 -0.293 -0.325 -0.196 -0.228 -0.208 -0.176 -0.262 -0.285 -0.280 -0.239 -0.304 -0.295 -0.241 -0.279 -0.253 -0.106 -0.212 -0.159 -0.196 -0.216 -0.225 -0.258 -0.180 -0.050 -0.047  0.051 -0.008 -0.053  0.165  0.100  0.134  0.234  0.255  0.240  0.241  0.362  0.332  0.085  0.241 -0.018 -0.087 -0.073 -0.082  0.021  0.098 -0.062  0.037  0.208  0.168  0.087  0.270  0.248  0.185  0.196  0.096  0.130  0.153  0.147  0.199  0.140  0.029 -0.063 -0.092  0.056  0.129  0.061 -0.018  0.017  0.072 -0.129 -0.280 -0.301 -0.022 -0.147 -0.106 -0.076 -0.117 -0.126 -0.124 -0.218 -0.231 -0.096 -0.263 -0.269 -0.208 -0.217 -0.208 -0.098 -0.143 -0.097 -0.029  0.005 -0.036 -0.029 -0.134 -0.023 -0.008  0.024  0.048  0.055  0.010  0.046  0.072  0.059 -0.024  0.034  0.055  0.034  0.078  0.013 -0.210 -0.165  0.113  0.084 -0.051 -0.030  0.062  0.138  0.087  0.240  0.244  0.253  0.282  0.460  0.445  0.317  0.515  0.889  0.617  0.416
 -0.034  0.075  0.051  0.022  0.040  0.050  0.059  0.079  0.080  0.168  0.037  0.101  0.140  0.125  0.104  0.093  0.163  0.142  0.086  0.072  0.083  0.074  0.124  0.068  0.005 -0.125 -0.149 -0.032 -0.017 -0.140 -0.166 -0.058 -0.192 -0.256 -0.091 -0.163 -0.244 -0.247 -0.274 -0.181 -0.184 -0.177 -0.128 -0.215 -0.255 -0.230 -0.188 -0.252 -0.245 -0.205 -0.250 -0.215 -0.104 -0.204 -0.152 -0.184 -0.194 -0.198 -0.238 -0.158 -0.065 -0.077 -0.014 -0.042 -0.084  0.077  0.055  0.075  0.172  0.163  0.155  0.171  0.258  0.188  0.057  0.088 -0.014 -0.029 -0.031 -0.019  0.085  0.125  0.032  0.074  0.225  0.213  0.115  0.290  0.238  0.223  0.179  0.095  0.094  0.102  0.094  0.161  0.115  0.025 -0.060 -0.054  0.057  0.113  0.069 -0.010  0.004  0.068 -0.066 -0.188 -0.199 -0.005 -0.118 -0.038 -0.033 -0.054 -0.068 -0.058 -0.108 -0.119 -0.034 -0.132 -0.135 -0.088 -0.123 -0.122 -0.036 -0.043 -0.067 -0.015 -0.026 -0.051 -0.053 -0.107 -0.046 -0.023 -0.012  0.022  0.016 -0.008  0.045  0.031  0.036 -0.006  0.033  0.029 -0.000  0.048  0.001 -0.191 -0.145  0.078  0.052 -0.066 -0.061  0.053  0.161  0.079  0.157  0.207  0.270  0.233  0.327  0.393  0.300  0.368  0.617  0.693  0.379
 -0.067  0.005 -0.004 -0.023  0.028  0.063 -0.015  0.033  0.065  0.110  0.019  0.085  0.134  0.122  0.115  0.097  0.127  0.109  0.062  0.054  0.112  0.093  0.141  0.062 -0.007 -0.085 -0.144 -0.062 -0.038 -0.169 -0.196 -0.070 -0.176 -0.210 -0.057 -0.109 -0.169 -0.148 -0.198 -0.128 -0.184 -0.161 -0.121 -0.181 -0.230 -0.217 -0.161 -0.231 -0.206 -0.165 -0.199 -0.173 -0.075 -0.152 -0.120 -0.142 -0.148 -0.152 -0.184 -0.125 -0.064 -0.053 -0.031 -0.042 -0.064  0.086  0.035  0.079  0.183  0.145  0.134  0.186  0.288  0.214  0.063  0.154  0.040 -0.024 -0.040 -0.012  0.113  0.091 -0.016  0.090  0.218  0.135  0.107  0.278  0.208  0.123  0.129  0.071  0.068  0.094  0.069  0.117  0.063  0.024 -0.037 -0.038  0.013  0.089  0.079 -0.004  0.021  0.077 -0.052 -0.129 -0.142 -0.018 -0.078 -0.001 -0.005 -0.016 -0.041 -0.048 -0.092 -0.096 -0.021 -0.120 -0.131 -0.090 -0.114 -0.105 -0.063 -0.079 -0.088 -0.039 -0.048 -0.053 -0.059 -0.113 -0.035 -0.036 -0.056 -0.001 -0.010 -0.028 -0.010  0.008  0.001 -0.039 -0.003  0.006  0.038  0.025 -0.019 -0.152 -0.116  0.069  0.052 -0.089 -0.084  0.137  0.109  0.080  0.169  0.158  0.171  0.177  0.196  0.187  0.156  0.263  0.416  0.379  0.686
