# Supplementary material for: Polarized benzene rings can promote the interaction between CaM and the CaMBD region of nNOS
Source: Front Mol Neurosci. 2024 Sep 3;17:1461272. doi: 10.3389/fnmol.2024.1461272 (PMC11405375; doi:10.3389/fnmol.2024.1461272)
Supplement: Supplementary file 1 [file Data_Sheet_1.ZIP › Original dataset/Model 6/RMSD/overall.out]

#Frame     RMSD_00001
       1       0.0000
       2       1.3355
       3       1.5529
       4       1.7931
       5       2.2824
       6       2.3413
       7       2.0352
       8       2.5383
       9       2.3984
      10       2.4619
      11       2.0510
      12       1.8733
      13       2.1236
      14       2.0201
      15       2.0544
      16       2.5401
      17       2.3771
      18       2.4495
      19       2.4033
      20       2.4153
      21       2.5521
      22       2.4026
      23       2.5913
      24       2.4592
      25       2.4823
      26       2.5409
      27       2.3719
      28       2.6698
      29       3.0778
      30       2.9905
      31       2.8773
      32       2.9089
      33       2.8475
      34       2.8171
      35       3.0083
      36       3.1700
      37       3.0253
      38       3.2986
      39       3.0345
      40       3.2419
      41       2.9589
      42       3.1064
      43       3.1216
      44       2.9124
      45       3.0747
      46       3.1449
      47       3.3047
      48       3.2597
      49       3.1012
      50       3.2208
      51       3.2178
      52       3.4630
      53       3.1296
      54       3.3244
      55       3.2014
      56       3.3190
      57       3.0527
      58       3.1466
      59       3.1856
      60       3.4022
      61       3.3509
      62       3.3822
      63       3.3099
      64       3.2606
      65       3.2455
      66       3.3995
      67       3.4079
      68       3.5941
      69       3.5984
      70       3.4155
      71       3.3685
      72       3.4876
      73       3.3864
      74       3.4136
      75       3.3394
      76       3.4891
      77       3.3806
      78       3.3974
      79       3.1945
      80       3.3647
      81       3.2051
      82       3.1132
      83       3.2777
      84       3.4209
      85       3.4308
      86       3.4114
      87       3.2359
      88       3.1320
      89       3.3405
      90       3.2282
      91       3.1771
      92       3.3140
      93       3.2626
      94       3.0215
      95       3.1225
      96       2.9730
      97       3.0005
      98       2.9373
      99       2.8015
     100       3.2977
     101       3.1361
     102       3.2293
     103       3.2093
     104       3.1831
     105       3.2002
     106       3.0025
     107       3.1369
     108       2.9956
     109       3.3909
     110       3.3773
     111       3.4061
     112       3.5219
     113       3.3258
     114       3.3895
     115       3.4425
     116       3.2420
     117       3.4134
     118       3.4362
     119       3.2414
     120       3.5819
     121       3.5182
     122       3.5519
     123       3.4639
     124       3.3704
     125       3.4648
     126       3.4206
     127       3.5007
     128       3.3399
     129       3.4733
     130       3.2453
     131       3.2466
     132       3.2581
     133       3.2834
     134       3.2638
     135       3.1445
     136       3.3372
     137       3.1535
     138       3.3015
     139       3.1867
     140       3.1574
     141       3.1614
     142       3.1201
     143       3.0999
     144       3.3680
     145       3.4161
     146       3.3878
     147       3.4182
     148       3.5360
     149       3.4929
     150       3.1823
     151       3.1943
     152       3.4247
     153       3.5864
     154       3.5082
     155       3.4773
     156       3.3719
     157       3.3122
     158       3.2635
     159       3.2358
     160       3.5141
     161       3.4924
     162       3.4714
     163       3.8014
     164       3.8448
     165       3.5042
     166       3.4622
     167       3.3473
     168       3.5672
     169       3.4612
     170       3.5230
     171       3.5613
     172       3.4164
     173       3.5674
     174       3.7632
     175       3.4815
     176       3.7416
     177       3.9592
     178       3.8249
     179       3.6816
     180       3.6827
     181       3.3906
     182       3.3821
     183       3.4134
     184       3.5373
     185       3.8750
     186       3.9307
     187       3.8131
     188       4.0375
     189       3.6404
     190       3.7836
     191       3.8171
     192       3.8757
     193       3.8714
     194       4.0378
     195       3.7805
     196       4.1447
     197       4.0074
     198       4.0775
     199       4.0631
     200       4.0793
     201       3.9815
     202       4.0075
     203       3.7741
     204       4.0151
     205       4.2639
     206       4.3760
     207       4.1104
     208       4.0174
     209       3.9423
     210       3.9419
     211       4.0444
     212       4.0635
     213       4.0243
     214       4.1415
     215       3.9350
     216       4.0718
     217       3.9943
     218       3.9372
     219       3.9028
     220       3.7786
     221       3.7907
     222       3.7737
     223       4.0243
     224       3.9344
     225       4.0864
     226       4.0242
     227       3.9710
     228       3.9620
     229       3.9883
     230       4.0342
     231       4.0299
     232       4.0561
     233       3.9042
     234       4.0158
     235       3.9370
     236       3.9578
     237       3.9700
     238       3.8839
     239       3.7550
     240       4.0058
     241       4.1936
     242       4.0011
     243       4.0533
     244       4.1315
     245       4.2996
     246       4.1747
     247       4.2148
     248       4.0322
     249       4.3843
     250       4.0392
     251       4.1167
     252       4.0336
     253       4.2862
     254       4.4170
     255       4.6301
     256       4.5514
     257       4.5552
     258       4.4844
     259       4.5388
     260       4.8066
     261       4.5200
     262       4.7618
     263       4.6399
     264       4.5664
     265       4.7637
     266       4.8454
     267       4.5981
     268       4.5620
     269       4.5089
     270       4.5438
     271       4.2844
     272       4.3473
     273       4.2109
     274       4.1840
     275       4.2796
     276       4.3423
     277       4.3984
     278       4.7562
     279       4.8352
     280       4.9201
     281       5.0199
     282       4.8114
     283       4.8432
     284       4.7348
     285       4.6726
     286       4.5975
     287       4.8631
     288       4.9243
     289       4.7388
     290       4.6004
     291       4.6367
     292       4.6841
     293       4.5107
     294       4.6429
     295       4.6629
     296       4.7044
     297       5.0196
     298       4.9014
     299       4.7731
     300       4.7589
     301       4.5690
     302       4.8740
     303       4.7601
     304       4.6252
     305       4.5363
     306       4.3871
     307       4.7380
     308       4.9298
     309       4.8044
     310       4.4784
     311       4.6895
     312       4.4924
     313       4.3462
     314       4.3917
     315       4.3708
     316       4.5652
     317       4.6514
     318       4.6412
     319       4.6182
     320       4.4213
     321       4.3871
     322       4.4839
     323       4.7056
     324       4.2632
     325       4.3919
     326       4.4266
     327       4.3545
     328       4.2894
     329       4.4427
     330       4.3009
     331       4.3361
     332       4.9289
     333       4.7564
     334       4.6348
     335       4.6258
     336       4.8191
     337       4.5143
     338       4.6924
     339       4.7017
     340       4.5958
     341       4.3566
     342       4.6107
     343       4.5963
     344       4.5073
     345       4.6563
     346       4.5543
     347       4.4901
     348       4.8446
     349       4.5139
     350       4.2578
     351       4.1511
     352       4.0917
     353       4.4885
     354       4.3367
     355       4.3502
     356       4.1397
     357       4.2502
     358       4.2790
     359       4.2960
     360       4.7140
     361       4.6275
     362       4.5656
     363       4.4568
     364       4.1104
     365       4.4338
     366       4.3934
     367       4.2008
     368       4.4715
     369       4.7844
     370       4.7371
     371       4.4357
     372       4.8596
     373       4.7321
     374       4.6089
     375       4.9414
     376       4.8814
     377       4.9046
     378       4.6750
     379       4.7690
     380       4.5251
     381       4.8821
     382       4.5603
     383       4.4062
     384       4.6499
     385       4.8025
     386       4.6861
     387       4.7261
     388       4.6299
     389       4.4993
     390       4.5165
     391       4.6241
     392       4.6390
     393       4.8745
     394       4.7965
     395       5.0509
     396       4.8479
     397       4.6312
     398       4.7242
     399       4.6816
     400       4.5821
     401       4.9025
     402       4.6649
     403       4.7432
     404       4.8481
     405       5.0153
     406       4.5508
     407       4.5592
     408       4.6469
     409       4.5519
     410       4.6269
     411       4.7064
     412       4.8048
     413       4.9724
     414       5.0831
     415       4.5597
     416       4.4113
     417       4.4302
     418       4.9143
     419       4.7256
     420       4.7064
     421       4.5582
     422       4.7214
     423       4.5828
     424       4.6825
     425       4.9264
     426       4.8363
     427       4.7479
     428       4.7118
     429       4.4885
     430       4.5861
     431       4.6579
     432       4.0900
     433       4.4710
     434       4.4814
     435       4.5447
     436       4.5880
     437       4.4992
     438       4.4956
     439       4.5877
     440       4.3913
     441       4.2471
     442       4.4321
     443       4.4228
     444       4.3097
     445       4.5025
     446       4.2792
     447       4.2447
     448       4.2709
     449       4.2052
     450       4.2872
     451       4.1939
     452       4.4638
     453       4.4553
     454       4.4045
     455       4.5193
     456       4.4044
     457       4.5706
     458       4.7196
     459       4.6131
     460       4.3113
     461       4.0789
     462       4.4812
     463       4.1643
     464       4.3407
     465       4.4796
     466       4.5135
     467       4.6095
     468       4.6742
     469       4.3605
     470       4.4499
     471       4.3007
     472       4.0619
     473       4.3137
     474       4.4495
     475       4.4143
     476       4.2123
     477       4.2924
     478       4.6708
     479       4.7749
     480       4.5700
     481       4.7447
     482       4.6356
     483       4.7833
     484       4.6366
     485       4.5805
     486       4.6553
     487       4.1907
     488       4.3563
     489       4.2012
     490       4.3071
     491       4.6386
     492       4.8050
     493       4.4871
     494       4.6863
     495       4.8449
     496       4.3100
     497       4.4378
     498       4.2126
     499       4.3897
     500       4.3845
     501       4.3611
     502       4.4728
     503       4.5524
     504       4.4446
     505       4.1928
     506       4.3124
     507       4.2248
     508       4.3073
     509       4.5066
     510       4.5292
     511       4.6562
     512       4.7115
     513       4.8060
     514       4.7094
     515       4.3960
     516       4.7569
     517       4.6745
     518       4.2039
     519       4.3095
     520       4.3043
     521       4.4832
     522       4.4812
     523       4.6440
     524       4.6319
     525       4.5613
     526       4.6029
     527       4.4827
     528       4.4060
     529       4.4366
     530       4.3868
     531       4.5076
     532       4.8997
     533       4.4859
     534       4.4328
     535       4.6494
     536       4.7369
     537       4.7303
     538       4.6215
     539       4.8071
     540       4.9071
     541       4.5504
     542       4.6524
     543       4.6561
     544       4.5147
     545       4.2260
     546       4.3975
     547       4.2944
     548       4.2966
     549       4.4479
     550       4.1979
     551       4.1601
     552       4.2582
     553       4.2035
     554       4.1581
     555       4.2195
     556       4.4235
     557       4.5418
     558       4.4863
     559       4.0826
     560       4.2336
     561       4.5570
     562       4.6961
     563       4.3689
     564       4.3903
     565       4.7907
     566       4.5015
     567       4.2418
     568       4.5487
     569       4.2444
     570       4.2714
     571       4.3287
     572       4.6611
     573       4.4141
     574       4.5760
     575       4.3838
     576       4.3871
     577       4.2714
     578       4.4854
     579       4.4706
     580       4.6698
     581       4.5303
     582       4.5818
     583       4.4677
     584       4.5767
     585       4.4935
     586       4.3898
     587       4.4399
     588       4.7387
     589       4.6595
     590       4.8718
     591       4.6479
     592       4.6798
     593       4.7911
     594       4.5656
     595       4.2984
     596       4.5672
     597       4.4741
     598       4.7522
     599       4.5813
     600       4.6084
     601       4.5683
     602       4.7474
     603       4.7707
     604       4.5705
     605       4.6159
     606       4.4962
     607       4.4797
     608       4.3240
     609       4.1176
     610       4.3368
     611       4.3260
     612       4.4790
     613       4.3565
     614       4.4861
     615       4.3743
     616       4.2068
     617       4.3783
     618       4.4453
     619       4.5789
     620       4.2423
     621       4.3551
     622       4.3264
     623       4.5660
     624       4.5563
     625       4.5553
     626       4.4528
     627       4.5773
     628       4.6315
     629       4.6276
     630       4.6118
     631       4.6304
     632       4.7584
     633       4.7689
     634       4.5099
     635       4.5827
     636       4.3756
     637       4.2977
     638       4.5937
     639       4.5676
     640       4.3438
     641       4.3245
     642       4.2721
     643       4.3083
     644       4.4255
     645       4.3849
     646       4.2741
     647       4.3073
     648       4.3757
     649       4.3679
     650       4.4129
     651       4.5272
     652       4.1501
     653       4.3053
     654       4.4870
     655       4.2300
     656       4.3884
     657       4.2770
     658       4.3806
     659       4.3713
     660       4.2703
     661       4.6195
     662       4.8811
     663       4.5388
     664       4.6622
     665       4.6691
     666       4.4820
     667       4.4885
     668       4.6999
     669       4.4679
     670       4.4308
     671       4.5320
     672       4.5918
     673       4.4418
     674       4.8316
     675       4.4830
     676       4.3386
     677       4.4914
     678       4.2825
     679       4.3437
     680       4.6520
     681       4.4668
     682       4.2602
     683       4.2806
     684       4.4364
     685       4.5547
     686       4.6022
     687       4.3463
     688       4.4091
     689       4.4235
     690       4.5693
     691       4.4547
     692       4.3725
     693       4.3059
     694       4.5064
     695       4.2148
     696       4.3573
     697       4.3484
     698       4.2997
     699       4.4884
     700       4.4923
     701       4.4793
     702       4.5813
     703       4.4261
     704       4.9309
     705       4.6259
     706       4.4655
     707       4.4249
     708       4.4997
     709       4.3450
     710       4.5056
     711       4.5071
     712       4.5192
     713       4.5511
     714       4.6561
     715       4.5752
     716       4.6779
     717       4.5087
     718       4.6421
     719       4.7372
     720       4.6018
     721       4.8517
     722       4.8189
     723       4.5097
     724       4.4713
     725       4.7268
     726       4.7667
     727       4.5187
     728       4.6686
     729       4.5951
     730       4.6319
     731       4.6482
     732       4.6610
     733       4.8819
     734       4.8608
     735       5.0826
     736       4.6684
     737       4.8547
     738       4.6083
     739       4.7662
     740       4.9350
     741       4.9521
     742       4.9443
     743       4.7797
     744       4.6916
     745       4.7887
     746       4.8149
     747       4.8580
     748       4.6561
     749       4.2769
     750       4.3536
     751       4.7648
     752       4.8934
     753       4.6269
     754       4.7994
     755       4.5603
     756       4.6493
     757       4.4791
     758       4.4352
     759       4.7523
     760       4.5498
     761       4.5772
     762       4.7096
     763       4.4571
     764       4.4262
     765       4.8629
     766       5.0404
     767       4.9512
     768       4.9322
     769       4.8497
     770       5.3710
     771       5.0528
     772       4.9554
     773       4.7418
     774       4.7076
     775       4.9071
     776       4.7492
     777       4.7332
     778       4.6660
     779       4.9226
     780       5.1163
     781       5.1158
     782       4.8344
     783       4.8700
     784       4.7946
     785       5.1520
     786       4.7225
     787       4.7172
     788       4.6010
     789       4.7918
     790       4.6477
     791       4.9059
     792       4.4669
     793       4.4824
     794       4.8860
     795       4.7463
     796       4.6774
     797       4.8942
     798       4.8723
     799       4.8680
     800       4.6184
     801       4.4515
     802       4.9688
     803       4.5492
     804       4.5955
     805       4.5067
     806       4.6762
     807       4.5934
     808       4.5608
     809       4.5668
     810       4.7991
     811       4.5938
     812       4.7004
     813       4.7529
     814       4.9532
     815       4.8090
     816       4.8954
     817       5.0157
     818       4.9943
     819       5.1667
     820       5.1874
     821       4.8594
     822       4.8621
     823       4.9823
     824       4.5537
     825       4.7006
     826       4.8359
     827       4.7902
     828       4.8155
     829       4.4729
     830       4.7081
     831       4.8276
     832       4.5891
     833       4.9367
     834       4.5361
     835       4.6959
     836       4.5187
     837       4.5933
     838       4.6686
     839       4.8237
     840       4.8070
     841       4.9617
     842       4.8657
     843       4.8785
     844       4.6540
     845       4.9082
     846       4.6937
     847       4.6303
     848       4.7852
     849       4.7213
     850       4.5925
     851       4.7413
     852       4.5915
     853       4.5923
     854       4.7150
     855       5.0131
     856       4.9270
     857       4.9364
     858       4.5614
     859       4.5813
     860       4.8254
     861       4.9196
     862       4.8608
     863       4.6874
     864       4.8050
     865       4.6651
     866       4.3421
     867       4.5294
     868       4.6045
     869       4.4439
     870       4.8095
     871       4.7197
     872       4.4008
     873       4.5626
     874       4.7353
     875       4.4838
     876       4.4008
     877       4.6369
     878       4.5775
     879       4.8132
     880       4.6178
     881       4.8640
     882       4.6821
     883       4.9174
     884       4.7476
     885       4.6987
     886       4.8712
     887       4.5591
     888       4.7949
     889       4.8710
     890       5.0620
     891       4.8799
     892       4.9578
     893       4.6946
     894       4.6953
     895       4.7421
     896       4.9280
     897       4.8867
     898       4.5395
     899       4.8218
     900       4.9759
     901       5.0300
     902       4.9467
     903       4.8862
     904       4.8379
     905       4.7053
     906       4.8848
     907       5.0583
     908       4.6558
     909       4.9684
     910       4.7541
     911       4.9555
     912       4.8517
     913       4.9407
     914       4.9851
     915       5.2281
     916       5.1390
     917       4.7727
     918       4.7258
     919       4.8516
     920       4.5560
     921       4.6128
     922       4.7615
     923       4.9170
     924       4.9867
     925       4.7645
     926       4.9388
     927       4.9305
     928       5.0639
     929       5.0469
     930       4.8271
     931       4.8581
     932       4.7804
     933       4.7146
     934       4.7112
     935       4.8136
     936       4.9028
     937       4.6182
     938       4.6390
     939       4.9620
     940       4.9753
     941       4.9624
     942       5.1592
     943       4.9005
     944       4.9540
     945       5.0191
     946       4.9113
     947       4.8202
     948       5.1485
     949       5.0077
     950       4.7666
     951       4.8218
     952       4.8853
     953       5.1011
     954       5.1786
     955       5.1114
     956       5.3256
     957       5.2668
     958       5.1474
     959       5.0660
     960       4.9088
     961       5.0300
     962       4.8912
     963       4.8380
     964       5.0435
     965       4.8768
     966       4.9713
     967       4.6092
     968       4.9251
     969       4.9778
     970       4.9365
     971       4.9274
     972       4.7547
     973       4.6633
     974       4.7134
     975       4.7513
     976       4.6403
     977       4.6192
     978       4.8455
     979       4.8994
     980       4.8131
     981       4.9097
     982       4.8460
     983       4.8631
     984       5.0722
     985       4.8298
     986       4.6919
     987       5.2228
     988       4.8629
     989       4.7489
     990       4.9801
     991       4.6798
     992       5.0243
     993       4.7416
     994       4.8468
     995       5.1883
     996       5.1980
     997       5.1279
     998       4.9905
     999       5.2185
    1000       5.3512
    1001       5.3329
    1002       5.1668
    1003       5.1972
    1004       5.0815
    1005       5.2081
    1006       5.2396
    1007       5.2324
    1008       5.2290
    1009       5.1166
    1010       5.0660
    1011       4.8777
    1012       5.3183
    1013       5.0267
    1014       4.9918
    1015       5.3884
    1016       5.1747
    1017       4.9051
    1018       5.0982
    1019       4.9466
    1020       5.2628
    1021       4.8798
    1022       5.1121
    1023       5.1026
    1024       5.3339
    1025       4.9894
    1026       5.0154
    1027       4.9654
    1028       4.7615
    1029       5.0484
    1030       4.9875
    1031       4.7477
    1032       4.7879
    1033       4.9171
    1034       4.8301
    1035       4.9813
    1036       4.9071
    1037       5.0270
    1038       4.8674
    1039       4.7990
    1040       4.6761
    1041       4.9063
    1042       5.0868
    1043       4.7391
    1044       4.9655
    1045       5.1821
    1046       4.7757
    1047       4.8538
    1048       4.3711
    1049       4.6102
    1050       4.7267
    1051       4.7244
    1052       4.6190
    1053       4.7077
    1054       5.0705
    1055       4.8731
    1056       4.8674
    1057       4.6646
    1058       4.8581
    1059       5.1510
    1060       4.8831
    1061       4.8750
    1062       4.7573
    1063       4.4295
    1064       4.5050
    1065       4.3803
    1066       4.8952
    1067       4.7263
    1068       4.6076
    1069       4.9238
    1070       4.7674
    1071       4.8604
    1072       4.9327
    1073       4.8439
    1074       4.6947
    1075       4.6974
    1076       4.7555
    1077       4.6403
    1078       4.7003
    1079       4.8138
    1080       4.8776
    1081       5.0310
    1082       5.0330
    1083       4.6401
    1084       5.0427
    1085       5.1569
    1086       4.8641
    1087       5.0131
    1088       4.9599
    1089       4.5841
    1090       4.5773
    1091       4.6066
    1092       4.3359
    1093       4.8172
    1094       4.5231
    1095       4.5958
    1096       4.7150
    1097       4.6438
    1098       4.7841
    1099       4.7334
    1100       4.4752
    1101       4.7590
    1102       4.5896
    1103       4.4480
    1104       4.3164
    1105       4.4262
    1106       4.8683
    1107       4.9559
    1108       5.0321
    1109       5.1042
    1110       5.1359
    1111       4.8978
    1112       4.9487
    1113       5.0993
    1114       4.8974
    1115       4.9455
    1116       5.0654
    1117       5.0747
    1118       4.9792
    1119       4.9309
    1120       4.7997
    1121       4.9522
    1122       4.8844
    1123       4.8682
    1124       4.8640
    1125       4.8072
    1126       4.8100
    1127       4.8207
    1128       4.9834
    1129       4.7288
    1130       4.7952
    1131       4.8120
    1132       4.7791
    1133       4.8089
    1134       4.8660
    1135       4.9478
    1136       4.6610
    1137       4.7535
    1138       4.6275
    1139       4.5909
    1140       4.5982
    1141       4.8367
    1142       4.8964
    1143       4.9461
    1144       4.3581
    1145       4.6886
    1146       4.7549
    1147       4.9192
    1148       4.6557
    1149       4.8863
    1150       5.0061
    1151       4.6563
    1152       4.6115
    1153       4.3840
    1154       4.5680
    1155       4.6707
    1156       4.3554
    1157       4.5800
    1158       4.6235
    1159       4.5836
    1160       4.6585
    1161       4.6975
    1162       4.5786
    1163       4.8319
    1164       4.8239
    1165       4.8311
    1166       4.9336
    1167       4.6252
    1168       4.6139
    1169       4.8528
    1170       4.6883
    1171       5.0099
    1172       4.7803
    1173       4.7885
    1174       4.8399
    1175       4.6732
    1176       4.8258
    1177       4.9009
    1178       5.0735
    1179       4.8682
    1180       4.8773
    1181       5.1610
    1182       4.9134
    1183       4.8730
    1184       4.8770
    1185       4.9603
    1186       4.8783
    1187       4.8672
    1188       4.8754
    1189       4.5447
    1190       4.7373
    1191       4.4768
    1192       4.4866
    1193       4.5971
    1194       4.7403
    1195       4.6703
    1196       4.7874
    1197       5.1709
    1198       4.5804
    1199       4.7739
    1200       4.7416
    1201       4.8506
    1202       4.8040
    1203       4.6581
    1204       4.6109
    1205       4.7762
    1206       4.7912
    1207       4.3114
    1208       4.4168
    1209       4.6850
    1210       4.6853
    1211       4.9468
    1212       4.8062
    1213       4.6921
    1214       4.7741
    1215       4.4919
    1216       4.7664
    1217       4.7212
    1218       5.3172
    1219       5.0263
    1220       5.1177
    1221       5.4280
    1222       4.9002
    1223       5.3026
    1224       5.2167
    1225       4.5325
    1226       4.7216
    1227       5.0201
    1228       5.2929
    1229       5.0203
    1230       4.9372
    1231       5.0701
    1232       4.9172
    1233       4.5553
    1234       4.8504
    1235       4.5771
    1236       4.5736
    1237       5.0810
    1238       5.1899
    1239       4.9382
    1240       4.7923
    1241       4.9729
    1242       5.1387
    1243       4.9714
    1244       4.7504
    1245       4.9072
    1246       4.9383
    1247       5.0654
    1248       4.8661
    1249       4.8594
    1250       4.8995
    1251       5.0114
    1252       4.7956
    1253       4.5928
    1254       4.5477
    1255       4.6097
    1256       4.6894
    1257       4.7757
    1258       4.4318
    1259       4.6463
    1260       4.7055
    1261       4.6988
    1262       4.5261
    1263       4.7895
    1264       4.5812
    1265       4.7411
    1266       4.9389
    1267       4.9595
    1268       5.1389
    1269       5.2738
    1270       5.1389
    1271       5.2003
    1272       5.0792
    1273       5.0176
    1274       4.9646
    1275       5.0242
    1276       4.8822
    1277       4.8657
    1278       5.1189
    1279       4.7831
    1280       5.0953
    1281       4.9023
    1282       4.8326
    1283       4.8132
    1284       4.9725
    1285       4.5966
    1286       5.1809
    1287       4.7860
    1288       4.7273
    1289       4.6875
    1290       4.6887
    1291       4.7490
    1292       5.0137
    1293       5.1825
    1294       4.9344
    1295       5.0426
    1296       4.8560
    1297       5.0242
    1298       4.9918
    1299       5.3024
    1300       5.1419
    1301       5.0888
    1302       4.9575
    1303       4.8783
    1304       5.1786
    1305       5.1982
    1306       5.1324
    1307       4.8713
    1308       4.9384
    1309       4.6965
    1310       4.4855
    1311       4.5706
    1312       4.4621
    1313       4.3235
    1314       4.4555
    1315       4.7183
    1316       4.5173
    1317       4.2718
    1318       4.5204
    1319       4.6710
    1320       4.5290
    1321       4.7004
    1322       4.6356
    1323       4.2944
    1324       4.2564
    1325       4.1382
    1326       4.3131
    1327       4.2153
    1328       4.0760
    1329       4.2591
    1330       4.2907
    1331       4.2159
    1332       4.0147
    1333       3.9927
    1334       4.1207
    1335       4.2592
    1336       4.1800
    1337       4.4503
    1338       4.2125
    1339       4.1927
    1340       4.3433
    1341       4.3974
    1342       4.3536
    1343       4.2870
    1344       4.4136
    1345       4.3865
    1346       4.2804
    1347       4.3405
    1348       4.3664
    1349       4.1546
    1350       4.3159
    1351       4.1655
    1352       4.1956
    1353       4.3896
    1354       4.1219
    1355       4.2156
    1356       4.2814
    1357       4.0949
    1358       3.9711
    1359       4.2278
    1360       4.1041
    1361       4.1321
    1362       4.0282
    1363       4.0733
    1364       4.1002
    1365       4.1072
    1366       4.1687
    1367       4.1617
    1368       4.2382
    1369       4.0962
    1370       4.2811
    1371       4.0172
    1372       4.0530
    1373       4.1482
    1374       3.7743
    1375       3.9370
    1376       3.9279
    1377       3.9421
    1378       3.9663
    1379       3.9971
    1380       3.6634
    1381       3.9626
    1382       4.0515
    1383       4.0045
    1384       4.0154
    1385       4.1890
    1386       4.1822
    1387       3.9635
    1388       4.1219
    1389       3.9895
    1390       3.9589
    1391       4.0106
    1392       4.0422
    1393       3.9488
    1394       3.9411
    1395       4.0141
    1396       4.0851
    1397       4.0025
    1398       4.0398
    1399       4.1210
    1400       4.2805
    1401       4.3024
    1402       4.7364
    1403       4.2353
    1404       4.1184
    1405       4.0778
    1406       4.2502
    1407       4.1956
    1408       4.1191
    1409       4.2267
    1410       4.1039
    1411       4.1149
    1412       4.7210
    1413       4.6595
    1414       4.5077
    1415       4.6085
    1416       5.1284
    1417       4.4628
    1418       4.2128
    1419       4.3698
    1420       4.5624
    1421       4.5044
    1422       4.6190
    1423       4.5349
    1424       4.3600
    1425       4.5105
    1426       4.6927
    1427       4.5302
    1428       4.5443
    1429       4.6122
    1430       4.6093
    1431       4.3335
    1432       4.6787
    1433       4.7530
    1434       4.5167
    1435       4.8793
    1436       4.7889
    1437       4.2987
    1438       4.4133
    1439       4.6833
    1440       4.7305
    1441       4.5424
    1442       4.5720
    1443       4.5011
    1444       4.3460
    1445       5.0314
    1446       4.8376
    1447       4.8673
    1448       4.7719
    1449       4.8166
    1450       4.8553
    1451       4.6178
    1452       4.6089
    1453       4.7090
    1454       4.6570
    1455       4.8805
    1456       5.0328
    1457       5.0764
    1458       4.8509
    1459       4.8757
    1460       4.8366
    1461       4.4248
    1462       4.5294
    1463       4.3925
    1464       4.4947
    1465       4.6154
    1466       4.5192
    1467       4.4530
    1468       4.5654
    1469       4.5427
    1470       4.7620
    1471       4.6869
    1472       4.7795
    1473       4.6342
    1474       4.6548
    1475       4.6184
    1476       4.8941
    1477       4.6354
    1478       4.7183
    1479       4.9063
    1480       4.8582
    1481       4.8023
    1482       4.8190
    1483       5.0733
    1484       4.5465
    1485       4.9447
    1486       4.6711
    1487       4.6682
    1488       4.6287
    1489       4.8322
    1490       4.7248
    1491       4.8821
    1492       4.7054
    1493       5.0422
    1494       4.8184
    1495       4.7521
    1496       4.7950
    1497       5.0770
    1498       5.1358
    1499       5.1794
    1500       5.2331
    1501       5.4065
    1502       4.7536
    1503       4.9336
    1504       5.5548
    1505       5.6090
    1506       5.3572
    1507       4.9249
    1508       5.0368
    1509       4.9962
    1510       5.0045
    1511       4.9807
    1512       5.1143
    1513       4.8424
    1514       4.9082
    1515       4.8512
    1516       4.7934
    1517       4.8834
    1518       4.8426
    1519       4.8441
    1520       4.8507
    1521       4.9039
    1522       4.9008
    1523       4.9624
    1524       4.6396
    1525       4.8329
    1526       5.0309
    1527       4.9957
    1528       4.7515
    1529       4.6731
    1530       4.7166
    1531       4.9652
    1532       5.0068
    1533       5.0074
    1534       5.1597
    1535       5.0893
    1536       5.1402
    1537       5.4214
    1538       5.2188
    1539       5.3104
    1540       5.0822
    1541       4.9656
    1542       5.0168
    1543       5.1573
    1544       5.2976
    1545       5.0544
    1546       5.0830
    1547       5.2238
    1548       5.3413
    1549       5.4075
    1550       5.4696
    1551       5.6459
    1552       5.4203
    1553       5.4680
    1554       5.6535
    1555       5.4434
    1556       5.4183
    1557       5.4014
    1558       5.4280
    1559       5.3507
    1560       5.2699
    1561       5.2484
    1562       5.3095
    1563       5.4107
    1564       5.4365
    1565       5.2325
    1566       5.1199
    1567       5.2400
    1568       5.0912
    1569       5.1956
    1570       5.3705
    1571       5.5614
    1572       5.3231
    1573       5.0349
    1574       5.1988
    1575       5.3074
    1576       5.3600
    1577       5.0146
    1578       5.1106
    1579       5.1184
    1580       5.3501
    1581       5.6346
    1582       5.7786
    1583       5.7564
    1584       5.6215
    1585       5.6127
    1586       5.4589
    1587       5.6870
    1588       5.5382
    1589       5.8542
    1590       5.5116
    1591       5.6447
    1592       5.5345
    1593       5.8537
    1594       5.3719
    1595       5.2947
    1596       5.5233
    1597       5.0113
    1598       5.0978
    1599       5.1690
    1600       4.9655
    1601       5.2887
    1602       5.2184
    1603       5.2923
    1604       5.2554
    1605       5.4506
    1606       5.3343
    1607       5.3224
    1608       5.3468
    1609       5.7499
    1610       5.5268
    1611       5.7851
    1612       5.4249
    1613       5.2286
    1614       5.2162
    1615       5.2585
    1616       5.2655
    1617       5.1587
    1618       5.3314
    1619       5.3283
    1620       5.0058
    1621       5.1482
    1622       4.9480
    1623       5.2820
    1624       4.8313
    1625       4.9120
    1626       4.6614
    1627       4.7072
    1628       4.9154
    1629       5.1881
    1630       5.0619
    1631       5.2509
    1632       5.4114
    1633       5.2826
    1634       5.0004
    1635       4.9109
    1636       5.1485
    1637       5.1212
    1638       5.1530
    1639       5.2051
    1640       5.0644
    1641       5.1195
    1642       5.3533
    1643       5.1323
    1644       5.2569
    1645       5.1813
    1646       5.2993
    1647       5.4751
    1648       5.2162
    1649       5.4434
    1650       5.2184
    1651       5.4637
    1652       5.3697
    1653       5.4798
    1654       5.8459
    1655       5.3892
    1656       5.6989
    1657       5.2132
    1658       5.1853
    1659       5.0596
    1660       5.2044
    1661       5.1854
    1662       5.0850
    1663       5.0407
    1664       5.4620
    1665       5.1057
    1666       5.1984
    1667       5.1343
    1668       5.4429
    1669       5.4455
    1670       5.0180
    1671       5.3269
    1672       5.4292
    1673       5.1710
    1674       5.1303
    1675       4.9877
    1676       5.1391
    1677       4.8497
    1678       4.7557
    1679       4.6941
    1680       5.0563
    1681       4.9214
    1682       4.8384
    1683       4.6728
    1684       4.8560
    1685       5.2736
    1686       5.3217
    1687       5.0646
    1688       4.9989
    1689       5.4044
    1690       5.3279
    1691       5.2300
    1692       5.1745
    1693       4.6514
    1694       4.9021
    1695       4.9248
    1696       4.7971
    1697       4.9939
    1698       5.1286
    1699       5.0563
    1700       5.0283
    1701       4.9098
    1702       4.6493
    1703       4.6043
    1704       5.0089
    1705       5.0322
    1706       4.9344
    1707       4.7163
    1708       4.6779
    1709       4.8377
    1710       4.6722
    1711       4.9902
    1712       5.2059
    1713       5.1718
    1714       5.1231
    1715       5.0130
    1716       5.0280
    1717       4.7059
    1718       4.9007
    1719       4.9036
    1720       4.7103
    1721       4.6827
    1722       4.8919
    1723       5.0495
    1724       5.0103
    1725       4.8383
    1726       5.0645
    1727       4.8387
    1728       4.8442
    1729       4.8309
    1730       5.1861
    1731       4.8283
    1732       4.8748
    1733       4.9847
    1734       5.1184
    1735       4.9400
    1736       5.2245
    1737       5.0334
    1738       5.1031
    1739       5.2485
    1740       5.0036
    1741       5.2020
    1742       5.3423
    1743       5.0325
    1744       5.0498
    1745       5.0540
    1746       5.0516
    1747       5.1545
    1748       4.7753
    1749       5.0484
    1750       4.9195
    1751       4.7773
    1752       4.8371
    1753       4.8135
    1754       4.6254
    1755       4.7665
    1756       4.7723
    1757       4.6615
    1758       4.8649
    1759       4.9022
    1760       4.9397
    1761       4.8634
    1762       4.7354
    1763       4.7772
    1764       4.8791
    1765       4.8860
    1766       4.8407
    1767       4.8740
    1768       4.9181
    1769       4.5887
    1770       4.2738
    1771       4.5111
    1772       4.5707
    1773       4.6504
    1774       4.7080
    1775       4.7610
    1776       4.9237
    1777       4.6728
    1778       4.5076
    1779       4.5614
    1780       4.4828
    1781       4.5069
    1782       4.3991
    1783       4.3691
    1784       4.5209
    1785       4.7213
    1786       4.6602
    1787       4.6629
    1788       4.3567
    1789       4.5499
    1790       4.9201
    1791       4.5032
    1792       4.5209
    1793       4.9726
    1794       4.7321
    1795       4.9320
    1796       4.7517
    1797       4.3740
    1798       4.8973
    1799       4.5898
    1800       4.8405
    1801       4.7250
    1802       4.6667
    1803       4.8472
    1804       4.7285
    1805       4.6519
    1806       5.0982
    1807       4.9883
    1808       4.7317
    1809       4.8174
    1810       4.9406
    1811       4.7530
    1812       4.6984
    1813       4.8996
    1814       4.7524
    1815       4.9164
    1816       4.6310
    1817       4.9115
    1818       4.5310
    1819       4.7558
    1820       4.9643
    1821       4.6268
    1822       4.6406
    1823       4.8516
    1824       4.7995
    1825       4.7970
    1826       5.0669
    1827       4.6156
    1828       4.7960
    1829       4.4919
    1830       4.7371
    1831       4.5454
    1832       5.0727
    1833       4.9381
    1834       4.8860
    1835       4.8494
    1836       5.1436
    1837       5.1925
    1838       5.1114
    1839       4.7360
    1840       5.2966
    1841       5.1624
    1842       4.9157
    1843       5.0322
    1844       4.8047
    1845       5.1606
    1846       5.3459
    1847       5.2958
    1848       5.0720
    1849       4.9439
    1850       4.8119
    1851       4.5590
    1852       4.5372
    1853       4.4181
    1854       4.3759
    1855       4.7446
    1856       4.5719
    1857       4.7659
    1858       4.8512
    1859       4.7430
    1860       4.5848
    1861       4.4576
    1862       4.6355
    1863       4.5529
    1864       4.8157
    1865       4.7005
    1866       4.7454
    1867       5.0328
    1868       5.1229
    1869       5.1689
    1870       5.0150
    1871       5.0028
    1872       5.1049
    1873       5.0030
    1874       4.8490
    1875       4.8641
    1876       5.0087
    1877       4.9772
    1878       4.8125
    1879       4.9118
    1880       5.0808
    1881       4.9869
    1882       4.8019
    1883       4.9761
    1884       4.6648
    1885       4.8925
    1886       4.8013
    1887       4.7403
    1888       4.6285
    1889       4.7508
    1890       4.5885
    1891       4.6325
    1892       4.7501
    1893       4.7711
    1894       4.9474
    1895       4.8518
    1896       4.7036
    1897       4.4427
    1898       4.5757
    1899       4.6574
    1900       4.8036
    1901       4.7067
    1902       4.5430
    1903       4.4273
    1904       4.5962
    1905       4.3036
    1906       4.3917
    1907       4.4014
    1908       4.6345
    1909       4.8564
    1910       4.9756
    1911       4.8560
    1912       5.0811
    1913       4.8495
    1914       4.8656
    1915       4.8976
    1916       4.9315
    1917       4.8673
    1918       4.7542
    1919       4.7197
    1920       4.8365
    1921       4.7856
    1922       4.5777
    1923       4.3690
    1924       4.5655
    1925       4.7313
    1926       4.4576
    1927       4.6308
    1928       4.6228
    1929       4.5358
    1930       4.7527
    1931       4.7645
    1932       4.2652
    1933       4.7322
    1934       4.6660
    1935       4.8717
    1936       4.8255
    1937       4.6706
    1938       4.5152
    1939       4.8514
    1940       4.6432
    1941       4.5927
    1942       4.5204
    1943       4.9234
    1944       5.0010
    1945       4.6978
    1946       4.7671
    1947       4.8987
    1948       5.0037
    1949       5.1678
    1950       5.0535
    1951       4.9083
    1952       4.8039
    1953       4.6419
    1954       4.6365
    1955       4.8739
    1956       4.3245
    1957       4.5576
    1958       4.5970
    1959       4.5409
    1960       4.7828
    1961       4.5304
    1962       4.4374
    1963       4.5282
    1964       4.6739
    1965       4.4861
    1966       4.3359
    1967       4.3031
    1968       4.4105
    1969       4.3008
    1970       4.4035
    1971       4.1881
    1972       4.2987
    1973       4.5715
    1974       4.6411
    1975       4.5924
    1976       4.6474
    1977       4.9305
    1978       4.9791
    1979       4.8407
    1980       4.6073
    1981       4.7881
    1982       4.8828
    1983       4.6097
    1984       4.2151
    1985       4.7493
    1986       4.7786
    1987       4.7035
    1988       4.8127
    1989       4.6204
    1990       4.5201
    1991       4.4364
    1992       4.7993
    1993       4.6220
    1994       4.7195
    1995       4.7779
    1996       4.8600
    1997       5.0310
    1998       4.7145
    1999       4.6488
    2000       4.5113
