# Supplementary material for: Polarized benzene rings can promote the interaction between CaM and the CaMBD region of nNOS
Source: Front Mol Neurosci. 2024 Sep 3;17:1461272. doi: 10.3389/fnmol.2024.1461272 (PMC11405375; doi:10.3389/fnmol.2024.1461272)
Supplement: Supplementary file 1 [file Data_Sheet_1.ZIP › Original dataset/Model 6/RMSF/E0-Bond-rmsf.out]

#Res        AtomicFlx
   1.000       3.7305
   2.000       1.7264
   3.000       1.5390
   4.000       1.8923
   5.000       1.8617
   6.000       1.5110
   7.000       1.0089
   8.000       0.8719
   9.000       1.1812
  10.000       0.6952
  11.000       1.1114
  12.000       1.1365
  13.000       0.5940
  14.000       0.6206
  15.000       0.7277
  16.000       0.8775
  17.000       0.7489
  18.000       0.5985
  19.000       0.7207
  20.000       0.7302
  21.000       0.8386
  22.000       0.7305
  23.000       0.7169
  24.000       0.6086
  25.000       0.6712
  26.000       0.6624
  27.000       0.8541
  28.000       1.3088
  29.000       0.5662
  30.000       0.7779
  31.000       0.7217
  32.000       0.9397
  33.000       0.8572
  34.000       1.2851
  35.000       1.9001
  36.000       1.2315
  37.000       1.6190
  38.000       1.6655
  39.000       1.9006
  40.000       1.8998
  41.000       1.3306
  42.000       1.4167
  43.000       1.9420
  44.000       1.4088
  45.000       1.6397
  46.000       0.9427
  47.000       1.7101
  48.000       1.5068
  49.000       1.2261
  50.000       0.9388
  51.000       1.3194
  52.000       1.4764
  53.000       0.9069
  54.000       0.7930
  55.000       0.9317
  56.000       0.9659
  57.000       1.3353
  58.000       1.0450
  59.000       0.9524
  60.000       0.8061
  61.000       0.6908
  62.000       1.0329
  63.000       0.6259
  64.000       0.6156
  65.000       0.5684
  66.000       0.5903
  67.000       0.8570
  68.000       0.6893
  69.000       0.8799
  70.000       0.7506
  71.000       0.8335
  72.000       1.9412
  73.000       1.1505
  74.000       2.1247
  75.000       2.3102
  76.000       2.5287
  77.000       1.8573
  78.000       1.5307
  79.000       1.1236
  80.000       1.6586
  81.000       1.3409
  82.000       0.9126
  83.000       0.8628
  84.000       1.2885
  85.000       0.9141
  86.000       0.6770
  87.000       1.2010
  88.000       0.9344
  89.000       1.0207
  90.000       0.8817
  91.000       0.5949
  92.000       1.2354
  93.000       0.7780
  94.000       0.8890
  95.000       0.7452
  96.000       0.6991
  97.000       0.6672
  98.000       0.8887
  99.000       0.6580
 100.000       0.7578
 101.000       0.8670
 102.000       0.5427
 103.000       0.7975
 104.000       1.4941
 105.000       1.3923
 106.000       0.7420
 107.000       0.8721
 108.000       1.5561
 109.000       1.6040
 110.000       1.0577
 111.000       0.7554
 112.000       1.2391
 113.000       2.0816
 114.000       1.2495
 115.000       1.5005
 116.000       1.6164
 117.000       1.9786
 118.000       1.6961
 119.000       1.0492
 120.000       1.3393
 121.000       1.5823
 122.000       1.1306
 123.000       0.9613
 124.000       1.7868
 125.000       1.5284
 126.000       0.8961
 127.000       0.9340
 128.000       1.1353
 129.000       1.1537
 130.000       1.3039
 131.000       1.1036
 132.000       0.9304
 133.000       1.2945
 134.000       1.1146
 135.000       0.9834
 136.000       1.1580
 137.000       1.7758
 138.000       0.9154
 139.000       0.9584
 140.000       1.2406
 141.000       1.4443
 142.000       1.5315
 143.000       1.4718
 144.000       1.9787
 145.000       2.8884
 146.000       0.5656
 147.000       0.6141
 148.000       0.6780
 149.000       0.7402
 150.000       0.5476
 151.000       0.5746
 152.000       0.9245
 153.000       0.9477
 154.000       1.4883
 155.000       0.8927
 156.000       1.2151
 157.000       0.8957
 158.000       0.6671
 159.000       0.6632
 160.000       0.7831
 161.000       0.5743
 162.000       0.7630
 163.000       0.8721
 164.000       0.7393
 165.000       0.8603
 166.000       0.9635
 167.000       1.6429
